# Supplementary material for: Comparative Performance of High-Throughput Methods for Protein pKa Predictions
Source: J Chem Inf Model. 2023 Aug 8;63(16):5169–81. doi: 10.1021/acs.jcim.3c00165 (PMC10466379; doi:10.1021/acs.jcim.3c00165)
Supplement: Supplementary file 3 — ci3c00165_si_003.zip [file ci3c00165_si_003.zip › curated_pdbs/1dsb_curated_1.pdb]

ATOM      1  N   ALA A   1       3.079  12.946  12.080  1.00 54.45           N  
ATOM      2  CA  ALA A   1       1.630  13.284  12.134  1.00 54.53           C  
ATOM      3  C   ALA A   1       0.969  12.765  13.405  1.00 53.23           C  
ATOM      4  O   ALA A   1      -0.246  12.868  13.553  1.00 55.53           O  
ATOM      5  CB  ALA A   1       0.902  12.752  10.910  1.00 55.01           C  
ATOM      6  N   GLN A   2       1.738  12.090  14.258  1.00 45.67           N  
ATOM      7  CA  GLN A   2       1.179  11.637  15.528  1.00 46.76           C  
ATOM      8  C   GLN A   2       1.410  12.792  16.541  1.00 47.14           C  
ATOM      9  O   GLN A   2       0.637  12.995  17.478  1.00 48.22           O  
ATOM     10  CB  GLN A   2       1.821  10.324  15.978  1.00 41.74           C  
ATOM     11  CG  GLN A   2       1.311   9.081  15.230  1.00 37.34           C  
ATOM     12  CD  GLN A   2      -0.095   8.656  15.640  1.00 35.55           C  
ATOM     13  OE1 GLN A   2      -0.654   9.167  16.607  1.00 39.22           O  
ATOM     14  NE2 GLN A   2      -0.667   7.709  14.908  1.00 31.20           N  
ATOM     15  N   TYR A   3       2.487  13.538  16.333  1.00 43.14           N  
ATOM     16  CA  TYR A   3       2.812  14.701  17.152  1.00 43.60           C  
ATOM     17  C   TYR A   3       2.875  15.828  16.138  1.00 48.60           C  
ATOM     18  O   TYR A   3       3.578  15.719  15.119  1.00 50.82           O  
ATOM     19  CB  TYR A   3       4.185  14.586  17.798  1.00 38.87           C  
ATOM     20  CG  TYR A   3       4.312  13.530  18.856  1.00 33.89           C  
ATOM     21  CD1 TYR A   3       3.831  13.752  20.139  1.00 34.69           C  
ATOM     22  CD2 TYR A   3       4.969  12.334  18.589  1.00 36.63           C  
ATOM     23  CE1 TYR A   3       4.003  12.816  21.142  1.00 36.81           C  
ATOM     24  CE2 TYR A   3       5.149  11.384  19.574  1.00 38.56           C  
ATOM     25  CZ  TYR A   3       4.664  11.628  20.855  1.00 44.26           C  
ATOM     26  OH  TYR A   3       4.825  10.685  21.850  1.00 36.31           O  
ATOM     27  N   GLU A   4       2.128  16.889  16.389  1.00 51.02           N  
ATOM     28  CA  GLU A   4       2.102  18.012  15.477  1.00 55.94           C  
ATOM     29  C   GLU A   4       2.347  19.372  16.109  1.00 51.28           C  
ATOM     30  O   GLU A   4       1.943  19.646  17.259  1.00 42.79           O  
ATOM     31  CB  GLU A   4       0.774  18.046  14.733  1.00 58.78           C  
ATOM     32  CG  GLU A   4       0.573  16.888  13.818  1.00 67.67           C  
ATOM     33  CD  GLU A   4      -0.691  17.032  13.031  1.00 76.89           C  
ATOM     34  OE1 GLU A   4      -1.779  16.951  13.644  1.00 78.00           O  
ATOM     35  OE2 GLU A   4      -0.595  17.237  11.803  1.00 86.76           O  
ATOM     36  N   ASP A   5       3.066  20.192  15.351  1.00 47.61           N  
ATOM     37  CA  ASP A   5       3.354  21.557  15.734  1.00 51.57           C  
ATOM     38  C   ASP A   5       1.984  22.237  15.810  1.00 51.38           C  
ATOM     39  O   ASP A   5       1.175  22.153  14.886  1.00 51.53           O  
ATOM     40  CB  ASP A   5       4.218  22.210  14.663  1.00 56.32           C  
ATOM     41  CG  ASP A   5       4.574  23.637  14.997  1.00 60.97           C  
ATOM     42  OD1 ASP A   5       4.626  23.974  16.196  1.00 63.42           O  
ATOM     43  OD2 ASP A   5       4.807  24.417  14.052  1.00 68.34           O  
ATOM     44  N   GLY A   6       1.703  22.858  16.943  1.00 48.83           N  
ATOM     45  CA  GLY A   6       0.419  23.498  17.126  1.00 46.26           C  
ATOM     46  C   GLY A   6      -0.522  22.576  17.865  1.00 44.04           C  
ATOM     47  O   GLY A   6      -1.583  22.991  18.326  1.00 44.77           O  
ATOM     48  N   LYS A   7      -0.112  21.323  18.019  1.00 51.36           N  
ATOM     49  CA  LYS A   7      -0.938  20.338  18.701  1.00 51.96           C  
ATOM     50  C   LYS A   7      -0.453  20.097  20.133  1.00 48.64           C  
ATOM     51  O   LYS A   7      -0.976  20.689  21.082  1.00 47.84           O  
ATOM     52  CB  LYS A   7      -0.980  19.037  17.880  1.00 59.22           C  
ATOM     53  CG  LYS A   7      -1.844  17.915  18.460  1.00 70.23           C  
ATOM     54  CD  LYS A   7      -3.301  18.316  18.638  1.00 82.80           C  
ATOM     55  CE  LYS A   7      -4.016  17.323  19.537  1.00 88.08           C  
ATOM     56  NZ  LYS A   7      -3.382  17.275  20.893  1.00 90.92           N  
ATOM     57  N   GLN A   8       0.551  19.245  20.305  1.00 41.37           N  
ATOM     58  CA  GLN A   8       1.042  18.978  21.654  1.00 41.16           C  
ATOM     59  C   GLN A   8       2.229  19.847  22.036  1.00 33.18           C  
ATOM     60  O   GLN A   8       2.653  19.843  23.182  1.00 30.45           O  
ATOM     61  CB  GLN A   8       1.332  17.485  21.902  1.00 35.58           C  
ATOM     62  CG  GLN A   8       1.805  16.698  20.722  1.00 45.68           C  
ATOM     63  CD  GLN A   8       0.678  16.336  19.782  1.00 44.48           C  
ATOM     64  OE1 GLN A   8       0.762  16.585  18.590  1.00 49.35           O  
ATOM     65  NE2 GLN A   8      -0.400  15.792  20.319  1.00 50.70           N  
ATOM     66  N   TYR A   9       2.701  20.639  21.080  1.00 35.01           N  
ATOM     67  CA  TYR A   9       3.817  21.544  21.282  1.00 37.60           C  
ATOM     68  C   TYR A   9       3.797  22.627  20.198  1.00 41.85           C  
ATOM     69  O   TYR A   9       3.105  22.504  19.185  1.00 39.50           O  
ATOM     70  CB  TYR A   9       5.133  20.785  21.176  1.00 37.93           C  
ATOM     71  CG  TYR A   9       5.474  20.387  19.755  1.00 46.83           C  
ATOM     72  CD1 TYR A   9       4.886  19.260  19.164  1.00 41.14           C  
ATOM     73  CD2 TYR A   9       6.408  21.125  19.006  1.00 45.16           C  
ATOM     74  CE1 TYR A   9       5.226  18.869  17.869  1.00 47.39           C  
ATOM     75  CE2 TYR A   9       6.756  20.749  17.708  1.00 49.29           C  
ATOM     76  CZ  TYR A   9       6.167  19.613  17.146  1.00 54.56           C  
ATOM     77  OH  TYR A   9       6.555  19.189  15.892  1.00 54.12           O  
ATOM     78  N   THR A  10       4.588  23.669  20.398  1.00 43.21           N  
ATOM     79  CA  THR A  10       4.702  24.737  19.419  1.00 41.17           C  
ATOM     80  C   THR A  10       6.186  24.956  19.210  1.00 37.25           C  
ATOM     81  O   THR A  10       7.009  24.625  20.071  1.00 31.06           O  
ATOM     82  CB  THR A  10       4.024  26.048  19.889  1.00 49.53           C  
ATOM     83  OG1 THR A  10       4.529  26.418  21.183  1.00 55.21           O  
ATOM     84  CG2 THR A  10       2.502  25.878  19.955  1.00 46.56           C  
ATOM     85  N   THR A  11       6.531  25.469  18.041  1.00 47.39           N  
ATOM     86  CA  THR A  11       7.922  25.711  17.709  1.00 50.02           C  
ATOM     87  C   THR A  11       8.139  27.209  17.803  1.00 48.86           C  
ATOM     88  O   THR A  11       7.330  28.000  17.302  1.00 46.59           O  
ATOM     89  CB  THR A  11       8.248  25.185  16.294  1.00 48.85           C  
ATOM     90  OG1 THR A  11       7.621  23.903  16.108  1.00 53.56           O  
ATOM     91  CG2 THR A  11       9.751  25.011  16.125  1.00 52.33           C  
ATOM     92  N   LEU A  12       9.173  27.592  18.539  1.00 44.37           N  
ATOM     93  CA  LEU A  12       9.484  28.992  18.728  1.00 50.35           C  
ATOM     94  C   LEU A  12       9.821  29.654  17.406  1.00 58.94           C  
ATOM     95  O   LEU A  12      10.565  29.102  16.587  1.00 57.65           O  
ATOM     96  CB  LEU A  12      10.647  29.168  19.707  1.00 40.14           C  
ATOM     97  CG  LEU A  12      10.397  28.676  21.123  1.00 37.78           C  
ATOM     98  CD1 LEU A  12      11.523  29.145  22.049  1.00 37.01           C  
ATOM     99  CD2 LEU A  12       9.052  29.196  21.587  1.00 45.03           C  
ATOM    100  N   GLU A  13       9.250  30.834  17.194  1.00 64.15           N  
ATOM    101  CA  GLU A  13       9.517  31.589  15.982  1.00 73.47           C  
ATOM    102  C   GLU A  13      10.962  32.067  16.028  1.00 72.70           C  
ATOM    103  O   GLU A  13      11.585  32.302  14.999  1.00 76.11           O  
ATOM    104  CB  GLU A  13       8.535  32.757  15.842  1.00 80.85           C  
ATOM    105  CG  GLU A  13       7.903  33.223  17.145  1.00 94.16           C  
ATOM    106  CD  GLU A  13       6.454  33.648  16.966  1.00102.84           C  
ATOM    107  OE1 GLU A  13       6.201  34.569  16.159  1.00107.11           O  
ATOM    108  OE2 GLU A  13       5.566  33.055  17.627  1.00106.07           O  
ATOM    109  N   LYS A  14      11.519  32.113  17.229  1.00 73.07           N  
ATOM    110  CA  LYS A  14      12.895  32.536  17.421  1.00 76.36           C  
ATOM    111  C   LYS A  14      13.586  31.553  18.359  1.00 72.00           C  
ATOM    112  O   LYS A  14      13.480  31.665  19.576  1.00 76.61           O  
ATOM    113  CB  LYS A  14      12.932  33.966  17.990  1.00 85.67           C  
ATOM    114  CG  LYS A  14      12.211  34.169  19.341  1.00 98.34           C  
ATOM    115  CD  LYS A  14      10.708  33.907  19.268  1.00 99.69           C  
ATOM    116  CE  LYS A  14      10.119  33.672  20.650  1.00101.56           C  
ATOM    117  NZ  LYS A  14       8.667  33.345  20.578  1.00100.94           N  
ATOM    118  N   PRO A  15      14.232  30.513  17.800  1.00 67.88           N  
ATOM    119  CA  PRO A  15      14.920  29.526  18.643  1.00 62.50           C  
ATOM    120  C   PRO A  15      15.930  30.196  19.542  1.00 54.87           C  
ATOM    121  O   PRO A  15      16.395  31.294  19.247  1.00 62.61           O  
ATOM    122  CB  PRO A  15      15.585  28.594  17.629  1.00 64.58           C  
ATOM    123  CG  PRO A  15      15.683  29.437  16.371  1.00 71.04           C  
ATOM    124  CD  PRO A  15      14.376  30.176  16.375  1.00 70.92           C  
ATOM    125  N   VAL A  16      16.260  29.541  20.643  1.00 51.37           N  
ATOM    126  CA  VAL A  16      17.190  30.084  21.608  1.00 47.21           C  
ATOM    127  C   VAL A  16      18.463  29.275  21.682  1.00 55.57           C  
ATOM    128  O   VAL A  16      18.461  28.135  22.146  1.00 61.59           O  
ATOM    129  CB  VAL A  16      16.525  30.169  22.993  1.00 41.33           C  
ATOM    130  CG1 VAL A  16      17.537  30.540  24.068  1.00 42.69           C  
ATOM    131  CG2 VAL A  16      15.408  31.177  22.948  1.00 36.22           C  
ATOM    132  N   ALA A  17      19.558  29.877  21.232  1.00 62.28           N  
ATOM    133  CA  ALA A  17      20.855  29.211  21.251  1.00 68.13           C  
ATOM    134  C   ALA A  17      21.398  28.995  22.670  1.00 70.23           C  
ATOM    135  O   ALA A  17      21.344  29.893  23.516  1.00 71.92           O  
ATOM    136  CB  ALA A  17      21.850  29.999  20.424  1.00 72.76           C  
ATOM    137  N   GLY A  18      21.897  27.789  22.924  1.00 69.13           N  
ATOM    138  CA  GLY A  18      22.461  27.469  24.223  1.00 65.93           C  
ATOM    139  C   GLY A  18      21.479  27.319  25.371  1.00 69.84           C  
ATOM    140  O   GLY A  18      21.900  27.271  26.533  1.00 73.67           O  
ATOM    141  N   ALA A  19      20.182  27.240  25.070  1.00 64.50           N  
ATOM    142  CA  ALA A  19      19.166  27.084  26.116  1.00 59.44           C  
ATOM    143  C   ALA A  19      19.222  25.682  26.702  1.00 55.79           C  
ATOM    144  O   ALA A  19      19.532  24.728  25.981  1.00 61.21           O  
ATOM    145  CB  ALA A  19      17.789  27.334  25.548  1.00 62.95           C  
ATOM    146  N   PRO A  20      18.935  25.533  28.017  1.00 51.40           N  
ATOM    147  CA  PRO A  20      18.957  24.212  28.666  1.00 49.87           C  
ATOM    148  C   PRO A  20      18.097  23.236  27.855  1.00 44.73           C  
ATOM    149  O   PRO A  20      17.170  23.650  27.140  1.00 45.80           O  
ATOM    150  CB  PRO A  20      18.326  24.486  30.037  1.00 45.13           C  
ATOM    151  CG  PRO A  20      18.724  25.899  30.306  1.00 46.68           C  
ATOM    152  CD  PRO A  20      18.515  26.576  28.970  1.00 46.81           C  
ATOM    153  N   GLN A  21      18.410  21.950  27.966  1.00 42.90           N  
ATOM    154  CA  GLN A  21      17.688  20.914  27.231  1.00 45.49           C  
ATOM    155  C   GLN A  21      16.203  20.921  27.571  1.00 38.28           C  
ATOM    156  O   GLN A  21      15.352  21.050  26.688  1.00 37.68           O  
ATOM    157  CB  GLN A  21      18.331  19.548  27.494  1.00 49.28           C  
ATOM    158  CG  GLN A  21      19.732  19.431  26.881  1.00 61.74           C  
ATOM    159  CD  GLN A  21      20.587  18.360  27.535  1.00 65.57           C  
ATOM    160  OE1 GLN A  21      20.718  18.317  28.760  1.00 65.84           O  
ATOM    161  NE2 GLN A  21      21.201  17.511  26.722  1.00 63.77           N  
ATOM    162  N   VAL A  22      15.898  20.801  28.855  1.00 35.98           N  
ATOM    163  CA  VAL A  22      14.520  20.829  29.318  1.00 34.47           C  
ATOM    164  C   VAL A  22      14.475  21.946  30.371  1.00 35.63           C  
ATOM    165  O   VAL A  22      15.158  21.884  31.408  1.00 30.86           O  
ATOM    166  CB  VAL A  22      14.107  19.472  29.912  1.00 31.19           C  
ATOM    167  CG1 VAL A  22      12.706  19.555  30.449  1.00 27.79           C  
ATOM    168  CG2 VAL A  22      14.191  18.401  28.839  1.00 28.88           C  
ATOM    169  N   LEU A  23      13.753  23.010  30.045  1.00 32.14           N  
ATOM    170  CA  LEU A  23      13.656  24.152  30.932  1.00 30.77           C  
ATOM    171  C   LEU A  23      12.214  24.376  31.336  1.00 25.82           C  
ATOM    172  O   LEU A  23      11.342  24.570  30.479  1.00 21.46           O  
ATOM    173  CB  LEU A  23      14.175  25.403  30.218  1.00 36.03           C  
ATOM    174  CG  LEU A  23      14.870  26.571  30.939  1.00 35.68           C  
ATOM    175  CD1 LEU A  23      14.724  27.773  30.033  1.00 32.14           C  
ATOM    176  CD2 LEU A  23      14.305  26.868  32.307  1.00 31.34           C  
ATOM    177  N   GLU A  24      11.972  24.342  32.640  1.00 23.52           N  
ATOM    178  CA  GLU A  24      10.640  24.580  33.172  1.00 23.46           C  
ATOM    179  C   GLU A  24      10.612  25.893  33.970  1.00 22.53           C  
ATOM    180  O   GLU A  24      11.592  26.250  34.641  1.00 23.65           O  
ATOM    181  CB  GLU A  24      10.222  23.429  34.077  1.00 19.37           C  
ATOM    182  CG  GLU A  24       8.898  23.658  34.779  1.00 42.70           C  
ATOM    183  CD  GLU A  24       8.481  22.500  35.666  1.00 47.41           C  
ATOM    184  OE1 GLU A  24       9.165  21.445  35.623  1.00 45.04           O  
ATOM    185  OE2 GLU A  24       7.476  22.659  36.399  1.00 52.07           O  
ATOM    186  N   PHE A  25       9.517  26.637  33.832  1.00 20.06           N  
ATOM    187  CA  PHE A  25       9.322  27.879  34.564  1.00 17.26           C  
ATOM    188  C   PHE A  25       8.064  27.727  35.384  1.00 19.21           C  
ATOM    189  O   PHE A  25       7.060  27.190  34.899  1.00 19.57           O  
ATOM    190  CB  PHE A  25       9.094  29.051  33.616  1.00 17.45           C  
ATOM    191  CG  PHE A  25      10.296  29.446  32.845  1.00 19.97           C  
ATOM    192  CD1 PHE A  25      11.244  30.297  33.412  1.00 16.95           C  
ATOM    193  CD2 PHE A  25      10.456  29.022  31.520  1.00 19.36           C  
ATOM    194  CE1 PHE A  25      12.338  30.732  32.676  1.00 14.72           C  
ATOM    195  CE2 PHE A  25      11.538  29.452  30.778  1.00 20.27           C  
ATOM    196  CZ  PHE A  25      12.481  30.308  31.354  1.00 19.19           C  
ATOM    197  N   PHE A  26       8.082  28.268  36.597  1.00 18.97           N  
ATOM    198  CA  PHE A  26       6.912  28.205  37.453  1.00 17.88           C  
ATOM    199  C   PHE A  26       6.927  29.394  38.404  1.00 16.99           C  
ATOM    200  O   PHE A  26       7.860  30.192  38.408  1.00 17.86           O  
ATOM    201  CB  PHE A  26       6.915  26.903  38.283  1.00 11.92           C  
ATOM    202  CG  PHE A  26       7.870  26.917  39.455  1.00 17.33           C  
ATOM    203  CD1 PHE A  26       9.248  26.886  39.251  1.00 11.62           C  
ATOM    204  CD2 PHE A  26       7.387  26.976  40.761  1.00 15.44           C  
ATOM    205  CE1 PHE A  26      10.136  26.914  40.328  1.00 17.44           C  
ATOM    206  CE2 PHE A  26       8.272  27.001  41.848  1.00 20.57           C  
ATOM    207  CZ  PHE A  26       9.647  26.968  41.636  1.00 16.86           C  
ATOM    208  N   SER A  27       5.899  29.459  39.234  1.00 20.46           N  
ATOM    209  CA  SER A  27       5.795  30.447  40.276  1.00 19.75           C  
ATOM    210  C   SER A  27       5.056  29.773  41.413  1.00 13.72           C  
ATOM    211  O   SER A  27       4.104  29.047  41.192  1.00 15.24           O  
ATOM    212  CB  SER A  27       4.976  31.651  39.840  1.00 19.14           C  
ATOM    213  OG  SER A  27       4.653  32.445  40.983  1.00 21.10           O  
ATOM    214  N   PHE A  28       5.448  30.073  42.637  1.00 17.90           N  
ATOM    215  CA  PHE A  28       4.748  29.544  43.796  1.00 18.48           C  
ATOM    216  C   PHE A  28       3.349  30.169  43.954  1.00 23.26           C  
ATOM    217  O   PHE A  28       2.547  29.714  44.761  1.00 24.31           O  
ATOM    218  CB  PHE A  28       5.586  29.757  45.049  1.00 16.71           C  
ATOM    219  CG  PHE A  28       6.795  28.878  45.115  1.00 19.83           C  
ATOM    220  CD1 PHE A  28       6.664  27.529  45.425  1.00 14.45           C  
ATOM    221  CD2 PHE A  28       8.060  29.394  44.868  1.00 18.52           C  
ATOM    222  CE1 PHE A  28       7.765  26.712  45.494  1.00  9.92           C  
ATOM    223  CE2 PHE A  28       9.187  28.576  44.933  1.00 18.87           C  
ATOM    224  CZ  PHE A  28       9.033  27.225  45.247  1.00 20.59           C  
ATOM    225  N   PHE A  29       3.051  31.196  43.160  1.00 20.23           N  
ATOM    226  CA  PHE A  29       1.754  31.861  43.209  1.00 16.13           C  
ATOM    227  C   PHE A  29       0.815  31.291  42.153  1.00 22.26           C  
ATOM    228  O   PHE A  29      -0.382  31.555  42.145  1.00 24.54           O  
ATOM    229  CB  PHE A  29       1.950  33.357  42.921  1.00 24.53           C  
ATOM    230  CG  PHE A  29       2.316  34.148  44.126  1.00 24.06           C  
ATOM    231  CD1 PHE A  29       1.335  34.530  45.040  1.00 26.37           C  
ATOM    232  CD2 PHE A  29       3.640  34.472  44.384  1.00 27.05           C  
ATOM    233  CE1 PHE A  29       1.665  35.222  46.202  1.00 22.24           C  
ATOM    234  CE2 PHE A  29       3.981  35.162  45.543  1.00 24.76           C  
ATOM    235  CZ  PHE A  29       2.982  35.535  46.454  1.00 25.20           C  
ATOM    236  N   CYS A  30       1.386  30.510  41.257  1.00 22.09           N  
ATOM    237  CA  CYS A  30       0.664  29.937  40.144  1.00 18.73           C  
ATOM    238  C   CYS A  30      -0.068  28.626  40.532  1.00 20.42           C  
ATOM    239  O   CYS A  30       0.564  27.649  40.914  1.00 24.84           O  
ATOM    240  CB  CYS A  30       1.714  29.760  39.062  1.00 16.20           C  
ATOM    241  SG  CYS A  30       1.380  28.532  37.793  1.00 21.99           S  
ATOM    242  N   PRO A  31      -1.411  28.604  40.442  1.00 23.34           N  
ATOM    243  CA  PRO A  31      -2.282  27.463  40.770  1.00 23.61           C  
ATOM    244  C   PRO A  31      -2.058  26.197  39.966  1.00 22.07           C  
ATOM    245  O   PRO A  31      -2.011  25.116  40.535  1.00 25.39           O  
ATOM    246  CB  PRO A  31      -3.687  28.007  40.529  1.00 21.83           C  
ATOM    247  CG  PRO A  31      -3.535  29.492  40.629  1.00 24.47           C  
ATOM    248  CD  PRO A  31      -2.219  29.731  39.942  1.00 27.34           C  
ATOM    249  N   HIS A  32      -1.972  26.287  38.644  1.00 23.63           N  
ATOM    250  CA  HIS A  32      -1.718  25.062  37.876  1.00 30.41           C  
ATOM    251  C   HIS A  32      -0.335  24.532  38.183  1.00 25.37           C  
ATOM    252  O   HIS A  32      -0.059  23.359  37.967  1.00 30.67           O  
ATOM    253  CB  HIS A  32      -1.845  25.278  36.362  1.00 33.81           C  
ATOM    254  CG  HIS A  32      -3.235  25.613  35.928  1.00 43.00           C  
ATOM    255  ND1 HIS A  32      -3.509  26.617  35.027  1.00 57.10           N  
ATOM    256  CD2 HIS A  32      -4.431  25.132  36.332  1.00 47.49           C  
ATOM    257  CE1 HIS A  32      -4.817  26.745  34.899  1.00 58.17           C  
ATOM    258  NE2 HIS A  32      -5.398  25.855  35.680  1.00 53.37           N  
ATOM    259  N   CYS A  33       0.538  25.407  38.676  1.00 19.87           N  
ATOM    260  CA  CYS A  33       1.907  25.030  39.026  1.00 16.03           C  
ATOM    261  C   CYS A  33       1.871  24.189  40.287  1.00 16.45           C  
ATOM    262  O   CYS A  33       2.692  23.303  40.469  1.00 16.32           O  
ATOM    263  CB  CYS A  33       2.782  26.276  39.250  1.00 19.87           C  
ATOM    264  SG  CYS A  33       3.005  27.362  37.787  1.00 20.68           S  
ATOM    265  N   TYR A  34       0.940  24.511  41.182  1.00 20.80           N  
ATOM    266  CA  TYR A  34       0.756  23.776  42.432  1.00 21.96           C  
ATOM    267  C   TYR A  34       0.235  22.379  42.018  1.00 19.49           C  
ATOM    268  O   TYR A  34       0.730  21.366  42.513  1.00 21.08           O  
ATOM    269  CB  TYR A  34      -0.272  24.507  43.314  1.00 20.15           C  
ATOM    270  CG  TYR A  34      -0.486  23.901  44.695  1.00 25.73           C  
ATOM    271  CD1 TYR A  34      -1.179  22.690  44.863  1.00 26.71           C  
ATOM    272  CD2 TYR A  34       0.023  24.530  45.834  1.00 20.75           C  
ATOM    273  CE1 TYR A  34      -1.347  22.127  46.143  1.00 25.44           C  
ATOM    274  CE2 TYR A  34      -0.140  23.982  47.103  1.00 22.88           C  
ATOM    275  CZ  TYR A  34      -0.822  22.786  47.250  1.00 25.95           C  
ATOM    276  OH  TYR A  34      -0.965  22.269  48.511  1.00 26.89           O  
ATOM    277  N   GLN A  35      -0.749  22.348  41.110  1.00 21.83           N  
ATOM    278  CA  GLN A  35      -1.320  21.095  40.580  1.00 22.92           C  
ATOM    279  C   GLN A  35      -0.215  20.278  39.891  1.00 23.73           C  
ATOM    280  O   GLN A  35       0.030  19.128  40.235  1.00 27.33           O  
ATOM    281  CB  GLN A  35      -2.409  21.384  39.539  1.00 21.78           C  
ATOM    282  CG  GLN A  35      -3.655  22.115  40.049  1.00 32.42           C  
ATOM    283  CD  GLN A  35      -4.420  21.352  41.146  1.00 42.42           C  
ATOM    284  OE1 GLN A  35      -4.706  20.151  41.021  1.00 35.72           O  
ATOM    285  NE2 GLN A  35      -4.764  22.059  42.221  1.00 28.13           N  
ATOM    286  N   PHE A  36       0.476  20.905  38.944  1.00 19.98           N  
ATOM    287  CA  PHE A  36       1.550  20.270  38.208  1.00 21.81           C  
ATOM    288  C   PHE A  36       2.548  19.616  39.129  1.00 26.98           C  
ATOM    289  O   PHE A  36       2.996  18.507  38.862  1.00 32.93           O  
ATOM    290  CB  PHE A  36       2.307  21.287  37.333  1.00 20.87           C  
ATOM    291  CG  PHE A  36       1.824  21.365  35.912  1.00 19.90           C  
ATOM    292  CD1 PHE A  36       0.477  21.230  35.601  1.00 25.85           C  
ATOM    293  CD2 PHE A  36       2.727  21.566  34.877  1.00 28.58           C  
ATOM    294  CE1 PHE A  36       0.032  21.296  34.276  1.00 31.87           C  
ATOM    295  CE2 PHE A  36       2.298  21.633  33.542  1.00 26.48           C  
ATOM    296  CZ  PHE A  36       0.947  21.498  33.247  1.00 32.43           C  
ATOM    297  N   GLU A  37       2.871  20.288  40.228  1.00 26.44           N  
ATOM    298  CA  GLU A  37       3.885  19.822  41.170  1.00 25.19           C  
ATOM    299  C   GLU A  37       3.485  18.847  42.266  1.00 29.36           C  
ATOM    300  O   GLU A  37       4.082  17.785  42.428  1.00 28.16           O  
ATOM    301  CB  GLU A  37       4.531  21.032  41.856  1.00 29.00           C  
ATOM    302  CG  GLU A  37       6.024  21.115  41.705  1.00 45.39           C  
ATOM    303  CD  GLU A  37       6.778  20.051  42.490  1.00 56.27           C  
ATOM    304  OE1 GLU A  37       6.454  19.830  43.683  1.00 64.96           O  
ATOM    305  OE2 GLU A  37       7.715  19.449  41.916  1.00 49.06           O  
ATOM    306  N   GLU A  38       2.509  19.255  43.054  1.00 28.83           N  
ATOM    307  CA  GLU A  38       2.081  18.481  44.189  1.00 33.21           C  
ATOM    308  C   GLU A  38       1.092  17.354  43.951  1.00 34.37           C  
ATOM    309  O   GLU A  38       1.059  16.409  44.721  1.00 34.33           O  
ATOM    310  CB  GLU A  38       1.587  19.447  45.282  1.00 44.43           C  
ATOM    311  CG  GLU A  38       2.670  19.886  46.323  1.00 62.14           C  
ATOM    312  CD  GLU A  38       4.075  20.053  45.721  1.00 72.94           C  
ATOM    313  OE1 GLU A  38       4.394  21.155  45.231  1.00 78.82           O  
ATOM    314  OE2 GLU A  38       4.865  19.076  45.726  1.00 78.08           O  
ATOM    315  N   VAL A  39       0.312  17.434  42.882  1.00 33.11           N  
ATOM    316  CA  VAL A  39      -0.690  16.412  42.599  1.00 32.22           C  
ATOM    317  C   VAL A  39      -0.319  15.562  41.378  1.00 38.15           C  
ATOM    318  O   VAL A  39      -0.450  14.334  41.405  1.00 34.76           O  
ATOM    319  CB  VAL A  39      -2.071  17.063  42.366  1.00 35.43           C  
ATOM    320  CG1 VAL A  39      -3.164  15.990  42.200  1.00 41.44           C  
ATOM    321  CG2 VAL A  39      -2.405  18.040  43.512  1.00 32.52           C  
ATOM    322  N   LEU A  40       0.152  16.220  40.319  1.00 32.40           N  
ATOM    323  CA  LEU A  40       0.534  15.543  39.082  1.00 27.87           C  
ATOM    324  C   LEU A  40       1.986  15.078  39.004  1.00 29.23           C  
ATOM    325  O   LEU A  40       2.292  14.121  38.297  1.00 34.57           O  
ATOM    326  CB  LEU A  40       0.242  16.453  37.891  1.00 24.85           C  
ATOM    327  CG  LEU A  40      -1.091  16.439  37.137  1.00 29.25           C  
ATOM    328  CD1 LEU A  40      -2.241  16.288  38.038  1.00 33.50           C  
ATOM    329  CD2 LEU A  40      -1.211  17.695  36.303  1.00 33.27           C  
ATOM    330  N   HIS A  41       2.871  15.735  39.752  1.00 24.03           N  
ATOM    331  CA  HIS A  41       4.307  15.453  39.752  1.00 18.16           C  
ATOM    332  C   HIS A  41       4.926  15.410  38.364  1.00 27.08           C  
ATOM    333  O   HIS A  41       5.722  14.531  38.023  1.00 34.09           O  
ATOM    334  CB  HIS A  41       4.609  14.194  40.521  1.00 27.32           C  
ATOM    335  CG  HIS A  41       3.892  14.129  41.824  1.00 29.91           C  
ATOM    336  ND1 HIS A  41       4.518  14.350  43.027  1.00 30.72           N  
ATOM    337  CD2 HIS A  41       2.593  13.880  42.112  1.00 32.82           C  
ATOM    338  CE1 HIS A  41       3.638  14.243  44.002  1.00 37.75           C  
ATOM    339  NE2 HIS A  41       2.464  13.959  43.469  1.00 30.11           N  
ATOM    340  N   ILE A  42       4.564  16.399  37.567  1.00 26.53           N  
ATOM    341  CA  ILE A  42       5.070  16.530  36.221  1.00 26.27           C  
ATOM    342  C   ILE A  42       6.604  16.448  36.094  1.00 28.40           C  
ATOM    343  O   ILE A  42       7.122  15.613  35.341  1.00 27.71           O  
ATOM    344  CB  ILE A  42       4.527  17.821  35.614  1.00 25.07           C  
ATOM    345  CG1 ILE A  42       3.002  17.696  35.478  1.00 22.77           C  
ATOM    346  CG2 ILE A  42       5.213  18.128  34.287  1.00 25.50           C  
ATOM    347  CD1 ILE A  42       2.545  16.950  34.214  1.00 36.10           C  
ATOM    348  N   SER A  43       7.340  17.237  36.867  1.00 24.63           N  
ATOM    349  CA  SER A  43       8.800  17.202  36.746  1.00 30.49           C  
ATOM    350  C   SER A  43       9.415  15.833  36.949  1.00 28.15           C  
ATOM    351  O   SER A  43      10.286  15.417  36.172  1.00 26.56           O  
ATOM    352  CB  SER A  43       9.455  18.197  37.697  1.00 33.09           C  
ATOM    353  OG  SER A  43       8.920  19.477  37.458  1.00 36.79           O  
ATOM    354  N   ASP A  44       8.994  15.155  38.013  1.00 34.48           N  
ATOM    355  CA  ASP A  44       9.497  13.812  38.341  1.00 42.18           C  
ATOM    356  C   ASP A  44       9.200  12.818  37.240  1.00 33.26           C  
ATOM    357  O   ASP A  44      10.050  12.011  36.877  1.00 27.80           O  
ATOM    358  CB  ASP A  44       8.877  13.288  39.638  1.00 50.66           C  
ATOM    359  CG  ASP A  44       9.361  14.039  40.858  1.00 70.24           C  
ATOM    360  OD1 ASP A  44      10.485  14.592  40.818  1.00 77.97           O  
ATOM    361  OD2 ASP A  44       8.613  14.073  41.862  1.00 83.62           O  
ATOM    362  N   ASN A  45       7.982  12.876  36.716  1.00 30.68           N  
ATOM    363  CA  ASN A  45       7.614  11.963  35.666  1.00 27.83           C  
ATOM    364  C   ASN A  45       8.352  12.251  34.395  1.00 30.60           C  
ATOM    365  O   ASN A  45       8.838  11.336  33.743  1.00 36.80           O  
ATOM    366  CB  ASN A  45       6.128  11.960  35.466  1.00 27.37           C  
ATOM    367  CG  ASN A  45       5.431  11.057  36.455  1.00 38.62           C  
ATOM    368  OD1 ASN A  45       5.428   9.833  36.299  1.00 38.82           O  
ATOM    369  ND2 ASN A  45       4.858  11.645  37.493  1.00 28.99           N  
ATOM    370  N   VAL A  46       8.523  13.526  34.078  1.00 30.74           N  
ATOM    371  CA  VAL A  46       9.251  13.891  32.876  1.00 26.39           C  
ATOM    372  C   VAL A  46      10.697  13.435  33.033  1.00 28.57           C  
ATOM    373  O   VAL A  46      11.288  12.869  32.118  1.00 34.58           O  
ATOM    374  CB  VAL A  46       9.180  15.422  32.600  1.00 22.93           C  
ATOM    375  CG1 VAL A  46      10.291  15.846  31.663  1.00 19.58           C  
ATOM    376  CG2 VAL A  46       7.849  15.764  31.979  1.00 16.75           C  
ATOM    377  N   LYS A  47      11.241  13.639  34.219  1.00 29.68           N  
ATOM    378  CA  LYS A  47      12.614  13.282  34.512  1.00 34.56           C  
ATOM    379  C   LYS A  47      12.842  11.777  34.306  1.00 34.25           C  
ATOM    380  O   LYS A  47      13.831  11.365  33.705  1.00 30.93           O  
ATOM    381  CB  LYS A  47      12.909  13.703  35.949  1.00 44.18           C  
ATOM    382  CG  LYS A  47      14.357  13.643  36.361  1.00 60.86           C  
ATOM    383  CD  LYS A  47      14.539  14.149  37.800  1.00 74.85           C  
ATOM    384  CE  LYS A  47      14.026  15.591  37.998  1.00 75.99           C  
ATOM    385  NZ  LYS A  47      12.576  15.687  38.357  1.00 77.12           N  
ATOM    386  N   LYS A  48      11.883  10.976  34.766  1.00 36.99           N  
ATOM    387  CA  LYS A  48      11.922   9.518  34.659  1.00 37.62           C  
ATOM    388  C   LYS A  48      11.920   8.991  33.234  1.00 38.58           C  
ATOM    389  O   LYS A  48      12.285   7.850  33.000  1.00 44.60           O  
ATOM    390  CB  LYS A  48      10.778   8.888  35.466  1.00 33.10           C  
ATOM    391  CG  LYS A  48      11.149   8.715  36.931  1.00 51.73           C  
ATOM    392  CD  LYS A  48      10.023   9.026  37.906  1.00 61.22           C  
ATOM    393  CE  LYS A  48       8.876   8.028  37.829  1.00 69.45           C  
ATOM    394  NZ  LYS A  48       7.792   8.284  38.844  1.00 73.10           N  
ATOM    395  N   LYS A  49      11.573   9.828  32.275  1.00 33.34           N  
ATOM    396  CA  LYS A  49      11.549   9.392  30.893  1.00 34.26           C  
ATOM    397  C   LYS A  49      12.609   9.965  29.958  1.00 36.05           C  
ATOM    398  O   LYS A  49      12.671   9.592  28.781  1.00 40.34           O  
ATOM    399  CB  LYS A  49      10.167   9.632  30.305  1.00 33.90           C  
ATOM    400  CG  LYS A  49       9.513   8.350  29.922  1.00 31.01           C  
ATOM    401  CD  LYS A  49       8.054   8.479  29.886  1.00 29.15           C  
ATOM    402  CE  LYS A  49       7.456   7.110  30.049  1.00 25.19           C  
ATOM    403  NZ  LYS A  49       6.004   7.247  29.940  1.00 22.33           N  
ATOM    404  N   LEU A  50      13.442  10.859  30.469  1.00 36.63           N  
ATOM    405  CA  LEU A  50      14.469  11.482  29.648  1.00 37.88           C  
ATOM    406  C   LEU A  50      15.655  10.570  29.413  1.00 43.51           C  
ATOM    407  O   LEU A  50      15.964   9.709  30.235  1.00 42.44           O  
ATOM    408  CB  LEU A  50      14.997  12.746  30.315  1.00 35.23           C  
ATOM    409  CG  LEU A  50      14.118  13.970  30.523  1.00 41.83           C  
ATOM    410  CD1 LEU A  50      14.954  15.014  31.267  1.00 36.08           C  
ATOM    411  CD2 LEU A  50      13.625  14.497  29.191  1.00 36.47           C  
ATOM    412  N   PRO A  51      16.349  10.760  28.280  1.00 50.80           N  
ATOM    413  CA  PRO A  51      17.523   9.958  27.944  1.00 55.74           C  
ATOM    414  C   PRO A  51      18.590  10.292  28.974  1.00 65.84           C  
ATOM    415  O   PRO A  51      18.359  11.105  29.873  1.00 71.77           O  
ATOM    416  CB  PRO A  51      17.918  10.499  26.576  1.00 58.33           C  
ATOM    417  CG  PRO A  51      16.592  10.955  25.985  1.00 61.90           C  
ATOM    418  CD  PRO A  51      15.978  11.652  27.166  1.00 59.48           C  
ATOM    419  N   GLU A  52      19.756   9.677  28.869  1.00 73.40           N  
ATOM    420  CA  GLU A  52      20.793  10.000  29.836  1.00 81.60           C  
ATOM    421  C   GLU A  52      21.546  11.230  29.352  1.00 77.89           C  
ATOM    422  O   GLU A  52      21.639  11.487  28.142  1.00 71.02           O  
ATOM    423  CB  GLU A  52      21.754   8.825  30.080  1.00 92.64           C  
ATOM    424  CG  GLU A  52      22.727   9.050  31.267  1.00104.63           C  
ATOM    425  CD  GLU A  52      22.020   9.371  32.598  1.00107.12           C  
ATOM    426  OE1 GLU A  52      21.543  10.521  32.775  1.00101.78           O  
ATOM    427  OE2 GLU A  52      21.958   8.475  33.473  1.00106.25           O  
ATOM    428  N   GLY A  53      22.021  12.023  30.303  1.00 73.99           N  
ATOM    429  CA  GLY A  53      22.752  13.215  29.941  1.00 76.97           C  
ATOM    430  C   GLY A  53      21.851  14.352  29.508  1.00 75.54           C  
ATOM    431  O   GLY A  53      22.343  15.368  29.004  1.00 81.19           O  
ATOM    432  N   VAL A  54      20.539  14.156  29.622  1.00 66.95           N  
ATOM    433  CA  VAL A  54      19.592  15.210  29.286  1.00 59.81           C  
ATOM    434  C   VAL A  54      19.233  15.760  30.652  1.00 57.73           C  
ATOM    435  O   VAL A  54      18.716  15.025  31.488  1.00 56.10           O  
ATOM    436  CB  VAL A  54      18.341  14.676  28.588  1.00 58.02           C  
ATOM    437  CG1 VAL A  54      17.420  15.836  28.208  1.00 55.03           C  
ATOM    438  CG2 VAL A  54      18.733  13.903  27.358  1.00 57.26           C  
ATOM    439  N   LYS A  55      19.624  17.011  30.905  1.00 56.76           N  
ATOM    440  CA  LYS A  55      19.388  17.683  32.183  1.00 57.30           C  
ATOM    441  C   LYS A  55      18.176  18.641  32.190  1.00 50.31           C  
ATOM    442  O   LYS A  55      17.836  19.270  31.173  1.00 42.73           O  
ATOM    443  CB  LYS A  55      20.658  18.430  32.604  1.00 64.16           C  
ATOM    444  CG  LYS A  55      20.622  18.989  34.022  1.00 77.96           C  
ATOM    445  CD  LYS A  55      21.141  20.430  34.057  1.00 81.88           C  
ATOM    446  CE  LYS A  55      21.238  20.965  35.488  1.00 89.40           C  
ATOM    447  NZ  LYS A  55      19.941  20.949  36.240  1.00 86.81           N  
ATOM    448  N   MET A  56      17.513  18.712  33.345  1.00 48.19           N  
ATOM    449  CA  MET A  56      16.345  19.574  33.536  1.00 46.76           C  
ATOM    450  C   MET A  56      16.654  20.748  34.465  1.00 40.45           C  
ATOM    451  O   MET A  56      17.266  20.591  35.525  1.00 35.70           O  
ATOM    452  CB  MET A  56      15.172  18.794  34.128  1.00 49.72           C  
ATOM    453  CG  MET A  56      14.458  17.885  33.165  1.00 60.25           C  
ATOM    454  SD  MET A  56      13.002  17.137  33.934  1.00 67.25           S  
ATOM    455  CE  MET A  56      11.887  18.597  34.093  1.00 44.69           C  
ATOM    456  N   THR A  57      16.166  21.915  34.083  1.00 35.22           N  
ATOM    457  CA  THR A  57      16.366  23.118  34.851  1.00 27.71           C  
ATOM    458  C   THR A  57      15.000  23.719  35.158  1.00 22.38           C  
ATOM    459  O   THR A  57      14.133  23.800  34.285  1.00 23.31           O  
ATOM    460  CB  THR A  57      17.233  24.076  34.043  1.00 33.66           C  
ATOM    461  OG1 THR A  57      18.602  23.703  34.220  1.00 47.86           O  
ATOM    462  CG2 THR A  57      17.027  25.514  34.467  1.00 35.51           C  
ATOM    463  N   LYS A  58      14.772  24.053  36.419  1.00 19.19           N  
ATOM    464  CA  LYS A  58      13.513  24.644  36.807  1.00 23.45           C  
ATOM    465  C   LYS A  58      13.799  26.062  37.337  1.00 25.79           C  
ATOM    466  O   LYS A  58      14.689  26.253  38.184  1.00 24.42           O  
ATOM    467  CB  LYS A  58      12.823  23.777  37.855  1.00 18.96           C  
ATOM    468  CG  LYS A  58      11.381  24.148  38.030  1.00 30.96           C  
ATOM    469  CD  LYS A  58      10.682  23.356  39.148  1.00 34.39           C  
ATOM    470  CE  LYS A  58      10.495  21.899  38.791  1.00 36.05           C  
ATOM    471  NZ  LYS A  58       9.403  21.248  39.578  1.00 32.47           N  
ATOM    472  N   TYR A  59      13.129  27.061  36.763  1.00 21.39           N  
ATOM    473  CA  TYR A  59      13.321  28.445  37.191  1.00 19.96           C  
ATOM    474  C   TYR A  59      12.034  29.095  37.651  1.00 17.86           C  
ATOM    475  O   TYR A  59      10.948  28.822  37.099  1.00 19.35           O  
ATOM    476  CB  TYR A  59      13.860  29.302  36.057  1.00 15.01           C  
ATOM    477  CG  TYR A  59      15.272  29.052  35.673  1.00 16.69           C  
ATOM    478  CD1 TYR A  59      16.166  28.474  36.566  1.00 22.30           C  
ATOM    479  CD2 TYR A  59      15.740  29.447  34.416  1.00 21.00           C  
ATOM    480  CE1 TYR A  59      17.496  28.306  36.222  1.00 24.36           C  
ATOM    481  CE2 TYR A  59      17.064  29.280  34.060  1.00 25.70           C  
ATOM    482  CZ  TYR A  59      17.943  28.717  34.969  1.00 30.44           C  
ATOM    483  OH  TYR A  59      19.282  28.598  34.651  1.00 33.21           O  
ATOM    484  N   HIS A  60      12.171  29.991  38.633  1.00 16.09           N  
ATOM    485  CA  HIS A  60      11.050  30.766  39.163  1.00 15.84           C  
ATOM    486  C   HIS A  60      10.915  32.083  38.345  1.00 16.14           C  
ATOM    487  O   HIS A  60      11.897  32.543  37.771  1.00 20.99           O  
ATOM    488  CB  HIS A  60      11.305  31.093  40.616  1.00 13.74           C  
ATOM    489  CG  HIS A  60      10.075  31.497  41.363  1.00 25.51           C  
ATOM    490  ND1 HIS A  60       9.710  32.814  41.561  1.00 15.92           N  
ATOM    491  CD2 HIS A  60       9.112  30.748  41.951  1.00 20.07           C  
ATOM    492  CE1 HIS A  60       8.570  32.859  42.234  1.00 18.01           C  
ATOM    493  NE2 HIS A  60       8.185  31.617  42.483  1.00 20.70           N  
ATOM    494  N   VAL A  61       9.717  32.654  38.287  1.00 16.38           N  
ATOM    495  CA  VAL A  61       9.470  33.888  37.549  1.00 21.13           C  
ATOM    496  C   VAL A  61       9.065  35.045  38.474  1.00 28.72           C  
ATOM    497  O   VAL A  61       8.535  34.819  39.568  1.00 25.40           O  
ATOM    498  CB  VAL A  61       8.391  33.736  36.426  1.00 18.87           C  
ATOM    499  CG1 VAL A  61       8.852  32.724  35.388  1.00 16.29           C  
ATOM    500  CG2 VAL A  61       7.016  33.378  36.997  1.00 16.32           C  
ATOM    501  N   ASN A  62       9.236  36.277  37.986  1.00 25.79           N  
ATOM    502  CA  ASN A  62       8.926  37.491  38.752  1.00 26.44           C  
ATOM    503  C   ASN A  62       7.517  38.015  38.553  1.00 27.26           C  
ATOM    504  O   ASN A  62       6.939  38.581  39.469  1.00 33.64           O  
ATOM    505  CB  ASN A  62       9.893  38.636  38.374  1.00 21.08           C  
ATOM    506  CG  ASN A  62      11.269  38.460  38.958  1.00 22.18           C  
ATOM    507  OD1 ASN A  62      11.439  37.775  39.959  1.00 21.40           O  
ATOM    508  ND2 ASN A  62      12.264  39.090  38.346  1.00 21.14           N  
ATOM    509  N   PHE A  63       6.925  37.755  37.395  1.00 24.32           N  
ATOM    510  CA  PHE A  63       5.618  38.321  37.093  1.00 22.31           C  
ATOM    511  C   PHE A  63       4.316  37.982  37.833  1.00 26.56           C  
ATOM    512  O   PHE A  63       3.228  38.363  37.389  1.00 29.44           O  
ATOM    513  CB  PHE A  63       5.407  38.344  35.583  1.00 21.80           C  
ATOM    514  CG  PHE A  63       5.420  36.994  34.946  1.00 29.54           C  
ATOM    515  CD1 PHE A  63       4.264  36.216  34.921  1.00 30.60           C  
ATOM    516  CD2 PHE A  63       6.561  36.526  34.306  1.00 33.47           C  
ATOM    517  CE1 PHE A  63       4.245  35.002  34.259  1.00 28.39           C  
ATOM    518  CE2 PHE A  63       6.548  35.302  33.632  1.00 31.67           C  
ATOM    519  CZ  PHE A  63       5.386  34.544  33.610  1.00 24.03           C  
ATOM    520  N   MET A  64       4.399  37.316  38.974  1.00 26.81           N  
ATOM    521  CA  MET A  64       3.184  37.026  39.732  1.00 25.44           C  
ATOM    522  C   MET A  64       3.539  37.270  41.181  1.00 24.08           C  
ATOM    523  O   MET A  64       4.670  36.993  41.589  1.00 27.13           O  
ATOM    524  CB  MET A  64       2.745  35.565  39.585  1.00 31.60           C  
ATOM    525  CG  MET A  64       2.264  35.143  38.212  1.00 36.19           C  
ATOM    526  SD  MET A  64       1.631  33.429  38.293  1.00 31.75           S  
ATOM    527  CE  MET A  64       0.005  33.666  38.807  1.00 24.51           C  
ATOM    528  N   GLY A  65       2.592  37.811  41.939  1.00 23.25           N  
ATOM    529  CA  GLY A  65       2.817  38.065  43.351  1.00 26.08           C  
ATOM    530  C   GLY A  65       3.574  39.332  43.703  1.00 28.48           C  
ATOM    531  O   GLY A  65       3.943  39.514  44.868  1.00 32.18           O  
ATOM    532  N   GLY A  66       3.864  40.164  42.706  1.00 28.48           N  
ATOM    533  CA  GLY A  66       4.569  41.408  42.957  1.00 28.36           C  
ATOM    534  C   GLY A  66       5.862  41.354  43.755  1.00 26.11           C  
ATOM    535  O   GLY A  66       6.855  40.777  43.317  1.00 29.77           O  
ATOM    536  N   ASP A  67       5.874  42.011  44.908  1.00 27.39           N  
ATOM    537  CA  ASP A  67       7.063  42.051  45.749  1.00 31.58           C  
ATOM    538  C   ASP A  67       7.501  40.664  46.199  1.00 24.48           C  
ATOM    539  O   ASP A  67       8.676  40.292  46.045  1.00 25.11           O  
ATOM    540  CB  ASP A  67       6.820  42.929  46.977  1.00 40.78           C  
ATOM    541  CG  ASP A  67       7.712  44.151  46.996  1.00 57.84           C  
ATOM    542  OD1 ASP A  67       8.955  44.013  47.129  1.00 53.13           O  
ATOM    543  OD2 ASP A  67       7.159  45.262  46.865  1.00 74.81           O  
ATOM    544  N   LEU A  68       6.575  39.946  46.836  1.00 25.66           N  
ATOM    545  CA  LEU A  68       6.820  38.579  47.304  1.00 26.13           C  
ATOM    546  C   LEU A  68       7.295  37.717  46.125  1.00 23.67           C  
ATOM    547  O   LEU A  68       8.189  36.898  46.294  1.00 28.17           O  
ATOM    548  CB  LEU A  68       5.548  37.972  47.900  1.00 25.29           C  
ATOM    549  CG  LEU A  68       5.503  37.644  49.397  1.00 34.77           C  
ATOM    550  CD1 LEU A  68       4.412  36.615  49.632  1.00 30.93           C  
ATOM    551  CD2 LEU A  68       6.820  37.117  49.905  1.00 27.67           C  
ATOM    552  N   GLY A  69       6.721  37.945  44.936  1.00 24.59           N  
ATOM    553  CA  GLY A  69       7.118  37.225  43.732  1.00 16.32           C  
ATOM    554  C   GLY A  69       8.618  37.291  43.479  1.00 21.21           C  
ATOM    555  O   GLY A  69       9.257  36.267  43.185  1.00 23.12           O  
ATOM    556  N   LYS A  70       9.193  38.489  43.566  1.00 19.60           N  
ATOM    557  CA  LYS A  70      10.635  38.636  43.384  1.00 18.99           C  
ATOM    558  C   LYS A  70      11.409  38.023  44.546  1.00 13.53           C  
ATOM    559  O   LYS A  70      12.503  37.512  44.349  1.00 21.50           O  
ATOM    560  CB  LYS A  70      11.037  40.097  43.251  1.00 31.36           C  
ATOM    561  CG  LYS A  70      10.359  40.810  42.136  1.00 45.73           C  
ATOM    562  CD  LYS A  70      11.225  41.953  41.683  1.00 54.95           C  
ATOM    563  CE  LYS A  70      12.489  41.433  41.051  1.00 56.38           C  
ATOM    564  NZ  LYS A  70      13.282  42.533  40.470  1.00 63.19           N  
ATOM    565  N   ASP A  71      10.898  38.165  45.771  1.00 17.28           N  
ATOM    566  CA  ASP A  71      11.534  37.544  46.939  1.00 19.87           C  
ATOM    567  C   ASP A  71      11.642  36.006  46.745  1.00 19.28           C  
ATOM    568  O   ASP A  71      12.652  35.398  47.104  1.00 20.46           O  
ATOM    569  CB  ASP A  71      10.704  37.805  48.187  1.00 19.01           C  
ATOM    570  CG  ASP A  71      11.036  39.123  48.853  1.00 23.18           C  
ATOM    571  OD1 ASP A  71      12.206  39.546  48.794  1.00 21.20           O  
ATOM    572  OD2 ASP A  71      10.127  39.712  49.462  1.00 27.95           O  
ATOM    573  N   LEU A  72      10.583  35.394  46.203  1.00 16.82           N  
ATOM    574  CA  LEU A  72      10.565  33.955  45.954  1.00 19.83           C  
ATOM    575  C   LEU A  72      11.540  33.572  44.859  1.00 18.56           C  
ATOM    576  O   LEU A  72      12.128  32.492  44.923  1.00 21.59           O  
ATOM    577  CB  LEU A  72       9.151  33.455  45.656  1.00 15.50           C  
ATOM    578  CG  LEU A  72       8.284  33.352  46.922  1.00 21.76           C  
ATOM    579  CD1 LEU A  72       6.812  33.254  46.559  1.00 22.32           C  
ATOM    580  CD2 LEU A  72       8.718  32.185  47.800  1.00 13.96           C  
ATOM    581  N   THR A  73      11.739  34.441  43.862  1.00 17.50           N  
ATOM    582  CA  THR A  73      12.714  34.139  42.809  1.00 18.27           C  
ATOM    583  C   THR A  73      14.116  34.130  43.431  1.00 18.81           C  
ATOM    584  O   THR A  73      14.978  33.302  43.070  1.00 20.06           O  
ATOM    585  CB  THR A  73      12.633  35.124  41.616  1.00 14.05           C  
ATOM    586  OG1 THR A  73      11.342  35.017  41.006  1.00 20.06           O  
ATOM    587  CG2 THR A  73      13.712  34.824  40.559  1.00 14.10           C  
ATOM    588  N   GLN A  74      14.344  35.027  44.388  1.00 19.92           N  
ATOM    589  CA  GLN A  74      15.633  35.074  45.078  1.00 17.92           C  
ATOM    590  C   GLN A  74      15.783  33.840  45.992  1.00 14.28           C  
ATOM    591  O   GLN A  74      16.842  33.233  46.040  1.00 20.69           O  
ATOM    592  CB  GLN A  74      15.769  36.367  45.886  1.00 18.72           C  
ATOM    593  CG  GLN A  74      17.183  36.546  46.414  1.00 18.48           C  
ATOM    594  CD  GLN A  74      17.438  37.944  46.956  1.00 22.78           C  
ATOM    595  OE1 GLN A  74      16.697  38.856  46.650  1.00 26.41           O  
ATOM    596  NE2 GLN A  74      18.473  38.100  47.787  1.00 18.05           N  
ATOM    597  N   ALA A  75      14.721  33.490  46.718  1.00 18.30           N  
ATOM    598  CA  ALA A  75      14.679  32.297  47.595  1.00 20.15           C  
ATOM    599  C   ALA A  75      14.966  31.017  46.781  1.00 18.98           C  
ATOM    600  O   ALA A  75      15.668  30.128  47.232  1.00 20.10           O  
ATOM    601  CB  ALA A  75      13.304  32.184  48.219  1.00 16.06           C  
ATOM    602  N   TRP A  76      14.379  30.921  45.591  1.00 19.39           N  
ATOM    603  CA  TRP A  76      14.605  29.783  44.711  1.00 18.61           C  
ATOM    604  C   TRP A  76      16.090  29.736  44.349  1.00 23.06           C  
ATOM    605  O   TRP A  76      16.702  28.668  44.349  1.00 22.66           O  
ATOM    606  CB  TRP A  76      13.735  29.883  43.444  1.00 14.25           C  
ATOM    607  CG  TRP A  76      13.787  28.623  42.614  1.00 24.65           C  
ATOM    608  CD1 TRP A  76      14.295  28.486  41.350  1.00 19.33           C  
ATOM    609  CD2 TRP A  76      13.356  27.307  43.017  1.00 24.70           C  
ATOM    610  NE1 TRP A  76      14.211  27.172  40.937  1.00 18.79           N  
ATOM    611  CE2 TRP A  76      13.643  26.423  41.938  1.00 30.68           C  
ATOM    612  CE3 TRP A  76      12.752  26.788  44.188  1.00 21.56           C  
ATOM    613  CZ2 TRP A  76      13.349  25.031  41.987  1.00 28.33           C  
ATOM    614  CZ3 TRP A  76      12.458  25.401  44.243  1.00 26.36           C  
ATOM    615  CH2 TRP A  76      12.759  24.545  43.138  1.00 25.37           C  
ATOM    616  N   ALA A  77      16.677  30.897  44.045  1.00 21.27           N  
ATOM    617  CA  ALA A  77      18.107  30.976  43.728  1.00 18.78           C  
ATOM    618  C   ALA A  77      18.925  30.459  44.935  1.00 20.90           C  
ATOM    619  O   ALA A  77      19.939  29.779  44.758  1.00 22.29           O  
ATOM    620  CB  ALA A  77      18.493  32.414  43.382  1.00 14.29           C  
ATOM    621  N   VAL A  78      18.474  30.781  46.152  1.00 22.08           N  
ATOM    622  CA  VAL A  78      19.128  30.317  47.391  1.00 23.82           C  
ATOM    623  C   VAL A  78      18.977  28.765  47.458  1.00 28.82           C  
ATOM    624  O   VAL A  78      19.927  28.050  47.794  1.00 23.49           O  
ATOM    625  CB  VAL A  78      18.482  30.963  48.685  1.00 20.93           C  
ATOM    626  CG1 VAL A  78      18.996  30.283  49.922  1.00 17.63           C  
ATOM    627  CG2 VAL A  78      18.826  32.428  48.803  1.00 17.82           C  
ATOM    628  N   ALA A  79      17.795  28.247  47.113  1.00 25.09           N  
ATOM    629  CA  ALA A  79      17.568  26.797  47.150  1.00 27.41           C  
ATOM    630  C   ALA A  79      18.484  26.109  46.133  1.00 22.33           C  
ATOM    631  O   ALA A  79      19.109  25.077  46.421  1.00 23.49           O  
ATOM    632  CB  ALA A  79      16.082  26.464  46.885  1.00 19.16           C  
ATOM    633  N   MET A  80      18.611  26.712  44.963  1.00 17.07           N  
ATOM    634  CA  MET A  80      19.465  26.153  43.955  1.00 18.83           C  
ATOM    635  C   MET A  80      20.924  26.193  44.378  1.00 25.68           C  
ATOM    636  O   MET A  80      21.623  25.199  44.228  1.00 28.57           O  
ATOM    637  CB  MET A  80      19.269  26.846  42.609  1.00 20.97           C  
ATOM    638  CG  MET A  80      17.956  26.513  41.919  1.00 19.96           C  
ATOM    639  SD  MET A  80      17.941  27.095  40.217  1.00 28.12           S  
ATOM    640  CE  MET A  80      17.779  28.851  40.466  1.00 22.61           C  
ATOM    641  N   ALA A  81      21.393  27.309  44.932  1.00 27.83           N  
ATOM    642  CA  ALA A  81      22.800  27.410  45.355  1.00 30.29           C  
ATOM    643  C   ALA A  81      23.140  26.442  46.504  1.00 29.75           C  
ATOM    644  O   ALA A  81      24.234  25.900  46.556  1.00 29.69           O  
ATOM    645  CB  ALA A  81      23.153  28.854  45.742  1.00 25.37           C  
ATOM    646  N   LEU A  82      22.192  26.231  47.409  1.00 25.53           N  
ATOM    647  CA  LEU A  82      22.380  25.321  48.524  1.00 27.83           C  
ATOM    648  C   LEU A  82      22.026  23.878  48.160  1.00 30.93           C  
ATOM    649  O   LEU A  82      22.359  22.953  48.901  1.00 27.98           O  
ATOM    650  CB  LEU A  82      21.542  25.761  49.736  1.00 24.96           C  
ATOM    651  CG  LEU A  82      21.869  27.127  50.368  1.00 28.25           C  
ATOM    652  CD1 LEU A  82      21.040  27.365  51.612  1.00 24.62           C  
ATOM    653  CD2 LEU A  82      23.325  27.164  50.735  1.00 30.49           C  
ATOM    654  N   GLY A  83      21.332  23.686  47.042  1.00 29.04           N  
ATOM    655  CA  GLY A  83      20.947  22.346  46.630  1.00 25.77           C  
ATOM    656  C   GLY A  83      19.873  21.748  47.524  1.00 27.85           C  
ATOM    657  O   GLY A  83      19.848  20.550  47.770  1.00 30.31           O  
ATOM    658  N   VAL A  84      18.965  22.580  48.013  1.00 29.25           N  
ATOM    659  CA  VAL A  84      17.896  22.107  48.876  1.00 22.03           C  
ATOM    660  C   VAL A  84      16.494  22.158  48.263  1.00 22.59           C  
ATOM    661  O   VAL A  84      15.513  22.150  49.000  1.00 23.92           O  
ATOM    662  CB  VAL A  84      17.897  22.858  50.229  1.00 24.32           C  
ATOM    663  CG1 VAL A  84      19.109  22.464  51.022  1.00 25.26           C  
ATOM    664  CG2 VAL A  84      17.880  24.372  50.011  1.00 23.29           C  
ATOM    665  N   GLU A  85      16.402  22.165  46.928  1.00 22.11           N  
ATOM    666  CA  GLU A  85      15.117  22.233  46.196  1.00 26.58           C  
ATOM    667  C   GLU A  85      14.057  21.263  46.688  1.00 25.41           C  
ATOM    668  O   GLU A  85      12.912  21.632  46.925  1.00 29.85           O  
ATOM    669  CB  GLU A  85      15.332  21.977  44.694  1.00 25.17           C  
ATOM    670  CG  GLU A  85      16.227  23.003  43.978  1.00 28.96           C  
ATOM    671  CD  GLU A  85      17.688  22.580  43.874  1.00 30.74           C  
ATOM    672  OE1 GLU A  85      18.247  21.984  44.823  1.00 33.21           O  
ATOM    673  OE2 GLU A  85      18.286  22.857  42.818  1.00 36.64           O  
ATOM    674  N   ASP A  86      14.456  20.014  46.859  1.00 31.28           N  
ATOM    675  CA  ASP A  86      13.545  18.980  47.307  1.00 37.06           C  
ATOM    676  C   ASP A  86      13.095  19.173  48.732  1.00 34.91           C  
ATOM    677  O   ASP A  86      12.108  18.600  49.148  1.00 46.75           O  
ATOM    678  CB  ASP A  86      14.187  17.609  47.133  1.00 49.40           C  
ATOM    679  CG  ASP A  86      14.583  17.338  45.686  1.00 72.40           C  
ATOM    680  OD1 ASP A  86      13.882  17.826  44.762  1.00 79.54           O  
ATOM    681  OD2 ASP A  86      15.605  16.648  45.466  1.00 87.99           O  
ATOM    682  N   LYS A  87      13.817  19.969  49.499  1.00 32.72           N  
ATOM    683  CA  LYS A  87      13.422  20.195  50.868  1.00 28.37           C  
ATOM    684  C   LYS A  87      12.397  21.303  51.003  1.00 28.86           C  
ATOM    685  O   LYS A  87      11.538  21.239  51.873  1.00 31.29           O  
ATOM    686  CB  LYS A  87      14.628  20.562  51.733  1.00 35.90           C  
ATOM    687  CG  LYS A  87      15.600  19.434  51.983  1.00 50.31           C  
ATOM    688  CD  LYS A  87      16.500  19.782  53.149  1.00 59.18           C  
ATOM    689  CE  LYS A  87      17.454  18.659  53.494  1.00 66.09           C  
ATOM    690  NZ  LYS A  87      18.241  19.018  54.716  1.00 81.43           N  
ATOM    691  N   VAL A  88      12.459  22.300  50.125  1.00 25.96           N  
ATOM    692  CA  VAL A  88      11.575  23.459  50.247  1.00 24.30           C  
ATOM    693  C   VAL A  88      10.421  23.642  49.257  1.00 22.70           C  
ATOM    694  O   VAL A  88       9.522  24.442  49.513  1.00 25.24           O  
ATOM    695  CB  VAL A  88      12.429  24.813  50.354  1.00 25.33           C  
ATOM    696  CG1 VAL A  88      13.411  24.745  51.533  1.00 19.04           C  
ATOM    697  CG2 VAL A  88      13.221  25.070  49.059  1.00 15.42           C  
ATOM    698  N   THR A  89      10.406  22.906  48.151  1.00 22.95           N  
ATOM    699  CA  THR A  89       9.336  23.089  47.176  1.00 20.81           C  
ATOM    700  C   THR A  89       7.964  22.935  47.783  1.00 23.40           C  
ATOM    701  O   THR A  89       7.135  23.837  47.671  1.00 24.44           O  
ATOM    702  CB  THR A  89       9.489  22.156  45.953  1.00 25.30           C  
ATOM    703  OG1 THR A  89      10.750  22.417  45.346  1.00 29.81           O  
ATOM    704  CG2 THR A  89       8.388  22.382  44.906  1.00 19.61           C  
ATOM    705  N   VAL A  90       7.726  21.827  48.472  1.00 23.79           N  
ATOM    706  CA  VAL A  90       6.421  21.625  49.084  1.00 23.29           C  
ATOM    707  C   VAL A  90       6.037  22.662  50.153  1.00 21.10           C  
ATOM    708  O   VAL A  90       4.946  23.234  50.100  1.00 22.01           O  
ATOM    709  CB  VAL A  90       6.296  20.218  49.650  1.00 30.88           C  
ATOM    710  CG1 VAL A  90       4.981  20.070  50.405  1.00 27.27           C  
ATOM    711  CG2 VAL A  90       6.396  19.242  48.527  1.00 26.56           C  
ATOM    712  N   PRO A  91       6.904  22.904  51.150  1.00 19.32           N  
ATOM    713  CA  PRO A  91       6.427  23.907  52.096  1.00 19.64           C  
ATOM    714  C   PRO A  91       6.259  25.316  51.487  1.00 19.29           C  
ATOM    715  O   PRO A  91       5.425  26.087  51.961  1.00 21.93           O  
ATOM    716  CB  PRO A  91       7.446  23.834  53.259  1.00 17.09           C  
ATOM    717  CG  PRO A  91       8.629  23.181  52.694  1.00 19.13           C  
ATOM    718  CD  PRO A  91       8.126  22.230  51.638  1.00 18.67           C  
ATOM    719  N   LEU A  92       6.988  25.644  50.417  1.00 19.64           N  
ATOM    720  CA  LEU A  92       6.808  26.973  49.824  1.00 17.32           C  
ATOM    721  C   LEU A  92       5.456  27.025  49.125  1.00 20.58           C  
ATOM    722  O   LEU A  92       4.676  27.957  49.354  1.00 23.93           O  
ATOM    723  CB  LEU A  92       7.955  27.361  48.883  1.00 15.13           C  
ATOM    724  CG  LEU A  92       9.284  27.673  49.571  1.00 23.26           C  
ATOM    725  CD1 LEU A  92      10.412  27.871  48.550  1.00 17.06           C  
ATOM    726  CD2 LEU A  92       9.111  28.891  50.457  1.00 26.45           C  
ATOM    727  N   PHE A  93       5.134  25.992  48.342  1.00 20.52           N  
ATOM    728  CA  PHE A  93       3.836  25.924  47.651  1.00 18.18           C  
ATOM    729  C   PHE A  93       2.661  25.952  48.644  1.00 20.14           C  
ATOM    730  O   PHE A  93       1.648  26.646  48.425  1.00 20.67           O  
ATOM    731  CB  PHE A  93       3.758  24.653  46.803  1.00 18.94           C  
ATOM    732  CG  PHE A  93       4.072  24.861  45.342  1.00 16.72           C  
ATOM    733  CD1 PHE A  93       3.319  25.752  44.567  1.00 22.47           C  
ATOM    734  CD2 PHE A  93       5.083  24.137  44.732  1.00 17.10           C  
ATOM    735  CE1 PHE A  93       3.568  25.915  43.203  1.00 16.80           C  
ATOM    736  CE2 PHE A  93       5.339  24.289  43.369  1.00 21.16           C  
ATOM    737  CZ  PHE A  93       4.574  25.187  42.600  1.00 19.30           C  
ATOM    738  N   GLU A  94       2.794  25.200  49.738  1.00 21.17           N  
ATOM    739  CA  GLU A  94       1.757  25.150  50.773  1.00 24.17           C  
ATOM    740  C   GLU A  94       1.694  26.461  51.564  1.00 21.74           C  
ATOM    741  O   GLU A  94       0.598  26.948  51.892  1.00 20.68           O  
ATOM    742  CB  GLU A  94       2.001  23.973  51.722  1.00 25.87           C  
ATOM    743  CG  GLU A  94       2.093  22.644  50.997  1.00 34.08           C  
ATOM    744  CD  GLU A  94       1.761  21.452  51.891  1.00 48.92           C  
ATOM    745  OE1 GLU A  94       2.547  21.149  52.815  1.00 63.03           O  
ATOM    746  OE2 GLU A  94       0.719  20.803  51.660  1.00 46.74           O  
ATOM    747  N   GLY A  95       2.867  27.023  51.871  1.00 19.39           N  
ATOM    748  CA  GLY A  95       2.922  28.282  52.592  1.00 26.17           C  
ATOM    749  C   GLY A  95       2.190  29.358  51.809  1.00 19.52           C  
ATOM    750  O   GLY A  95       1.325  30.048  52.339  1.00 23.02           O  
ATOM    751  N   VAL A  96       2.489  29.448  50.521  1.00 20.74           N  
ATOM    752  CA  VAL A  96       1.838  30.421  49.647  1.00 23.21           C  
ATOM    753  C   VAL A  96       0.386  30.109  49.295  1.00 25.03           C  
ATOM    754  O   VAL A  96      -0.479  30.956  49.496  1.00 28.93           O  
ATOM    755  CB  VAL A  96       2.630  30.641  48.314  1.00 25.94           C  
ATOM    756  CG1 VAL A  96       1.872  31.599  47.375  1.00 18.38           C  
ATOM    757  CG2 VAL A  96       4.025  31.192  48.620  1.00 17.64           C  
ATOM    758  N   GLN A  97       0.089  28.874  48.885  1.00 24.01           N  
ATOM    759  CA  GLN A  97      -1.265  28.568  48.444  1.00 20.78           C  
ATOM    760  C   GLN A  97      -2.276  27.885  49.351  1.00 19.76           C  
ATOM    761  O   GLN A  97      -3.475  28.144  49.243  1.00 25.10           O  
ATOM    762  CB  GLN A  97      -1.211  27.863  47.072  1.00 18.16           C  
ATOM    763  CG  GLN A  97      -0.453  28.687  45.991  1.00 19.42           C  
ATOM    764  CD  GLN A  97      -0.646  28.167  44.567  1.00 19.77           C  
ATOM    765  OE1 GLN A  97      -1.771  27.878  44.134  1.00 21.76           O  
ATOM    766  NE2 GLN A  97       0.455  28.035  43.839  1.00 19.96           N  
ATOM    767  N   LYS A  98      -1.806  27.043  50.257  1.00 23.11           N  
ATOM    768  CA  LYS A  98      -2.705  26.303  51.138  1.00 23.77           C  
ATOM    769  C   LYS A  98      -2.967  27.001  52.486  1.00 22.29           C  
ATOM    770  O   LYS A  98      -4.104  27.330  52.816  1.00 24.04           O  
ATOM    771  CB  LYS A  98      -2.138  24.892  51.348  1.00 24.87           C  
ATOM    772  CG  LYS A  98      -3.034  23.940  52.112  1.00 30.47           C  
ATOM    773  CD  LYS A  98      -2.233  22.730  52.468  1.00 35.00           C  
ATOM    774  CE  LYS A  98      -2.917  21.912  53.550  1.00 51.73           C  
ATOM    775  NZ  LYS A  98      -3.930  21.013  52.992  1.00 58.85           N  
ATOM    776  N   THR A  99      -1.918  27.219  53.267  1.00 26.89           N  
ATOM    777  CA  THR A  99      -2.064  27.891  54.555  1.00 26.42           C  
ATOM    778  C   THR A  99      -2.078  29.405  54.402  1.00 31.29           C  
ATOM    779  O   THR A  99      -2.734  30.094  55.164  1.00 36.09           O  
ATOM    780  CB  THR A  99      -0.924  27.512  55.504  1.00 26.67           C  
ATOM    781  OG1 THR A  99       0.339  27.817  54.897  1.00 26.92           O  
ATOM    782  CG2 THR A  99      -0.975  26.030  55.796  1.00 25.16           C  
ATOM    783  N   GLN A 100      -1.382  29.912  53.386  1.00 32.09           N  
ATOM    784  CA  GLN A 100      -1.287  31.345  53.141  1.00 29.89           C  
ATOM    785  C   GLN A 100      -0.668  32.058  54.342  1.00 34.14           C  
ATOM    786  O   GLN A 100      -1.088  33.138  54.753  1.00 37.54           O  
ATOM    787  CB  GLN A 100      -2.637  31.917  52.751  1.00 31.94           C  
ATOM    788  CG  GLN A 100      -3.199  31.180  51.558  1.00 40.10           C  
ATOM    789  CD  GLN A 100      -4.334  31.899  50.894  1.00 37.98           C  
ATOM    790  OE1 GLN A 100      -4.908  32.838  51.445  1.00 44.06           O  
ATOM    791  NE2 GLN A 100      -4.691  31.443  49.707  1.00 51.40           N  
ATOM    792  N   THR A 101       0.391  31.442  54.850  1.00 31.39           N  
ATOM    793  CA  THR A 101       1.150  31.936  55.981  1.00 27.73           C  
ATOM    794  C   THR A 101       2.454  32.605  55.499  1.00 28.77           C  
ATOM    795  O   THR A 101       3.261  33.047  56.304  1.00 30.54           O  
ATOM    796  CB  THR A 101       1.479  30.771  56.932  1.00 24.53           C  
ATOM    797  OG1 THR A 101       1.942  29.647  56.176  1.00 30.93           O  
ATOM    798  CG2 THR A 101       0.259  30.347  57.677  1.00 28.26           C  
ATOM    799  N   ILE A 102       2.696  32.609  54.190  1.00 28.32           N  
ATOM    800  CA  ILE A 102       3.888  33.251  53.641  1.00 26.80           C  
ATOM    801  C   ILE A 102       3.461  34.642  53.170  1.00 26.16           C  
ATOM    802  O   ILE A 102       2.738  34.801  52.181  1.00 28.37           O  
ATOM    803  CB  ILE A 102       4.562  32.411  52.517  1.00 24.79           C  
ATOM    804  CG1 ILE A 102       5.278  31.210  53.155  1.00 23.26           C  
ATOM    805  CG2 ILE A 102       5.549  33.273  51.716  1.00 23.47           C  
ATOM    806  CD1 ILE A 102       5.998  30.298  52.193  1.00 24.30           C  
ATOM    807  N   ARG A 103       3.865  35.643  53.942  1.00 25.63           N  
ATOM    808  CA  ARG A 103       3.502  37.014  53.660  1.00 29.56           C  
ATOM    809  C   ARG A 103       4.683  37.941  53.504  1.00 28.14           C  
ATOM    810  O   ARG A 103       4.532  39.016  52.973  1.00 40.94           O  
ATOM    811  CB  ARG A 103       2.578  37.536  54.752  1.00 31.12           C  
ATOM    812  CG  ARG A 103       1.319  36.712  54.915  1.00 39.50           C  
ATOM    813  CD  ARG A 103       0.593  37.042  56.210  1.00 51.71           C  
ATOM    814  NE  ARG A 103       0.407  35.851  57.038  1.00 64.36           N  
ATOM    815  CZ  ARG A 103      -0.778  35.381  57.425  1.00 71.21           C  
ATOM    816  NH1 ARG A 103      -1.892  36.002  57.066  1.00 74.46           N  
ATOM    817  NH2 ARG A 103      -0.856  34.275  58.156  1.00 77.63           N  
ATOM    818  N   SER A 104       5.866  37.537  53.934  1.00 30.13           N  
ATOM    819  CA  SER A 104       7.016  38.411  53.796  1.00 27.12           C  
ATOM    820  C   SER A 104       8.251  37.577  53.591  1.00 26.39           C  
ATOM    821  O   SER A 104       8.201  36.363  53.731  1.00 26.92           O  
ATOM    822  CB  SER A 104       7.195  39.247  55.056  1.00 28.46           C  
ATOM    823  OG  SER A 104       7.468  38.421  56.180  1.00 29.53           O  
ATOM    824  N   ALA A 105       9.375  38.239  53.335  1.00 22.73           N  
ATOM    825  CA  ALA A 105      10.631  37.545  53.141  1.00 23.04           C  
ATOM    826  C   ALA A 105      11.043  36.782  54.410  1.00 26.94           C  
ATOM    827  O   ALA A 105      11.765  35.779  54.318  1.00 27.40           O  
ATOM    828  CB  ALA A 105      11.735  38.511  52.704  1.00 16.81           C  
ATOM    829  N   SER A 106      10.588  37.219  55.587  1.00 23.79           N  
ATOM    830  CA  SER A 106      10.958  36.513  56.817  1.00 25.23           C  
ATOM    831  C   SER A 106      10.182  35.203  56.915  1.00 19.91           C  
ATOM    832  O   SER A 106      10.679  34.219  57.444  1.00 20.82           O  
ATOM    833  CB  SER A 106      10.720  37.387  58.047  1.00 24.98           C  
ATOM    834  OG  SER A 106       9.427  37.958  57.988  1.00 45.59           O  
ATOM    835  N   ASP A 107       8.974  35.194  56.372  1.00 20.33           N  
ATOM    836  CA  ASP A 107       8.159  33.994  56.351  1.00 21.84           C  
ATOM    837  C   ASP A 107       8.820  32.945  55.470  1.00 26.20           C  
ATOM    838  O   ASP A 107       8.789  31.760  55.807  1.00 27.37           O  
ATOM    839  CB  ASP A 107       6.761  34.295  55.835  1.00 20.96           C  
ATOM    840  CG  ASP A 107       5.969  35.141  56.792  1.00 24.55           C  
ATOM    841  OD1 ASP A 107       6.270  35.104  57.999  1.00 30.31           O  
ATOM    842  OD2 ASP A 107       5.042  35.842  56.349  1.00 21.66           O  
ATOM    843  N   ILE A 108       9.411  33.377  54.349  1.00 23.38           N  
ATOM    844  CA  ILE A 108      10.117  32.472  53.439  1.00 22.85           C  
ATOM    845  C   ILE A 108      11.353  31.900  54.168  1.00 24.46           C  
ATOM    846  O   ILE A 108      11.663  30.700  54.079  1.00 21.68           O  
ATOM    847  CB  ILE A 108      10.587  33.210  52.149  1.00 26.84           C  
ATOM    848  CG1 ILE A 108       9.379  33.739  51.364  1.00 23.96           C  
ATOM    849  CG2 ILE A 108      11.446  32.272  51.251  1.00 18.91           C  
ATOM    850  CD1 ILE A 108       9.765  34.646  50.165  1.00 20.22           C  
ATOM    851  N   ARG A 109      12.059  32.766  54.891  1.00 26.33           N  
ATOM    852  CA  ARG A 109      13.240  32.360  55.643  1.00 20.93           C  
ATOM    853  C   ARG A 109      12.842  31.308  56.703  1.00 20.73           C  
ATOM    854  O   ARG A 109      13.566  30.337  56.903  1.00 23.23           O  
ATOM    855  CB  ARG A 109      13.894  33.585  56.292  1.00 20.63           C  
ATOM    856  CG  ARG A 109      15.183  33.297  57.055  1.00 20.32           C  
ATOM    857  CD  ARG A 109      15.754  34.561  57.648  1.00 21.15           C  
ATOM    858  NE  ARG A 109      16.971  34.312  58.403  1.00 20.55           N  
ATOM    859  CZ  ARG A 109      17.004  33.924  59.669  1.00 21.30           C  
ATOM    860  NH1 ARG A 109      15.883  33.738  60.343  1.00 26.38           N  
ATOM    861  NH2 ARG A 109      18.166  33.653  60.231  1.00 22.53           N  
ATOM    862  N   ASP A 110      11.701  31.498  57.369  1.00 21.90           N  
ATOM    863  CA  ASP A 110      11.205  30.529  58.364  1.00 22.75           C  
ATOM    864  C   ASP A 110      11.044  29.109  57.789  1.00 28.82           C  
ATOM    865  O   ASP A 110      11.314  28.118  58.474  1.00 28.32           O  
ATOM    866  CB  ASP A 110       9.856  30.959  58.919  1.00 25.38           C  
ATOM    867  CG  ASP A 110       9.959  32.119  59.881  1.00 24.89           C  
ATOM    868  OD1 ASP A 110      11.077  32.415  60.346  1.00 26.00           O  
ATOM    869  OD2 ASP A 110       8.904  32.735  60.172  1.00 27.31           O  
ATOM    870  N   VAL A 111      10.598  29.018  56.538  1.00 22.65           N  
ATOM    871  CA  VAL A 111      10.416  27.727  55.880  1.00 21.95           C  
ATOM    872  C   VAL A 111      11.750  27.017  55.724  1.00 21.66           C  
ATOM    873  O   VAL A 111      11.852  25.819  55.989  1.00 29.31           O  
ATOM    874  CB  VAL A 111       9.716  27.877  54.470  1.00 23.68           C  
ATOM    875  CG1 VAL A 111       9.778  26.560  53.690  1.00 23.99           C  
ATOM    876  CG2 VAL A 111       8.236  28.277  54.644  1.00 20.72           C  
ATOM    877  N   PHE A 112      12.790  27.753  55.333  1.00 22.50           N  
ATOM    878  CA  PHE A 112      14.106  27.150  55.148  1.00 20.91           C  
ATOM    879  C   PHE A 112      14.694  26.661  56.470  1.00 28.09           C  
ATOM    880  O   PHE A 112      15.196  25.539  56.557  1.00 29.02           O  
ATOM    881  CB  PHE A 112      15.086  28.115  54.454  1.00 20.77           C  
ATOM    882  CG  PHE A 112      14.863  28.258  52.953  1.00 20.56           C  
ATOM    883  CD1 PHE A 112      13.727  28.906  52.449  1.00 19.12           C  
ATOM    884  CD2 PHE A 112      15.809  27.755  52.048  1.00 18.67           C  
ATOM    885  CE1 PHE A 112      13.539  29.048  51.070  1.00 16.39           C  
ATOM    886  CE2 PHE A 112      15.635  27.894  50.670  1.00 18.58           C  
ATOM    887  CZ  PHE A 112      14.495  28.543  50.181  1.00 18.79           C  
ATOM    888  N   ILE A 113      14.634  27.506  57.492  1.00 31.80           N  
ATOM    889  CA  ILE A 113      15.159  27.177  58.820  1.00 34.46           C  
ATOM    890  C   ILE A 113      14.405  25.971  59.406  1.00 35.75           C  
ATOM    891  O   ILE A 113      14.998  25.090  60.039  1.00 33.16           O  
ATOM    892  CB  ILE A 113      15.060  28.414  59.763  1.00 42.06           C  
ATOM    893  CG1 ILE A 113      15.970  29.543  59.244  1.00 30.71           C  
ATOM    894  CG2 ILE A 113      15.420  28.030  61.215  1.00 34.78           C  
ATOM    895  CD1 ILE A 113      16.011  30.708  60.154  1.00 36.04           C  
ATOM    896  N   ASN A 114      13.102  25.928  59.155  1.00 31.64           N  
ATOM    897  CA  ASN A 114      12.259  24.838  59.620  1.00 38.24           C  
ATOM    898  C   ASN A 114      12.650  23.558  58.876  1.00 40.76           C  
ATOM    899  O   ASN A 114      12.594  22.469  59.441  1.00 41.97           O  
ATOM    900  CB  ASN A 114      10.793  25.183  59.355  1.00 44.83           C  
ATOM    901  CG  ASN A 114       9.834  24.295  60.116  1.00 64.48           C  
ATOM    902  OD1 ASN A 114       9.027  23.589  59.507  1.00 74.89           O  
ATOM    903  ND2 ASN A 114       9.886  24.347  61.452  1.00 65.67           N  
ATOM    904  N   ALA A 115      13.101  23.718  57.628  1.00 40.98           N  
ATOM    905  CA  ALA A 115      13.534  22.620  56.755  1.00 32.78           C  
ATOM    906  C   ALA A 115      14.938  22.122  57.087  1.00 35.77           C  
ATOM    907  O   ALA A 115      15.472  21.256  56.396  1.00 36.52           O  
ATOM    908  CB  ALA A 115      13.501  23.065  55.299  1.00 39.57           C  
ATOM    909  N   GLY A 116      15.579  22.744  58.069  1.00 33.41           N  
ATOM    910  CA  GLY A 116      16.908  22.313  58.438  1.00 34.54           C  
ATOM    911  C   GLY A 116      18.081  23.184  58.048  1.00 39.56           C  
ATOM    912  O   GLY A 116      19.217  22.866  58.417  1.00 41.95           O  
ATOM    913  N   ILE A 117      17.846  24.250  57.287  1.00 39.55           N  
ATOM    914  CA  ILE A 117      18.935  25.152  56.903  1.00 32.45           C  
ATOM    915  C   ILE A 117      19.200  26.110  58.064  1.00 32.19           C  
ATOM    916  O   ILE A 117      18.266  26.632  58.672  1.00 30.01           O  
ATOM    917  CB  ILE A 117      18.607  25.940  55.601  1.00 32.50           C  
ATOM    918  CG1 ILE A 117      18.762  25.009  54.398  1.00 39.82           C  
ATOM    919  CG2 ILE A 117      19.583  27.115  55.388  1.00 28.60           C  
ATOM    920  CD1 ILE A 117      17.702  23.945  54.287  1.00 43.16           C  
ATOM    921  N   LYS A 118      20.474  26.263  58.424  1.00 37.14           N  
ATOM    922  CA  LYS A 118      20.872  27.159  59.515  1.00 42.75           C  
ATOM    923  C   LYS A 118      20.692  28.614  59.105  1.00 37.53           C  
ATOM    924  O   LYS A 118      21.070  28.994  58.000  1.00 36.38           O  
ATOM    925  CB  LYS A 118      22.336  26.931  59.892  1.00 48.88           C  
ATOM    926  CG  LYS A 118      22.604  25.621  60.587  1.00 61.63           C  
ATOM    927  CD  LYS A 118      24.072  25.515  60.948  1.00 83.09           C  
ATOM    928  CE  LYS A 118      24.404  24.169  61.600  1.00 97.42           C  
ATOM    929  NZ  LYS A 118      24.398  23.023  60.637  1.00106.47           N  
ATOM    930  N   GLY A 119      20.170  29.426  60.019  1.00 34.05           N  
ATOM    931  CA  GLY A 119      19.949  30.834  59.742  1.00 36.03           C  
ATOM    932  C   GLY A 119      21.163  31.520  59.154  1.00 36.01           C  
ATOM    933  O   GLY A 119      21.089  32.164  58.116  1.00 36.40           O  
ATOM    934  N   GLU A 120      22.308  31.318  59.777  1.00 31.68           N  
ATOM    935  CA  GLU A 120      23.526  31.947  59.316  1.00 37.05           C  
ATOM    936  C   GLU A 120      23.849  31.544  57.885  1.00 31.71           C  
ATOM    937  O   GLU A 120      24.326  32.348  57.091  1.00 36.51           O  
ATOM    938  CB  GLU A 120      24.683  31.589  60.269  1.00 50.36           C  
ATOM    939  CG  GLU A 120      25.026  30.096  60.307  1.00 70.56           C  
ATOM    940  CD  GLU A 120      25.335  29.563  61.706  1.00 78.85           C  
ATOM    941  OE1 GLU A 120      24.803  30.114  62.700  1.00 85.39           O  
ATOM    942  OE2 GLU A 120      26.095  28.568  61.801  1.00 78.59           O  
ATOM    943  N   GLU A 121      23.568  30.292  57.570  1.00 29.56           N  
ATOM    944  CA  GLU A 121      23.819  29.700  56.257  1.00 33.01           C  
ATOM    945  C   GLU A 121      22.831  30.273  55.193  1.00 30.03           C  
ATOM    946  O   GLU A 121      23.180  30.571  54.043  1.00 25.81           O  
ATOM    947  CB  GLU A 121      23.663  28.186  56.453  1.00 38.26           C  
ATOM    948  CG  GLU A 121      24.060  27.267  55.334  1.00 57.39           C  
ATOM    949  CD  GLU A 121      23.587  25.821  55.591  1.00 75.96           C  
ATOM    950  OE1 GLU A 121      23.337  25.450  56.772  1.00 72.38           O  
ATOM    951  OE2 GLU A 121      23.450  25.060  54.597  1.00 84.40           O  
ATOM    952  N   TYR A 122      21.600  30.478  55.616  1.00 30.91           N  
ATOM    953  CA  TYR A 122      20.590  31.021  54.741  1.00 30.44           C  
ATOM    954  C   TYR A 122      20.888  32.512  54.469  1.00 32.19           C  
ATOM    955  O   TYR A 122      20.862  32.969  53.331  1.00 30.89           O  
ATOM    956  CB  TYR A 122      19.199  30.833  55.386  1.00 20.68           C  
ATOM    957  CG  TYR A 122      18.068  31.442  54.578  1.00 31.02           C  
ATOM    958  CD1 TYR A 122      17.427  30.704  53.576  1.00 26.34           C  
ATOM    959  CD2 TYR A 122      17.685  32.775  54.762  1.00 19.95           C  
ATOM    960  CE1 TYR A 122      16.443  31.274  52.784  1.00 22.35           C  
ATOM    961  CE2 TYR A 122      16.697  33.351  53.964  1.00 20.39           C  
ATOM    962  CZ  TYR A 122      16.078  32.589  52.980  1.00 24.58           C  
ATOM    963  OH  TYR A 122      15.073  33.128  52.203  1.00 22.51           O  
ATOM    964  N   ASP A 123      21.168  33.267  55.519  1.00 29.94           N  
ATOM    965  CA  ASP A 123      21.434  34.688  55.387  1.00 29.17           C  
ATOM    966  C   ASP A 123      22.648  34.969  54.520  1.00 28.04           C  
ATOM    967  O   ASP A 123      22.616  35.876  53.692  1.00 28.44           O  
ATOM    968  CB  ASP A 123      21.554  35.305  56.773  1.00 27.06           C  
ATOM    969  CG  ASP A 123      20.262  35.175  57.562  1.00 29.42           C  
ATOM    970  OD1 ASP A 123      19.189  35.095  56.942  1.00 28.01           O  
ATOM    971  OD2 ASP A 123      20.305  35.134  58.798  1.00 33.40           O  
ATOM    972  N   ALA A 124      23.685  34.142  54.656  1.00 30.77           N  
ATOM    973  CA  ALA A 124      24.912  34.272  53.865  1.00 29.57           C  
ATOM    974  C   ALA A 124      24.610  34.075  52.371  1.00 31.70           C  
ATOM    975  O   ALA A 124      25.077  34.839  51.515  1.00 30.11           O  
ATOM    976  CB  ALA A 124      25.927  33.250  54.324  1.00 27.47           C  
ATOM    977  N   ALA A 125      23.861  33.018  52.062  1.00 29.84           N  
ATOM    978  CA  ALA A 125      23.468  32.727  50.689  1.00 25.07           C  
ATOM    979  C   ALA A 125      22.532  33.819  50.155  1.00 25.47           C  
ATOM    980  O   ALA A 125      22.714  34.305  49.034  1.00 29.90           O  
ATOM    981  CB  ALA A 125      22.778  31.372  50.619  1.00 23.26           C  
ATOM    982  N   TRP A 126      21.571  34.242  50.974  1.00 22.78           N  
ATOM    983  CA  TRP A 126      20.603  35.259  50.569  1.00 20.95           C  
ATOM    984  C   TRP A 126      21.265  36.526  50.059  1.00 27.82           C  
ATOM    985  O   TRP A 126      20.810  37.122  49.072  1.00 28.75           O  
ATOM    986  CB  TRP A 126      19.681  35.605  51.732  1.00 21.93           C  
ATOM    987  CG  TRP A 126      18.689  36.669  51.411  1.00 24.49           C  
ATOM    988  CD1 TRP A 126      18.785  38.008  51.704  1.00 28.10           C  
ATOM    989  CD2 TRP A 126      17.423  36.494  50.761  1.00 29.74           C  
ATOM    990  NE1 TRP A 126      17.652  38.669  51.286  1.00 25.56           N  
ATOM    991  CE2 TRP A 126      16.796  37.763  50.711  1.00 25.03           C  
ATOM    992  CE3 TRP A 126      16.747  35.384  50.229  1.00 21.31           C  
ATOM    993  CZ2 TRP A 126      15.538  37.952  50.149  1.00 21.80           C  
ATOM    994  CZ3 TRP A 126      15.505  35.575  49.671  1.00 19.20           C  
ATOM    995  CH2 TRP A 126      14.906  36.849  49.636  1.00 20.43           C  
ATOM    996  N   ASN A 127      22.373  36.889  50.701  1.00 30.23           N  
ATOM    997  CA  ASN A 127      23.104  38.095  50.368  1.00 29.79           C  
ATOM    998  C   ASN A 127      24.239  37.920  49.378  1.00 30.87           C  
ATOM    999  O   ASN A 127      24.747  38.893  48.831  1.00 41.89           O  
ATOM   1000  CB  ASN A 127      23.609  38.726  51.660  1.00 30.88           C  
ATOM   1001  CG  ASN A 127      22.473  39.196  52.542  1.00 35.30           C  
ATOM   1002  OD1 ASN A 127      21.723  40.101  52.160  1.00 47.56           O  
ATOM   1003  ND2 ASN A 127      22.294  38.550  53.693  1.00 38.61           N  
ATOM   1004  N   SER A 128      24.599  36.683  49.097  1.00 28.18           N  
ATOM   1005  CA  SER A 128      25.684  36.411  48.178  1.00 24.67           C  
ATOM   1006  C   SER A 128      25.491  36.900  46.747  1.00 26.18           C  
ATOM   1007  O   SER A 128      24.371  37.008  46.238  1.00 26.24           O  
ATOM   1008  CB  SER A 128      25.973  34.909  48.154  1.00 31.15           C  
ATOM   1009  OG  SER A 128      24.961  34.213  47.438  1.00 27.78           O  
ATOM   1010  N   PHE A 129      26.621  37.089  46.073  1.00 28.10           N  
ATOM   1011  CA  PHE A 129      26.645  37.510  44.676  1.00 34.11           C  
ATOM   1012  C   PHE A 129      26.391  36.303  43.759  1.00 27.91           C  
ATOM   1013  O   PHE A 129      25.908  36.443  42.628  1.00 26.70           O  
ATOM   1014  CB  PHE A 129      27.961  38.223  44.362  1.00 34.21           C  
ATOM   1015  CG  PHE A 129      27.950  39.659  44.765  1.00 34.79           C  
ATOM   1016  CD1 PHE A 129      27.412  40.619  43.908  1.00 33.32           C  
ATOM   1017  CD2 PHE A 129      28.364  40.039  46.037  1.00 32.75           C  
ATOM   1018  CE1 PHE A 129      27.276  41.933  44.315  1.00 38.31           C  
ATOM   1019  CE2 PHE A 129      28.234  41.350  46.459  1.00 34.57           C  
ATOM   1020  CZ  PHE A 129      27.686  42.303  45.603  1.00 35.56           C  
ATOM   1021  N   VAL A 130      26.711  35.120  44.273  1.00 28.74           N  
ATOM   1022  CA  VAL A 130      26.452  33.865  43.580  1.00 28.58           C  
ATOM   1023  C   VAL A 130      24.925  33.792  43.415  1.00 28.05           C  
ATOM   1024  O   VAL A 130      24.419  33.578  42.306  1.00 30.32           O  
ATOM   1025  CB  VAL A 130      27.013  32.690  44.407  1.00 31.13           C  
ATOM   1026  CG1 VAL A 130      26.373  31.377  44.023  1.00 30.54           C  
ATOM   1027  CG2 VAL A 130      28.504  32.610  44.175  1.00 24.35           C  
ATOM   1028  N   VAL A 131      24.184  34.069  44.487  1.00 27.12           N  
ATOM   1029  CA  VAL A 131      22.719  34.080  44.387  1.00 25.00           C  
ATOM   1030  C   VAL A 131      22.261  35.225  43.453  1.00 30.44           C  
ATOM   1031  O   VAL A 131      21.275  35.078  42.720  1.00 29.73           O  
ATOM   1032  CB  VAL A 131      22.038  34.153  45.796  1.00 26.10           C  
ATOM   1033  CG1 VAL A 131      20.629  34.775  45.716  1.00 19.53           C  
ATOM   1034  CG2 VAL A 131      21.959  32.751  46.403  1.00 20.88           C  
ATOM   1035  N   LYS A 132      22.981  36.349  43.455  1.00 25.68           N  
ATOM   1036  CA  LYS A 132      22.642  37.467  42.568  1.00 22.16           C  
ATOM   1037  C   LYS A 132      22.762  37.034  41.100  1.00 19.54           C  
ATOM   1038  O   LYS A 132      21.884  37.345  40.275  1.00 19.33           O  
ATOM   1039  CB  LYS A 132      23.548  38.682  42.837  1.00 29.65           C  
ATOM   1040  CG  LYS A 132      22.908  39.713  43.768  1.00 29.20           C  
ATOM   1041  CD  LYS A 132      23.938  40.468  44.590  1.00 44.75           C  
ATOM   1042  CE  LYS A 132      23.283  41.454  45.554  1.00 48.90           C  
ATOM   1043  NZ  LYS A 132      22.343  40.828  46.540  1.00 51.18           N  
ATOM   1044  N   SER A 133      23.816  36.287  40.778  1.00 19.07           N  
ATOM   1045  CA  SER A 133      23.999  35.808  39.398  1.00 27.12           C  
ATOM   1046  C   SER A 133      22.948  34.757  39.024  1.00 30.17           C  
ATOM   1047  O   SER A 133      22.504  34.694  37.875  1.00 26.19           O  
ATOM   1048  CB  SER A 133      25.418  35.260  39.169  1.00 33.90           C  
ATOM   1049  OG  SER A 133      25.821  34.390  40.215  1.00 61.18           O  
ATOM   1050  N   LEU A 134      22.555  33.941  40.009  1.00 28.87           N  
ATOM   1051  CA  LEU A 134      21.518  32.925  39.824  1.00 27.58           C  
ATOM   1052  C   LEU A 134      20.171  33.600  39.545  1.00 24.59           C  
ATOM   1053  O   LEU A 134      19.388  33.105  38.748  1.00 27.99           O  
ATOM   1054  CB  LEU A 134      21.413  32.066  41.065  1.00 27.43           C  
ATOM   1055  CG  LEU A 134      21.786  30.596  40.989  1.00 31.91           C  
ATOM   1056  CD1 LEU A 134      22.738  30.320  39.858  1.00 32.50           C  
ATOM   1057  CD2 LEU A 134      22.355  30.192  42.343  1.00 33.22           C  
ATOM   1058  N   VAL A 135      19.902  34.725  40.206  1.00 23.34           N  
ATOM   1059  CA  VAL A 135      18.678  35.471  39.965  1.00 17.16           C  
ATOM   1060  C   VAL A 135      18.707  36.068  38.547  1.00 22.00           C  
ATOM   1061  O   VAL A 135      17.712  36.002  37.825  1.00 24.08           O  
ATOM   1062  CB  VAL A 135      18.502  36.590  40.991  1.00 19.62           C  
ATOM   1063  CG1 VAL A 135      17.440  37.566  40.519  1.00 22.70           C  
ATOM   1064  CG2 VAL A 135      18.092  36.009  42.337  1.00 17.01           C  
ATOM   1065  N   ALA A 136      19.844  36.639  38.142  1.00 22.68           N  
ATOM   1066  CA  ALA A 136      19.971  37.209  36.795  1.00 21.50           C  
ATOM   1067  C   ALA A 136      19.771  36.149  35.687  1.00 23.48           C  
ATOM   1068  O   ALA A 136      19.137  36.393  34.675  1.00 25.46           O  
ATOM   1069  CB  ALA A 136      21.312  37.831  36.659  1.00 26.25           C  
ATOM   1070  N   GLN A 137      20.347  34.977  35.902  1.00 23.50           N  
ATOM   1071  CA  GLN A 137      20.255  33.827  35.016  1.00 19.89           C  
ATOM   1072  C   GLN A 137      18.778  33.412  34.825  1.00 17.99           C  
ATOM   1073  O   GLN A 137      18.330  33.158  33.708  1.00 22.53           O  
ATOM   1074  CB  GLN A 137      21.051  32.729  35.699  1.00 29.32           C  
ATOM   1075  CG  GLN A 137      21.272  31.448  34.977  1.00 51.87           C  
ATOM   1076  CD  GLN A 137      22.200  30.552  35.799  1.00 67.26           C  
ATOM   1077  OE1 GLN A 137      23.346  30.922  36.082  1.00 68.50           O  
ATOM   1078  NE2 GLN A 137      21.688  29.407  36.246  1.00 75.06           N  
ATOM   1079  N   GLN A 138      18.004  33.351  35.906  1.00 16.41           N  
ATOM   1080  CA  GLN A 138      16.583  32.997  35.777  1.00 17.32           C  
ATOM   1081  C   GLN A 138      15.830  34.057  34.967  1.00 20.81           C  
ATOM   1082  O   GLN A 138      14.921  33.735  34.178  1.00 16.78           O  
ATOM   1083  CB  GLN A 138      15.904  32.858  37.153  1.00 12.87           C  
ATOM   1084  CG  GLN A 138      16.394  31.684  37.980  1.00 18.49           C  
ATOM   1085  CD  GLN A 138      15.760  31.628  39.355  1.00 19.31           C  
ATOM   1086  OE1 GLN A 138      14.698  31.042  39.532  1.00 25.13           O  
ATOM   1087  NE2 GLN A 138      16.405  32.249  40.335  1.00 18.55           N  
ATOM   1088  N   GLU A 139      16.140  35.327  35.240  1.00 23.16           N  
ATOM   1089  CA  GLU A 139      15.512  36.449  34.526  1.00 24.99           C  
ATOM   1090  C   GLU A 139      15.876  36.475  33.034  1.00 19.67           C  
ATOM   1091  O   GLU A 139      15.005  36.667  32.181  1.00 17.66           O  
ATOM   1092  CB  GLU A 139      15.895  37.774  35.174  1.00 23.04           C  
ATOM   1093  CG  GLU A 139      15.169  38.019  36.476  1.00 36.66           C  
ATOM   1094  CD  GLU A 139      15.492  39.367  37.089  1.00 45.08           C  
ATOM   1095  OE1 GLU A 139      15.967  40.269  36.365  1.00 41.69           O  
ATOM   1096  OE2 GLU A 139      15.249  39.524  38.302  1.00 57.85           O  
ATOM   1097  N   LYS A 140      17.149  36.235  32.725  1.00 20.10           N  
ATOM   1098  CA  LYS A 140      17.606  36.213  31.345  1.00 20.94           C  
ATOM   1099  C   LYS A 140      16.904  35.106  30.569  1.00 23.34           C  
ATOM   1100  O   LYS A 140      16.437  35.313  29.433  1.00 26.35           O  
ATOM   1101  CB  LYS A 140      19.111  36.018  31.286  1.00 17.62           C  
ATOM   1102  CG  LYS A 140      19.692  36.520  29.990  1.00 28.79           C  
ATOM   1103  CD  LYS A 140      20.458  35.449  29.280  1.00 31.44           C  
ATOM   1104  CE  LYS A 140      20.964  35.956  27.940  1.00 40.40           C  
ATOM   1105  NZ  LYS A 140      21.498  34.832  27.137  1.00 47.00           N  
ATOM   1106  N   ALA A 141      16.799  33.937  31.188  1.00 24.32           N  
ATOM   1107  CA  ALA A 141      16.125  32.798  30.560  1.00 21.74           C  
ATOM   1108  C   ALA A 141      14.659  33.098  30.205  1.00 19.55           C  
ATOM   1109  O   ALA A 141      14.196  32.764  29.111  1.00 20.74           O  
ATOM   1110  CB  ALA A 141      16.235  31.560  31.464  1.00 21.37           C  
ATOM   1111  N   ALA A 142      13.919  33.719  31.117  1.00 19.40           N  
ATOM   1112  CA  ALA A 142      12.522  34.071  30.829  1.00 16.83           C  
ATOM   1113  C   ALA A 142      12.448  35.086  29.668  1.00 23.40           C  
ATOM   1114  O   ALA A 142      11.516  35.056  28.846  1.00 21.70           O  
ATOM   1115  CB  ALA A 142      11.857  34.665  32.072  1.00 14.34           C  
ATOM   1116  N   ALA A 143      13.430  35.989  29.604  1.00 30.57           N  
ATOM   1117  CA  ALA A 143      13.468  37.023  28.559  1.00 30.73           C  
ATOM   1118  C   ALA A 143      13.790  36.433  27.197  1.00 28.91           C  
ATOM   1119  O   ALA A 143      13.178  36.815  26.206  1.00 32.32           O  
ATOM   1120  CB  ALA A 143      14.465  38.124  28.916  1.00 25.54           C  
ATOM   1121  N   ASP A 144      14.748  35.512  27.146  1.00 26.55           N  
ATOM   1122  CA  ASP A 144      15.106  34.873  25.892  1.00 24.13           C  
ATOM   1123  C   ASP A 144      13.895  34.241  25.211  1.00 29.99           C  
ATOM   1124  O   ASP A 144      13.815  34.256  23.988  1.00 32.40           O  
ATOM   1125  CB  ASP A 144      16.144  33.787  26.127  1.00 25.93           C  
ATOM   1126  CG  ASP A 144      17.504  34.339  26.454  1.00 35.85           C  
ATOM   1127  OD1 ASP A 144      17.751  35.521  26.136  1.00 40.98           O  
ATOM   1128  OD2 ASP A 144      18.332  33.594  27.029  1.00 41.83           O  
ATOM   1129  N   VAL A 145      12.968  33.677  25.990  1.00 27.92           N  
ATOM   1130  CA  VAL A 145      11.779  33.019  25.432  1.00 27.46           C  
ATOM   1131  C   VAL A 145      10.513  33.874  25.418  1.00 32.12           C  
ATOM   1132  O   VAL A 145       9.439  33.394  25.051  1.00 36.11           O  
ATOM   1133  CB  VAL A 145      11.472  31.659  26.147  1.00 31.69           C  
ATOM   1134  CG1 VAL A 145      12.616  30.687  25.938  1.00 26.74           C  
ATOM   1135  CG2 VAL A 145      11.217  31.850  27.667  1.00 23.93           C  
ATOM   1136  N   GLN A 146      10.629  35.129  25.841  1.00 31.66           N  
ATOM   1137  CA  GLN A 146       9.486  36.044  25.879  1.00 36.53           C  
ATOM   1138  C   GLN A 146       8.332  35.476  26.677  1.00 33.15           C  
ATOM   1139  O   GLN A 146       7.165  35.592  26.301  1.00 34.14           O  
ATOM   1140  CB  GLN A 146       9.040  36.410  24.463  1.00 48.23           C  
ATOM   1141  CG  GLN A 146      10.003  37.342  23.738  1.00 64.55           C  
ATOM   1142  CD  GLN A 146       9.596  37.587  22.300  1.00 79.08           C  
ATOM   1143  OE1 GLN A 146       8.536  38.165  22.022  1.00 83.46           O  
ATOM   1144  NE2 GLN A 146      10.441  37.156  21.370  1.00 87.81           N  
ATOM   1145  N   LEU A 147       8.678  34.915  27.827  1.00 33.61           N  
ATOM   1146  CA  LEU A 147       7.714  34.295  28.717  1.00 28.51           C  
ATOM   1147  C   LEU A 147       6.678  35.259  29.282  1.00 31.71           C  
ATOM   1148  O   LEU A 147       7.018  36.219  29.994  1.00 30.95           O  
ATOM   1149  CB  LEU A 147       8.445  33.618  29.875  1.00 28.53           C  
ATOM   1150  CG  LEU A 147       7.589  32.725  30.767  1.00 24.04           C  
ATOM   1151  CD1 LEU A 147       7.316  31.436  30.015  1.00 25.33           C  
ATOM   1152  CD2 LEU A 147       8.329  32.429  32.045  1.00 21.18           C  
ATOM   1153  N   ARG A 148       5.413  34.929  29.053  1.00 28.71           N  
ATOM   1154  CA  ARG A 148       4.297  35.734  29.529  1.00 40.01           C  
ATOM   1155  C   ARG A 148       3.415  34.924  30.471  1.00 35.40           C  
ATOM   1156  O   ARG A 148       2.499  35.481  31.052  1.00 38.01           O  
ATOM   1157  CB  ARG A 148       3.405  36.218  28.363  1.00 46.25           C  
ATOM   1158  CG  ARG A 148       4.105  36.818  27.132  1.00 73.59           C  
ATOM   1159  CD  ARG A 148       4.619  38.243  27.346  1.00 81.97           C  
ATOM   1160  NE  ARG A 148       5.361  38.729  26.180  1.00 91.72           N  
ATOM   1161  CZ  ARG A 148       6.659  39.035  26.180  1.00 97.50           C  
ATOM   1162  NH1 ARG A 148       7.382  38.910  27.289  1.00 99.52           N  
ATOM   1163  NH2 ARG A 148       7.241  39.465  25.066  1.00 96.38           N  
ATOM   1164  N   GLY A 149       3.646  33.616  30.596  1.00 31.49           N  
ATOM   1165  CA  GLY A 149       2.811  32.807  31.482  1.00 28.90           C  
ATOM   1166  C   GLY A 149       3.436  31.501  31.967  1.00 23.74           C  
ATOM   1167  O   GLY A 149       4.400  30.993  31.380  1.00 22.60           O  
ATOM   1168  N   VAL A 150       2.907  30.991  33.076  1.00 27.43           N  
ATOM   1169  CA  VAL A 150       3.363  29.736  33.680  1.00 24.43           C  
ATOM   1170  C   VAL A 150       2.153  28.902  34.043  1.00 22.75           C  
ATOM   1171  O   VAL A 150       1.056  29.426  34.192  1.00 26.15           O  
ATOM   1172  CB  VAL A 150       4.194  29.931  34.976  1.00 22.47           C  
ATOM   1173  CG1 VAL A 150       5.584  30.344  34.626  1.00 15.43           C  
ATOM   1174  CG2 VAL A 150       3.510  30.908  35.949  1.00 18.84           C  
ATOM   1175  N   PRO A 151       2.331  27.589  34.176  1.00 22.50           N  
ATOM   1176  CA  PRO A 151       3.588  26.865  34.000  1.00 23.08           C  
ATOM   1177  C   PRO A 151       3.998  26.732  32.527  1.00 18.05           C  
ATOM   1178  O   PRO A 151       3.152  26.775  31.641  1.00 22.29           O  
ATOM   1179  CB  PRO A 151       3.275  25.507  34.643  1.00 28.77           C  
ATOM   1180  CG  PRO A 151       1.830  25.331  34.373  1.00 26.59           C  
ATOM   1181  CD  PRO A 151       1.260  26.691  34.647  1.00 23.24           C  
ATOM   1182  N   ALA A 152       5.293  26.584  32.261  1.00 19.68           N  
ATOM   1183  CA  ALA A 152       5.758  26.440  30.894  1.00 20.40           C  
ATOM   1184  C   ALA A 152       6.973  25.529  30.848  1.00 22.38           C  
ATOM   1185  O   ALA A 152       7.749  25.477  31.798  1.00 24.23           O  
ATOM   1186  CB  ALA A 152       6.111  27.817  30.301  1.00 20.70           C  
ATOM   1187  N   MET A 153       7.125  24.785  29.759  1.00 21.93           N  
ATOM   1188  CA  MET A 153       8.279  23.905  29.594  1.00 22.05           C  
ATOM   1189  C   MET A 153       8.768  24.020  28.161  1.00 25.36           C  
ATOM   1190  O   MET A 153       7.958  23.996  27.214  1.00 24.52           O  
ATOM   1191  CB  MET A 153       7.946  22.449  29.914  1.00 25.66           C  
ATOM   1192  CG  MET A 153       9.186  21.574  29.947  1.00 28.98           C  
ATOM   1193  SD  MET A 153       8.849  19.942  30.524  1.00 35.04           S  
ATOM   1194  CE  MET A 153       8.873  20.172  32.235  1.00 33.35           C  
ATOM   1195  N   PHE A 154      10.085  24.179  28.006  1.00 25.68           N  
ATOM   1196  CA  PHE A 154      10.703  24.334  26.684  1.00 29.32           C  
ATOM   1197  C   PHE A 154      11.724  23.256  26.497  1.00 24.79           C  
ATOM   1198  O   PHE A 154      12.447  22.938  27.446  1.00 26.66           O  
ATOM   1199  CB  PHE A 154      11.426  25.681  26.558  1.00 32.10           C  
ATOM   1200  CG  PHE A 154      10.532  26.864  26.689  1.00 28.56           C  
ATOM   1201  CD1 PHE A 154      10.184  27.350  27.957  1.00 20.99           C  
ATOM   1202  CD2 PHE A 154       9.983  27.461  25.547  1.00 23.35           C  
ATOM   1203  CE1 PHE A 154       9.275  28.421  28.086  1.00 28.07           C  
ATOM   1204  CE2 PHE A 154       9.079  28.527  25.661  1.00 27.44           C  
ATOM   1205  CZ  PHE A 154       8.718  29.008  26.938  1.00 23.57           C  
ATOM   1206  N   VAL A 155      11.820  22.747  25.267  1.00 26.58           N  
ATOM   1207  CA  VAL A 155      12.779  21.680  24.938  1.00 32.06           C  
ATOM   1208  C   VAL A 155      13.792  22.108  23.859  1.00 27.02           C  
ATOM   1209  O   VAL A 155      13.405  22.649  22.817  1.00 32.22           O  
ATOM   1210  CB  VAL A 155      12.043  20.363  24.463  1.00 32.50           C  
ATOM   1211  CG1 VAL A 155      13.065  19.284  24.153  1.00 30.87           C  
ATOM   1212  CG2 VAL A 155      11.046  19.848  25.538  1.00 29.05           C  
ATOM   1213  N   ASN A 156      15.080  21.911  24.139  1.00 32.68           N  
ATOM   1214  CA  ASN A 156      16.160  22.234  23.199  1.00 42.02           C  
ATOM   1215  C   ASN A 156      16.036  23.674  22.722  1.00 46.10           C  
ATOM   1216  O   ASN A 156      16.301  23.967  21.560  1.00 49.88           O  
ATOM   1217  CB  ASN A 156      16.090  21.314  21.962  1.00 42.92           C  
ATOM   1218  CG  ASN A 156      16.311  19.836  22.296  1.00 51.84           C  
ATOM   1219  OD1 ASN A 156      16.987  19.496  23.272  1.00 53.81           O  
ATOM   1220  ND2 ASN A 156      15.741  18.949  21.474  1.00 46.12           N  
ATOM   1221  N   GLY A 157      15.569  24.558  23.597  1.00 45.05           N  
ATOM   1222  CA  GLY A 157      15.370  25.946  23.226  1.00 36.13           C  
ATOM   1223  C   GLY A 157      14.521  26.158  21.978  1.00 39.78           C  
ATOM   1224  O   GLY A 157      14.434  27.295  21.491  1.00 42.61           O  
ATOM   1225  N   LYS A 158      13.856  25.112  21.480  1.00 36.21           N  
ATOM   1226  CA  LYS A 158      13.063  25.247  20.252  1.00 42.14           C  
ATOM   1227  C   LYS A 158      11.563  25.029  20.370  1.00 38.62           C  
ATOM   1228  O   LYS A 158      10.788  25.586  19.574  1.00 35.60           O  
ATOM   1229  CB  LYS A 158      13.550  24.275  19.165  1.00 42.28           C  
ATOM   1230  CG  LYS A 158      15.016  24.293  18.839  1.00 51.67           C  
ATOM   1231  CD  LYS A 158      15.304  23.200  17.813  1.00 69.98           C  
ATOM   1232  CE  LYS A 158      16.794  22.895  17.663  1.00 80.72           C  
ATOM   1233  NZ  LYS A 158      17.584  24.044  17.131  1.00 94.18           N  
ATOM   1234  N   TYR A 159      11.144  24.162  21.290  1.00 33.69           N  
ATOM   1235  CA  TYR A 159       9.721  23.869  21.390  1.00 28.76           C  
ATOM   1236  C   TYR A 159       9.160  24.083  22.762  1.00 31.96           C  
ATOM   1237  O   TYR A 159       9.839  23.884  23.781  1.00 37.96           O  
ATOM   1238  CB  TYR A 159       9.425  22.425  20.979  1.00 36.87           C  
ATOM   1239  CG  TYR A 159      10.266  21.919  19.838  1.00 40.24           C  
ATOM   1240  CD1 TYR A 159       9.856  22.082  18.513  1.00 36.72           C  
ATOM   1241  CD2 TYR A 159      11.480  21.288  20.087  1.00 32.35           C  
ATOM   1242  CE1 TYR A 159      10.640  21.627  17.479  1.00 40.66           C  
ATOM   1243  CE2 TYR A 159      12.269  20.835  19.064  1.00 37.85           C  
ATOM   1244  CZ  TYR A 159      11.851  21.003  17.762  1.00 42.02           C  
ATOM   1245  OH  TYR A 159      12.659  20.559  16.742  1.00 52.66           O  
ATOM   1246  N   GLN A 160       7.878  24.415  22.772  1.00 26.72           N  
ATOM   1247  CA  GLN A 160       7.173  24.644  23.995  1.00 27.63           C  
ATOM   1248  C   GLN A 160       5.998  23.695  24.082  1.00 27.84           C  
ATOM   1249  O   GLN A 160       5.157  23.648  23.177  1.00 28.97           O  
ATOM   1250  CB  GLN A 160       6.679  26.088  24.058  1.00 25.59           C  
ATOM   1251  CG  GLN A 160       5.740  26.276  25.208  1.00 30.70           C  
ATOM   1252  CD  GLN A 160       5.368  27.699  25.453  1.00 39.54           C  
ATOM   1253  OE1 GLN A 160       4.836  28.021  26.508  1.00 50.17           O  
ATOM   1254  NE2 GLN A 160       5.653  28.574  24.492  1.00 39.28           N  
ATOM   1255  N   LEU A 161       5.930  22.962  25.183  1.00 24.64           N  
ATOM   1256  CA  LEU A 161       4.842  22.024  25.390  1.00 30.73           C  
ATOM   1257  C   LEU A 161       3.522  22.776  25.408  1.00 36.31           C  
ATOM   1258  O   LEU A 161       3.452  23.919  25.844  1.00 35.46           O  
ATOM   1259  CB  LEU A 161       5.015  21.249  26.711  1.00 30.87           C  
ATOM   1260  CG  LEU A 161       5.858  19.967  26.718  1.00 33.97           C  
ATOM   1261  CD1 LEU A 161       5.101  18.842  26.032  1.00 29.56           C  
ATOM   1262  CD2 LEU A 161       7.227  20.200  26.062  1.00 33.21           C  
ATOM   1263  N   ASN A 162       2.477  22.132  24.911  1.00 34.38           N  
ATOM   1264  CA  ASN A 162       1.167  22.723  24.897  1.00 30.67           C  
ATOM   1265  C   ASN A 162       0.212  21.695  25.491  1.00 30.63           C  
ATOM   1266  O   ASN A 162      -0.431  20.943  24.768  1.00 35.06           O  
ATOM   1267  CB  ASN A 162       0.771  23.080  23.473  1.00 31.68           C  
ATOM   1268  CG  ASN A 162      -0.637  23.613  23.396  1.00 44.19           C  
ATOM   1269  OD1 ASN A 162      -1.291  23.838  24.427  1.00 45.37           O  
ATOM   1270  ND2 ASN A 162      -1.135  23.791  22.185  1.00 53.43           N  
ATOM   1271  N   PRO A 163       0.074  21.680  26.829  1.00 35.46           N  
ATOM   1272  CA  PRO A 163      -0.807  20.719  27.491  1.00 35.64           C  
ATOM   1273  C   PRO A 163      -2.276  20.872  27.197  1.00 41.57           C  
ATOM   1274  O   PRO A 163      -3.070  20.083  27.695  1.00 44.99           O  
ATOM   1275  CB  PRO A 163      -0.510  20.942  28.975  1.00 25.85           C  
ATOM   1276  CG  PRO A 163      -0.171  22.359  29.035  1.00 23.01           C  
ATOM   1277  CD  PRO A 163       0.707  22.563  27.825  1.00 30.08           C  
ATOM   1278  N   GLN A 164      -2.643  21.880  26.413  1.00 46.97           N  
ATOM   1279  CA  GLN A 164      -4.049  22.095  26.092  1.00 60.01           C  
ATOM   1280  C   GLN A 164      -4.566  20.994  25.170  1.00 65.70           C  
ATOM   1281  O   GLN A 164      -5.753  20.641  25.217  1.00 65.02           O  
ATOM   1282  CB  GLN A 164      -4.249  23.480  25.486  1.00 71.32           C  
ATOM   1283  CG  GLN A 164      -3.893  24.606  26.457  1.00 86.40           C  
ATOM   1284  CD  GLN A 164      -3.534  25.909  25.755  1.00 98.33           C  
ATOM   1285  OE1 GLN A 164      -4.408  26.695  25.388  1.00106.20           O  
ATOM   1286  NE2 GLN A 164      -2.241  26.142  25.567  1.00100.86           N  
ATOM   1287  N   GLY A 165      -3.656  20.422  24.376  1.00 73.04           N  
ATOM   1288  CA  GLY A 165      -4.009  19.336  23.468  1.00 77.54           C  
ATOM   1289  C   GLY A 165      -3.799  17.939  24.059  1.00 76.29           C  
ATOM   1290  O   GLY A 165      -3.087  17.113  23.472  1.00 74.93           O  
ATOM   1291  N   MET A 166      -4.432  17.672  25.206  1.00 69.10           N  
ATOM   1292  CA  MET A 166      -4.321  16.397  25.921  1.00 59.12           C  
ATOM   1293  C   MET A 166      -5.528  16.208  26.883  1.00 60.95           C  
ATOM   1294  O   MET A 166      -5.976  17.161  27.543  1.00 62.70           O  
ATOM   1295  CB  MET A 166      -3.004  16.356  26.717  1.00 52.60           C  
ATOM   1296  CG  MET A 166      -1.736  16.632  25.901  1.00 42.87           C  
ATOM   1297  SD  MET A 166      -0.251  16.807  26.907  1.00 47.96           S  
ATOM   1298  CE  MET A 166       1.009  17.067  25.650  1.00 28.00           C  
ATOM   1299  N   ASP A 167      -6.042  14.979  26.963  1.00 55.02           N  
ATOM   1300  CA  ASP A 167      -7.195  14.649  27.806  1.00 50.98           C  
ATOM   1301  C   ASP A 167      -6.837  14.677  29.291  1.00 48.55           C  
ATOM   1302  O   ASP A 167      -5.780  14.167  29.685  1.00 46.88           O  
ATOM   1303  CB  ASP A 167      -7.740  13.263  27.419  1.00 51.56           C  
ATOM   1304  CG  ASP A 167      -9.072  12.914  28.107  1.00 53.66           C  
ATOM   1305  OD1 ASP A 167      -9.639  13.721  28.874  1.00 58.33           O  
ATOM   1306  OD2 ASP A 167      -9.582  11.813  27.848  1.00 54.27           O  
ATOM   1307  N   THR A 168      -7.735  15.246  30.105  1.00 44.10           N  
ATOM   1308  CA  THR A 168      -7.531  15.350  31.559  1.00 44.76           C  
ATOM   1309  C   THR A 168      -8.522  14.563  32.412  1.00 39.20           C  
ATOM   1310  O   THR A 168      -8.741  14.876  33.584  1.00 39.03           O  
ATOM   1311  CB  THR A 168      -7.573  16.808  32.027  1.00 42.83           C  
ATOM   1312  OG1 THR A 168      -8.829  17.391  31.640  1.00 44.21           O  
ATOM   1313  CG2 THR A 168      -6.412  17.589  31.417  1.00 44.58           C  
ATOM   1314  N   SER A 169      -9.143  13.559  31.821  1.00 35.51           N  
ATOM   1315  CA  SER A 169     -10.098  12.742  32.550  1.00 38.02           C  
ATOM   1316  C   SER A 169      -9.330  11.819  33.492  1.00 37.75           C  
ATOM   1317  O   SER A 169      -9.819  11.421  34.547  1.00 39.01           O  
ATOM   1318  CB  SER A 169     -10.912  11.919  31.553  1.00 40.66           C  
ATOM   1319  OG  SER A 169     -10.055  11.397  30.552  1.00 51.85           O  
ATOM   1320  N   ASN A 170      -8.131  11.450  33.076  1.00 38.13           N  
ATOM   1321  CA  ASN A 170      -7.292  10.580  33.873  1.00 39.07           C  
ATOM   1322  C   ASN A 170      -5.986  11.334  33.977  1.00 33.04           C  
ATOM   1323  O   ASN A 170      -5.397  11.706  32.967  1.00 32.23           O  
ATOM   1324  CB  ASN A 170      -7.082   9.210  33.189  1.00 35.89           C  
ATOM   1325  CG  ASN A 170      -6.406   8.191  34.112  1.00 31.95           C  
ATOM   1326  OD1 ASN A 170      -5.271   8.384  34.563  1.00 35.30           O  
ATOM   1327  ND2 ASN A 170      -7.112   7.118  34.413  1.00 44.41           N  
ATOM   1328  N   MET A 171      -5.567  11.569  35.212  1.00 37.27           N  
ATOM   1329  CA  MET A 171      -4.348  12.297  35.509  1.00 39.82           C  
ATOM   1330  C   MET A 171      -3.096  11.528  35.114  1.00 37.17           C  
ATOM   1331  O   MET A 171      -2.158  12.103  34.570  1.00 35.65           O  
ATOM   1332  CB  MET A 171      -4.314  12.633  36.995  1.00 46.17           C  
ATOM   1333  CG  MET A 171      -5.635  13.156  37.520  1.00 49.31           C  
ATOM   1334  SD  MET A 171      -5.469  13.689  39.201  1.00 64.79           S  
ATOM   1335  CE  MET A 171      -5.356  15.412  38.907  1.00 69.46           C  
ATOM   1336  N   ASP A 172      -3.093  10.228  35.387  1.00 31.76           N  
ATOM   1337  CA  ASP A 172      -1.973   9.371  35.043  1.00 27.34           C  
ATOM   1338  C   ASP A 172      -1.737   9.338  33.533  1.00 21.91           C  
ATOM   1339  O   ASP A 172      -0.600   9.382  33.075  1.00 21.36           O  
ATOM   1340  CB  ASP A 172      -2.229   7.965  35.557  1.00 38.11           C  
ATOM   1341  CG  ASP A 172      -2.362   7.912  37.065  1.00 49.00           C  
ATOM   1342  OD1 ASP A 172      -1.769   8.775  37.755  1.00 51.50           O  
ATOM   1343  OD2 ASP A 172      -3.048   6.990  37.557  1.00 54.18           O  
ATOM   1344  N   VAL A 173      -2.799   9.220  32.752  1.00 20.79           N  
ATOM   1345  CA  VAL A 173      -2.625   9.215  31.304  1.00 24.75           C  
ATOM   1346  C   VAL A 173      -2.128  10.591  30.816  1.00 28.02           C  
ATOM   1347  O   VAL A 173      -1.267  10.682  29.922  1.00 25.37           O  
ATOM   1348  CB  VAL A 173      -3.934   8.799  30.568  1.00 24.47           C  
ATOM   1349  CG1 VAL A 173      -3.780   8.971  29.053  1.00 21.15           C  
ATOM   1350  CG2 VAL A 173      -4.264   7.335  30.872  1.00 28.45           C  
ATOM   1351  N   PHE A 174      -2.653  11.663  31.412  1.00 31.25           N  
ATOM   1352  CA  PHE A 174      -2.252  13.012  31.027  1.00 29.90           C  
ATOM   1353  C   PHE A 174      -0.749  13.168  31.250  1.00 22.19           C  
ATOM   1354  O   PHE A 174      -0.013  13.595  30.346  1.00 27.28           O  
ATOM   1355  CB  PHE A 174      -3.027  14.075  31.836  1.00 37.46           C  
ATOM   1356  CG  PHE A 174      -2.521  15.482  31.614  1.00 34.60           C  
ATOM   1357  CD1 PHE A 174      -2.701  16.111  30.385  1.00 35.41           C  
ATOM   1358  CD2 PHE A 174      -1.777  16.136  32.610  1.00 34.92           C  
ATOM   1359  CE1 PHE A 174      -2.141  17.373  30.139  1.00 44.47           C  
ATOM   1360  CE2 PHE A 174      -1.206  17.399  32.383  1.00 41.08           C  
ATOM   1361  CZ  PHE A 174      -1.387  18.022  31.144  1.00 42.29           C  
ATOM   1362  N   VAL A 175      -0.310  12.779  32.450  1.00 21.55           N  
ATOM   1363  CA  VAL A 175       1.091  12.852  32.855  1.00 23.06           C  
ATOM   1364  C   VAL A 175       2.035  12.077  31.933  1.00 27.03           C  
ATOM   1365  O   VAL A 175       3.103  12.581  31.575  1.00 31.11           O  
ATOM   1366  CB  VAL A 175       1.262  12.400  34.301  1.00 22.21           C  
ATOM   1367  CG1 VAL A 175       2.716  12.335  34.666  1.00 20.02           C  
ATOM   1368  CG2 VAL A 175       0.545  13.379  35.226  1.00 25.47           C  
ATOM   1369  N   GLN A 176       1.626  10.878  31.516  1.00 27.32           N  
ATOM   1370  CA  GLN A 176       2.448  10.076  30.621  1.00 25.09           C  
ATOM   1371  C   GLN A 176       2.444  10.627  29.215  1.00 15.48           C  
ATOM   1372  O   GLN A 176       3.456  10.583  28.525  1.00 17.81           O  
ATOM   1373  CB  GLN A 176       2.062   8.597  30.668  1.00 28.10           C  
ATOM   1374  CG  GLN A 176       2.578   7.899  31.944  1.00 47.51           C  
ATOM   1375  CD  GLN A 176       3.885   8.516  32.539  1.00 49.60           C  
ATOM   1376  OE1 GLN A 176       4.844   8.840  31.825  1.00 44.68           O  
ATOM   1377  NE2 GLN A 176       3.908   8.665  33.854  1.00 56.11           N  
ATOM   1378  N   GLN A 177       1.335  11.224  28.815  1.00 19.48           N  
ATOM   1379  CA  GLN A 177       1.271  11.830  27.498  1.00 23.85           C  
ATOM   1380  C   GLN A 177       2.244  13.021  27.456  1.00 25.92           C  
ATOM   1381  O   GLN A 177       3.048  13.166  26.525  1.00 26.73           O  
ATOM   1382  CB  GLN A 177      -0.152  12.282  27.234  1.00 26.35           C  
ATOM   1383  CG  GLN A 177      -0.540  12.189  25.798  1.00 38.50           C  
ATOM   1384  CD  GLN A 177      -2.034  12.200  25.641  1.00 52.68           C  
ATOM   1385  OE1 GLN A 177      -2.633  13.251  25.410  1.00 55.21           O  
ATOM   1386  NE2 GLN A 177      -2.659  11.034  25.795  1.00 52.32           N  
ATOM   1387  N   TYR A 178       2.231  13.815  28.521  1.00 28.97           N  
ATOM   1388  CA  TYR A 178       3.100  14.989  28.645  1.00 23.40           C  
ATOM   1389  C   TYR A 178       4.554  14.540  28.600  1.00 20.78           C  
ATOM   1390  O   TYR A 178       5.361  15.089  27.827  1.00 20.95           O  
ATOM   1391  CB  TYR A 178       2.790  15.719  29.974  1.00 27.15           C  
ATOM   1392  CG  TYR A 178       3.398  17.110  30.107  1.00 29.25           C  
ATOM   1393  CD1 TYR A 178       4.759  17.277  30.399  1.00 26.40           C  
ATOM   1394  CD2 TYR A 178       2.609  18.259  29.964  1.00 29.47           C  
ATOM   1395  CE1 TYR A 178       5.328  18.555  30.548  1.00 31.88           C  
ATOM   1396  CE2 TYR A 178       3.166  19.557  30.117  1.00 34.60           C  
ATOM   1397  CZ  TYR A 178       4.528  19.694  30.413  1.00 37.02           C  
ATOM   1398  OH  TYR A 178       5.083  20.956  30.602  1.00 28.49           O  
ATOM   1399  N   ALA A 179       4.883  13.551  29.440  1.00 20.51           N  
ATOM   1400  CA  ALA A 179       6.240  12.985  29.528  1.00 21.83           C  
ATOM   1401  C   ALA A 179       6.742  12.369  28.209  1.00 20.78           C  
ATOM   1402  O   ALA A 179       7.908  12.538  27.840  1.00 21.35           O  
ATOM   1403  CB  ALA A 179       6.320  11.952  30.672  1.00 20.86           C  
ATOM   1404  N   ASP A 180       5.858  11.689  27.483  1.00 23.61           N  
ATOM   1405  CA  ASP A 180       6.235  11.089  26.207  1.00 24.12           C  
ATOM   1406  C   ASP A 180       6.542  12.150  25.159  1.00 20.60           C  
ATOM   1407  O   ASP A 180       7.465  11.977  24.358  1.00 24.91           O  
ATOM   1408  CB  ASP A 180       5.153  10.123  25.713  1.00 23.32           C  
ATOM   1409  CG  ASP A 180       5.109   8.830  26.529  1.00 25.79           C  
ATOM   1410  OD1 ASP A 180       5.993   8.634  27.385  1.00 26.10           O  
ATOM   1411  OD2 ASP A 180       4.186   8.015  26.327  1.00 25.77           O  
ATOM   1412  N   THR A 181       5.785  13.251  25.166  1.00 23.27           N  
ATOM   1413  CA  THR A 181       6.011  14.357  24.218  1.00 21.56           C  
ATOM   1414  C   THR A 181       7.387  15.009  24.461  1.00 20.54           C  
ATOM   1415  O   THR A 181       8.140  15.277  23.519  1.00 22.72           O  
ATOM   1416  CB  THR A 181       4.890  15.415  24.319  1.00 24.89           C  
ATOM   1417  OG1 THR A 181       3.620  14.760  24.240  1.00 29.11           O  
ATOM   1418  CG2 THR A 181       4.989  16.402  23.163  1.00 31.79           C  
ATOM   1419  N   VAL A 182       7.726  15.218  25.734  1.00 20.12           N  
ATOM   1420  CA  VAL A 182       9.012  15.797  26.094  1.00 21.27           C  
ATOM   1421  C   VAL A 182      10.133  14.905  25.546  1.00 26.38           C  
ATOM   1422  O   VAL A 182      11.070  15.402  24.922  1.00 27.52           O  
ATOM   1423  CB  VAL A 182       9.158  15.952  27.665  1.00 26.28           C  
ATOM   1424  CG1 VAL A 182      10.517  16.535  28.056  1.00 17.96           C  
ATOM   1425  CG2 VAL A 182       8.055  16.843  28.223  1.00 26.57           C  
ATOM   1426  N   LYS A 183      10.038  13.595  25.787  1.00 27.09           N  
ATOM   1427  CA  LYS A 183      11.035  12.625  25.320  1.00 22.42           C  
ATOM   1428  C   LYS A 183      11.168  12.737  23.807  1.00 23.78           C  
ATOM   1429  O   LYS A 183      12.267  12.865  23.268  1.00 24.11           O  
ATOM   1430  CB  LYS A 183      10.590  11.217  25.701  1.00 28.48           C  
ATOM   1431  CG  LYS A 183      11.415  10.110  25.061  1.00 31.42           C  
ATOM   1432  CD  LYS A 183      11.301   8.813  25.846  1.00 36.46           C  
ATOM   1433  CE  LYS A 183      12.489   7.886  25.552  1.00 40.71           C  
ATOM   1434  NZ  LYS A 183      12.591   7.495  24.113  1.00 47.78           N  
ATOM   1435  N   TYR A 184      10.030  12.708  23.128  1.00 21.82           N  
ATOM   1436  CA  TYR A 184       9.980  12.852  21.682  1.00 27.30           C  
ATOM   1437  C   TYR A 184      10.718  14.123  21.199  1.00 36.57           C  
ATOM   1438  O   TYR A 184      11.602  14.075  20.330  1.00 32.61           O  
ATOM   1439  CB  TYR A 184       8.512  12.889  21.245  1.00 21.34           C  
ATOM   1440  CG  TYR A 184       8.294  13.477  19.870  1.00 31.36           C  
ATOM   1441  CD1 TYR A 184       8.717  12.807  18.724  1.00 30.43           C  
ATOM   1442  CD2 TYR A 184       7.621  14.693  19.713  1.00 35.93           C  
ATOM   1443  CE1 TYR A 184       8.462  13.330  17.451  1.00 38.21           C  
ATOM   1444  CE2 TYR A 184       7.364  15.226  18.448  1.00 38.96           C  
ATOM   1445  CZ  TYR A 184       7.780  14.539  17.320  1.00 40.37           C  
ATOM   1446  OH  TYR A 184       7.490  15.053  16.072  1.00 42.22           O  
ATOM   1447  N   LEU A 185      10.369  15.260  21.788  1.00 34.98           N  
ATOM   1448  CA  LEU A 185      10.980  16.520  21.401  1.00 31.65           C  
ATOM   1449  C   LEU A 185      12.474  16.567  21.706  1.00 27.53           C  
ATOM   1450  O   LEU A 185      13.258  17.112  20.935  1.00 34.81           O  
ATOM   1451  CB  LEU A 185      10.215  17.691  22.062  1.00 33.61           C  
ATOM   1452  CG  LEU A 185       8.757  17.867  21.572  1.00 39.46           C  
ATOM   1453  CD1 LEU A 185       7.929  18.826  22.440  1.00 34.03           C  
ATOM   1454  CD2 LEU A 185       8.766  18.315  20.112  1.00 37.49           C  
ATOM   1455  N   SER A 186      12.885  15.951  22.801  1.00 25.31           N  
ATOM   1456  CA  SER A 186      14.282  15.974  23.182  1.00 27.33           C  
ATOM   1457  C   SER A 186      15.147  15.215  22.208  1.00 33.47           C  
ATOM   1458  O   SER A 186      16.334  15.493  22.104  1.00 37.05           O  
ATOM   1459  CB  SER A 186      14.474  15.388  24.579  1.00 32.46           C  
ATOM   1460  OG  SER A 186      14.340  13.976  24.560  1.00 49.25           O  
ATOM   1461  N   GLU A 187      14.587  14.201  21.555  1.00 38.50           N  
ATOM   1462  CA  GLU A 187      15.379  13.440  20.595  1.00 41.04           C  
ATOM   1463  C   GLU A 187      15.080  13.844  19.154  1.00 42.34           C  
ATOM   1464  O   GLU A 187      15.735  13.390  18.216  1.00 49.03           O  
ATOM   1465  CB  GLU A 187      15.244  11.936  20.836  1.00 44.12           C  
ATOM   1466  CG  GLU A 187      13.838  11.458  20.978  1.00 52.52           C  
ATOM   1467  CD  GLU A 187      13.725  10.110  21.670  1.00 45.86           C  
ATOM   1468  OE1 GLU A 187      14.475   9.846  22.640  1.00 39.01           O  
ATOM   1469  OE2 GLU A 187      12.842   9.331  21.245  1.00 53.36           O  
ATOM   1470  N   LYS A 188      14.122  14.754  19.007  1.00 44.81           N  
ATOM   1471  CA  LYS A 188      13.712  15.310  17.723  1.00 44.10           C  
ATOM   1472  C   LYS A 188      14.826  16.207  17.194  1.00 48.27           C  
ATOM   1473  O   LYS A 188      15.701  16.578  18.012  1.00 51.54           O  
ATOM   1474  CB  LYS A 188      12.442  16.139  17.909  1.00 42.02           C  
ATOM   1475  CG  LYS A 188      11.889  16.745  16.652  1.00 45.58           C  
ATOM   1476  CD  LYS A 188      10.541  17.367  16.921  1.00 53.15           C  
ATOM   1477  CE  LYS A 188       9.938  17.940  15.657  1.00 58.76           C  
ATOM   1478  NZ  LYS A 188       9.774  16.891  14.616  1.00 70.70           N  
TER    1479      LYS A 188                                                      
