# Supplementary material for: Comparative Performance of High-Throughput Methods for Protein pKa Predictions
Source: J Chem Inf Model. 2023 Aug 8;63(16):5169–81. doi: 10.1021/acs.jcim.3c00165 (PMC10466379; doi:10.1021/acs.jcim.3c00165)
Supplement: Supplementary file 3 — ci3c00165_si_003.zip [file ci3c00165_si_003.zip › curated_pdbs/1a2p_curated_43.pdb]

MODEL       20                                                                  
ATOM      1  N   ALA A   1       2.607  14.642   7.974  1.00  0.00           N  
ATOM      2  CA  ALA A   1       3.378  15.917   7.969  1.00  0.00           C  
ATOM      3  C   ALA A   1       4.278  15.963   6.732  1.00  0.00           C  
ATOM      4  O   ALA A   1       4.147  16.828   5.889  1.00  0.00           O  
ATOM      5  CB  ALA A   1       4.239  15.997   9.231  1.00  0.00           C  
ATOM      6  H1  ALA A   1       3.104  13.935   7.395  1.00  0.00           H  
ATOM      7  H2  ALA A   1       2.519  14.294   8.949  1.00  0.00           H  
ATOM      8  H3  ALA A   1       1.659  14.808   7.581  1.00  0.00           H  
ATOM      9  HA  ALA A   1       2.693  16.752   7.946  1.00  0.00           H  
ATOM     10  HB1 ALA A   1       4.018  15.155   9.870  1.00  0.00           H  
ATOM     11  HB2 ALA A   1       5.283  15.977   8.956  1.00  0.00           H  
ATOM     12  HB3 ALA A   1       4.022  16.915   9.757  1.00  0.00           H  
ATOM     13  N   GLN A   2       5.191  15.038   6.617  1.00  0.00           N  
ATOM     14  CA  GLN A   2       6.097  15.030   5.434  1.00  0.00           C  
ATOM     15  C   GLN A   2       5.658  13.931   4.463  1.00  0.00           C  
ATOM     16  O   GLN A   2       5.194  12.884   4.868  1.00  0.00           O  
ATOM     17  CB  GLN A   2       7.532  14.763   5.892  1.00  0.00           C  
ATOM     18  CG  GLN A   2       8.000  15.904   6.798  1.00  0.00           C  
ATOM     19  CD  GLN A   2       8.802  15.330   7.968  1.00  0.00           C  
ATOM     20  OE1 GLN A   2       8.680  15.789   9.086  1.00  0.00           O  
ATOM     21  NE2 GLN A   2       9.624  14.339   7.756  1.00  0.00           N  
ATOM     22  H   GLN A   2       5.280  14.349   7.307  1.00  0.00           H  
ATOM     23  HA  GLN A   2       6.050  15.988   4.938  1.00  0.00           H  
ATOM     24  HB2 GLN A   2       7.568  13.831   6.437  1.00  0.00           H  
ATOM     25  HB3 GLN A   2       8.180  14.702   5.030  1.00  0.00           H  
ATOM     26  HG2 GLN A   2       8.623  16.581   6.231  1.00  0.00           H  
ATOM     27  HG3 GLN A   2       7.142  16.436   7.179  1.00  0.00           H  
ATOM     28 HE21 GLN A   2       9.723  13.969   6.854  1.00  0.00           H  
ATOM     29 HE22 GLN A   2      10.142  13.964   8.499  1.00  0.00           H  
ATOM     30  N   VAL A   3       5.802  14.165   3.186  1.00  0.00           N  
ATOM     31  CA  VAL A   3       5.396  13.140   2.180  1.00  0.00           C  
ATOM     32  C   VAL A   3       4.050  12.530   2.574  1.00  0.00           C  
ATOM     33  O   VAL A   3       3.364  13.018   3.451  1.00  0.00           O  
ATOM     34  CB  VAL A   3       6.459  12.040   2.106  1.00  0.00           C  
ATOM     35  CG1 VAL A   3       7.842  12.677   1.957  1.00  0.00           C  
ATOM     36  CG2 VAL A   3       6.424  11.199   3.384  1.00  0.00           C  
ATOM     37  H   VAL A   3       6.179  15.019   2.886  1.00  0.00           H  
ATOM     38  HA  VAL A   3       5.301  13.609   1.212  1.00  0.00           H  
ATOM     39  HB  VAL A   3       6.262  11.409   1.252  1.00  0.00           H  
ATOM     40 HG11 VAL A   3       7.808  13.698   2.308  1.00  0.00           H  
ATOM     41 HG12 VAL A   3       8.560  12.119   2.539  1.00  0.00           H  
ATOM     42 HG13 VAL A   3       8.134  12.664   0.917  1.00  0.00           H  
ATOM     43 HG21 VAL A   3       5.402  10.937   3.616  1.00  0.00           H  
ATOM     44 HG22 VAL A   3       7.001  10.298   3.238  1.00  0.00           H  
ATOM     45 HG23 VAL A   3       6.844  11.767   4.201  1.00  0.00           H  
ATOM     46  N   ILE A   4       3.665  11.466   1.927  1.00  0.00           N  
ATOM     47  CA  ILE A   4       2.363  10.820   2.256  1.00  0.00           C  
ATOM     48  C   ILE A   4       2.571   9.313   2.419  1.00  0.00           C  
ATOM     49  O   ILE A   4       2.760   8.596   1.457  1.00  0.00           O  
ATOM     50  CB  ILE A   4       1.365  11.077   1.126  1.00  0.00           C  
ATOM     51  CG1 ILE A   4       1.375  12.565   0.766  1.00  0.00           C  
ATOM     52  CG2 ILE A   4      -0.038  10.674   1.582  1.00  0.00           C  
ATOM     53  CD1 ILE A   4       0.863  12.747  -0.664  1.00  0.00           C  
ATOM     54  H   ILE A   4       4.232  11.093   1.220  1.00  0.00           H  
ATOM     55  HA  ILE A   4       1.979  11.233   3.178  1.00  0.00           H  
ATOM     56  HB  ILE A   4       1.644  10.493   0.261  1.00  0.00           H  
ATOM     57 HG12 ILE A   4       0.735  13.105   1.450  1.00  0.00           H  
ATOM     58 HG13 ILE A   4       2.382  12.946   0.837  1.00  0.00           H  
ATOM     59 HG21 ILE A   4      -0.005  10.362   2.615  1.00  0.00           H  
ATOM     60 HG22 ILE A   4      -0.706  11.517   1.482  1.00  0.00           H  
ATOM     61 HG23 ILE A   4      -0.394   9.858   0.971  1.00  0.00           H  
ATOM     62 HD11 ILE A   4       0.290  11.879  -0.955  1.00  0.00           H  
ATOM     63 HD12 ILE A   4       0.236  13.625  -0.713  1.00  0.00           H  
ATOM     64 HD13 ILE A   4       1.702  12.866  -1.334  1.00  0.00           H  
ATOM     65  N   ASN A   5       2.538   8.827   3.629  1.00  0.00           N  
ATOM     66  CA  ASN A   5       2.734   7.366   3.849  1.00  0.00           C  
ATOM     67  C   ASN A   5       1.848   6.899   5.005  1.00  0.00           C  
ATOM     68  O   ASN A   5       2.299   6.237   5.918  1.00  0.00           O  
ATOM     69  CB  ASN A   5       4.201   7.094   4.188  1.00  0.00           C  
ATOM     70  CG  ASN A   5       4.520   7.661   5.572  1.00  0.00           C  
ATOM     71  OD1 ASN A   5       4.275   8.821   5.838  1.00  0.00           O  
ATOM     72  ND2 ASN A   5       5.061   6.887   6.473  1.00  0.00           N  
ATOM     73  H   ASN A   5       2.385   9.422   4.393  1.00  0.00           H  
ATOM     74  HA  ASN A   5       2.467   6.829   2.952  1.00  0.00           H  
ATOM     75  HB2 ASN A   5       4.379   6.028   4.185  1.00  0.00           H  
ATOM     76  HB3 ASN A   5       4.834   7.567   3.453  1.00  0.00           H  
ATOM     77 HD21 ASN A   5       5.260   5.951   6.259  1.00  0.00           H  
ATOM     78 HD22 ASN A   5       5.270   7.241   7.362  1.00  0.00           H  
ATOM     79  N   THR A   6       0.588   7.238   4.973  1.00  0.00           N  
ATOM     80  CA  THR A   6      -0.326   6.812   6.070  1.00  0.00           C  
ATOM     81  C   THR A   6      -1.665   6.372   5.473  1.00  0.00           C  
ATOM     82  O   THR A   6      -1.823   6.295   4.271  1.00  0.00           O  
ATOM     83  CB  THR A   6      -0.553   7.981   7.030  1.00  0.00           C  
ATOM     84  OG1 THR A   6      -0.573   9.198   6.296  1.00  0.00           O  
ATOM     85  CG2 THR A   6       0.575   8.022   8.062  1.00  0.00           C  
ATOM     86  H   THR A   6       0.243   7.772   4.228  1.00  0.00           H  
ATOM     87  HA  THR A   6       0.117   5.986   6.606  1.00  0.00           H  
ATOM     88  HB  THR A   6      -1.496   7.851   7.539  1.00  0.00           H  
ATOM     89  HG1 THR A   6      -0.837   9.901   6.894  1.00  0.00           H  
ATOM     90 HG21 THR A   6       1.324   7.289   7.804  1.00  0.00           H  
ATOM     91 HG22 THR A   6       1.021   9.006   8.068  1.00  0.00           H  
ATOM     92 HG23 THR A   6       0.176   7.801   9.041  1.00  0.00           H  
ATOM     93  N   PHE A   7      -2.629   6.083   6.303  1.00  0.00           N  
ATOM     94  CA  PHE A   7      -3.954   5.648   5.779  1.00  0.00           C  
ATOM     95  C   PHE A   7      -4.722   6.863   5.255  1.00  0.00           C  
ATOM     96  O   PHE A   7      -5.122   6.909   4.110  1.00  0.00           O  
ATOM     97  CB  PHE A   7      -4.754   4.985   6.903  1.00  0.00           C  
ATOM     98  CG  PHE A   7      -4.115   3.667   7.265  1.00  0.00           C  
ATOM     99  CD1 PHE A   7      -3.918   2.690   6.283  1.00  0.00           C  
ATOM    100  CD2 PHE A   7      -3.721   3.425   8.584  1.00  0.00           C  
ATOM    101  CE1 PHE A   7      -3.326   1.468   6.622  1.00  0.00           C  
ATOM    102  CE2 PHE A   7      -3.128   2.203   8.924  1.00  0.00           C  
ATOM    103  CZ  PHE A   7      -2.931   1.224   7.943  1.00  0.00           C  
ATOM    104  H   PHE A   7      -2.482   6.152   7.269  1.00  0.00           H  
ATOM    105  HA  PHE A   7      -3.809   4.941   4.976  1.00  0.00           H  
ATOM    106  HB2 PHE A   7      -4.762   5.630   7.770  1.00  0.00           H  
ATOM    107  HB3 PHE A   7      -5.767   4.814   6.571  1.00  0.00           H  
ATOM    108  HD1 PHE A   7      -4.224   2.879   5.264  1.00  0.00           H  
ATOM    109  HD2 PHE A   7      -3.874   4.181   9.340  1.00  0.00           H  
ATOM    110  HE1 PHE A   7      -3.174   0.713   5.864  1.00  0.00           H  
ATOM    111  HE2 PHE A   7      -2.823   2.015   9.943  1.00  0.00           H  
ATOM    112  HZ  PHE A   7      -2.473   0.281   8.204  1.00  0.00           H  
ATOM    113  N   ASP A   8      -4.935   7.847   6.085  1.00  0.00           N  
ATOM    114  CA  ASP A   8      -5.679   9.058   5.634  1.00  0.00           C  
ATOM    115  C   ASP A   8      -4.816   9.867   4.661  1.00  0.00           C  
ATOM    116  O   ASP A   8      -5.317  10.510   3.759  1.00  0.00           O  
ATOM    117  CB  ASP A   8      -6.022   9.924   6.848  1.00  0.00           C  
ATOM    118  CG  ASP A   8      -7.522   9.831   7.134  1.00  0.00           C  
ATOM    119  OD1 ASP A   8      -8.112   8.824   6.780  1.00  0.00           O  
ATOM    120  OD2 ASP A   8      -8.055  10.770   7.704  1.00  0.00           O  
ATOM    121  H   ASP A   8      -4.606   7.790   7.007  1.00  0.00           H  
ATOM    122  HA  ASP A   8      -6.591   8.756   5.140  1.00  0.00           H  
ATOM    123  HB2 ASP A   8      -5.468   9.575   7.707  1.00  0.00           H  
ATOM    124  HB3 ASP A   8      -5.760  10.951   6.643  1.00  0.00           H  
ATOM    125  N   GLY A   9      -3.523   9.845   4.839  1.00  0.00           N  
ATOM    126  CA  GLY A   9      -2.632  10.619   3.930  1.00  0.00           C  
ATOM    127  C   GLY A   9      -2.669  10.008   2.530  1.00  0.00           C  
ATOM    128  O   GLY A   9      -2.912  10.686   1.551  1.00  0.00           O  
ATOM    129  H   GLY A   9      -3.137   9.322   5.571  1.00  0.00           H  
ATOM    130  HA2 GLY A   9      -2.969  11.645   3.885  1.00  0.00           H  
ATOM    131  HA3 GLY A   9      -1.620  10.589   4.305  1.00  0.00           H  
ATOM    132  N   VAL A  10      -2.430   8.731   2.426  1.00  0.00           N  
ATOM    133  CA  VAL A  10      -2.453   8.082   1.086  1.00  0.00           C  
ATOM    134  C   VAL A  10      -3.871   8.143   0.523  1.00  0.00           C  
ATOM    135  O   VAL A  10      -4.073   8.400  -0.646  1.00  0.00           O  
ATOM    136  CB  VAL A  10      -2.012   6.624   1.210  1.00  0.00           C  
ATOM    137  CG1 VAL A  10      -1.851   6.020  -0.186  1.00  0.00           C  
ATOM    138  CG2 VAL A  10      -0.675   6.557   1.951  1.00  0.00           C  
ATOM    139  H   VAL A  10      -2.237   8.201   3.228  1.00  0.00           H  
ATOM    140  HA  VAL A  10      -1.784   8.609   0.421  1.00  0.00           H  
ATOM    141  HB  VAL A  10      -2.759   6.068   1.758  1.00  0.00           H  
ATOM    142 HG11 VAL A  10      -2.391   6.622  -0.903  1.00  0.00           H  
ATOM    143 HG12 VAL A  10      -0.804   5.998  -0.451  1.00  0.00           H  
ATOM    144 HG13 VAL A  10      -2.245   5.015  -0.192  1.00  0.00           H  
ATOM    145 HG21 VAL A  10      -0.546   7.450   2.543  1.00  0.00           H  
ATOM    146 HG22 VAL A  10      -0.665   5.692   2.597  1.00  0.00           H  
ATOM    147 HG23 VAL A  10       0.130   6.481   1.235  1.00  0.00           H  
ATOM    148  N   ALA A  11      -4.856   7.921   1.347  1.00  0.00           N  
ATOM    149  CA  ALA A  11      -6.258   7.984   0.854  1.00  0.00           C  
ATOM    150  C   ALA A  11      -6.507   9.381   0.291  1.00  0.00           C  
ATOM    151  O   ALA A  11      -7.187   9.554  -0.702  1.00  0.00           O  
ATOM    152  CB  ALA A  11      -7.222   7.715   2.011  1.00  0.00           C  
ATOM    153  H   ALA A  11      -4.674   7.725   2.288  1.00  0.00           H  
ATOM    154  HA  ALA A  11      -6.403   7.246   0.078  1.00  0.00           H  
ATOM    155  HB1 ALA A  11      -6.862   8.209   2.902  1.00  0.00           H  
ATOM    156  HB2 ALA A  11      -8.201   8.094   1.759  1.00  0.00           H  
ATOM    157  HB3 ALA A  11      -7.283   6.651   2.190  1.00  0.00           H  
ATOM    158  N   ASP A  12      -5.945  10.380   0.916  1.00  0.00           N  
ATOM    159  CA  ASP A  12      -6.129  11.771   0.421  1.00  0.00           C  
ATOM    160  C   ASP A  12      -5.465  11.908  -0.948  1.00  0.00           C  
ATOM    161  O   ASP A  12      -6.091  12.287  -1.919  1.00  0.00           O  
ATOM    162  CB  ASP A  12      -5.475  12.748   1.399  1.00  0.00           C  
ATOM    163  CG  ASP A  12      -6.557  13.460   2.212  1.00  0.00           C  
ATOM    164  OD1 ASP A  12      -7.561  12.830   2.506  1.00  0.00           O  
ATOM    165  OD2 ASP A  12      -6.365  14.622   2.529  1.00  0.00           O  
ATOM    166  H   ASP A  12      -5.394  10.213   1.710  1.00  0.00           H  
ATOM    167  HA  ASP A  12      -7.183  11.992   0.338  1.00  0.00           H  
ATOM    168  HB2 ASP A  12      -4.820  12.204   2.065  1.00  0.00           H  
ATOM    169  HB3 ASP A  12      -4.902  13.477   0.848  1.00  0.00           H  
ATOM    170  N   TYR A  13      -4.200  11.597  -1.037  1.00  0.00           N  
ATOM    171  CA  TYR A  13      -3.502  11.707  -2.349  1.00  0.00           C  
ATOM    172  C   TYR A  13      -4.176  10.776  -3.356  1.00  0.00           C  
ATOM    173  O   TYR A  13      -4.034  10.930  -4.554  1.00  0.00           O  
ATOM    174  CB  TYR A  13      -2.035  11.304  -2.185  1.00  0.00           C  
ATOM    175  CG  TYR A  13      -1.264  11.698  -3.423  1.00  0.00           C  
ATOM    176  CD1 TYR A  13      -1.197  10.824  -4.515  1.00  0.00           C  
ATOM    177  CD2 TYR A  13      -0.616  12.938  -3.479  1.00  0.00           C  
ATOM    178  CE1 TYR A  13      -0.483  11.190  -5.662  1.00  0.00           C  
ATOM    179  CE2 TYR A  13       0.099  13.304  -4.626  1.00  0.00           C  
ATOM    180  CZ  TYR A  13       0.165  12.430  -5.718  1.00  0.00           C  
ATOM    181  OH  TYR A  13       0.869  12.791  -6.848  1.00  0.00           O  
ATOM    182  H   TYR A  13      -3.711  11.288  -0.244  1.00  0.00           H  
ATOM    183  HA  TYR A  13      -3.559  12.726  -2.704  1.00  0.00           H  
ATOM    184  HB2 TYR A  13      -1.617  11.807  -1.325  1.00  0.00           H  
ATOM    185  HB3 TYR A  13      -1.968  10.236  -2.046  1.00  0.00           H  
ATOM    186  HD1 TYR A  13      -1.697   9.867  -4.472  1.00  0.00           H  
ATOM    187  HD2 TYR A  13      -0.667  13.613  -2.637  1.00  0.00           H  
ATOM    188  HE1 TYR A  13      -0.432  10.517  -6.505  1.00  0.00           H  
ATOM    189  HE2 TYR A  13       0.599  14.260  -4.669  1.00  0.00           H  
ATOM    190  HH  TYR A  13       1.342  13.604  -6.657  1.00  0.00           H  
ATOM    191  N   LEU A  14      -4.914   9.812  -2.877  1.00  0.00           N  
ATOM    192  CA  LEU A  14      -5.602   8.868  -3.798  1.00  0.00           C  
ATOM    193  C   LEU A  14      -6.804   9.567  -4.433  1.00  0.00           C  
ATOM    194  O   LEU A  14      -6.883   9.716  -5.632  1.00  0.00           O  
ATOM    195  CB  LEU A  14      -6.069   7.644  -3.009  1.00  0.00           C  
ATOM    196  CG  LEU A  14      -5.027   6.529  -3.128  1.00  0.00           C  
ATOM    197  CD1 LEU A  14      -4.948   5.762  -1.806  1.00  0.00           C  
ATOM    198  CD2 LEU A  14      -5.433   5.568  -4.248  1.00  0.00           C  
ATOM    199  H   LEU A  14      -5.017   9.710  -1.908  1.00  0.00           H  
ATOM    200  HA  LEU A  14      -4.918   8.556  -4.574  1.00  0.00           H  
ATOM    201  HB2 LEU A  14      -6.191   7.913  -1.969  1.00  0.00           H  
ATOM    202  HB3 LEU A  14      -7.011   7.299  -3.403  1.00  0.00           H  
ATOM    203  HG  LEU A  14      -4.060   6.960  -3.353  1.00  0.00           H  
ATOM    204 HD11 LEU A  14      -4.905   6.462  -0.985  1.00  0.00           H  
ATOM    205 HD12 LEU A  14      -5.822   5.136  -1.700  1.00  0.00           H  
ATOM    206 HD13 LEU A  14      -4.061   5.146  -1.800  1.00  0.00           H  
ATOM    207 HD21 LEU A  14      -6.058   6.088  -4.959  1.00  0.00           H  
ATOM    208 HD22 LEU A  14      -4.547   5.204  -4.748  1.00  0.00           H  
ATOM    209 HD23 LEU A  14      -5.978   4.735  -3.829  1.00  0.00           H  
ATOM    210  N   GLN A  15      -7.742  10.004  -3.641  1.00  0.00           N  
ATOM    211  CA  GLN A  15      -8.927  10.701  -4.216  1.00  0.00           C  
ATOM    212  C   GLN A  15      -8.501  12.079  -4.733  1.00  0.00           C  
ATOM    213  O   GLN A  15      -9.250  12.758  -5.407  1.00  0.00           O  
ATOM    214  CB  GLN A  15      -9.993  10.869  -3.132  1.00  0.00           C  
ATOM    215  CG  GLN A  15      -9.539  11.934  -2.133  1.00  0.00           C  
ATOM    216  CD  GLN A  15     -10.670  12.228  -1.146  1.00  0.00           C  
ATOM    217  OE1 GLN A  15     -11.735  11.650  -1.235  1.00  0.00           O  
ATOM    218  NE2 GLN A  15     -10.481  13.107  -0.201  1.00  0.00           N  
ATOM    219  H   GLN A  15      -7.665   9.881  -2.673  1.00  0.00           H  
ATOM    220  HA  GLN A  15      -9.329  10.118  -5.032  1.00  0.00           H  
ATOM    221  HB2 GLN A  15     -10.924  11.174  -3.588  1.00  0.00           H  
ATOM    222  HB3 GLN A  15     -10.134   9.931  -2.616  1.00  0.00           H  
ATOM    223  HG2 GLN A  15      -8.673  11.575  -1.595  1.00  0.00           H  
ATOM    224  HG3 GLN A  15      -9.283  12.838  -2.665  1.00  0.00           H  
ATOM    225 HE21 GLN A  15      -9.622  13.573  -0.129  1.00  0.00           H  
ATOM    226 HE22 GLN A  15     -11.199  13.303   0.436  1.00  0.00           H  
ATOM    227  N   THR A  16      -7.308  12.502  -4.409  1.00  0.00           N  
ATOM    228  CA  THR A  16      -6.839  13.842  -4.868  1.00  0.00           C  
ATOM    229  C   THR A  16      -6.152  13.729  -6.225  1.00  0.00           C  
ATOM    230  O   THR A  16      -6.628  14.234  -7.222  1.00  0.00           O  
ATOM    231  CB  THR A  16      -5.852  14.412  -3.846  1.00  0.00           C  
ATOM    232  OG1 THR A  16      -6.537  14.692  -2.633  1.00  0.00           O  
ATOM    233  CG2 THR A  16      -5.233  15.698  -4.395  1.00  0.00           C  
ATOM    234  H   THR A  16      -6.724  11.943  -3.855  1.00  0.00           H  
ATOM    235  HA  THR A  16      -7.676  14.501  -4.955  1.00  0.00           H  
ATOM    236  HB  THR A  16      -5.070  13.692  -3.660  1.00  0.00           H  
ATOM    237  HG1 THR A  16      -7.181  13.995  -2.488  1.00  0.00           H  
ATOM    238 HG21 THR A  16      -5.999  16.289  -4.875  1.00  0.00           H  
ATOM    239 HG22 THR A  16      -4.799  16.263  -3.583  1.00  0.00           H  
ATOM    240 HG23 THR A  16      -4.465  15.451  -5.113  1.00  0.00           H  
ATOM    241  N   TYR A  17      -5.034  13.078  -6.262  1.00  0.00           N  
ATOM    242  CA  TYR A  17      -4.293  12.932  -7.548  1.00  0.00           C  
ATOM    243  C   TYR A  17      -4.765  11.673  -8.276  1.00  0.00           C  
ATOM    244  O   TYR A  17      -4.390  11.418  -9.403  1.00  0.00           O  
ATOM    245  CB  TYR A  17      -2.793  12.822  -7.263  1.00  0.00           C  
ATOM    246  CG  TYR A  17      -2.254  14.178  -6.876  1.00  0.00           C  
ATOM    247  CD1 TYR A  17      -2.285  14.587  -5.537  1.00  0.00           C  
ATOM    248  CD2 TYR A  17      -1.723  15.027  -7.855  1.00  0.00           C  
ATOM    249  CE1 TYR A  17      -1.785  15.844  -5.177  1.00  0.00           C  
ATOM    250  CE2 TYR A  17      -1.224  16.284  -7.495  1.00  0.00           C  
ATOM    251  CZ  TYR A  17      -1.254  16.693  -6.156  1.00  0.00           C  
ATOM    252  OH  TYR A  17      -0.762  17.932  -5.802  1.00  0.00           O  
ATOM    253  H   TYR A  17      -4.678  12.692  -5.439  1.00  0.00           H  
ATOM    254  HA  TYR A  17      -4.477  13.796  -8.169  1.00  0.00           H  
ATOM    255  HB2 TYR A  17      -2.631  12.125  -6.454  1.00  0.00           H  
ATOM    256  HB3 TYR A  17      -2.283  12.473  -8.148  1.00  0.00           H  
ATOM    257  HD1 TYR A  17      -2.694  13.932  -4.782  1.00  0.00           H  
ATOM    258  HD2 TYR A  17      -1.699  14.712  -8.888  1.00  0.00           H  
ATOM    259  HE1 TYR A  17      -1.809  16.159  -4.145  1.00  0.00           H  
ATOM    260  HE2 TYR A  17      -0.814  16.939  -8.250  1.00  0.00           H  
ATOM    261  HH  TYR A  17      -1.161  18.586  -6.380  1.00  0.00           H  
ATOM    262  N   HIS A  18      -5.588  10.886  -7.643  1.00  0.00           N  
ATOM    263  CA  HIS A  18      -6.087   9.645  -8.299  1.00  0.00           C  
ATOM    264  C   HIS A  18      -4.898   8.787  -8.735  1.00  0.00           C  
ATOM    265  O   HIS A  18      -4.737   8.470  -9.896  1.00  0.00           O  
ATOM    266  CB  HIS A  18      -6.938  10.023  -9.511  1.00  0.00           C  
ATOM    267  CG  HIS A  18      -8.235  10.617  -9.032  1.00  0.00           C  
ATOM    268  ND1 HIS A  18      -9.379  10.626  -9.814  1.00  0.00           N  
ATOM    269  CD2 HIS A  18      -8.586  11.219  -7.847  1.00  0.00           C  
ATOM    270  CE1 HIS A  18     -10.355  11.215  -9.097  1.00  0.00           C  
ATOM    271  NE2 HIS A  18      -9.924  11.595  -7.891  1.00  0.00           N  
ATOM    272  H   HIS A  18      -5.880  11.113  -6.737  1.00  0.00           H  
ATOM    273  HA  HIS A  18      -6.690   9.087  -7.599  1.00  0.00           H  
ATOM    274  HB2 HIS A  18      -6.408  10.747 -10.114  1.00  0.00           H  
ATOM    275  HB3 HIS A  18      -7.141   9.141 -10.100  1.00  0.00           H  
ATOM    276  HD1 HIS A  18      -9.463  10.269 -10.723  1.00  0.00           H  
ATOM    277  HD2 HIS A  18      -7.924  11.374  -7.005  1.00  0.00           H  
ATOM    278  HE1 HIS A  18     -11.364  11.360  -9.451  1.00  0.00           H  
ATOM    279  N   LYS A  19      -4.068   8.411  -7.799  1.00  0.00           N  
ATOM    280  CA  LYS A  19      -2.881   7.571  -8.126  1.00  0.00           C  
ATOM    281  C   LYS A  19      -1.877   7.671  -6.977  1.00  0.00           C  
ATOM    282  O   LYS A  19      -1.559   8.748  -6.516  1.00  0.00           O  
ATOM    283  CB  LYS A  19      -2.226   8.071  -9.416  1.00  0.00           C  
ATOM    284  CG  LYS A  19      -2.142   9.598  -9.390  1.00  0.00           C  
ATOM    285  CD  LYS A  19      -0.798  10.045  -9.967  1.00  0.00           C  
ATOM    286  CE  LYS A  19      -0.853   9.987 -11.495  1.00  0.00           C  
ATOM    287  NZ  LYS A  19      -0.652  11.354 -12.052  1.00  0.00           N  
ATOM    288  H   LYS A  19      -4.229   8.683  -6.872  1.00  0.00           H  
ATOM    289  HA  LYS A  19      -3.188   6.543  -8.249  1.00  0.00           H  
ATOM    290  HB2 LYS A  19      -1.231   7.657  -9.496  1.00  0.00           H  
ATOM    291  HB3 LYS A  19      -2.814   7.757 -10.265  1.00  0.00           H  
ATOM    292  HG2 LYS A  19      -2.945  10.012  -9.983  1.00  0.00           H  
ATOM    293  HG3 LYS A  19      -2.229   9.947  -8.372  1.00  0.00           H  
ATOM    294  HD2 LYS A  19      -0.591  11.058  -9.652  1.00  0.00           H  
ATOM    295  HD3 LYS A  19      -0.017   9.390  -9.612  1.00  0.00           H  
ATOM    296  HE2 LYS A  19      -0.075   9.332 -11.858  1.00  0.00           H  
ATOM    297  HE3 LYS A  19      -1.816   9.609 -11.806  1.00  0.00           H  
ATOM    298  HZ1 LYS A  19       0.036  11.869 -11.467  1.00  0.00           H  
ATOM    299  HZ2 LYS A  19      -0.292  11.283 -13.024  1.00  0.00           H  
ATOM    300  HZ3 LYS A  19      -1.559  11.865 -12.053  1.00  0.00           H  
ATOM    301  N   LEU A  20      -1.377   6.561  -6.505  1.00  0.00           N  
ATOM    302  CA  LEU A  20      -0.397   6.611  -5.383  1.00  0.00           C  
ATOM    303  C   LEU A  20       0.627   7.716  -5.656  1.00  0.00           C  
ATOM    304  O   LEU A  20       0.927   8.012  -6.796  1.00  0.00           O  
ATOM    305  CB  LEU A  20       0.329   5.267  -5.271  1.00  0.00           C  
ATOM    306  CG  LEU A  20      -0.664   4.178  -4.864  1.00  0.00           C  
ATOM    307  CD1 LEU A  20       0.099   2.895  -4.529  1.00  0.00           C  
ATOM    308  CD2 LEU A  20      -1.448   4.638  -3.633  1.00  0.00           C  
ATOM    309  H   LEU A  20      -1.646   5.699  -6.886  1.00  0.00           H  
ATOM    310  HA  LEU A  20      -0.918   6.819  -4.459  1.00  0.00           H  
ATOM    311  HB2 LEU A  20       0.768   5.015  -6.226  1.00  0.00           H  
ATOM    312  HB3 LEU A  20       1.107   5.338  -4.525  1.00  0.00           H  
ATOM    313  HG  LEU A  20      -1.346   3.989  -5.680  1.00  0.00           H  
ATOM    314 HD11 LEU A  20       1.157   3.057  -4.672  1.00  0.00           H  
ATOM    315 HD12 LEU A  20      -0.088   2.622  -3.501  1.00  0.00           H  
ATOM    316 HD13 LEU A  20      -0.234   2.098  -5.179  1.00  0.00           H  
ATOM    317 HD21 LEU A  20      -0.759   4.965  -2.869  1.00  0.00           H  
ATOM    318 HD22 LEU A  20      -2.099   5.455  -3.906  1.00  0.00           H  
ATOM    319 HD23 LEU A  20      -2.040   3.817  -3.257  1.00  0.00           H  
ATOM    320  N   PRO A  21       1.139   8.290  -4.598  1.00  0.00           N  
ATOM    321  CA  PRO A  21       2.141   9.364  -4.697  1.00  0.00           C  
ATOM    322  C   PRO A  21       3.318   8.917  -5.562  1.00  0.00           C  
ATOM    323  O   PRO A  21       3.512   7.742  -5.805  1.00  0.00           O  
ATOM    324  CB  PRO A  21       2.600   9.603  -3.253  1.00  0.00           C  
ATOM    325  CG  PRO A  21       1.665   8.784  -2.326  1.00  0.00           C  
ATOM    326  CD  PRO A  21       0.766   7.916  -3.222  1.00  0.00           C  
ATOM    327  HA  PRO A  21       1.697  10.262  -5.095  1.00  0.00           H  
ATOM    328  HB2 PRO A  21       3.621   9.266  -3.136  1.00  0.00           H  
ATOM    329  HB3 PRO A  21       2.530  10.649  -3.012  1.00  0.00           H  
ATOM    330  HG2 PRO A  21       2.254   8.156  -1.673  1.00  0.00           H  
ATOM    331  HG3 PRO A  21       1.053   9.453  -1.739  1.00  0.00           H  
ATOM    332  HD2 PRO A  21       0.960   6.867  -3.048  1.00  0.00           H  
ATOM    333  HD3 PRO A  21      -0.275   8.143  -3.046  1.00  0.00           H  
ATOM    334  N   ASP A  22       4.113   9.844  -6.018  1.00  0.00           N  
ATOM    335  CA  ASP A  22       5.283   9.468  -6.853  1.00  0.00           C  
ATOM    336  C   ASP A  22       6.328   8.787  -5.969  1.00  0.00           C  
ATOM    337  O   ASP A  22       7.339   8.309  -6.443  1.00  0.00           O  
ATOM    338  CB  ASP A  22       5.887  10.723  -7.487  1.00  0.00           C  
ATOM    339  CG  ASP A  22       4.939  11.259  -8.561  1.00  0.00           C  
ATOM    340  OD1 ASP A  22       3.920  10.629  -8.792  1.00  0.00           O  
ATOM    341  OD2 ASP A  22       5.248  12.291  -9.134  1.00  0.00           O  
ATOM    342  H   ASP A  22       3.944  10.785  -5.803  1.00  0.00           H  
ATOM    343  HA  ASP A  22       4.968   8.787  -7.627  1.00  0.00           H  
ATOM    344  HB2 ASP A  22       6.034  11.476  -6.726  1.00  0.00           H  
ATOM    345  HB3 ASP A  22       6.837  10.477  -7.939  1.00  0.00           H  
ATOM    346  N   ASN A  23       6.091   8.738  -4.684  1.00  0.00           N  
ATOM    347  CA  ASN A  23       7.073   8.086  -3.774  1.00  0.00           C  
ATOM    348  C   ASN A  23       6.653   6.636  -3.519  1.00  0.00           C  
ATOM    349  O   ASN A  23       7.182   5.973  -2.649  1.00  0.00           O  
ATOM    350  CB  ASN A  23       7.122   8.845  -2.446  1.00  0.00           C  
ATOM    351  CG  ASN A  23       5.741   8.814  -1.789  1.00  0.00           C  
ATOM    352  OD1 ASN A  23       5.188   7.757  -1.560  1.00  0.00           O  
ATOM    353  ND2 ASN A  23       5.157   9.938  -1.473  1.00  0.00           N  
ATOM    354  H   ASN A  23       5.268   9.131  -4.319  1.00  0.00           H  
ATOM    355  HA  ASN A  23       8.051   8.101  -4.231  1.00  0.00           H  
ATOM    356  HB2 ASN A  23       7.844   8.379  -1.791  1.00  0.00           H  
ATOM    357  HB3 ASN A  23       7.409   9.870  -2.628  1.00  0.00           H  
ATOM    358 HD21 ASN A  23       5.603  10.790  -1.658  1.00  0.00           H  
ATOM    359 HD22 ASN A  23       4.273   9.929  -1.052  1.00  0.00           H  
ATOM    360  N   TYR A  24       5.710   6.135  -4.271  1.00  0.00           N  
ATOM    361  CA  TYR A  24       5.269   4.726  -4.066  1.00  0.00           C  
ATOM    362  C   TYR A  24       5.894   3.835  -5.139  1.00  0.00           C  
ATOM    363  O   TYR A  24       5.537   3.900  -6.298  1.00  0.00           O  
ATOM    364  CB  TYR A  24       3.745   4.634  -4.162  1.00  0.00           C  
ATOM    365  CG  TYR A  24       3.153   4.621  -2.773  1.00  0.00           C  
ATOM    366  CD1 TYR A  24       2.841   5.826  -2.136  1.00  0.00           C  
ATOM    367  CD2 TYR A  24       2.918   3.403  -2.123  1.00  0.00           C  
ATOM    368  CE1 TYR A  24       2.294   5.817  -0.848  1.00  0.00           C  
ATOM    369  CE2 TYR A  24       2.371   3.393  -0.834  1.00  0.00           C  
ATOM    370  CZ  TYR A  24       2.059   4.600  -0.196  1.00  0.00           C  
ATOM    371  OH  TYR A  24       1.519   4.591   1.074  1.00  0.00           O  
ATOM    372  H   TYR A  24       5.296   6.683  -4.970  1.00  0.00           H  
ATOM    373  HA  TYR A  24       5.588   4.390  -3.090  1.00  0.00           H  
ATOM    374  HB2 TYR A  24       3.367   5.484  -4.708  1.00  0.00           H  
ATOM    375  HB3 TYR A  24       3.471   3.725  -4.677  1.00  0.00           H  
ATOM    376  HD1 TYR A  24       3.022   6.764  -2.640  1.00  0.00           H  
ATOM    377  HD2 TYR A  24       3.157   2.472  -2.616  1.00  0.00           H  
ATOM    378  HE1 TYR A  24       2.053   6.748  -0.356  1.00  0.00           H  
ATOM    379  HE2 TYR A  24       2.190   2.454  -0.331  1.00  0.00           H  
ATOM    380  HH  TYR A  24       1.720   5.434   1.488  1.00  0.00           H  
ATOM    381  N   ILE A  25       6.819   2.999  -4.761  1.00  0.00           N  
ATOM    382  CA  ILE A  25       7.459   2.100  -5.759  1.00  0.00           C  
ATOM    383  C   ILE A  25       7.122   0.651  -5.411  1.00  0.00           C  
ATOM    384  O   ILE A  25       7.469   0.161  -4.355  1.00  0.00           O  
ATOM    385  CB  ILE A  25       8.976   2.300  -5.731  1.00  0.00           C  
ATOM    386  CG1 ILE A  25       9.520   1.902  -4.356  1.00  0.00           C  
ATOM    387  CG2 ILE A  25       9.301   3.771  -5.998  1.00  0.00           C  
ATOM    388  CD1 ILE A  25      10.364   0.634  -4.489  1.00  0.00           C  
ATOM    389  H   ILE A  25       7.088   2.958  -3.819  1.00  0.00           H  
ATOM    390  HA  ILE A  25       7.083   2.331  -6.745  1.00  0.00           H  
ATOM    391  HB  ILE A  25       9.433   1.687  -6.493  1.00  0.00           H  
ATOM    392 HG12 ILE A  25      10.131   2.703  -3.966  1.00  0.00           H  
ATOM    393 HG13 ILE A  25       8.698   1.716  -3.683  1.00  0.00           H  
ATOM    394 HG21 ILE A  25       8.840   4.079  -6.925  1.00  0.00           H  
ATOM    395 HG22 ILE A  25       8.921   4.376  -5.188  1.00  0.00           H  
ATOM    396 HG23 ILE A  25      10.371   3.895  -6.068  1.00  0.00           H  
ATOM    397 HD11 ILE A  25       9.795  -0.125  -5.005  1.00  0.00           H  
ATOM    398 HD12 ILE A  25      11.261   0.855  -5.048  1.00  0.00           H  
ATOM    399 HD13 ILE A  25      10.632   0.276  -3.506  1.00  0.00           H  
ATOM    400  N   THR A  26       6.443  -0.038  -6.286  1.00  0.00           N  
ATOM    401  CA  THR A  26       6.083  -1.453  -5.995  1.00  0.00           C  
ATOM    402  C   THR A  26       7.308  -2.183  -5.444  1.00  0.00           C  
ATOM    403  O   THR A  26       8.404  -1.658  -5.439  1.00  0.00           O  
ATOM    404  CB  THR A  26       5.614  -2.139  -7.280  1.00  0.00           C  
ATOM    405  OG1 THR A  26       6.740  -2.437  -8.094  1.00  0.00           O  
ATOM    406  CG2 THR A  26       4.663  -1.212  -8.039  1.00  0.00           C  
ATOM    407  H   THR A  26       6.167   0.376  -7.130  1.00  0.00           H  
ATOM    408  HA  THR A  26       5.289  -1.479  -5.263  1.00  0.00           H  
ATOM    409  HB  THR A  26       5.097  -3.051  -7.030  1.00  0.00           H  
ATOM    410  HG1 THR A  26       6.867  -1.707  -8.704  1.00  0.00           H  
ATOM    411 HG21 THR A  26       4.075  -0.643  -7.334  1.00  0.00           H  
ATOM    412 HG22 THR A  26       5.236  -0.536  -8.657  1.00  0.00           H  
ATOM    413 HG23 THR A  26       4.008  -1.801  -8.662  1.00  0.00           H  
ATOM    414  N   LYS A  27       7.138  -3.390  -4.982  1.00  0.00           N  
ATOM    415  CA  LYS A  27       8.316  -4.131  -4.437  1.00  0.00           C  
ATOM    416  C   LYS A  27       9.273  -4.451  -5.582  1.00  0.00           C  
ATOM    417  O   LYS A  27      10.471  -4.302  -5.458  1.00  0.00           O  
ATOM    418  CB  LYS A  27       7.907  -5.440  -3.742  1.00  0.00           C  
ATOM    419  CG  LYS A  27       6.385  -5.552  -3.604  1.00  0.00           C  
ATOM    420  CD  LYS A  27       5.789  -6.076  -4.912  1.00  0.00           C  
ATOM    421  CE  LYS A  27       5.806  -7.605  -4.904  1.00  0.00           C  
ATOM    422  NZ  LYS A  27       6.369  -8.103  -6.191  1.00  0.00           N  
ATOM    423  H   LYS A  27       6.252  -3.797  -5.002  1.00  0.00           H  
ATOM    424  HA  LYS A  27       8.826  -3.497  -3.725  1.00  0.00           H  
ATOM    425  HB2 LYS A  27       8.275  -6.277  -4.315  1.00  0.00           H  
ATOM    426  HB3 LYS A  27       8.354  -5.461  -2.762  1.00  0.00           H  
ATOM    427  HG2 LYS A  27       6.149  -6.238  -2.802  1.00  0.00           H  
ATOM    428  HG3 LYS A  27       5.968  -4.585  -3.381  1.00  0.00           H  
ATOM    429  HD2 LYS A  27       4.771  -5.726  -5.010  1.00  0.00           H  
ATOM    430  HD3 LYS A  27       6.374  -5.716  -5.745  1.00  0.00           H  
ATOM    431  HE2 LYS A  27       6.418  -7.953  -4.085  1.00  0.00           H  
ATOM    432  HE3 LYS A  27       4.799  -7.976  -4.784  1.00  0.00           H  
ATOM    433  HZ1 LYS A  27       6.730  -7.299  -6.744  1.00  0.00           H  
ATOM    434  HZ2 LYS A  27       7.144  -8.768  -5.996  1.00  0.00           H  
ATOM    435  HZ3 LYS A  27       5.625  -8.589  -6.730  1.00  0.00           H  
ATOM    436  N   SER A  28       8.758  -4.878  -6.702  1.00  0.00           N  
ATOM    437  CA  SER A  28       9.652  -5.187  -7.850  1.00  0.00           C  
ATOM    438  C   SER A  28      10.490  -3.947  -8.148  1.00  0.00           C  
ATOM    439  O   SER A  28      11.679  -4.025  -8.403  1.00  0.00           O  
ATOM    440  CB  SER A  28       8.811  -5.548  -9.074  1.00  0.00           C  
ATOM    441  OG  SER A  28       7.831  -6.509  -8.704  1.00  0.00           O  
ATOM    442  H   SER A  28       7.787  -4.982  -6.791  1.00  0.00           H  
ATOM    443  HA  SER A  28      10.300  -6.013  -7.594  1.00  0.00           H  
ATOM    444  HB2 SER A  28       8.319  -4.666  -9.448  1.00  0.00           H  
ATOM    445  HB3 SER A  28       9.454  -5.953  -9.845  1.00  0.00           H  
ATOM    446  HG  SER A  28       7.736  -7.131  -9.429  1.00  0.00           H  
ATOM    447  N   GLU A  29       9.878  -2.797  -8.097  1.00  0.00           N  
ATOM    448  CA  GLU A  29      10.634  -1.546  -8.355  1.00  0.00           C  
ATOM    449  C   GLU A  29      11.794  -1.474  -7.369  1.00  0.00           C  
ATOM    450  O   GLU A  29      12.897  -1.106  -7.719  1.00  0.00           O  
ATOM    451  CB  GLU A  29       9.714  -0.338  -8.161  1.00  0.00           C  
ATOM    452  CG  GLU A  29       9.201   0.138  -9.521  1.00  0.00           C  
ATOM    453  CD  GLU A  29      10.378   0.622 -10.370  1.00  0.00           C  
ATOM    454  OE1 GLU A  29      11.067   1.528  -9.929  1.00  0.00           O  
ATOM    455  OE2 GLU A  29      10.571   0.080 -11.445  1.00  0.00           O  
ATOM    456  H   GLU A  29       8.925  -2.758  -7.873  1.00  0.00           H  
ATOM    457  HA  GLU A  29      11.017  -1.555  -9.365  1.00  0.00           H  
ATOM    458  HB2 GLU A  29       8.877  -0.621  -7.538  1.00  0.00           H  
ATOM    459  HB3 GLU A  29      10.263   0.461  -7.686  1.00  0.00           H  
ATOM    460  HG2 GLU A  29       8.706  -0.680 -10.025  1.00  0.00           H  
ATOM    461  HG3 GLU A  29       8.504   0.949  -9.380  1.00  0.00           H  
ATOM    462  N   ALA A  30      11.560  -1.841  -6.138  1.00  0.00           N  
ATOM    463  CA  ALA A  30      12.663  -1.809  -5.143  1.00  0.00           C  
ATOM    464  C   ALA A  30      13.730  -2.815  -5.569  1.00  0.00           C  
ATOM    465  O   ALA A  30      14.914  -2.581  -5.423  1.00  0.00           O  
ATOM    466  CB  ALA A  30      12.119  -2.181  -3.765  1.00  0.00           C  
ATOM    467  H   ALA A  30      10.665  -2.152  -5.873  1.00  0.00           H  
ATOM    468  HA  ALA A  30      13.092  -0.818  -5.110  1.00  0.00           H  
ATOM    469  HB1 ALA A  30      11.536  -3.086  -3.840  1.00  0.00           H  
ATOM    470  HB2 ALA A  30      12.943  -2.338  -3.083  1.00  0.00           H  
ATOM    471  HB3 ALA A  30      11.496  -1.380  -3.396  1.00  0.00           H  
ATOM    472  N   GLN A  31      13.320  -3.931  -6.109  1.00  0.00           N  
ATOM    473  CA  GLN A  31      14.310  -4.945  -6.560  1.00  0.00           C  
ATOM    474  C   GLN A  31      15.200  -4.313  -7.628  1.00  0.00           C  
ATOM    475  O   GLN A  31      16.392  -4.544  -7.676  1.00  0.00           O  
ATOM    476  CB  GLN A  31      13.581  -6.152  -7.155  1.00  0.00           C  
ATOM    477  CG  GLN A  31      12.540  -6.669  -6.161  1.00  0.00           C  
ATOM    478  CD  GLN A  31      13.192  -7.681  -5.218  1.00  0.00           C  
ATOM    479  OE1 GLN A  31      13.086  -7.563  -4.014  1.00  0.00           O  
ATOM    480  NE2 GLN A  31      13.867  -8.680  -5.719  1.00  0.00           N  
ATOM    481  H   GLN A  31      12.362  -4.095  -6.228  1.00  0.00           H  
ATOM    482  HA  GLN A  31      14.915  -5.260  -5.722  1.00  0.00           H  
ATOM    483  HB2 GLN A  31      13.090  -5.858  -8.072  1.00  0.00           H  
ATOM    484  HB3 GLN A  31      14.295  -6.935  -7.365  1.00  0.00           H  
ATOM    485  HG2 GLN A  31      12.148  -5.841  -5.588  1.00  0.00           H  
ATOM    486  HG3 GLN A  31      11.736  -7.147  -6.699  1.00  0.00           H  
ATOM    487 HE21 GLN A  31      13.952  -8.776  -6.690  1.00  0.00           H  
ATOM    488 HE22 GLN A  31      14.288  -9.334  -5.123  1.00  0.00           H  
ATOM    489  N   ALA A  32      14.625  -3.518  -8.489  1.00  0.00           N  
ATOM    490  CA  ALA A  32      15.430  -2.871  -9.555  1.00  0.00           C  
ATOM    491  C   ALA A  32      16.527  -2.015  -8.928  1.00  0.00           C  
ATOM    492  O   ALA A  32      17.621  -1.904  -9.444  1.00  0.00           O  
ATOM    493  CB  ALA A  32      14.523  -1.991 -10.418  1.00  0.00           C  
ATOM    494  H   ALA A  32      13.661  -3.351  -8.437  1.00  0.00           H  
ATOM    495  HA  ALA A  32      15.874  -3.625 -10.159  1.00  0.00           H  
ATOM    496  HB1 ALA A  32      13.658  -1.693  -9.844  1.00  0.00           H  
ATOM    497  HB2 ALA A  32      15.067  -1.113 -10.732  1.00  0.00           H  
ATOM    498  HB3 ALA A  32      14.204  -2.547 -11.287  1.00  0.00           H  
ATOM    499  N   LEU A  33      16.232  -1.406  -7.824  1.00  0.00           N  
ATOM    500  CA  LEU A  33      17.238  -0.540  -7.145  1.00  0.00           C  
ATOM    501  C   LEU A  33      18.204  -1.391  -6.321  1.00  0.00           C  
ATOM    502  O   LEU A  33      19.246  -0.931  -5.897  1.00  0.00           O  
ATOM    503  CB  LEU A  33      16.510   0.449  -6.247  1.00  0.00           C  
ATOM    504  CG  LEU A  33      15.835   1.489  -7.134  1.00  0.00           C  
ATOM    505  CD1 LEU A  33      14.342   1.181  -7.237  1.00  0.00           C  
ATOM    506  CD2 LEU A  33      16.045   2.875  -6.534  1.00  0.00           C  
ATOM    507  H   LEU A  33      15.340  -1.516  -7.441  1.00  0.00           H  
ATOM    508  HA  LEU A  33      17.794   0.007  -7.888  1.00  0.00           H  
ATOM    509  HB2 LEU A  33      15.766  -0.072  -5.661  1.00  0.00           H  
ATOM    510  HB3 LEU A  33      17.216   0.937  -5.593  1.00  0.00           H  
ATOM    511  HG  LEU A  33      16.274   1.453  -8.121  1.00  0.00           H  
ATOM    512 HD11 LEU A  33      14.006   0.714  -6.323  1.00  0.00           H  
ATOM    513 HD12 LEU A  33      13.794   2.097  -7.397  1.00  0.00           H  
ATOM    514 HD13 LEU A  33      14.173   0.509  -8.068  1.00  0.00           H  
ATOM    515 HD21 LEU A  33      15.621   2.908  -5.543  1.00  0.00           H  
ATOM    516 HD22 LEU A  33      17.105   3.078  -6.480  1.00  0.00           H  
ATOM    517 HD23 LEU A  33      15.567   3.614  -7.158  1.00  0.00           H  
ATOM    518  N   GLY A  34      17.871  -2.627  -6.096  1.00  0.00           N  
ATOM    519  CA  GLY A  34      18.774  -3.511  -5.304  1.00  0.00           C  
ATOM    520  C   GLY A  34      18.136  -3.832  -3.951  1.00  0.00           C  
ATOM    521  O   GLY A  34      18.801  -3.865  -2.934  1.00  0.00           O  
ATOM    522  H   GLY A  34      17.030  -2.975  -6.453  1.00  0.00           H  
ATOM    523  HA2 GLY A  34      18.944  -4.429  -5.849  1.00  0.00           H  
ATOM    524  HA3 GLY A  34      19.717  -3.010  -5.144  1.00  0.00           H  
ATOM    525  N   TRP A  35      16.855  -4.074  -3.928  1.00  0.00           N  
ATOM    526  CA  TRP A  35      16.181  -4.398  -2.639  1.00  0.00           C  
ATOM    527  C   TRP A  35      15.771  -5.874  -2.648  1.00  0.00           C  
ATOM    528  O   TRP A  35      14.991  -6.307  -3.473  1.00  0.00           O  
ATOM    529  CB  TRP A  35      14.945  -3.500  -2.473  1.00  0.00           C  
ATOM    530  CG  TRP A  35      13.950  -4.134  -1.547  1.00  0.00           C  
ATOM    531  CD1 TRP A  35      14.019  -4.117  -0.196  1.00  0.00           C  
ATOM    532  CD2 TRP A  35      12.741  -4.873  -1.886  1.00  0.00           C  
ATOM    533  NE1 TRP A  35      12.927  -4.799   0.315  1.00  0.00           N  
ATOM    534  CE2 TRP A  35      12.111  -5.283  -0.689  1.00  0.00           C  
ATOM    535  CE3 TRP A  35      12.138  -5.223  -3.106  1.00  0.00           C  
ATOM    536  CZ2 TRP A  35      10.922  -6.014  -0.702  1.00  0.00           C  
ATOM    537  CZ3 TRP A  35      10.942  -5.958  -3.123  1.00  0.00           C  
ATOM    538  CH2 TRP A  35      10.336  -6.353  -1.924  1.00  0.00           C  
ATOM    539  H   TRP A  35      16.336  -4.047  -4.759  1.00  0.00           H  
ATOM    540  HA  TRP A  35      16.866  -4.222  -1.823  1.00  0.00           H  
ATOM    541  HB2 TRP A  35      15.249  -2.547  -2.068  1.00  0.00           H  
ATOM    542  HB3 TRP A  35      14.487  -3.346  -3.437  1.00  0.00           H  
ATOM    543  HD1 TRP A  35      14.796  -3.648   0.388  1.00  0.00           H  
ATOM    544  HE1 TRP A  35      12.739  -4.934   1.267  1.00  0.00           H  
ATOM    545  HE3 TRP A  35      12.597  -4.924  -4.034  1.00  0.00           H  
ATOM    546  HZ2 TRP A  35      10.457  -6.316   0.223  1.00  0.00           H  
ATOM    547  HZ3 TRP A  35      10.486  -6.220  -4.067  1.00  0.00           H  
ATOM    548  HH2 TRP A  35       9.416  -6.918  -1.943  1.00  0.00           H  
ATOM    549  N   VAL A  36      16.289  -6.646  -1.734  1.00  0.00           N  
ATOM    550  CA  VAL A  36      15.927  -8.089  -1.687  1.00  0.00           C  
ATOM    551  C   VAL A  36      14.725  -8.273  -0.763  1.00  0.00           C  
ATOM    552  O   VAL A  36      14.819  -8.097   0.435  1.00  0.00           O  
ATOM    553  CB  VAL A  36      17.111  -8.897  -1.154  1.00  0.00           C  
ATOM    554  CG1 VAL A  36      16.798 -10.390  -1.260  1.00  0.00           C  
ATOM    555  CG2 VAL A  36      18.358  -8.578  -1.982  1.00  0.00           C  
ATOM    556  H   VAL A  36      16.913  -6.276  -1.076  1.00  0.00           H  
ATOM    557  HA  VAL A  36      15.674  -8.430  -2.680  1.00  0.00           H  
ATOM    558  HB  VAL A  36      17.287  -8.639  -0.120  1.00  0.00           H  
ATOM    559 HG11 VAL A  36      15.790 -10.521  -1.628  1.00  0.00           H  
ATOM    560 HG12 VAL A  36      17.493 -10.856  -1.942  1.00  0.00           H  
ATOM    561 HG13 VAL A  36      16.888 -10.847  -0.286  1.00  0.00           H  
ATOM    562 HG21 VAL A  36      18.466  -7.507  -2.072  1.00  0.00           H  
ATOM    563 HG22 VAL A  36      19.229  -8.988  -1.493  1.00  0.00           H  
ATOM    564 HG23 VAL A  36      18.258  -9.014  -2.965  1.00  0.00           H  
ATOM    565  N   ALA A  37      13.593  -8.620  -1.308  1.00  0.00           N  
ATOM    566  CA  ALA A  37      12.386  -8.807  -0.457  1.00  0.00           C  
ATOM    567  C   ALA A  37      12.670  -9.865   0.611  1.00  0.00           C  
ATOM    568  O   ALA A  37      11.960  -9.978   1.591  1.00  0.00           O  
ATOM    569  CB  ALA A  37      11.213  -9.262  -1.327  1.00  0.00           C  
ATOM    570  H   ALA A  37      13.535  -8.753  -2.277  1.00  0.00           H  
ATOM    571  HA  ALA A  37      12.137  -7.871   0.020  1.00  0.00           H  
ATOM    572  HB1 ALA A  37      11.268  -8.773  -2.289  1.00  0.00           H  
ATOM    573  HB2 ALA A  37      11.259 -10.332  -1.463  1.00  0.00           H  
ATOM    574  HB3 ALA A  37      10.284  -8.999  -0.843  1.00  0.00           H  
ATOM    575  N   SER A  38      13.703 -10.642   0.431  1.00  0.00           N  
ATOM    576  CA  SER A  38      14.031 -11.693   1.436  1.00  0.00           C  
ATOM    577  C   SER A  38      14.716 -11.050   2.644  1.00  0.00           C  
ATOM    578  O   SER A  38      14.280 -11.198   3.769  1.00  0.00           O  
ATOM    579  CB  SER A  38      14.969 -12.723   0.808  1.00  0.00           C  
ATOM    580  OG  SER A  38      14.254 -13.929   0.574  1.00  0.00           O  
ATOM    581  H   SER A  38      14.263 -10.535  -0.366  1.00  0.00           H  
ATOM    582  HA  SER A  38      13.122 -12.181   1.756  1.00  0.00           H  
ATOM    583  HB2 SER A  38      15.345 -12.347  -0.129  1.00  0.00           H  
ATOM    584  HB3 SER A  38      15.798 -12.909   1.478  1.00  0.00           H  
ATOM    585  HG  SER A  38      13.447 -13.709   0.102  1.00  0.00           H  
ATOM    586  N   LYS A  39      15.787 -10.338   2.422  1.00  0.00           N  
ATOM    587  CA  LYS A  39      16.501  -9.689   3.558  1.00  0.00           C  
ATOM    588  C   LYS A  39      15.799  -8.379   3.927  1.00  0.00           C  
ATOM    589  O   LYS A  39      16.176  -7.707   4.865  1.00  0.00           O  
ATOM    590  CB  LYS A  39      17.945  -9.393   3.148  1.00  0.00           C  
ATOM    591  CG  LYS A  39      18.755 -10.691   3.155  1.00  0.00           C  
ATOM    592  CD  LYS A  39      19.946 -10.554   2.205  1.00  0.00           C  
ATOM    593  CE  LYS A  39      21.013 -11.588   2.571  1.00  0.00           C  
ATOM    594  NZ  LYS A  39      21.846 -11.065   3.691  1.00  0.00           N  
ATOM    595  H   LYS A  39      16.123 -10.232   1.507  1.00  0.00           H  
ATOM    596  HA  LYS A  39      16.498 -10.351   4.411  1.00  0.00           H  
ATOM    597  HB2 LYS A  39      17.957  -8.965   2.156  1.00  0.00           H  
ATOM    598  HB3 LYS A  39      18.382  -8.695   3.847  1.00  0.00           H  
ATOM    599  HG2 LYS A  39      19.112 -10.887   4.156  1.00  0.00           H  
ATOM    600  HG3 LYS A  39      18.129 -11.508   2.829  1.00  0.00           H  
ATOM    601  HD2 LYS A  39      19.617 -10.720   1.189  1.00  0.00           H  
ATOM    602  HD3 LYS A  39      20.364  -9.563   2.291  1.00  0.00           H  
ATOM    603  HE2 LYS A  39      20.535 -12.507   2.876  1.00  0.00           H  
ATOM    604  HE3 LYS A  39      21.641 -11.776   1.713  1.00  0.00           H  
ATOM    605  HZ1 LYS A  39      21.447 -10.168   4.031  1.00  0.00           H  
ATOM    606  HZ2 LYS A  39      21.855 -11.758   4.468  1.00  0.00           H  
ATOM    607  HZ3 LYS A  39      22.817 -10.906   3.357  1.00  0.00           H  
ATOM    608  N   GLY A  40      14.780  -8.012   3.197  1.00  0.00           N  
ATOM    609  CA  GLY A  40      14.055  -6.746   3.507  1.00  0.00           C  
ATOM    610  C   GLY A  40      15.064  -5.641   3.828  1.00  0.00           C  
ATOM    611  O   GLY A  40      15.390  -5.400   4.973  1.00  0.00           O  
ATOM    612  H   GLY A  40      14.490  -8.569   2.446  1.00  0.00           H  
ATOM    613  HA2 GLY A  40      13.460  -6.455   2.653  1.00  0.00           H  
ATOM    614  HA3 GLY A  40      13.412  -6.899   4.360  1.00  0.00           H  
ATOM    615  N   ASN A  41      15.563  -4.966   2.827  1.00  0.00           N  
ATOM    616  CA  ASN A  41      16.551  -3.879   3.081  1.00  0.00           C  
ATOM    617  C   ASN A  41      16.183  -2.645   2.251  1.00  0.00           C  
ATOM    618  O   ASN A  41      17.020  -2.050   1.602  1.00  0.00           O  
ATOM    619  CB  ASN A  41      17.951  -4.360   2.691  1.00  0.00           C  
ATOM    620  CG  ASN A  41      17.883  -5.146   1.381  1.00  0.00           C  
ATOM    621  OD1 ASN A  41      17.554  -6.316   1.376  1.00  0.00           O  
ATOM    622  ND2 ASN A  41      18.183  -4.548   0.260  1.00  0.00           N  
ATOM    623  H   ASN A  41      15.288  -5.175   1.909  1.00  0.00           H  
ATOM    624  HA  ASN A  41      16.540  -3.623   4.131  1.00  0.00           H  
ATOM    625  HB2 ASN A  41      18.602  -3.507   2.566  1.00  0.00           H  
ATOM    626  HB3 ASN A  41      18.342  -4.997   3.470  1.00  0.00           H  
ATOM    627 HD21 ASN A  41      18.444  -3.607   0.263  1.00  0.00           H  
ATOM    628 HD22 ASN A  41      18.154  -5.043  -0.583  1.00  0.00           H  
ATOM    629  N   LEU A  42      14.936  -2.254   2.268  1.00  0.00           N  
ATOM    630  CA  LEU A  42      14.515  -1.058   1.482  1.00  0.00           C  
ATOM    631  C   LEU A  42      15.236   0.182   2.007  1.00  0.00           C  
ATOM    632  O   LEU A  42      15.730   0.994   1.253  1.00  0.00           O  
ATOM    633  CB  LEU A  42      13.007  -0.859   1.635  1.00  0.00           C  
ATOM    634  CG  LEU A  42      12.408  -0.421   0.298  1.00  0.00           C  
ATOM    635  CD1 LEU A  42      12.639  -1.509  -0.750  1.00  0.00           C  
ATOM    636  CD2 LEU A  42      10.905  -0.194   0.463  1.00  0.00           C  
ATOM    637  H   LEU A  42      14.275  -2.747   2.798  1.00  0.00           H  
ATOM    638  HA  LEU A  42      14.757  -1.205   0.441  1.00  0.00           H  
ATOM    639  HB2 LEU A  42      12.554  -1.786   1.951  1.00  0.00           H  
ATOM    640  HB3 LEU A  42      12.820  -0.097   2.376  1.00  0.00           H  
ATOM    641  HG  LEU A  42      12.879   0.495  -0.025  1.00  0.00           H  
ATOM    642 HD11 LEU A  42      12.373  -2.470  -0.336  1.00  0.00           H  
ATOM    643 HD12 LEU A  42      12.026  -1.308  -1.613  1.00  0.00           H  
ATOM    644 HD13 LEU A  42      13.679  -1.517  -1.041  1.00  0.00           H  
ATOM    645 HD21 LEU A  42      10.585  -0.587   1.417  1.00  0.00           H  
ATOM    646 HD22 LEU A  42      10.694   0.864   0.420  1.00  0.00           H  
ATOM    647 HD23 LEU A  42      10.376  -0.700  -0.331  1.00  0.00           H  
ATOM    648  N   ALA A  43      15.291   0.339   3.298  1.00  0.00           N  
ATOM    649  CA  ALA A  43      15.971   1.532   3.876  1.00  0.00           C  
ATOM    650  C   ALA A  43      17.466   1.503   3.537  1.00  0.00           C  
ATOM    651  O   ALA A  43      18.184   2.450   3.792  1.00  0.00           O  
ATOM    652  CB  ALA A  43      15.795   1.528   5.396  1.00  0.00           C  
ATOM    653  H   ALA A  43      14.876  -0.326   3.888  1.00  0.00           H  
ATOM    654  HA  ALA A  43      15.528   2.429   3.469  1.00  0.00           H  
ATOM    655  HB1 ALA A  43      15.655   0.513   5.739  1.00  0.00           H  
ATOM    656  HB2 ALA A  43      16.675   1.947   5.862  1.00  0.00           H  
ATOM    657  HB3 ALA A  43      14.931   2.119   5.660  1.00  0.00           H  
ATOM    658  N   ASP A  44      17.946   0.427   2.974  1.00  0.00           N  
ATOM    659  CA  ASP A  44      19.396   0.350   2.636  1.00  0.00           C  
ATOM    660  C   ASP A  44      19.606   0.602   1.139  1.00  0.00           C  
ATOM    661  O   ASP A  44      20.679   0.980   0.712  1.00  0.00           O  
ATOM    662  CB  ASP A  44      19.923  -1.041   2.990  1.00  0.00           C  
ATOM    663  CG  ASP A  44      19.853  -1.246   4.505  1.00  0.00           C  
ATOM    664  OD1 ASP A  44      19.321  -0.378   5.177  1.00  0.00           O  
ATOM    665  OD2 ASP A  44      20.333  -2.268   4.967  1.00  0.00           O  
ATOM    666  H   ASP A  44      17.359  -0.332   2.782  1.00  0.00           H  
ATOM    667  HA  ASP A  44      19.937   1.092   3.204  1.00  0.00           H  
ATOM    668  HB2 ASP A  44      19.319  -1.788   2.497  1.00  0.00           H  
ATOM    669  HB3 ASP A  44      20.948  -1.132   2.664  1.00  0.00           H  
ATOM    670  N   VAL A  45      18.600   0.390   0.333  1.00  0.00           N  
ATOM    671  CA  VAL A  45      18.768   0.615  -1.133  1.00  0.00           C  
ATOM    672  C   VAL A  45      17.763   1.660  -1.624  1.00  0.00           C  
ATOM    673  O   VAL A  45      18.115   2.590  -2.322  1.00  0.00           O  
ATOM    674  CB  VAL A  45      18.542  -0.699  -1.882  1.00  0.00           C  
ATOM    675  CG1 VAL A  45      19.680  -1.670  -1.563  1.00  0.00           C  
ATOM    676  CG2 VAL A  45      17.210  -1.316  -1.448  1.00  0.00           C  
ATOM    677  H   VAL A  45      17.742   0.080   0.689  1.00  0.00           H  
ATOM    678  HA  VAL A  45      19.771   0.967  -1.326  1.00  0.00           H  
ATOM    679  HB  VAL A  45      18.522  -0.507  -2.946  1.00  0.00           H  
ATOM    680 HG11 VAL A  45      20.522  -1.121  -1.168  1.00  0.00           H  
ATOM    681 HG12 VAL A  45      19.345  -2.390  -0.832  1.00  0.00           H  
ATOM    682 HG13 VAL A  45      19.978  -2.185  -2.465  1.00  0.00           H  
ATOM    683 HG21 VAL A  45      17.158  -1.339  -0.370  1.00  0.00           H  
ATOM    684 HG22 VAL A  45      16.395  -0.722  -1.835  1.00  0.00           H  
ATOM    685 HG23 VAL A  45      17.136  -2.321  -1.834  1.00  0.00           H  
ATOM    686  N   ALA A  46      16.514   1.516  -1.271  1.00  0.00           N  
ATOM    687  CA  ALA A  46      15.495   2.504  -1.729  1.00  0.00           C  
ATOM    688  C   ALA A  46      14.702   3.038  -0.530  1.00  0.00           C  
ATOM    689  O   ALA A  46      13.498   2.883  -0.470  1.00  0.00           O  
ATOM    690  CB  ALA A  46      14.535   1.822  -2.708  1.00  0.00           C  
ATOM    691  H   ALA A  46      16.247   0.758  -0.713  1.00  0.00           H  
ATOM    692  HA  ALA A  46      15.990   3.324  -2.227  1.00  0.00           H  
ATOM    693  HB1 ALA A  46      14.632   0.750  -2.621  1.00  0.00           H  
ATOM    694  HB2 ALA A  46      13.520   2.111  -2.476  1.00  0.00           H  
ATOM    695  HB3 ALA A  46      14.774   2.125  -3.716  1.00  0.00           H  
ATOM    696  N   PRO A  47      15.399   3.661   0.389  1.00  0.00           N  
ATOM    697  CA  PRO A  47      14.773   4.236   1.594  1.00  0.00           C  
ATOM    698  C   PRO A  47      13.784   5.338   1.201  1.00  0.00           C  
ATOM    699  O   PRO A  47      13.599   5.633   0.037  1.00  0.00           O  
ATOM    700  CB  PRO A  47      15.939   4.828   2.398  1.00  0.00           C  
ATOM    701  CG  PRO A  47      17.235   4.614   1.576  1.00  0.00           C  
ATOM    702  CD  PRO A  47      16.859   3.838   0.304  1.00  0.00           C  
ATOM    703  HA  PRO A  47      14.280   3.470   2.169  1.00  0.00           H  
ATOM    704  HB2 PRO A  47      15.773   5.885   2.558  1.00  0.00           H  
ATOM    705  HB3 PRO A  47      16.024   4.322   3.347  1.00  0.00           H  
ATOM    706  HG2 PRO A  47      17.663   5.571   1.311  1.00  0.00           H  
ATOM    707  HG3 PRO A  47      17.945   4.041   2.153  1.00  0.00           H  
ATOM    708  HD2 PRO A  47      17.123   4.407  -0.576  1.00  0.00           H  
ATOM    709  HD3 PRO A  47      17.348   2.878   0.296  1.00  0.00           H  
ATOM    710  N   GLY A  48      13.153   5.952   2.167  1.00  0.00           N  
ATOM    711  CA  GLY A  48      12.181   7.039   1.855  1.00  0.00           C  
ATOM    712  C   GLY A  48      11.319   6.634   0.658  1.00  0.00           C  
ATOM    713  O   GLY A  48      11.302   7.299  -0.360  1.00  0.00           O  
ATOM    714  H   GLY A  48      13.322   5.700   3.098  1.00  0.00           H  
ATOM    715  HA2 GLY A  48      11.547   7.210   2.714  1.00  0.00           H  
ATOM    716  HA3 GLY A  48      12.718   7.944   1.617  1.00  0.00           H  
ATOM    717  N   LYS A  49      10.602   5.551   0.770  1.00  0.00           N  
ATOM    718  CA  LYS A  49       9.742   5.108  -0.362  1.00  0.00           C  
ATOM    719  C   LYS A  49       8.544   4.330   0.185  1.00  0.00           C  
ATOM    720  O   LYS A  49       8.476   4.021   1.358  1.00  0.00           O  
ATOM    721  CB  LYS A  49      10.552   4.209  -1.299  1.00  0.00           C  
ATOM    722  CG  LYS A  49      10.680   4.881  -2.667  1.00  0.00           C  
ATOM    723  CD  LYS A  49      12.078   4.627  -3.233  1.00  0.00           C  
ATOM    724  CE  LYS A  49      12.252   5.410  -4.535  1.00  0.00           C  
ATOM    725  NZ  LYS A  49      12.479   6.850  -4.222  1.00  0.00           N  
ATOM    726  H   LYS A  49      10.628   5.029   1.599  1.00  0.00           H  
ATOM    727  HA  LYS A  49       9.391   5.972  -0.908  1.00  0.00           H  
ATOM    728  HB2 LYS A  49      11.536   4.049  -0.882  1.00  0.00           H  
ATOM    729  HB3 LYS A  49      10.050   3.260  -1.412  1.00  0.00           H  
ATOM    730  HG2 LYS A  49       9.939   4.473  -3.339  1.00  0.00           H  
ATOM    731  HG3 LYS A  49      10.524   5.944  -2.562  1.00  0.00           H  
ATOM    732  HD2 LYS A  49      12.820   4.947  -2.516  1.00  0.00           H  
ATOM    733  HD3 LYS A  49      12.200   3.572  -3.431  1.00  0.00           H  
ATOM    734  HE2 LYS A  49      13.102   5.022  -5.078  1.00  0.00           H  
ATOM    735  HE3 LYS A  49      11.363   5.309  -5.139  1.00  0.00           H  
ATOM    736  HZ1 LYS A  49      11.665   7.221  -3.692  1.00  0.00           H  
ATOM    737  HZ2 LYS A  49      13.339   6.948  -3.646  1.00  0.00           H  
ATOM    738  HZ3 LYS A  49      12.590   7.383  -5.108  1.00  0.00           H  
ATOM    739  N   SER A  50       7.597   4.013  -0.654  1.00  0.00           N  
ATOM    740  CA  SER A  50       6.405   3.258  -0.179  1.00  0.00           C  
ATOM    741  C   SER A  50       6.051   2.169  -1.193  1.00  0.00           C  
ATOM    742  O   SER A  50       5.744   2.446  -2.335  1.00  0.00           O  
ATOM    743  CB  SER A  50       5.223   4.216  -0.027  1.00  0.00           C  
ATOM    744  OG  SER A  50       5.605   5.305   0.803  1.00  0.00           O  
ATOM    745  H   SER A  50       7.670   4.272  -1.596  1.00  0.00           H  
ATOM    746  HA  SER A  50       6.624   2.803   0.776  1.00  0.00           H  
ATOM    747  HB2 SER A  50       4.935   4.591  -0.994  1.00  0.00           H  
ATOM    748  HB3 SER A  50       4.388   3.688   0.415  1.00  0.00           H  
ATOM    749  HG  SER A  50       6.307   5.003   1.384  1.00  0.00           H  
ATOM    750  N   ILE A  51       6.088   0.931  -0.785  1.00  0.00           N  
ATOM    751  CA  ILE A  51       5.748  -0.172  -1.726  1.00  0.00           C  
ATOM    752  C   ILE A  51       4.228  -0.237  -1.891  1.00  0.00           C  
ATOM    753  O   ILE A  51       3.523  -0.716  -1.026  1.00  0.00           O  
ATOM    754  CB  ILE A  51       6.259  -1.499  -1.161  1.00  0.00           C  
ATOM    755  CG1 ILE A  51       7.706  -1.331  -0.685  1.00  0.00           C  
ATOM    756  CG2 ILE A  51       6.199  -2.572  -2.249  1.00  0.00           C  
ATOM    757  CD1 ILE A  51       8.644  -1.264  -1.893  1.00  0.00           C  
ATOM    758  H   ILE A  51       6.336   0.727   0.141  1.00  0.00           H  
ATOM    759  HA  ILE A  51       6.209   0.015  -2.684  1.00  0.00           H  
ATOM    760  HB  ILE A  51       5.637  -1.798  -0.329  1.00  0.00           H  
ATOM    761 HG12 ILE A  51       7.792  -0.420  -0.112  1.00  0.00           H  
ATOM    762 HG13 ILE A  51       7.981  -2.172  -0.066  1.00  0.00           H  
ATOM    763 HG21 ILE A  51       6.063  -2.102  -3.212  1.00  0.00           H  
ATOM    764 HG22 ILE A  51       7.120  -3.136  -2.251  1.00  0.00           H  
ATOM    765 HG23 ILE A  51       5.371  -3.237  -2.053  1.00  0.00           H  
ATOM    766 HD11 ILE A  51       8.061  -1.265  -2.802  1.00  0.00           H  
ATOM    767 HD12 ILE A  51       9.232  -0.360  -1.843  1.00  0.00           H  
ATOM    768 HD13 ILE A  51       9.301  -2.122  -1.886  1.00  0.00           H  
ATOM    769  N   GLY A  52       3.715   0.244  -2.991  1.00  0.00           N  
ATOM    770  CA  GLY A  52       2.238   0.210  -3.195  1.00  0.00           C  
ATOM    771  C   GLY A  52       1.926   0.031  -4.680  1.00  0.00           C  
ATOM    772  O   GLY A  52       2.800   0.099  -5.522  1.00  0.00           O  
ATOM    773  H   GLY A  52       4.297   0.630  -3.680  1.00  0.00           H  
ATOM    774  HA2 GLY A  52       1.818  -0.614  -2.636  1.00  0.00           H  
ATOM    775  HA3 GLY A  52       1.806   1.138  -2.850  1.00  0.00           H  
ATOM    776  N   GLY A  53       0.684  -0.195  -5.010  1.00  0.00           N  
ATOM    777  CA  GLY A  53       0.316  -0.376  -6.443  1.00  0.00           C  
ATOM    778  C   GLY A  53       0.200  -1.867  -6.760  1.00  0.00           C  
ATOM    779  O   GLY A  53       0.046  -2.259  -7.899  1.00  0.00           O  
ATOM    780  H   GLY A  53      -0.007  -0.246  -4.314  1.00  0.00           H  
ATOM    781  HA2 GLY A  53      -0.630   0.110  -6.634  1.00  0.00           H  
ATOM    782  HA3 GLY A  53       1.079   0.062  -7.068  1.00  0.00           H  
ATOM    783  N   ASP A  54       0.270  -2.705  -5.761  1.00  0.00           N  
ATOM    784  CA  ASP A  54       0.161  -4.168  -6.013  1.00  0.00           C  
ATOM    785  C   ASP A  54      -1.312  -4.544  -6.181  1.00  0.00           C  
ATOM    786  O   ASP A  54      -2.182  -3.980  -5.548  1.00  0.00           O  
ATOM    787  CB  ASP A  54       0.753  -4.937  -4.830  1.00  0.00           C  
ATOM    788  CG  ASP A  54       2.258  -5.114  -5.038  1.00  0.00           C  
ATOM    789  OD1 ASP A  54       2.659  -5.311  -6.174  1.00  0.00           O  
ATOM    790  OD2 ASP A  54       2.983  -5.049  -4.060  1.00  0.00           O  
ATOM    791  H   ASP A  54       0.394  -2.371  -4.848  1.00  0.00           H  
ATOM    792  HA  ASP A  54       0.702  -4.420  -6.913  1.00  0.00           H  
ATOM    793  HB2 ASP A  54       0.576  -4.386  -3.918  1.00  0.00           H  
ATOM    794  HB3 ASP A  54       0.284  -5.908  -4.761  1.00  0.00           H  
ATOM    795  N   ILE A  55      -1.598  -5.490  -7.032  1.00  0.00           N  
ATOM    796  CA  ILE A  55      -3.015  -5.898  -7.240  1.00  0.00           C  
ATOM    797  C   ILE A  55      -3.526  -6.625  -5.995  1.00  0.00           C  
ATOM    798  O   ILE A  55      -2.836  -7.436  -5.410  1.00  0.00           O  
ATOM    799  CB  ILE A  55      -3.107  -6.829  -8.451  1.00  0.00           C  
ATOM    800  CG1 ILE A  55      -2.899  -6.017  -9.731  1.00  0.00           C  
ATOM    801  CG2 ILE A  55      -4.487  -7.490  -8.488  1.00  0.00           C  
ATOM    802  CD1 ILE A  55      -4.097  -5.090  -9.949  1.00  0.00           C  
ATOM    803  H   ILE A  55      -0.882  -5.932  -7.533  1.00  0.00           H  
ATOM    804  HA  ILE A  55      -3.619  -5.020  -7.416  1.00  0.00           H  
ATOM    805  HB  ILE A  55      -2.345  -7.591  -8.377  1.00  0.00           H  
ATOM    806 HG12 ILE A  55      -1.998  -5.428  -9.640  1.00  0.00           H  
ATOM    807 HG13 ILE A  55      -2.808  -6.688 -10.572  1.00  0.00           H  
ATOM    808 HG21 ILE A  55      -5.214  -6.829  -8.040  1.00  0.00           H  
ATOM    809 HG22 ILE A  55      -4.764  -7.689  -9.513  1.00  0.00           H  
ATOM    810 HG23 ILE A  55      -4.456  -8.418  -7.936  1.00  0.00           H  
ATOM    811 HD11 ILE A  55      -5.012  -5.653  -9.843  1.00  0.00           H  
ATOM    812 HD12 ILE A  55      -4.075  -4.296  -9.217  1.00  0.00           H  
ATOM    813 HD13 ILE A  55      -4.048  -4.666 -10.941  1.00  0.00           H  
ATOM    814  N   PHE A  56      -4.731  -6.340  -5.588  1.00  0.00           N  
ATOM    815  CA  PHE A  56      -5.292  -7.013  -4.383  1.00  0.00           C  
ATOM    816  C   PHE A  56      -6.426  -7.947  -4.806  1.00  0.00           C  
ATOM    817  O   PHE A  56      -7.572  -7.552  -4.886  1.00  0.00           O  
ATOM    818  CB  PHE A  56      -5.832  -5.959  -3.411  1.00  0.00           C  
ATOM    819  CG  PHE A  56      -6.195  -6.622  -2.104  1.00  0.00           C  
ATOM    820  CD1 PHE A  56      -5.186  -7.058  -1.236  1.00  0.00           C  
ATOM    821  CD2 PHE A  56      -7.540  -6.800  -1.760  1.00  0.00           C  
ATOM    822  CE1 PHE A  56      -5.523  -7.673  -0.024  1.00  0.00           C  
ATOM    823  CE2 PHE A  56      -7.877  -7.414  -0.548  1.00  0.00           C  
ATOM    824  CZ  PHE A  56      -6.869  -7.850   0.320  1.00  0.00           C  
ATOM    825  H   PHE A  56      -5.269  -5.684  -6.077  1.00  0.00           H  
ATOM    826  HA  PHE A  56      -4.516  -7.586  -3.898  1.00  0.00           H  
ATOM    827  HB2 PHE A  56      -5.074  -5.209  -3.237  1.00  0.00           H  
ATOM    828  HB3 PHE A  56      -6.710  -5.493  -3.834  1.00  0.00           H  
ATOM    829  HD1 PHE A  56      -4.148  -6.921  -1.502  1.00  0.00           H  
ATOM    830  HD2 PHE A  56      -8.318  -6.463  -2.429  1.00  0.00           H  
ATOM    831  HE1 PHE A  56      -4.745  -8.009   0.645  1.00  0.00           H  
ATOM    832  HE2 PHE A  56      -8.915  -7.550  -0.282  1.00  0.00           H  
ATOM    833  HZ  PHE A  56      -7.128  -8.325   1.255  1.00  0.00           H  
ATOM    834  N   SER A  57      -6.116  -9.185  -5.080  1.00  0.00           N  
ATOM    835  CA  SER A  57      -7.177 -10.143  -5.500  1.00  0.00           C  
ATOM    836  C   SER A  57      -8.088 -10.456  -4.311  1.00  0.00           C  
ATOM    837  O   SER A  57      -9.082 -11.142  -4.442  1.00  0.00           O  
ATOM    838  CB  SER A  57      -6.530 -11.434  -6.004  1.00  0.00           C  
ATOM    839  OG  SER A  57      -6.861 -11.621  -7.374  1.00  0.00           O  
ATOM    840  H   SER A  57      -5.185  -9.484  -5.011  1.00  0.00           H  
ATOM    841  HA  SER A  57      -7.763  -9.702  -6.291  1.00  0.00           H  
ATOM    842  HB2 SER A  57      -5.460 -11.366  -5.904  1.00  0.00           H  
ATOM    843  HB3 SER A  57      -6.892 -12.269  -5.418  1.00  0.00           H  
ATOM    844  HG  SER A  57      -6.593 -12.507  -7.626  1.00  0.00           H  
ATOM    845  N   ASN A  58      -7.760  -9.956  -3.151  1.00  0.00           N  
ATOM    846  CA  ASN A  58      -8.610 -10.223  -1.957  1.00  0.00           C  
ATOM    847  C   ASN A  58      -8.579 -11.717  -1.628  1.00  0.00           C  
ATOM    848  O   ASN A  58      -9.597 -12.380  -1.617  1.00  0.00           O  
ATOM    849  CB  ASN A  58     -10.049  -9.796  -2.253  1.00  0.00           C  
ATOM    850  CG  ASN A  58     -10.805  -9.599  -0.939  1.00  0.00           C  
ATOM    851  OD1 ASN A  58     -10.404 -10.108   0.088  1.00  0.00           O  
ATOM    852  ND2 ASN A  58     -11.891  -8.875  -0.928  1.00  0.00           N  
ATOM    853  H   ASN A  58      -6.956  -9.404  -3.066  1.00  0.00           H  
ATOM    854  HA  ASN A  58      -8.234  -9.661  -1.115  1.00  0.00           H  
ATOM    855  HB2 ASN A  58     -10.042  -8.869  -2.808  1.00  0.00           H  
ATOM    856  HB3 ASN A  58     -10.538 -10.561  -2.837  1.00  0.00           H  
ATOM    857 HD21 ASN A  58     -12.214  -8.464  -1.756  1.00  0.00           H  
ATOM    858 HD22 ASN A  58     -12.384  -8.745  -0.091  1.00  0.00           H  
ATOM    859  N   ARG A  59      -7.420 -12.252  -1.358  1.00  0.00           N  
ATOM    860  CA  ARG A  59      -7.329 -13.702  -1.028  1.00  0.00           C  
ATOM    861  C   ARG A  59      -8.124 -13.982   0.250  1.00  0.00           C  
ATOM    862  O   ARG A  59      -8.637 -15.065   0.448  1.00  0.00           O  
ATOM    863  CB  ARG A  59      -5.864 -14.086  -0.813  1.00  0.00           C  
ATOM    864  CG  ARG A  59      -5.782 -15.531  -0.318  1.00  0.00           C  
ATOM    865  CD  ARG A  59      -4.353 -16.049  -0.490  1.00  0.00           C  
ATOM    866  NE  ARG A  59      -3.889 -15.772  -1.879  1.00  0.00           N  
ATOM    867  CZ  ARG A  59      -2.620 -15.851  -2.171  1.00  0.00           C  
ATOM    868  NH1 ARG A  59      -2.052 -17.018  -2.305  1.00  0.00           N  
ATOM    869  NH2 ARG A  59      -1.918 -14.762  -2.331  1.00  0.00           N  
ATOM    870  H   ARG A  59      -6.610 -11.700  -1.370  1.00  0.00           H  
ATOM    871  HA  ARG A  59      -7.738 -14.282  -1.841  1.00  0.00           H  
ATOM    872  HB2 ARG A  59      -5.327 -13.992  -1.746  1.00  0.00           H  
ATOM    873  HB3 ARG A  59      -5.424 -13.430  -0.077  1.00  0.00           H  
ATOM    874  HG2 ARG A  59      -6.057 -15.569   0.726  1.00  0.00           H  
ATOM    875  HG3 ARG A  59      -6.458 -16.147  -0.892  1.00  0.00           H  
ATOM    876  HD2 ARG A  59      -3.702 -15.551   0.213  1.00  0.00           H  
ATOM    877  HD3 ARG A  59      -4.332 -17.113  -0.309  1.00  0.00           H  
ATOM    878  HE  ARG A  59      -4.537 -15.530  -2.573  1.00  0.00           H  
ATOM    879 HH11 ARG A  59      -2.589 -17.852  -2.183  1.00  0.00           H  
ATOM    880 HH12 ARG A  59      -1.079 -17.078  -2.529  1.00  0.00           H  
ATOM    881 HH21 ARG A  59      -2.353 -13.867  -2.230  1.00  0.00           H  
ATOM    882 HH22 ARG A  59      -0.945 -14.822  -2.555  1.00  0.00           H  
ATOM    883  N   GLU A  60      -8.230 -13.013   1.118  1.00  0.00           N  
ATOM    884  CA  GLU A  60      -8.992 -13.222   2.381  1.00  0.00           C  
ATOM    885  C   GLU A  60     -10.492 -13.120   2.092  1.00  0.00           C  
ATOM    886  O   GLU A  60     -11.196 -14.109   2.056  1.00  0.00           O  
ATOM    887  CB  GLU A  60      -8.595 -12.151   3.399  1.00  0.00           C  
ATOM    888  CG  GLU A  60      -7.312 -12.577   4.116  1.00  0.00           C  
ATOM    889  CD  GLU A  60      -6.123 -11.809   3.536  1.00  0.00           C  
ATOM    890  OE1 GLU A  60      -6.151 -10.590   3.582  1.00  0.00           O  
ATOM    891  OE2 GLU A  60      -5.205 -12.452   3.056  1.00  0.00           O  
ATOM    892  H   GLU A  60      -7.809 -12.147   0.938  1.00  0.00           H  
ATOM    893  HA  GLU A  60      -8.768 -14.200   2.780  1.00  0.00           H  
ATOM    894  HB2 GLU A  60      -8.428 -11.214   2.888  1.00  0.00           H  
ATOM    895  HB3 GLU A  60      -9.387 -12.031   4.123  1.00  0.00           H  
ATOM    896  HG2 GLU A  60      -7.401 -12.361   5.171  1.00  0.00           H  
ATOM    897  HG3 GLU A  60      -7.156 -13.636   3.978  1.00  0.00           H  
ATOM    898  N   GLY A  61     -10.985 -11.929   1.885  1.00  0.00           N  
ATOM    899  CA  GLY A  61     -12.438 -11.764   1.597  1.00  0.00           C  
ATOM    900  C   GLY A  61     -13.072 -10.862   2.658  1.00  0.00           C  
ATOM    901  O   GLY A  61     -14.102 -11.177   3.218  1.00  0.00           O  
ATOM    902  H   GLY A  61     -10.400 -11.144   1.918  1.00  0.00           H  
ATOM    903  HA2 GLY A  61     -12.562 -11.316   0.621  1.00  0.00           H  
ATOM    904  HA3 GLY A  61     -12.921 -12.729   1.615  1.00  0.00           H  
ATOM    905  N   LYS A  62     -12.464  -9.742   2.939  1.00  0.00           N  
ATOM    906  CA  LYS A  62     -13.034  -8.824   3.966  1.00  0.00           C  
ATOM    907  C   LYS A  62     -13.380  -7.480   3.322  1.00  0.00           C  
ATOM    908  O   LYS A  62     -13.981  -6.622   3.937  1.00  0.00           O  
ATOM    909  CB  LYS A  62     -12.010  -8.609   5.082  1.00  0.00           C  
ATOM    910  CG  LYS A  62     -12.291  -9.585   6.227  1.00  0.00           C  
ATOM    911  CD  LYS A  62     -12.544  -8.800   7.515  1.00  0.00           C  
ATOM    912  CE  LYS A  62     -12.588  -9.766   8.701  1.00  0.00           C  
ATOM    913  NZ  LYS A  62     -13.529  -9.243   9.733  1.00  0.00           N  
ATOM    914  H   LYS A  62     -11.633  -9.505   2.477  1.00  0.00           H  
ATOM    915  HA  LYS A  62     -13.928  -9.262   4.378  1.00  0.00           H  
ATOM    916  HB2 LYS A  62     -11.016  -8.782   4.696  1.00  0.00           H  
ATOM    917  HB3 LYS A  62     -12.085  -7.598   5.448  1.00  0.00           H  
ATOM    918  HG2 LYS A  62     -13.162 -10.178   5.988  1.00  0.00           H  
ATOM    919  HG3 LYS A  62     -11.439 -10.234   6.364  1.00  0.00           H  
ATOM    920  HD2 LYS A  62     -11.748  -8.084   7.662  1.00  0.00           H  
ATOM    921  HD3 LYS A  62     -13.488  -8.281   7.441  1.00  0.00           H  
ATOM    922  HE2 LYS A  62     -12.926 -10.735   8.364  1.00  0.00           H  
ATOM    923  HE3 LYS A  62     -11.600  -9.857   9.128  1.00  0.00           H  
ATOM    924  HZ1 LYS A  62     -14.449  -9.042   9.294  1.00  0.00           H  
ATOM    925  HZ2 LYS A  62     -13.653  -9.954  10.481  1.00  0.00           H  
ATOM    926  HZ3 LYS A  62     -13.141  -8.370  10.144  1.00  0.00           H  
ATOM    927  N   LEU A  63     -13.009  -7.292   2.087  1.00  0.00           N  
ATOM    928  CA  LEU A  63     -13.321  -6.005   1.400  1.00  0.00           C  
ATOM    929  C   LEU A  63     -14.623  -6.162   0.607  1.00  0.00           C  
ATOM    930  O   LEU A  63     -14.908  -7.226   0.095  1.00  0.00           O  
ATOM    931  CB  LEU A  63     -12.182  -5.646   0.442  1.00  0.00           C  
ATOM    932  CG  LEU A  63     -10.980  -5.133   1.238  1.00  0.00           C  
ATOM    933  CD1 LEU A  63      -9.700  -5.363   0.433  1.00  0.00           C  
ATOM    934  CD2 LEU A  63     -11.145  -3.635   1.504  1.00  0.00           C  
ATOM    935  H   LEU A  63     -12.530  -7.998   1.609  1.00  0.00           H  
ATOM    936  HA  LEU A  63     -13.437  -5.222   2.136  1.00  0.00           H  
ATOM    937  HB2 LEU A  63     -11.894  -6.524  -0.119  1.00  0.00           H  
ATOM    938  HB3 LEU A  63     -12.514  -4.877  -0.240  1.00  0.00           H  
ATOM    939  HG  LEU A  63     -10.917  -5.663   2.177  1.00  0.00           H  
ATOM    940 HD11 LEU A  63      -9.954  -5.751  -0.543  1.00  0.00           H  
ATOM    941 HD12 LEU A  63      -9.170  -4.428   0.323  1.00  0.00           H  
ATOM    942 HD13 LEU A  63      -9.073  -6.073   0.951  1.00  0.00           H  
ATOM    943 HD21 LEU A  63     -12.191  -3.371   1.446  1.00  0.00           H  
ATOM    944 HD22 LEU A  63     -10.768  -3.401   2.489  1.00  0.00           H  
ATOM    945 HD23 LEU A  63     -10.591  -3.076   0.764  1.00  0.00           H  
ATOM    946  N   PRO A  64     -15.377  -5.094   0.530  1.00  0.00           N  
ATOM    947  CA  PRO A  64     -16.659  -5.092  -0.198  1.00  0.00           C  
ATOM    948  C   PRO A  64     -16.430  -5.431  -1.673  1.00  0.00           C  
ATOM    949  O   PRO A  64     -16.273  -4.559  -2.504  1.00  0.00           O  
ATOM    950  CB  PRO A  64     -17.193  -3.661  -0.048  1.00  0.00           C  
ATOM    951  CG  PRO A  64     -16.174  -2.863   0.805  1.00  0.00           C  
ATOM    952  CD  PRO A  64     -15.016  -3.811   1.158  1.00  0.00           C  
ATOM    953  HA  PRO A  64     -17.348  -5.790   0.249  1.00  0.00           H  
ATOM    954  HB2 PRO A  64     -17.296  -3.205  -1.024  1.00  0.00           H  
ATOM    955  HB3 PRO A  64     -18.149  -3.677   0.453  1.00  0.00           H  
ATOM    956  HG2 PRO A  64     -15.802  -2.022   0.238  1.00  0.00           H  
ATOM    957  HG3 PRO A  64     -16.646  -2.516   1.711  1.00  0.00           H  
ATOM    958  HD2 PRO A  64     -14.088  -3.437   0.750  1.00  0.00           H  
ATOM    959  HD3 PRO A  64     -14.939  -3.929   2.227  1.00  0.00           H  
ATOM    960  N   GLY A  65     -16.411  -6.693  -2.005  1.00  0.00           N  
ATOM    961  CA  GLY A  65     -16.193  -7.087  -3.426  1.00  0.00           C  
ATOM    962  C   GLY A  65     -17.530  -7.478  -4.059  1.00  0.00           C  
ATOM    963  O   GLY A  65     -18.580  -7.291  -3.478  1.00  0.00           O  
ATOM    964  H   GLY A  65     -16.539  -7.382  -1.320  1.00  0.00           H  
ATOM    965  HA2 GLY A  65     -15.765  -6.255  -3.968  1.00  0.00           H  
ATOM    966  HA3 GLY A  65     -15.519  -7.929  -3.467  1.00  0.00           H  
ATOM    967  N   LYS A  66     -17.500  -8.020  -5.246  1.00  0.00           N  
ATOM    968  CA  LYS A  66     -18.770  -8.423  -5.914  1.00  0.00           C  
ATOM    969  C   LYS A  66     -18.455  -9.301  -7.127  1.00  0.00           C  
ATOM    970  O   LYS A  66     -17.322  -9.674  -7.358  1.00  0.00           O  
ATOM    971  CB  LYS A  66     -19.525  -7.173  -6.371  1.00  0.00           C  
ATOM    972  CG  LYS A  66     -20.723  -6.934  -5.450  1.00  0.00           C  
ATOM    973  CD  LYS A  66     -20.790  -5.453  -5.072  1.00  0.00           C  
ATOM    974  CE  LYS A  66     -22.247  -4.986  -5.093  1.00  0.00           C  
ATOM    975  NZ  LYS A  66     -22.312  -3.585  -5.596  1.00  0.00           N  
ATOM    976  H   LYS A  66     -16.642  -8.163  -5.698  1.00  0.00           H  
ATOM    977  HA  LYS A  66     -19.382  -8.977  -5.218  1.00  0.00           H  
ATOM    978  HB2 LYS A  66     -18.864  -6.319  -6.333  1.00  0.00           H  
ATOM    979  HB3 LYS A  66     -19.874  -7.313  -7.383  1.00  0.00           H  
ATOM    980  HG2 LYS A  66     -21.632  -7.217  -5.962  1.00  0.00           H  
ATOM    981  HG3 LYS A  66     -20.613  -7.527  -4.555  1.00  0.00           H  
ATOM    982  HD2 LYS A  66     -20.382  -5.316  -4.080  1.00  0.00           H  
ATOM    983  HD3 LYS A  66     -20.218  -4.874  -5.780  1.00  0.00           H  
ATOM    984  HE2 LYS A  66     -22.822  -5.629  -5.743  1.00  0.00           H  
ATOM    985  HE3 LYS A  66     -22.654  -5.029  -4.093  1.00  0.00           H  
ATOM    986  HZ1 LYS A  66     -21.364  -3.277  -5.891  1.00  0.00           H  
ATOM    987  HZ2 LYS A  66     -22.961  -3.539  -6.409  1.00  0.00           H  
ATOM    988  HZ3 LYS A  66     -22.658  -2.960  -4.841  1.00  0.00           H  
ATOM    989  N   SER A  67     -19.450  -9.634  -7.904  1.00  0.00           N  
ATOM    990  CA  SER A  67     -19.209 -10.489  -9.101  1.00  0.00           C  
ATOM    991  C   SER A  67     -18.424  -9.694 -10.147  1.00  0.00           C  
ATOM    992  O   SER A  67     -18.992  -9.050 -11.006  1.00  0.00           O  
ATOM    993  CB  SER A  67     -20.549 -10.926  -9.694  1.00  0.00           C  
ATOM    994  OG  SER A  67     -21.140 -11.904  -8.848  1.00  0.00           O  
ATOM    995  H   SER A  67     -20.357  -9.323  -7.699  1.00  0.00           H  
ATOM    996  HA  SER A  67     -18.641 -11.361  -8.811  1.00  0.00           H  
ATOM    997  HB2 SER A  67     -21.207 -10.076  -9.767  1.00  0.00           H  
ATOM    998  HB3 SER A  67     -20.387 -11.339 -10.681  1.00  0.00           H  
ATOM    999  HG  SER A  67     -20.450 -12.509  -8.566  1.00  0.00           H  
ATOM   1000  N   GLY A  68     -17.121  -9.735 -10.082  1.00  0.00           N  
ATOM   1001  CA  GLY A  68     -16.302  -8.983 -11.073  1.00  0.00           C  
ATOM   1002  C   GLY A  68     -15.789  -7.690 -10.436  1.00  0.00           C  
ATOM   1003  O   GLY A  68     -15.867  -6.627 -11.018  1.00  0.00           O  
ATOM   1004  H   GLY A  68     -16.682 -10.261  -9.381  1.00  0.00           H  
ATOM   1005  HA2 GLY A  68     -15.463  -9.591 -11.382  1.00  0.00           H  
ATOM   1006  HA3 GLY A  68     -16.908  -8.740 -11.932  1.00  0.00           H  
ATOM   1007  N   ARG A  69     -15.267  -7.774  -9.243  1.00  0.00           N  
ATOM   1008  CA  ARG A  69     -14.750  -6.550  -8.568  1.00  0.00           C  
ATOM   1009  C   ARG A  69     -13.267  -6.736  -8.243  1.00  0.00           C  
ATOM   1010  O   ARG A  69     -12.859  -7.753  -7.718  1.00  0.00           O  
ATOM   1011  CB  ARG A  69     -15.532  -6.314  -7.275  1.00  0.00           C  
ATOM   1012  CG  ARG A  69     -15.386  -4.853  -6.847  1.00  0.00           C  
ATOM   1013  CD  ARG A  69     -16.446  -4.520  -5.794  1.00  0.00           C  
ATOM   1014  NE  ARG A  69     -16.950  -3.133  -6.010  1.00  0.00           N  
ATOM   1015  CZ  ARG A  69     -16.136  -2.194  -6.408  1.00  0.00           C  
ATOM   1016  NH1 ARG A  69     -15.144  -1.823  -5.645  1.00  0.00           N  
ATOM   1017  NH2 ARG A  69     -16.314  -1.625  -7.569  1.00  0.00           N  
ATOM   1018  H   ARG A  69     -15.214  -8.642  -8.791  1.00  0.00           H  
ATOM   1019  HA  ARG A  69     -14.871  -5.699  -9.223  1.00  0.00           H  
ATOM   1020  HB2 ARG A  69     -16.576  -6.540  -7.440  1.00  0.00           H  
ATOM   1021  HB3 ARG A  69     -15.144  -6.955  -6.497  1.00  0.00           H  
ATOM   1022  HG2 ARG A  69     -14.402  -4.696  -6.430  1.00  0.00           H  
ATOM   1023  HG3 ARG A  69     -15.521  -4.211  -7.705  1.00  0.00           H  
ATOM   1024  HD2 ARG A  69     -17.267  -5.216  -5.879  1.00  0.00           H  
ATOM   1025  HD3 ARG A  69     -16.010  -4.597  -4.809  1.00  0.00           H  
ATOM   1026  HE  ARG A  69     -17.895  -2.926  -5.852  1.00  0.00           H  
ATOM   1027 HH11 ARG A  69     -15.008  -2.259  -4.756  1.00  0.00           H  
ATOM   1028 HH12 ARG A  69     -14.520  -1.104  -5.950  1.00  0.00           H  
ATOM   1029 HH21 ARG A  69     -17.074  -1.910  -8.154  1.00  0.00           H  
ATOM   1030 HH22 ARG A  69     -15.690  -0.906  -7.875  1.00  0.00           H  
ATOM   1031  N   THR A  70     -12.455  -5.761  -8.550  1.00  0.00           N  
ATOM   1032  CA  THR A  70     -10.999  -5.884  -8.258  1.00  0.00           C  
ATOM   1033  C   THR A  70     -10.614  -4.901  -7.150  1.00  0.00           C  
ATOM   1034  O   THR A  70     -11.355  -3.996  -6.825  1.00  0.00           O  
ATOM   1035  CB  THR A  70     -10.196  -5.568  -9.522  1.00  0.00           C  
ATOM   1036  OG1 THR A  70     -11.004  -5.809 -10.666  1.00  0.00           O  
ATOM   1037  CG2 THR A  70      -8.953  -6.456  -9.576  1.00  0.00           C  
ATOM   1038  H   THR A  70     -12.803  -4.948  -8.973  1.00  0.00           H  
ATOM   1039  HA  THR A  70     -10.780  -6.892  -7.936  1.00  0.00           H  
ATOM   1040  HB  THR A  70      -9.893  -4.532  -9.507  1.00  0.00           H  
ATOM   1041  HG1 THR A  70     -10.428  -5.844 -11.434  1.00  0.00           H  
ATOM   1042 HG21 THR A  70      -8.400  -6.357  -8.654  1.00  0.00           H  
ATOM   1043 HG22 THR A  70      -9.251  -7.486  -9.708  1.00  0.00           H  
ATOM   1044 HG23 THR A  70      -8.329  -6.153 -10.404  1.00  0.00           H  
ATOM   1045  N   TRP A  71      -9.458  -5.073  -6.568  1.00  0.00           N  
ATOM   1046  CA  TRP A  71      -9.025  -4.149  -5.483  1.00  0.00           C  
ATOM   1047  C   TRP A  71      -7.554  -3.785  -5.679  1.00  0.00           C  
ATOM   1048  O   TRP A  71      -6.842  -4.417  -6.432  1.00  0.00           O  
ATOM   1049  CB  TRP A  71      -9.188  -4.839  -4.126  1.00  0.00           C  
ATOM   1050  CG  TRP A  71     -10.574  -4.628  -3.616  1.00  0.00           C  
ATOM   1051  CD1 TRP A  71     -11.649  -5.366  -3.968  1.00  0.00           C  
ATOM   1052  CD2 TRP A  71     -11.053  -3.632  -2.667  1.00  0.00           C  
ATOM   1053  NE1 TRP A  71     -12.760  -4.887  -3.298  1.00  0.00           N  
ATOM   1054  CE2 TRP A  71     -12.443  -3.817  -2.483  1.00  0.00           C  
ATOM   1055  CE3 TRP A  71     -10.422  -2.595  -1.956  1.00  0.00           C  
ATOM   1056  CZ2 TRP A  71     -13.182  -3.004  -1.623  1.00  0.00           C  
ATOM   1057  CZ3 TRP A  71     -11.163  -1.774  -1.090  1.00  0.00           C  
ATOM   1058  CH2 TRP A  71     -12.540  -1.979  -0.924  1.00  0.00           C  
ATOM   1059  H   TRP A  71      -8.875  -5.810  -6.846  1.00  0.00           H  
ATOM   1060  HA  TRP A  71      -9.627  -3.253  -5.507  1.00  0.00           H  
ATOM   1061  HB2 TRP A  71      -9.003  -5.897  -4.236  1.00  0.00           H  
ATOM   1062  HB3 TRP A  71      -8.480  -4.422  -3.423  1.00  0.00           H  
ATOM   1063  HD1 TRP A  71     -11.639  -6.195  -4.660  1.00  0.00           H  
ATOM   1064  HE1 TRP A  71     -13.668  -5.247  -3.377  1.00  0.00           H  
ATOM   1065  HE3 TRP A  71      -9.362  -2.429  -2.077  1.00  0.00           H  
ATOM   1066  HZ2 TRP A  71     -14.242  -3.164  -1.499  1.00  0.00           H  
ATOM   1067  HZ3 TRP A  71     -10.670  -0.982  -0.549  1.00  0.00           H  
ATOM   1068  HH2 TRP A  71     -13.103  -1.346  -0.255  1.00  0.00           H  
ATOM   1069  N   ARG A  72      -7.093  -2.777  -4.994  1.00  0.00           N  
ATOM   1070  CA  ARG A  72      -5.665  -2.376  -5.119  1.00  0.00           C  
ATOM   1071  C   ARG A  72      -5.097  -2.175  -3.715  1.00  0.00           C  
ATOM   1072  O   ARG A  72      -5.783  -1.718  -2.823  1.00  0.00           O  
ATOM   1073  CB  ARG A  72      -5.563  -1.072  -5.910  1.00  0.00           C  
ATOM   1074  CG  ARG A  72      -5.943  -1.328  -7.370  1.00  0.00           C  
ATOM   1075  CD  ARG A  72      -6.059   0.007  -8.108  1.00  0.00           C  
ATOM   1076  NE  ARG A  72      -7.143  -0.079  -9.125  1.00  0.00           N  
ATOM   1077  CZ  ARG A  72      -7.627   1.011  -9.655  1.00  0.00           C  
ATOM   1078  NH1 ARG A  72      -7.073   1.519 -10.721  1.00  0.00           N  
ATOM   1079  NH2 ARG A  72      -8.664   1.593  -9.117  1.00  0.00           N  
ATOM   1080  H   ARG A  72      -7.686  -2.288  -4.385  1.00  0.00           H  
ATOM   1081  HA  ARG A  72      -5.113  -3.154  -5.626  1.00  0.00           H  
ATOM   1082  HB2 ARG A  72      -6.235  -0.342  -5.485  1.00  0.00           H  
ATOM   1083  HB3 ARG A  72      -4.550  -0.702  -5.863  1.00  0.00           H  
ATOM   1084  HG2 ARG A  72      -5.181  -1.935  -7.838  1.00  0.00           H  
ATOM   1085  HG3 ARG A  72      -6.890  -1.843  -7.411  1.00  0.00           H  
ATOM   1086  HD2 ARG A  72      -6.289   0.791  -7.400  1.00  0.00           H  
ATOM   1087  HD3 ARG A  72      -5.123   0.230  -8.599  1.00  0.00           H  
ATOM   1088  HE  ARG A  72      -7.492  -0.953  -9.397  1.00  0.00           H  
ATOM   1089 HH11 ARG A  72      -6.277   1.074 -11.131  1.00  0.00           H  
ATOM   1090 HH12 ARG A  72      -7.443   2.355 -11.127  1.00  0.00           H  
ATOM   1091 HH21 ARG A  72      -9.088   1.204  -8.299  1.00  0.00           H  
ATOM   1092 HH22 ARG A  72      -9.035   2.429  -9.523  1.00  0.00           H  
ATOM   1093  N   GLU A  73      -3.861  -2.525  -3.498  1.00  0.00           N  
ATOM   1094  CA  GLU A  73      -3.286  -2.358  -2.135  1.00  0.00           C  
ATOM   1095  C   GLU A  73      -2.056  -1.448  -2.181  1.00  0.00           C  
ATOM   1096  O   GLU A  73      -1.393  -1.322  -3.195  1.00  0.00           O  
ATOM   1097  CB  GLU A  73      -2.885  -3.728  -1.583  1.00  0.00           C  
ATOM   1098  CG  GLU A  73      -1.682  -4.263  -2.362  1.00  0.00           C  
ATOM   1099  CD  GLU A  73      -1.504  -5.753  -2.067  1.00  0.00           C  
ATOM   1100  OE1 GLU A  73      -2.156  -6.548  -2.723  1.00  0.00           O  
ATOM   1101  OE2 GLU A  73      -0.718  -6.074  -1.190  1.00  0.00           O  
ATOM   1102  H   GLU A  73      -3.319  -2.904  -4.220  1.00  0.00           H  
ATOM   1103  HA  GLU A  73      -4.033  -1.920  -1.489  1.00  0.00           H  
ATOM   1104  HB2 GLU A  73      -2.625  -3.633  -0.538  1.00  0.00           H  
ATOM   1105  HB3 GLU A  73      -3.712  -4.414  -1.687  1.00  0.00           H  
ATOM   1106  HG2 GLU A  73      -1.847  -4.121  -3.420  1.00  0.00           H  
ATOM   1107  HG3 GLU A  73      -0.792  -3.730  -2.061  1.00  0.00           H  
ATOM   1108  N   ALA A  74      -1.744  -0.817  -1.081  1.00  0.00           N  
ATOM   1109  CA  ALA A  74      -0.556   0.082  -1.041  1.00  0.00           C  
ATOM   1110  C   ALA A  74       0.070   0.025   0.355  1.00  0.00           C  
ATOM   1111  O   ALA A  74      -0.610  -0.175   1.342  1.00  0.00           O  
ATOM   1112  CB  ALA A  74      -0.987   1.517  -1.348  1.00  0.00           C  
ATOM   1113  H   ALA A  74      -2.293  -0.939  -0.276  1.00  0.00           H  
ATOM   1114  HA  ALA A  74       0.168  -0.244  -1.774  1.00  0.00           H  
ATOM   1115  HB1 ALA A  74      -1.863   1.762  -0.767  1.00  0.00           H  
ATOM   1116  HB2 ALA A  74      -0.185   2.195  -1.095  1.00  0.00           H  
ATOM   1117  HB3 ALA A  74      -1.216   1.606  -2.400  1.00  0.00           H  
ATOM   1118  N   ASP A  75       1.361   0.196   0.449  1.00  0.00           N  
ATOM   1119  CA  ASP A  75       2.022   0.148   1.786  1.00  0.00           C  
ATOM   1120  C   ASP A  75       1.598   1.367   2.607  1.00  0.00           C  
ATOM   1121  O   ASP A  75       1.609   2.483   2.126  1.00  0.00           O  
ATOM   1122  CB  ASP A  75       3.542   0.157   1.606  1.00  0.00           C  
ATOM   1123  CG  ASP A  75       4.080  -1.270   1.737  1.00  0.00           C  
ATOM   1124  OD1 ASP A  75       3.807  -2.069   0.856  1.00  0.00           O  
ATOM   1125  OD2 ASP A  75       4.758  -1.539   2.715  1.00  0.00           O  
ATOM   1126  H   ASP A  75       1.895   0.355  -0.357  1.00  0.00           H  
ATOM   1127  HA  ASP A  75       1.726  -0.754   2.301  1.00  0.00           H  
ATOM   1128  HB2 ASP A  75       3.786   0.547   0.629  1.00  0.00           H  
ATOM   1129  HB3 ASP A  75       3.991   0.779   2.365  1.00  0.00           H  
ATOM   1130  N   ILE A  76       1.222   1.167   3.842  1.00  0.00           N  
ATOM   1131  CA  ILE A  76       0.798   2.322   4.682  1.00  0.00           C  
ATOM   1132  C   ILE A  76       1.716   2.436   5.901  1.00  0.00           C  
ATOM   1133  O   ILE A  76       1.759   1.561   6.743  1.00  0.00           O  
ATOM   1134  CB  ILE A  76      -0.645   2.114   5.145  1.00  0.00           C  
ATOM   1135  CG1 ILE A  76      -1.587   2.242   3.946  1.00  0.00           C  
ATOM   1136  CG2 ILE A  76      -1.004   3.173   6.188  1.00  0.00           C  
ATOM   1137  CD1 ILE A  76      -1.535   3.673   3.406  1.00  0.00           C  
ATOM   1138  H   ILE A  76       1.217   0.259   4.215  1.00  0.00           H  
ATOM   1139  HA  ILE A  76       0.860   3.230   4.100  1.00  0.00           H  
ATOM   1140  HB  ILE A  76      -0.745   1.130   5.581  1.00  0.00           H  
ATOM   1141 HG12 ILE A  76      -1.281   1.553   3.172  1.00  0.00           H  
ATOM   1142 HG13 ILE A  76      -2.596   2.013   4.254  1.00  0.00           H  
ATOM   1143 HG21 ILE A  76      -0.149   3.808   6.365  1.00  0.00           H  
ATOM   1144 HG22 ILE A  76      -1.827   3.771   5.825  1.00  0.00           H  
ATOM   1145 HG23 ILE A  76      -1.291   2.688   7.109  1.00  0.00           H  
ATOM   1146 HD11 ILE A  76      -1.098   4.323   4.150  1.00  0.00           H  
ATOM   1147 HD12 ILE A  76      -0.935   3.698   2.509  1.00  0.00           H  
ATOM   1148 HD13 ILE A  76      -2.536   4.009   3.179  1.00  0.00           H  
ATOM   1149  N   ASN A  77       2.449   3.511   6.002  1.00  0.00           N  
ATOM   1150  CA  ASN A  77       3.364   3.687   7.166  1.00  0.00           C  
ATOM   1151  C   ASN A  77       4.560   2.743   7.027  1.00  0.00           C  
ATOM   1152  O   ASN A  77       4.407   1.545   6.900  1.00  0.00           O  
ATOM   1153  CB  ASN A  77       2.611   3.369   8.460  1.00  0.00           C  
ATOM   1154  CG  ASN A  77       2.558   4.619   9.340  1.00  0.00           C  
ATOM   1155  OD1 ASN A  77       2.398   5.717   8.847  1.00  0.00           O  
ATOM   1156  ND2 ASN A  77       2.687   4.497  10.633  1.00  0.00           N  
ATOM   1157  H   ASN A  77       2.397   4.205   5.312  1.00  0.00           H  
ATOM   1158  HA  ASN A  77       3.714   4.708   7.197  1.00  0.00           H  
ATOM   1159  HB2 ASN A  77       1.606   3.051   8.223  1.00  0.00           H  
ATOM   1160  HB3 ASN A  77       3.123   2.579   8.989  1.00  0.00           H  
ATOM   1161 HD21 ASN A  77       2.816   3.611  11.032  1.00  0.00           H  
ATOM   1162 HD22 ASN A  77       2.654   5.292  11.206  1.00  0.00           H  
ATOM   1163  N   TYR A  78       5.752   3.275   7.056  1.00  0.00           N  
ATOM   1164  CA  TYR A  78       6.955   2.415   6.933  1.00  0.00           C  
ATOM   1165  C   TYR A  78       8.206   3.243   7.230  1.00  0.00           C  
ATOM   1166  O   TYR A  78       8.258   4.427   6.958  1.00  0.00           O  
ATOM   1167  CB  TYR A  78       7.040   1.845   5.516  1.00  0.00           C  
ATOM   1168  CG  TYR A  78       8.368   1.148   5.334  1.00  0.00           C  
ATOM   1169  CD1 TYR A  78       8.710   0.066   6.154  1.00  0.00           C  
ATOM   1170  CD2 TYR A  78       9.257   1.585   4.344  1.00  0.00           C  
ATOM   1171  CE1 TYR A  78       9.940  -0.579   5.985  1.00  0.00           C  
ATOM   1172  CE2 TYR A  78      10.488   0.939   4.175  1.00  0.00           C  
ATOM   1173  CZ  TYR A  78      10.830  -0.143   4.996  1.00  0.00           C  
ATOM   1174  OH  TYR A  78      12.042  -0.780   4.829  1.00  0.00           O  
ATOM   1175  H   TYR A  78       5.855   4.236   7.166  1.00  0.00           H  
ATOM   1176  HA  TYR A  78       6.883   1.611   7.642  1.00  0.00           H  
ATOM   1177  HB2 TYR A  78       6.238   1.137   5.364  1.00  0.00           H  
ATOM   1178  HB3 TYR A  78       6.954   2.647   4.799  1.00  0.00           H  
ATOM   1179  HD1 TYR A  78       8.024  -0.270   6.918  1.00  0.00           H  
ATOM   1180  HD2 TYR A  78       8.994   2.419   3.711  1.00  0.00           H  
ATOM   1181  HE1 TYR A  78      10.204  -1.414   6.618  1.00  0.00           H  
ATOM   1182  HE2 TYR A  78      11.175   1.275   3.412  1.00  0.00           H  
ATOM   1183  HH  TYR A  78      12.729  -0.204   5.172  1.00  0.00           H  
ATOM   1184  N   THR A  79       9.215   2.631   7.786  1.00  0.00           N  
ATOM   1185  CA  THR A  79      10.462   3.382   8.101  1.00  0.00           C  
ATOM   1186  C   THR A  79      11.669   2.586   7.620  1.00  0.00           C  
ATOM   1187  O   THR A  79      12.233   2.850   6.577  1.00  0.00           O  
ATOM   1188  CB  THR A  79      10.561   3.594   9.613  1.00  0.00           C  
ATOM   1189  OG1 THR A  79       9.816   2.586  10.281  1.00  0.00           O  
ATOM   1190  CG2 THR A  79      10.002   4.970   9.976  1.00  0.00           C  
ATOM   1191  H   THR A  79       9.153   1.676   7.998  1.00  0.00           H  
ATOM   1192  HA  THR A  79      10.445   4.332   7.608  1.00  0.00           H  
ATOM   1193  HB  THR A  79      11.595   3.539   9.918  1.00  0.00           H  
ATOM   1194  HG1 THR A  79       9.512   2.946  11.118  1.00  0.00           H  
ATOM   1195 HG21 THR A  79       9.178   5.209   9.320  1.00  0.00           H  
ATOM   1196 HG22 THR A  79       9.655   4.959  10.999  1.00  0.00           H  
ATOM   1197 HG23 THR A  79      10.777   5.714   9.867  1.00  0.00           H  
ATOM   1198  N   SER A  80      12.062   1.615   8.380  1.00  0.00           N  
ATOM   1199  CA  SER A  80      13.235   0.782   7.992  1.00  0.00           C  
ATOM   1200  C   SER A  80      13.008  -0.661   8.447  1.00  0.00           C  
ATOM   1201  O   SER A  80      12.066  -0.958   9.155  1.00  0.00           O  
ATOM   1202  CB  SER A  80      14.495   1.334   8.659  1.00  0.00           C  
ATOM   1203  OG  SER A  80      14.674   0.702   9.919  1.00  0.00           O  
ATOM   1204  H   SER A  80      11.582   1.436   9.211  1.00  0.00           H  
ATOM   1205  HA  SER A  80      13.355   0.806   6.919  1.00  0.00           H  
ATOM   1206  HB2 SER A  80      15.351   1.135   8.037  1.00  0.00           H  
ATOM   1207  HB3 SER A  80      14.391   2.403   8.793  1.00  0.00           H  
ATOM   1208  HG  SER A  80      14.750   1.387  10.587  1.00  0.00           H  
ATOM   1209  N   GLY A  81      13.864  -1.562   8.046  1.00  0.00           N  
ATOM   1210  CA  GLY A  81      13.695  -2.985   8.456  1.00  0.00           C  
ATOM   1211  C   GLY A  81      12.706  -3.672   7.513  1.00  0.00           C  
ATOM   1212  O   GLY A  81      12.372  -3.156   6.465  1.00  0.00           O  
ATOM   1213  H   GLY A  81      14.616  -1.302   7.475  1.00  0.00           H  
ATOM   1214  HA2 GLY A  81      14.650  -3.488   8.408  1.00  0.00           H  
ATOM   1215  HA3 GLY A  81      13.314  -3.027   9.465  1.00  0.00           H  
ATOM   1216  N   PHE A  82      12.235  -4.833   7.877  1.00  0.00           N  
ATOM   1217  CA  PHE A  82      11.268  -5.551   7.000  1.00  0.00           C  
ATOM   1218  C   PHE A  82       9.990  -4.720   6.864  1.00  0.00           C  
ATOM   1219  O   PHE A  82       9.870  -3.652   7.431  1.00  0.00           O  
ATOM   1220  CB  PHE A  82      10.932  -6.911   7.615  1.00  0.00           C  
ATOM   1221  CG  PHE A  82      11.978  -7.920   7.205  1.00  0.00           C  
ATOM   1222  CD1 PHE A  82      13.153  -8.054   7.955  1.00  0.00           C  
ATOM   1223  CD2 PHE A  82      11.775  -8.720   6.075  1.00  0.00           C  
ATOM   1224  CE1 PHE A  82      14.124  -8.988   7.575  1.00  0.00           C  
ATOM   1225  CE2 PHE A  82      12.745  -9.654   5.694  1.00  0.00           C  
ATOM   1226  CZ  PHE A  82      13.920  -9.788   6.444  1.00  0.00           C  
ATOM   1227  H   PHE A  82      12.516  -5.233   8.726  1.00  0.00           H  
ATOM   1228  HA  PHE A  82      11.707  -5.696   6.024  1.00  0.00           H  
ATOM   1229  HB2 PHE A  82      10.916  -6.825   8.692  1.00  0.00           H  
ATOM   1230  HB3 PHE A  82       9.964  -7.236   7.265  1.00  0.00           H  
ATOM   1231  HD1 PHE A  82      13.310  -7.436   8.828  1.00  0.00           H  
ATOM   1232  HD2 PHE A  82      10.869  -8.616   5.496  1.00  0.00           H  
ATOM   1233  HE1 PHE A  82      15.030  -9.092   8.153  1.00  0.00           H  
ATOM   1234  HE2 PHE A  82      12.588 -10.271   4.822  1.00  0.00           H  
ATOM   1235  HZ  PHE A  82      14.669 -10.509   6.150  1.00  0.00           H  
ATOM   1236  N   ARG A  83       9.035  -5.199   6.114  1.00  0.00           N  
ATOM   1237  CA  ARG A  83       7.768  -4.433   5.942  1.00  0.00           C  
ATOM   1238  C   ARG A  83       6.882  -4.622   7.175  1.00  0.00           C  
ATOM   1239  O   ARG A  83       7.095  -5.513   7.974  1.00  0.00           O  
ATOM   1240  CB  ARG A  83       7.029  -4.942   4.703  1.00  0.00           C  
ATOM   1241  CG  ARG A  83       7.665  -4.343   3.447  1.00  0.00           C  
ATOM   1242  CD  ARG A  83       7.470  -5.300   2.269  1.00  0.00           C  
ATOM   1243  NE  ARG A  83       7.826  -6.684   2.691  1.00  0.00           N  
ATOM   1244  CZ  ARG A  83       7.461  -7.703   1.961  1.00  0.00           C  
ATOM   1245  NH1 ARG A  83       7.844  -7.784   0.716  1.00  0.00           N  
ATOM   1246  NH2 ARG A  83       6.713  -8.640   2.476  1.00  0.00           N  
ATOM   1247  H   ARG A  83       9.152  -6.061   5.664  1.00  0.00           H  
ATOM   1248  HA  ARG A  83       7.995  -3.384   5.820  1.00  0.00           H  
ATOM   1249  HB2 ARG A  83       7.095  -6.019   4.662  1.00  0.00           H  
ATOM   1250  HB3 ARG A  83       5.993  -4.645   4.755  1.00  0.00           H  
ATOM   1251  HG2 ARG A  83       7.197  -3.395   3.223  1.00  0.00           H  
ATOM   1252  HG3 ARG A  83       8.721  -4.192   3.614  1.00  0.00           H  
ATOM   1253  HD2 ARG A  83       6.438  -5.274   1.952  1.00  0.00           H  
ATOM   1254  HD3 ARG A  83       8.107  -4.998   1.451  1.00  0.00           H  
ATOM   1255  HE  ARG A  83       8.335  -6.830   3.515  1.00  0.00           H  
ATOM   1256 HH11 ARG A  83       8.417  -7.066   0.322  1.00  0.00           H  
ATOM   1257 HH12 ARG A  83       7.564  -8.564   0.157  1.00  0.00           H  
ATOM   1258 HH21 ARG A  83       6.419  -8.577   3.430  1.00  0.00           H  
ATOM   1259 HH22 ARG A  83       6.433  -9.420   1.917  1.00  0.00           H  
ATOM   1260  N   ASN A  84       5.888  -3.792   7.334  1.00  0.00           N  
ATOM   1261  CA  ASN A  84       4.987  -3.925   8.514  1.00  0.00           C  
ATOM   1262  C   ASN A  84       3.656  -4.536   8.068  1.00  0.00           C  
ATOM   1263  O   ASN A  84       3.528  -5.028   6.964  1.00  0.00           O  
ATOM   1264  CB  ASN A  84       4.738  -2.544   9.127  1.00  0.00           C  
ATOM   1265  CG  ASN A  84       4.668  -1.493   8.018  1.00  0.00           C  
ATOM   1266  OD1 ASN A  84       3.606  -1.210   7.500  1.00  0.00           O  
ATOM   1267  ND2 ASN A  84       5.763  -0.899   7.629  1.00  0.00           N  
ATOM   1268  H   ASN A  84       5.734  -3.082   6.677  1.00  0.00           H  
ATOM   1269  HA  ASN A  84       5.449  -4.567   9.248  1.00  0.00           H  
ATOM   1270  HB2 ASN A  84       3.805  -2.555   9.672  1.00  0.00           H  
ATOM   1271  HB3 ASN A  84       5.545  -2.299   9.801  1.00  0.00           H  
ATOM   1272 HD21 ASN A  84       6.619  -1.128   8.046  1.00  0.00           H  
ATOM   1273 HD22 ASN A  84       5.729  -0.224   6.919  1.00  0.00           H  
ATOM   1274  N   SER A  85       2.665  -4.512   8.916  1.00  0.00           N  
ATOM   1275  CA  SER A  85       1.347  -5.097   8.536  1.00  0.00           C  
ATOM   1276  C   SER A  85       0.352  -3.973   8.237  1.00  0.00           C  
ATOM   1277  O   SER A  85      -0.844  -4.187   8.196  1.00  0.00           O  
ATOM   1278  CB  SER A  85       0.818  -5.952   9.687  1.00  0.00           C  
ATOM   1279  OG  SER A  85       1.837  -6.846  10.116  1.00  0.00           O  
ATOM   1280  H   SER A  85       2.787  -4.114   9.803  1.00  0.00           H  
ATOM   1281  HA  SER A  85       1.468  -5.712   7.657  1.00  0.00           H  
ATOM   1282  HB2 SER A  85       0.534  -5.316  10.509  1.00  0.00           H  
ATOM   1283  HB3 SER A  85      -0.047  -6.509   9.351  1.00  0.00           H  
ATOM   1284  HG  SER A  85       1.924  -7.536   9.455  1.00  0.00           H  
ATOM   1285  N   ASP A  86       0.833  -2.777   8.027  1.00  0.00           N  
ATOM   1286  CA  ASP A  86      -0.093  -1.647   7.731  1.00  0.00           C  
ATOM   1287  C   ASP A  86      -0.183  -1.439   6.219  1.00  0.00           C  
ATOM   1288  O   ASP A  86       0.814  -1.289   5.539  1.00  0.00           O  
ATOM   1289  CB  ASP A  86       0.426  -0.367   8.385  1.00  0.00           C  
ATOM   1290  CG  ASP A  86       0.310  -0.484   9.906  1.00  0.00           C  
ATOM   1291  OD1 ASP A  86       0.709  -1.510  10.434  1.00  0.00           O  
ATOM   1292  OD2 ASP A  86      -0.175   0.453  10.518  1.00  0.00           O  
ATOM   1293  H   ASP A  86       1.800  -2.623   8.064  1.00  0.00           H  
ATOM   1294  HA  ASP A  86      -1.074  -1.876   8.120  1.00  0.00           H  
ATOM   1295  HB2 ASP A  86       1.460  -0.216   8.112  1.00  0.00           H  
ATOM   1296  HB3 ASP A  86      -0.164   0.471   8.045  1.00  0.00           H  
ATOM   1297  N   ARG A  87      -1.373  -1.427   5.689  1.00  0.00           N  
ATOM   1298  CA  ARG A  87      -1.531  -1.229   4.220  1.00  0.00           C  
ATOM   1299  C   ARG A  87      -2.956  -0.765   3.918  1.00  0.00           C  
ATOM   1300  O   ARG A  87      -3.886  -1.093   4.624  1.00  0.00           O  
ATOM   1301  CB  ARG A  87      -1.269  -2.553   3.498  1.00  0.00           C  
ATOM   1302  CG  ARG A  87       0.231  -2.709   3.237  1.00  0.00           C  
ATOM   1303  CD  ARG A  87       0.462  -3.014   1.756  1.00  0.00           C  
ATOM   1304  NE  ARG A  87       1.688  -3.846   1.604  1.00  0.00           N  
ATOM   1305  CZ  ARG A  87       1.916  -4.473   0.482  1.00  0.00           C  
ATOM   1306  NH1 ARG A  87       2.252  -3.800  -0.584  1.00  0.00           N  
ATOM   1307  NH2 ARG A  87       1.808  -5.772   0.427  1.00  0.00           N  
ATOM   1308  H   ARG A  87      -2.163  -1.545   6.258  1.00  0.00           H  
ATOM   1309  HA  ARG A  87      -0.828  -0.485   3.877  1.00  0.00           H  
ATOM   1310  HB2 ARG A  87      -1.615  -3.372   4.112  1.00  0.00           H  
ATOM   1311  HB3 ARG A  87      -1.798  -2.560   2.557  1.00  0.00           H  
ATOM   1312  HG2 ARG A  87       0.739  -1.793   3.501  1.00  0.00           H  
ATOM   1313  HG3 ARG A  87       0.617  -3.521   3.834  1.00  0.00           H  
ATOM   1314  HD2 ARG A  87      -0.389  -3.550   1.362  1.00  0.00           H  
ATOM   1315  HD3 ARG A  87       0.586  -2.089   1.213  1.00  0.00           H  
ATOM   1316  HE  ARG A  87       2.323  -3.923   2.346  1.00  0.00           H  
ATOM   1317 HH11 ARG A  87       2.335  -2.805  -0.542  1.00  0.00           H  
ATOM   1318 HH12 ARG A  87       2.427  -4.281  -1.444  1.00  0.00           H  
ATOM   1319 HH21 ARG A  87       1.550  -6.287   1.245  1.00  0.00           H  
ATOM   1320 HH22 ARG A  87       1.982  -6.252  -0.432  1.00  0.00           H  
ATOM   1321  N   ILE A  88      -3.137  -0.010   2.872  1.00  0.00           N  
ATOM   1322  CA  ILE A  88      -4.506   0.462   2.531  1.00  0.00           C  
ATOM   1323  C   ILE A  88      -4.997  -0.275   1.282  1.00  0.00           C  
ATOM   1324  O   ILE A  88      -4.216  -0.770   0.493  1.00  0.00           O  
ATOM   1325  CB  ILE A  88      -4.480   1.968   2.267  1.00  0.00           C  
ATOM   1326  CG1 ILE A  88      -5.913   2.482   2.113  1.00  0.00           C  
ATOM   1327  CG2 ILE A  88      -3.698   2.248   0.986  1.00  0.00           C  
ATOM   1328  CD1 ILE A  88      -6.028   3.869   2.748  1.00  0.00           C  
ATOM   1329  H   ILE A  88      -2.376   0.242   2.309  1.00  0.00           H  
ATOM   1330  HA  ILE A  88      -5.173   0.253   3.355  1.00  0.00           H  
ATOM   1331  HB  ILE A  88      -4.003   2.469   3.097  1.00  0.00           H  
ATOM   1332 HG12 ILE A  88      -6.162   2.544   1.063  1.00  0.00           H  
ATOM   1333 HG13 ILE A  88      -6.594   1.805   2.606  1.00  0.00           H  
ATOM   1334 HG21 ILE A  88      -3.368   1.315   0.556  1.00  0.00           H  
ATOM   1335 HG22 ILE A  88      -4.334   2.765   0.283  1.00  0.00           H  
ATOM   1336 HG23 ILE A  88      -2.841   2.863   1.217  1.00  0.00           H  
ATOM   1337 HD11 ILE A  88      -5.123   4.093   3.292  1.00  0.00           H  
ATOM   1338 HD12 ILE A  88      -6.175   4.608   1.974  1.00  0.00           H  
ATOM   1339 HD13 ILE A  88      -6.870   3.886   3.425  1.00  0.00           H  
ATOM   1340  N   LEU A  89      -6.287  -0.356   1.104  1.00  0.00           N  
ATOM   1341  CA  LEU A  89      -6.840  -1.066  -0.086  1.00  0.00           C  
ATOM   1342  C   LEU A  89      -7.794  -0.134  -0.835  1.00  0.00           C  
ATOM   1343  O   LEU A  89      -8.894   0.120  -0.391  1.00  0.00           O  
ATOM   1344  CB  LEU A  89      -7.622  -2.303   0.374  1.00  0.00           C  
ATOM   1345  CG  LEU A  89      -6.662  -3.445   0.716  1.00  0.00           C  
ATOM   1346  CD1 LEU A  89      -5.668  -3.644  -0.429  1.00  0.00           C  
ATOM   1347  CD2 LEU A  89      -5.903  -3.111   2.002  1.00  0.00           C  
ATOM   1348  H   LEU A  89      -6.895   0.049   1.755  1.00  0.00           H  
ATOM   1349  HA  LEU A  89      -6.035  -1.365  -0.739  1.00  0.00           H  
ATOM   1350  HB2 LEU A  89      -8.204  -2.053   1.249  1.00  0.00           H  
ATOM   1351  HB3 LEU A  89      -8.285  -2.620  -0.416  1.00  0.00           H  
ATOM   1352  HG  LEU A  89      -7.227  -4.355   0.858  1.00  0.00           H  
ATOM   1353 HD11 LEU A  89      -6.105  -3.287  -1.349  1.00  0.00           H  
ATOM   1354 HD12 LEU A  89      -4.763  -3.094  -0.221  1.00  0.00           H  
ATOM   1355 HD13 LEU A  89      -5.437  -4.695  -0.525  1.00  0.00           H  
ATOM   1356 HD21 LEU A  89      -6.529  -2.505   2.641  1.00  0.00           H  
ATOM   1357 HD22 LEU A  89      -5.644  -4.027   2.515  1.00  0.00           H  
ATOM   1358 HD23 LEU A  89      -5.002  -2.568   1.758  1.00  0.00           H  
ATOM   1359  N   TYR A  90      -7.402   0.366  -1.973  1.00  0.00           N  
ATOM   1360  CA  TYR A  90      -8.327   1.260  -2.727  1.00  0.00           C  
ATOM   1361  C   TYR A  90      -8.954   0.472  -3.878  1.00  0.00           C  
ATOM   1362  O   TYR A  90      -8.301  -0.317  -4.533  1.00  0.00           O  
ATOM   1363  CB  TYR A  90      -7.584   2.485  -3.273  1.00  0.00           C  
ATOM   1364  CG  TYR A  90      -6.184   2.113  -3.701  1.00  0.00           C  
ATOM   1365  CD1 TYR A  90      -5.169   1.972  -2.745  1.00  0.00           C  
ATOM   1366  CD2 TYR A  90      -5.897   1.922  -5.057  1.00  0.00           C  
ATOM   1367  CE1 TYR A  90      -3.871   1.637  -3.146  1.00  0.00           C  
ATOM   1368  CE2 TYR A  90      -4.599   1.589  -5.459  1.00  0.00           C  
ATOM   1369  CZ  TYR A  90      -3.585   1.446  -4.504  1.00  0.00           C  
ATOM   1370  OH  TYR A  90      -2.305   1.117  -4.901  1.00  0.00           O  
ATOM   1371  H   TYR A  90      -6.519   0.143  -2.334  1.00  0.00           H  
ATOM   1372  HA  TYR A  90      -9.110   1.592  -2.060  1.00  0.00           H  
ATOM   1373  HB2 TYR A  90      -8.124   2.875  -4.122  1.00  0.00           H  
ATOM   1374  HB3 TYR A  90      -7.533   3.242  -2.505  1.00  0.00           H  
ATOM   1375  HD1 TYR A  90      -5.390   2.120  -1.698  1.00  0.00           H  
ATOM   1376  HD2 TYR A  90      -6.679   2.030  -5.794  1.00  0.00           H  
ATOM   1377  HE1 TYR A  90      -3.089   1.526  -2.409  1.00  0.00           H  
ATOM   1378  HE2 TYR A  90      -4.378   1.442  -6.505  1.00  0.00           H  
ATOM   1379  HH  TYR A  90      -1.706   1.335  -4.184  1.00  0.00           H  
ATOM   1380  N   SER A  91     -10.224   0.664  -4.117  1.00  0.00           N  
ATOM   1381  CA  SER A  91     -10.898  -0.092  -5.214  1.00  0.00           C  
ATOM   1382  C   SER A  91     -11.208   0.838  -6.391  1.00  0.00           C  
ATOM   1383  O   SER A  91     -11.004   2.034  -6.325  1.00  0.00           O  
ATOM   1384  CB  SER A  91     -12.202  -0.693  -4.689  1.00  0.00           C  
ATOM   1385  OG  SER A  91     -12.440  -1.934  -5.339  1.00  0.00           O  
ATOM   1386  H   SER A  91     -10.735   1.295  -3.565  1.00  0.00           H  
ATOM   1387  HA  SER A  91     -10.250  -0.887  -5.550  1.00  0.00           H  
ATOM   1388  HB2 SER A  91     -12.122  -0.858  -3.627  1.00  0.00           H  
ATOM   1389  HB3 SER A  91     -13.017  -0.009  -4.885  1.00  0.00           H  
ATOM   1390  HG  SER A  91     -11.639  -2.460  -5.278  1.00  0.00           H  
ATOM   1391  N   SER A  92     -11.703   0.289  -7.471  1.00  0.00           N  
ATOM   1392  CA  SER A  92     -12.029   1.129  -8.659  1.00  0.00           C  
ATOM   1393  C   SER A  92     -13.162   2.089  -8.311  1.00  0.00           C  
ATOM   1394  O   SER A  92     -13.308   3.139  -8.904  1.00  0.00           O  
ATOM   1395  CB  SER A  92     -12.457   0.231  -9.820  1.00  0.00           C  
ATOM   1396  OG  SER A  92     -13.607  -0.513  -9.438  1.00  0.00           O  
ATOM   1397  H   SER A  92     -11.858  -0.678  -7.499  1.00  0.00           H  
ATOM   1398  HA  SER A  92     -11.161   1.694  -8.942  1.00  0.00           H  
ATOM   1399  HB2 SER A  92     -12.695   0.837 -10.677  1.00  0.00           H  
ATOM   1400  HB3 SER A  92     -11.647  -0.442 -10.071  1.00  0.00           H  
ATOM   1401  HG  SER A  92     -13.539  -0.702  -8.499  1.00  0.00           H  
ATOM   1402  N   ASP A  93     -13.957   1.738  -7.346  1.00  0.00           N  
ATOM   1403  CA  ASP A  93     -15.075   2.622  -6.941  1.00  0.00           C  
ATOM   1404  C   ASP A  93     -14.581   3.580  -5.857  1.00  0.00           C  
ATOM   1405  O   ASP A  93     -15.355   4.177  -5.136  1.00  0.00           O  
ATOM   1406  CB  ASP A  93     -16.235   1.780  -6.402  1.00  0.00           C  
ATOM   1407  CG  ASP A  93     -15.760   0.957  -5.204  1.00  0.00           C  
ATOM   1408  OD1 ASP A  93     -14.695   1.254  -4.690  1.00  0.00           O  
ATOM   1409  OD2 ASP A  93     -16.471   0.042  -4.820  1.00  0.00           O  
ATOM   1410  H   ASP A  93     -13.813   0.900  -6.887  1.00  0.00           H  
ATOM   1411  HA  ASP A  93     -15.401   3.182  -7.794  1.00  0.00           H  
ATOM   1412  HB2 ASP A  93     -17.039   2.433  -6.095  1.00  0.00           H  
ATOM   1413  HB3 ASP A  93     -16.587   1.116  -7.176  1.00  0.00           H  
ATOM   1414  N   TRP A  94     -13.289   3.725  -5.746  1.00  0.00           N  
ATOM   1415  CA  TRP A  94     -12.714   4.638  -4.723  1.00  0.00           C  
ATOM   1416  C   TRP A  94     -12.991   4.095  -3.321  1.00  0.00           C  
ATOM   1417  O   TRP A  94     -13.095   4.839  -2.366  1.00  0.00           O  
ATOM   1418  CB  TRP A  94     -13.318   6.034  -4.871  1.00  0.00           C  
ATOM   1419  CG  TRP A  94     -12.411   6.868  -5.717  1.00  0.00           C  
ATOM   1420  CD1 TRP A  94     -12.817   7.711  -6.694  1.00  0.00           C  
ATOM   1421  CD2 TRP A  94     -10.955   6.947  -5.686  1.00  0.00           C  
ATOM   1422  NE1 TRP A  94     -11.705   8.306  -7.261  1.00  0.00           N  
ATOM   1423  CE2 TRP A  94     -10.533   7.867  -6.675  1.00  0.00           C  
ATOM   1424  CE3 TRP A  94      -9.969   6.318  -4.903  1.00  0.00           C  
ATOM   1425  CZ2 TRP A  94      -9.182   8.151  -6.880  1.00  0.00           C  
ATOM   1426  CZ3 TRP A  94      -8.611   6.601  -5.108  1.00  0.00           C  
ATOM   1427  CH2 TRP A  94      -8.217   7.515  -6.095  1.00  0.00           C  
ATOM   1428  H   TRP A  94     -12.691   3.229  -6.342  1.00  0.00           H  
ATOM   1429  HA  TRP A  94     -11.648   4.696  -4.871  1.00  0.00           H  
ATOM   1430  HB2 TRP A  94     -14.287   5.963  -5.343  1.00  0.00           H  
ATOM   1431  HB3 TRP A  94     -13.422   6.489  -3.898  1.00  0.00           H  
ATOM   1432  HD1 TRP A  94     -13.843   7.890  -6.981  1.00  0.00           H  
ATOM   1433  HE1 TRP A  94     -11.724   8.961  -7.991  1.00  0.00           H  
ATOM   1434  HE3 TRP A  94     -10.258   5.614  -4.138  1.00  0.00           H  
ATOM   1435  HZ2 TRP A  94      -8.883   8.856  -7.640  1.00  0.00           H  
ATOM   1436  HZ3 TRP A  94      -7.865   6.108  -4.505  1.00  0.00           H  
ATOM   1437  HH2 TRP A  94      -7.170   7.728  -6.248  1.00  0.00           H  
ATOM   1438  N   LEU A  95     -13.088   2.802  -3.186  1.00  0.00           N  
ATOM   1439  CA  LEU A  95     -13.331   2.215  -1.841  1.00  0.00           C  
ATOM   1440  C   LEU A  95     -11.990   2.125  -1.114  1.00  0.00           C  
ATOM   1441  O   LEU A  95     -11.112   1.386  -1.514  1.00  0.00           O  
ATOM   1442  CB  LEU A  95     -13.930   0.812  -1.989  1.00  0.00           C  
ATOM   1443  CG  LEU A  95     -15.458   0.892  -1.955  1.00  0.00           C  
ATOM   1444  CD1 LEU A  95     -16.042  -0.522  -1.940  1.00  0.00           C  
ATOM   1445  CD2 LEU A  95     -15.906   1.638  -0.696  1.00  0.00           C  
ATOM   1446  H   LEU A  95     -12.983   2.218  -3.965  1.00  0.00           H  
ATOM   1447  HA  LEU A  95     -14.006   2.847  -1.283  1.00  0.00           H  
ATOM   1448  HB2 LEU A  95     -13.612   0.384  -2.928  1.00  0.00           H  
ATOM   1449  HB3 LEU A  95     -13.587   0.190  -1.177  1.00  0.00           H  
ATOM   1450  HG  LEU A  95     -15.809   1.416  -2.832  1.00  0.00           H  
ATOM   1451 HD11 LEU A  95     -15.375  -1.181  -1.405  1.00  0.00           H  
ATOM   1452 HD12 LEU A  95     -17.005  -0.508  -1.451  1.00  0.00           H  
ATOM   1453 HD13 LEU A  95     -16.159  -0.874  -2.954  1.00  0.00           H  
ATOM   1454 HD21 LEU A  95     -15.061   1.770  -0.037  1.00  0.00           H  
ATOM   1455 HD22 LEU A  95     -16.301   2.605  -0.972  1.00  0.00           H  
ATOM   1456 HD23 LEU A  95     -16.671   1.067  -0.192  1.00  0.00           H  
ATOM   1457  N   ILE A  96     -11.813   2.884  -0.066  1.00  0.00           N  
ATOM   1458  CA  ILE A  96     -10.513   2.847   0.661  1.00  0.00           C  
ATOM   1459  C   ILE A  96     -10.683   2.168   2.022  1.00  0.00           C  
ATOM   1460  O   ILE A  96     -11.361   2.666   2.902  1.00  0.00           O  
ATOM   1461  CB  ILE A  96     -10.001   4.274   0.864  1.00  0.00           C  
ATOM   1462  CG1 ILE A  96     -10.365   5.127  -0.355  1.00  0.00           C  
ATOM   1463  CG2 ILE A  96      -8.481   4.250   1.030  1.00  0.00           C  
ATOM   1464  CD1 ILE A  96      -9.614   6.459  -0.290  1.00  0.00           C  
ATOM   1465  H   ILE A  96     -12.527   3.486   0.231  1.00  0.00           H  
ATOM   1466  HA  ILE A  96      -9.794   2.293   0.076  1.00  0.00           H  
ATOM   1467  HB  ILE A  96     -10.454   4.696   1.749  1.00  0.00           H  
ATOM   1468 HG12 ILE A  96     -10.089   4.600  -1.257  1.00  0.00           H  
ATOM   1469 HG13 ILE A  96     -11.428   5.315  -0.358  1.00  0.00           H  
ATOM   1470 HG21 ILE A  96      -8.037   3.729   0.194  1.00  0.00           H  
ATOM   1471 HG22 ILE A  96      -8.107   5.262   1.064  1.00  0.00           H  
ATOM   1472 HG23 ILE A  96      -8.228   3.741   1.948  1.00  0.00           H  
ATOM   1473 HD11 ILE A  96      -9.229   6.607   0.709  1.00  0.00           H  
ATOM   1474 HD12 ILE A  96      -8.794   6.446  -0.993  1.00  0.00           H  
ATOM   1475 HD13 ILE A  96     -10.288   7.265  -0.538  1.00  0.00           H  
ATOM   1476  N   TYR A  97     -10.053   1.039   2.200  1.00  0.00           N  
ATOM   1477  CA  TYR A  97     -10.145   0.314   3.497  1.00  0.00           C  
ATOM   1478  C   TYR A  97      -8.736   0.156   4.066  1.00  0.00           C  
ATOM   1479  O   TYR A  97      -7.882  -0.459   3.463  1.00  0.00           O  
ATOM   1480  CB  TYR A  97     -10.754  -1.069   3.267  1.00  0.00           C  
ATOM   1481  CG  TYR A  97     -12.246  -0.944   3.082  1.00  0.00           C  
ATOM   1482  CD1 TYR A  97     -12.761  -0.357   1.920  1.00  0.00           C  
ATOM   1483  CD2 TYR A  97     -13.113  -1.420   4.070  1.00  0.00           C  
ATOM   1484  CE1 TYR A  97     -14.145  -0.246   1.747  1.00  0.00           C  
ATOM   1485  CE2 TYR A  97     -14.498  -1.310   3.898  1.00  0.00           C  
ATOM   1486  CZ  TYR A  97     -15.014  -0.722   2.736  1.00  0.00           C  
ATOM   1487  OH  TYR A  97     -16.379  -0.613   2.566  1.00  0.00           O  
ATOM   1488  H   TYR A  97      -9.506   0.671   1.479  1.00  0.00           H  
ATOM   1489  HA  TYR A  97     -10.759   0.876   4.186  1.00  0.00           H  
ATOM   1490  HB2 TYR A  97     -10.318  -1.511   2.384  1.00  0.00           H  
ATOM   1491  HB3 TYR A  97     -10.550  -1.696   4.121  1.00  0.00           H  
ATOM   1492  HD1 TYR A  97     -12.090   0.010   1.158  1.00  0.00           H  
ATOM   1493  HD2 TYR A  97     -12.714  -1.871   4.966  1.00  0.00           H  
ATOM   1494  HE1 TYR A  97     -14.543   0.207   0.851  1.00  0.00           H  
ATOM   1495  HE2 TYR A  97     -15.168  -1.679   4.660  1.00  0.00           H  
ATOM   1496  HH  TYR A  97     -16.547   0.134   1.987  1.00  0.00           H  
ATOM   1497  N   LYS A  98      -8.478   0.709   5.215  1.00  0.00           N  
ATOM   1498  CA  LYS A  98      -7.110   0.592   5.798  1.00  0.00           C  
ATOM   1499  C   LYS A  98      -6.629  -0.516   6.680  1.00  0.00           C  
ATOM   1500  O   LYS A  98      -7.336  -0.702   7.650  1.00  0.00           O  
ATOM   1501  CB  LYS A  98      -6.820   1.821   6.660  1.00  0.00           C  
ATOM   1502  CG  LYS A  98      -7.785   2.181   7.547  1.00  0.00           C  
ATOM   1503  CD  LYS A  98      -7.252   2.522   8.939  1.00  0.00           C  
ATOM   1504  CE  LYS A  98      -6.909   4.011   9.006  1.00  0.00           C  
ATOM   1505  NZ  LYS A  98      -8.000   4.742   9.710  1.00  0.00           N  
ATOM   1506  H   LYS A  98      -9.176   1.208   5.689  1.00  0.00           H  
ATOM   1507  HA  LYS A  98      -6.384   0.536   4.997  1.00  0.00           H  
ATOM   1508  HB2 LYS A  98      -5.858   1.705   7.138  1.00  0.00           H  
ATOM   1509  HB3 LYS A  98      -6.810   2.703   6.038  1.00  0.00           H  
ATOM   1510  HG2 LYS A  98      -8.407   2.990   7.190  1.00  0.00           H  
ATOM   1511  HG3 LYS A  98      -8.368   1.274   7.598  1.00  0.00           H  
ATOM   1512  HD2 LYS A  98      -8.006   2.292   9.679  1.00  0.00           H  
ATOM   1513  HD3 LYS A  98      -6.363   1.941   9.138  1.00  0.00           H  
ATOM   1514  HE2 LYS A  98      -5.982   4.144   9.543  1.00  0.00           H  
ATOM   1515  HE3 LYS A  98      -6.803   4.400   8.003  1.00  0.00           H  
ATOM   1516  HZ1 LYS A  98      -8.920   4.445   9.327  1.00  0.00           H  
ATOM   1517  HZ2 LYS A  98      -7.963   4.526  10.726  1.00  0.00           H  
ATOM   1518  HZ3 LYS A  98      -7.878   5.766   9.569  1.00  0.00           H  
ATOM   1519  N   THR A  99      -5.661  -1.340   6.377  1.00  0.00           N  
ATOM   1520  CA  THR A  99      -5.406  -2.536   7.228  1.00  0.00           C  
ATOM   1521  C   THR A  99      -4.105  -2.326   8.006  1.00  0.00           C  
ATOM   1522  O   THR A  99      -3.091  -1.953   7.448  1.00  0.00           O  
ATOM   1523  CB  THR A  99      -5.274  -3.786   6.352  1.00  0.00           C  
ATOM   1524  OG1 THR A  99      -4.593  -4.799   7.078  1.00  0.00           O  
ATOM   1525  CG2 THR A  99      -4.487  -3.448   5.086  1.00  0.00           C  
ATOM   1526  H   THR A  99      -5.098  -1.165   5.596  1.00  0.00           H  
ATOM   1527  HA  THR A  99      -6.224  -2.666   7.920  1.00  0.00           H  
ATOM   1528  HB  THR A  99      -6.254  -4.138   6.077  1.00  0.00           H  
ATOM   1529  HG1 THR A  99      -5.123  -5.017   7.848  1.00  0.00           H  
ATOM   1530 HG21 THR A  99      -3.589  -2.911   5.353  1.00  0.00           H  
ATOM   1531 HG22 THR A  99      -4.223  -4.360   4.573  1.00  0.00           H  
ATOM   1532 HG23 THR A  99      -5.094  -2.834   4.438  1.00  0.00           H  
ATOM   1533  N   THR A 100      -4.125  -2.558   9.290  1.00  0.00           N  
ATOM   1534  CA  THR A 100      -2.889  -2.367  10.100  1.00  0.00           C  
ATOM   1535  C   THR A 100      -2.431  -3.714  10.663  1.00  0.00           C  
ATOM   1536  O   THR A 100      -1.659  -3.774  11.599  1.00  0.00           O  
ATOM   1537  CB  THR A 100      -3.181  -1.403  11.253  1.00  0.00           C  
ATOM   1538  OG1 THR A 100      -4.487  -1.651  11.756  1.00  0.00           O  
ATOM   1539  CG2 THR A 100      -3.092   0.039  10.750  1.00  0.00           C  
ATOM   1540  H   THR A 100      -4.953  -2.855   9.721  1.00  0.00           H  
ATOM   1541  HA  THR A 100      -2.110  -1.954   9.475  1.00  0.00           H  
ATOM   1542  HB  THR A 100      -2.457  -1.551  12.039  1.00  0.00           H  
ATOM   1543  HG1 THR A 100      -5.118  -1.258  11.149  1.00  0.00           H  
ATOM   1544 HG21 THR A 100      -3.694   0.149   9.860  1.00  0.00           H  
ATOM   1545 HG22 THR A 100      -3.454   0.711  11.514  1.00  0.00           H  
ATOM   1546 HG23 THR A 100      -2.063   0.277  10.520  1.00  0.00           H  
ATOM   1547  N   ASP A 101      -2.899  -4.795  10.102  1.00  0.00           N  
ATOM   1548  CA  ASP A 101      -2.485  -6.133  10.609  1.00  0.00           C  
ATOM   1549  C   ASP A 101      -2.241  -7.078   9.430  1.00  0.00           C  
ATOM   1550  O   ASP A 101      -2.311  -8.283   9.565  1.00  0.00           O  
ATOM   1551  CB  ASP A 101      -3.586  -6.707  11.503  1.00  0.00           C  
ATOM   1552  CG  ASP A 101      -4.953  -6.245  10.996  1.00  0.00           C  
ATOM   1553  OD1 ASP A 101      -5.148  -6.246   9.793  1.00  0.00           O  
ATOM   1554  OD2 ASP A 101      -5.782  -5.898  11.822  1.00  0.00           O  
ATOM   1555  H   ASP A 101      -3.520  -4.726   9.347  1.00  0.00           H  
ATOM   1556  HA  ASP A 101      -1.575  -6.033  11.181  1.00  0.00           H  
ATOM   1557  HB2 ASP A 101      -3.541  -7.786  11.482  1.00  0.00           H  
ATOM   1558  HB3 ASP A 101      -3.445  -6.361  12.516  1.00  0.00           H  
ATOM   1559  N   HIS A 102      -1.954  -6.539   8.274  1.00  0.00           N  
ATOM   1560  CA  HIS A 102      -1.702  -7.406   7.086  1.00  0.00           C  
ATOM   1561  C   HIS A 102      -3.034  -7.899   6.520  1.00  0.00           C  
ATOM   1562  O   HIS A 102      -3.373  -9.062   6.623  1.00  0.00           O  
ATOM   1563  CB  HIS A 102      -0.844  -8.606   7.496  1.00  0.00           C  
ATOM   1564  CG  HIS A 102       0.090  -8.963   6.373  1.00  0.00           C  
ATOM   1565  ND1 HIS A 102       0.290 -10.273   5.966  1.00  0.00           N  
ATOM   1566  CD2 HIS A 102       0.887  -8.194   5.562  1.00  0.00           C  
ATOM   1567  CE1 HIS A 102       1.175 -10.252   4.954  1.00  0.00           C  
ATOM   1568  NE2 HIS A 102       1.572  -9.010   4.667  1.00  0.00           N  
ATOM   1569  H   HIS A 102      -1.905  -5.564   8.186  1.00  0.00           H  
ATOM   1570  HA  HIS A 102      -1.182  -6.835   6.330  1.00  0.00           H  
ATOM   1571  HB2 HIS A 102      -0.270  -8.353   8.375  1.00  0.00           H  
ATOM   1572  HB3 HIS A 102      -1.485  -9.448   7.713  1.00  0.00           H  
ATOM   1573  HD1 HIS A 102      -0.137 -11.069   6.347  1.00  0.00           H  
ATOM   1574  HD2 HIS A 102       0.970  -7.118   5.612  1.00  0.00           H  
ATOM   1575  HE1 HIS A 102       1.523 -11.134   4.435  1.00  0.00           H  
ATOM   1576  N   TYR A 103      -3.790  -7.023   5.921  1.00  0.00           N  
ATOM   1577  CA  TYR A 103      -5.101  -7.435   5.343  1.00  0.00           C  
ATOM   1578  C   TYR A 103      -5.908  -8.211   6.388  1.00  0.00           C  
ATOM   1579  O   TYR A 103      -6.816  -8.948   6.061  1.00  0.00           O  
ATOM   1580  CB  TYR A 103      -4.862  -8.318   4.118  1.00  0.00           C  
ATOM   1581  CG  TYR A 103      -3.765  -7.716   3.272  1.00  0.00           C  
ATOM   1582  CD1 TYR A 103      -3.915  -6.428   2.745  1.00  0.00           C  
ATOM   1583  CD2 TYR A 103      -2.598  -8.445   3.015  1.00  0.00           C  
ATOM   1584  CE1 TYR A 103      -2.899  -5.868   1.961  1.00  0.00           C  
ATOM   1585  CE2 TYR A 103      -1.581  -7.886   2.232  1.00  0.00           C  
ATOM   1586  CZ  TYR A 103      -1.732  -6.598   1.705  1.00  0.00           C  
ATOM   1587  OH  TYR A 103      -0.729  -6.046   0.932  1.00  0.00           O  
ATOM   1588  H   TYR A 103      -3.495  -6.092   5.847  1.00  0.00           H  
ATOM   1589  HA  TYR A 103      -5.653  -6.555   5.047  1.00  0.00           H  
ATOM   1590  HB2 TYR A 103      -4.569  -9.307   4.437  1.00  0.00           H  
ATOM   1591  HB3 TYR A 103      -5.769  -8.380   3.536  1.00  0.00           H  
ATOM   1592  HD1 TYR A 103      -4.816  -5.865   2.942  1.00  0.00           H  
ATOM   1593  HD2 TYR A 103      -2.481  -9.439   3.423  1.00  0.00           H  
ATOM   1594  HE1 TYR A 103      -3.015  -4.874   1.555  1.00  0.00           H  
ATOM   1595  HE2 TYR A 103      -0.681  -8.449   2.034  1.00  0.00           H  
ATOM   1596  HH  TYR A 103      -0.808  -6.406   0.045  1.00  0.00           H  
ATOM   1597  N   GLN A 104      -5.592  -8.046   7.644  1.00  0.00           N  
ATOM   1598  CA  GLN A 104      -6.352  -8.768   8.704  1.00  0.00           C  
ATOM   1599  C   GLN A 104      -7.492  -7.877   9.196  1.00  0.00           C  
ATOM   1600  O   GLN A 104      -8.416  -8.324   9.845  1.00  0.00           O  
ATOM   1601  CB  GLN A 104      -5.419  -9.099   9.869  1.00  0.00           C  
ATOM   1602  CG  GLN A 104      -4.840 -10.501   9.676  1.00  0.00           C  
ATOM   1603  CD  GLN A 104      -4.683 -11.182  11.037  1.00  0.00           C  
ATOM   1604  OE1 GLN A 104      -5.473 -12.031  11.399  1.00  0.00           O  
ATOM   1605  NE2 GLN A 104      -3.690 -10.842  11.812  1.00  0.00           N  
ATOM   1606  H   GLN A 104      -4.862  -7.440   7.891  1.00  0.00           H  
ATOM   1607  HA  GLN A 104      -6.760  -9.677   8.296  1.00  0.00           H  
ATOM   1608  HB2 GLN A 104      -4.616  -8.377   9.902  1.00  0.00           H  
ATOM   1609  HB3 GLN A 104      -5.972  -9.064  10.795  1.00  0.00           H  
ATOM   1610  HG2 GLN A 104      -5.507 -11.084   9.056  1.00  0.00           H  
ATOM   1611  HG3 GLN A 104      -3.874 -10.430   9.198  1.00  0.00           H  
ATOM   1612 HE21 GLN A 104      -3.053 -10.157  11.520  1.00  0.00           H  
ATOM   1613 HE22 GLN A 104      -3.581 -11.273  12.686  1.00  0.00           H  
ATOM   1614  N   THR A 105      -7.428  -6.617   8.878  1.00  0.00           N  
ATOM   1615  CA  THR A 105      -8.496  -5.672   9.302  1.00  0.00           C  
ATOM   1616  C   THR A 105      -8.621  -4.578   8.244  1.00  0.00           C  
ATOM   1617  O   THR A 105      -7.648  -4.181   7.638  1.00  0.00           O  
ATOM   1618  CB  THR A 105      -8.124  -5.045  10.649  1.00  0.00           C  
ATOM   1619  OG1 THR A 105      -9.248  -4.351  11.173  1.00  0.00           O  
ATOM   1620  CG2 THR A 105      -6.965  -4.067  10.456  1.00  0.00           C  
ATOM   1621  H   THR A 105      -6.673  -6.292   8.348  1.00  0.00           H  
ATOM   1622  HA  THR A 105      -9.434  -6.200   9.393  1.00  0.00           H  
ATOM   1623  HB  THR A 105      -7.826  -5.820  11.337  1.00  0.00           H  
ATOM   1624  HG1 THR A 105      -9.863  -5.002  11.522  1.00  0.00           H  
ATOM   1625 HG21 THR A 105      -6.273  -4.468   9.729  1.00  0.00           H  
ATOM   1626 HG22 THR A 105      -7.346  -3.120  10.106  1.00  0.00           H  
ATOM   1627 HG23 THR A 105      -6.455  -3.924  11.397  1.00  0.00           H  
ATOM   1628  N   PHE A 106      -9.805  -4.090   8.003  1.00  0.00           N  
ATOM   1629  CA  PHE A 106      -9.962  -3.031   6.968  1.00  0.00           C  
ATOM   1630  C   PHE A 106     -10.885  -1.926   7.481  1.00  0.00           C  
ATOM   1631  O   PHE A 106     -12.072  -2.120   7.647  1.00  0.00           O  
ATOM   1632  CB  PHE A 106     -10.559  -3.644   5.702  1.00  0.00           C  
ATOM   1633  CG  PHE A 106      -9.724  -4.827   5.279  1.00  0.00           C  
ATOM   1634  CD1 PHE A 106     -10.008  -6.101   5.785  1.00  0.00           C  
ATOM   1635  CD2 PHE A 106      -8.666  -4.651   4.380  1.00  0.00           C  
ATOM   1636  CE1 PHE A 106      -9.234  -7.199   5.392  1.00  0.00           C  
ATOM   1637  CE2 PHE A 106      -7.891  -5.749   3.986  1.00  0.00           C  
ATOM   1638  CZ  PHE A 106      -8.176  -7.024   4.493  1.00  0.00           C  
ATOM   1639  H   PHE A 106     -10.586  -4.423   8.492  1.00  0.00           H  
ATOM   1640  HA  PHE A 106      -8.994  -2.610   6.739  1.00  0.00           H  
ATOM   1641  HB2 PHE A 106     -11.570  -3.969   5.900  1.00  0.00           H  
ATOM   1642  HB3 PHE A 106     -10.564  -2.908   4.912  1.00  0.00           H  
ATOM   1643  HD1 PHE A 106     -10.824  -6.236   6.479  1.00  0.00           H  
ATOM   1644  HD2 PHE A 106      -8.445  -3.668   3.991  1.00  0.00           H  
ATOM   1645  HE1 PHE A 106      -9.454  -8.181   5.784  1.00  0.00           H  
ATOM   1646  HE2 PHE A 106      -7.075  -5.614   3.293  1.00  0.00           H  
ATOM   1647  HZ  PHE A 106      -7.578  -7.871   4.190  1.00  0.00           H  
ATOM   1648  N   THR A 107     -10.346  -0.763   7.721  1.00  0.00           N  
ATOM   1649  CA  THR A 107     -11.189   0.361   8.209  1.00  0.00           C  
ATOM   1650  C   THR A 107     -11.555   1.257   7.024  1.00  0.00           C  
ATOM   1651  O   THR A 107     -10.709   1.636   6.238  1.00  0.00           O  
ATOM   1652  CB  THR A 107     -10.412   1.175   9.247  1.00  0.00           C  
ATOM   1653  OG1 THR A 107      -9.619   0.298  10.035  1.00  0.00           O  
ATOM   1654  CG2 THR A 107     -11.392   1.928  10.146  1.00  0.00           C  
ATOM   1655  H   THR A 107      -9.389  -0.626   7.571  1.00  0.00           H  
ATOM   1656  HA  THR A 107     -12.091  -0.030   8.658  1.00  0.00           H  
ATOM   1657  HB  THR A 107      -9.774   1.885   8.744  1.00  0.00           H  
ATOM   1658  HG1 THR A 107      -8.946  -0.084   9.466  1.00  0.00           H  
ATOM   1659 HG21 THR A 107     -12.244   2.247   9.564  1.00  0.00           H  
ATOM   1660 HG22 THR A 107     -11.724   1.276  10.941  1.00  0.00           H  
ATOM   1661 HG23 THR A 107     -10.901   2.791  10.569  1.00  0.00           H  
ATOM   1662  N   LYS A 108     -12.808   1.592   6.885  1.00  0.00           N  
ATOM   1663  CA  LYS A 108     -13.225   2.457   5.745  1.00  0.00           C  
ATOM   1664  C   LYS A 108     -12.911   3.919   6.070  1.00  0.00           C  
ATOM   1665  O   LYS A 108     -13.373   4.460   7.054  1.00  0.00           O  
ATOM   1666  CB  LYS A 108     -14.728   2.299   5.510  1.00  0.00           C  
ATOM   1667  CG  LYS A 108     -15.205   3.361   4.517  1.00  0.00           C  
ATOM   1668  CD  LYS A 108     -16.729   3.303   4.401  1.00  0.00           C  
ATOM   1669  CE  LYS A 108     -17.186   4.178   3.232  1.00  0.00           C  
ATOM   1670  NZ  LYS A 108     -18.666   4.076   3.084  1.00  0.00           N  
ATOM   1671  H   LYS A 108     -13.475   1.272   7.527  1.00  0.00           H  
ATOM   1672  HA  LYS A 108     -12.689   2.164   4.855  1.00  0.00           H  
ATOM   1673  HB2 LYS A 108     -14.928   1.315   5.110  1.00  0.00           H  
ATOM   1674  HB3 LYS A 108     -15.254   2.422   6.445  1.00  0.00           H  
ATOM   1675  HG2 LYS A 108     -14.906   4.339   4.865  1.00  0.00           H  
ATOM   1676  HG3 LYS A 108     -14.765   3.173   3.549  1.00  0.00           H  
ATOM   1677  HD2 LYS A 108     -17.039   2.281   4.231  1.00  0.00           H  
ATOM   1678  HD3 LYS A 108     -17.174   3.667   5.315  1.00  0.00           H  
ATOM   1679  HE2 LYS A 108     -16.913   5.205   3.422  1.00  0.00           H  
ATOM   1680  HE3 LYS A 108     -16.710   3.840   2.323  1.00  0.00           H  
ATOM   1681  HZ1 LYS A 108     -19.085   3.795   3.995  1.00  0.00           H  
ATOM   1682  HZ2 LYS A 108     -19.049   4.997   2.794  1.00  0.00           H  
ATOM   1683  HZ3 LYS A 108     -18.894   3.365   2.362  1.00  0.00           H  
ATOM   1684  N   ILE A 109     -12.130   4.564   5.247  1.00  0.00           N  
ATOM   1685  CA  ILE A 109     -11.792   5.991   5.510  1.00  0.00           C  
ATOM   1686  C   ILE A 109     -12.275   6.853   4.343  1.00  0.00           C  
ATOM   1687  O   ILE A 109     -11.874   7.989   4.190  1.00  0.00           O  
ATOM   1688  CB  ILE A 109     -10.277   6.137   5.663  1.00  0.00           C  
ATOM   1689  CG1 ILE A 109      -9.583   5.570   4.423  1.00  0.00           C  
ATOM   1690  CG2 ILE A 109      -9.812   5.369   6.902  1.00  0.00           C  
ATOM   1691  CD1 ILE A 109      -8.069   5.568   4.641  1.00  0.00           C  
ATOM   1692  H   ILE A 109     -11.768   4.112   4.457  1.00  0.00           H  
ATOM   1693  HA  ILE A 109     -12.277   6.314   6.421  1.00  0.00           H  
ATOM   1694  HB  ILE A 109     -10.026   7.182   5.772  1.00  0.00           H  
ATOM   1695 HG12 ILE A 109      -9.925   4.560   4.250  1.00  0.00           H  
ATOM   1696 HG13 ILE A 109      -9.820   6.182   3.566  1.00  0.00           H  
ATOM   1697 HG21 ILE A 109     -10.195   4.360   6.864  1.00  0.00           H  
ATOM   1698 HG22 ILE A 109      -8.733   5.344   6.926  1.00  0.00           H  
ATOM   1699 HG23 ILE A 109     -10.181   5.861   7.790  1.00  0.00           H  
ATOM   1700 HD11 ILE A 109      -7.832   6.144   5.524  1.00  0.00           H  
ATOM   1701 HD12 ILE A 109      -7.726   4.552   4.772  1.00  0.00           H  
ATOM   1702 HD13 ILE A 109      -7.580   6.005   3.783  1.00  0.00           H  
ATOM   1703  N   ARG A 110     -13.136   6.322   3.519  1.00  0.00           N  
ATOM   1704  CA  ARG A 110     -13.646   7.110   2.362  1.00  0.00           C  
ATOM   1705  C   ARG A 110     -14.759   6.328   1.663  1.00  0.00           C  
ATOM   1706  O   ARG A 110     -14.662   5.112   1.618  1.00  0.00           O  
ATOM   1707  CB  ARG A 110     -12.505   7.367   1.376  1.00  0.00           C  
ATOM   1708  CG  ARG A 110     -12.262   8.873   1.259  1.00  0.00           C  
ATOM   1709  CD  ARG A 110     -10.784   9.173   1.514  1.00  0.00           C  
ATOM   1710  NE  ARG A 110     -10.662  10.427   2.310  1.00  0.00           N  
ATOM   1711  CZ  ARG A 110      -9.534  10.721   2.897  1.00  0.00           C  
ATOM   1712  NH1 ARG A 110      -8.994   9.875   3.731  1.00  0.00           N  
ATOM   1713  NH2 ARG A 110      -8.947  11.860   2.650  1.00  0.00           N  
ATOM   1714  OXT ARG A 110     -15.689   6.957   1.186  1.00  0.00           O  
ATOM   1715  H   ARG A 110     -13.448   5.404   3.661  1.00  0.00           H  
ATOM   1716  HA  ARG A 110     -14.036   8.054   2.715  1.00  0.00           H  
ATOM   1717  HB2 ARG A 110     -11.607   6.882   1.730  1.00  0.00           H  
ATOM   1718  HB3 ARG A 110     -12.771   6.971   0.407  1.00  0.00           H  
ATOM   1719  HG2 ARG A 110     -12.531   9.205   0.266  1.00  0.00           H  
ATOM   1720  HG3 ARG A 110     -12.864   9.393   1.988  1.00  0.00           H  
ATOM   1721  HD2 ARG A 110     -10.340   8.354   2.062  1.00  0.00           H  
ATOM   1722  HD3 ARG A 110     -10.273   9.294   0.570  1.00  0.00           H  
ATOM   1723  HE  ARG A 110     -11.430  11.031   2.393  1.00  0.00           H  
ATOM   1724 HH11 ARG A 110      -9.444   9.002   3.921  1.00  0.00           H  
ATOM   1725 HH12 ARG A 110      -8.129  10.100   4.180  1.00  0.00           H  
ATOM   1726 HH21 ARG A 110      -9.361  12.507   2.011  1.00  0.00           H  
ATOM   1727 HH22 ARG A 110      -8.082  12.084   3.100  1.00  0.00           H  
TER    1728      ARG A 110                                                      
ENDMDL                                                                          
