# Supplementary material for: Comparative Performance of High-Throughput Methods for Protein pKa Predictions
Source: J Chem Inf Model. 2023 Aug 8;63(16):5169–81. doi: 10.1021/acs.jcim.3c00165 (PMC10466379; doi:10.1021/acs.jcim.3c00165)
Supplement: Supplementary file 3 — ci3c00165_si_003.zip [file ci3c00165_si_003.zip › curated_pdbs/1ans_curated_7.pdb]

MODEL        7                                                                  
ATOM      1  N   ARG A   1      -5.298   7.852   5.161  1.00  0.00           N  
ATOM      2  CA  ARG A   1      -6.184   8.144   3.998  1.00  0.00           C  
ATOM      3  C   ARG A   1      -6.769   6.836   3.464  1.00  0.00           C  
ATOM      4  O   ARG A   1      -6.845   5.846   4.164  1.00  0.00           O  
ATOM      5  CB  ARG A   1      -5.372   8.828   2.897  1.00  0.00           C  
ATOM      6  CG  ARG A   1      -4.347   7.843   2.331  1.00  0.00           C  
ATOM      7  CD  ARG A   1      -3.267   8.612   1.568  1.00  0.00           C  
ATOM      8  NE  ARG A   1      -2.312   9.220   2.536  1.00  0.00           N  
ATOM      9  CZ  ARG A   1      -1.231   8.576   2.879  1.00  0.00           C  
ATOM     10  NH1 ARG A   1      -1.217   7.271   2.867  1.00  0.00           N  
ATOM     11  NH2 ARG A   1      -0.162   9.236   3.232  1.00  0.00           N  
ATOM     12  H1  ARG A   1      -5.205   6.824   5.276  1.00  0.00           H  
ATOM     13  H2  ARG A   1      -4.360   8.267   4.994  1.00  0.00           H  
ATOM     14  H3  ARG A   1      -5.712   8.263   6.022  1.00  0.00           H  
ATOM     15  HA  ARG A   1      -6.986   8.796   4.312  1.00  0.00           H  
ATOM     16  HB2 ARG A   1      -6.036   9.151   2.108  1.00  0.00           H  
ATOM     17  HB3 ARG A   1      -4.857   9.683   3.307  1.00  0.00           H  
ATOM     18  HG2 ARG A   1      -3.893   7.292   3.142  1.00  0.00           H  
ATOM     19  HG3 ARG A   1      -4.839   7.157   1.659  1.00  0.00           H  
ATOM     20  HD2 ARG A   1      -2.735   7.935   0.916  1.00  0.00           H  
ATOM     21  HD3 ARG A   1      -3.728   9.392   0.980  1.00  0.00           H  
ATOM     22  HE  ARG A   1      -2.497  10.105   2.918  1.00  0.00           H  
ATOM     23 HH11 ARG A   1      -2.036   6.765   2.598  1.00  0.00           H  
ATOM     24 HH12 ARG A   1      -0.387   6.778   3.128  1.00  0.00           H  
ATOM     25 HH21 ARG A   1      -0.171  10.237   3.240  1.00  0.00           H  
ATOM     26 HH22 ARG A   1       0.668   8.742   3.494  1.00  0.00           H  
ATOM     27  N   SER A   2      -7.185   6.822   2.227  1.00  0.00           N  
ATOM     28  CA  SER A   2      -7.764   5.577   1.649  1.00  0.00           C  
ATOM     29  C   SER A   2      -6.655   4.533   1.479  1.00  0.00           C  
ATOM     30  O   SER A   2      -6.336   3.811   2.400  1.00  0.00           O  
ATOM     31  CB  SER A   2      -8.395   5.890   0.294  1.00  0.00           C  
ATOM     32  OG  SER A   2      -7.536   6.755  -0.437  1.00  0.00           O  
ATOM     33  H   SER A   2      -7.115   7.631   1.677  1.00  0.00           H  
ATOM     34  HA  SER A   2      -8.520   5.191   2.318  1.00  0.00           H  
ATOM     35  HB2 SER A   2      -8.534   4.977  -0.257  1.00  0.00           H  
ATOM     36  HB3 SER A   2      -9.356   6.367   0.449  1.00  0.00           H  
ATOM     37  HG  SER A   2      -7.564   6.489  -1.360  1.00  0.00           H  
ATOM     38  N   CYS A   3      -6.054   4.468   0.317  1.00  0.00           N  
ATOM     39  CA  CYS A   3      -4.962   3.504   0.081  1.00  0.00           C  
ATOM     40  C   CYS A   3      -5.259   2.177   0.772  1.00  0.00           C  
ATOM     41  O   CYS A   3      -4.996   1.988   1.943  1.00  0.00           O  
ATOM     42  CB  CYS A   3      -3.681   4.118   0.607  1.00  0.00           C  
ATOM     43  SG  CYS A   3      -3.164   5.490  -0.477  1.00  0.00           S  
ATOM     44  H   CYS A   3      -6.304   5.065  -0.396  1.00  0.00           H  
ATOM     45  HA  CYS A   3      -4.859   3.323  -0.977  1.00  0.00           H  
ATOM     46  HB2 CYS A   3      -3.847   4.482   1.593  1.00  0.00           H  
ATOM     47  HB3 CYS A   3      -2.937   3.379   0.645  1.00  0.00           H  
ATOM     48  N   CYS A   4      -5.801   1.258   0.027  1.00  0.00           N  
ATOM     49  CA  CYS A   4      -6.128  -0.085   0.573  1.00  0.00           C  
ATOM     50  C   CYS A   4      -4.995  -0.554   1.499  1.00  0.00           C  
ATOM     51  O   CYS A   4      -3.919   0.011   1.487  1.00  0.00           O  
ATOM     52  CB  CYS A   4      -6.254  -1.047  -0.607  1.00  0.00           C  
ATOM     53  SG  CYS A   4      -7.820  -0.779  -1.483  1.00  0.00           S  
ATOM     54  H   CYS A   4      -5.986   1.453  -0.914  1.00  0.00           H  
ATOM     55  HA  CYS A   4      -7.059  -0.047   1.116  1.00  0.00           H  
ATOM     56  HB2 CYS A   4      -5.435  -0.883  -1.287  1.00  0.00           H  
ATOM     57  HB3 CYS A   4      -6.211  -2.045  -0.248  1.00  0.00           H  
ATOM     58  N   PRO A   5      -5.259  -1.585   2.266  1.00  0.00           N  
ATOM     59  CA  PRO A   5      -4.263  -2.148   3.196  1.00  0.00           C  
ATOM     60  C   PRO A   5      -3.154  -2.867   2.423  1.00  0.00           C  
ATOM     61  O   PRO A   5      -3.301  -3.186   1.261  1.00  0.00           O  
ATOM     62  CB  PRO A   5      -5.074  -3.114   4.065  1.00  0.00           C  
ATOM     63  CG  PRO A   5      -6.348  -3.454   3.259  1.00  0.00           C  
ATOM     64  CD  PRO A   5      -6.559  -2.290   2.272  1.00  0.00           C  
ATOM     65  HA  PRO A   5      -3.843  -1.370   3.813  1.00  0.00           H  
ATOM     66  HB2 PRO A   5      -4.497  -4.011   4.257  1.00  0.00           H  
ATOM     67  HB3 PRO A   5      -5.346  -2.639   4.995  1.00  0.00           H  
ATOM     68  HG2 PRO A   5      -6.207  -4.382   2.722  1.00  0.00           H  
ATOM     69  HG3 PRO A   5      -7.197  -3.532   3.921  1.00  0.00           H  
ATOM     70  HD2 PRO A   5      -6.799  -2.672   1.293  1.00  0.00           H  
ATOM     71  HD3 PRO A   5      -7.339  -1.632   2.625  1.00  0.00           H  
ATOM     72  N   CYS A   6      -2.033  -3.094   3.051  1.00  0.00           N  
ATOM     73  CA  CYS A   6      -0.904  -3.753   2.346  1.00  0.00           C  
ATOM     74  C   CYS A   6      -1.322  -5.107   1.758  1.00  0.00           C  
ATOM     75  O   CYS A   6      -1.450  -5.254   0.559  1.00  0.00           O  
ATOM     76  CB  CYS A   6       0.274  -3.948   3.293  1.00  0.00           C  
ATOM     77  SG  CYS A   6      -0.267  -4.325   4.975  1.00  0.00           S  
ATOM     78  H   CYS A   6      -1.924  -2.807   3.978  1.00  0.00           H  
ATOM     79  HA  CYS A   6      -0.581  -3.110   1.546  1.00  0.00           H  
ATOM     80  HB2 CYS A   6       0.878  -4.758   2.935  1.00  0.00           H  
ATOM     81  HB3 CYS A   6       0.857  -3.045   3.300  1.00  0.00           H  
ATOM     82  N   TYR A   7      -1.515  -6.101   2.582  1.00  0.00           N  
ATOM     83  CA  TYR A   7      -1.901  -7.443   2.053  1.00  0.00           C  
ATOM     84  C   TYR A   7      -2.949  -7.299   0.974  1.00  0.00           C  
ATOM     85  O   TYR A   7      -2.981  -8.046   0.017  1.00  0.00           O  
ATOM     86  CB  TYR A   7      -2.484  -8.332   3.155  1.00  0.00           C  
ATOM     87  CG  TYR A   7      -2.827  -7.519   4.383  1.00  0.00           C  
ATOM     88  CD1 TYR A   7      -4.060  -6.863   4.468  1.00  0.00           C  
ATOM     89  CD2 TYR A   7      -1.907  -7.422   5.435  1.00  0.00           C  
ATOM     90  CE1 TYR A   7      -4.375  -6.110   5.606  1.00  0.00           C  
ATOM     91  CE2 TYR A   7      -2.223  -6.670   6.573  1.00  0.00           C  
ATOM     92  CZ  TYR A   7      -3.457  -6.014   6.658  1.00  0.00           C  
ATOM     93  OH  TYR A   7      -3.769  -5.272   7.779  1.00  0.00           O  
ATOM     94  H   TYR A   7      -1.396  -5.968   3.540  1.00  0.00           H  
ATOM     95  HA  TYR A   7      -1.030  -7.923   1.636  1.00  0.00           H  
ATOM     96  HB2 TYR A   7      -3.383  -8.805   2.786  1.00  0.00           H  
ATOM     97  HB3 TYR A   7      -1.773  -9.088   3.406  1.00  0.00           H  
ATOM     98  HD1 TYR A   7      -4.768  -6.938   3.656  1.00  0.00           H  
ATOM     99  HD2 TYR A   7      -0.955  -7.929   5.370  1.00  0.00           H  
ATOM    100  HE1 TYR A   7      -5.327  -5.605   5.671  1.00  0.00           H  
ATOM    101  HE2 TYR A   7      -1.515  -6.595   7.384  1.00  0.00           H  
ATOM    102  HH  TYR A   7      -3.161  -5.521   8.478  1.00  0.00           H  
ATOM    103  N   TRP A   8      -3.828  -6.365   1.128  1.00  0.00           N  
ATOM    104  CA  TRP A   8      -4.887  -6.215   0.115  1.00  0.00           C  
ATOM    105  C   TRP A   8      -4.885  -4.787  -0.447  1.00  0.00           C  
ATOM    106  O   TRP A   8      -5.824  -4.043  -0.260  1.00  0.00           O  
ATOM    107  CB  TRP A   8      -6.239  -6.518   0.761  1.00  0.00           C  
ATOM    108  CG  TRP A   8      -7.290  -6.545  -0.293  1.00  0.00           C  
ATOM    109  CD1 TRP A   8      -7.074  -6.841  -1.591  1.00  0.00           C  
ATOM    110  CD2 TRP A   8      -8.705  -6.254  -0.174  1.00  0.00           C  
ATOM    111  NE1 TRP A   8      -8.265  -6.771  -2.275  1.00  0.00           N  
ATOM    112  CE2 TRP A   8      -9.299  -6.405  -1.448  1.00  0.00           C  
ATOM    113  CE3 TRP A   8      -9.527  -5.879   0.903  1.00  0.00           C  
ATOM    114  CZ2 TRP A   8     -10.650  -6.190  -1.651  1.00  0.00           C  
ATOM    115  CZ3 TRP A   8     -10.896  -5.653   0.697  1.00  0.00           C  
ATOM    116  CH2 TRP A   8     -11.453  -5.809  -0.581  1.00  0.00           C  
ATOM    117  H   TRP A   8      -3.800  -5.783   1.914  1.00  0.00           H  
ATOM    118  HA  TRP A   8      -4.702  -6.922  -0.674  1.00  0.00           H  
ATOM    119  HB2 TRP A   8      -6.196  -7.478   1.252  1.00  0.00           H  
ATOM    120  HB3 TRP A   8      -6.474  -5.752   1.484  1.00  0.00           H  
ATOM    121  HD1 TRP A   8      -6.132  -7.095  -2.017  1.00  0.00           H  
ATOM    122  HE1 TRP A   8      -8.382  -6.949  -3.232  1.00  0.00           H  
ATOM    123  HE3 TRP A   8      -9.103  -5.758   1.888  1.00  0.00           H  
ATOM    124  HZ2 TRP A   8     -11.078  -6.310  -2.635  1.00  0.00           H  
ATOM    125  HZ3 TRP A   8     -11.522  -5.361   1.526  1.00  0.00           H  
ATOM    126  HH2 TRP A   8     -12.498  -5.614  -0.743  1.00  0.00           H  
ATOM    127  N   GLY A   9      -3.836  -4.400  -1.124  1.00  0.00           N  
ATOM    128  CA  GLY A   9      -3.764  -3.015  -1.692  1.00  0.00           C  
ATOM    129  C   GLY A   9      -4.713  -2.865  -2.888  1.00  0.00           C  
ATOM    130  O   GLY A   9      -5.211  -1.792  -3.162  1.00  0.00           O  
ATOM    131  H   GLY A   9      -3.089  -5.020  -1.255  1.00  0.00           H  
ATOM    132  HA2 GLY A   9      -4.030  -2.300  -0.933  1.00  0.00           H  
ATOM    133  HA3 GLY A   9      -2.756  -2.818  -2.018  1.00  0.00           H  
ATOM    134  N   GLY A  10      -4.953  -3.920  -3.617  1.00  0.00           N  
ATOM    135  CA  GLY A  10      -5.847  -3.822  -4.805  1.00  0.00           C  
ATOM    136  C   GLY A  10      -7.316  -3.794  -4.380  1.00  0.00           C  
ATOM    137  O   GLY A  10      -8.210  -3.888  -5.198  1.00  0.00           O  
ATOM    138  H   GLY A  10      -4.531  -4.771  -3.398  1.00  0.00           H  
ATOM    139  HA2 GLY A  10      -5.611  -2.922  -5.347  1.00  0.00           H  
ATOM    140  HA3 GLY A  10      -5.682  -4.676  -5.438  1.00  0.00           H  
ATOM    141  N   CYS A  11      -7.576  -3.687  -3.113  1.00  0.00           N  
ATOM    142  CA  CYS A  11      -8.977  -3.676  -2.631  1.00  0.00           C  
ATOM    143  C   CYS A  11      -9.771  -2.517  -3.273  1.00  0.00           C  
ATOM    144  O   CYS A  11      -9.228  -1.749  -4.042  1.00  0.00           O  
ATOM    145  CB  CYS A  11      -8.936  -3.597  -1.101  1.00  0.00           C  
ATOM    146  SG  CYS A  11      -9.184  -1.900  -0.492  1.00  0.00           S  
ATOM    147  H   CYS A  11      -6.848  -3.631  -2.469  1.00  0.00           H  
ATOM    148  HA  CYS A  11      -9.443  -4.606  -2.916  1.00  0.00           H  
ATOM    149  HB2 CYS A  11      -9.688  -4.235  -0.712  1.00  0.00           H  
ATOM    150  HB3 CYS A  11      -7.988  -3.961  -0.757  1.00  0.00           H  
ATOM    151  N   PRO A  12     -11.051  -2.461  -2.965  1.00  0.00           N  
ATOM    152  CA  PRO A  12     -11.974  -1.452  -3.527  1.00  0.00           C  
ATOM    153  C   PRO A  12     -11.756  -0.061  -2.919  1.00  0.00           C  
ATOM    154  O   PRO A  12     -11.513   0.895  -3.628  1.00  0.00           O  
ATOM    155  CB  PRO A  12     -13.360  -1.995  -3.157  1.00  0.00           C  
ATOM    156  CG  PRO A  12     -13.153  -2.925  -1.951  1.00  0.00           C  
ATOM    157  CD  PRO A  12     -11.697  -3.398  -2.026  1.00  0.00           C  
ATOM    158  HA  PRO A  12     -11.878  -1.412  -4.599  1.00  0.00           H  
ATOM    159  HB2 PRO A  12     -14.026  -1.184  -2.900  1.00  0.00           H  
ATOM    160  HB3 PRO A  12     -13.764  -2.568  -3.974  1.00  0.00           H  
ATOM    161  HG2 PRO A  12     -13.326  -2.385  -1.033  1.00  0.00           H  
ATOM    162  HG3 PRO A  12     -13.816  -3.774  -2.016  1.00  0.00           H  
ATOM    163  HD2 PRO A  12     -11.236  -3.349  -1.052  1.00  0.00           H  
ATOM    164  HD3 PRO A  12     -11.657  -4.394  -2.421  1.00  0.00           H  
ATOM    165  N   TRP A  13     -11.859   0.077  -1.625  1.00  0.00           N  
ATOM    166  CA  TRP A  13     -11.676   1.428  -1.021  1.00  0.00           C  
ATOM    167  C   TRP A  13     -10.196   1.807  -1.042  1.00  0.00           C  
ATOM    168  O   TRP A  13      -9.373   1.191  -0.398  1.00  0.00           O  
ATOM    169  CB  TRP A  13     -12.195   1.443   0.423  1.00  0.00           C  
ATOM    170  CG  TRP A  13     -11.270   0.676   1.309  1.00  0.00           C  
ATOM    171  CD1 TRP A  13     -10.221   1.194   1.991  1.00  0.00           C  
ATOM    172  CD2 TRP A  13     -11.306  -0.737   1.629  1.00  0.00           C  
ATOM    173  NE1 TRP A  13      -9.603   0.175   2.697  1.00  0.00           N  
ATOM    174  CE2 TRP A  13     -10.240  -1.036   2.506  1.00  0.00           C  
ATOM    175  CE3 TRP A  13     -12.157  -1.776   1.236  1.00  0.00           C  
ATOM    176  CZ2 TRP A  13     -10.026  -2.331   2.979  1.00  0.00           C  
ATOM    177  CZ3 TRP A  13     -11.949  -3.081   1.707  1.00  0.00           C  
ATOM    178  CH2 TRP A  13     -10.885  -3.359   2.578  1.00  0.00           C  
ATOM    179  H   TRP A  13     -12.072  -0.694  -1.058  1.00  0.00           H  
ATOM    180  HA  TRP A  13     -12.232   2.148  -1.602  1.00  0.00           H  
ATOM    181  HB2 TRP A  13     -12.261   2.460   0.770  1.00  0.00           H  
ATOM    182  HB3 TRP A  13     -13.176   0.991   0.453  1.00  0.00           H  
ATOM    183  HD1 TRP A  13      -9.911   2.228   1.978  1.00  0.00           H  
ATOM    184  HE1 TRP A  13      -8.814   0.281   3.268  1.00  0.00           H  
ATOM    185  HE3 TRP A  13     -12.978  -1.566   0.569  1.00  0.00           H  
ATOM    186  HZ2 TRP A  13      -9.204  -2.536   3.648  1.00  0.00           H  
ATOM    187  HZ3 TRP A  13     -12.613  -3.874   1.398  1.00  0.00           H  
ATOM    188  HH2 TRP A  13     -10.728  -4.365   2.936  1.00  0.00           H  
ATOM    189  N   GLY A  14      -9.854   2.825  -1.780  1.00  0.00           N  
ATOM    190  CA  GLY A  14      -8.432   3.255  -1.843  1.00  0.00           C  
ATOM    191  C   GLY A  14      -7.732   2.599  -3.031  1.00  0.00           C  
ATOM    192  O   GLY A  14      -8.352   1.955  -3.855  1.00  0.00           O  
ATOM    193  H   GLY A  14     -10.535   3.310  -2.292  1.00  0.00           H  
ATOM    194  HA2 GLY A  14      -8.391   4.329  -1.958  1.00  0.00           H  
ATOM    195  HA3 GLY A  14      -7.931   2.967  -0.931  1.00  0.00           H  
ATOM    196  N   GLN A  15      -6.442   2.769  -3.129  1.00  0.00           N  
ATOM    197  CA  GLN A  15      -5.693   2.172  -4.266  1.00  0.00           C  
ATOM    198  C   GLN A  15      -4.684   1.138  -3.749  1.00  0.00           C  
ATOM    199  O   GLN A  15      -4.908   0.474  -2.761  1.00  0.00           O  
ATOM    200  CB  GLN A  15      -4.956   3.282  -5.019  1.00  0.00           C  
ATOM    201  CG  GLN A  15      -5.888   4.481  -5.202  1.00  0.00           C  
ATOM    202  CD  GLN A  15      -5.698   5.068  -6.602  1.00  0.00           C  
ATOM    203  OE1 GLN A  15      -6.391   4.694  -7.528  1.00  0.00           O  
ATOM    204  NE2 GLN A  15      -4.783   5.978  -6.797  1.00  0.00           N  
ATOM    205  H   GLN A  15      -5.968   3.300  -2.457  1.00  0.00           H  
ATOM    206  HA  GLN A  15      -6.388   1.687  -4.937  1.00  0.00           H  
ATOM    207  HB2 GLN A  15      -4.086   3.584  -4.454  1.00  0.00           H  
ATOM    208  HB3 GLN A  15      -4.648   2.918  -5.988  1.00  0.00           H  
ATOM    209  HG2 GLN A  15      -6.913   4.162  -5.080  1.00  0.00           H  
ATOM    210  HG3 GLN A  15      -5.655   5.234  -4.463  1.00  0.00           H  
ATOM    211 HE21 GLN A  15      -4.225   6.280  -6.050  1.00  0.00           H  
ATOM    212 HE22 GLN A  15      -4.655   6.359  -7.691  1.00  0.00           H  
ATOM    213  N   ASN A  16      -3.570   1.013  -4.416  1.00  0.00           N  
ATOM    214  CA  ASN A  16      -2.522   0.050  -3.998  1.00  0.00           C  
ATOM    215  C   ASN A  16      -1.361   0.846  -3.428  1.00  0.00           C  
ATOM    216  O   ASN A  16      -0.310   0.958  -4.028  1.00  0.00           O  
ATOM    217  CB  ASN A  16      -2.051  -0.755  -5.210  1.00  0.00           C  
ATOM    218  CG  ASN A  16      -1.703  -2.183  -4.786  1.00  0.00           C  
ATOM    219  OD1 ASN A  16      -2.461  -2.826  -4.090  1.00  0.00           O  
ATOM    220  ND2 ASN A  16      -0.580  -2.712  -5.184  1.00  0.00           N  
ATOM    221  H   ASN A  16      -3.408   1.574  -5.181  1.00  0.00           H  
ATOM    222  HA  ASN A  16      -2.919  -0.610  -3.248  1.00  0.00           H  
ATOM    223  HB2 ASN A  16      -2.836  -0.781  -5.952  1.00  0.00           H  
ATOM    224  HB3 ASN A  16      -1.177  -0.287  -5.627  1.00  0.00           H  
ATOM    225 HD21 ASN A  16       0.032  -2.195  -5.749  1.00  0.00           H  
ATOM    226 HD22 ASN A  16      -0.346  -3.625  -4.917  1.00  0.00           H  
ATOM    227  N   CYS A  17      -1.558   1.434  -2.296  1.00  0.00           N  
ATOM    228  CA  CYS A  17      -0.507   2.269  -1.687  1.00  0.00           C  
ATOM    229  C   CYS A  17       0.428   1.420  -0.830  1.00  0.00           C  
ATOM    230  O   CYS A  17       1.427   1.893  -0.332  1.00  0.00           O  
ATOM    231  CB  CYS A  17      -1.253   3.214  -0.794  1.00  0.00           C  
ATOM    232  SG  CYS A  17      -1.671   4.751  -1.630  1.00  0.00           S  
ATOM    233  H   CYS A  17      -2.433   1.364  -1.840  1.00  0.00           H  
ATOM    234  HA  CYS A  17       0.040   2.808  -2.435  1.00  0.00           H  
ATOM    235  HB2 CYS A  17      -2.174   2.720  -0.543  1.00  0.00           H  
ATOM    236  HB3 CYS A  17      -0.686   3.416   0.100  1.00  0.00           H  
ATOM    237  N   TYR A  18       0.103   0.180  -0.639  1.00  0.00           N  
ATOM    238  CA  TYR A  18       0.966  -0.688   0.207  1.00  0.00           C  
ATOM    239  C   TYR A  18       1.203  -2.031  -0.483  1.00  0.00           C  
ATOM    240  O   TYR A  18       0.861  -3.069   0.048  1.00  0.00           O  
ATOM    241  CB  TYR A  18       0.273  -0.905   1.551  1.00  0.00           C  
ATOM    242  CG  TYR A  18       0.177   0.413   2.283  1.00  0.00           C  
ATOM    243  CD1 TYR A  18       1.339   1.057   2.722  1.00  0.00           C  
ATOM    244  CD2 TYR A  18      -1.075   0.992   2.519  1.00  0.00           C  
ATOM    245  CE1 TYR A  18       1.251   2.280   3.398  1.00  0.00           C  
ATOM    246  CE2 TYR A  18      -1.165   2.215   3.195  1.00  0.00           C  
ATOM    247  CZ  TYR A  18      -0.002   2.858   3.635  1.00  0.00           C  
ATOM    248  OH  TYR A  18      -0.088   4.064   4.301  1.00  0.00           O  
ATOM    249  H   TYR A  18      -0.714  -0.175  -1.041  1.00  0.00           H  
ATOM    250  HA  TYR A  18       1.917  -0.204   0.373  1.00  0.00           H  
ATOM    251  HB2 TYR A  18      -0.720  -1.296   1.384  1.00  0.00           H  
ATOM    252  HB3 TYR A  18       0.844  -1.605   2.143  1.00  0.00           H  
ATOM    253  HD1 TYR A  18       2.305   0.611   2.539  1.00  0.00           H  
ATOM    254  HD2 TYR A  18      -1.972   0.497   2.179  1.00  0.00           H  
ATOM    255  HE1 TYR A  18       2.148   2.776   3.735  1.00  0.00           H  
ATOM    256  HE2 TYR A  18      -2.131   2.662   3.378  1.00  0.00           H  
ATOM    257  HH  TYR A  18      -1.010   4.334   4.307  1.00  0.00           H  
ATOM    258  N   PRO A  19       1.799  -1.973  -1.645  1.00  0.00           N  
ATOM    259  CA  PRO A  19       2.112  -3.174  -2.429  1.00  0.00           C  
ATOM    260  C   PRO A  19       3.369  -3.848  -1.869  1.00  0.00           C  
ATOM    261  O   PRO A  19       3.577  -5.034  -2.031  1.00  0.00           O  
ATOM    262  CB  PRO A  19       2.370  -2.630  -3.836  1.00  0.00           C  
ATOM    263  CG  PRO A  19       2.749  -1.140  -3.663  1.00  0.00           C  
ATOM    264  CD  PRO A  19       2.212  -0.707  -2.286  1.00  0.00           C  
ATOM    265  HA  PRO A  19       1.276  -3.856  -2.439  1.00  0.00           H  
ATOM    266  HB2 PRO A  19       3.184  -3.173  -4.299  1.00  0.00           H  
ATOM    267  HB3 PRO A  19       1.479  -2.711  -4.436  1.00  0.00           H  
ATOM    268  HG2 PRO A  19       3.824  -1.026  -3.697  1.00  0.00           H  
ATOM    269  HG3 PRO A  19       2.288  -0.547  -4.437  1.00  0.00           H  
ATOM    270  HD2 PRO A  19       2.991  -0.224  -1.712  1.00  0.00           H  
ATOM    271  HD3 PRO A  19       1.363  -0.052  -2.402  1.00  0.00           H  
ATOM    272  N   GLU A  20       4.211  -3.092  -1.210  1.00  0.00           N  
ATOM    273  CA  GLU A  20       5.457  -3.680  -0.640  1.00  0.00           C  
ATOM    274  C   GLU A  20       5.796  -2.987   0.683  1.00  0.00           C  
ATOM    275  O   GLU A  20       6.898  -2.514   0.884  1.00  0.00           O  
ATOM    276  CB  GLU A  20       6.609  -3.485  -1.628  1.00  0.00           C  
ATOM    277  CG  GLU A  20       7.778  -4.390  -1.235  1.00  0.00           C  
ATOM    278  CD  GLU A  20       9.032  -3.541  -1.021  1.00  0.00           C  
ATOM    279  OE1 GLU A  20       9.055  -2.422  -1.509  1.00  0.00           O  
ATOM    280  OE2 GLU A  20       9.946  -4.022  -0.374  1.00  0.00           O  
ATOM    281  H   GLU A  20       4.023  -2.138  -1.094  1.00  0.00           H  
ATOM    282  HA  GLU A  20       5.309  -4.735  -0.465  1.00  0.00           H  
ATOM    283  HB2 GLU A  20       6.276  -3.737  -2.625  1.00  0.00           H  
ATOM    284  HB3 GLU A  20       6.931  -2.455  -1.606  1.00  0.00           H  
ATOM    285  HG2 GLU A  20       7.535  -4.913  -0.322  1.00  0.00           H  
ATOM    286  HG3 GLU A  20       7.960  -5.106  -2.024  1.00  0.00           H  
ATOM    287  N   GLY A  21       4.860  -2.930   1.591  1.00  0.00           N  
ATOM    288  CA  GLY A  21       5.116  -2.284   2.901  1.00  0.00           C  
ATOM    289  C   GLY A  21       3.795  -2.052   3.620  1.00  0.00           C  
ATOM    290  O   GLY A  21       2.963  -1.267   3.210  1.00  0.00           O  
ATOM    291  H   GLY A  21       3.989  -3.321   1.414  1.00  0.00           H  
ATOM    292  HA2 GLY A  21       5.740  -2.930   3.501  1.00  0.00           H  
ATOM    293  HA3 GLY A  21       5.607  -1.349   2.762  1.00  0.00           H  
ATOM    294  N   CYS A  22       3.621  -2.737   4.693  1.00  0.00           N  
ATOM    295  CA  CYS A  22       2.381  -2.605   5.504  1.00  0.00           C  
ATOM    296  C   CYS A  22       2.413  -1.298   6.287  1.00  0.00           C  
ATOM    297  O   CYS A  22       1.884  -0.287   5.872  1.00  0.00           O  
ATOM    298  CB  CYS A  22       2.305  -3.774   6.495  1.00  0.00           C  
ATOM    299  SG  CYS A  22       1.380  -5.163   5.787  1.00  0.00           S  
ATOM    300  H   CYS A  22       4.323  -3.343   4.974  1.00  0.00           H  
ATOM    301  HA  CYS A  22       1.526  -2.615   4.869  1.00  0.00           H  
ATOM    302  HB2 CYS A  22       3.305  -4.101   6.734  1.00  0.00           H  
ATOM    303  HB3 CYS A  22       1.820  -3.440   7.393  1.00  0.00           H  
ATOM    304  N   SER A  23       3.021  -1.335   7.428  1.00  0.00           N  
ATOM    305  CA  SER A  23       3.101  -0.122   8.292  1.00  0.00           C  
ATOM    306  C   SER A  23       4.145   0.849   7.739  1.00  0.00           C  
ATOM    307  O   SER A  23       4.087   2.038   7.986  1.00  0.00           O  
ATOM    308  CB  SER A  23       3.495  -0.535   9.710  1.00  0.00           C  
ATOM    309  OG  SER A  23       3.108  -1.885   9.931  1.00  0.00           O  
ATOM    310  H   SER A  23       3.419  -2.174   7.720  1.00  0.00           H  
ATOM    311  HA  SER A  23       2.137   0.364   8.317  1.00  0.00           H  
ATOM    312  HB2 SER A  23       4.563  -0.449   9.829  1.00  0.00           H  
ATOM    313  HB3 SER A  23       3.002   0.112  10.423  1.00  0.00           H  
ATOM    314  HG  SER A  23       3.904  -2.404  10.067  1.00  0.00           H  
ATOM    315  N   GLY A  24       5.099   0.360   6.995  1.00  0.00           N  
ATOM    316  CA  GLY A  24       6.139   1.268   6.433  1.00  0.00           C  
ATOM    317  C   GLY A  24       5.464   2.314   5.544  1.00  0.00           C  
ATOM    318  O   GLY A  24       4.328   2.678   5.772  1.00  0.00           O  
ATOM    319  H   GLY A  24       5.131  -0.601   6.807  1.00  0.00           H  
ATOM    320  HA2 GLY A  24       6.662   1.761   7.241  1.00  0.00           H  
ATOM    321  HA3 GLY A  24       6.838   0.696   5.844  1.00  0.00           H  
ATOM    322  N   PRO A  25       6.180   2.762   4.547  1.00  0.00           N  
ATOM    323  CA  PRO A  25       5.668   3.762   3.600  1.00  0.00           C  
ATOM    324  C   PRO A  25       4.719   3.102   2.606  1.00  0.00           C  
ATOM    325  O   PRO A  25       4.198   2.031   2.846  1.00  0.00           O  
ATOM    326  CB  PRO A  25       6.921   4.272   2.893  1.00  0.00           C  
ATOM    327  CG  PRO A  25       7.990   3.164   3.057  1.00  0.00           C  
ATOM    328  CD  PRO A  25       7.559   2.315   4.268  1.00  0.00           C  
ATOM    329  HA  PRO A  25       5.178   4.571   4.116  1.00  0.00           H  
ATOM    330  HB2 PRO A  25       6.705   4.441   1.844  1.00  0.00           H  
ATOM    331  HB3 PRO A  25       7.265   5.184   3.354  1.00  0.00           H  
ATOM    332  HG2 PRO A  25       8.029   2.553   2.165  1.00  0.00           H  
ATOM    333  HG3 PRO A  25       8.956   3.606   3.246  1.00  0.00           H  
ATOM    334  HD2 PRO A  25       7.576   1.262   4.017  1.00  0.00           H  
ATOM    335  HD3 PRO A  25       8.195   2.514   5.117  1.00  0.00           H  
ATOM    336  N   LYS A  26       4.491   3.732   1.493  1.00  0.00           N  
ATOM    337  CA  LYS A  26       3.574   3.139   0.485  1.00  0.00           C  
ATOM    338  C   LYS A  26       4.390   2.467  -0.615  1.00  0.00           C  
ATOM    339  O   LYS A  26       4.808   1.332  -0.495  1.00  0.00           O  
ATOM    340  CB  LYS A  26       2.706   4.241  -0.127  1.00  0.00           C  
ATOM    341  CG  LYS A  26       1.549   4.527   0.795  1.00  0.00           C  
ATOM    342  CD  LYS A  26       2.056   4.969   2.169  1.00  0.00           C  
ATOM    343  CE  LYS A  26       2.890   6.242   2.020  1.00  0.00           C  
ATOM    344  NZ  LYS A  26       2.053   7.313   1.407  1.00  0.00           N  
ATOM    345  H   LYS A  26       4.920   4.595   1.322  1.00  0.00           H  
ATOM    346  HA  LYS A  26       2.944   2.408   0.965  1.00  0.00           H  
ATOM    347  HB2 LYS A  26       3.291   5.136  -0.270  1.00  0.00           H  
ATOM    348  HB3 LYS A  26       2.311   3.905  -1.077  1.00  0.00           H  
ATOM    349  HG2 LYS A  26       0.934   5.300   0.368  1.00  0.00           H  
ATOM    350  HG3 LYS A  26       0.987   3.628   0.889  1.00  0.00           H  
ATOM    351  HD2 LYS A  26       1.211   5.165   2.816  1.00  0.00           H  
ATOM    352  HD3 LYS A  26       2.662   4.190   2.599  1.00  0.00           H  
ATOM    353  HE2 LYS A  26       3.232   6.565   2.993  1.00  0.00           H  
ATOM    354  HE3 LYS A  26       3.741   6.043   1.386  1.00  0.00           H  
ATOM    355  HZ1 LYS A  26       1.047   7.083   1.537  1.00  0.00           H  
ATOM    356  HZ2 LYS A  26       2.264   8.222   1.864  1.00  0.00           H  
ATOM    357  HZ3 LYS A  26       2.266   7.381   0.392  1.00  0.00           H  
ATOM    358  N   VAL A  27       4.613   3.165  -1.687  1.00  0.00           N  
ATOM    359  CA  VAL A  27       5.397   2.583  -2.811  1.00  0.00           C  
ATOM    360  C   VAL A  27       6.853   3.044  -2.711  1.00  0.00           C  
ATOM    361  O   VAL A  27       7.069   4.241  -2.608  1.00  0.00           O  
ATOM    362  CB  VAL A  27       4.800   3.051  -4.141  1.00  0.00           C  
ATOM    363  CG1 VAL A  27       5.134   4.528  -4.362  1.00  0.00           C  
ATOM    364  CG2 VAL A  27       5.387   2.220  -5.282  1.00  0.00           C  
ATOM    365  OXT VAL A  27       7.726   2.193  -2.739  1.00  0.00           O  
ATOM    366  H   VAL A  27       4.260   4.076  -1.752  1.00  0.00           H  
ATOM    367  HA  VAL A  27       5.357   1.506  -2.759  1.00  0.00           H  
ATOM    368  HB  VAL A  27       3.728   2.925  -4.115  1.00  0.00           H  
ATOM    369 HG11 VAL A  27       5.179   5.033  -3.408  1.00  0.00           H  
ATOM    370 HG12 VAL A  27       6.089   4.610  -4.858  1.00  0.00           H  
ATOM    371 HG13 VAL A  27       4.369   4.982  -4.974  1.00  0.00           H  
ATOM    372 HG21 VAL A  27       6.152   1.564  -4.895  1.00  0.00           H  
ATOM    373 HG22 VAL A  27       4.605   1.630  -5.738  1.00  0.00           H  
ATOM    374 HG23 VAL A  27       5.817   2.878  -6.023  1.00  0.00           H  
TER     375      VAL A  27                                                      
ENDMDL                                                                          
