# Supplementary material for: Comparative Performance of High-Throughput Methods for Protein pKa Predictions
Source: J Chem Inf Model. 2023 Aug 8;63(16):5169–81. doi: 10.1021/acs.jcim.3c00165 (PMC10466379; doi:10.1021/acs.jcim.3c00165)
Supplement: Supplementary file 3 — ci3c00165_si_003.zip [file ci3c00165_si_003.zip › curated_pdbs/1u2u_curated_26.pdb]

MODEL       26                                                                  
ATOM      7  N   GLU A   1     -21.268   3.610  -3.968  1.00  0.00           N  
ATOM      8  CA  GLU A   1     -20.753   2.371  -4.538  1.00  0.00           C  
ATOM      9  C   GLU A   1     -20.126   1.494  -3.458  1.00  0.00           C  
ATOM     10  O   GLU A   1     -19.026   1.771  -2.982  1.00  0.00           O  
ATOM     11  CB  GLU A   1     -19.723   2.675  -5.628  1.00  0.00           C  
ATOM     12  CG  GLU A   1     -20.175   3.741  -6.612  1.00  0.00           C  
ATOM     13  CD  GLU A   1     -19.021   4.342  -7.390  1.00  0.00           C  
ATOM     14  OE1 GLU A   1     -18.124   4.938  -6.756  1.00  0.00           O  
ATOM     15  OE2 GLU A   1     -19.014   4.218  -8.632  1.00  0.00           O  
ATOM     16  H   GLU A   1     -20.758   4.439  -4.085  1.00  0.00           H  
ATOM     17  HA  GLU A   1     -21.583   1.840  -4.979  1.00  0.00           H  
ATOM     18  HB2 GLU A   1     -18.809   3.011  -5.160  1.00  0.00           H  
ATOM     19  HB3 GLU A   1     -19.523   1.768  -6.180  1.00  0.00           H  
ATOM     20  HG2 GLU A   1     -20.868   3.299  -7.311  1.00  0.00           H  
ATOM     21  HG3 GLU A   1     -20.671   4.531  -6.065  1.00  0.00           H  
ATOM     22  N   VAL A   2     -20.836   0.437  -3.077  1.00  0.00           N  
ATOM     23  CA  VAL A   2     -20.351  -0.481  -2.053  1.00  0.00           C  
ATOM     24  C   VAL A   2     -19.293  -1.424  -2.616  1.00  0.00           C  
ATOM     25  O   VAL A   2     -18.139  -1.406  -2.189  1.00  0.00           O  
ATOM     26  CB  VAL A   2     -21.499  -1.314  -1.455  1.00  0.00           C  
ATOM     27  CG1 VAL A   2     -21.010  -2.119  -0.261  1.00  0.00           C  
ATOM     28  CG2 VAL A   2     -22.663  -0.416  -1.063  1.00  0.00           C  
ATOM     29  H   VAL A   2     -21.707   0.270  -3.493  1.00  0.00           H  
ATOM     30  HA  VAL A   2     -19.910   0.107  -1.261  1.00  0.00           H  
ATOM     31  HB  VAL A   2     -21.845  -2.006  -2.209  1.00  0.00           H  
ATOM     32 HG11 VAL A   2     -20.619  -1.448   0.490  1.00  0.00           H  
ATOM     33 HG12 VAL A   2     -21.832  -2.683   0.155  1.00  0.00           H  
ATOM     34 HG13 VAL A   2     -20.232  -2.797  -0.577  1.00  0.00           H  
ATOM     35 HG21 VAL A   2     -22.828   0.318  -1.837  1.00  0.00           H  
ATOM     36 HG22 VAL A   2     -23.553  -1.015  -0.938  1.00  0.00           H  
ATOM     37 HG23 VAL A   2     -22.434   0.084  -0.133  1.00  0.00           H  
ATOM     38  N   ALA A   3     -19.695  -2.249  -3.578  1.00  0.00           N  
ATOM     39  CA  ALA A   3     -18.783  -3.202  -4.201  1.00  0.00           C  
ATOM     40  C   ALA A   3     -17.562  -2.496  -4.781  1.00  0.00           C  
ATOM     41  O   ALA A   3     -16.476  -3.072  -4.855  1.00  0.00           O  
ATOM     42  CB  ALA A   3     -19.504  -3.988  -5.286  1.00  0.00           C  
ATOM     43  H   ALA A   3     -20.628  -2.217  -3.876  1.00  0.00           H  
ATOM     44  HA  ALA A   3     -18.458  -3.897  -3.442  1.00  0.00           H  
ATOM     45  HB1 ALA A   3     -20.547  -4.090  -5.024  1.00  0.00           H  
ATOM     46  HB2 ALA A   3     -19.418  -3.465  -6.227  1.00  0.00           H  
ATOM     47  HB3 ALA A   3     -19.058  -4.968  -5.377  1.00  0.00           H  
ATOM     48  N   GLN A   4     -17.747  -1.246  -5.192  1.00  0.00           N  
ATOM     49  CA  GLN A   4     -16.661  -0.460  -5.766  1.00  0.00           C  
ATOM     50  C   GLN A   4     -15.531  -0.272  -4.757  1.00  0.00           C  
ATOM     51  O   GLN A   4     -14.357  -0.246  -5.124  1.00  0.00           O  
ATOM     52  CB  GLN A   4     -17.181   0.904  -6.226  1.00  0.00           C  
ATOM     53  CG  GLN A   4     -16.117   1.777  -6.869  1.00  0.00           C  
ATOM     54  CD  GLN A   4     -15.546   1.162  -8.132  1.00  0.00           C  
ATOM     55  OE1 GLN A   4     -14.330   1.041  -8.282  1.00  0.00           O  
ATOM     56  NE2 GLN A   4     -16.423   0.772  -9.049  1.00  0.00           N  
ATOM     57  H   GLN A   4     -18.635  -0.842  -5.108  1.00  0.00           H  
ATOM     58  HA  GLN A   4     -16.279  -0.996  -6.621  1.00  0.00           H  
ATOM     59  HB2 GLN A   4     -17.973   0.751  -6.943  1.00  0.00           H  
ATOM     60  HB3 GLN A   4     -17.579   1.430  -5.370  1.00  0.00           H  
ATOM     61  HG2 GLN A   4     -16.556   2.732  -7.119  1.00  0.00           H  
ATOM     62  HG3 GLN A   4     -15.314   1.924  -6.162  1.00  0.00           H  
ATOM     63 HE21 GLN A   4     -17.376   0.900  -8.862  1.00  0.00           H  
ATOM     64 HE22 GLN A   4     -16.081   0.371  -9.875  1.00  0.00           H  
ATOM     65  N   LEU A   5     -15.896  -0.141  -3.486  1.00  0.00           N  
ATOM     66  CA  LEU A   5     -14.914   0.044  -2.425  1.00  0.00           C  
ATOM     67  C   LEU A   5     -14.239  -1.278  -2.074  1.00  0.00           C  
ATOM     68  O   LEU A   5     -13.080  -1.305  -1.661  1.00  0.00           O  
ATOM     69  CB  LEU A   5     -15.581   0.634  -1.181  1.00  0.00           C  
ATOM     70  CG  LEU A   5     -16.302   1.965  -1.403  1.00  0.00           C  
ATOM     71  CD1 LEU A   5     -17.241   2.264  -0.246  1.00  0.00           C  
ATOM     72  CD2 LEU A   5     -15.294   3.093  -1.580  1.00  0.00           C  
ATOM     73  H   LEU A   5     -16.849  -0.171  -3.257  1.00  0.00           H  
ATOM     74  HA  LEU A   5     -14.165   0.733  -2.782  1.00  0.00           H  
ATOM     75  HB2 LEU A   5     -16.299  -0.082  -0.808  1.00  0.00           H  
ATOM     76  HB3 LEU A   5     -14.823   0.784  -0.428  1.00  0.00           H  
ATOM     77  HG  LEU A   5     -16.893   1.901  -2.305  1.00  0.00           H  
ATOM     78 HD11 LEU A   5     -16.889   1.761   0.643  1.00  0.00           H  
ATOM     79 HD12 LEU A   5     -17.269   3.329  -0.070  1.00  0.00           H  
ATOM     80 HD13 LEU A   5     -18.233   1.913  -0.487  1.00  0.00           H  
ATOM     81 HD21 LEU A   5     -14.594   3.080  -0.758  1.00  0.00           H  
ATOM     82 HD22 LEU A   5     -14.762   2.957  -2.509  1.00  0.00           H  
ATOM     83 HD23 LEU A   5     -15.813   4.040  -1.596  1.00  0.00           H  
ATOM     84  N   GLU A   6     -14.972  -2.374  -2.245  1.00  0.00           N  
ATOM     85  CA  GLU A   6     -14.446  -3.703  -1.951  1.00  0.00           C  
ATOM     86  C   GLU A   6     -13.177  -3.974  -2.749  1.00  0.00           C  
ATOM     87  O   GLU A   6     -12.160  -4.394  -2.196  1.00  0.00           O  
ATOM     88  CB  GLU A   6     -15.494  -4.768  -2.278  1.00  0.00           C  
ATOM     89  CG  GLU A   6     -16.390  -5.121  -1.103  1.00  0.00           C  
ATOM     90  CD  GLU A   6     -17.424  -6.173  -1.455  1.00  0.00           C  
ATOM     91  OE1 GLU A   6     -17.049  -7.358  -1.573  1.00  0.00           O  
ATOM     92  OE2 GLU A   6     -18.610  -5.812  -1.612  1.00  0.00           O  
ATOM     93  H   GLU A   6     -15.889  -2.288  -2.580  1.00  0.00           H  
ATOM     94  HA  GLU A   6     -14.216  -3.746  -0.898  1.00  0.00           H  
ATOM     95  HB2 GLU A   6     -16.115  -4.408  -3.082  1.00  0.00           H  
ATOM     96  HB3 GLU A   6     -14.988  -5.667  -2.601  1.00  0.00           H  
ATOM     97  HG2 GLU A   6     -15.778  -5.496  -0.297  1.00  0.00           H  
ATOM     98  HG3 GLU A   6     -16.903  -4.227  -0.778  1.00  0.00           H  
ATOM     99  N   LYS A   7     -13.246  -3.733  -4.052  1.00  0.00           N  
ATOM    100  CA  LYS A   7     -12.106  -3.952  -4.930  1.00  0.00           C  
ATOM    101  C   LYS A   7     -11.005  -2.933  -4.659  1.00  0.00           C  
ATOM    102  O   LYS A   7      -9.831  -3.190  -4.927  1.00  0.00           O  
ATOM    103  CB  LYS A   7     -12.545  -3.884  -6.393  1.00  0.00           C  
ATOM    104  CG  LYS A   7     -13.365  -5.086  -6.832  1.00  0.00           C  
ATOM    105  CD  LYS A   7     -14.798  -4.996  -6.334  1.00  0.00           C  
ATOM    106  CE  LYS A   7     -15.646  -6.142  -6.862  1.00  0.00           C  
ATOM    107  NZ  LYS A   7     -16.491  -6.745  -5.794  1.00  0.00           N  
ATOM    108  H   LYS A   7     -14.086  -3.400  -4.432  1.00  0.00           H  
ATOM    109  HA  LYS A   7     -11.720  -4.939  -4.726  1.00  0.00           H  
ATOM    110  HB2 LYS A   7     -13.140  -2.994  -6.537  1.00  0.00           H  
ATOM    111  HB3 LYS A   7     -11.666  -3.826  -7.018  1.00  0.00           H  
ATOM    112  HG2 LYS A   7     -13.371  -5.130  -7.910  1.00  0.00           H  
ATOM    113  HG3 LYS A   7     -12.912  -5.982  -6.435  1.00  0.00           H  
ATOM    114  HD2 LYS A   7     -14.798  -5.031  -5.256  1.00  0.00           H  
ATOM    115  HD3 LYS A   7     -15.227  -4.060  -6.666  1.00  0.00           H  
ATOM    116  HE2 LYS A   7     -16.288  -5.768  -7.646  1.00  0.00           H  
ATOM    117  HE3 LYS A   7     -14.993  -6.902  -7.265  1.00  0.00           H  
ATOM    118  HZ1 LYS A   7     -15.934  -6.865  -4.923  1.00  0.00           H  
ATOM    119  HZ2 LYS A   7     -17.305  -6.130  -5.592  1.00  0.00           H  
ATOM    120  HZ3 LYS A   7     -16.841  -7.676  -6.098  1.00  0.00           H  
ATOM    121  N   GLU A   8     -11.386  -1.780  -4.119  1.00  0.00           N  
ATOM    122  CA  GLU A   8     -10.423  -0.733  -3.804  1.00  0.00           C  
ATOM    123  C   GLU A   8      -9.351  -1.258  -2.854  1.00  0.00           C  
ATOM    124  O   GLU A   8      -8.213  -0.789  -2.865  1.00  0.00           O  
ATOM    125  CB  GLU A   8     -11.132   0.471  -3.183  1.00  0.00           C  
ATOM    126  CG  GLU A   8     -10.269   1.720  -3.121  1.00  0.00           C  
ATOM    127  CD  GLU A   8     -10.992   2.897  -2.498  1.00  0.00           C  
ATOM    128  OE1 GLU A   8     -11.034   2.977  -1.253  1.00  0.00           O  
ATOM    129  OE2 GLU A   8     -11.517   3.740  -3.256  1.00  0.00           O  
ATOM    130  H   GLU A   8     -12.335  -1.633  -3.920  1.00  0.00           H  
ATOM    131  HA  GLU A   8      -9.955  -0.426  -4.726  1.00  0.00           H  
ATOM    132  HB2 GLU A   8     -12.010   0.695  -3.767  1.00  0.00           H  
ATOM    133  HB3 GLU A   8     -11.434   0.217  -2.177  1.00  0.00           H  
ATOM    134  HG2 GLU A   8      -9.389   1.505  -2.533  1.00  0.00           H  
ATOM    135  HG3 GLU A   8      -9.974   1.987  -4.125  1.00  0.00           H  
ATOM    136  N   VAL A   9      -9.724  -2.242  -2.041  1.00  0.00           N  
ATOM    137  CA  VAL A   9      -8.798  -2.844  -1.089  1.00  0.00           C  
ATOM    138  C   VAL A   9      -7.858  -3.815  -1.796  1.00  0.00           C  
ATOM    139  O   VAL A   9      -6.637  -3.684  -1.716  1.00  0.00           O  
ATOM    140  CB  VAL A   9      -9.552  -3.585   0.033  1.00  0.00           C  
ATOM    141  CG1 VAL A   9      -8.579  -4.282   0.976  1.00  0.00           C  
ATOM    142  CG2 VAL A   9     -10.442  -2.618   0.799  1.00  0.00           C  
ATOM    143  H   VAL A   9     -10.644  -2.576  -2.085  1.00  0.00           H  
ATOM    144  HA  VAL A   9      -8.214  -2.051  -0.644  1.00  0.00           H  
ATOM    145  HB  VAL A   9     -10.181  -4.337  -0.418  1.00  0.00           H  
ATOM    146 HG11 VAL A   9      -7.778  -3.604   1.232  1.00  0.00           H  
ATOM    147 HG12 VAL A   9      -9.100  -4.581   1.874  1.00  0.00           H  
ATOM    148 HG13 VAL A   9      -8.170  -5.154   0.489  1.00  0.00           H  
ATOM    149 HG21 VAL A   9     -11.058  -2.069   0.104  1.00  0.00           H  
ATOM    150 HG22 VAL A   9     -11.070  -3.172   1.481  1.00  0.00           H  
ATOM    151 HG23 VAL A   9      -9.826  -1.928   1.356  1.00  0.00           H  
ATOM    152  N   ALA A  10      -8.437  -4.787  -2.495  1.00  0.00           N  
ATOM    153  CA  ALA A  10      -7.650  -5.775  -3.224  1.00  0.00           C  
ATOM    154  C   ALA A  10      -6.680  -5.093  -4.182  1.00  0.00           C  
ATOM    155  O   ALA A  10      -5.616  -5.628  -4.494  1.00  0.00           O  
ATOM    156  CB  ALA A  10      -8.566  -6.725  -3.982  1.00  0.00           C  
ATOM    157  H   ALA A  10      -9.416  -4.837  -2.527  1.00  0.00           H  
ATOM    158  HA  ALA A  10      -7.088  -6.351  -2.504  1.00  0.00           H  
ATOM    159  HB1 ALA A  10      -9.443  -6.930  -3.387  1.00  0.00           H  
ATOM    160  HB2 ALA A  10      -8.863  -6.271  -4.915  1.00  0.00           H  
ATOM    161  HB3 ALA A  10      -8.042  -7.647  -4.182  1.00  0.00           H  
ATOM    162  N   GLN A  11      -7.055  -3.901  -4.639  1.00  0.00           N  
ATOM    163  CA  GLN A  11      -6.221  -3.135  -5.556  1.00  0.00           C  
ATOM    164  C   GLN A  11      -4.863  -2.834  -4.926  1.00  0.00           C  
ATOM    165  O   GLN A  11      -3.820  -3.157  -5.493  1.00  0.00           O  
ATOM    166  CB  GLN A  11      -6.925  -1.831  -5.943  1.00  0.00           C  
ATOM    167  CG  GLN A  11      -6.079  -0.908  -6.803  1.00  0.00           C  
ATOM    168  CD  GLN A  11      -6.916   0.016  -7.665  1.00  0.00           C  
ATOM    169  OE1 GLN A  11      -7.069   1.199  -7.362  1.00  0.00           O  
ATOM    170  NE2 GLN A  11      -7.464  -0.521  -8.748  1.00  0.00           N  
ATOM    171  H   GLN A  11      -7.913  -3.526  -4.350  1.00  0.00           H  
ATOM    172  HA  GLN A  11      -6.069  -3.730  -6.445  1.00  0.00           H  
ATOM    173  HB2 GLN A  11      -7.825  -2.070  -6.489  1.00  0.00           H  
ATOM    174  HB3 GLN A  11      -7.191  -1.301  -5.044  1.00  0.00           H  
ATOM    175  HG2 GLN A  11      -5.456  -0.307  -6.158  1.00  0.00           H  
ATOM    176  HG3 GLN A  11      -5.457  -1.510  -7.443  1.00  0.00           H  
ATOM    177 HE21 GLN A  11      -7.301  -1.471  -8.929  1.00  0.00           H  
ATOM    178 HE22 GLN A  11      -8.010   0.054  -9.325  1.00  0.00           H  
ATOM    179  N   LEU A  12      -4.885  -2.215  -3.748  1.00  0.00           N  
ATOM    180  CA  LEU A  12      -3.654  -1.876  -3.043  1.00  0.00           C  
ATOM    181  C   LEU A  12      -3.038  -3.114  -2.401  1.00  0.00           C  
ATOM    182  O   LEU A  12      -1.820  -3.273  -2.385  1.00  0.00           O  
ATOM    183  CB  LEU A  12      -3.920  -0.816  -1.973  1.00  0.00           C  
ATOM    184  CG  LEU A  12      -4.480   0.507  -2.499  1.00  0.00           C  
ATOM    185  CD1 LEU A  12      -5.141   1.289  -1.375  1.00  0.00           C  
ATOM    186  CD2 LEU A  12      -3.376   1.329  -3.145  1.00  0.00           C  
ATOM    187  H   LEU A  12      -5.748  -1.984  -3.343  1.00  0.00           H  
ATOM    188  HA  LEU A  12      -2.958  -1.476  -3.766  1.00  0.00           H  
ATOM    189  HB2 LEU A  12      -4.618  -1.224  -1.257  1.00  0.00           H  
ATOM    190  HB3 LEU A  12      -2.990  -0.609  -1.465  1.00  0.00           H  
ATOM    191  HG  LEU A  12      -5.230   0.301  -3.249  1.00  0.00           H  
ATOM    192 HD11 LEU A  12      -4.434   1.433  -0.574  1.00  0.00           H  
ATOM    193 HD12 LEU A  12      -5.463   2.250  -1.747  1.00  0.00           H  
ATOM    194 HD13 LEU A  12      -5.995   0.740  -1.009  1.00  0.00           H  
ATOM    195 HD21 LEU A  12      -2.558   1.443  -2.449  1.00  0.00           H  
ATOM    196 HD22 LEU A  12      -3.024   0.826  -4.034  1.00  0.00           H  
ATOM    197 HD23 LEU A  12      -3.761   2.303  -3.410  1.00  0.00           H  
ATOM    198  N   GLU A  13      -3.888  -3.989  -1.872  1.00  0.00           N  
ATOM    199  CA  GLU A  13      -3.420  -5.212  -1.227  1.00  0.00           C  
ATOM    200  C   GLU A  13      -2.460  -5.981  -2.133  1.00  0.00           C  
ATOM    201  O   GLU A  13      -1.608  -6.730  -1.656  1.00  0.00           O  
ATOM    202  CB  GLU A  13      -4.607  -6.099  -0.849  1.00  0.00           C  
ATOM    203  CG  GLU A  13      -5.133  -5.842   0.554  1.00  0.00           C  
ATOM    204  CD  GLU A  13      -6.276  -6.765   0.927  1.00  0.00           C  
ATOM    205  OE1 GLU A  13      -7.098  -7.080   0.041  1.00  0.00           O  
ATOM    206  OE2 GLU A  13      -6.349  -7.173   2.105  1.00  0.00           O  
ATOM    207  H   GLU A  13      -4.849  -3.808  -1.914  1.00  0.00           H  
ATOM    208  HA  GLU A  13      -2.895  -4.930  -0.327  1.00  0.00           H  
ATOM    209  HB2 GLU A  13      -5.410  -5.923  -1.549  1.00  0.00           H  
ATOM    210  HB3 GLU A  13      -4.304  -7.134  -0.914  1.00  0.00           H  
ATOM    211  HG2 GLU A  13      -4.328  -5.988   1.258  1.00  0.00           H  
ATOM    212  HG3 GLU A  13      -5.480  -4.821   0.612  1.00  0.00           H  
ATOM    213  N   ALA A  14      -2.602  -5.787  -3.442  1.00  0.00           N  
ATOM    214  CA  ALA A  14      -1.745  -6.460  -4.411  1.00  0.00           C  
ATOM    215  C   ALA A  14      -0.440  -5.695  -4.612  1.00  0.00           C  
ATOM    216  O   ALA A  14       0.618  -6.294  -4.802  1.00  0.00           O  
ATOM    217  CB  ALA A  14      -2.474  -6.624  -5.736  1.00  0.00           C  
ATOM    218  H   ALA A  14      -3.298  -5.177  -3.763  1.00  0.00           H  
ATOM    219  HA  ALA A  14      -1.518  -7.444  -4.028  1.00  0.00           H  
ATOM    220  HB1 ALA A  14      -3.468  -7.007  -5.555  1.00  0.00           H  
ATOM    221  HB2 ALA A  14      -2.541  -5.667  -6.230  1.00  0.00           H  
ATOM    222  HB3 ALA A  14      -1.930  -7.316  -6.363  1.00  0.00           H  
ATOM    223  N   GLU A  15      -0.525  -4.370  -4.569  1.00  0.00           N  
ATOM    224  CA  GLU A  15       0.649  -3.521  -4.747  1.00  0.00           C  
ATOM    225  C   GLU A  15       1.372  -3.311  -3.420  1.00  0.00           C  
ATOM    226  O   GLU A  15       2.564  -3.593  -3.299  1.00  0.00           O  
ATOM    227  CB  GLU A  15       0.245  -2.171  -5.341  1.00  0.00           C  
ATOM    228  CG  GLU A  15       1.375  -1.467  -6.074  1.00  0.00           C  
ATOM    229  CD  GLU A  15       1.265  -1.598  -7.581  1.00  0.00           C  
ATOM    230  OE1 GLU A  15       0.956  -2.710  -8.058  1.00  0.00           O  
ATOM    231  OE2 GLU A  15       1.488  -0.590  -8.282  1.00  0.00           O  
ATOM    232  H   GLU A  15      -1.397  -3.950  -4.414  1.00  0.00           H  
ATOM    233  HA  GLU A  15       1.318  -4.021  -5.431  1.00  0.00           H  
ATOM    234  HB2 GLU A  15      -0.566  -2.325  -6.038  1.00  0.00           H  
ATOM    235  HB3 GLU A  15      -0.094  -1.527  -4.544  1.00  0.00           H  
ATOM    236  HG2 GLU A  15       1.355  -0.418  -5.817  1.00  0.00           H  
ATOM    237  HG3 GLU A  15       2.315  -1.896  -5.758  1.00  0.00           H  
ATOM    238  N   ASN A  16       0.641  -2.816  -2.424  1.00  0.00           N  
ATOM    239  CA  ASN A  16       1.205  -2.567  -1.102  1.00  0.00           C  
ATOM    240  C   ASN A  16       1.969  -3.789  -0.592  1.00  0.00           C  
ATOM    241  O   ASN A  16       3.005  -3.658   0.058  1.00  0.00           O  
ATOM    242  CB  ASN A  16       0.089  -2.195  -0.122  1.00  0.00           C  
ATOM    243  CG  ASN A  16       0.596  -1.992   1.293  1.00  0.00           C  
ATOM    244  OD1 ASN A  16       1.797  -1.856   1.523  1.00  0.00           O  
ATOM    245  ND2 ASN A  16      -0.324  -1.970   2.248  1.00  0.00           N  
ATOM    246  H   ASN A  16      -0.307  -2.612  -2.582  1.00  0.00           H  
ATOM    247  HA  ASN A  16       1.891  -1.738  -1.185  1.00  0.00           H  
ATOM    248  HB2 ASN A  16      -0.376  -1.278  -0.450  1.00  0.00           H  
ATOM    249  HB3 ASN A  16      -0.650  -2.983  -0.111  1.00  0.00           H  
ATOM    250 HD21 ASN A  16      -1.262  -2.086   1.991  1.00  0.00           H  
ATOM    251 HD22 ASN A  16      -0.029  -1.832   3.172  1.00  0.00           H  
ATOM    252  N   TYR A  17       1.448  -4.975  -0.894  1.00  0.00           N  
ATOM    253  CA  TYR A  17       2.081  -6.218  -0.467  1.00  0.00           C  
ATOM    254  C   TYR A  17       3.387  -6.452  -1.223  1.00  0.00           C  
ATOM    255  O   TYR A  17       4.398  -6.832  -0.631  1.00  0.00           O  
ATOM    256  CB  TYR A  17       1.129  -7.397  -0.687  1.00  0.00           C  
ATOM    257  CG  TYR A  17       1.744  -8.746  -0.381  1.00  0.00           C  
ATOM    258  CD1 TYR A  17       2.198  -9.050   0.896  1.00  0.00           C  
ATOM    259  CD2 TYR A  17       1.870  -9.713  -1.370  1.00  0.00           C  
ATOM    260  CE1 TYR A  17       2.760 -10.280   1.178  1.00  0.00           C  
ATOM    261  CE2 TYR A  17       2.429 -10.946  -1.095  1.00  0.00           C  
ATOM    262  CZ  TYR A  17       2.874 -11.224   0.180  1.00  0.00           C  
ATOM    263  OH  TYR A  17       3.432 -12.450   0.457  1.00  0.00           O  
ATOM    264  H   TYR A  17       0.621  -5.014  -1.415  1.00  0.00           H  
ATOM    265  HA  TYR A  17       2.299  -6.135   0.587  1.00  0.00           H  
ATOM    266  HB2 TYR A  17       0.266  -7.276  -0.052  1.00  0.00           H  
ATOM    267  HB3 TYR A  17       0.811  -7.404  -1.720  1.00  0.00           H  
ATOM    268  HD1 TYR A  17       2.107  -8.309   1.677  1.00  0.00           H  
ATOM    269  HD2 TYR A  17       1.521  -9.492  -2.368  1.00  0.00           H  
ATOM    270  HE1 TYR A  17       3.108 -10.498   2.178  1.00  0.00           H  
ATOM    271  HE2 TYR A  17       2.519 -11.684  -1.878  1.00  0.00           H  
ATOM    272  HH  TYR A  17       2.981 -12.847   1.207  1.00  0.00           H  
ATOM    273  N   GLN A  18       3.356  -6.227  -2.532  1.00  0.00           N  
ATOM    274  CA  GLN A  18       4.534  -6.417  -3.369  1.00  0.00           C  
ATOM    275  C   GLN A  18       5.704  -5.565  -2.884  1.00  0.00           C  
ATOM    276  O   GLN A  18       6.866  -5.897  -3.121  1.00  0.00           O  
ATOM    277  CB  GLN A  18       4.209  -6.077  -4.825  1.00  0.00           C  
ATOM    278  CG  GLN A  18       4.987  -6.908  -5.833  1.00  0.00           C  
ATOM    279  CD  GLN A  18       4.100  -7.503  -6.909  1.00  0.00           C  
ATOM    280  OE1 GLN A  18       3.471  -8.542  -6.705  1.00  0.00           O  
ATOM    281  NE2 GLN A  18       4.043  -6.847  -8.061  1.00  0.00           N  
ATOM    282  H   GLN A  18       2.519  -5.929  -2.945  1.00  0.00           H  
ATOM    283  HA  GLN A  18       4.817  -7.459  -3.310  1.00  0.00           H  
ATOM    284  HB2 GLN A  18       3.156  -6.238  -4.994  1.00  0.00           H  
ATOM    285  HB3 GLN A  18       4.437  -5.035  -4.998  1.00  0.00           H  
ATOM    286  HG2 GLN A  18       5.726  -6.278  -6.307  1.00  0.00           H  
ATOM    287  HG3 GLN A  18       5.484  -7.712  -5.310  1.00  0.00           H  
ATOM    288 HE21 GLN A  18       4.571  -6.026  -8.152  1.00  0.00           H  
ATOM    289 HE22 GLN A  18       3.477  -7.210  -8.774  1.00  0.00           H  
ATOM    290  N   LEU A  19       5.393  -4.464  -2.205  1.00  0.00           N  
ATOM    291  CA  LEU A  19       6.423  -3.570  -1.692  1.00  0.00           C  
ATOM    292  C   LEU A  19       6.687  -3.831  -0.213  1.00  0.00           C  
ATOM    293  O   LEU A  19       7.834  -3.952   0.207  1.00  0.00           O  
ATOM    294  CB  LEU A  19       6.009  -2.113  -1.894  1.00  0.00           C  
ATOM    295  CG  LEU A  19       5.655  -1.731  -3.332  1.00  0.00           C  
ATOM    296  CD1 LEU A  19       5.144  -0.300  -3.395  1.00  0.00           C  
ATOM    297  CD2 LEU A  19       6.864  -1.909  -4.240  1.00  0.00           C  
ATOM    298  H   LEU A  19       4.452  -4.247  -2.046  1.00  0.00           H  
ATOM    299  HA  LEU A  19       7.330  -3.755  -2.246  1.00  0.00           H  
ATOM    300  HB2 LEU A  19       5.150  -1.917  -1.269  1.00  0.00           H  
ATOM    301  HB3 LEU A  19       6.821  -1.480  -1.567  1.00  0.00           H  
ATOM    302  HG  LEU A  19       4.870  -2.383  -3.687  1.00  0.00           H  
ATOM    303 HD11 LEU A  19       4.995   0.075  -2.394  1.00  0.00           H  
ATOM    304 HD12 LEU A  19       5.866   0.318  -3.907  1.00  0.00           H  
ATOM    305 HD13 LEU A  19       4.207  -0.277  -3.932  1.00  0.00           H  
ATOM    306 HD21 LEU A  19       7.760  -1.633  -3.705  1.00  0.00           H  
ATOM    307 HD22 LEU A  19       6.934  -2.942  -4.549  1.00  0.00           H  
ATOM    308 HD23 LEU A  19       6.755  -1.280  -5.111  1.00  0.00           H  
ATOM    309  N   GLU A  20       5.618  -3.917   0.572  1.00  0.00           N  
ATOM    310  CA  GLU A  20       5.741  -4.163   2.006  1.00  0.00           C  
ATOM    311  C   GLU A  20       6.631  -5.372   2.283  1.00  0.00           C  
ATOM    312  O   GLU A  20       7.253  -5.467   3.342  1.00  0.00           O  
ATOM    313  CB  GLU A  20       4.361  -4.379   2.628  1.00  0.00           C  
ATOM    314  CG  GLU A  20       4.334  -4.180   4.135  1.00  0.00           C  
ATOM    315  CD  GLU A  20       3.403  -5.150   4.835  1.00  0.00           C  
ATOM    316  OE1 GLU A  20       2.209  -5.191   4.475  1.00  0.00           O  
ATOM    317  OE2 GLU A  20       3.869  -5.869   5.744  1.00  0.00           O  
ATOM    318  H   GLU A  20       4.726  -3.811   0.179  1.00  0.00           H  
ATOM    319  HA  GLU A  20       6.192  -3.290   2.453  1.00  0.00           H  
ATOM    320  HB2 GLU A  20       3.665  -3.684   2.182  1.00  0.00           H  
ATOM    321  HB3 GLU A  20       4.035  -5.386   2.414  1.00  0.00           H  
ATOM    322  HG2 GLU A  20       5.333  -4.321   4.521  1.00  0.00           H  
ATOM    323  HG3 GLU A  20       4.007  -3.173   4.346  1.00  0.00           H  
ATOM    324  N   GLN A  21       6.688  -6.292   1.326  1.00  0.00           N  
ATOM    325  CA  GLN A  21       7.503  -7.492   1.468  1.00  0.00           C  
ATOM    326  C   GLN A  21       8.924  -7.249   0.967  1.00  0.00           C  
ATOM    327  O   GLN A  21       9.873  -7.876   1.438  1.00  0.00           O  
ATOM    328  CB  GLN A  21       6.869  -8.657   0.706  1.00  0.00           C  
ATOM    329  CG  GLN A  21       6.547  -9.854   1.585  1.00  0.00           C  
ATOM    330  CD  GLN A  21       7.722 -10.803   1.728  1.00  0.00           C  
ATOM    331  OE1 GLN A  21       8.793 -10.416   2.197  1.00  0.00           O  
ATOM    332  NE2 GLN A  21       7.526 -12.053   1.323  1.00  0.00           N  
ATOM    333  H   GLN A  21       6.171  -6.161   0.505  1.00  0.00           H  
ATOM    334  HA  GLN A  21       7.544  -7.741   2.518  1.00  0.00           H  
ATOM    335  HB2 GLN A  21       5.951  -8.316   0.250  1.00  0.00           H  
ATOM    336  HB3 GLN A  21       7.547  -8.980  -0.071  1.00  0.00           H  
ATOM    337  HG2 GLN A  21       6.269  -9.500   2.566  1.00  0.00           H  
ATOM    338  HG3 GLN A  21       5.719 -10.394   1.149  1.00  0.00           H  
ATOM    339 HE21 GLN A  21       6.647 -12.290   0.960  1.00  0.00           H  
ATOM    340 HE22 GLN A  21       8.268 -12.687   1.404  1.00  0.00           H  
ATOM    341  N   GLU A  22       9.064  -6.337   0.010  1.00  0.00           N  
ATOM    342  CA  GLU A  22      10.372  -6.014  -0.551  1.00  0.00           C  
ATOM    343  C   GLU A  22      11.075  -4.954   0.290  1.00  0.00           C  
ATOM    344  O   GLU A  22      12.287  -5.015   0.500  1.00  0.00           O  
ATOM    345  CB  GLU A  22      10.225  -5.524  -1.994  1.00  0.00           C  
ATOM    346  CG  GLU A  22      10.477  -6.606  -3.031  1.00  0.00           C  
ATOM    347  CD  GLU A  22       9.648  -6.417  -4.285  1.00  0.00           C  
ATOM    348  OE1 GLU A  22       9.984  -5.522  -5.090  1.00  0.00           O  
ATOM    349  OE2 GLU A  22       8.662  -7.162  -4.462  1.00  0.00           O  
ATOM    350  H   GLU A  22       8.270  -5.868  -0.326  1.00  0.00           H  
ATOM    351  HA  GLU A  22      10.966  -6.915  -0.545  1.00  0.00           H  
ATOM    352  HB2 GLU A  22       9.221  -5.149  -2.134  1.00  0.00           H  
ATOM    353  HB3 GLU A  22      10.926  -4.721  -2.164  1.00  0.00           H  
ATOM    354  HG2 GLU A  22      11.522  -6.588  -3.303  1.00  0.00           H  
ATOM    355  HG3 GLU A  22      10.236  -7.565  -2.598  1.00  0.00           H  
ATOM    356  N   VAL A  23      10.305  -3.987   0.774  1.00  0.00           N  
ATOM    357  CA  VAL A  23      10.847  -2.914   1.595  1.00  0.00           C  
ATOM    358  C   VAL A  23      11.444  -3.469   2.882  1.00  0.00           C  
ATOM    359  O   VAL A  23      12.494  -3.017   3.338  1.00  0.00           O  
ATOM    360  CB  VAL A  23       9.766  -1.873   1.950  1.00  0.00           C  
ATOM    361  CG1 VAL A  23      10.396  -0.646   2.592  1.00  0.00           C  
ATOM    362  CG2 VAL A  23       8.963  -1.487   0.713  1.00  0.00           C  
ATOM    363  H   VAL A  23       9.346  -3.996   0.574  1.00  0.00           H  
ATOM    364  HA  VAL A  23      11.625  -2.420   1.031  1.00  0.00           H  
ATOM    365  HB  VAL A  23       9.091  -2.318   2.667  1.00  0.00           H  
ATOM    366 HG11 VAL A  23      11.382  -0.895   2.956  1.00  0.00           H  
ATOM    367 HG12 VAL A  23      10.472   0.144   1.859  1.00  0.00           H  
ATOM    368 HG13 VAL A  23       9.782  -0.316   3.416  1.00  0.00           H  
ATOM    369 HG21 VAL A  23       9.235  -2.131  -0.110  1.00  0.00           H  
ATOM    370 HG22 VAL A  23       7.909  -1.595   0.922  1.00  0.00           H  
ATOM    371 HG23 VAL A  23       9.175  -0.461   0.452  1.00  0.00           H  
ATOM    372  N   ALA A  24      10.769  -4.459   3.459  1.00  0.00           N  
ATOM    373  CA  ALA A  24      11.234  -5.084   4.690  1.00  0.00           C  
ATOM    374  C   ALA A  24      12.622  -5.684   4.499  1.00  0.00           C  
ATOM    375  O   ALA A  24      13.425  -5.730   5.432  1.00  0.00           O  
ATOM    376  CB  ALA A  24      10.251  -6.154   5.142  1.00  0.00           C  
ATOM    377  H   ALA A  24       9.941  -4.778   3.044  1.00  0.00           H  
ATOM    378  HA  ALA A  24      11.281  -4.324   5.455  1.00  0.00           H  
ATOM    379  HB1 ALA A  24      10.008  -6.795   4.308  1.00  0.00           H  
ATOM    380  HB2 ALA A  24      10.697  -6.743   5.930  1.00  0.00           H  
ATOM    381  HB3 ALA A  24       9.351  -5.685   5.510  1.00  0.00           H  
ATOM    382  N   GLN A  25      12.899  -6.138   3.281  1.00  0.00           N  
ATOM    383  CA  GLN A  25      14.191  -6.731   2.961  1.00  0.00           C  
ATOM    384  C   GLN A  25      15.221  -5.648   2.659  1.00  0.00           C  
ATOM    385  O   GLN A  25      16.381  -5.753   3.055  1.00  0.00           O  
ATOM    386  CB  GLN A  25      14.060  -7.678   1.766  1.00  0.00           C  
ATOM    387  CG  GLN A  25      13.468  -9.031   2.126  1.00  0.00           C  
ATOM    388  CD  GLN A  25      12.844  -9.730   0.934  1.00  0.00           C  
ATOM    389  OE1 GLN A  25      13.042  -9.325  -0.212  1.00  0.00           O  
ATOM    390  NE2 GLN A  25      12.084 -10.787   1.199  1.00  0.00           N  
ATOM    391  H   GLN A  25      12.218  -6.070   2.579  1.00  0.00           H  
ATOM    392  HA  GLN A  25      14.520  -7.295   3.822  1.00  0.00           H  
ATOM    393  HB2 GLN A  25      13.426  -7.217   1.023  1.00  0.00           H  
ATOM    394  HB3 GLN A  25      15.040  -7.839   1.341  1.00  0.00           H  
ATOM    395  HG2 GLN A  25      14.253  -9.660   2.521  1.00  0.00           H  
ATOM    396  HG3 GLN A  25      12.709  -8.888   2.880  1.00  0.00           H  
ATOM    397 HE21 GLN A  25      11.971 -11.052   2.135  1.00  0.00           H  
ATOM    398 HE22 GLN A  25      11.668 -11.258   0.447  1.00  0.00           H  
ATOM    399  N   LEU A  26      14.787  -4.602   1.959  1.00  0.00           N  
ATOM    400  CA  LEU A  26      15.672  -3.497   1.608  1.00  0.00           C  
ATOM    401  C   LEU A  26      16.305  -2.892   2.857  1.00  0.00           C  
ATOM    402  O   LEU A  26      17.490  -3.094   3.125  1.00  0.00           O  
ATOM    403  CB  LEU A  26      14.897  -2.423   0.842  1.00  0.00           C  
ATOM    404  CG  LEU A  26      14.539  -2.785  -0.599  1.00  0.00           C  
ATOM    405  CD1 LEU A  26      13.865  -1.613  -1.294  1.00  0.00           C  
ATOM    406  CD2 LEU A  26      15.783  -3.216  -1.364  1.00  0.00           C  
ATOM    407  H   LEU A  26      13.849  -4.574   1.672  1.00  0.00           H  
ATOM    408  HA  LEU A  26      16.453  -3.886   0.974  1.00  0.00           H  
ATOM    409  HB2 LEU A  26      13.981  -2.219   1.378  1.00  0.00           H  
ATOM    410  HB3 LEU A  26      15.493  -1.523   0.827  1.00  0.00           H  
ATOM    411  HG  LEU A  26      13.846  -3.614  -0.594  1.00  0.00           H  
ATOM    412 HD11 LEU A  26      13.143  -1.167  -0.625  1.00  0.00           H  
ATOM    413 HD12 LEU A  26      14.607  -0.878  -1.564  1.00  0.00           H  
ATOM    414 HD13 LEU A  26      13.363  -1.962  -2.184  1.00  0.00           H  
ATOM    415 HD21 LEU A  26      16.625  -2.619  -1.047  1.00  0.00           H  
ATOM    416 HD22 LEU A  26      15.984  -4.258  -1.167  1.00  0.00           H  
ATOM    417 HD23 LEU A  26      15.621  -3.075  -2.423  1.00  0.00           H  
ATOM    418  N   GLU A  27      15.507  -2.152   3.621  1.00  0.00           N  
ATOM    419  CA  GLU A  27      15.988  -1.520   4.844  1.00  0.00           C  
ATOM    420  C   GLU A  27      15.800  -2.444   6.044  1.00  0.00           C  
ATOM    421  O   GLU A  27      15.240  -2.046   7.066  1.00  0.00           O  
ATOM    422  CB  GLU A  27      15.257  -0.197   5.082  1.00  0.00           C  
ATOM    423  CG  GLU A  27      13.743  -0.316   4.997  1.00  0.00           C  
ATOM    424  CD  GLU A  27      13.030   0.830   5.688  1.00  0.00           C  
ATOM    425  OE1 GLU A  27      13.644   1.466   6.571  1.00  0.00           O  
ATOM    426  OE2 GLU A  27      11.858   1.092   5.346  1.00  0.00           O  
ATOM    427  H   GLU A  27      14.571  -2.030   3.357  1.00  0.00           H  
ATOM    428  HA  GLU A  27      17.042  -1.321   4.721  1.00  0.00           H  
ATOM    429  HB2 GLU A  27      15.514   0.171   6.064  1.00  0.00           H  
ATOM    430  HB3 GLU A  27      15.582   0.518   4.342  1.00  0.00           H  
ATOM    431  HG2 GLU A  27      13.453  -0.326   3.958  1.00  0.00           H  
ATOM    432  HG3 GLU A  27      13.442  -1.242   5.464  1.00  0.00           H  
ATOM    433  N   HIS A  28      16.271  -3.680   5.913  1.00  0.00           N  
ATOM    434  CA  HIS A  28      16.153  -4.661   6.985  1.00  0.00           C  
ATOM    435  C   HIS A  28      17.013  -4.264   8.181  1.00  0.00           C  
ATOM    436  O   HIS A  28      16.644  -4.504   9.331  1.00  0.00           O  
ATOM    437  CB  HIS A  28      16.563  -6.048   6.485  1.00  0.00           C  
ATOM    438  CG  HIS A  28      18.003  -6.141   6.088  1.00  0.00           C  
ATOM    439  ND1 HIS A  28      18.948  -6.857   6.790  1.00  0.00           N  
ATOM    440  CD2 HIS A  28      18.658  -5.590   5.035  1.00  0.00           C  
ATOM    441  CE1 HIS A  28      20.121  -6.721   6.157  1.00  0.00           C  
ATOM    442  NE2 HIS A  28      19.999  -5.962   5.086  1.00  0.00           N  
ATOM    443  H   HIS A  28      16.707  -3.940   5.075  1.00  0.00           H  
ATOM    444  HA  HIS A  28      15.119  -4.690   7.295  1.00  0.00           H  
ATOM    445  HB2 HIS A  28      16.386  -6.771   7.266  1.00  0.00           H  
ATOM    446  HB3 HIS A  28      15.963  -6.302   5.622  1.00  0.00           H  
ATOM    447  HD1 HIS A  28      18.790  -7.374   7.608  1.00  0.00           H  
ATOM    448  HD2 HIS A  28      18.220  -4.961   4.273  1.00  0.00           H  
ATOM    449  HE1 HIS A  28      21.045  -7.175   6.482  1.00  0.00           H  
ATOM    450  N   GLU A  29      18.161  -3.656   7.902  1.00  0.00           N  
ATOM    451  CA  GLU A  29      19.074  -3.226   8.954  1.00  0.00           C  
ATOM    452  C   GLU A  29      18.402  -2.217   9.880  1.00  0.00           C  
ATOM    453  O   GLU A  29      18.709  -2.150  11.070  1.00  0.00           O  
ATOM    454  CB  GLU A  29      20.337  -2.614   8.345  1.00  0.00           C  
ATOM    455  CG  GLU A  29      20.053  -1.549   7.298  1.00  0.00           C  
ATOM    456  CD  GLU A  29      20.330  -2.030   5.886  1.00  0.00           C  
ATOM    457  OE1 GLU A  29      20.120  -3.231   5.617  1.00  0.00           O  
ATOM    458  OE2 GLU A  29      20.759  -1.205   5.052  1.00  0.00           O  
ATOM    459  H   GLU A  29      18.401  -3.493   6.966  1.00  0.00           H  
ATOM    460  HA  GLU A  29      19.349  -4.097   9.531  1.00  0.00           H  
ATOM    461  HB2 GLU A  29      20.922  -2.165   9.134  1.00  0.00           H  
ATOM    462  HB3 GLU A  29      20.916  -3.399   7.882  1.00  0.00           H  
ATOM    463  HG2 GLU A  29      19.014  -1.263   7.366  1.00  0.00           H  
ATOM    464  HG3 GLU A  29      20.675  -0.689   7.499  1.00  0.00           H  
ATOM    465  N   GLY A  30      17.482  -1.434   9.326  1.00  0.00           N  
ATOM    466  CA  GLY A  30      16.780  -0.440  10.116  1.00  0.00           C  
ATOM    467  C   GLY A  30      17.218   0.975   9.790  1.00  0.00           C  
ATOM    468  O   GLY A  30      17.195   1.853  10.653  1.00  0.00           O  
ATOM    469  H   GLY A  30      17.278  -1.533   8.371  1.00  0.00           H  
ATOM    470  HA2 GLY A  30      15.720  -0.529   9.928  1.00  0.00           H  
ATOM    471  HA3 GLY A  30      16.967  -0.630  11.162  1.00  0.00           H  
TER     475      NH2 A  31                                                      
ATOM    482  N   GLU B   1     -18.774  -2.797   5.133  1.00  0.00           N  
ATOM    483  CA  GLU B   1     -19.646  -1.861   4.434  1.00  0.00           C  
ATOM    484  C   GLU B   1     -18.854  -0.695   3.853  1.00  0.00           C  
ATOM    485  O   GLU B   1     -17.626  -0.736   3.791  1.00  0.00           O  
ATOM    486  CB  GLU B   1     -20.733  -1.337   5.376  1.00  0.00           C  
ATOM    487  CG  GLU B   1     -21.378  -2.418   6.229  1.00  0.00           C  
ATOM    488  CD  GLU B   1     -21.588  -1.980   7.666  1.00  0.00           C  
ATOM    489  OE1 GLU B   1     -20.716  -1.263   8.202  1.00  0.00           O  
ATOM    490  OE2 GLU B   1     -22.625  -2.352   8.255  1.00  0.00           O  
ATOM    491  H   GLU B   1     -18.601  -2.667   6.087  1.00  0.00           H  
ATOM    492  HA  GLU B   1     -20.111  -2.392   3.622  1.00  0.00           H  
ATOM    493  HB2 GLU B   1     -20.297  -0.600   6.035  1.00  0.00           H  
ATOM    494  HB3 GLU B   1     -21.506  -0.866   4.787  1.00  0.00           H  
ATOM    495  HG2 GLU B   1     -22.337  -2.672   5.803  1.00  0.00           H  
ATOM    496  HG3 GLU B   1     -20.741  -3.292   6.225  1.00  0.00           H  
ATOM    497  N   VAL B   2     -19.573   0.340   3.423  1.00  0.00           N  
ATOM    498  CA  VAL B   2     -18.950   1.527   2.838  1.00  0.00           C  
ATOM    499  C   VAL B   2     -17.714   1.955   3.625  1.00  0.00           C  
ATOM    500  O   VAL B   2     -16.604   1.548   3.306  1.00  0.00           O  
ATOM    501  CB  VAL B   2     -19.940   2.713   2.740  1.00  0.00           C  
ATOM    502  CG1 VAL B   2     -20.614   2.730   1.377  1.00  0.00           C  
ATOM    503  CG2 VAL B   2     -20.979   2.658   3.853  1.00  0.00           C  
ATOM    504  H   VAL B   2     -20.550   0.304   3.499  1.00  0.00           H  
ATOM    505  HA  VAL B   2     -18.640   1.273   1.840  1.00  0.00           H  
ATOM    506  HB  VAL B   2     -19.379   3.630   2.847  1.00  0.00           H  
ATOM    507 HG11 VAL B   2     -21.024   1.754   1.166  1.00  0.00           H  
ATOM    508 HG12 VAL B   2     -21.409   3.463   1.379  1.00  0.00           H  
ATOM    509 HG13 VAL B   2     -19.888   2.987   0.620  1.00  0.00           H  
ATOM    510 HG21 VAL B   2     -20.608   2.048   4.663  1.00  0.00           H  
ATOM    511 HG22 VAL B   2     -21.174   3.657   4.214  1.00  0.00           H  
ATOM    512 HG23 VAL B   2     -21.894   2.229   3.470  1.00  0.00           H  
ATOM    513  N   GLN B   3     -17.914   2.769   4.650  1.00  0.00           N  
ATOM    514  CA  GLN B   3     -16.815   3.249   5.481  1.00  0.00           C  
ATOM    515  C   GLN B   3     -16.026   2.088   6.078  1.00  0.00           C  
ATOM    516  O   GLN B   3     -14.803   2.148   6.187  1.00  0.00           O  
ATOM    517  CB  GLN B   3     -17.351   4.141   6.602  1.00  0.00           C  
ATOM    518  CG  GLN B   3     -18.276   3.417   7.566  1.00  0.00           C  
ATOM    519  CD  GLN B   3     -19.313   4.336   8.181  1.00  0.00           C  
ATOM    520  OE1 GLN B   3     -20.483   3.974   8.307  1.00  0.00           O  
ATOM    521  NE2 GLN B   3     -18.889   5.534   8.566  1.00  0.00           N  
ATOM    522  H   GLN B   3     -18.821   3.052   4.855  1.00  0.00           H  
ATOM    523  HA  GLN B   3     -16.157   3.831   4.856  1.00  0.00           H  
ATOM    524  HB2 GLN B   3     -16.517   4.535   7.163  1.00  0.00           H  
ATOM    525  HB3 GLN B   3     -17.898   4.963   6.162  1.00  0.00           H  
ATOM    526  HG2 GLN B   3     -18.787   2.629   7.032  1.00  0.00           H  
ATOM    527  HG3 GLN B   3     -17.683   2.987   8.359  1.00  0.00           H  
ATOM    528 HE21 GLN B   3     -17.943   5.754   8.434  1.00  0.00           H  
ATOM    529 HE22 GLN B   3     -19.539   6.149   8.968  1.00  0.00           H  
ATOM    530  N   ALA B   4     -16.736   1.034   6.469  1.00  0.00           N  
ATOM    531  CA  ALA B   4     -16.102  -0.140   7.065  1.00  0.00           C  
ATOM    532  C   ALA B   4     -14.991  -0.692   6.174  1.00  0.00           C  
ATOM    533  O   ALA B   4     -14.013  -1.255   6.665  1.00  0.00           O  
ATOM    534  CB  ALA B   4     -17.141  -1.213   7.350  1.00  0.00           C  
ATOM    535  H   ALA B   4     -17.711   1.048   6.358  1.00  0.00           H  
ATOM    536  HA  ALA B   4     -15.669   0.164   8.008  1.00  0.00           H  
ATOM    537  HB1 ALA B   4     -18.083  -0.927   6.906  1.00  0.00           H  
ATOM    538  HB2 ALA B   4     -16.815  -2.153   6.929  1.00  0.00           H  
ATOM    539  HB3 ALA B   4     -17.264  -1.320   8.417  1.00  0.00           H  
ATOM    540  N   LEU B   5     -15.141  -0.517   4.866  1.00  0.00           N  
ATOM    541  CA  LEU B   5     -14.141  -0.988   3.911  1.00  0.00           C  
ATOM    542  C   LEU B   5     -13.433   0.196   3.276  1.00  0.00           C  
ATOM    543  O   LEU B   5     -12.213   0.206   3.110  1.00  0.00           O  
ATOM    544  CB  LEU B   5     -14.802  -1.837   2.824  1.00  0.00           C  
ATOM    545  CG  LEU B   5     -14.869  -3.337   3.115  1.00  0.00           C  
ATOM    546  CD1 LEU B   5     -15.922  -4.002   2.243  1.00  0.00           C  
ATOM    547  CD2 LEU B   5     -13.510  -3.983   2.893  1.00  0.00           C  
ATOM    548  H   LEU B   5     -15.939  -0.048   4.531  1.00  0.00           H  
ATOM    549  HA  LEU B   5     -13.423  -1.588   4.446  1.00  0.00           H  
ATOM    550  HB2 LEU B   5     -15.810  -1.476   2.686  1.00  0.00           H  
ATOM    551  HB3 LEU B   5     -14.260  -1.692   1.905  1.00  0.00           H  
ATOM    552  HG  LEU B   5     -15.147  -3.486   4.149  1.00  0.00           H  
ATOM    553 HD11 LEU B   5     -16.706  -3.293   2.022  1.00  0.00           H  
ATOM    554 HD12 LEU B   5     -15.468  -4.335   1.322  1.00  0.00           H  
ATOM    555 HD13 LEU B   5     -16.339  -4.850   2.765  1.00  0.00           H  
ATOM    556 HD21 LEU B   5     -12.740  -3.227   2.934  1.00  0.00           H  
ATOM    557 HD22 LEU B   5     -13.332  -4.720   3.661  1.00  0.00           H  
ATOM    558 HD23 LEU B   5     -13.493  -4.461   1.925  1.00  0.00           H  
ATOM    559  N   LYS B   6     -14.229   1.191   2.932  1.00  0.00           N  
ATOM    560  CA  LYS B   6     -13.750   2.415   2.317  1.00  0.00           C  
ATOM    561  C   LYS B   6     -12.605   3.030   3.121  1.00  0.00           C  
ATOM    562  O   LYS B   6     -11.653   3.564   2.554  1.00  0.00           O  
ATOM    563  CB  LYS B   6     -14.920   3.394   2.223  1.00  0.00           C  
ATOM    564  CG  LYS B   6     -14.519   4.824   1.898  1.00  0.00           C  
ATOM    565  CD  LYS B   6     -15.553   5.506   1.019  1.00  0.00           C  
ATOM    566  CE  LYS B   6     -16.773   5.930   1.821  1.00  0.00           C  
ATOM    567  NZ  LYS B   6     -16.721   7.370   2.194  1.00  0.00           N  
ATOM    568  H   LYS B   6     -15.188   1.100   3.104  1.00  0.00           H  
ATOM    569  HA  LYS B   6     -13.401   2.182   1.322  1.00  0.00           H  
ATOM    570  HB2 LYS B   6     -15.602   3.051   1.459  1.00  0.00           H  
ATOM    571  HB3 LYS B   6     -15.437   3.389   3.171  1.00  0.00           H  
ATOM    572  HG2 LYS B   6     -14.423   5.379   2.820  1.00  0.00           H  
ATOM    573  HG3 LYS B   6     -13.570   4.813   1.382  1.00  0.00           H  
ATOM    574  HD2 LYS B   6     -15.110   6.381   0.569  1.00  0.00           H  
ATOM    575  HD3 LYS B   6     -15.864   4.819   0.246  1.00  0.00           H  
ATOM    576  HE2 LYS B   6     -17.658   5.754   1.227  1.00  0.00           H  
ATOM    577  HE3 LYS B   6     -16.821   5.335   2.721  1.00  0.00           H  
ATOM    578  HZ1 LYS B   6     -15.734   7.698   2.219  1.00  0.00           H  
ATOM    579  HZ2 LYS B   6     -17.245   7.939   1.499  1.00  0.00           H  
ATOM    580  HZ3 LYS B   6     -17.145   7.512   3.133  1.00  0.00           H  
ATOM    581  N   LYS B   7     -12.708   2.956   4.446  1.00  0.00           N  
ATOM    582  CA  LYS B   7     -11.684   3.514   5.321  1.00  0.00           C  
ATOM    583  C   LYS B   7     -10.501   2.559   5.473  1.00  0.00           C  
ATOM    584  O   LYS B   7      -9.381   2.988   5.747  1.00  0.00           O  
ATOM    585  CB  LYS B   7     -12.278   3.849   6.695  1.00  0.00           C  
ATOM    586  CG  LYS B   7     -12.494   2.636   7.590  1.00  0.00           C  
ATOM    587  CD  LYS B   7     -13.588   2.889   8.616  1.00  0.00           C  
ATOM    588  CE  LYS B   7     -13.194   3.983   9.597  1.00  0.00           C  
ATOM    589  NZ  LYS B   7     -13.333   3.538  11.012  1.00  0.00           N  
ATOM    590  H   LYS B   7     -13.493   2.523   4.842  1.00  0.00           H  
ATOM    591  HA  LYS B   7     -11.329   4.428   4.866  1.00  0.00           H  
ATOM    592  HB2 LYS B   7     -11.610   4.529   7.205  1.00  0.00           H  
ATOM    593  HB3 LYS B   7     -13.230   4.337   6.552  1.00  0.00           H  
ATOM    594  HG2 LYS B   7     -12.775   1.794   6.976  1.00  0.00           H  
ATOM    595  HG3 LYS B   7     -11.571   2.415   8.107  1.00  0.00           H  
ATOM    596  HD2 LYS B   7     -14.489   3.189   8.103  1.00  0.00           H  
ATOM    597  HD3 LYS B   7     -13.771   1.976   9.164  1.00  0.00           H  
ATOM    598  HE2 LYS B   7     -12.166   4.260   9.416  1.00  0.00           H  
ATOM    599  HE3 LYS B   7     -13.830   4.841   9.434  1.00  0.00           H  
ATOM    600  HZ1 LYS B   7     -12.788   2.667  11.168  1.00  0.00           H  
ATOM    601  HZ2 LYS B   7     -12.980   4.277  11.654  1.00  0.00           H  
ATOM    602  HZ3 LYS B   7     -14.333   3.353  11.231  1.00  0.00           H  
ATOM    603  N   ARG B   8     -10.754   1.266   5.298  1.00  0.00           N  
ATOM    604  CA  ARG B   8      -9.700   0.266   5.421  1.00  0.00           C  
ATOM    605  C   ARG B   8      -8.691   0.389   4.280  1.00  0.00           C  
ATOM    606  O   ARG B   8      -7.534  -0.011   4.416  1.00  0.00           O  
ATOM    607  CB  ARG B   8     -10.302  -1.146   5.471  1.00  0.00           C  
ATOM    608  CG  ARG B   8     -10.585  -1.765   4.106  1.00  0.00           C  
ATOM    609  CD  ARG B   8      -9.739  -3.010   3.869  1.00  0.00           C  
ATOM    610  NE  ARG B   8     -10.554  -4.221   3.796  1.00  0.00           N  
ATOM    611  CZ  ARG B   8     -10.950  -4.917   4.861  1.00  0.00           C  
ATOM    612  NH1 ARG B   8     -10.622  -4.519   6.084  1.00  0.00           N  
ATOM    613  NH2 ARG B   8     -11.680  -6.011   4.701  1.00  0.00           N  
ATOM    614  H   ARG B   8     -11.666   0.979   5.082  1.00  0.00           H  
ATOM    615  HA  ARG B   8      -9.184   0.454   6.352  1.00  0.00           H  
ATOM    616  HB2 ARG B   8      -9.618  -1.793   5.998  1.00  0.00           H  
ATOM    617  HB3 ARG B   8     -11.232  -1.104   6.019  1.00  0.00           H  
ATOM    618  HG2 ARG B   8     -11.628  -2.039   4.054  1.00  0.00           H  
ATOM    619  HG3 ARG B   8     -10.365  -1.040   3.336  1.00  0.00           H  
ATOM    620  HD2 ARG B   8      -9.204  -2.892   2.940  1.00  0.00           H  
ATOM    621  HD3 ARG B   8      -9.031  -3.111   4.678  1.00  0.00           H  
ATOM    622  HE  ARG B   8     -10.815  -4.536   2.906  1.00  0.00           H  
ATOM    623 HH11 ARG B   8     -10.075  -3.693   6.213  1.00  0.00           H  
ATOM    624 HH12 ARG B   8     -10.924  -5.046   6.878  1.00  0.00           H  
ATOM    625 HH21 ARG B   8     -11.931  -6.316   3.783  1.00  0.00           H  
ATOM    626 HH22 ARG B   8     -11.977  -6.535   5.500  1.00  0.00           H  
ATOM    627  N   VAL B   9      -9.135   0.948   3.157  1.00  0.00           N  
ATOM    628  CA  VAL B   9      -8.269   1.126   1.997  1.00  0.00           C  
ATOM    629  C   VAL B   9      -7.071   2.005   2.340  1.00  0.00           C  
ATOM    630  O   VAL B   9      -5.941   1.706   1.955  1.00  0.00           O  
ATOM    631  CB  VAL B   9      -9.033   1.758   0.814  1.00  0.00           C  
ATOM    632  CG1 VAL B   9      -8.134   1.872  -0.410  1.00  0.00           C  
ATOM    633  CG2 VAL B   9     -10.282   0.952   0.494  1.00  0.00           C  
ATOM    634  H   VAL B   9     -10.066   1.250   3.108  1.00  0.00           H  
ATOM    635  HA  VAL B   9      -7.916   0.152   1.691  1.00  0.00           H  
ATOM    636  HB  VAL B   9      -9.338   2.754   1.102  1.00  0.00           H  
ATOM    637 HG11 VAL B   9      -7.153   2.211  -0.108  1.00  0.00           H  
ATOM    638 HG12 VAL B   9      -8.049   0.907  -0.887  1.00  0.00           H  
ATOM    639 HG13 VAL B   9      -8.561   2.580  -1.104  1.00  0.00           H  
ATOM    640 HG21 VAL B   9     -10.176  -0.048   0.887  1.00  0.00           H  
ATOM    641 HG22 VAL B   9     -11.141   1.426   0.943  1.00  0.00           H  
ATOM    642 HG23 VAL B   9     -10.417   0.906  -0.577  1.00  0.00           H  
ATOM    643  N   GLN B  10      -7.327   3.090   3.064  1.00  0.00           N  
ATOM    644  CA  GLN B  10      -6.267   4.013   3.456  1.00  0.00           C  
ATOM    645  C   GLN B  10      -5.126   3.275   4.153  1.00  0.00           C  
ATOM    646  O   GLN B  10      -3.988   3.734   4.153  1.00  0.00           O  
ATOM    647  CB  GLN B  10      -6.822   5.107   4.373  1.00  0.00           C  
ATOM    648  CG  GLN B  10      -7.201   4.613   5.761  1.00  0.00           C  
ATOM    649  CD  GLN B  10      -6.248   5.100   6.835  1.00  0.00           C  
ATOM    650  OE1 GLN B  10      -5.116   5.487   6.547  1.00  0.00           O  
ATOM    651  NE2 GLN B  10      -6.703   5.082   8.082  1.00  0.00           N  
ATOM    652  H   GLN B  10      -8.249   3.276   3.340  1.00  0.00           H  
ATOM    653  HA  GLN B  10      -5.883   4.473   2.558  1.00  0.00           H  
ATOM    654  HB2 GLN B  10      -6.077   5.881   4.482  1.00  0.00           H  
ATOM    655  HB3 GLN B  10      -7.703   5.532   3.913  1.00  0.00           H  
ATOM    656  HG2 GLN B  10      -8.194   4.965   5.996  1.00  0.00           H  
ATOM    657  HG3 GLN B  10      -7.196   3.532   5.758  1.00  0.00           H  
ATOM    658 HE21 GLN B  10      -7.615   4.759   8.238  1.00  0.00           H  
ATOM    659 HE22 GLN B  10      -6.107   5.390   8.797  1.00  0.00           H  
ATOM    660  N   ALA B  11      -5.441   2.128   4.747  1.00  0.00           N  
ATOM    661  CA  ALA B  11      -4.440   1.331   5.447  1.00  0.00           C  
ATOM    662  C   ALA B  11      -3.548   0.558   4.475  1.00  0.00           C  
ATOM    663  O   ALA B  11      -2.628  -0.142   4.896  1.00  0.00           O  
ATOM    664  CB  ALA B  11      -5.117   0.374   6.414  1.00  0.00           C  
ATOM    665  H   ALA B  11      -6.368   1.811   4.715  1.00  0.00           H  
ATOM    666  HA  ALA B  11      -3.824   2.007   6.022  1.00  0.00           H  
ATOM    667  HB1 ALA B  11      -5.853   0.910   6.996  1.00  0.00           H  
ATOM    668  HB2 ALA B  11      -5.604  -0.415   5.859  1.00  0.00           H  
ATOM    669  HB3 ALA B  11      -4.378  -0.054   7.074  1.00  0.00           H  
ATOM    670  N   LEU B  12      -3.821   0.681   3.176  1.00  0.00           N  
ATOM    671  CA  LEU B  12      -3.033  -0.018   2.166  1.00  0.00           C  
ATOM    672  C   LEU B  12      -2.240   0.968   1.309  1.00  0.00           C  
ATOM    673  O   LEU B  12      -1.100   0.699   0.935  1.00  0.00           O  
ATOM    674  CB  LEU B  12      -3.936  -0.869   1.265  1.00  0.00           C  
ATOM    675  CG  LEU B  12      -5.209  -1.409   1.926  1.00  0.00           C  
ATOM    676  CD1 LEU B  12      -6.301  -1.618   0.891  1.00  0.00           C  
ATOM    677  CD2 LEU B  12      -4.920  -2.708   2.663  1.00  0.00           C  
ATOM    678  H   LEU B  12      -4.567   1.248   2.892  1.00  0.00           H  
ATOM    679  HA  LEU B  12      -2.340  -0.666   2.679  1.00  0.00           H  
ATOM    680  HB2 LEU B  12      -4.223  -0.270   0.415  1.00  0.00           H  
ATOM    681  HB3 LEU B  12      -3.362  -1.710   0.907  1.00  0.00           H  
ATOM    682  HG  LEU B  12      -5.568  -0.689   2.647  1.00  0.00           H  
ATOM    683 HD11 LEU B  12      -6.316  -0.782   0.208  1.00  0.00           H  
ATOM    684 HD12 LEU B  12      -6.108  -2.527   0.341  1.00  0.00           H  
ATOM    685 HD13 LEU B  12      -7.257  -1.694   1.386  1.00  0.00           H  
ATOM    686 HD21 LEU B  12      -4.092  -3.214   2.189  1.00  0.00           H  
ATOM    687 HD22 LEU B  12      -4.669  -2.491   3.691  1.00  0.00           H  
ATOM    688 HD23 LEU B  12      -5.794  -3.341   2.631  1.00  0.00           H  
ATOM    689  N   LYS B  13      -2.856   2.102   0.991  1.00  0.00           N  
ATOM    690  CA  LYS B  13      -2.207   3.118   0.165  1.00  0.00           C  
ATOM    691  C   LYS B  13      -1.431   4.124   1.012  1.00  0.00           C  
ATOM    692  O   LYS B  13      -0.480   4.743   0.532  1.00  0.00           O  
ATOM    693  CB  LYS B  13      -3.235   3.846  -0.707  1.00  0.00           C  
ATOM    694  CG  LYS B  13      -4.471   4.317   0.045  1.00  0.00           C  
ATOM    695  CD  LYS B  13      -4.133   5.421   1.031  1.00  0.00           C  
ATOM    696  CE  LYS B  13      -5.212   6.493   1.064  1.00  0.00           C  
ATOM    697  NZ  LYS B  13      -4.719   7.792   0.529  1.00  0.00           N  
ATOM    698  H   LYS B  13      -3.768   2.257   1.312  1.00  0.00           H  
ATOM    699  HA  LYS B  13      -1.508   2.609  -0.481  1.00  0.00           H  
ATOM    700  HB2 LYS B  13      -2.764   4.710  -1.148  1.00  0.00           H  
ATOM    701  HB3 LYS B  13      -3.553   3.181  -1.496  1.00  0.00           H  
ATOM    702  HG2 LYS B  13      -5.189   4.695  -0.667  1.00  0.00           H  
ATOM    703  HG3 LYS B  13      -4.898   3.484   0.580  1.00  0.00           H  
ATOM    704  HD2 LYS B  13      -4.038   4.991   2.016  1.00  0.00           H  
ATOM    705  HD3 LYS B  13      -3.196   5.874   0.742  1.00  0.00           H  
ATOM    706  HE2 LYS B  13      -6.050   6.164   0.467  1.00  0.00           H  
ATOM    707  HE3 LYS B  13      -5.532   6.632   2.086  1.00  0.00           H  
ATOM    708  HZ1 LYS B  13      -3.972   7.629  -0.175  1.00  0.00           H  
ATOM    709  HZ2 LYS B  13      -5.498   8.312   0.078  1.00  0.00           H  
ATOM    710  HZ3 LYS B  13      -4.332   8.373   1.301  1.00  0.00           H  
ATOM    711  N   ALA B  14      -1.833   4.289   2.270  1.00  0.00           N  
ATOM    712  CA  ALA B  14      -1.159   5.226   3.164  1.00  0.00           C  
ATOM    713  C   ALA B  14       0.319   4.879   3.301  1.00  0.00           C  
ATOM    714  O   ALA B  14       1.189   5.710   3.042  1.00  0.00           O  
ATOM    715  CB  ALA B  14      -1.827   5.234   4.530  1.00  0.00           C  
ATOM    716  H   ALA B  14      -2.595   3.770   2.603  1.00  0.00           H  
ATOM    717  HA  ALA B  14      -1.248   6.215   2.739  1.00  0.00           H  
ATOM    718  HB1 ALA B  14      -1.875   4.226   4.914  1.00  0.00           H  
ATOM    719  HB2 ALA B  14      -1.254   5.850   5.207  1.00  0.00           H  
ATOM    720  HB3 ALA B  14      -2.827   5.632   4.439  1.00  0.00           H  
ATOM    721  N   ARG B  15       0.593   3.644   3.706  1.00  0.00           N  
ATOM    722  CA  ARG B  15       1.965   3.182   3.875  1.00  0.00           C  
ATOM    723  C   ARG B  15       2.599   2.876   2.522  1.00  0.00           C  
ATOM    724  O   ARG B  15       3.706   3.329   2.229  1.00  0.00           O  
ATOM    725  CB  ARG B  15       2.001   1.937   4.763  1.00  0.00           C  
ATOM    726  CG  ARG B  15       3.405   1.414   5.019  1.00  0.00           C  
ATOM    727  CD  ARG B  15       3.996   2.006   6.289  1.00  0.00           C  
ATOM    728  NE  ARG B  15       3.809   1.130   7.442  1.00  0.00           N  
ATOM    729  CZ  ARG B  15       3.897   1.539   8.706  1.00  0.00           C  
ATOM    730  NH1 ARG B  15       4.169   2.808   8.982  1.00  0.00           N  
ATOM    731  NH2 ARG B  15       3.713   0.676   9.696  1.00  0.00           N  
ATOM    732  H   ARG B  15      -0.145   3.028   3.894  1.00  0.00           H  
ATOM    733  HA  ARG B  15       2.525   3.971   4.352  1.00  0.00           H  
ATOM    734  HB2 ARG B  15       1.549   2.173   5.714  1.00  0.00           H  
ATOM    735  HB3 ARG B  15       1.429   1.153   4.288  1.00  0.00           H  
ATOM    736  HG2 ARG B  15       3.366   0.340   5.121  1.00  0.00           H  
ATOM    737  HG3 ARG B  15       4.035   1.676   4.182  1.00  0.00           H  
ATOM    738  HD2 ARG B  15       5.053   2.166   6.138  1.00  0.00           H  
ATOM    739  HD3 ARG B  15       3.515   2.953   6.486  1.00  0.00           H  
ATOM    740  HE  ARG B  15       3.608   0.187   7.267  1.00  0.00           H  
ATOM    741 HH11 ARG B  15       4.309   3.463   8.240  1.00  0.00           H  
ATOM    742 HH12 ARG B  15       4.233   3.109   9.933  1.00  0.00           H  
ATOM    743 HH21 ARG B  15       3.508  -0.282   9.495  1.00  0.00           H  
ATOM    744 HH22 ARG B  15       3.779   0.983  10.646  1.00  0.00           H  
ATOM    745  N   ASN B  16       1.886   2.108   1.700  1.00  0.00           N  
ATOM    746  CA  ASN B  16       2.374   1.738   0.374  1.00  0.00           C  
ATOM    747  C   ASN B  16       2.831   2.965  -0.407  1.00  0.00           C  
ATOM    748  O   ASN B  16       3.872   2.942  -1.065  1.00  0.00           O  
ATOM    749  CB  ASN B  16       1.277   1.002  -0.402  1.00  0.00           C  
ATOM    750  CG  ASN B  16       1.695   0.656  -1.819  1.00  0.00           C  
ATOM    751  OD1 ASN B  16       2.796   0.156  -2.050  1.00  0.00           O  
ATOM    752  ND2 ASN B  16       0.814   0.920  -2.778  1.00  0.00           N  
ATOM    753  H   ASN B  16       1.009   1.783   1.993  1.00  0.00           H  
ATOM    754  HA  ASN B  16       3.215   1.075   0.505  1.00  0.00           H  
ATOM    755  HB2 ASN B  16       1.036   0.087   0.113  1.00  0.00           H  
ATOM    756  HB3 ASN B  16       0.397   1.626  -0.447  1.00  0.00           H  
ATOM    757 HD21 ASN B  16      -0.044   1.316  -2.520  1.00  0.00           H  
ATOM    758 HD22 ASN B  16       1.057   0.707  -3.703  1.00  0.00           H  
ATOM    759  N   TYR B  17       2.049   4.038  -0.332  1.00  0.00           N  
ATOM    760  CA  TYR B  17       2.378   5.272  -1.034  1.00  0.00           C  
ATOM    761  C   TYR B  17       3.783   5.744  -0.667  1.00  0.00           C  
ATOM    762  O   TYR B  17       4.523   6.242  -1.516  1.00  0.00           O  
ATOM    763  CB  TYR B  17       1.355   6.363  -0.705  1.00  0.00           C  
ATOM    764  CG  TYR B  17       1.700   7.715  -1.289  1.00  0.00           C  
ATOM    765  CD1 TYR B  17       1.991   7.856  -2.641  1.00  0.00           C  
ATOM    766  CD2 TYR B  17       1.736   8.849  -0.488  1.00  0.00           C  
ATOM    767  CE1 TYR B  17       2.309   9.090  -3.176  1.00  0.00           C  
ATOM    768  CE2 TYR B  17       2.053  10.087  -1.017  1.00  0.00           C  
ATOM    769  CZ  TYR B  17       2.339  10.201  -2.361  1.00  0.00           C  
ATOM    770  OH  TYR B  17       2.654  11.431  -2.891  1.00  0.00           O  
ATOM    771  H   TYR B  17       1.231   3.997   0.208  1.00  0.00           H  
ATOM    772  HA  TYR B  17       2.346   5.067  -2.094  1.00  0.00           H  
ATOM    773  HB2 TYR B  17       0.391   6.070  -1.094  1.00  0.00           H  
ATOM    774  HB3 TYR B  17       1.288   6.471   0.367  1.00  0.00           H  
ATOM    775  HD1 TYR B  17       1.966   6.984  -3.277  1.00  0.00           H  
ATOM    776  HD2 TYR B  17       1.513   8.757   0.565  1.00  0.00           H  
ATOM    777  HE1 TYR B  17       2.533   9.179  -4.229  1.00  0.00           H  
ATOM    778  HE2 TYR B  17       2.076  10.957  -0.377  1.00  0.00           H  
ATOM    779  HH  TYR B  17       2.105  12.105  -2.485  1.00  0.00           H  
ATOM    780  N   ALA B  18       4.142   5.580   0.600  1.00  0.00           N  
ATOM    781  CA  ALA B  18       5.455   5.984   1.080  1.00  0.00           C  
ATOM    782  C   ALA B  18       6.532   5.026   0.591  1.00  0.00           C  
ATOM    783  O   ALA B  18       7.590   5.452   0.128  1.00  0.00           O  
ATOM    784  CB  ALA B  18       5.462   6.060   2.600  1.00  0.00           C  
ATOM    785  H   ALA B  18       3.508   5.174   1.228  1.00  0.00           H  
ATOM    786  HA  ALA B  18       5.664   6.970   0.690  1.00  0.00           H  
ATOM    787  HB1 ALA B  18       4.710   5.393   2.996  1.00  0.00           H  
ATOM    788  HB2 ALA B  18       6.433   5.770   2.971  1.00  0.00           H  
ATOM    789  HB3 ALA B  18       5.245   7.072   2.910  1.00  0.00           H  
ATOM    790  N   LEU B  19       6.257   3.729   0.688  1.00  0.00           N  
ATOM    791  CA  LEU B  19       7.213   2.722   0.244  1.00  0.00           C  
ATOM    792  C   LEU B  19       7.472   2.871  -1.249  1.00  0.00           C  
ATOM    793  O   LEU B  19       8.609   3.063  -1.674  1.00  0.00           O  
ATOM    794  CB  LEU B  19       6.713   1.304   0.542  1.00  0.00           C  
ATOM    795  CG  LEU B  19       5.811   1.164   1.770  1.00  0.00           C  
ATOM    796  CD1 LEU B  19       5.568  -0.304   2.087  1.00  0.00           C  
ATOM    797  CD2 LEU B  19       6.423   1.873   2.969  1.00  0.00           C  
ATOM    798  H   LEU B  19       5.396   3.447   1.060  1.00  0.00           H  
ATOM    799  HA  LEU B  19       8.136   2.888   0.775  1.00  0.00           H  
ATOM    800  HB2 LEU B  19       6.171   0.950  -0.322  1.00  0.00           H  
ATOM    801  HB3 LEU B  19       7.574   0.670   0.686  1.00  0.00           H  
ATOM    802  HG  LEU B  19       4.856   1.620   1.561  1.00  0.00           H  
ATOM    803 HD11 LEU B  19       5.313  -0.831   1.179  1.00  0.00           H  
ATOM    804 HD12 LEU B  19       6.464  -0.733   2.512  1.00  0.00           H  
ATOM    805 HD13 LEU B  19       4.756  -0.391   2.794  1.00  0.00           H  
ATOM    806 HD21 LEU B  19       7.494   1.740   2.958  1.00  0.00           H  
ATOM    807 HD22 LEU B  19       6.190   2.927   2.921  1.00  0.00           H  
ATOM    808 HD23 LEU B  19       6.018   1.458   3.880  1.00  0.00           H  
ATOM    809  N   LYS B  20       6.401   2.789  -2.037  1.00  0.00           N  
ATOM    810  CA  LYS B  20       6.488   2.916  -3.492  1.00  0.00           C  
ATOM    811  C   LYS B  20       7.433   4.042  -3.905  1.00  0.00           C  
ATOM    812  O   LYS B  20       8.065   3.979  -4.959  1.00  0.00           O  
ATOM    813  CB  LYS B  20       5.099   3.177  -4.075  1.00  0.00           C  
ATOM    814  CG  LYS B  20       4.854   2.490  -5.409  1.00  0.00           C  
ATOM    815  CD  LYS B  20       3.381   2.517  -5.785  1.00  0.00           C  
ATOM    816  CE  LYS B  20       3.169   2.161  -7.248  1.00  0.00           C  
ATOM    817  NZ  LYS B  20       2.237   3.109  -7.920  1.00  0.00           N  
ATOM    818  H   LYS B  20       5.522   2.643  -1.628  1.00  0.00           H  
ATOM    819  HA  LYS B  20       6.863   1.985  -3.886  1.00  0.00           H  
ATOM    820  HB2 LYS B  20       4.357   2.827  -3.373  1.00  0.00           H  
ATOM    821  HB3 LYS B  20       4.974   4.241  -4.215  1.00  0.00           H  
ATOM    822  HG2 LYS B  20       5.419   3.002  -6.175  1.00  0.00           H  
ATOM    823  HG3 LYS B  20       5.181   1.464  -5.342  1.00  0.00           H  
ATOM    824  HD2 LYS B  20       2.851   1.802  -5.172  1.00  0.00           H  
ATOM    825  HD3 LYS B  20       2.991   3.507  -5.604  1.00  0.00           H  
ATOM    826  HE2 LYS B  20       4.123   2.188  -7.755  1.00  0.00           H  
ATOM    827  HE3 LYS B  20       2.759   1.163  -7.306  1.00  0.00           H  
ATOM    828  HZ1 LYS B  20       2.590   4.082  -7.829  1.00  0.00           H  
ATOM    829  HZ2 LYS B  20       2.157   2.874  -8.930  1.00  0.00           H  
ATOM    830  HZ3 LYS B  20       1.294   3.051  -7.486  1.00  0.00           H  
ATOM    831  N   GLN B  21       7.514   5.072  -3.074  1.00  0.00           N  
ATOM    832  CA  GLN B  21       8.370   6.216  -3.359  1.00  0.00           C  
ATOM    833  C   GLN B  21       9.790   6.005  -2.835  1.00  0.00           C  
ATOM    834  O   GLN B  21      10.763   6.382  -3.489  1.00  0.00           O  
ATOM    835  CB  GLN B  21       7.774   7.485  -2.748  1.00  0.00           C  
ATOM    836  CG  GLN B  21       8.547   8.747  -3.094  1.00  0.00           C  
ATOM    837  CD  GLN B  21       9.489   9.176  -1.986  1.00  0.00           C  
ATOM    838  OE1 GLN B  21      10.333   8.400  -1.539  1.00  0.00           O  
ATOM    839  NE2 GLN B  21       9.349  10.417  -1.536  1.00  0.00           N  
ATOM    840  H   GLN B  21       6.977   5.069  -2.254  1.00  0.00           H  
ATOM    841  HA  GLN B  21       8.411   6.335  -4.430  1.00  0.00           H  
ATOM    842  HB2 GLN B  21       6.760   7.601  -3.105  1.00  0.00           H  
ATOM    843  HB3 GLN B  21       7.758   7.380  -1.674  1.00  0.00           H  
ATOM    844  HG2 GLN B  21       9.125   8.567  -3.987  1.00  0.00           H  
ATOM    845  HG3 GLN B  21       7.842   9.546  -3.276  1.00  0.00           H  
ATOM    846 HE21 GLN B  21       8.655  10.979  -1.939  1.00  0.00           H  
ATOM    847 HE22 GLN B  21       9.945  10.720  -0.820  1.00  0.00           H  
ATOM    848  N   LYS B  22       9.904   5.424  -1.645  1.00  0.00           N  
ATOM    849  CA  LYS B  22      11.208   5.191  -1.029  1.00  0.00           C  
ATOM    850  C   LYS B  22      11.799   3.827  -1.395  1.00  0.00           C  
ATOM    851  O   LYS B  22      12.896   3.491  -0.950  1.00  0.00           O  
ATOM    852  CB  LYS B  22      11.097   5.307   0.491  1.00  0.00           C  
ATOM    853  CG  LYS B  22      10.137   4.301   1.102  1.00  0.00           C  
ATOM    854  CD  LYS B  22      10.818   3.438   2.154  1.00  0.00           C  
ATOM    855  CE  LYS B  22      11.044   4.206   3.445  1.00  0.00           C  
ATOM    856  NZ  LYS B  22       9.773   4.433   4.187  1.00  0.00           N  
ATOM    857  H   LYS B  22       9.093   5.159  -1.163  1.00  0.00           H  
ATOM    858  HA  LYS B  22      11.878   5.959  -1.384  1.00  0.00           H  
ATOM    859  HB2 LYS B  22      12.074   5.153   0.925  1.00  0.00           H  
ATOM    860  HB3 LYS B  22      10.754   6.300   0.742  1.00  0.00           H  
ATOM    861  HG2 LYS B  22       9.318   4.834   1.563  1.00  0.00           H  
ATOM    862  HG3 LYS B  22       9.758   3.664   0.317  1.00  0.00           H  
ATOM    863  HD2 LYS B  22      10.194   2.582   2.361  1.00  0.00           H  
ATOM    864  HD3 LYS B  22      11.770   3.106   1.770  1.00  0.00           H  
ATOM    865  HE2 LYS B  22      11.718   3.640   4.071  1.00  0.00           H  
ATOM    866  HE3 LYS B  22      11.489   5.160   3.208  1.00  0.00           H  
ATOM    867  HZ1 LYS B  22       9.011   4.680   3.523  1.00  0.00           H  
ATOM    868  HZ2 LYS B  22       9.502   3.574   4.705  1.00  0.00           H  
ATOM    869  HZ3 LYS B  22       9.891   5.211   4.868  1.00  0.00           H  
ATOM    870  N   VAL B  23      11.083   3.035  -2.195  1.00  0.00           N  
ATOM    871  CA  VAL B  23      11.579   1.713  -2.582  1.00  0.00           C  
ATOM    872  C   VAL B  23      13.021   1.793  -3.077  1.00  0.00           C  
ATOM    873  O   VAL B  23      13.930   1.228  -2.468  1.00  0.00           O  
ATOM    874  CB  VAL B  23      10.719   1.060  -3.684  1.00  0.00           C  
ATOM    875  CG1 VAL B  23      11.189  -0.362  -3.950  1.00  0.00           C  
ATOM    876  CG2 VAL B  23       9.249   1.072  -3.304  1.00  0.00           C  
ATOM    877  H   VAL B  23      10.212   3.338  -2.525  1.00  0.00           H  
ATOM    878  HA  VAL B  23      11.545   1.078  -1.707  1.00  0.00           H  
ATOM    879  HB  VAL B  23      10.840   1.632  -4.593  1.00  0.00           H  
ATOM    880 HG11 VAL B  23      12.258  -0.366  -4.107  1.00  0.00           H  
ATOM    881 HG12 VAL B  23      10.950  -0.986  -3.100  1.00  0.00           H  
ATOM    882 HG13 VAL B  23      10.695  -0.748  -4.829  1.00  0.00           H  
ATOM    883 HG21 VAL B  23       9.153   0.970  -2.233  1.00  0.00           H  
ATOM    884 HG22 VAL B  23       8.805   2.005  -3.617  1.00  0.00           H  
ATOM    885 HG23 VAL B  23       8.744   0.252  -3.791  1.00  0.00           H  
ATOM    886  N   GLN B  24      13.220   2.499  -4.184  1.00  0.00           N  
ATOM    887  CA  GLN B  24      14.549   2.656  -4.762  1.00  0.00           C  
ATOM    888  C   GLN B  24      15.465   3.418  -3.811  1.00  0.00           C  
ATOM    889  O   GLN B  24      16.663   3.145  -3.735  1.00  0.00           O  
ATOM    890  CB  GLN B  24      14.466   3.386  -6.104  1.00  0.00           C  
ATOM    891  CG  GLN B  24      13.321   2.912  -6.985  1.00  0.00           C  
ATOM    892  CD  GLN B  24      13.673   2.932  -8.460  1.00  0.00           C  
ATOM    893  OE1 GLN B  24      14.742   3.404  -8.848  1.00  0.00           O  
ATOM    894  NE2 GLN B  24      12.772   2.418  -9.289  1.00  0.00           N  
ATOM    895  H   GLN B  24      12.455   2.927  -4.622  1.00  0.00           H  
ATOM    896  HA  GLN B  24      14.959   1.670  -4.923  1.00  0.00           H  
ATOM    897  HB2 GLN B  24      14.336   4.441  -5.919  1.00  0.00           H  
ATOM    898  HB3 GLN B  24      15.391   3.235  -6.641  1.00  0.00           H  
ATOM    899  HG2 GLN B  24      13.064   1.901  -6.706  1.00  0.00           H  
ATOM    900  HG3 GLN B  24      12.470   3.556  -6.824  1.00  0.00           H  
ATOM    901 HE21 GLN B  24      11.944   2.060  -8.909  1.00  0.00           H  
ATOM    902 HE22 GLN B  24      12.974   2.418 -10.249  1.00  0.00           H  
ATOM    903  N   ALA B  25      14.891   4.372  -3.085  1.00  0.00           N  
ATOM    904  CA  ALA B  25      15.655   5.171  -2.135  1.00  0.00           C  
ATOM    905  C   ALA B  25      16.310   4.284  -1.081  1.00  0.00           C  
ATOM    906  O   ALA B  25      17.384   4.598  -0.569  1.00  0.00           O  
ATOM    907  CB  ALA B  25      14.759   6.207  -1.474  1.00  0.00           C  
ATOM    908  H   ALA B  25      13.932   4.541  -3.188  1.00  0.00           H  
ATOM    909  HA  ALA B  25      16.428   5.692  -2.682  1.00  0.00           H  
ATOM    910  HB1 ALA B  25      13.889   6.377  -2.093  1.00  0.00           H  
ATOM    911  HB2 ALA B  25      14.447   5.848  -0.505  1.00  0.00           H  
ATOM    912  HB3 ALA B  25      15.304   7.132  -1.358  1.00  0.00           H  
ATOM    913  N   LEU B  26      15.654   3.172  -0.765  1.00  0.00           N  
ATOM    914  CA  LEU B  26      16.172   2.234   0.225  1.00  0.00           C  
ATOM    915  C   LEU B  26      17.372   1.473  -0.328  1.00  0.00           C  
ATOM    916  O   LEU B  26      18.482   1.583   0.191  1.00  0.00           O  
ATOM    917  CB  LEU B  26      15.078   1.251   0.648  1.00  0.00           C  
ATOM    918  CG  LEU B  26      13.980   1.845   1.530  1.00  0.00           C  
ATOM    919  CD1 LEU B  26      12.882   0.823   1.779  1.00  0.00           C  
ATOM    920  CD2 LEU B  26      14.562   2.341   2.847  1.00  0.00           C  
ATOM    921  H   LEU B  26      14.803   2.974  -1.210  1.00  0.00           H  
ATOM    922  HA  LEU B  26      16.486   2.802   1.087  1.00  0.00           H  
ATOM    923  HB2 LEU B  26      14.618   0.852  -0.245  1.00  0.00           H  
ATOM    924  HB3 LEU B  26      15.542   0.439   1.187  1.00  0.00           H  
ATOM    925  HG  LEU B  26      13.539   2.690   1.021  1.00  0.00           H  
ATOM    926 HD11 LEU B  26      13.305  -0.171   1.764  1.00  0.00           H  
ATOM    927 HD12 LEU B  26      12.428   1.007   2.741  1.00  0.00           H  
ATOM    928 HD13 LEU B  26      12.131   0.906   1.006  1.00  0.00           H  
ATOM    929 HD21 LEU B  26      15.638   2.254   2.823  1.00  0.00           H  
ATOM    930 HD22 LEU B  26      14.288   3.375   2.995  1.00  0.00           H  
ATOM    931 HD23 LEU B  26      14.172   1.746   3.661  1.00  0.00           H  
ATOM    932  N   ARG B  27      17.141   0.704  -1.388  1.00  0.00           N  
ATOM    933  CA  ARG B  27      18.206  -0.073  -2.015  1.00  0.00           C  
ATOM    934  C   ARG B  27      19.353   0.828  -2.460  1.00  0.00           C  
ATOM    935  O   ARG B  27      20.501   0.393  -2.540  1.00  0.00           O  
ATOM    936  CB  ARG B  27      17.662  -0.857  -3.212  1.00  0.00           C  
ATOM    937  CG  ARG B  27      16.771  -0.036  -4.130  1.00  0.00           C  
ATOM    938  CD  ARG B  27      15.468  -0.757  -4.434  1.00  0.00           C  
ATOM    939  NE  ARG B  27      14.998  -0.492  -5.792  1.00  0.00           N  
ATOM    940  CZ  ARG B  27      15.634  -0.897  -6.889  1.00  0.00           C  
ATOM    941  NH1 ARG B  27      16.769  -1.579  -6.794  1.00  0.00           N  
ATOM    942  NH2 ARG B  27      15.135  -0.616  -8.085  1.00  0.00           N  
ATOM    943  H   ARG B  27      16.234   0.660  -1.757  1.00  0.00           H  
ATOM    944  HA  ARG B  27      18.579  -0.771  -1.280  1.00  0.00           H  
ATOM    945  HB2 ARG B  27      18.496  -1.225  -3.792  1.00  0.00           H  
ATOM    946  HB3 ARG B  27      17.091  -1.697  -2.846  1.00  0.00           H  
ATOM    947  HG2 ARG B  27      16.547   0.906  -3.654  1.00  0.00           H  
ATOM    948  HG3 ARG B  27      17.297   0.144  -5.057  1.00  0.00           H  
ATOM    949  HD2 ARG B  27      15.624  -1.819  -4.319  1.00  0.00           H  
ATOM    950  HD3 ARG B  27      14.717  -0.427  -3.733  1.00  0.00           H  
ATOM    951  HE  ARG B  27      14.163   0.011  -5.892  1.00  0.00           H  
ATOM    952 HH11 ARG B  27      17.150  -1.793  -5.896  1.00  0.00           H  
ATOM    953 HH12 ARG B  27      17.241  -1.880  -7.622  1.00  0.00           H  
ATOM    954 HH21 ARG B  27      14.281  -0.102  -8.163  1.00  0.00           H  
ATOM    955 HH22 ARG B  27      15.613  -0.920  -8.910  1.00  0.00           H  
ATOM    956  N   HIS B  28      19.036   2.088  -2.748  1.00  0.00           N  
ATOM    957  CA  HIS B  28      20.045   3.048  -3.183  1.00  0.00           C  
ATOM    958  C   HIS B  28      21.132   3.213  -2.125  1.00  0.00           C  
ATOM    959  O   HIS B  28      22.286   2.846  -2.344  1.00  0.00           O  
ATOM    960  CB  HIS B  28      19.395   4.403  -3.480  1.00  0.00           C  
ATOM    961  CG  HIS B  28      19.317   4.720  -4.941  1.00  0.00           C  
ATOM    962  ND1 HIS B  28      19.385   3.773  -5.939  1.00  0.00           N  
ATOM    963  CD2 HIS B  28      19.172   5.916  -5.569  1.00  0.00           C  
ATOM    964  CE1 HIS B  28      19.281   4.407  -7.115  1.00  0.00           C  
ATOM    965  NE2 HIS B  28      19.149   5.708  -6.946  1.00  0.00           N  
ATOM    966  H   HIS B  28      18.105   2.379  -2.665  1.00  0.00           H  
ATOM    967  HA  HIS B  28      20.494   2.669  -4.088  1.00  0.00           H  
ATOM    968  HB2 HIS B  28      18.390   4.406  -3.086  1.00  0.00           H  
ATOM    969  HB3 HIS B  28      19.967   5.183  -3.000  1.00  0.00           H  
ATOM    970  HD1 HIS B  28      19.490   2.807  -5.810  1.00  0.00           H  
ATOM    971  HD2 HIS B  28      19.086   6.878  -5.088  1.00  0.00           H  
ATOM    972  HE1 HIS B  28      19.301   3.915  -8.076  1.00  0.00           H  
ATOM    973  N   LYS B  29      20.753   3.767  -0.977  1.00  0.00           N  
ATOM    974  CA  LYS B  29      21.695   3.980   0.115  1.00  0.00           C  
ATOM    975  C   LYS B  29      22.111   2.654   0.742  1.00  0.00           C  
ATOM    976  O   LYS B  29      21.574   1.599   0.404  1.00  0.00           O  
ATOM    977  CB  LYS B  29      21.075   4.888   1.179  1.00  0.00           C  
ATOM    978  CG  LYS B  29      22.077   5.816   1.846  1.00  0.00           C  
ATOM    979  CD  LYS B  29      21.400   7.054   2.411  1.00  0.00           C  
ATOM    980  CE  LYS B  29      21.515   8.235   1.461  1.00  0.00           C  
ATOM    981  NZ  LYS B  29      22.924   8.695   1.314  1.00  0.00           N  
ATOM    982  H   LYS B  29      19.818   4.038  -0.864  1.00  0.00           H  
ATOM    983  HA  LYS B  29      22.570   4.463  -0.291  1.00  0.00           H  
ATOM    984  HB2 LYS B  29      20.309   5.493   0.717  1.00  0.00           H  
ATOM    985  HB3 LYS B  29      20.623   4.273   1.943  1.00  0.00           H  
ATOM    986  HG2 LYS B  29      22.564   5.286   2.650  1.00  0.00           H  
ATOM    987  HG3 LYS B  29      22.811   6.120   1.114  1.00  0.00           H  
ATOM    988  HD2 LYS B  29      20.355   6.837   2.574  1.00  0.00           H  
ATOM    989  HD3 LYS B  29      21.867   7.310   3.350  1.00  0.00           H  
ATOM    990  HE2 LYS B  29      21.140   7.940   0.492  1.00  0.00           H  
ATOM    991  HE3 LYS B  29      20.917   9.049   1.845  1.00  0.00           H  
ATOM    992  HZ1 LYS B  29      23.578   7.921   1.546  1.00  0.00           H  
ATOM    993  HZ2 LYS B  29      23.099   9.003   0.337  1.00  0.00           H  
ATOM    994  HZ3 LYS B  29      23.107   9.494   1.956  1.00  0.00           H  
ATOM    995  N   GLY B  30      23.073   2.716   1.658  1.00  0.00           N  
ATOM    996  CA  GLY B  30      23.546   1.514   2.318  1.00  0.00           C  
ATOM    997  C   GLY B  30      23.089   1.426   3.761  1.00  0.00           C  
ATOM    998  O   GLY B  30      21.891   1.472   4.045  1.00  0.00           O  
ATOM    999  H   GLY B  30      23.464   3.585   1.886  1.00  0.00           H  
ATOM   1000  HA2 GLY B  30      23.177   0.652   1.782  1.00  0.00           H  
ATOM   1001  HA3 GLY B  30      24.626   1.504   2.295  1.00  0.00           H  
TER    1005      NH2 B  31                                                      
ENDMDL                                                                          
