# Supplementary material for: Comparative Performance of High-Throughput Methods for Protein pKa Predictions
Source: J Chem Inf Model. 2023 Aug 8;63(16):5169–81. doi: 10.1021/acs.jcim.3c00165 (PMC10466379; doi:10.1021/acs.jcim.3c00165)
Supplement: Supplementary file 3 — ci3c00165_si_003.zip [file ci3c00165_si_003.zip › curated_pdbs/1cvo_curated_3.pdb]

ATOM      1  N   LEU A   1      -7.246  33.160  56.074  1.00 28.15           N  
ATOM      2  CA  LEU A   1      -6.569  32.576  57.227  1.00 26.73           C  
ATOM      3  C   LEU A   1      -5.849  33.686  57.989  1.00 30.89           C  
ATOM      4  O   LEU A   1      -5.115  34.477  57.386  1.00 29.45           O  
ATOM      5  CB  LEU A   1      -5.569  31.513  56.755  1.00 24.96           C  
ATOM      6  CG  LEU A   1      -4.706  30.679  57.705  1.00 17.15           C  
ATOM      7  CD1 LEU A   1      -5.522  29.667  58.468  1.00 18.46           C  
ATOM      8  CD2 LEU A   1      -3.676  29.964  56.876  1.00 18.08           C  
ATOM      9  N   LYS A   2      -6.275  33.883  59.236  1.00 27.82           N  
ATOM     10  CA  LYS A   2      -5.579  34.717  60.207  1.00 26.75           C  
ATOM     11  C   LYS A   2      -4.681  33.835  61.064  1.00 26.76           C  
ATOM     12  O   LYS A   2      -5.170  32.944  61.760  1.00 23.82           O  
ATOM     13  CB  LYS A   2      -6.595  35.406  61.120  1.00 26.15           C  
ATOM     14  CG  LYS A   2      -7.606  36.277  60.380  1.00 31.23           C  
ATOM     15  CD  LYS A   2      -8.721  36.712  61.311  1.00 33.48           C  
ATOM     16  CE  LYS A   2      -9.921  37.249  60.550  1.00 33.61           C  
ATOM     17  NZ  LYS A   2     -10.675  36.173  59.820  1.00 36.52           N  
ATOM     18  N   CYS A   3      -3.386  34.117  61.064  1.00 26.22           N  
ATOM     19  CA  CYS A   3      -2.464  33.460  61.985  1.00 23.86           C  
ATOM     20  C   CYS A   3      -1.876  34.455  62.955  1.00 24.78           C  
ATOM     21  O   CYS A   3      -1.555  35.563  62.564  1.00 25.91           O  
ATOM     22  CB  CYS A   3      -1.308  32.819  61.229  1.00 22.04           C  
ATOM     23  SG  CYS A   3      -1.812  31.749  59.866  1.00 19.97           S  
ATOM     24  N   HIS A   4      -1.523  33.991  64.149  1.00 27.38           N  
ATOM     25  CA  HIS A   4      -0.678  34.787  65.033  1.00 26.21           C  
ATOM     26  C   HIS A   4       0.678  34.930  64.390  1.00 25.74           C  
ATOM     27  O   HIS A   4       1.157  33.991  63.750  1.00 26.02           O  
ATOM     28  CB  HIS A   4      -0.526  34.101  66.371  1.00 26.92           C  
ATOM     29  CG  HIS A   4      -1.794  34.042  67.149  1.00 26.23           C  
ATOM     30  ND1 HIS A   4      -2.550  32.896  67.250  1.00 26.40           N  
ATOM     31  CD2 HIS A   4      -2.506  35.022  67.752  1.00 29.96           C  
ATOM     32  CE1 HIS A   4      -3.682  33.177  67.868  1.00 30.38           C  
ATOM     33  NE2 HIS A   4      -3.679  34.460  68.182  1.00 31.79           N  
ATOM     34  N   ASN A   5       1.267  36.116  64.504  1.00 25.49           N  
ATOM     35  CA  ASN A   5       2.540  36.410  63.833  1.00 25.83           C  
ATOM     36  C   ASN A   5       3.558  37.037  64.756  1.00 24.39           C  
ATOM     37  O   ASN A   5       4.626  37.457  64.309  1.00 24.08           O  
ATOM     38  CB  ASN A   5       2.319  37.339  62.634  1.00 24.99           C  
ATOM     39  CG  ASN A   5       1.673  38.651  63.023  1.00 26.54           C  
ATOM     40  OD1 ASN A   5       0.678  38.685  63.751  1.00 27.22           O  
ATOM     41  ND2 ASN A   5       2.270  39.744  62.580  1.00 28.67           N  
ATOM     42  N   THR A   6       3.187  37.181  66.023  1.00 24.89           N  
ATOM     43  CA  THR A   6       4.058  37.808  67.006  1.00 25.59           C  
ATOM     44  C   THR A   6       4.260  36.893  68.194  1.00 25.30           C  
ATOM     45  O   THR A   6       3.730  35.792  68.239  1.00 30.91           O  
ATOM     46  CB  THR A   6       3.491  39.162  67.520  1.00 22.58           C  
ATOM     47  OG1 THR A   6       2.270  38.939  68.235  1.00 21.41           O  
ATOM     48  CG2 THR A   6       3.237  40.109  66.365  1.00 21.35           C  
ATOM     49  N   GLN A   7       5.004  37.379  69.173  1.00 28.01           N  
ATOM     50  CA  GLN A   7       5.362  36.589  70.338  1.00 27.89           C  
ATOM     51  C   GLN A   7       4.223  36.602  71.353  1.00 28.80           C  
ATOM     52  O   GLN A   7       4.139  35.728  72.213  1.00 28.86           O  
ATOM     53  CB  GLN A   7       6.630  37.177  70.943  1.00 28.68           C  
ATOM     54  CG  GLN A   7       7.211  36.437  72.108  1.00 29.69           C  
ATOM     55  CD  GLN A   7       8.408  37.174  72.661  1.00 28.84           C  
ATOM     56  OE1 GLN A   7       9.069  37.926  71.932  1.00 27.05           O  
ATOM     57  NE2 GLN A   7       8.649  37.037  73.963  1.00 25.07           N  
ATOM     58  N   LEU A   8       3.274  37.514  71.153  1.00 27.39           N  
ATOM     59  CA  LEU A   8       2.203  37.738  72.115  1.00 27.67           C  
ATOM     60  C   LEU A   8       0.894  37.141  71.611  1.00 30.60           C  
ATOM     61  O   LEU A   8       0.761  36.828  70.424  1.00 34.70           O  
ATOM     62  CB  LEU A   8       2.020  39.229  72.348  1.00 25.36           C  
ATOM     63  CG  LEU A   8       3.249  40.110  72.235  1.00 26.34           C  
ATOM     64  CD1 LEU A   8       2.741  41.467  71.922  1.00 20.09           C  
ATOM     65  CD2 LEU A   8       4.101  40.109  73.504  1.00 23.86           C  
ATOM     66  N   PRO A   9      -0.118  37.032  72.495  1.00 30.88           N  
ATOM     67  CA  PRO A   9      -1.231  36.093  72.286  1.00 31.95           C  
ATOM     68  C   PRO A   9      -2.320  36.569  71.322  1.00 34.65           C  
ATOM     69  O   PRO A   9      -3.153  35.774  70.862  1.00 37.23           O  
ATOM     70  CB  PRO A   9      -1.791  35.873  73.694  1.00 32.57           C  
ATOM     71  CG  PRO A   9      -0.789  36.531  74.636  1.00 31.40           C  
ATOM     72  CD  PRO A   9      -0.178  37.628  73.837  1.00 26.81           C  
ATOM     73  N   PHE A  10      -2.328  37.861  71.022  1.00 34.49           N  
ATOM     74  CA  PHE A  10      -3.410  38.414  70.236  1.00 36.10           C  
ATOM     75  C   PHE A  10      -3.062  38.743  68.789  1.00 34.10           C  
ATOM     76  O   PHE A  10      -3.669  38.185  67.875  1.00 40.09           O  
ATOM     77  CB  PHE A  10      -4.017  39.634  70.942  1.00 42.76           C  
ATOM     78  CG  PHE A  10      -5.463  39.446  71.315  1.00 44.29           C  
ATOM     79  CD1 PHE A  10      -5.810  38.662  72.421  1.00 43.59           C  
ATOM     80  CD2 PHE A  10      -6.474  39.887  70.458  1.00 44.62           C  
ATOM     81  CE1 PHE A  10      -7.131  38.301  72.668  1.00 43.51           C  
ATOM     82  CE2 PHE A  10      -7.804  39.534  70.694  1.00 45.31           C  
ATOM     83  CZ  PHE A  10      -8.131  38.734  71.804  1.00 44.83           C  
ATOM     84  N   ILE A  11      -2.066  39.597  68.582  1.00 27.38           N  
ATOM     85  CA  ILE A  11      -1.769  40.142  67.258  1.00 26.04           C  
ATOM     86  C   ILE A  11      -1.732  39.074  66.134  1.00 28.47           C  
ATOM     87  O   ILE A  11      -1.035  38.063  66.238  1.00 30.75           O  
ATOM     88  CB  ILE A  11      -0.426  40.944  67.285  1.00 26.67           C  
ATOM     89  CG1 ILE A  11      -0.581  42.216  68.120  1.00 27.92           C  
ATOM     90  CG2 ILE A  11      -0.028  41.371  65.884  1.00 25.85           C  
ATOM     91  CD1 ILE A  11      -0.830  41.987  69.594  1.00 31.90           C  
ATOM     92  N   TYR A  12      -2.512  39.298  65.081  1.00 25.65           N  
ATOM     93  CA  TYR A  12      -2.603  38.361  63.971  1.00 26.53           C  
ATOM     94  C   TYR A  12      -2.532  39.083  62.624  1.00 24.27           C  
ATOM     95  O   TYR A  12      -2.668  40.300  62.562  1.00 28.76           O  
ATOM     96  CB  TYR A  12      -3.892  37.535  64.068  1.00 30.93           C  
ATOM     97  CG  TYR A  12      -5.147  38.327  64.335  1.00 33.13           C  
ATOM     98  CD1 TYR A  12      -5.817  38.990  63.302  1.00 38.35           C  
ATOM     99  CD2 TYR A  12      -5.707  38.360  65.608  1.00 36.82           C  
ATOM    100  CE1 TYR A  12      -7.011  39.665  63.535  1.00 37.04           C  
ATOM    101  CE2 TYR A  12      -6.897  39.033  65.857  1.00 38.49           C  
ATOM    102  CZ  TYR A  12      -7.543  39.688  64.820  1.00 38.12           C  
ATOM    103  OH  TYR A  12      -8.700  40.394  65.093  1.00 42.09           O  
ATOM    104  N   LYS A  13      -2.177  38.366  61.565  1.00 23.80           N  
ATOM    105  CA  LYS A  13      -2.221  38.936  60.228  1.00 23.29           C  
ATOM    106  C   LYS A  13      -3.174  38.112  59.389  1.00 31.61           C  
ATOM    107  O   LYS A  13      -3.515  36.977  59.734  1.00 28.85           O  
ATOM    108  CB  LYS A  13      -0.832  38.949  59.579  1.00 26.79           C  
ATOM    109  CG  LYS A  13      -0.195  37.574  59.411  1.00 25.72           C  
ATOM    110  CD  LYS A  13       1.200  37.662  58.805  1.00 26.88           C  
ATOM    111  CE  LYS A  13       1.153  37.669  57.280  1.00 35.59           C  
ATOM    112  NZ  LYS A  13       2.388  37.088  56.628  1.00 35.87           N  
ATOM    113  N   THR A  14      -3.733  38.756  58.378  1.00 31.65           N  
ATOM    114  CA  THR A  14      -4.389  38.043  57.300  1.00 36.83           C  
ATOM    115  C   THR A  14      -3.286  37.466  56.418  1.00 32.02           C  
ATOM    116  O   THR A  14      -2.380  38.179  55.982  1.00 37.31           O  
ATOM    117  CB  THR A  14      -5.328  39.002  56.496  1.00 33.31           C  
ATOM    118  OG1 THR A  14      -6.428  39.400  57.335  1.00 35.34           O  
ATOM    119  CG2 THR A  14      -5.881  38.324  55.252  1.00 33.13           C  
ATOM    120  N   CYS A  15      -3.247  36.149  56.336  1.00 30.34           N  
ATOM    121  CA  CYS A  15      -2.222  35.499  55.545  1.00 33.91           C  
ATOM    122  C   CYS A  15      -2.362  35.850  54.065  1.00 34.19           C  
ATOM    123  O   CYS A  15      -3.471  35.853  53.514  1.00 30.35           O  
ATOM    124  CB  CYS A  15      -2.289  33.985  55.746  1.00 35.06           C  
ATOM    125  SG  CYS A  15      -1.688  33.487  57.382  1.00 31.15           S  
ATOM    126  N   PRO A  16      -1.238  36.198  53.416  1.00 33.18           N  
ATOM    127  CA  PRO A  16      -1.202  36.555  52.002  1.00 33.15           C  
ATOM    128  C   PRO A  16      -1.779  35.451  51.120  1.00 35.90           C  
ATOM    129  O   PRO A  16      -1.769  34.271  51.489  1.00 33.02           O  
ATOM    130  CB  PRO A  16       0.282  36.786  51.743  1.00 31.64           C  
ATOM    131  CG  PRO A  16       0.818  37.180  53.082  1.00 30.63           C  
ATOM    132  CD  PRO A  16       0.106  36.266  54.009  1.00 31.80           C  
ATOM    133  N   GLU A  17      -2.348  35.850  49.988  1.00 39.08           N  
ATOM    134  CA  GLU A  17      -3.049  34.919  49.116  1.00 38.29           C  
ATOM    135  C   GLU A  17      -2.144  33.731  48.768  1.00 34.44           C  
ATOM    136  O   GLU A  17      -0.956  33.916  48.488  1.00 33.37           O  
ATOM    137  CB  GLU A  17      -3.529  35.648  47.848  1.00 37.83           C  
ATOM    138  CG  GLU A  17      -4.980  35.322  47.417  1.00 40.46           C  
ATOM    139  CD  GLU A  17      -6.043  35.651  48.474  1.00 42.17           C  
ATOM    140  OE1 GLU A  17      -6.292  34.800  49.355  1.00 41.19           O  
ATOM    141  OE2 GLU A  17      -6.691  36.722  48.380  1.00 42.65           O  
ATOM    142  N   GLY A  18      -2.643  32.528  49.056  1.00 31.39           N  
ATOM    143  CA  GLY A  18      -1.901  31.316  48.766  1.00 28.57           C  
ATOM    144  C   GLY A  18      -0.955  30.861  49.877  1.00 36.55           C  
ATOM    145  O   GLY A  18      -0.072  30.032  49.634  1.00 39.14           O  
ATOM    146  N   LYS A  19      -1.118  31.389  51.090  1.00 32.39           N  
ATOM    147  CA  LYS A  19      -0.421  30.848  52.253  1.00 26.45           C  
ATOM    148  C   LYS A  19      -1.484  30.314  53.179  1.00 25.82           C  
ATOM    149  O   LYS A  19      -2.037  31.059  53.992  1.00 28.03           O  
ATOM    150  CB  LYS A  19       0.363  31.937  52.983  1.00 23.09           C  
ATOM    151  CG  LYS A  19       1.655  32.311  52.340  1.00 23.40           C  
ATOM    152  CD  LYS A  19       2.470  33.170  53.269  1.00 25.75           C  
ATOM    153  CE  LYS A  19       3.795  33.580  52.635  1.00 30.58           C  
ATOM    154  NZ  LYS A  19       4.560  32.426  52.085  1.00 35.20           N  
ATOM    155  N   ASN A  20      -1.816  29.041  53.037  1.00 27.60           N  
ATOM    156  CA  ASN A  20      -2.956  28.533  53.768  1.00 33.37           C  
ATOM    157  C   ASN A  20      -2.597  27.590  54.906  1.00 31.45           C  
ATOM    158  O   ASN A  20      -3.428  26.783  55.338  1.00 31.18           O  
ATOM    159  CB  ASN A  20      -3.977  27.911  52.802  1.00 41.60           C  
ATOM    160  CG  ASN A  20      -5.052  28.925  52.347  1.00 46.07           C  
ATOM    161  OD1 ASN A  20      -5.442  29.831  53.100  1.00 44.20           O  
ATOM    162  ND2 ASN A  20      -5.529  28.769  51.115  1.00 45.70           N  
ATOM    163  N   LEU A  21      -1.446  27.874  55.524  1.00 28.14           N  
ATOM    164  CA  LEU A  21      -0.984  27.214  56.758  1.00 21.25           C  
ATOM    165  C   LEU A  21      -0.534  28.271  57.775  1.00 19.61           C  
ATOM    166  O   LEU A  21       0.172  29.207  57.404  1.00 19.62           O  
ATOM    167  CB  LEU A  21       0.208  26.303  56.446  1.00 19.21           C  
ATOM    168  CG  LEU A  21       0.153  24.789  56.636  1.00 18.88           C  
ATOM    169  CD1 LEU A  21      -1.277  24.278  56.768  1.00 19.89           C  
ATOM    170  CD2 LEU A  21       0.850  24.155  55.450  1.00 16.00           C  
ATOM    171  N   CYS A  22      -0.933  28.124  59.038  1.00 16.42           N  
ATOM    172  CA  CYS A  22      -0.235  28.796  60.144  1.00 19.81           C  
ATOM    173  C   CYS A  22       0.877  27.926  60.739  1.00 18.69           C  
ATOM    174  O   CYS A  22       0.690  26.729  60.930  1.00 23.81           O  
ATOM    175  CB  CYS A  22      -1.198  29.151  61.263  1.00 11.26           C  
ATOM    176  SG  CYS A  22      -2.616  30.114  60.731  1.00 17.74           S  
ATOM    177  N   PHE A  23       2.005  28.534  61.098  1.00 19.48           N  
ATOM    178  CA  PHE A  23       3.038  27.797  61.815  1.00 20.22           C  
ATOM    179  C   PHE A  23       3.426  28.382  63.168  1.00 17.39           C  
ATOM    180  O   PHE A  23       3.097  29.513  63.481  1.00 15.12           O  
ATOM    181  CB  PHE A  23       4.281  27.575  60.942  1.00 18.75           C  
ATOM    182  CG  PHE A  23       5.185  28.758  60.844  1.00 25.64           C  
ATOM    183  CD1 PHE A  23       6.154  28.994  61.812  1.00 26.27           C  
ATOM    184  CD2 PHE A  23       5.100  29.623  59.758  1.00 30.29           C  
ATOM    185  CE1 PHE A  23       7.020  30.071  61.706  1.00 21.11           C  
ATOM    186  CE2 PHE A  23       5.969  30.712  59.641  1.00 26.17           C  
ATOM    187  CZ  PHE A  23       6.928  30.933  60.617  1.00 25.37           C  
ATOM    188  N   LYS A  24       4.006  27.529  64.001  1.00 19.82           N  
ATOM    189  CA  LYS A  24       4.470  27.885  65.333  1.00 24.33           C  
ATOM    190  C   LYS A  24       5.801  27.172  65.508  1.00 24.09           C  
ATOM    191  O   LYS A  24       5.876  25.960  65.324  1.00 24.61           O  
ATOM    192  CB  LYS A  24       3.469  27.404  66.400  1.00 25.15           C  
ATOM    193  CG  LYS A  24       3.974  27.496  67.847  1.00 30.89           C  
ATOM    194  CD  LYS A  24       2.857  27.434  68.891  1.00 30.34           C  
ATOM    195  CE  LYS A  24       1.775  26.456  69.305  1.00 30.18           C  
ATOM    196  NZ  LYS A  24       2.352  25.269  69.996  1.00 30.40           N  
ATOM    197  N   ALA A  25       6.868  27.956  65.632  1.00 24.42           N  
ATOM    198  CA  ALA A  25       8.200  27.436  65.912  1.00 22.39           C  
ATOM    199  C   ALA A  25       8.489  27.491  67.413  1.00 24.83           C  
ATOM    200  O   ALA A  25       8.235  28.503  68.082  1.00 27.06           O  
ATOM    201  CB  ALA A  25       9.232  28.231  65.145  1.00 21.67           C  
ATOM    202  N   THR A  26       8.916  26.365  67.961  1.00 25.31           N  
ATOM    203  CA  THR A  26       9.293  26.308  69.366  1.00 25.25           C  
ATOM    204  C   THR A  26      10.786  25.932  69.477  1.00 24.62           C  
ATOM    205  O   THR A  26      11.387  25.456  68.511  1.00 25.62           O  
ATOM    206  CB  THR A  26       8.377  25.294  70.101  1.00 24.64           C  
ATOM    207  OG1 THR A  26       7.008  25.641  69.869  1.00 23.13           O  
ATOM    208  CG2 THR A  26       8.604  25.334  71.597  1.00 33.76           C  
ATOM    209  N   LEU A  27      11.413  26.254  70.600  1.00 25.48           N  
ATOM    210  CA  LEU A  27      12.759  25.753  70.896  1.00 24.37           C  
ATOM    211  C   LEU A  27      12.758  24.232  71.090  1.00 26.18           C  
ATOM    212  O   LEU A  27      12.239  23.719  72.085  1.00 27.72           O  
ATOM    213  CB  LEU A  27      13.313  26.431  72.156  1.00 21.06           C  
ATOM    214  CG  LEU A  27      14.617  27.213  72.029  1.00 20.19           C  
ATOM    215  CD1 LEU A  27      14.493  28.230  70.943  1.00 22.28           C  
ATOM    216  CD2 LEU A  27      14.930  27.886  73.335  1.00 21.46           C  
ATOM    217  N   LYS A  28      13.421  23.530  70.174  1.00 30.04           N  
ATOM    218  CA  LYS A  28      13.410  22.068  70.118  1.00 30.16           C  
ATOM    219  C   LYS A  28      13.785  21.411  71.435  1.00 37.77           C  
ATOM    220  O   LYS A  28      13.401  20.271  71.706  1.00 41.33           O  
ATOM    221  CB  LYS A  28      14.383  21.579  69.058  1.00 28.30           C  
ATOM    222  CG  LYS A  28      14.072  20.194  68.564  1.00 26.02           C  
ATOM    223  CD  LYS A  28      15.122  19.708  67.580  1.00 26.50           C  
ATOM    224  CE  LYS A  28      14.867  20.190  66.162  1.00 24.28           C  
ATOM    225  NZ  LYS A  28      15.996  19.774  65.279  1.00 24.64           N  
ATOM    226  N   LYS A  29      14.678  22.059  72.166  1.00 40.16           N  
ATOM    227  CA  LYS A  29      15.215  21.470  73.380  1.00 41.14           C  
ATOM    228  C   LYS A  29      14.258  21.610  74.576  1.00 37.76           C  
ATOM    229  O   LYS A  29      13.552  20.663  74.914  1.00 41.02           O  
ATOM    230  CB  LYS A  29      16.582  22.090  73.702  1.00 38.88           C  
ATOM    231  CG  LYS A  29      17.501  22.314  72.502  1.00 41.30           C  
ATOM    232  CD  LYS A  29      17.472  23.773  72.040  1.00 43.08           C  
ATOM    233  CE  LYS A  29      18.124  23.943  70.662  1.00 41.62           C  
ATOM    234  NZ  LYS A  29      18.948  25.196  70.535  1.00 36.77           N  
ATOM    235  N   PHE A  30      14.110  22.825  75.096  1.00 40.98           N  
ATOM    236  CA  PHE A  30      13.684  23.016  76.484  1.00 41.36           C  
ATOM    237  C   PHE A  30      12.192  23.369  76.629  1.00 38.97           C  
ATOM    238  O   PHE A  30      11.531  23.672  75.635  1.00 39.36           O  
ATOM    239  CB  PHE A  30      14.561  24.097  77.131  1.00 40.20           C  
ATOM    240  CG  PHE A  30      15.958  24.137  76.593  1.00 35.08           C  
ATOM    241  CD1 PHE A  30      16.880  23.153  76.948  1.00 37.15           C  
ATOM    242  CD2 PHE A  30      16.316  25.080  75.634  1.00 38.79           C  
ATOM    243  CE1 PHE A  30      18.138  23.101  76.342  1.00 40.04           C  
ATOM    244  CE2 PHE A  30      17.562  25.041  75.024  1.00 39.25           C  
ATOM    245  CZ  PHE A  30      18.478  24.048  75.375  1.00 40.50           C  
ATOM    246  N   PRO A  31      11.651  23.347  77.878  1.00 39.55           N  
ATOM    247  CA  PRO A  31      10.239  23.626  78.208  1.00 35.63           C  
ATOM    248  C   PRO A  31       9.824  25.102  78.185  1.00 37.85           C  
ATOM    249  O   PRO A  31       9.228  25.611  79.137  1.00 41.29           O  
ATOM    250  CB  PRO A  31      10.086  23.047  79.611  1.00 39.69           C  
ATOM    251  CG  PRO A  31      11.434  23.272  80.221  1.00 36.84           C  
ATOM    252  CD  PRO A  31      12.393  22.932  79.090  1.00 36.70           C  
ATOM    253  N   LEU A  32      10.084  25.769  77.072  1.00 35.18           N  
ATOM    254  CA  LEU A  32       9.525  27.086  76.840  1.00 31.49           C  
ATOM    255  C   LEU A  32       8.224  26.891  76.074  1.00 32.92           C  
ATOM    256  O   LEU A  32       8.230  26.741  74.844  1.00 34.79           O  
ATOM    257  CB  LEU A  32      10.501  27.925  76.020  1.00 27.28           C  
ATOM    258  CG  LEU A  32      11.741  28.364  76.787  1.00 35.26           C  
ATOM    259  CD1 LEU A  32      12.993  28.047  75.975  1.00 30.08           C  
ATOM    260  CD2 LEU A  32      11.625  29.846  77.110  1.00 30.88           C  
ATOM    261  N   LYS A  33       7.126  26.740  76.802  1.00 31.48           N  
ATOM    262  CA  LYS A  33       5.840  26.578  76.142  1.00 33.62           C  
ATOM    263  C   LYS A  33       5.361  27.939  75.653  1.00 30.52           C  
ATOM    264  O   LYS A  33       4.466  28.564  76.246  1.00 31.68           O  
ATOM    265  CB  LYS A  33       4.816  25.936  77.089  1.00 40.71           C  
ATOM    266  CG  LYS A  33       3.491  25.539  76.421  1.00 39.94           C  
ATOM    267  CD  LYS A  33       3.682  25.024  74.991  1.00 40.86           C  
ATOM    268  CE  LYS A  33       2.429  24.315  74.492  1.00 37.47           C  
ATOM    269  NZ  LYS A  33       1.247  25.211  74.561  1.00 38.00           N  
ATOM    270  N   PHE A  34       6.075  28.456  74.661  1.00 33.68           N  
ATOM    271  CA  PHE A  34       5.723  29.719  74.033  1.00 29.81           C  
ATOM    272  C   PHE A  34       6.587  29.891  72.792  1.00 30.30           C  
ATOM    273  O   PHE A  34       7.655  29.274  72.679  1.00 31.16           O  
ATOM    274  CB  PHE A  34       5.877  30.885  75.040  1.00 32.81           C  
ATOM    275  CG  PHE A  34       7.146  31.699  74.892  1.00 31.78           C  
ATOM    276  CD1 PHE A  34       8.406  31.115  75.082  1.00 32.08           C  
ATOM    277  CD2 PHE A  34       7.072  33.079  74.686  1.00 29.65           C  
ATOM    278  CE1 PHE A  34       9.565  31.890  75.070  1.00 30.87           C  
ATOM    279  CE2 PHE A  34       8.225  33.862  74.676  1.00 30.95           C  
ATOM    280  CZ  PHE A  34       9.473  33.264  74.865  1.00 29.86           C  
ATOM    281  N   PRO A  35       6.023  30.517  71.758  1.00 30.86           N  
ATOM    282  CA  PRO A  35       6.590  30.383  70.421  1.00 28.62           C  
ATOM    283  C   PRO A  35       7.683  31.401  70.159  1.00 29.91           C  
ATOM    284  O   PRO A  35       7.626  32.558  70.601  1.00 30.94           O  
ATOM    285  CB  PRO A  35       5.393  30.591  69.499  1.00 31.20           C  
ATOM    286  CG  PRO A  35       4.187  30.664  70.413  1.00 30.33           C  
ATOM    287  CD  PRO A  35       4.718  31.177  71.709  1.00 29.24           C  
ATOM    288  N   VAL A  36       8.696  30.936  69.452  1.00 28.25           N  
ATOM    289  CA  VAL A  36       9.838  31.741  69.083  1.00 26.91           C  
ATOM    290  C   VAL A  36       9.556  32.446  67.736  1.00 26.39           C  
ATOM    291  O   VAL A  36      10.135  33.498  67.437  1.00 27.77           O  
ATOM    292  CB  VAL A  36      11.091  30.820  68.989  1.00 25.61           C  
ATOM    293  CG1 VAL A  36      12.200  31.512  68.287  1.00 30.92           C  
ATOM    294  CG2 VAL A  36      11.539  30.392  70.380  1.00 24.90           C  
ATOM    295  N   LYS A  37       8.708  31.830  66.909  1.00 28.33           N  
ATOM    296  CA  LYS A  37       8.289  32.391  65.624  1.00 26.02           C  
ATOM    297  C   LYS A  37       6.885  31.893  65.304  1.00 23.59           C  
ATOM    298  O   LYS A  37       6.608  30.712  65.460  1.00 22.90           O  
ATOM    299  CB  LYS A  37       9.219  31.931  64.509  1.00 25.73           C  
ATOM    300  CG  LYS A  37      10.623  32.418  64.622  1.00 30.15           C  
ATOM    301  CD  LYS A  37      11.446  31.893  63.474  1.00 35.38           C  
ATOM    302  CE  LYS A  37      12.755  32.650  63.372  1.00 40.10           C  
ATOM    303  NZ  LYS A  37      13.625  32.108  62.303  1.00 39.87           N  
ATOM    304  N   ARG A  38       6.005  32.787  64.871  1.00 20.38           N  
ATOM    305  CA  ARG A  38       4.783  32.391  64.193  1.00 19.76           C  
ATOM    306  C   ARG A  38       4.588  33.240  62.941  1.00 21.91           C  
ATOM    307  O   ARG A  38       5.118  34.348  62.833  1.00 23.36           O  
ATOM    308  CB  ARG A  38       3.563  32.592  65.081  1.00 23.60           C  
ATOM    309  CG  ARG A  38       3.545  31.875  66.400  1.00 19.50           C  
ATOM    310  CD  ARG A  38       2.984  32.841  67.432  1.00 18.90           C  
ATOM    311  NE  ARG A  38       1.919  32.261  68.233  1.00 24.02           N  
ATOM    312  CZ  ARG A  38       1.330  32.874  69.257  1.00 26.64           C  
ATOM    313  NH1 ARG A  38       1.583  34.156  69.513  1.00 22.11           N  
ATOM    314  NH2 ARG A  38       0.439  32.217  69.987  1.00 26.52           N  
ATOM    315  N   GLY A  39       3.723  32.770  62.054  1.00 21.75           N  
ATOM    316  CA  GLY A  39       3.395  33.512  60.851  1.00 22.80           C  
ATOM    317  C   GLY A  39       2.583  32.638  59.926  1.00 22.87           C  
ATOM    318  O   GLY A  39       1.983  31.669  60.375  1.00 23.55           O  
ATOM    319  N   CYS A  40       2.622  32.935  58.633  1.00 26.07           N  
ATOM    320  CA  CYS A  40       1.962  32.115  57.623  1.00 25.04           C  
ATOM    321  C   CYS A  40       3.001  31.311  56.847  1.00 25.33           C  
ATOM    322  O   CYS A  40       4.141  31.756  56.652  1.00 28.62           O  
ATOM    323  CB  CYS A  40       1.184  33.003  56.646  1.00 24.36           C  
ATOM    324  SG  CYS A  40       0.170  34.287  57.437  1.00 25.28           S  
ATOM    325  N   ALA A  41       2.583  30.166  56.337  1.00 19.33           N  
ATOM    326  CA  ALA A  41       3.502  29.268  55.679  1.00 23.78           C  
ATOM    327  C   ALA A  41       2.881  28.800  54.378  1.00 27.52           C  
ATOM    328  O   ALA A  41       1.669  28.612  54.302  1.00 28.30           O  
ATOM    329  CB  ALA A  41       3.789  28.083  56.583  1.00 21.66           C  
ATOM    330  N   ASP A  42       3.706  28.651  53.346  1.00 30.97           N  
ATOM    331  CA  ASP A  42       3.265  28.043  52.085  1.00 34.79           C  
ATOM    332  C   ASP A  42       3.215  26.531  52.256  1.00 31.04           C  
ATOM    333  O   ASP A  42       2.147  25.935  52.256  1.00 30.63           O  
ATOM    334  CB  ASP A  42       4.217  28.419  50.928  1.00 32.91           C  
ATOM    335  CG  ASP A  42       5.697  28.441  51.352  1.00 39.63           C  
ATOM    336  OD1 ASP A  42       6.093  29.319  52.164  1.00 41.07           O  
ATOM    337  OD2 ASP A  42       6.472  27.584  50.859  1.00 36.16           O  
ATOM    338  N   ASN A  43       4.382  25.935  52.459  1.00 29.13           N  
ATOM    339  CA  ASN A  43       4.511  24.539  52.828  1.00 25.79           C  
ATOM    340  C   ASN A  43       5.039  24.535  54.242  1.00 26.37           C  
ATOM    341  O   ASN A  43       5.668  25.501  54.666  1.00 31.31           O  
ATOM    342  CB  ASN A  43       5.504  23.842  51.909  1.00 29.93           C  
ATOM    343  CG  ASN A  43       4.871  23.413  50.606  1.00 33.96           C  
ATOM    344  OD1 ASN A  43       4.761  22.218  50.316  1.00 39.00           O  
ATOM    345  ND2 ASN A  43       4.338  24.377  49.867  1.00 33.65           N  
ATOM    346  N   CYS A  44       4.735  23.493  55.004  1.00 27.89           N  
ATOM    347  CA  CYS A  44       5.093  23.525  56.408  1.00 28.10           C  
ATOM    348  C   CYS A  44       6.585  23.288  56.573  1.00 26.71           C  
ATOM    349  O   CYS A  44       7.148  22.390  55.953  1.00 30.21           O  
ATOM    350  CB  CYS A  44       4.297  22.505  57.213  1.00 25.36           C  
ATOM    351  SG  CYS A  44       4.559  22.722  58.994  1.00 23.78           S  
ATOM    352  N   PRO A  45       7.272  24.231  57.224  1.00 23.43           N  
ATOM    353  CA  PRO A  45       8.732  24.201  57.364  1.00 22.92           C  
ATOM    354  C   PRO A  45       9.249  22.930  58.026  1.00 23.06           C  
ATOM    355  O   PRO A  45       8.611  22.384  58.918  1.00 26.12           O  
ATOM    356  CB  PRO A  45       9.036  25.438  58.210  1.00 24.22           C  
ATOM    357  CG  PRO A  45       7.883  26.374  57.943  1.00 23.76           C  
ATOM    358  CD  PRO A  45       6.685  25.486  57.730  1.00 22.99           C  
ATOM    359  N   LYS A  46      10.411  22.472  57.579  1.00 24.37           N  
ATOM    360  CA  LYS A  46      11.115  21.361  58.210  1.00 26.92           C  
ATOM    361  C   LYS A  46      11.664  21.783  59.559  1.00 27.39           C  
ATOM    362  O   LYS A  46      11.982  22.949  59.782  1.00 31.25           O  
ATOM    363  CB  LYS A  46      12.289  20.900  57.343  1.00 31.14           C  
ATOM    364  CG  LYS A  46      11.974  19.774  56.385  1.00 32.15           C  
ATOM    365  CD  LYS A  46      11.178  20.270  55.186  1.00 37.06           C  
ATOM    366  CE  LYS A  46      11.127  19.214  54.082  1.00 38.99           C  
ATOM    367  NZ  LYS A  46      10.454  17.959  54.521  1.00 40.65           N  
ATOM    368  N   ASN A  47      11.887  20.802  60.420  1.00 29.35           N  
ATOM    369  CA  ASN A  47      12.530  21.047  61.694  1.00 28.11           C  
ATOM    370  C   ASN A  47      13.931  21.563  61.427  1.00 26.03           C  
ATOM    371  O   ASN A  47      14.551  21.195  60.423  1.00 25.87           O  
ATOM    372  CB  ASN A  47      12.587  19.750  62.494  1.00 29.84           C  
ATOM    373  CG  ASN A  47      11.479  19.646  63.538  1.00 31.82           C  
ATOM    374  OD1 ASN A  47      11.715  19.142  64.629  1.00 35.29           O  
ATOM    375  ND2 ASN A  47      10.260  20.053  63.186  1.00 25.01           N  
ATOM    376  N   SER A  48      14.400  22.463  62.288  1.00 27.11           N  
ATOM    377  CA  SER A  48      15.741  23.031  62.162  1.00 27.12           C  
ATOM    378  C   SER A  48      16.654  22.624  63.338  1.00 30.24           C  
ATOM    379  O   SER A  48      16.228  21.940  64.269  1.00 28.52           O  
ATOM    380  CB  SER A  48      15.656  24.564  62.029  1.00 29.64           C  
ATOM    381  OG  SER A  48      15.760  25.232  63.279  1.00 29.80           O  
ATOM    382  N   ALA A  49      17.928  22.982  63.235  1.00 31.85           N  
ATOM    383  CA  ALA A  49      18.920  22.694  64.257  1.00 30.53           C  
ATOM    384  C   ALA A  49      18.385  22.935  65.658  1.00 31.17           C  
ATOM    385  O   ALA A  49      18.630  22.140  66.565  1.00 31.38           O  
ATOM    386  CB  ALA A  49      20.148  23.552  64.024  1.00 30.48           C  
ATOM    387  N   LEU A  50      17.671  24.045  65.833  1.00 34.15           N  
ATOM    388  CA  LEU A  50      17.276  24.496  67.168  1.00 33.28           C  
ATOM    389  C   LEU A  50      15.770  24.726  67.371  1.00 31.79           C  
ATOM    390  O   LEU A  50      15.311  24.833  68.511  1.00 30.96           O  
ATOM    391  CB  LEU A  50      18.055  25.767  67.540  1.00 35.90           C  
ATOM    392  CG  LEU A  50      17.436  27.118  67.180  1.00 37.55           C  
ATOM    393  CD1 LEU A  50      16.979  27.824  68.451  1.00 35.38           C  
ATOM    394  CD2 LEU A  50      18.443  27.973  66.424  1.00 38.62           C  
ATOM    395  N   LEU A  51      15.017  24.829  66.281  1.00 28.09           N  
ATOM    396  CA  LEU A  51      13.571  25.023  66.354  1.00 23.20           C  
ATOM    397  C   LEU A  51      12.870  23.758  65.898  1.00 21.19           C  
ATOM    398  O   LEU A  51      13.315  23.115  64.960  1.00 24.45           O  
ATOM    399  CB  LEU A  51      13.129  26.177  65.437  1.00 26.37           C  
ATOM    400  CG  LEU A  51      13.637  27.612  65.624  1.00 24.02           C  
ATOM    401  CD1 LEU A  51      12.828  28.569  64.767  1.00 20.27           C  
ATOM    402  CD2 LEU A  51      13.515  28.017  67.066  1.00 27.03           C  
ATOM    403  N   LYS A  52      11.713  23.469  66.478  1.00 23.07           N  
ATOM    404  CA  LYS A  52      10.785  22.482  65.912  1.00 19.11           C  
ATOM    405  C   LYS A  52       9.532  23.204  65.413  1.00 19.23           C  
ATOM    406  O   LYS A  52       9.011  24.074  66.103  1.00 18.99           O  
ATOM    407  CB  LYS A  52      10.440  21.426  66.973  1.00 21.75           C  
ATOM    408  CG  LYS A  52       8.974  21.184  67.227  1.00 24.69           C  
ATOM    409  CD  LYS A  52       8.670  21.189  68.726  1.00 33.33           C  
ATOM    410  CE  LYS A  52       7.255  20.676  69.026  1.00 37.84           C  
ATOM    411  NZ  LYS A  52       7.097  19.198  68.814  1.00 37.27           N  
ATOM    412  N   TYR A  53       9.172  22.997  64.150  1.00 20.87           N  
ATOM    413  CA  TYR A  53       8.001  23.676  63.577  1.00 24.21           C  
ATOM    414  C   TYR A  53       6.736  22.801  63.561  1.00 25.36           C  
ATOM    415  O   TYR A  53       6.802  21.566  63.614  1.00 28.61           O  
ATOM    416  CB  TYR A  53       8.286  24.155  62.154  1.00 21.25           C  
ATOM    417  CG  TYR A  53       9.242  25.301  62.054  1.00 23.75           C  
ATOM    418  CD1 TYR A  53      10.604  25.077  61.994  1.00 24.93           C  
ATOM    419  CD2 TYR A  53       8.782  26.618  61.956  1.00 30.53           C  
ATOM    420  CE1 TYR A  53      11.501  26.127  61.834  1.00 28.18           C  
ATOM    421  CE2 TYR A  53       9.667  27.680  61.799  1.00 26.28           C  
ATOM    422  CZ  TYR A  53      11.028  27.422  61.738  1.00 27.08           C  
ATOM    423  OH  TYR A  53      11.930  28.446  61.584  1.00 30.32           O  
ATOM    424  N   VAL A  54       5.588  23.452  63.428  1.00 22.65           N  
ATOM    425  CA  VAL A  54       4.305  22.805  63.631  1.00 22.82           C  
ATOM    426  C   VAL A  54       3.262  23.703  62.989  1.00 20.62           C  
ATOM    427  O   VAL A  54       3.230  24.893  63.265  1.00 18.89           O  
ATOM    428  CB  VAL A  54       4.036  22.603  65.174  1.00 23.13           C  
ATOM    429  CG1 VAL A  54       2.561  22.740  65.524  1.00 14.75           C  
ATOM    430  CG2 VAL A  54       4.531  21.244  65.594  1.00 19.23           C  
ATOM    431  N   CYS A  55       2.432  23.120  62.125  1.00 23.64           N  
ATOM    432  CA  CYS A  55       1.455  23.853  61.319  1.00 20.86           C  
ATOM    433  C   CYS A  55       0.015  23.409  61.561  1.00 18.70           C  
ATOM    434  O   CYS A  55      -0.231  22.295  61.984  1.00 21.45           O  
ATOM    435  CB  CYS A  55       1.803  23.687  59.847  1.00 23.87           C  
ATOM    436  SG  CYS A  55       3.443  24.345  59.443  1.00 24.74           S  
ATOM    437  N   CYS A  56      -0.937  24.298  61.325  1.00 20.37           N  
ATOM    438  CA  CYS A  56      -2.344  23.940  61.373  1.00 20.95           C  
ATOM    439  C   CYS A  56      -3.077  24.834  60.382  1.00 23.08           C  
ATOM    440  O   CYS A  56      -2.499  25.800  59.892  1.00 28.08           O  
ATOM    441  CB  CYS A  56      -2.877  24.151  62.781  1.00 20.80           C  
ATOM    442  SG  CYS A  56      -2.449  25.768  63.473  1.00 22.19           S  
ATOM    443  N   SER A  57      -4.341  24.556  60.101  1.00 23.79           N  
ATOM    444  CA  SER A  57      -4.981  25.180  58.949  1.00 27.23           C  
ATOM    445  C   SER A  57      -6.341  25.842  59.190  1.00 28.27           C  
ATOM    446  O   SER A  57      -7.156  25.954  58.270  1.00 33.02           O  
ATOM    447  CB  SER A  57      -5.097  24.156  57.824  1.00 30.80           C  
ATOM    448  OG  SER A  57      -5.546  22.909  58.327  1.00 30.02           O  
ATOM    449  N   THR A  58      -6.578  26.300  60.412  1.00 31.94           N  
ATOM    450  CA  THR A  58      -7.738  27.139  60.706  1.00 34.92           C  
ATOM    451  C   THR A  58      -7.278  28.494  61.240  1.00 32.88           C  
ATOM    452  O   THR A  58      -6.150  28.632  61.721  1.00 32.04           O  
ATOM    453  CB  THR A  58      -8.638  26.488  61.766  1.00 35.13           C  
ATOM    454  OG1 THR A  58      -7.858  25.575  62.550  1.00 32.58           O  
ATOM    455  CG2 THR A  58      -9.808  25.753  61.112  1.00 31.79           C  
ATOM    456  N   ASP A  59      -8.166  29.480  61.208  1.00 32.07           N  
ATOM    457  CA  ASP A  59      -7.843  30.790  61.738  1.00 36.93           C  
ATOM    458  C   ASP A  59      -7.357  30.727  63.180  1.00 33.70           C  
ATOM    459  O   ASP A  59      -7.959  30.051  64.021  1.00 27.40           O  
ATOM    460  CB  ASP A  59      -9.050  31.721  61.650  1.00 36.74           C  
ATOM    461  CG  ASP A  59      -9.446  32.010  60.234  1.00 36.45           C  
ATOM    462  OD1 ASP A  59      -8.544  32.079  59.378  1.00 33.91           O  
ATOM    463  OD2 ASP A  59     -10.658  32.153  59.976  1.00 31.13           O  
ATOM    464  N   LYS A  60      -6.155  31.266  63.374  1.00 22.42           N  
ATOM    465  CA  LYS A  60      -5.605  31.604  64.675  1.00 20.14           C  
ATOM    466  C   LYS A  60      -5.329  30.362  65.494  1.00 21.84           C  
ATOM    467  O   LYS A  60      -5.233  30.428  66.705  1.00 24.55           O  
ATOM    468  CB  LYS A  60      -6.546  32.558  65.409  1.00 20.82           C  
ATOM    469  CG  LYS A  60      -6.771  33.869  64.654  1.00 27.33           C  
ATOM    470  CD  LYS A  60      -7.600  34.838  65.469  1.00 31.85           C  
ATOM    471  CE  LYS A  60      -8.914  35.164  64.785  1.00 35.24           C  
ATOM    472  NZ  LYS A  60      -9.804  35.993  65.665  1.00 38.61           N  
ATOM    473  N   CYS A  61      -5.003  29.276  64.811  1.00 20.05           N  
ATOM    474  CA  CYS A  61      -4.787  28.005  65.471  1.00 21.54           C  
ATOM    475  C   CYS A  61      -3.371  27.857  66.030  1.00 22.77           C  
ATOM    476  O   CYS A  61      -3.043  26.801  66.569  1.00 26.19           O  
ATOM    477  CB  CYS A  61      -5.074  26.859  64.494  1.00 17.04           C  
ATOM    478  SG  CYS A  61      -4.034  26.940  63.010  1.00 18.97           S  
ATOM    479  N   ASN A  62      -2.525  28.878  65.880  1.00 21.46           N  
ATOM    480  CA  ASN A  62      -1.086  28.713  66.154  1.00 24.90           C  
ATOM    481  C   ASN A  62      -0.592  29.473  67.386  1.00 25.30           C  
ATOM    482  O   ASN A  62      -1.409  29.778  68.281  1.00 29.45           O  
ATOM    483  CB  ASN A  62      -0.259  29.130  64.936  1.00 19.13           C  
ATOM    484  CG  ASN A  62      -0.401  30.593  64.626  1.00 20.40           C  
ATOM    485  OD1 ASN A  62      -1.479  31.168  64.778  1.00 21.98           O  
ATOM    486  ND2 ASN A  62       0.689  31.221  64.224  1.00 22.90           N  
ATOM    487  OXT ASN A  62       0.622  29.756  67.449  1.00 28.35           O  
