# Supplementary material for: Comparative Performance of High-Throughput Methods for Protein pKa Predictions
Source: J Chem Inf Model. 2023 Aug 8;63(16):5169–81. doi: 10.1021/acs.jcim.3c00165 (PMC10466379; doi:10.1021/acs.jcim.3c00165)
Supplement: Supplementary file 3 — ci3c00165_si_003.zip [file ci3c00165_si_003.zip › curated_pdbs/1beo_curated_16.pdb]

MODEL       15                                                                  
ATOM      1  N   THR A   1       2.027   2.892  -3.086  1.00  0.00           N  
ATOM      2  CA  THR A   1       2.434   2.541  -1.688  1.00  0.00           C  
ATOM      3  C   THR A   1       3.278   1.246  -1.623  1.00  0.00           C  
ATOM      4  O   THR A   1       3.192   0.438  -2.535  1.00  0.00           O  
ATOM      5  CB  THR A   1       1.165   2.551  -0.810  1.00  0.00           C  
ATOM      6  OG1 THR A   1       1.456   2.957   0.522  1.00  0.00           O  
ATOM      7  CG2 THR A   1       0.362   1.242  -0.835  1.00  0.00           C  
ATOM      8  H1  THR A   1       2.874   2.971  -3.688  1.00  0.00           H  
ATOM      9  H2  THR A   1       1.408   2.149  -3.471  1.00  0.00           H  
ATOM     10  H3  THR A   1       1.514   3.797  -3.096  1.00  0.00           H  
ATOM     11  HA  THR A   1       3.078   3.346  -1.360  1.00  0.00           H  
ATOM     12  HB  THR A   1       0.535   3.336  -1.206  1.00  0.00           H  
ATOM     13  HG1 THR A   1       1.825   2.238   1.050  1.00  0.00           H  
ATOM     14 HG21 THR A   1       0.086   1.017  -1.855  1.00  0.00           H  
ATOM     15 HG22 THR A   1       0.944   0.427  -0.427  1.00  0.00           H  
ATOM     16 HG23 THR A   1      -0.536   1.370  -0.247  1.00  0.00           H  
ATOM     17  N   ALA A   2       4.069   1.067  -0.575  1.00  0.00           N  
ATOM     18  CA  ALA A   2       4.971  -0.121  -0.331  1.00  0.00           C  
ATOM     19  C   ALA A   2       6.230  -0.111  -1.222  1.00  0.00           C  
ATOM     20  O   ALA A   2       6.159   0.361  -2.349  1.00  0.00           O  
ATOM     21  CB  ALA A   2       4.229  -1.454  -0.505  1.00  0.00           C  
ATOM     22  H   ALA A   2       4.078   1.767   0.111  1.00  0.00           H  
ATOM     23  HA  ALA A   2       5.307  -0.058   0.695  1.00  0.00           H  
ATOM     24  HB1 ALA A   2       3.256  -1.399  -0.041  1.00  0.00           H  
ATOM     25  HB2 ALA A   2       4.113  -1.687  -1.555  1.00  0.00           H  
ATOM     26  HB3 ALA A   2       4.804  -2.234  -0.028  1.00  0.00           H  
ATOM     27  N   CYS A   3       7.362  -0.612  -0.751  1.00  0.00           N  
ATOM     28  CA  CYS A   3       8.624  -0.632  -1.574  1.00  0.00           C  
ATOM     29  C   CYS A   3       8.715  -1.918  -2.404  1.00  0.00           C  
ATOM     30  O   CYS A   3       8.411  -3.002  -1.927  1.00  0.00           O  
ATOM     31  CB  CYS A   3       9.956  -0.553  -0.818  1.00  0.00           C  
ATOM     32  SG  CYS A   3       9.877   0.447   0.687  1.00  0.00           S  
ATOM     33  H   CYS A   3       7.378  -0.982   0.159  1.00  0.00           H  
ATOM     34  HA  CYS A   3       8.560   0.199  -2.266  1.00  0.00           H  
ATOM     35  HB2 CYS A   3      10.266  -1.553  -0.574  1.00  0.00           H  
ATOM     36  HB3 CYS A   3      10.700  -0.151  -1.490  1.00  0.00           H  
ATOM     37  N   THR A   4       9.136  -1.759  -3.638  1.00  0.00           N  
ATOM     38  CA  THR A   4       9.296  -2.875  -4.617  1.00  0.00           C  
ATOM     39  C   THR A   4      10.648  -2.744  -5.348  1.00  0.00           C  
ATOM     40  O   THR A   4      10.974  -1.674  -5.840  1.00  0.00           O  
ATOM     41  CB  THR A   4       8.108  -2.809  -5.596  1.00  0.00           C  
ATOM     42  OG1 THR A   4       6.835  -2.919  -4.953  1.00  0.00           O  
ATOM     43  CG2 THR A   4       8.240  -3.903  -6.654  1.00  0.00           C  
ATOM     44  H   THR A   4       9.361  -0.863  -3.952  1.00  0.00           H  
ATOM     45  HA  THR A   4       9.268  -3.817  -4.085  1.00  0.00           H  
ATOM     46  HB  THR A   4       8.140  -1.864  -6.115  1.00  0.00           H  
ATOM     47  HG1 THR A   4       6.883  -3.523  -4.208  1.00  0.00           H  
ATOM     48 HG21 THR A   4       8.484  -4.836  -6.169  1.00  0.00           H  
ATOM     49 HG22 THR A   4       7.305  -3.994  -7.186  1.00  0.00           H  
ATOM     50 HG23 THR A   4       9.029  -3.629  -7.338  1.00  0.00           H  
ATOM     51  N   ALA A   5      11.387  -3.838  -5.399  1.00  0.00           N  
ATOM     52  CA  ALA A   5      12.733  -4.006  -6.042  1.00  0.00           C  
ATOM     53  C   ALA A   5      13.678  -2.812  -5.829  1.00  0.00           C  
ATOM     54  O   ALA A   5      14.407  -2.876  -4.862  1.00  0.00           O  
ATOM     55  CB  ALA A   5      12.543  -4.370  -7.520  1.00  0.00           C  
ATOM     56  H   ALA A   5      11.029  -4.646  -4.975  1.00  0.00           H  
ATOM     57  HA  ALA A   5      13.199  -4.852  -5.555  1.00  0.00           H  
ATOM     58  HB1 ALA A   5      11.825  -3.698  -7.966  1.00  0.00           H  
ATOM     59  HB2 ALA A   5      13.489  -4.290  -8.037  1.00  0.00           H  
ATOM     60  HB3 ALA A   5      12.178  -5.385  -7.590  1.00  0.00           H  
ATOM     61  N   THR A   6      13.671  -1.792  -6.668  1.00  0.00           N  
ATOM     62  CA  THR A   6      14.549  -0.580  -6.552  1.00  0.00           C  
ATOM     63  C   THR A   6      14.317   0.088  -5.182  1.00  0.00           C  
ATOM     64  O   THR A   6      15.278   0.292  -4.456  1.00  0.00           O  
ATOM     65  CB  THR A   6      14.287   0.378  -7.736  1.00  0.00           C  
ATOM     66  OG1 THR A   6      14.477  -0.321  -8.961  1.00  0.00           O  
ATOM     67  CG2 THR A   6      15.238   1.580  -7.724  1.00  0.00           C  
ATOM     68  H   THR A   6      13.045  -1.826  -7.422  1.00  0.00           H  
ATOM     69  HA  THR A   6      15.573  -0.930  -6.586  1.00  0.00           H  
ATOM     70  HB  THR A   6      13.270   0.741  -7.699  1.00  0.00           H  
ATOM     71  HG1 THR A   6      13.685  -0.239  -9.501  1.00  0.00           H  
ATOM     72 HG21 THR A   6      16.254   1.241  -7.589  1.00  0.00           H  
ATOM     73 HG22 THR A   6      15.167   2.117  -8.659  1.00  0.00           H  
ATOM     74 HG23 THR A   6      14.973   2.245  -6.916  1.00  0.00           H  
ATOM     75  N   GLN A   7      13.084   0.412  -4.829  1.00  0.00           N  
ATOM     76  CA  GLN A   7      12.761   1.058  -3.510  1.00  0.00           C  
ATOM     77  C   GLN A   7      13.155   0.118  -2.355  1.00  0.00           C  
ATOM     78  O   GLN A   7      13.650   0.604  -1.350  1.00  0.00           O  
ATOM     79  CB  GLN A   7      11.274   1.433  -3.422  1.00  0.00           C  
ATOM     80  CG  GLN A   7      11.047   2.862  -3.930  1.00  0.00           C  
ATOM     81  CD  GLN A   7       9.545   3.131  -4.094  1.00  0.00           C  
ATOM     82  OE1 GLN A   7       9.034   4.053  -3.493  1.00  0.00           O  
ATOM     83  NE2 GLN A   7       8.797   2.386  -4.871  1.00  0.00           N  
ATOM     84  H   GLN A   7      12.349   0.217  -5.453  1.00  0.00           H  
ATOM     85  HA  GLN A   7      13.367   1.947  -3.417  1.00  0.00           H  
ATOM     86  HB2 GLN A   7      10.691   0.747  -4.019  1.00  0.00           H  
ATOM     87  HB3 GLN A   7      10.944   1.374  -2.395  1.00  0.00           H  
ATOM     88  HG2 GLN A   7      11.458   3.555  -3.211  1.00  0.00           H  
ATOM     89  HG3 GLN A   7      11.542   3.000  -4.880  1.00  0.00           H  
ATOM     90 HE21 GLN A   7       9.172   1.633  -5.374  1.00  0.00           H  
ATOM     91 HE22 GLN A   7       7.842   2.590  -4.944  1.00  0.00           H  
ATOM     92  N   GLN A   8      12.939  -1.176  -2.518  1.00  0.00           N  
ATOM     93  CA  GLN A   8      13.275  -2.213  -1.487  1.00  0.00           C  
ATOM     94  C   GLN A   8      14.795  -2.355  -1.316  1.00  0.00           C  
ATOM     95  O   GLN A   8      15.226  -2.563  -0.199  1.00  0.00           O  
ATOM     96  CB  GLN A   8      12.612  -3.555  -1.835  1.00  0.00           C  
ATOM     97  CG  GLN A   8      12.780  -4.581  -0.704  1.00  0.00           C  
ATOM     98  CD  GLN A   8      11.523  -5.447  -0.531  1.00  0.00           C  
ATOM     99  OE1 GLN A   8      11.046  -6.078  -1.456  1.00  0.00           O  
ATOM    100  NE2 GLN A   8      10.941  -5.520   0.634  1.00  0.00           N  
ATOM    101  H   GLN A   8      12.541  -1.479  -3.362  1.00  0.00           H  
ATOM    102  HA  GLN A   8      12.906  -1.860  -0.540  1.00  0.00           H  
ATOM    103  HB2 GLN A   8      11.557  -3.405  -2.012  1.00  0.00           H  
ATOM    104  HB3 GLN A   8      13.067  -3.949  -2.733  1.00  0.00           H  
ATOM    105  HG2 GLN A   8      13.614  -5.225  -0.940  1.00  0.00           H  
ATOM    106  HG3 GLN A   8      12.989  -4.068   0.224  1.00  0.00           H  
ATOM    107 HE21 GLN A   8      11.293  -5.030   1.408  1.00  0.00           H  
ATOM    108 HE22 GLN A   8      10.139  -6.073   0.734  1.00  0.00           H  
ATOM    109  N   THR A   9      15.574  -2.241  -2.368  1.00  0.00           N  
ATOM    110  CA  THR A   9      17.062  -2.351  -2.327  1.00  0.00           C  
ATOM    111  C   THR A   9      17.622  -1.079  -1.680  1.00  0.00           C  
ATOM    112  O   THR A   9      18.589  -1.188  -0.951  1.00  0.00           O  
ATOM    113  CB  THR A   9      17.656  -2.562  -3.725  1.00  0.00           C  
ATOM    114  OG1 THR A   9      17.110  -1.690  -4.708  1.00  0.00           O  
ATOM    115  CG2 THR A   9      17.477  -4.020  -4.156  1.00  0.00           C  
ATOM    116  H   THR A   9      15.179  -2.067  -3.243  1.00  0.00           H  
ATOM    117  HA  THR A   9      17.320  -3.184  -1.686  1.00  0.00           H  
ATOM    118  HB  THR A   9      18.706  -2.377  -3.639  1.00  0.00           H  
ATOM    119  HG1 THR A   9      17.511  -0.821  -4.618  1.00  0.00           H  
ATOM    120 HG21 THR A   9      16.468  -4.343  -3.941  1.00  0.00           H  
ATOM    121 HG22 THR A   9      17.665  -4.106  -5.217  1.00  0.00           H  
ATOM    122 HG23 THR A   9      18.177  -4.642  -3.617  1.00  0.00           H  
ATOM    123  N   ALA A  10      17.027   0.073  -1.935  1.00  0.00           N  
ATOM    124  CA  ALA A  10      17.483   1.374  -1.346  1.00  0.00           C  
ATOM    125  C   ALA A  10      17.183   1.301   0.163  1.00  0.00           C  
ATOM    126  O   ALA A  10      18.052   1.590   0.982  1.00  0.00           O  
ATOM    127  CB  ALA A  10      16.741   2.540  -2.012  1.00  0.00           C  
ATOM    128  H   ALA A  10      16.244   0.083  -2.530  1.00  0.00           H  
ATOM    129  HA  ALA A  10      18.548   1.455  -1.492  1.00  0.00           H  
ATOM    130  HB1 ALA A  10      15.676   2.406  -1.896  1.00  0.00           H  
ATOM    131  HB2 ALA A  10      17.036   3.472  -1.552  1.00  0.00           H  
ATOM    132  HB3 ALA A  10      16.987   2.562  -3.063  1.00  0.00           H  
ATOM    133  N   ALA A  11      15.965   0.902   0.489  1.00  0.00           N  
ATOM    134  CA  ALA A  11      15.474   0.750   1.896  1.00  0.00           C  
ATOM    135  C   ALA A  11      16.376  -0.276   2.597  1.00  0.00           C  
ATOM    136  O   ALA A  11      16.779  -0.030   3.721  1.00  0.00           O  
ATOM    137  CB  ALA A  11      14.011   0.280   1.897  1.00  0.00           C  
ATOM    138  H   ALA A  11      15.340   0.681  -0.237  1.00  0.00           H  
ATOM    139  HA  ALA A  11      15.572   1.691   2.412  1.00  0.00           H  
ATOM    140  HB1 ALA A  11      13.445   0.871   1.191  1.00  0.00           H  
ATOM    141  HB2 ALA A  11      13.967  -0.762   1.609  1.00  0.00           H  
ATOM    142  HB3 ALA A  11      13.592   0.397   2.886  1.00  0.00           H  
ATOM    143  N   TYR A  12      16.676  -1.375   1.930  1.00  0.00           N  
ATOM    144  CA  TYR A  12      17.550  -2.454   2.482  1.00  0.00           C  
ATOM    145  C   TYR A  12      18.956  -1.868   2.615  1.00  0.00           C  
ATOM    146  O   TYR A  12      19.274  -1.579   3.740  1.00  0.00           O  
ATOM    147  CB  TYR A  12      17.587  -3.727   1.620  1.00  0.00           C  
ATOM    148  CG  TYR A  12      16.602  -4.768   2.101  1.00  0.00           C  
ATOM    149  CD1 TYR A  12      16.564  -5.220   3.428  1.00  0.00           C  
ATOM    150  CD2 TYR A  12      15.702  -5.288   1.167  1.00  0.00           C  
ATOM    151  CE1 TYR A  12      15.626  -6.188   3.810  1.00  0.00           C  
ATOM    152  CE2 TYR A  12      14.763  -6.252   1.544  1.00  0.00           C  
ATOM    153  CZ  TYR A  12      14.724  -6.703   2.867  1.00  0.00           C  
ATOM    154  OH  TYR A  12      13.793  -7.655   3.232  1.00  0.00           O  
ATOM    155  H   TYR A  12      16.309  -1.480   1.028  1.00  0.00           H  
ATOM    156  HA  TYR A  12      17.189  -2.674   3.479  1.00  0.00           H  
ATOM    157  HB2 TYR A  12      17.340  -3.478   0.599  1.00  0.00           H  
ATOM    158  HB3 TYR A  12      18.582  -4.148   1.638  1.00  0.00           H  
ATOM    159  HD1 TYR A  12      17.257  -4.825   4.158  1.00  0.00           H  
ATOM    160  HD2 TYR A  12      15.740  -4.933   0.148  1.00  0.00           H  
ATOM    161  HE1 TYR A  12      15.595  -6.536   4.833  1.00  0.00           H  
ATOM    162  HE2 TYR A  12      14.072  -6.646   0.811  1.00  0.00           H  
ATOM    163  HH  TYR A  12      14.240  -8.501   3.298  1.00  0.00           H  
ATOM    164  N   LYS A  13      19.729  -1.700   1.559  1.00  0.00           N  
ATOM    165  CA  LYS A  13      21.124  -1.135   1.552  1.00  0.00           C  
ATOM    166  C   LYS A  13      21.414  -0.190   2.735  1.00  0.00           C  
ATOM    167  O   LYS A  13      22.410  -0.413   3.404  1.00  0.00           O  
ATOM    168  CB  LYS A  13      21.372  -0.404   0.222  1.00  0.00           C  
ATOM    169  CG  LYS A  13      22.843  -0.009   0.013  1.00  0.00           C  
ATOM    170  CD  LYS A  13      22.988   1.485  -0.323  1.00  0.00           C  
ATOM    171  CE  LYS A  13      23.715   2.260   0.787  1.00  0.00           C  
ATOM    172  NZ  LYS A  13      25.131   2.574   0.416  1.00  0.00           N  
ATOM    173  H   LYS A  13      19.362  -1.969   0.692  1.00  0.00           H  
ATOM    174  HA  LYS A  13      21.808  -1.970   1.601  1.00  0.00           H  
ATOM    175  HB2 LYS A  13      21.081  -1.060  -0.587  1.00  0.00           H  
ATOM    176  HB3 LYS A  13      20.751   0.479   0.188  1.00  0.00           H  
ATOM    177  HG2 LYS A  13      23.416  -0.241   0.898  1.00  0.00           H  
ATOM    178  HG3 LYS A  13      23.233  -0.592  -0.811  1.00  0.00           H  
ATOM    179  HD2 LYS A  13      23.549   1.583  -1.241  1.00  0.00           H  
ATOM    180  HD3 LYS A  13      22.010   1.921  -0.476  1.00  0.00           H  
ATOM    181  HE2 LYS A  13      23.189   3.190   0.954  1.00  0.00           H  
ATOM    182  HE3 LYS A  13      23.693   1.686   1.703  1.00  0.00           H  
ATOM    183  HZ1 LYS A  13      25.630   1.708   0.121  1.00  0.00           H  
ATOM    184  HZ2 LYS A  13      25.150   3.270  -0.356  1.00  0.00           H  
ATOM    185  HZ3 LYS A  13      25.617   2.982   1.241  1.00  0.00           H  
ATOM    186  N   THR A  14      20.582   0.809   2.979  1.00  0.00           N  
ATOM    187  CA  THR A  14      20.782   1.777   4.115  1.00  0.00           C  
ATOM    188  C   THR A  14      20.495   1.063   5.455  1.00  0.00           C  
ATOM    189  O   THR A  14      21.372   1.004   6.306  1.00  0.00           O  
ATOM    190  CB  THR A  14      19.899   3.011   3.856  1.00  0.00           C  
ATOM    191  OG1 THR A  14      20.366   3.680   2.689  1.00  0.00           O  
ATOM    192  CG2 THR A  14      19.928   4.000   5.023  1.00  0.00           C  
ATOM    193  H   THR A  14      19.793   0.924   2.396  1.00  0.00           H  
ATOM    194  HA  THR A  14      21.825   2.066   4.117  1.00  0.00           H  
ATOM    195  HB  THR A  14      18.881   2.687   3.697  1.00  0.00           H  
ATOM    196  HG1 THR A  14      19.899   3.328   1.925  1.00  0.00           H  
ATOM    197 HG21 THR A  14      20.761   3.777   5.673  1.00  0.00           H  
ATOM    198 HG22 THR A  14      20.029   5.009   4.650  1.00  0.00           H  
ATOM    199 HG23 THR A  14      19.003   3.915   5.574  1.00  0.00           H  
ATOM    200  N   LEU A  15      19.302   0.526   5.632  1.00  0.00           N  
ATOM    201  CA  LEU A  15      18.846  -0.215   6.866  1.00  0.00           C  
ATOM    202  C   LEU A  15      19.669  -1.496   7.162  1.00  0.00           C  
ATOM    203  O   LEU A  15      19.644  -1.968   8.289  1.00  0.00           O  
ATOM    204  CB  LEU A  15      17.377  -0.602   6.639  1.00  0.00           C  
ATOM    205  CG  LEU A  15      16.610  -0.884   7.935  1.00  0.00           C  
ATOM    206  CD1 LEU A  15      15.934   0.387   8.462  1.00  0.00           C  
ATOM    207  CD2 LEU A  15      15.533  -1.937   7.656  1.00  0.00           C  
ATOM    208  H   LEU A  15      18.656   0.609   4.895  1.00  0.00           H  
ATOM    209  HA  LEU A  15      18.887   0.447   7.718  1.00  0.00           H  
ATOM    210  HB2 LEU A  15      16.882   0.197   6.109  1.00  0.00           H  
ATOM    211  HB3 LEU A  15      17.355  -1.483   6.012  1.00  0.00           H  
ATOM    212  HG  LEU A  15      17.298  -1.267   8.672  1.00  0.00           H  
ATOM    213 HD11 LEU A  15      15.693   1.040   7.636  1.00  0.00           H  
ATOM    214 HD12 LEU A  15      15.024   0.121   8.981  1.00  0.00           H  
ATOM    215 HD13 LEU A  15      16.595   0.900   9.144  1.00  0.00           H  
ATOM    216 HD21 LEU A  15      15.185  -1.835   6.638  1.00  0.00           H  
ATOM    217 HD22 LEU A  15      15.946  -2.926   7.791  1.00  0.00           H  
ATOM    218 HD23 LEU A  15      14.701  -1.804   8.331  1.00  0.00           H  
ATOM    219  N   VAL A  16      20.376  -2.030   6.182  1.00  0.00           N  
ATOM    220  CA  VAL A  16      21.241  -3.253   6.234  1.00  0.00           C  
ATOM    221  C   VAL A  16      22.624  -2.745   6.666  1.00  0.00           C  
ATOM    222  O   VAL A  16      23.184  -3.356   7.565  1.00  0.00           O  
ATOM    223  CB  VAL A  16      21.271  -3.946   4.855  1.00  0.00           C  
ATOM    224  CG1 VAL A  16      22.240  -5.129   4.819  1.00  0.00           C  
ATOM    225  CG2 VAL A  16      19.901  -4.525   4.483  1.00  0.00           C  
ATOM    226  H   VAL A  16      20.348  -1.590   5.313  1.00  0.00           H  
ATOM    227  HA  VAL A  16      20.854  -3.912   7.004  1.00  0.00           H  
ATOM    228  HB  VAL A  16      21.561  -3.232   4.098  1.00  0.00           H  
ATOM    229 HG11 VAL A  16      21.948  -5.846   5.570  1.00  0.00           H  
ATOM    230 HG12 VAL A  16      22.181  -5.591   3.845  1.00  0.00           H  
ATOM    231 HG13 VAL A  16      23.249  -4.789   4.994  1.00  0.00           H  
ATOM    232 HG21 VAL A  16      19.113  -3.853   4.787  1.00  0.00           H  
ATOM    233 HG22 VAL A  16      19.851  -4.674   3.415  1.00  0.00           H  
ATOM    234 HG23 VAL A  16      19.770  -5.476   4.977  1.00  0.00           H  
ATOM    235  N   SER A  17      23.147  -1.677   6.065  1.00  0.00           N  
ATOM    236  CA  SER A  17      24.489  -1.105   6.433  1.00  0.00           C  
ATOM    237  C   SER A  17      24.469  -0.812   7.944  1.00  0.00           C  
ATOM    238  O   SER A  17      25.485  -1.015   8.581  1.00  0.00           O  
ATOM    239  CB  SER A  17      24.867   0.136   5.589  1.00  0.00           C  
ATOM    240  OG  SER A  17      24.534   1.394   6.179  1.00  0.00           O  
ATOM    241  H   SER A  17      22.633  -1.235   5.354  1.00  0.00           H  
ATOM    242  HA  SER A  17      25.211  -1.900   6.286  1.00  0.00           H  
ATOM    243  HB2 SER A  17      25.936   0.145   5.448  1.00  0.00           H  
ATOM    244  HB3 SER A  17      24.420   0.032   4.609  1.00  0.00           H  
ATOM    245  HG  SER A  17      23.692   1.698   5.832  1.00  0.00           H  
ATOM    246  N   ILE A  18      23.337  -0.362   8.467  1.00  0.00           N  
ATOM    247  CA  ILE A  18      23.158  -0.042   9.923  1.00  0.00           C  
ATOM    248  C   ILE A  18      23.480  -1.286  10.785  1.00  0.00           C  
ATOM    249  O   ILE A  18      24.148  -1.142  11.795  1.00  0.00           O  
ATOM    250  CB  ILE A  18      21.736   0.534  10.130  1.00  0.00           C  
ATOM    251  CG1 ILE A  18      21.806   1.919  10.796  1.00  0.00           C  
ATOM    252  CG2 ILE A  18      20.759  -0.368  10.897  1.00  0.00           C  
ATOM    253  CD1 ILE A  18      22.307   1.842  12.244  1.00  0.00           C  
ATOM    254  H   ILE A  18      22.564  -0.234   7.868  1.00  0.00           H  
ATOM    255  HA  ILE A  18      23.895   0.711  10.167  1.00  0.00           H  
ATOM    256  HB  ILE A  18      21.303   0.672   9.150  1.00  0.00           H  
ATOM    257 HG12 ILE A  18      22.480   2.546  10.232  1.00  0.00           H  
ATOM    258 HG13 ILE A  18      20.823   2.367  10.783  1.00  0.00           H  
ATOM    259 HG21 ILE A  18      20.795  -1.366  10.487  1.00  0.00           H  
ATOM    260 HG22 ILE A  18      21.031  -0.399  11.942  1.00  0.00           H  
ATOM    261 HG23 ILE A  18      19.758   0.023  10.796  1.00  0.00           H  
ATOM    262 HD11 ILE A  18      23.137   1.152  12.300  1.00  0.00           H  
ATOM    263 HD12 ILE A  18      22.629   2.819  12.571  1.00  0.00           H  
ATOM    264 HD13 ILE A  18      21.511   1.485  12.879  1.00  0.00           H  
ATOM    265  N   LEU A  19      23.027  -2.471  10.403  1.00  0.00           N  
ATOM    266  CA  LEU A  19      23.266  -3.764  11.140  1.00  0.00           C  
ATOM    267  C   LEU A  19      24.770  -4.094  11.173  1.00  0.00           C  
ATOM    268  O   LEU A  19      25.271  -4.475  12.220  1.00  0.00           O  
ATOM    269  CB  LEU A  19      22.567  -4.947  10.454  1.00  0.00           C  
ATOM    270  CG  LEU A  19      21.043  -4.869  10.594  1.00  0.00           C  
ATOM    271  CD1 LEU A  19      20.403  -5.719   9.495  1.00  0.00           C  
ATOM    272  CD2 LEU A  19      20.612  -5.419  11.957  1.00  0.00           C  
ATOM    273  H   LEU A  19      22.497  -2.513   9.577  1.00  0.00           H  
ATOM    274  HA  LEU A  19      22.897  -3.671  12.152  1.00  0.00           H  
ATOM    275  HB2 LEU A  19      22.827  -4.944   9.406  1.00  0.00           H  
ATOM    276  HB3 LEU A  19      22.918  -5.872  10.892  1.00  0.00           H  
ATOM    277  HG  LEU A  19      20.720  -3.844  10.485  1.00  0.00           H  
ATOM    278 HD11 LEU A  19      20.951  -5.600   8.573  1.00  0.00           H  
ATOM    279 HD12 LEU A  19      20.417  -6.758   9.787  1.00  0.00           H  
ATOM    280 HD13 LEU A  19      19.382  -5.405   9.343  1.00  0.00           H  
ATOM    281 HD21 LEU A  19      21.320  -5.120  12.715  1.00  0.00           H  
ATOM    282 HD22 LEU A  19      19.639  -5.030  12.205  1.00  0.00           H  
ATOM    283 HD23 LEU A  19      20.568  -6.498  11.909  1.00  0.00           H  
ATOM    284  N   SER A  20      25.453  -3.945  10.053  1.00  0.00           N  
ATOM    285  CA  SER A  20      26.925  -4.222   9.927  1.00  0.00           C  
ATOM    286  C   SER A  20      27.772  -3.089  10.548  1.00  0.00           C  
ATOM    287  O   SER A  20      28.957  -3.294  10.759  1.00  0.00           O  
ATOM    288  CB  SER A  20      27.322  -4.382   8.449  1.00  0.00           C  
ATOM    289  OG  SER A  20      26.561  -5.420   7.837  1.00  0.00           O  
ATOM    290  H   SER A  20      24.975  -3.632   9.254  1.00  0.00           H  
ATOM    291  HA  SER A  20      27.148  -5.144  10.446  1.00  0.00           H  
ATOM    292  HB2 SER A  20      27.154  -3.463   7.910  1.00  0.00           H  
ATOM    293  HB3 SER A  20      28.380  -4.606   8.408  1.00  0.00           H  
ATOM    294  HG  SER A  20      25.797  -5.024   7.409  1.00  0.00           H  
ATOM    295  N   ASP A  21      27.185  -1.938  10.823  1.00  0.00           N  
ATOM    296  CA  ASP A  21      27.845  -0.730  11.422  1.00  0.00           C  
ATOM    297  C   ASP A  21      28.014  -0.794  12.953  1.00  0.00           C  
ATOM    298  O   ASP A  21      27.234  -1.443  13.632  1.00  0.00           O  
ATOM    299  CB  ASP A  21      26.973   0.476  11.029  1.00  0.00           C  
ATOM    300  CG  ASP A  21      27.616   1.842  11.280  1.00  0.00           C  
ATOM    301  OD1 ASP A  21      28.566   2.193  10.600  1.00  0.00           O  
ATOM    302  OD2 ASP A  21      27.135   2.525  12.163  1.00  0.00           O  
ATOM    303  H   ASP A  21      26.230  -1.841  10.625  1.00  0.00           H  
ATOM    304  HA  ASP A  21      28.808  -0.597  10.956  1.00  0.00           H  
ATOM    305  HB2 ASP A  21      26.751   0.403   9.978  1.00  0.00           H  
ATOM    306  HB3 ASP A  21      26.033   0.419  11.560  1.00  0.00           H  
ATOM    307  N   ALA A  22      29.028  -0.116  13.467  1.00  0.00           N  
ATOM    308  CA  ALA A  22      29.343  -0.059  14.939  1.00  0.00           C  
ATOM    309  C   ALA A  22      28.253   0.666  15.752  1.00  0.00           C  
ATOM    310  O   ALA A  22      28.094   0.362  16.925  1.00  0.00           O  
ATOM    311  CB  ALA A  22      30.667   0.674  15.199  1.00  0.00           C  
ATOM    312  H   ALA A  22      29.611   0.385  12.855  1.00  0.00           H  
ATOM    313  HA  ALA A  22      29.441  -1.069  15.307  1.00  0.00           H  
ATOM    314  HB1 ALA A  22      31.457   0.223  14.619  1.00  0.00           H  
ATOM    315  HB2 ALA A  22      30.570   1.716  14.930  1.00  0.00           H  
ATOM    316  HB3 ALA A  22      30.911   0.601  16.251  1.00  0.00           H  
ATOM    317  N   SER A  23      27.528   1.592  15.153  1.00  0.00           N  
ATOM    318  CA  SER A  23      26.431   2.392  15.794  1.00  0.00           C  
ATOM    319  C   SER A  23      25.343   1.502  16.421  1.00  0.00           C  
ATOM    320  O   SER A  23      25.064   1.673  17.600  1.00  0.00           O  
ATOM    321  CB  SER A  23      25.838   3.292  14.707  1.00  0.00           C  
ATOM    322  OG  SER A  23      25.036   4.320  15.252  1.00  0.00           O  
ATOM    323  H   SER A  23      27.716   1.783  14.207  1.00  0.00           H  
ATOM    324  HA  SER A  23      26.867   3.024  16.555  1.00  0.00           H  
ATOM    325  HB2 SER A  23      26.635   3.764  14.157  1.00  0.00           H  
ATOM    326  HB3 SER A  23      25.271   2.676  14.020  1.00  0.00           H  
ATOM    327  HG  SER A  23      24.330   4.459  14.622  1.00  0.00           H  
ATOM    328  N   PHE A  24      24.768   0.592  15.655  1.00  0.00           N  
ATOM    329  CA  PHE A  24      23.698  -0.340  16.149  1.00  0.00           C  
ATOM    330  C   PHE A  24      24.247  -1.184  17.310  1.00  0.00           C  
ATOM    331  O   PHE A  24      23.494  -1.407  18.245  1.00  0.00           O  
ATOM    332  CB  PHE A  24      23.153  -1.205  14.997  1.00  0.00           C  
ATOM    333  CG  PHE A  24      21.897  -1.967  15.381  1.00  0.00           C  
ATOM    334  CD1 PHE A  24      20.653  -1.322  15.475  1.00  0.00           C  
ATOM    335  CD2 PHE A  24      21.972  -3.341  15.649  1.00  0.00           C  
ATOM    336  CE1 PHE A  24      19.504  -2.040  15.832  1.00  0.00           C  
ATOM    337  CE2 PHE A  24      20.824  -4.059  16.005  1.00  0.00           C  
ATOM    338  CZ  PHE A  24      19.588  -3.412  16.097  1.00  0.00           C  
ATOM    339  H   PHE A  24      25.054   0.519  14.715  1.00  0.00           H  
ATOM    340  HA  PHE A  24      22.901   0.261  16.567  1.00  0.00           H  
ATOM    341  HB2 PHE A  24      22.930  -0.570  14.153  1.00  0.00           H  
ATOM    342  HB3 PHE A  24      23.914  -1.903  14.685  1.00  0.00           H  
ATOM    343  HD1 PHE A  24      20.580  -0.263  15.272  1.00  0.00           H  
ATOM    344  HD2 PHE A  24      22.924  -3.849  15.580  1.00  0.00           H  
ATOM    345  HE1 PHE A  24      18.550  -1.538  15.903  1.00  0.00           H  
ATOM    346  HE2 PHE A  24      20.894  -5.118  16.209  1.00  0.00           H  
ATOM    347  HZ  PHE A  24      18.704  -3.969  16.372  1.00  0.00           H  
ATOM    348  N   ASN A  25      25.497  -1.623  17.261  1.00  0.00           N  
ATOM    349  CA  ASN A  25      26.109  -2.447  18.361  1.00  0.00           C  
ATOM    350  C   ASN A  25      26.113  -1.660  19.678  1.00  0.00           C  
ATOM    351  O   ASN A  25      25.815  -2.229  20.718  1.00  0.00           O  
ATOM    352  CB  ASN A  25      27.565  -2.830  18.068  1.00  0.00           C  
ATOM    353  CG  ASN A  25      27.880  -4.251  18.560  1.00  0.00           C  
ATOM    354  OD1 ASN A  25      27.170  -5.201  18.286  1.00  0.00           O  
ATOM    355  ND2 ASN A  25      28.937  -4.465  19.292  1.00  0.00           N  
ATOM    356  H   ASN A  25      26.055  -1.402  16.482  1.00  0.00           H  
ATOM    357  HA  ASN A  25      25.521  -3.341  18.489  1.00  0.00           H  
ATOM    358  HB2 ASN A  25      27.743  -2.765  17.007  1.00  0.00           H  
ATOM    359  HB3 ASN A  25      28.221  -2.129  18.568  1.00  0.00           H  
ATOM    360 HD21 ASN A  25      29.537  -3.728  19.534  1.00  0.00           H  
ATOM    361 HD22 ASN A  25      29.129  -5.373  19.604  1.00  0.00           H  
ATOM    362  N   GLN A  26      26.447  -0.387  19.599  1.00  0.00           N  
ATOM    363  CA  GLN A  26      26.497   0.512  20.792  1.00  0.00           C  
ATOM    364  C   GLN A  26      25.070   0.760  21.314  1.00  0.00           C  
ATOM    365  O   GLN A  26      24.822   0.543  22.488  1.00  0.00           O  
ATOM    366  CB  GLN A  26      27.195   1.843  20.482  1.00  0.00           C  
ATOM    367  CG  GLN A  26      28.690   1.724  20.161  1.00  0.00           C  
ATOM    368  CD  GLN A  26      29.497   1.343  21.406  1.00  0.00           C  
ATOM    369  OE1 GLN A  26      29.928   2.200  22.155  1.00  0.00           O  
ATOM    370  NE2 GLN A  26      29.725   0.084  21.658  1.00  0.00           N  
ATOM    371  H   GLN A  26      26.672  -0.014  18.719  1.00  0.00           H  
ATOM    372  HA  GLN A  26      27.051  -0.033  21.534  1.00  0.00           H  
ATOM    373  HB2 GLN A  26      26.721   2.273  19.617  1.00  0.00           H  
ATOM    374  HB3 GLN A  26      27.061   2.506  21.325  1.00  0.00           H  
ATOM    375  HG2 GLN A  26      28.840   0.981  19.390  1.00  0.00           H  
ATOM    376  HG3 GLN A  26      29.043   2.678  19.794  1.00  0.00           H  
ATOM    377 HE21 GLN A  26      29.386  -0.616  21.062  1.00  0.00           H  
ATOM    378 HE22 GLN A  26      30.241  -0.162  22.453  1.00  0.00           H  
ATOM    379  N   CYS A  27      24.171   1.196  20.450  1.00  0.00           N  
ATOM    380  CA  CYS A  27      22.729   1.482  20.796  1.00  0.00           C  
ATOM    381  C   CYS A  27      22.118   0.248  21.490  1.00  0.00           C  
ATOM    382  O   CYS A  27      21.492   0.376  22.528  1.00  0.00           O  
ATOM    383  CB  CYS A  27      21.918   1.778  19.527  1.00  0.00           C  
ATOM    384  SG  CYS A  27      20.348   2.589  19.930  1.00  0.00           S  
ATOM    385  H   CYS A  27      24.469   1.335  19.524  1.00  0.00           H  
ATOM    386  HA  CYS A  27      22.695   2.331  21.464  1.00  0.00           H  
ATOM    387  HB2 CYS A  27      22.498   2.405  18.875  1.00  0.00           H  
ATOM    388  HB3 CYS A  27      21.721   0.852  19.008  1.00  0.00           H  
ATOM    389  N   SER A  28      22.335  -0.908  20.892  1.00  0.00           N  
ATOM    390  CA  SER A  28      21.848  -2.239  21.392  1.00  0.00           C  
ATOM    391  C   SER A  28      22.500  -2.500  22.760  1.00  0.00           C  
ATOM    392  O   SER A  28      21.836  -3.002  23.645  1.00  0.00           O  
ATOM    393  CB  SER A  28      22.260  -3.372  20.439  1.00  0.00           C  
ATOM    394  OG  SER A  28      21.440  -4.516  20.649  1.00  0.00           O  
ATOM    395  H   SER A  28      22.859  -0.896  20.060  1.00  0.00           H  
ATOM    396  HA  SER A  28      20.772  -2.208  21.500  1.00  0.00           H  
ATOM    397  HB2 SER A  28      22.143  -3.059  19.414  1.00  0.00           H  
ATOM    398  HB3 SER A  28      23.305  -3.609  20.601  1.00  0.00           H  
ATOM    399  HG  SER A  28      21.918  -5.144  21.200  1.00  0.00           H  
ATOM    400  N   THR A  29      23.765  -2.167  22.923  1.00  0.00           N  
ATOM    401  CA  THR A  29      24.511  -2.366  24.204  1.00  0.00           C  
ATOM    402  C   THR A  29      23.868  -1.482  25.292  1.00  0.00           C  
ATOM    403  O   THR A  29      23.573  -1.990  26.359  1.00  0.00           O  
ATOM    404  CB  THR A  29      26.008  -2.082  23.960  1.00  0.00           C  
ATOM    405  OG1 THR A  29      26.602  -3.156  23.237  1.00  0.00           O  
ATOM    406  CG2 THR A  29      26.780  -1.896  25.267  1.00  0.00           C  
ATOM    407  H   THR A  29      24.243  -1.766  22.167  1.00  0.00           H  
ATOM    408  HA  THR A  29      24.370  -3.392  24.502  1.00  0.00           H  
ATOM    409  HB  THR A  29      26.108  -1.180  23.375  1.00  0.00           H  
ATOM    410  HG1 THR A  29      26.465  -3.003  22.295  1.00  0.00           H  
ATOM    411 HG21 THR A  29      26.404  -2.578  26.013  1.00  0.00           H  
ATOM    412 HG22 THR A  29      27.831  -2.080  25.100  1.00  0.00           H  
ATOM    413 HG23 THR A  29      26.645  -0.881  25.608  1.00  0.00           H  
ATOM    414  N   ASP A  30      23.666  -0.208  25.011  1.00  0.00           N  
ATOM    415  CA  ASP A  30      23.052   0.795  25.950  1.00  0.00           C  
ATOM    416  C   ASP A  30      21.619   0.462  26.399  1.00  0.00           C  
ATOM    417  O   ASP A  30      21.305   0.648  27.565  1.00  0.00           O  
ATOM    418  CB  ASP A  30      22.996   2.206  25.331  1.00  0.00           C  
ATOM    419  CG  ASP A  30      24.373   2.881  25.310  1.00  0.00           C  
ATOM    420  OD1 ASP A  30      24.814   3.336  26.354  1.00  0.00           O  
ATOM    421  OD2 ASP A  30      24.968   2.935  24.245  1.00  0.00           O  
ATOM    422  H   ASP A  30      23.942   0.098  24.118  1.00  0.00           H  
ATOM    423  HA  ASP A  30      23.670   0.856  26.829  1.00  0.00           H  
ATOM    424  HB2 ASP A  30      22.624   2.146  24.319  1.00  0.00           H  
ATOM    425  HB3 ASP A  30      22.316   2.814  25.912  1.00  0.00           H  
ATOM    426  N   SER A  31      20.788  -0.004  25.493  1.00  0.00           N  
ATOM    427  CA  SER A  31      19.361  -0.352  25.811  1.00  0.00           C  
ATOM    428  C   SER A  31      18.971  -1.810  25.543  1.00  0.00           C  
ATOM    429  O   SER A  31      18.404  -2.424  26.430  1.00  0.00           O  
ATOM    430  CB  SER A  31      18.390   0.500  24.988  1.00  0.00           C  
ATOM    431  OG  SER A  31      18.706   1.887  25.029  1.00  0.00           O  
ATOM    432  H   SER A  31      21.122  -0.118  24.579  1.00  0.00           H  
ATOM    433  HA  SER A  31      19.171  -0.128  26.849  1.00  0.00           H  
ATOM    434  HB2 SER A  31      18.421   0.189  23.957  1.00  0.00           H  
ATOM    435  HB3 SER A  31      17.393   0.313  25.362  1.00  0.00           H  
ATOM    436  HG  SER A  31      19.270   2.071  24.273  1.00  0.00           H  
ATOM    437  N   GLY A  32      19.260  -2.323  24.367  1.00  0.00           N  
ATOM    438  CA  GLY A  32      18.917  -3.729  23.996  1.00  0.00           C  
ATOM    439  C   GLY A  32      17.634  -3.745  23.154  1.00  0.00           C  
ATOM    440  O   GLY A  32      16.743  -4.509  23.483  1.00  0.00           O  
ATOM    441  H   GLY A  32      19.716  -1.772  23.693  1.00  0.00           H  
ATOM    442  HA2 GLY A  32      19.728  -4.186  23.447  1.00  0.00           H  
ATOM    443  HA3 GLY A  32      18.738  -4.290  24.895  1.00  0.00           H  
ATOM    444  N   TYR A  33      17.561  -2.938  22.117  1.00  0.00           N  
ATOM    445  CA  TYR A  33      16.363  -2.866  21.216  1.00  0.00           C  
ATOM    446  C   TYR A  33      16.729  -3.388  19.814  1.00  0.00           C  
ATOM    447  O   TYR A  33      17.627  -2.870  19.160  1.00  0.00           O  
ATOM    448  CB  TYR A  33      15.763  -1.449  21.132  1.00  0.00           C  
ATOM    449  CG  TYR A  33      14.585  -1.381  20.169  1.00  0.00           C  
ATOM    450  CD1 TYR A  33      13.446  -2.211  20.239  1.00  0.00           C  
ATOM    451  CD2 TYR A  33      14.657  -0.426  19.151  1.00  0.00           C  
ATOM    452  CE1 TYR A  33      12.410  -2.074  19.300  1.00  0.00           C  
ATOM    453  CE2 TYR A  33      13.630  -0.289  18.217  1.00  0.00           C  
ATOM    454  CZ  TYR A  33      12.503  -1.110  18.286  1.00  0.00           C  
ATOM    455  OH  TYR A  33      11.507  -0.952  17.348  1.00  0.00           O  
ATOM    456  H   TYR A  33      18.334  -2.364  21.933  1.00  0.00           H  
ATOM    457  HA  TYR A  33      15.619  -3.535  21.632  1.00  0.00           H  
ATOM    458  HB2 TYR A  33      15.422  -1.149  22.110  1.00  0.00           H  
ATOM    459  HB3 TYR A  33      16.531  -0.763  20.802  1.00  0.00           H  
ATOM    460  HD1 TYR A  33      13.349  -2.960  21.012  1.00  0.00           H  
ATOM    461  HD2 TYR A  33      15.521   0.214  19.087  1.00  0.00           H  
ATOM    462  HE1 TYR A  33      11.534  -2.711  19.356  1.00  0.00           H  
ATOM    463  HE2 TYR A  33      13.704   0.455  17.440  1.00  0.00           H  
ATOM    464  HH  TYR A  33      10.981  -0.193  17.610  1.00  0.00           H  
ATOM    465  N   SER A  34      16.012  -4.407  19.385  1.00  0.00           N  
ATOM    466  CA  SER A  34      16.201  -5.058  18.054  1.00  0.00           C  
ATOM    467  C   SER A  34      15.223  -4.388  17.078  1.00  0.00           C  
ATOM    468  O   SER A  34      14.130  -4.867  16.835  1.00  0.00           O  
ATOM    469  CB  SER A  34      15.997  -6.586  18.121  1.00  0.00           C  
ATOM    470  OG  SER A  34      15.051  -6.975  19.113  1.00  0.00           O  
ATOM    471  H   SER A  34      15.305  -4.771  19.960  1.00  0.00           H  
ATOM    472  HA  SER A  34      17.203  -4.823  17.716  1.00  0.00           H  
ATOM    473  HB2 SER A  34      15.621  -6.930  17.173  1.00  0.00           H  
ATOM    474  HB3 SER A  34      16.957  -7.058  18.286  1.00  0.00           H  
ATOM    475  HG  SER A  34      14.623  -7.782  18.815  1.00  0.00           H  
ATOM    476  N   MET A  35      15.630  -3.267  16.521  1.00  0.00           N  
ATOM    477  CA  MET A  35      14.814  -2.470  15.544  1.00  0.00           C  
ATOM    478  C   MET A  35      14.648  -3.252  14.231  1.00  0.00           C  
ATOM    479  O   MET A  35      13.552  -3.321  13.697  1.00  0.00           O  
ATOM    480  CB  MET A  35      15.509  -1.117  15.312  1.00  0.00           C  
ATOM    481  CG  MET A  35      14.945  -0.312  14.135  1.00  0.00           C  
ATOM    482  SD  MET A  35      13.234   0.188  14.450  1.00  0.00           S  
ATOM    483  CE  MET A  35      12.847   0.721  12.765  1.00  0.00           C  
ATOM    484  H   MET A  35      16.522  -2.933  16.760  1.00  0.00           H  
ATOM    485  HA  MET A  35      13.838  -2.307  15.970  1.00  0.00           H  
ATOM    486  HB2 MET A  35      15.408  -0.516  16.202  1.00  0.00           H  
ATOM    487  HB3 MET A  35      16.561  -1.301  15.143  1.00  0.00           H  
ATOM    488  HG2 MET A  35      15.548   0.573  13.997  1.00  0.00           H  
ATOM    489  HG3 MET A  35      14.989  -0.910  13.234  1.00  0.00           H  
ATOM    490  HE1 MET A  35      13.719   1.173  12.313  1.00  0.00           H  
ATOM    491  HE2 MET A  35      12.519  -0.133  12.189  1.00  0.00           H  
ATOM    492  HE3 MET A  35      12.054   1.451  12.794  1.00  0.00           H  
ATOM    493  N   LEU A  36      15.730  -3.817  13.743  1.00  0.00           N  
ATOM    494  CA  LEU A  36      15.741  -4.611  12.472  1.00  0.00           C  
ATOM    495  C   LEU A  36      15.231  -6.049  12.635  1.00  0.00           C  
ATOM    496  O   LEU A  36      14.855  -6.621  11.625  1.00  0.00           O  
ATOM    497  CB  LEU A  36      17.139  -4.639  11.830  1.00  0.00           C  
ATOM    498  CG  LEU A  36      17.677  -3.257  11.417  1.00  0.00           C  
ATOM    499  CD1 LEU A  36      16.589  -2.388  10.781  1.00  0.00           C  
ATOM    500  CD2 LEU A  36      18.233  -2.503  12.628  1.00  0.00           C  
ATOM    501  H   LEU A  36      16.571  -3.712  14.233  1.00  0.00           H  
ATOM    502  HA  LEU A  36      15.073  -4.117  11.784  1.00  0.00           H  
ATOM    503  HB2 LEU A  36      17.828  -5.079  12.532  1.00  0.00           H  
ATOM    504  HB3 LEU A  36      17.099  -5.281  10.958  1.00  0.00           H  
ATOM    505  HG  LEU A  36      18.470  -3.390  10.694  1.00  0.00           H  
ATOM    506 HD11 LEU A  36      16.139  -2.915   9.954  1.00  0.00           H  
ATOM    507 HD12 LEU A  36      15.836  -2.166  11.524  1.00  0.00           H  
ATOM    508 HD13 LEU A  36      17.032  -1.467  10.432  1.00  0.00           H  
ATOM    509 HD21 LEU A  36      18.614  -3.210  13.349  1.00  0.00           H  
ATOM    510 HD22 LEU A  36      19.027  -1.844  12.313  1.00  0.00           H  
ATOM    511 HD23 LEU A  36      17.442  -1.919  13.079  1.00  0.00           H  
ATOM    512  N   THR A  37      15.200  -6.627  13.818  1.00  0.00           N  
ATOM    513  CA  THR A  37      14.712  -8.024  14.024  1.00  0.00           C  
ATOM    514  C   THR A  37      13.469  -8.041  14.937  1.00  0.00           C  
ATOM    515  O   THR A  37      13.126  -9.102  15.434  1.00  0.00           O  
ATOM    516  CB  THR A  37      15.882  -8.862  14.588  1.00  0.00           C  
ATOM    517  OG1 THR A  37      16.697  -8.148  15.522  1.00  0.00           O  
ATOM    518  CG2 THR A  37      16.720  -9.457  13.443  1.00  0.00           C  
ATOM    519  H   THR A  37      15.497  -6.172  14.637  1.00  0.00           H  
ATOM    520  HA  THR A  37      14.423  -8.427  13.064  1.00  0.00           H  
ATOM    521  HB  THR A  37      15.451  -9.682  15.133  1.00  0.00           H  
ATOM    522  HG1 THR A  37      17.372  -7.641  15.062  1.00  0.00           H  
ATOM    523 HG21 THR A  37      16.674  -8.818  12.572  1.00  0.00           H  
ATOM    524 HG22 THR A  37      17.750  -9.558  13.750  1.00  0.00           H  
ATOM    525 HG23 THR A  37      16.339 -10.434  13.183  1.00  0.00           H  
ATOM    526  N   ALA A  38      12.816  -6.908  15.154  1.00  0.00           N  
ATOM    527  CA  ALA A  38      11.605  -6.795  16.020  1.00  0.00           C  
ATOM    528  C   ALA A  38      10.921  -5.424  15.828  1.00  0.00           C  
ATOM    529  O   ALA A  38      11.176  -4.478  16.556  1.00  0.00           O  
ATOM    530  CB  ALA A  38      12.125  -7.006  17.448  1.00  0.00           C  
ATOM    531  H   ALA A  38      13.124  -6.075  14.740  1.00  0.00           H  
ATOM    532  HA  ALA A  38      10.903  -7.584  15.785  1.00  0.00           H  
ATOM    533  HB1 ALA A  38      13.068  -7.531  17.397  1.00  0.00           H  
ATOM    534  HB2 ALA A  38      12.296  -6.044  17.908  1.00  0.00           H  
ATOM    535  HB3 ALA A  38      11.418  -7.582  18.019  1.00  0.00           H  
ATOM    536  N   LYS A  39      10.056  -5.319  14.844  1.00  0.00           N  
ATOM    537  CA  LYS A  39       9.303  -4.056  14.516  1.00  0.00           C  
ATOM    538  C   LYS A  39       8.378  -3.427  15.592  1.00  0.00           C  
ATOM    539  O   LYS A  39       7.718  -2.442  15.288  1.00  0.00           O  
ATOM    540  CB  LYS A  39       8.636  -4.116  13.131  1.00  0.00           C  
ATOM    541  CG  LYS A  39       9.025  -2.919  12.241  1.00  0.00           C  
ATOM    542  CD  LYS A  39      10.545  -2.770  12.027  1.00  0.00           C  
ATOM    543  CE  LYS A  39      10.840  -2.127  10.661  1.00  0.00           C  
ATOM    544  NZ  LYS A  39      12.156  -2.559  10.097  1.00  0.00           N  
ATOM    545  H   LYS A  39       9.907  -6.117  14.296  1.00  0.00           H  
ATOM    546  HA  LYS A  39      10.111  -3.380  14.427  1.00  0.00           H  
ATOM    547  HB2 LYS A  39       8.914  -5.027  12.635  1.00  0.00           H  
ATOM    548  HB3 LYS A  39       7.562  -4.114  13.262  1.00  0.00           H  
ATOM    549  HG2 LYS A  39       8.546  -3.032  11.278  1.00  0.00           H  
ATOM    550  HG3 LYS A  39       8.638  -2.018  12.697  1.00  0.00           H  
ATOM    551  HD2 LYS A  39      10.944  -2.133  12.805  1.00  0.00           H  
ATOM    552  HD3 LYS A  39      11.028  -3.735  12.082  1.00  0.00           H  
ATOM    553  HE2 LYS A  39      10.059  -2.385   9.962  1.00  0.00           H  
ATOM    554  HE3 LYS A  39      10.839  -1.056  10.786  1.00  0.00           H  
ATOM    555  HZ1 LYS A  39      12.219  -3.595  10.050  1.00  0.00           H  
ATOM    556  HZ2 LYS A  39      12.271  -2.168   9.139  1.00  0.00           H  
ATOM    557  HZ3 LYS A  39      12.933  -2.204  10.692  1.00  0.00           H  
ATOM    558  N   ALA A  40       8.309  -3.936  16.811  1.00  0.00           N  
ATOM    559  CA  ALA A  40       7.455  -3.409  17.931  1.00  0.00           C  
ATOM    560  C   ALA A  40       8.115  -2.183  18.603  1.00  0.00           C  
ATOM    561  O   ALA A  40       9.067  -2.346  19.349  1.00  0.00           O  
ATOM    562  CB  ALA A  40       7.249  -4.538  18.956  1.00  0.00           C  
ATOM    563  H   ALA A  40       8.858  -4.719  17.010  1.00  0.00           H  
ATOM    564  HA  ALA A  40       6.492  -3.125  17.528  1.00  0.00           H  
ATOM    565  HB1 ALA A  40       7.514  -5.486  18.513  1.00  0.00           H  
ATOM    566  HB2 ALA A  40       7.885  -4.368  19.813  1.00  0.00           H  
ATOM    567  HB3 ALA A  40       6.219  -4.562  19.275  1.00  0.00           H  
ATOM    568  N   LEU A  41       7.632  -0.978  18.350  1.00  0.00           N  
ATOM    569  CA  LEU A  41       8.191   0.294  18.942  1.00  0.00           C  
ATOM    570  C   LEU A  41       8.317   0.252  20.480  1.00  0.00           C  
ATOM    571  O   LEU A  41       7.351  -0.136  21.122  1.00  0.00           O  
ATOM    572  CB  LEU A  41       7.375   1.525  18.517  1.00  0.00           C  
ATOM    573  CG  LEU A  41       7.715   1.946  17.081  1.00  0.00           C  
ATOM    574  CD1 LEU A  41       6.692   2.971  16.589  1.00  0.00           C  
ATOM    575  CD2 LEU A  41       9.111   2.576  17.006  1.00  0.00           C  
ATOM    576  H   LEU A  41       6.867  -0.903  17.740  1.00  0.00           H  
ATOM    577  HA  LEU A  41       9.185   0.394  18.537  1.00  0.00           H  
ATOM    578  HB2 LEU A  41       6.322   1.291  18.579  1.00  0.00           H  
ATOM    579  HB3 LEU A  41       7.590   2.345  19.187  1.00  0.00           H  
ATOM    580  HG  LEU A  41       7.669   1.078  16.440  1.00  0.00           H  
ATOM    581 HD11 LEU A  41       5.699   2.552  16.659  1.00  0.00           H  
ATOM    582 HD12 LEU A  41       6.752   3.867  17.189  1.00  0.00           H  
ATOM    583 HD13 LEU A  41       6.904   3.213  15.557  1.00  0.00           H  
ATOM    584 HD21 LEU A  41       9.259   3.235  17.848  1.00  0.00           H  
ATOM    585 HD22 LEU A  41       9.858   1.797  17.022  1.00  0.00           H  
ATOM    586 HD23 LEU A  41       9.202   3.140  16.088  1.00  0.00           H  
ATOM    587  N   PRO A  42       9.465   0.639  21.027  1.00  0.00           N  
ATOM    588  CA  PRO A  42       9.722   0.644  22.499  1.00  0.00           C  
ATOM    589  C   PRO A  42       9.045   1.737  23.344  1.00  0.00           C  
ATOM    590  O   PRO A  42       8.693   2.796  22.852  1.00  0.00           O  
ATOM    591  CB  PRO A  42      11.243   0.678  22.632  1.00  0.00           C  
ATOM    592  CG  PRO A  42      11.781   1.292  21.340  1.00  0.00           C  
ATOM    593  CD  PRO A  42      10.672   1.125  20.289  1.00  0.00           C  
ATOM    594  HA  PRO A  42       9.425  -0.326  22.858  1.00  0.00           H  
ATOM    595  HB2 PRO A  42      11.510   1.301  23.474  1.00  0.00           H  
ATOM    596  HB3 PRO A  42      11.644  -0.316  22.750  1.00  0.00           H  
ATOM    597  HG2 PRO A  42      12.035   2.330  21.499  1.00  0.00           H  
ATOM    598  HG3 PRO A  42      12.654   0.739  21.025  1.00  0.00           H  
ATOM    599  HD2 PRO A  42      10.470   2.067  19.798  1.00  0.00           H  
ATOM    600  HD3 PRO A  42      10.969   0.382  19.566  1.00  0.00           H  
ATOM    601  N   THR A  43       8.880   1.448  24.620  1.00  0.00           N  
ATOM    602  CA  THR A  43       8.245   2.374  25.621  1.00  0.00           C  
ATOM    603  C   THR A  43       9.124   3.618  25.880  1.00  0.00           C  
ATOM    604  O   THR A  43      10.338   3.556  25.727  1.00  0.00           O  
ATOM    605  CB  THR A  43       7.971   1.648  26.957  1.00  0.00           C  
ATOM    606  OG1 THR A  43       7.559   0.303  26.733  1.00  0.00           O  
ATOM    607  CG2 THR A  43       6.870   2.348  27.767  1.00  0.00           C  
ATOM    608  H   THR A  43       9.190   0.575  24.951  1.00  0.00           H  
ATOM    609  HA  THR A  43       7.302   2.699  25.201  1.00  0.00           H  
ATOM    610  HB  THR A  43       8.872   1.646  27.554  1.00  0.00           H  
ATOM    611  HG1 THR A  43       8.222  -0.291  27.098  1.00  0.00           H  
ATOM    612 HG21 THR A  43       6.100   2.705  27.098  1.00  0.00           H  
ATOM    613 HG22 THR A  43       6.434   1.652  28.470  1.00  0.00           H  
ATOM    614 HG23 THR A  43       7.295   3.183  28.305  1.00  0.00           H  
ATOM    615  N   THR A  44       8.495   4.716  26.271  1.00  0.00           N  
ATOM    616  CA  THR A  44       9.127   6.049  26.587  1.00  0.00           C  
ATOM    617  C   THR A  44      10.489   5.943  27.298  1.00  0.00           C  
ATOM    618  O   THR A  44      11.350   6.753  26.999  1.00  0.00           O  
ATOM    619  CB  THR A  44       8.150   6.949  27.378  1.00  0.00           C  
ATOM    620  OG1 THR A  44       8.691   8.222  27.751  1.00  0.00           O  
ATOM    621  CG2 THR A  44       7.553   6.262  28.618  1.00  0.00           C  
ATOM    622  H   THR A  44       7.519   4.661  26.366  1.00  0.00           H  
ATOM    623  HA  THR A  44       9.310   6.525  25.634  1.00  0.00           H  
ATOM    624  HB  THR A  44       7.329   7.142  26.700  1.00  0.00           H  
ATOM    625  HG1 THR A  44       9.604   8.160  28.043  1.00  0.00           H  
ATOM    626 HG21 THR A  44       8.336   5.841  29.229  1.00  0.00           H  
ATOM    627 HG22 THR A  44       7.005   6.990  29.200  1.00  0.00           H  
ATOM    628 HG23 THR A  44       6.875   5.476  28.314  1.00  0.00           H  
ATOM    629  N   ALA A  45      10.665   4.990  28.190  1.00  0.00           N  
ATOM    630  CA  ALA A  45      11.939   4.776  28.950  1.00  0.00           C  
ATOM    631  C   ALA A  45      13.075   4.561  27.936  1.00  0.00           C  
ATOM    632  O   ALA A  45      13.891   5.464  27.802  1.00  0.00           O  
ATOM    633  CB  ALA A  45      11.783   3.575  29.896  1.00  0.00           C  
ATOM    634  H   ALA A  45       9.911   4.388  28.361  1.00  0.00           H  
ATOM    635  HA  ALA A  45      12.150   5.674  29.516  1.00  0.00           H  
ATOM    636  HB1 ALA A  45      11.333   2.748  29.365  1.00  0.00           H  
ATOM    637  HB2 ALA A  45      12.749   3.268  30.271  1.00  0.00           H  
ATOM    638  HB3 ALA A  45      11.149   3.849  30.726  1.00  0.00           H  
ATOM    639  N   GLN A  46      13.117   3.427  27.249  1.00  0.00           N  
ATOM    640  CA  GLN A  46      14.178   3.122  26.227  1.00  0.00           C  
ATOM    641  C   GLN A  46      14.317   4.315  25.272  1.00  0.00           C  
ATOM    642  O   GLN A  46      15.435   4.642  24.922  1.00  0.00           O  
ATOM    643  CB  GLN A  46      13.907   1.826  25.446  1.00  0.00           C  
ATOM    644  CG  GLN A  46      13.845   0.643  26.424  1.00  0.00           C  
ATOM    645  CD  GLN A  46      14.171  -0.690  25.739  1.00  0.00           C  
ATOM    646  OE1 GLN A  46      13.441  -1.160  24.890  1.00  0.00           O  
ATOM    647  NE2 GLN A  46      15.251  -1.347  26.065  1.00  0.00           N  
ATOM    648  H   GLN A  46      12.417   2.758  27.408  1.00  0.00           H  
ATOM    649  HA  GLN A  46      15.113   3.040  26.764  1.00  0.00           H  
ATOM    650  HB2 GLN A  46      12.981   1.912  24.897  1.00  0.00           H  
ATOM    651  HB3 GLN A  46      14.721   1.668  24.752  1.00  0.00           H  
ATOM    652  HG2 GLN A  46      14.563   0.813  27.212  1.00  0.00           H  
ATOM    653  HG3 GLN A  46      12.858   0.590  26.863  1.00  0.00           H  
ATOM    654 HE21 GLN A  46      15.862  -0.998  26.750  1.00  0.00           H  
ATOM    655 HE22 GLN A  46      15.454  -2.197  25.617  1.00  0.00           H  
ATOM    656  N   TYR A  47      13.213   4.931  24.893  1.00  0.00           N  
ATOM    657  CA  TYR A  47      13.167   6.119  23.981  1.00  0.00           C  
ATOM    658  C   TYR A  47      14.082   7.222  24.547  1.00  0.00           C  
ATOM    659  O   TYR A  47      14.984   7.633  23.834  1.00  0.00           O  
ATOM    660  CB  TYR A  47      11.736   6.675  23.910  1.00  0.00           C  
ATOM    661  CG  TYR A  47      11.068   6.462  22.575  1.00  0.00           C  
ATOM    662  CD1 TYR A  47      10.525   5.214  22.249  1.00  0.00           C  
ATOM    663  CD2 TYR A  47      10.990   7.524  21.666  1.00  0.00           C  
ATOM    664  CE1 TYR A  47       9.899   5.021  21.011  1.00  0.00           C  
ATOM    665  CE2 TYR A  47      10.363   7.330  20.431  1.00  0.00           C  
ATOM    666  CZ  TYR A  47       9.818   6.084  20.099  1.00  0.00           C  
ATOM    667  OH  TYR A  47       9.206   5.925  18.871  1.00  0.00           O  
ATOM    668  H   TYR A  47      12.355   4.597  25.237  1.00  0.00           H  
ATOM    669  HA  TYR A  47      13.497   5.823  22.998  1.00  0.00           H  
ATOM    670  HB2 TYR A  47      11.129   6.190  24.656  1.00  0.00           H  
ATOM    671  HB3 TYR A  47      11.756   7.734  24.129  1.00  0.00           H  
ATOM    672  HD1 TYR A  47      10.589   4.396  22.952  1.00  0.00           H  
ATOM    673  HD2 TYR A  47      11.410   8.487  21.919  1.00  0.00           H  
ATOM    674  HE1 TYR A  47       9.483   4.053  20.774  1.00  0.00           H  
ATOM    675  HE2 TYR A  47      10.299   8.144  19.728  1.00  0.00           H  
ATOM    676  HH  TYR A  47       8.277   6.147  18.970  1.00  0.00           H  
ATOM    677  N   LYS A  48      13.858   7.675  25.776  1.00  0.00           N  
ATOM    678  CA  LYS A  48      14.694   8.746  26.414  1.00  0.00           C  
ATOM    679  C   LYS A  48      16.173   8.371  26.477  1.00  0.00           C  
ATOM    680  O   LYS A  48      16.955   9.121  25.914  1.00  0.00           O  
ATOM    681  CB  LYS A  48      14.208   9.297  27.763  1.00  0.00           C  
ATOM    682  CG  LYS A  48      13.799   8.241  28.788  1.00  0.00           C  
ATOM    683  CD  LYS A  48      13.123   8.972  29.942  1.00  0.00           C  
ATOM    684  CE  LYS A  48      13.039   8.057  31.168  1.00  0.00           C  
ATOM    685  NZ  LYS A  48      13.158   8.864  32.415  1.00  0.00           N  
ATOM    686  H   LYS A  48      13.114   7.294  26.290  1.00  0.00           H  
ATOM    687  HA  LYS A  48      14.675   9.547  25.700  1.00  0.00           H  
ATOM    688  HB2 LYS A  48      15.002   9.886  28.198  1.00  0.00           H  
ATOM    689  HB3 LYS A  48      13.373   9.955  27.574  1.00  0.00           H  
ATOM    690  HG2 LYS A  48      13.107   7.544  28.344  1.00  0.00           H  
ATOM    691  HG3 LYS A  48      14.672   7.730  29.163  1.00  0.00           H  
ATOM    692  HD2 LYS A  48      13.697   9.862  30.165  1.00  0.00           H  
ATOM    693  HD3 LYS A  48      12.130   9.254  29.625  1.00  0.00           H  
ATOM    694  HE2 LYS A  48      12.092   7.537  31.161  1.00  0.00           H  
ATOM    695  HE3 LYS A  48      13.838   7.329  31.132  1.00  0.00           H  
ATOM    696  HZ1 LYS A  48      14.068   9.370  32.415  1.00  0.00           H  
ATOM    697  HZ2 LYS A  48      12.379   9.551  32.474  1.00  0.00           H  
ATOM    698  HZ3 LYS A  48      13.112   8.232  33.240  1.00  0.00           H  
ATOM    699  N   LEU A  49      16.533   7.274  27.115  1.00  0.00           N  
ATOM    700  CA  LEU A  49      17.962   6.836  27.212  1.00  0.00           C  
ATOM    701  C   LEU A  49      18.584   6.735  25.806  1.00  0.00           C  
ATOM    702  O   LEU A  49      19.719   7.147  25.638  1.00  0.00           O  
ATOM    703  CB  LEU A  49      18.015   5.483  27.923  1.00  0.00           C  
ATOM    704  CG  LEU A  49      17.427   5.495  29.340  1.00  0.00           C  
ATOM    705  CD1 LEU A  49      17.469   6.800  30.145  1.00  0.00           C  
ATOM    706  CD2 LEU A  49      16.028   4.892  29.436  1.00  0.00           C  
ATOM    707  H   LEU A  49      15.858   6.703  27.549  1.00  0.00           H  
ATOM    708  HA  LEU A  49      18.517   7.565  27.783  1.00  0.00           H  
ATOM    709  HB2 LEU A  49      17.468   4.753  27.351  1.00  0.00           H  
ATOM    710  HB3 LEU A  49      19.049   5.168  27.977  1.00  0.00           H  
ATOM    711  HG  LEU A  49      18.076   4.816  29.820  1.00  0.00           H  
ATOM    712 HD11 LEU A  49      18.490   7.134  30.234  1.00  0.00           H  
ATOM    713 HD12 LEU A  49      16.878   7.553  29.646  1.00  0.00           H  
ATOM    714 HD13 LEU A  49      17.065   6.620  31.132  1.00  0.00           H  
ATOM    715 HD21 LEU A  49      15.809   4.349  28.529  1.00  0.00           H  
ATOM    716 HD22 LEU A  49      15.984   4.213  30.273  1.00  0.00           H  
ATOM    717 HD23 LEU A  49      15.301   5.680  29.573  1.00  0.00           H  
ATOM    718  N   MET A  50      17.850   6.213  24.837  1.00  0.00           N  
ATOM    719  CA  MET A  50      18.289   6.048  23.412  1.00  0.00           C  
ATOM    720  C   MET A  50      18.611   7.432  22.841  1.00  0.00           C  
ATOM    721  O   MET A  50      19.672   7.573  22.257  1.00  0.00           O  
ATOM    722  CB  MET A  50      17.194   5.400  22.549  1.00  0.00           C  
ATOM    723  CG  MET A  50      17.254   3.870  22.638  1.00  0.00           C  
ATOM    724  SD  MET A  50      15.786   3.130  21.871  1.00  0.00           S  
ATOM    725  CE  MET A  50      16.026   3.559  20.125  1.00  0.00           C  
ATOM    726  H   MET A  50      16.946   5.915  25.063  1.00  0.00           H  
ATOM    727  HA  MET A  50      19.187   5.446  23.392  1.00  0.00           H  
ATOM    728  HB2 MET A  50      16.229   5.739  22.894  1.00  0.00           H  
ATOM    729  HB3 MET A  50      17.312   5.701  21.519  1.00  0.00           H  
ATOM    730  HG2 MET A  50      18.141   3.503  22.147  1.00  0.00           H  
ATOM    731  HG3 MET A  50      17.291   3.586  23.680  1.00  0.00           H  
ATOM    732  HE1 MET A  50      17.019   3.946  19.962  1.00  0.00           H  
ATOM    733  HE2 MET A  50      15.889   2.673  19.520  1.00  0.00           H  
ATOM    734  HE3 MET A  50      15.304   4.314  19.842  1.00  0.00           H  
ATOM    735  N   CYS A  51      17.741   8.414  23.007  1.00  0.00           N  
ATOM    736  CA  CYS A  51      18.005   9.794  22.478  1.00  0.00           C  
ATOM    737  C   CYS A  51      19.285  10.362  23.115  1.00  0.00           C  
ATOM    738  O   CYS A  51      20.005  11.065  22.427  1.00  0.00           O  
ATOM    739  CB  CYS A  51      16.845  10.769  22.718  1.00  0.00           C  
ATOM    740  SG  CYS A  51      15.943  11.011  21.164  1.00  0.00           S  
ATOM    741  H   CYS A  51      16.903   8.235  23.493  1.00  0.00           H  
ATOM    742  HA  CYS A  51      18.181   9.686  21.417  1.00  0.00           H  
ATOM    743  HB2 CYS A  51      16.183  10.385  23.480  1.00  0.00           H  
ATOM    744  HB3 CYS A  51      17.246  11.717  23.047  1.00  0.00           H  
ATOM    745  N   ALA A  52      19.551  10.062  24.376  1.00  0.00           N  
ATOM    746  CA  ALA A  52      20.764  10.543  25.117  1.00  0.00           C  
ATOM    747  C   ALA A  52      21.962   9.587  24.912  1.00  0.00           C  
ATOM    748  O   ALA A  52      22.633   9.195  25.861  1.00  0.00           O  
ATOM    749  CB  ALA A  52      20.406  10.712  26.603  1.00  0.00           C  
ATOM    750  H   ALA A  52      18.920   9.484  24.859  1.00  0.00           H  
ATOM    751  HA  ALA A  52      21.041  11.507  24.713  1.00  0.00           H  
ATOM    752  HB1 ALA A  52      20.074   9.765  27.003  1.00  0.00           H  
ATOM    753  HB2 ALA A  52      21.286  11.033  27.140  1.00  0.00           H  
ATOM    754  HB3 ALA A  52      19.625  11.448  26.720  1.00  0.00           H  
ATOM    755  N   SER A  53      22.236   9.214  23.676  1.00  0.00           N  
ATOM    756  CA  SER A  53      23.363   8.297  23.326  1.00  0.00           C  
ATOM    757  C   SER A  53      23.879   8.564  21.901  1.00  0.00           C  
ATOM    758  O   SER A  53      23.111   8.497  20.951  1.00  0.00           O  
ATOM    759  CB  SER A  53      22.925   6.832  23.487  1.00  0.00           C  
ATOM    760  OG  SER A  53      24.102   6.036  23.492  1.00  0.00           O  
ATOM    761  H   SER A  53      21.684   9.545  22.935  1.00  0.00           H  
ATOM    762  HA  SER A  53      24.167   8.494  24.022  1.00  0.00           H  
ATOM    763  HB2 SER A  53      22.406   6.690  24.423  1.00  0.00           H  
ATOM    764  HB3 SER A  53      22.266   6.537  22.682  1.00  0.00           H  
ATOM    765  HG  SER A  53      24.235   5.704  24.383  1.00  0.00           H  
ATOM    766  N   THR A  54      25.163   8.856  21.777  1.00  0.00           N  
ATOM    767  CA  THR A  54      25.847   9.142  20.466  1.00  0.00           C  
ATOM    768  C   THR A  54      25.619   7.998  19.458  1.00  0.00           C  
ATOM    769  O   THR A  54      25.540   8.266  18.272  1.00  0.00           O  
ATOM    770  CB  THR A  54      27.353   9.398  20.698  1.00  0.00           C  
ATOM    771  OG1 THR A  54      28.004   9.908  19.538  1.00  0.00           O  
ATOM    772  CG2 THR A  54      28.107   8.155  21.194  1.00  0.00           C  
ATOM    773  H   THR A  54      25.715   8.887  22.589  1.00  0.00           H  
ATOM    774  HA  THR A  54      25.399  10.036  20.055  1.00  0.00           H  
ATOM    775  HB  THR A  54      27.432  10.154  21.467  1.00  0.00           H  
ATOM    776  HG1 THR A  54      27.800   9.371  18.767  1.00  0.00           H  
ATOM    777 HG21 THR A  54      27.602   7.742  22.054  1.00  0.00           H  
ATOM    778 HG22 THR A  54      28.146   7.414  20.409  1.00  0.00           H  
ATOM    779 HG23 THR A  54      29.112   8.433  21.474  1.00  0.00           H  
ATOM    780  N   ALA A  55      25.517   6.770  19.925  1.00  0.00           N  
ATOM    781  CA  ALA A  55      25.293   5.559  19.074  1.00  0.00           C  
ATOM    782  C   ALA A  55      23.898   5.607  18.446  1.00  0.00           C  
ATOM    783  O   ALA A  55      23.783   5.676  17.238  1.00  0.00           O  
ATOM    784  CB  ALA A  55      25.383   4.287  19.918  1.00  0.00           C  
ATOM    785  H   ALA A  55      25.591   6.637  20.893  1.00  0.00           H  
ATOM    786  HA  ALA A  55      26.034   5.523  18.296  1.00  0.00           H  
ATOM    787  HB1 ALA A  55      24.714   4.357  20.764  1.00  0.00           H  
ATOM    788  HB2 ALA A  55      25.102   3.444  19.304  1.00  0.00           H  
ATOM    789  HB3 ALA A  55      26.394   4.169  20.267  1.00  0.00           H  
ATOM    790  N   CYS A  56      22.881   5.571  19.281  1.00  0.00           N  
ATOM    791  CA  CYS A  56      21.449   5.611  18.842  1.00  0.00           C  
ATOM    792  C   CYS A  56      21.222   6.834  17.934  1.00  0.00           C  
ATOM    793  O   CYS A  56      20.558   6.712  16.916  1.00  0.00           O  
ATOM    794  CB  CYS A  56      20.522   5.608  20.062  1.00  0.00           C  
ATOM    795  SG  CYS A  56      20.874   4.157  21.090  1.00  0.00           S  
ATOM    796  H   CYS A  56      23.079   5.518  20.238  1.00  0.00           H  
ATOM    797  HA  CYS A  56      21.311   4.709  18.270  1.00  0.00           H  
ATOM    798  HB2 CYS A  56      20.702   6.502  20.640  1.00  0.00           H  
ATOM    799  HB3 CYS A  56      19.491   5.581  19.743  1.00  0.00           H  
ATOM    800  N   ASN A  57      21.789   7.966  18.318  1.00  0.00           N  
ATOM    801  CA  ASN A  57      21.695   9.256  17.560  1.00  0.00           C  
ATOM    802  C   ASN A  57      22.323   9.021  16.186  1.00  0.00           C  
ATOM    803  O   ASN A  57      21.665   9.324  15.217  1.00  0.00           O  
ATOM    804  CB  ASN A  57      22.416  10.419  18.266  1.00  0.00           C  
ATOM    805  CG  ASN A  57      21.457  11.598  18.447  1.00  0.00           C  
ATOM    806  OD1 ASN A  57      21.478  12.546  17.683  1.00  0.00           O  
ATOM    807  ND2 ASN A  57      20.604  11.593  19.438  1.00  0.00           N  
ATOM    808  H   ASN A  57      22.316   7.968  19.146  1.00  0.00           H  
ATOM    809  HA  ASN A  57      20.658   9.489  17.383  1.00  0.00           H  
ATOM    810  HB2 ASN A  57      22.765  10.095  19.235  1.00  0.00           H  
ATOM    811  HB3 ASN A  57      23.269  10.746  17.688  1.00  0.00           H  
ATOM    812 HD21 ASN A  57      20.570  10.841  20.068  1.00  0.00           H  
ATOM    813 HD22 ASN A  57      19.989  12.346  19.554  1.00  0.00           H  
ATOM    814  N   THR A  58      23.529   8.501  16.124  1.00  0.00           N  
ATOM    815  CA  THR A  58      24.228   8.225  14.826  1.00  0.00           C  
ATOM    816  C   THR A  58      23.408   7.242  13.975  1.00  0.00           C  
ATOM    817  O   THR A  58      23.418   7.398  12.769  1.00  0.00           O  
ATOM    818  CB  THR A  58      25.667   7.741  15.066  1.00  0.00           C  
ATOM    819  OG1 THR A  58      26.421   8.821  15.600  1.00  0.00           O  
ATOM    820  CG2 THR A  58      26.381   7.284  13.788  1.00  0.00           C  
ATOM    821  H   THR A  58      23.976   8.284  16.969  1.00  0.00           H  
ATOM    822  HA  THR A  58      24.245   9.160  14.288  1.00  0.00           H  
ATOM    823  HB  THR A  58      25.650   6.922  15.772  1.00  0.00           H  
ATOM    824  HG1 THR A  58      27.011   8.456  16.266  1.00  0.00           H  
ATOM    825 HG21 THR A  58      26.321   8.046  13.025  1.00  0.00           H  
ATOM    826 HG22 THR A  58      27.419   7.089  14.023  1.00  0.00           H  
ATOM    827 HG23 THR A  58      25.926   6.373  13.428  1.00  0.00           H  
ATOM    828  N   MET A  59      22.726   6.280  14.565  1.00  0.00           N  
ATOM    829  CA  MET A  59      21.892   5.278  13.819  1.00  0.00           C  
ATOM    830  C   MET A  59      20.788   6.015  13.045  1.00  0.00           C  
ATOM    831  O   MET A  59      20.755   5.965  11.830  1.00  0.00           O  
ATOM    832  CB  MET A  59      21.173   4.316  14.770  1.00  0.00           C  
ATOM    833  CG  MET A  59      22.048   3.256  15.435  1.00  0.00           C  
ATOM    834  SD  MET A  59      21.004   2.074  16.336  1.00  0.00           S  
ATOM    835  CE  MET A  59      19.404   2.920  16.508  1.00  0.00           C  
ATOM    836  H   MET A  59      22.762   6.216  15.544  1.00  0.00           H  
ATOM    837  HA  MET A  59      22.501   4.726  13.128  1.00  0.00           H  
ATOM    838  HB2 MET A  59      20.729   4.902  15.558  1.00  0.00           H  
ATOM    839  HB3 MET A  59      20.367   3.832  14.235  1.00  0.00           H  
ATOM    840  HG2 MET A  59      22.617   2.732  14.679  1.00  0.00           H  
ATOM    841  HG3 MET A  59      22.735   3.723  16.125  1.00  0.00           H  
ATOM    842  HE1 MET A  59      19.552   3.944  16.815  1.00  0.00           H  
ATOM    843  HE2 MET A  59      18.896   2.919  15.554  1.00  0.00           H  
ATOM    844  HE3 MET A  59      18.802   2.418  17.251  1.00  0.00           H  
ATOM    845  N   ILE A  60      19.912   6.680  13.767  1.00  0.00           N  
ATOM    846  CA  ILE A  60      18.767   7.457  13.199  1.00  0.00           C  
ATOM    847  C   ILE A  60      19.287   8.616  12.342  1.00  0.00           C  
ATOM    848  O   ILE A  60      18.986   8.627  11.163  1.00  0.00           O  
ATOM    849  CB  ILE A  60      17.822   7.873  14.342  1.00  0.00           C  
ATOM    850  CG1 ILE A  60      17.253   6.599  14.982  1.00  0.00           C  
ATOM    851  CG2 ILE A  60      16.667   8.742  13.833  1.00  0.00           C  
ATOM    852  CD1 ILE A  60      16.510   6.884  16.290  1.00  0.00           C  
ATOM    853  H   ILE A  60      20.019   6.665  14.742  1.00  0.00           H  
ATOM    854  HA  ILE A  60      18.250   6.792  12.528  1.00  0.00           H  
ATOM    855  HB  ILE A  60      18.382   8.420  15.086  1.00  0.00           H  
ATOM    856 HG12 ILE A  60      16.573   6.134  14.287  1.00  0.00           H  
ATOM    857 HG13 ILE A  60      18.062   5.908  15.179  1.00  0.00           H  
ATOM    858 HG21 ILE A  60      16.209   8.277  12.971  1.00  0.00           H  
ATOM    859 HG22 ILE A  60      15.935   8.842  14.620  1.00  0.00           H  
ATOM    860 HG23 ILE A  60      17.046   9.718  13.569  1.00  0.00           H  
ATOM    861 HD11 ILE A  60      16.891   7.783  16.750  1.00  0.00           H  
ATOM    862 HD12 ILE A  60      15.457   7.006  16.086  1.00  0.00           H  
ATOM    863 HD13 ILE A  60      16.643   6.058  16.970  1.00  0.00           H  
ATOM    864  N   LYS A  61      20.034   9.532  12.919  1.00  0.00           N  
ATOM    865  CA  LYS A  61      20.620  10.722  12.208  1.00  0.00           C  
ATOM    866  C   LYS A  61      21.305  10.318  10.889  1.00  0.00           C  
ATOM    867  O   LYS A  61      21.178  11.063   9.931  1.00  0.00           O  
ATOM    868  CB  LYS A  61      21.543  11.427  13.202  1.00  0.00           C  
ATOM    869  CG  LYS A  61      22.345  12.594  12.626  1.00  0.00           C  
ATOM    870  CD  LYS A  61      23.840  12.314  12.807  1.00  0.00           C  
ATOM    871  CE  LYS A  61      24.218  12.166  14.291  1.00  0.00           C  
ATOM    872  NZ  LYS A  61      24.997  13.349  14.754  1.00  0.00           N  
ATOM    873  H   LYS A  61      20.217   9.418  13.880  1.00  0.00           H  
ATOM    874  HA  LYS A  61      19.811  11.383  11.953  1.00  0.00           H  
ATOM    875  HB2 LYS A  61      20.946  11.808  14.017  1.00  0.00           H  
ATOM    876  HB3 LYS A  61      22.222  10.684  13.593  1.00  0.00           H  
ATOM    877  HG2 LYS A  61      22.124  12.720  11.576  1.00  0.00           H  
ATOM    878  HG3 LYS A  61      22.092  13.493  13.163  1.00  0.00           H  
ATOM    879  HD2 LYS A  61      24.079  11.401  12.280  1.00  0.00           H  
ATOM    880  HD3 LYS A  61      24.390  13.131  12.370  1.00  0.00           H  
ATOM    881  HE2 LYS A  61      23.318  12.077  14.885  1.00  0.00           H  
ATOM    882  HE3 LYS A  61      24.806  11.268  14.420  1.00  0.00           H  
ATOM    883  HZ1 LYS A  61      25.867  13.433  14.189  1.00  0.00           H  
ATOM    884  HZ2 LYS A  61      24.423  14.209  14.638  1.00  0.00           H  
ATOM    885  HZ3 LYS A  61      25.236  13.234  15.759  1.00  0.00           H  
ATOM    886  N   LYS A  62      21.989   9.188  10.836  1.00  0.00           N  
ATOM    887  CA  LYS A  62      22.687   8.690   9.596  1.00  0.00           C  
ATOM    888  C   LYS A  62      21.607   8.280   8.584  1.00  0.00           C  
ATOM    889  O   LYS A  62      21.727   8.619   7.421  1.00  0.00           O  
ATOM    890  CB  LYS A  62      23.650   7.521   9.867  1.00  0.00           C  
ATOM    891  CG  LYS A  62      24.411   7.056   8.612  1.00  0.00           C  
ATOM    892  CD  LYS A  62      24.589   5.533   8.671  1.00  0.00           C  
ATOM    893  CE  LYS A  62      25.443   4.991   7.513  1.00  0.00           C  
ATOM    894  NZ  LYS A  62      26.814   4.642   7.994  1.00  0.00           N  
ATOM    895  H   LYS A  62      22.033   8.647  11.651  1.00  0.00           H  
ATOM    896  HA  LYS A  62      23.210   9.526   9.163  1.00  0.00           H  
ATOM    897  HB2 LYS A  62      24.376   7.839  10.598  1.00  0.00           H  
ATOM    898  HB3 LYS A  62      23.085   6.692  10.272  1.00  0.00           H  
ATOM    899  HG2 LYS A  62      23.855   7.320   7.723  1.00  0.00           H  
ATOM    900  HG3 LYS A  62      25.384   7.523   8.578  1.00  0.00           H  
ATOM    901  HD2 LYS A  62      25.060   5.266   9.604  1.00  0.00           H  
ATOM    902  HD3 LYS A  62      23.614   5.069   8.635  1.00  0.00           H  
ATOM    903  HE2 LYS A  62      24.976   4.095   7.130  1.00  0.00           H  
ATOM    904  HE3 LYS A  62      25.509   5.721   6.720  1.00  0.00           H  
ATOM    905  HZ1 LYS A  62      27.192   5.397   8.605  1.00  0.00           H  
ATOM    906  HZ2 LYS A  62      26.771   3.756   8.539  1.00  0.00           H  
ATOM    907  HZ3 LYS A  62      27.440   4.505   7.173  1.00  0.00           H  
ATOM    908  N   ILE A  63      20.576   7.580   9.012  1.00  0.00           N  
ATOM    909  CA  ILE A  63      19.465   7.148   8.098  1.00  0.00           C  
ATOM    910  C   ILE A  63      18.807   8.441   7.550  1.00  0.00           C  
ATOM    911  O   ILE A  63      18.398   8.434   6.401  1.00  0.00           O  
ATOM    912  CB  ILE A  63      18.422   6.280   8.836  1.00  0.00           C  
ATOM    913  CG1 ILE A  63      19.022   4.984   9.414  1.00  0.00           C  
ATOM    914  CG2 ILE A  63      17.254   5.886   7.920  1.00  0.00           C  
ATOM    915  CD1 ILE A  63      19.611   4.052   8.351  1.00  0.00           C  
ATOM    916  H   ILE A  63      20.539   7.344   9.965  1.00  0.00           H  
ATOM    917  HA  ILE A  63      19.907   6.607   7.269  1.00  0.00           H  
ATOM    918  HB  ILE A  63      18.012   6.869   9.646  1.00  0.00           H  
ATOM    919 HG12 ILE A  63      19.812   5.238  10.096  1.00  0.00           H  
ATOM    920 HG13 ILE A  63      18.250   4.456   9.958  1.00  0.00           H  
ATOM    921 HG21 ILE A  63      17.628   5.389   7.039  1.00  0.00           H  
ATOM    922 HG22 ILE A  63      16.587   5.218   8.448  1.00  0.00           H  
ATOM    923 HG23 ILE A  63      16.707   6.771   7.628  1.00  0.00           H  
ATOM    924 HD11 ILE A  63      18.878   3.873   7.579  1.00  0.00           H  
ATOM    925 HD12 ILE A  63      20.483   4.519   7.919  1.00  0.00           H  
ATOM    926 HD13 ILE A  63      19.894   3.116   8.808  1.00  0.00           H  
ATOM    927  N   VAL A  64      18.715   9.505   8.342  1.00  0.00           N  
ATOM    928  CA  VAL A  64      18.111  10.822   7.953  1.00  0.00           C  
ATOM    929  C   VAL A  64      18.934  11.467   6.829  1.00  0.00           C  
ATOM    930  O   VAL A  64      18.358  11.789   5.805  1.00  0.00           O  
ATOM    931  CB  VAL A  64      18.027  11.786   9.153  1.00  0.00           C  
ATOM    932  CG1 VAL A  64      17.359  13.111   8.771  1.00  0.00           C  
ATOM    933  CG2 VAL A  64      17.233  11.219  10.338  1.00  0.00           C  
ATOM    934  H   VAL A  64      19.066   9.454   9.257  1.00  0.00           H  
ATOM    935  HA  VAL A  64      17.131  10.643   7.560  1.00  0.00           H  
ATOM    936  HB  VAL A  64      19.040  11.983   9.472  1.00  0.00           H  
ATOM    937 HG11 VAL A  64      17.810  13.505   7.872  1.00  0.00           H  
ATOM    938 HG12 VAL A  64      16.306  12.950   8.604  1.00  0.00           H  
ATOM    939 HG13 VAL A  64      17.490  13.823   9.571  1.00  0.00           H  
ATOM    940 HG21 VAL A  64      16.438  10.578   9.990  1.00  0.00           H  
ATOM    941 HG22 VAL A  64      17.898  10.658  10.978  1.00  0.00           H  
ATOM    942 HG23 VAL A  64      16.809  12.036  10.905  1.00  0.00           H  
ATOM    943  N   THR A  65      20.222  11.635   7.029  1.00  0.00           N  
ATOM    944  CA  THR A  65      21.155  12.243   6.030  1.00  0.00           C  
ATOM    945  C   THR A  65      21.048  11.517   4.679  1.00  0.00           C  
ATOM    946  O   THR A  65      21.004  12.182   3.660  1.00  0.00           O  
ATOM    947  CB  THR A  65      22.602  12.208   6.549  1.00  0.00           C  
ATOM    948  OG1 THR A  65      22.973  10.929   7.041  1.00  0.00           O  
ATOM    949  CG2 THR A  65      22.851  13.225   7.666  1.00  0.00           C  
ATOM    950  H   THR A  65      20.608  11.346   7.879  1.00  0.00           H  
ATOM    951  HA  THR A  65      20.854  13.266   5.874  1.00  0.00           H  
ATOM    952  HB  THR A  65      23.242  12.465   5.728  1.00  0.00           H  
ATOM    953  HG1 THR A  65      23.555  10.517   6.399  1.00  0.00           H  
ATOM    954 HG21 THR A  65      22.107  13.130   8.444  1.00  0.00           H  
ATOM    955 HG22 THR A  65      23.828  13.043   8.089  1.00  0.00           H  
ATOM    956 HG23 THR A  65      22.820  14.222   7.251  1.00  0.00           H  
ATOM    957  N   LEU A  66      21.003  10.200   4.697  1.00  0.00           N  
ATOM    958  CA  LEU A  66      20.893   9.370   3.451  1.00  0.00           C  
ATOM    959  C   LEU A  66      19.536   9.564   2.748  1.00  0.00           C  
ATOM    960  O   LEU A  66      19.504   9.378   1.545  1.00  0.00           O  
ATOM    961  CB  LEU A  66      21.091   7.873   3.727  1.00  0.00           C  
ATOM    962  CG  LEU A  66      22.417   7.544   4.425  1.00  0.00           C  
ATOM    963  CD1 LEU A  66      22.571   6.025   4.516  1.00  0.00           C  
ATOM    964  CD2 LEU A  66      23.644   8.085   3.681  1.00  0.00           C  
ATOM    965  H   LEU A  66      21.040   9.750   5.569  1.00  0.00           H  
ATOM    966  HA  LEU A  66      21.661   9.705   2.770  1.00  0.00           H  
ATOM    967  HB2 LEU A  66      20.284   7.531   4.359  1.00  0.00           H  
ATOM    968  HB3 LEU A  66      21.040   7.346   2.786  1.00  0.00           H  
ATOM    969  HG  LEU A  66      22.384   7.943   5.429  1.00  0.00           H  
ATOM    970 HD11 LEU A  66      22.194   5.569   3.611  1.00  0.00           H  
ATOM    971 HD12 LEU A  66      23.613   5.771   4.641  1.00  0.00           H  
ATOM    972 HD13 LEU A  66      22.009   5.663   5.361  1.00  0.00           H  
ATOM    973 HD21 LEU A  66      23.561   9.155   3.561  1.00  0.00           H  
ATOM    974 HD22 LEU A  66      24.525   7.864   4.265  1.00  0.00           H  
ATOM    975 HD23 LEU A  66      23.729   7.612   2.714  1.00  0.00           H  
ATOM    976  N   ASN A  67      18.482   9.919   3.468  1.00  0.00           N  
ATOM    977  CA  ASN A  67      17.088  10.156   2.968  1.00  0.00           C  
ATOM    978  C   ASN A  67      16.547   9.138   1.941  1.00  0.00           C  
ATOM    979  O   ASN A  67      16.681   9.341   0.745  1.00  0.00           O  
ATOM    980  CB  ASN A  67      16.874  11.625   2.542  1.00  0.00           C  
ATOM    981  CG  ASN A  67      17.709  12.093   1.340  1.00  0.00           C  
ATOM    982  OD1 ASN A  67      18.844  12.488   1.499  1.00  0.00           O  
ATOM    983  ND2 ASN A  67      17.221  12.083   0.129  1.00  0.00           N  
ATOM    984  H   ASN A  67      18.604  10.048   4.435  1.00  0.00           H  
ATOM    985  HA  ASN A  67      16.478  10.005   3.850  1.00  0.00           H  
ATOM    986  HB2 ASN A  67      15.834  11.762   2.286  1.00  0.00           H  
ATOM    987  HB3 ASN A  67      17.097  12.248   3.397  1.00  0.00           H  
ATOM    988 HD21 ASN A  67      16.308  11.777  -0.046  1.00  0.00           H  
ATOM    989 HD22 ASN A  67      17.781  12.384  -0.615  1.00  0.00           H  
ATOM    990  N   PRO A  68      15.948   8.060   2.415  1.00  0.00           N  
ATOM    991  CA  PRO A  68      15.368   6.985   1.546  1.00  0.00           C  
ATOM    992  C   PRO A  68      14.082   7.409   0.801  1.00  0.00           C  
ATOM    993  O   PRO A  68      13.578   8.485   1.075  1.00  0.00           O  
ATOM    994  CB  PRO A  68      15.149   5.836   2.532  1.00  0.00           C  
ATOM    995  CG  PRO A  68      15.015   6.448   3.930  1.00  0.00           C  
ATOM    996  CD  PRO A  68      15.764   7.778   3.869  1.00  0.00           C  
ATOM    997  HA  PRO A  68      16.109   6.666   0.831  1.00  0.00           H  
ATOM    998  HB2 PRO A  68      14.236   5.318   2.275  1.00  0.00           H  
ATOM    999  HB3 PRO A  68      15.989   5.161   2.521  1.00  0.00           H  
ATOM   1000  HG2 PRO A  68      13.975   6.599   4.184  1.00  0.00           H  
ATOM   1001  HG3 PRO A  68      15.498   5.817   4.659  1.00  0.00           H  
ATOM   1002  HD2 PRO A  68      15.185   8.556   4.347  1.00  0.00           H  
ATOM   1003  HD3 PRO A  68      16.733   7.695   4.341  1.00  0.00           H  
ATOM   1004  N   PRO A  69      13.577   6.592  -0.107  1.00  0.00           N  
ATOM   1005  CA  PRO A  69      12.336   6.906  -0.885  1.00  0.00           C  
ATOM   1006  C   PRO A  69      11.037   6.668  -0.080  1.00  0.00           C  
ATOM   1007  O   PRO A  69      11.040   5.987   0.935  1.00  0.00           O  
ATOM   1008  CB  PRO A  69      12.461   6.016  -2.127  1.00  0.00           C  
ATOM   1009  CG  PRO A  69      13.366   4.839  -1.745  1.00  0.00           C  
ATOM   1010  CD  PRO A  69      14.144   5.267  -0.494  1.00  0.00           C  
ATOM   1011  HA  PRO A  69      12.365   7.934  -1.212  1.00  0.00           H  
ATOM   1012  HB2 PRO A  69      11.487   5.659  -2.428  1.00  0.00           H  
ATOM   1013  HB3 PRO A  69      12.923   6.565  -2.935  1.00  0.00           H  
ATOM   1014  HG2 PRO A  69      12.767   3.961  -1.544  1.00  0.00           H  
ATOM   1015  HG3 PRO A  69      14.067   4.640  -2.541  1.00  0.00           H  
ATOM   1016  HD2 PRO A  69      14.001   4.547   0.297  1.00  0.00           H  
ATOM   1017  HD3 PRO A  69      15.194   5.381  -0.720  1.00  0.00           H  
ATOM   1018  N   ASN A  70       9.940   7.235  -0.546  1.00  0.00           N  
ATOM   1019  CA  ASN A  70       8.593   7.109   0.112  1.00  0.00           C  
ATOM   1020  C   ASN A  70       7.961   5.742  -0.200  1.00  0.00           C  
ATOM   1021  O   ASN A  70       7.427   5.519  -1.281  1.00  0.00           O  
ATOM   1022  CB  ASN A  70       7.621   8.217  -0.328  1.00  0.00           C  
ATOM   1023  CG  ASN A  70       7.289   9.185   0.815  1.00  0.00           C  
ATOM   1024  OD1 ASN A  70       6.867   8.782   1.884  1.00  0.00           O  
ATOM   1025  ND2 ASN A  70       7.461  10.467   0.638  1.00  0.00           N  
ATOM   1026  H   ASN A  70      10.004   7.770  -1.365  1.00  0.00           H  
ATOM   1027  HA  ASN A  70       8.740   7.172   1.184  1.00  0.00           H  
ATOM   1028  HB2 ASN A  70       8.043   8.768  -1.154  1.00  0.00           H  
ATOM   1029  HB3 ASN A  70       6.706   7.751  -0.668  1.00  0.00           H  
ATOM   1030 HD21 ASN A  70       7.799  10.819  -0.213  1.00  0.00           H  
ATOM   1031 HD22 ASN A  70       7.248  11.085   1.366  1.00  0.00           H  
ATOM   1032  N   CYS A  71       8.033   4.849   0.764  1.00  0.00           N  
ATOM   1033  CA  CYS A  71       7.470   3.468   0.635  1.00  0.00           C  
ATOM   1034  C   CYS A  71       7.460   2.679   1.958  1.00  0.00           C  
ATOM   1035  O   CYS A  71       8.344   2.819   2.791  1.00  0.00           O  
ATOM   1036  CB  CYS A  71       8.216   2.694  -0.459  1.00  0.00           C  
ATOM   1037  SG  CYS A  71       9.928   2.352   0.018  1.00  0.00           S  
ATOM   1038  H   CYS A  71       8.476   5.091   1.609  1.00  0.00           H  
ATOM   1039  HA  CYS A  71       6.443   3.577   0.313  1.00  0.00           H  
ATOM   1040  HB2 CYS A  71       7.704   1.761  -0.622  1.00  0.00           H  
ATOM   1041  HB3 CYS A  71       8.196   3.265  -1.376  1.00  0.00           H  
ATOM   1042  N   ASP A  72       6.442   1.863   2.117  1.00  0.00           N  
ATOM   1043  CA  ASP A  72       6.226   0.998   3.323  1.00  0.00           C  
ATOM   1044  C   ASP A  72       7.006  -0.321   3.286  1.00  0.00           C  
ATOM   1045  O   ASP A  72       7.148  -0.940   2.242  1.00  0.00           O  
ATOM   1046  CB  ASP A  72       4.750   0.607   3.478  1.00  0.00           C  
ATOM   1047  CG  ASP A  72       3.871   1.842   3.685  1.00  0.00           C  
ATOM   1048  OD1 ASP A  72       3.810   2.322   4.806  1.00  0.00           O  
ATOM   1049  OD2 ASP A  72       3.277   2.289   2.717  1.00  0.00           O  
ATOM   1050  H   ASP A  72       5.773   1.809   1.405  1.00  0.00           H  
ATOM   1051  HA  ASP A  72       6.505   1.550   4.208  1.00  0.00           H  
ATOM   1052  HB2 ASP A  72       4.422   0.070   2.600  1.00  0.00           H  
ATOM   1053  HB3 ASP A  72       4.653  -0.043   4.334  1.00  0.00           H  
ATOM   1054  N   LEU A  73       7.487  -0.723   4.441  1.00  0.00           N  
ATOM   1055  CA  LEU A  73       8.269  -1.987   4.630  1.00  0.00           C  
ATOM   1056  C   LEU A  73       7.596  -2.788   5.763  1.00  0.00           C  
ATOM   1057  O   LEU A  73       7.629  -2.372   6.913  1.00  0.00           O  
ATOM   1058  CB  LEU A  73       9.734  -1.640   4.952  1.00  0.00           C  
ATOM   1059  CG  LEU A  73      10.424  -0.993   3.740  1.00  0.00           C  
ATOM   1060  CD1 LEU A  73      11.220   0.250   4.148  1.00  0.00           C  
ATOM   1061  CD2 LEU A  73      11.369  -1.976   3.037  1.00  0.00           C  
ATOM   1062  H   LEU A  73       7.330  -0.175   5.243  1.00  0.00           H  
ATOM   1063  HA  LEU A  73       8.211  -2.564   3.716  1.00  0.00           H  
ATOM   1064  HB2 LEU A  73       9.749  -0.959   5.790  1.00  0.00           H  
ATOM   1065  HB3 LEU A  73      10.257  -2.546   5.225  1.00  0.00           H  
ATOM   1066  HG  LEU A  73       9.664  -0.674   3.043  1.00  0.00           H  
ATOM   1067 HD11 LEU A  73      10.575   0.935   4.678  1.00  0.00           H  
ATOM   1068 HD12 LEU A  73      12.050  -0.025   4.782  1.00  0.00           H  
ATOM   1069 HD13 LEU A  73      11.597   0.739   3.261  1.00  0.00           H  
ATOM   1070 HD21 LEU A  73      10.811  -2.840   2.709  1.00  0.00           H  
ATOM   1071 HD22 LEU A  73      11.807  -1.492   2.177  1.00  0.00           H  
ATOM   1072 HD23 LEU A  73      12.151  -2.289   3.712  1.00  0.00           H  
ATOM   1073  N   THR A  74       6.991  -3.917   5.446  1.00  0.00           N  
ATOM   1074  CA  THR A  74       6.283  -4.819   6.415  1.00  0.00           C  
ATOM   1075  C   THR A  74       7.267  -5.801   7.085  1.00  0.00           C  
ATOM   1076  O   THR A  74       7.992  -6.507   6.397  1.00  0.00           O  
ATOM   1077  CB  THR A  74       5.167  -5.576   5.671  1.00  0.00           C  
ATOM   1078  OG1 THR A  74       5.652  -6.229   4.501  1.00  0.00           O  
ATOM   1079  CG2 THR A  74       4.012  -4.649   5.267  1.00  0.00           C  
ATOM   1080  H   THR A  74       6.981  -4.217   4.513  1.00  0.00           H  
ATOM   1081  HA  THR A  74       5.837  -4.207   7.186  1.00  0.00           H  
ATOM   1082  HB  THR A  74       4.774  -6.319   6.339  1.00  0.00           H  
ATOM   1083  HG1 THR A  74       5.588  -7.180   4.633  1.00  0.00           H  
ATOM   1084 HG21 THR A  74       4.281  -3.616   5.435  1.00  0.00           H  
ATOM   1085 HG22 THR A  74       3.769  -4.789   4.222  1.00  0.00           H  
ATOM   1086 HG23 THR A  74       3.144  -4.891   5.861  1.00  0.00           H  
ATOM   1087  N   VAL A  75       7.288  -5.844   8.405  1.00  0.00           N  
ATOM   1088  CA  VAL A  75       8.201  -6.758   9.170  1.00  0.00           C  
ATOM   1089  C   VAL A  75       7.470  -7.996   9.730  1.00  0.00           C  
ATOM   1090  O   VAL A  75       6.547  -7.811  10.510  1.00  0.00           O  
ATOM   1091  CB  VAL A  75       8.904  -5.936  10.268  1.00  0.00           C  
ATOM   1092  CG1 VAL A  75       9.634  -6.806  11.298  1.00  0.00           C  
ATOM   1093  CG2 VAL A  75       9.933  -5.017   9.617  1.00  0.00           C  
ATOM   1094  H   VAL A  75       6.686  -5.257   8.916  1.00  0.00           H  
ATOM   1095  HA  VAL A  75       8.956  -7.093   8.473  1.00  0.00           H  
ATOM   1096  HB  VAL A  75       8.176  -5.323  10.777  1.00  0.00           H  
ATOM   1097 HG11 VAL A  75      10.197  -7.576  10.792  1.00  0.00           H  
ATOM   1098 HG12 VAL A  75      10.311  -6.193  11.877  1.00  0.00           H  
ATOM   1099 HG13 VAL A  75       8.906  -7.254  11.955  1.00  0.00           H  
ATOM   1100 HG21 VAL A  75      10.320  -5.473   8.717  1.00  0.00           H  
ATOM   1101 HG22 VAL A  75       9.469  -4.074   9.369  1.00  0.00           H  
ATOM   1102 HG23 VAL A  75      10.743  -4.854  10.314  1.00  0.00           H  
ATOM   1103  N   PRO A  76       7.884  -9.195   9.335  1.00  0.00           N  
ATOM   1104  CA  PRO A  76       7.285 -10.495   9.783  1.00  0.00           C  
ATOM   1105  C   PRO A  76       7.650 -10.913  11.222  1.00  0.00           C  
ATOM   1106  O   PRO A  76       6.812 -11.512  11.873  1.00  0.00           O  
ATOM   1107  CB  PRO A  76       7.771 -11.513   8.744  1.00  0.00           C  
ATOM   1108  CG  PRO A  76       9.058 -10.945   8.140  1.00  0.00           C  
ATOM   1109  CD  PRO A  76       9.013  -9.433   8.383  1.00  0.00           C  
ATOM   1110  HA  PRO A  76       6.213 -10.438   9.695  1.00  0.00           H  
ATOM   1111  HB2 PRO A  76       7.977 -12.462   9.221  1.00  0.00           H  
ATOM   1112  HB3 PRO A  76       7.046 -11.644   7.954  1.00  0.00           H  
ATOM   1113  HG2 PRO A  76       9.923 -11.390   8.614  1.00  0.00           H  
ATOM   1114  HG3 PRO A  76       9.082 -11.129   7.076  1.00  0.00           H  
ATOM   1115  HD2 PRO A  76       9.948  -9.099   8.808  1.00  0.00           H  
ATOM   1116  HD3 PRO A  76       8.814  -8.917   7.454  1.00  0.00           H  
ATOM   1117  N   THR A  77       8.842 -10.611  11.696  1.00  0.00           N  
ATOM   1118  CA  THR A  77       9.314 -10.962  13.080  1.00  0.00           C  
ATOM   1119  C   THR A  77       8.512 -10.224  14.176  1.00  0.00           C  
ATOM   1120  O   THR A  77       8.368 -10.776  15.251  1.00  0.00           O  
ATOM   1121  CB  THR A  77      10.850 -10.782  13.122  1.00  0.00           C  
ATOM   1122  OG1 THR A  77      11.459 -11.431  14.234  1.00  0.00           O  
ATOM   1123  CG2 THR A  77      11.237  -9.302  13.085  1.00  0.00           C  
ATOM   1124  H   THR A  77       9.456 -10.127  11.105  1.00  0.00           H  
ATOM   1125  HA  THR A  77       9.083 -12.010  13.216  1.00  0.00           H  
ATOM   1126  HB  THR A  77      11.256 -11.241  12.231  1.00  0.00           H  
ATOM   1127  HG1 THR A  77      12.373 -11.643  14.015  1.00  0.00           H  
ATOM   1128 HG21 THR A  77      10.864  -8.854  12.178  1.00  0.00           H  
ATOM   1129 HG22 THR A  77      10.815  -8.791  13.938  1.00  0.00           H  
ATOM   1130 HG23 THR A  77      12.312  -9.215  13.108  1.00  0.00           H  
ATOM   1131  N   SER A  78       8.000  -9.033  13.921  1.00  0.00           N  
ATOM   1132  CA  SER A  78       7.193  -8.235  14.908  1.00  0.00           C  
ATOM   1133  C   SER A  78       5.707  -8.374  14.542  1.00  0.00           C  
ATOM   1134  O   SER A  78       4.884  -8.610  15.411  1.00  0.00           O  
ATOM   1135  CB  SER A  78       7.596  -6.740  14.929  1.00  0.00           C  
ATOM   1136  OG  SER A  78       6.539  -5.837  15.246  1.00  0.00           O  
ATOM   1137  H   SER A  78       8.148  -8.651  13.034  1.00  0.00           H  
ATOM   1138  HA  SER A  78       7.326  -8.673  15.886  1.00  0.00           H  
ATOM   1139  HB2 SER A  78       8.348  -6.553  15.684  1.00  0.00           H  
ATOM   1140  HB3 SER A  78       8.054  -6.452  13.988  1.00  0.00           H  
ATOM   1141  HG  SER A  78       5.899  -5.842  14.532  1.00  0.00           H  
ATOM   1142  N   GLY A  79       5.401  -8.210  13.276  1.00  0.00           N  
ATOM   1143  CA  GLY A  79       4.007  -8.292  12.738  1.00  0.00           C  
ATOM   1144  C   GLY A  79       3.460  -6.858  12.668  1.00  0.00           C  
ATOM   1145  O   GLY A  79       2.304  -6.645  12.984  1.00  0.00           O  
ATOM   1146  H   GLY A  79       6.120  -8.012  12.641  1.00  0.00           H  
ATOM   1147  HA2 GLY A  79       4.021  -8.736  11.756  1.00  0.00           H  
ATOM   1148  HA3 GLY A  79       3.382  -8.869  13.406  1.00  0.00           H  
ATOM   1149  N   LEU A  80       4.289  -5.915  12.254  1.00  0.00           N  
ATOM   1150  CA  LEU A  80       3.931  -4.472  12.117  1.00  0.00           C  
ATOM   1151  C   LEU A  80       4.581  -3.892  10.854  1.00  0.00           C  
ATOM   1152  O   LEU A  80       5.648  -4.306  10.424  1.00  0.00           O  
ATOM   1153  CB  LEU A  80       4.335  -3.644  13.350  1.00  0.00           C  
ATOM   1154  CG  LEU A  80       3.132  -2.905  13.958  1.00  0.00           C  
ATOM   1155  CD1 LEU A  80       2.720  -3.517  15.302  1.00  0.00           C  
ATOM   1156  CD2 LEU A  80       3.494  -1.434  14.191  1.00  0.00           C  
ATOM   1157  H   LEU A  80       5.207  -6.158  12.011  1.00  0.00           H  
ATOM   1158  HA  LEU A  80       2.866  -4.414  11.977  1.00  0.00           H  
ATOM   1159  HB2 LEU A  80       4.764  -4.292  14.094  1.00  0.00           H  
ATOM   1160  HB3 LEU A  80       5.078  -2.918  13.049  1.00  0.00           H  
ATOM   1161  HG  LEU A  80       2.291  -2.956  13.282  1.00  0.00           H  
ATOM   1162 HD11 LEU A  80       2.565  -4.581  15.192  1.00  0.00           H  
ATOM   1163 HD12 LEU A  80       3.493  -3.341  16.036  1.00  0.00           H  
ATOM   1164 HD13 LEU A  80       1.801  -3.059  15.639  1.00  0.00           H  
ATOM   1165 HD21 LEU A  80       3.805  -0.979  13.262  1.00  0.00           H  
ATOM   1166 HD22 LEU A  80       2.633  -0.908  14.573  1.00  0.00           H  
ATOM   1167 HD23 LEU A  80       4.297  -1.368  14.910  1.00  0.00           H  
ATOM   1168  N   VAL A  81       3.901  -2.925  10.291  1.00  0.00           N  
ATOM   1169  CA  VAL A  81       4.335  -2.203   9.053  1.00  0.00           C  
ATOM   1170  C   VAL A  81       5.057  -0.912   9.464  1.00  0.00           C  
ATOM   1171  O   VAL A  81       4.565  -0.184  10.317  1.00  0.00           O  
ATOM   1172  CB  VAL A  81       3.119  -1.871   8.165  1.00  0.00           C  
ATOM   1173  CG1 VAL A  81       3.526  -1.098   6.903  1.00  0.00           C  
ATOM   1174  CG2 VAL A  81       2.393  -3.158   7.750  1.00  0.00           C  
ATOM   1175  H   VAL A  81       3.057  -2.654  10.708  1.00  0.00           H  
ATOM   1176  HA  VAL A  81       5.029  -2.828   8.509  1.00  0.00           H  
ATOM   1177  HB  VAL A  81       2.442  -1.254   8.735  1.00  0.00           H  
ATOM   1178 HG11 VAL A  81       4.321  -1.625   6.394  1.00  0.00           H  
ATOM   1179 HG12 VAL A  81       2.672  -1.005   6.246  1.00  0.00           H  
ATOM   1180 HG13 VAL A  81       3.863  -0.110   7.186  1.00  0.00           H  
ATOM   1181 HG21 VAL A  81       3.113  -3.940   7.559  1.00  0.00           H  
ATOM   1182 HG22 VAL A  81       1.730  -3.470   8.542  1.00  0.00           H  
ATOM   1183 HG23 VAL A  81       1.818  -2.972   6.853  1.00  0.00           H  
ATOM   1184  N   LEU A  82       6.192  -0.654   8.860  1.00  0.00           N  
ATOM   1185  CA  LEU A  82       6.997   0.567   9.158  1.00  0.00           C  
ATOM   1186  C   LEU A  82       7.425   1.254   7.856  1.00  0.00           C  
ATOM   1187  O   LEU A  82       8.078   0.642   7.019  1.00  0.00           O  
ATOM   1188  CB  LEU A  82       8.247   0.257   9.992  1.00  0.00           C  
ATOM   1189  CG  LEU A  82       8.886   1.558  10.505  1.00  0.00           C  
ATOM   1190  CD1 LEU A  82       8.086   2.111  11.686  1.00  0.00           C  
ATOM   1191  CD2 LEU A  82      10.314   1.284  10.973  1.00  0.00           C  
ATOM   1192  H   LEU A  82       6.532  -1.279   8.182  1.00  0.00           H  
ATOM   1193  HA  LEU A  82       6.365   1.250   9.711  1.00  0.00           H  
ATOM   1194  HB2 LEU A  82       7.971  -0.364  10.834  1.00  0.00           H  
ATOM   1195  HB3 LEU A  82       8.959  -0.268   9.372  1.00  0.00           H  
ATOM   1196  HG  LEU A  82       8.904   2.301   9.717  1.00  0.00           H  
ATOM   1197 HD11 LEU A  82       7.032   1.931  11.532  1.00  0.00           H  
ATOM   1198 HD12 LEU A  82       8.404   1.616  12.594  1.00  0.00           H  
ATOM   1199 HD13 LEU A  82       8.258   3.172  11.775  1.00  0.00           H  
ATOM   1200 HD21 LEU A  82      10.861   0.768  10.199  1.00  0.00           H  
ATOM   1201 HD22 LEU A  82      10.803   2.221  11.195  1.00  0.00           H  
ATOM   1202 HD23 LEU A  82      10.289   0.673  11.864  1.00  0.00           H  
ATOM   1203  N   ASN A  83       7.055   2.507   7.721  1.00  0.00           N  
ATOM   1204  CA  ASN A  83       7.406   3.308   6.515  1.00  0.00           C  
ATOM   1205  C   ASN A  83       8.728   3.998   6.876  1.00  0.00           C  
ATOM   1206  O   ASN A  83       8.749   5.016   7.556  1.00  0.00           O  
ATOM   1207  CB  ASN A  83       6.299   4.320   6.152  1.00  0.00           C  
ATOM   1208  CG  ASN A  83       6.519   4.856   4.729  1.00  0.00           C  
ATOM   1209  OD1 ASN A  83       7.527   5.472   4.433  1.00  0.00           O  
ATOM   1210  ND2 ASN A  83       5.616   4.657   3.804  1.00  0.00           N  
ATOM   1211  H   ASN A  83       6.538   2.938   8.435  1.00  0.00           H  
ATOM   1212  HA  ASN A  83       7.597   2.621   5.701  1.00  0.00           H  
ATOM   1213  HB2 ASN A  83       5.335   3.838   6.210  1.00  0.00           H  
ATOM   1214  HB3 ASN A  83       6.326   5.149   6.844  1.00  0.00           H  
ATOM   1215 HD21 ASN A  83       4.788   4.166   4.007  1.00  0.00           H  
ATOM   1216 HD22 ASN A  83       5.765   4.998   2.897  1.00  0.00           H  
ATOM   1217  N   VAL A  84       9.826   3.423   6.418  1.00  0.00           N  
ATOM   1218  CA  VAL A  84      11.218   3.944   6.671  1.00  0.00           C  
ATOM   1219  C   VAL A  84      11.370   5.437   6.294  1.00  0.00           C  
ATOM   1220  O   VAL A  84      12.211   6.092   6.897  1.00  0.00           O  
ATOM   1221  CB  VAL A  84      12.256   3.015   5.996  1.00  0.00           C  
ATOM   1222  CG1 VAL A  84      13.467   3.722   5.366  1.00  0.00           C  
ATOM   1223  CG2 VAL A  84      12.766   2.004   7.029  1.00  0.00           C  
ATOM   1224  H   VAL A  84       9.722   2.606   5.888  1.00  0.00           H  
ATOM   1225  HA  VAL A  84      11.349   3.882   7.743  1.00  0.00           H  
ATOM   1226  HB  VAL A  84      11.762   2.459   5.218  1.00  0.00           H  
ATOM   1227 HG11 VAL A  84      13.994   4.300   6.111  1.00  0.00           H  
ATOM   1228 HG12 VAL A  84      14.138   2.984   4.944  1.00  0.00           H  
ATOM   1229 HG13 VAL A  84      13.127   4.378   4.578  1.00  0.00           H  
ATOM   1230 HG21 VAL A  84      11.941   1.583   7.583  1.00  0.00           H  
ATOM   1231 HG22 VAL A  84      13.298   1.213   6.520  1.00  0.00           H  
ATOM   1232 HG23 VAL A  84      13.442   2.497   7.714  1.00  0.00           H  
ATOM   1233  N   TYR A  85      10.597   5.957   5.354  1.00  0.00           N  
ATOM   1234  CA  TYR A  85      10.671   7.393   4.937  1.00  0.00           C  
ATOM   1235  C   TYR A  85      10.215   8.250   6.132  1.00  0.00           C  
ATOM   1236  O   TYR A  85      10.961   9.113   6.568  1.00  0.00           O  
ATOM   1237  CB  TYR A  85       9.734   7.679   3.746  1.00  0.00           C  
ATOM   1238  CG  TYR A  85       9.968   9.064   3.175  1.00  0.00           C  
ATOM   1239  CD1 TYR A  85      10.912   9.232   2.160  1.00  0.00           C  
ATOM   1240  CD2 TYR A  85       9.259  10.179   3.645  1.00  0.00           C  
ATOM   1241  CE1 TYR A  85      11.155  10.495   1.610  1.00  0.00           C  
ATOM   1242  CE2 TYR A  85       9.495  11.451   3.100  1.00  0.00           C  
ATOM   1243  CZ  TYR A  85      10.445  11.610   2.080  1.00  0.00           C  
ATOM   1244  OH  TYR A  85      10.683  12.863   1.541  1.00  0.00           O  
ATOM   1245  H   TYR A  85       9.937   5.379   4.911  1.00  0.00           H  
ATOM   1246  HA  TYR A  85      11.695   7.636   4.681  1.00  0.00           H  
ATOM   1247  HB2 TYR A  85       9.914   6.943   2.983  1.00  0.00           H  
ATOM   1248  HB3 TYR A  85       8.705   7.588   4.062  1.00  0.00           H  
ATOM   1249  HD1 TYR A  85      11.458   8.377   1.796  1.00  0.00           H  
ATOM   1250  HD2 TYR A  85       8.527  10.061   4.428  1.00  0.00           H  
ATOM   1251  HE1 TYR A  85      11.889  10.610   0.824  1.00  0.00           H  
ATOM   1252  HE2 TYR A  85       8.947  12.310   3.464  1.00  0.00           H  
ATOM   1253  HH  TYR A  85      11.597  13.101   1.719  1.00  0.00           H  
ATOM   1254  N   SER A  86       9.014   7.986   6.621  1.00  0.00           N  
ATOM   1255  CA  SER A  86       8.419   8.727   7.780  1.00  0.00           C  
ATOM   1256  C   SER A  86       9.207   8.522   9.082  1.00  0.00           C  
ATOM   1257  O   SER A  86       9.309   9.461   9.846  1.00  0.00           O  
ATOM   1258  CB  SER A  86       6.919   8.432   7.937  1.00  0.00           C  
ATOM   1259  OG  SER A  86       6.681   7.127   8.456  1.00  0.00           O  
ATOM   1260  H   SER A  86       8.490   7.269   6.195  1.00  0.00           H  
ATOM   1261  HA  SER A  86       8.544   9.772   7.558  1.00  0.00           H  
ATOM   1262  HB2 SER A  86       6.475   9.139   8.623  1.00  0.00           H  
ATOM   1263  HB3 SER A  86       6.456   8.552   6.968  1.00  0.00           H  
ATOM   1264  HG  SER A  86       5.741   7.055   8.638  1.00  0.00           H  
ATOM   1265  N   TYR A  87       9.735   7.348   9.312  1.00  0.00           N  
ATOM   1266  CA  TYR A  87      10.536   6.956  10.518  1.00  0.00           C  
ATOM   1267  C   TYR A  87      11.604   8.012  10.883  1.00  0.00           C  
ATOM   1268  O   TYR A  87      11.574   8.577  11.963  1.00  0.00           O  
ATOM   1269  CB  TYR A  87      11.230   5.637  10.146  1.00  0.00           C  
ATOM   1270  CG  TYR A  87      12.191   5.141  11.203  1.00  0.00           C  
ATOM   1271  CD1 TYR A  87      11.750   4.823  12.492  1.00  0.00           C  
ATOM   1272  CD2 TYR A  87      13.539   5.009  10.861  1.00  0.00           C  
ATOM   1273  CE1 TYR A  87      12.664   4.369  13.448  1.00  0.00           C  
ATOM   1274  CE2 TYR A  87      14.460   4.555  11.814  1.00  0.00           C  
ATOM   1275  CZ  TYR A  87      14.015   4.236  13.107  1.00  0.00           C  
ATOM   1276  OH  TYR A  87      14.915   3.790  14.048  1.00  0.00           O  
ATOM   1277  H   TYR A  87       9.590   6.659   8.628  1.00  0.00           H  
ATOM   1278  HA  TYR A  87       9.883   6.773  11.353  1.00  0.00           H  
ATOM   1279  HB2 TYR A  87      10.482   4.892   9.960  1.00  0.00           H  
ATOM   1280  HB3 TYR A  87      11.761   5.802   9.218  1.00  0.00           H  
ATOM   1281  HD1 TYR A  87      10.700   4.935  12.727  1.00  0.00           H  
ATOM   1282  HD2 TYR A  87      13.866   5.259   9.863  1.00  0.00           H  
ATOM   1283  HE1 TYR A  87      12.326   4.124  14.443  1.00  0.00           H  
ATOM   1284  HE2 TYR A  87      15.505   4.453  11.550  1.00  0.00           H  
ATOM   1285  HH  TYR A  87      15.344   2.998  13.724  1.00  0.00           H  
ATOM   1286  N   ALA A  88      12.515   8.229   9.964  1.00  0.00           N  
ATOM   1287  CA  ALA A  88      13.657   9.196  10.079  1.00  0.00           C  
ATOM   1288  C   ALA A  88      13.236  10.633  10.396  1.00  0.00           C  
ATOM   1289  O   ALA A  88      13.726  11.181  11.362  1.00  0.00           O  
ATOM   1290  CB  ALA A  88      14.473   9.070   8.791  1.00  0.00           C  
ATOM   1291  H   ALA A  88      12.446   7.716   9.129  1.00  0.00           H  
ATOM   1292  HA  ALA A  88      14.277   8.873  10.895  1.00  0.00           H  
ATOM   1293  HB1 ALA A  88      13.787   9.026   7.956  1.00  0.00           H  
ATOM   1294  HB2 ALA A  88      15.134   9.913   8.683  1.00  0.00           H  
ATOM   1295  HB3 ALA A  88      15.040   8.156   8.823  1.00  0.00           H  
ATOM   1296  N   ASN A  89      12.358  11.186   9.593  1.00  0.00           N  
ATOM   1297  CA  ASN A  89      11.844  12.575   9.770  1.00  0.00           C  
ATOM   1298  C   ASN A  89      11.012  12.722  11.058  1.00  0.00           C  
ATOM   1299  O   ASN A  89      11.131  13.732  11.738  1.00  0.00           O  
ATOM   1300  CB  ASN A  89      10.995  13.019   8.556  1.00  0.00           C  
ATOM   1301  CG  ASN A  89      11.856  13.649   7.462  1.00  0.00           C  
ATOM   1302  OD1 ASN A  89      11.953  14.851   7.342  1.00  0.00           O  
ATOM   1303  ND2 ASN A  89      12.499  12.882   6.625  1.00  0.00           N  
ATOM   1304  H   ASN A  89      12.025  10.649   8.841  1.00  0.00           H  
ATOM   1305  HA  ASN A  89      12.687  13.247   9.864  1.00  0.00           H  
ATOM   1306  HB2 ASN A  89      10.456  12.178   8.147  1.00  0.00           H  
ATOM   1307  HB3 ASN A  89      10.287  13.749   8.903  1.00  0.00           H  
ATOM   1308 HD21 ASN A  89      12.430  11.903   6.692  1.00  0.00           H  
ATOM   1309 HD22 ASN A  89      13.057  13.279   5.927  1.00  0.00           H  
ATOM   1310  N   GLY A  90      10.184  11.755  11.398  1.00  0.00           N  
ATOM   1311  CA  GLY A  90       9.315  11.775  12.620  1.00  0.00           C  
ATOM   1312  C   GLY A  90      10.082  11.643  13.947  1.00  0.00           C  
ATOM   1313  O   GLY A  90       9.887  12.485  14.811  1.00  0.00           O  
ATOM   1314  H   GLY A  90      10.110  10.962  10.833  1.00  0.00           H  
ATOM   1315  HA2 GLY A  90       8.777  12.715  12.622  1.00  0.00           H  
ATOM   1316  HA3 GLY A  90       8.585  10.983  12.549  1.00  0.00           H  
ATOM   1317  N   PHE A  91      10.912  10.626  14.107  1.00  0.00           N  
ATOM   1318  CA  PHE A  91      11.730  10.362  15.352  1.00  0.00           C  
ATOM   1319  C   PHE A  91      12.312  11.620  16.030  1.00  0.00           C  
ATOM   1320  O   PHE A  91      12.064  11.796  17.204  1.00  0.00           O  
ATOM   1321  CB  PHE A  91      12.932   9.443  15.064  1.00  0.00           C  
ATOM   1322  CG  PHE A  91      13.408   8.835  16.372  1.00  0.00           C  
ATOM   1323  CD1 PHE A  91      12.875   7.625  16.843  1.00  0.00           C  
ATOM   1324  CD2 PHE A  91      14.392   9.490  17.130  1.00  0.00           C  
ATOM   1325  CE1 PHE A  91      13.323   7.081  18.056  1.00  0.00           C  
ATOM   1326  CE2 PHE A  91      14.837   8.947  18.342  1.00  0.00           C  
ATOM   1327  CZ  PHE A  91      14.303   7.740  18.805  1.00  0.00           C  
ATOM   1328  H   PHE A  91      11.004   9.992  13.362  1.00  0.00           H  
ATOM   1329  HA  PHE A  91      11.095   9.845  16.051  1.00  0.00           H  
ATOM   1330  HB2 PHE A  91      12.651   8.668  14.374  1.00  0.00           H  
ATOM   1331  HB3 PHE A  91      13.739  10.010  14.623  1.00  0.00           H  
ATOM   1332  HD1 PHE A  91      12.119   7.108  16.270  1.00  0.00           H  
ATOM   1333  HD2 PHE A  91      14.809  10.422  16.777  1.00  0.00           H  
ATOM   1334  HE1 PHE A  91      12.907   6.149  18.407  1.00  0.00           H  
ATOM   1335  HE2 PHE A  91      15.596   9.465  18.913  1.00  0.00           H  
ATOM   1336  HZ  PHE A  91      14.652   7.331  19.740  1.00  0.00           H  
ATOM   1337  N   SER A  92      13.055  12.430  15.301  1.00  0.00           N  
ATOM   1338  CA  SER A  92      13.701  13.690  15.805  1.00  0.00           C  
ATOM   1339  C   SER A  92      12.692  14.605  16.516  1.00  0.00           C  
ATOM   1340  O   SER A  92      12.971  15.059  17.615  1.00  0.00           O  
ATOM   1341  CB  SER A  92      14.392  14.410  14.638  1.00  0.00           C  
ATOM   1342  OG  SER A  92      15.348  15.326  15.146  1.00  0.00           O  
ATOM   1343  H   SER A  92      13.191  12.177  14.363  1.00  0.00           H  
ATOM   1344  HA  SER A  92      14.454  13.416  16.533  1.00  0.00           H  
ATOM   1345  HB2 SER A  92      14.910  13.681  14.034  1.00  0.00           H  
ATOM   1346  HB3 SER A  92      13.657  14.906  14.015  1.00  0.00           H  
ATOM   1347  HG  SER A  92      15.891  15.629  14.415  1.00  0.00           H  
ATOM   1348  N   ASN A  93      11.553  14.857  15.907  1.00  0.00           N  
ATOM   1349  CA  ASN A  93      10.478  15.726  16.492  1.00  0.00           C  
ATOM   1350  C   ASN A  93      10.050  15.095  17.819  1.00  0.00           C  
ATOM   1351  O   ASN A  93       9.923  15.814  18.794  1.00  0.00           O  
ATOM   1352  CB  ASN A  93       9.269  15.828  15.546  1.00  0.00           C  
ATOM   1353  CG  ASN A  93       9.298  17.159  14.784  1.00  0.00           C  
ATOM   1354  OD1 ASN A  93       9.534  18.211  15.348  1.00  0.00           O  
ATOM   1355  ND2 ASN A  93       9.067  17.184  13.502  1.00  0.00           N  
ATOM   1356  H   ASN A  93      11.390  14.453  15.028  1.00  0.00           H  
ATOM   1357  HA  ASN A  93      10.892  16.712  16.688  1.00  0.00           H  
ATOM   1358  HB2 ASN A  93       9.290  15.005  14.844  1.00  0.00           H  
ATOM   1359  HB3 ASN A  93       8.352  15.767  16.117  1.00  0.00           H  
ATOM   1360 HD21 ASN A  93       8.871  16.363  13.004  1.00  0.00           H  
ATOM   1361 HD22 ASN A  93       9.090  18.043  13.038  1.00  0.00           H  
ATOM   1362  N   LYS A  94       9.854  13.785  17.820  1.00  0.00           N  
ATOM   1363  CA  LYS A  94       9.445  13.032  19.052  1.00  0.00           C  
ATOM   1364  C   LYS A  94      10.570  13.190  20.093  1.00  0.00           C  
ATOM   1365  O   LYS A  94      10.242  13.330  21.259  1.00  0.00           O  
ATOM   1366  CB  LYS A  94       9.166  11.552  18.749  1.00  0.00           C  
ATOM   1367  CG  LYS A  94       7.857  11.360  17.966  1.00  0.00           C  
ATOM   1368  CD  LYS A  94       6.626  11.399  18.885  1.00  0.00           C  
ATOM   1369  CE  LYS A  94       5.500  10.510  18.335  1.00  0.00           C  
ATOM   1370  NZ  LYS A  94       4.650   9.955  19.433  1.00  0.00           N  
ATOM   1371  H   LYS A  94       9.990  13.278  16.986  1.00  0.00           H  
ATOM   1372  HA  LYS A  94       8.568  13.518  19.455  1.00  0.00           H  
ATOM   1373  HB2 LYS A  94       9.979  11.159  18.153  1.00  0.00           H  
ATOM   1374  HB3 LYS A  94       9.108  10.998  19.677  1.00  0.00           H  
ATOM   1375  HG2 LYS A  94       7.765  12.141  17.226  1.00  0.00           H  
ATOM   1376  HG3 LYS A  94       7.894  10.405  17.466  1.00  0.00           H  
ATOM   1377  HD2 LYS A  94       6.900  11.069  19.875  1.00  0.00           H  
ATOM   1378  HD3 LYS A  94       6.272  12.416  18.940  1.00  0.00           H  
ATOM   1379  HE2 LYS A  94       4.879  11.096  17.675  1.00  0.00           H  
ATOM   1380  HE3 LYS A  94       5.930   9.696  17.770  1.00  0.00           H  
ATOM   1381  HZ1 LYS A  94       4.306  10.721  20.045  1.00  0.00           H  
ATOM   1382  HZ2 LYS A  94       3.835   9.457  19.017  1.00  0.00           H  
ATOM   1383  HZ3 LYS A  94       5.200   9.282  20.005  1.00  0.00           H  
ATOM   1384  N   CYS A  95      11.828  13.176  19.688  1.00  0.00           N  
ATOM   1385  CA  CYS A  95      13.012  13.331  20.603  1.00  0.00           C  
ATOM   1386  C   CYS A  95      12.882  14.699  21.295  1.00  0.00           C  
ATOM   1387  O   CYS A  95      13.031  14.744  22.505  1.00  0.00           O  
ATOM   1388  CB  CYS A  95      14.350  13.235  19.855  1.00  0.00           C  
ATOM   1389  SG  CYS A  95      15.710  13.012  21.035  1.00  0.00           S  
ATOM   1390  H   CYS A  95      11.994  13.065  18.729  1.00  0.00           H  
ATOM   1391  HA  CYS A  95      12.941  12.566  21.360  1.00  0.00           H  
ATOM   1392  HB2 CYS A  95      14.324  12.392  19.186  1.00  0.00           H  
ATOM   1393  HB3 CYS A  95      14.520  14.131  19.279  1.00  0.00           H  
ATOM   1394  N   SER A  96      12.602  15.763  20.554  1.00  0.00           N  
ATOM   1395  CA  SER A  96      12.438  17.145  21.120  1.00  0.00           C  
ATOM   1396  C   SER A  96      11.239  17.129  22.090  1.00  0.00           C  
ATOM   1397  O   SER A  96      11.310  17.767  23.124  1.00  0.00           O  
ATOM   1398  CB  SER A  96      12.185  18.194  20.020  1.00  0.00           C  
ATOM   1399  OG  SER A  96      12.565  19.490  20.477  1.00  0.00           O  
ATOM   1400  H   SER A  96      12.487  15.646  19.584  1.00  0.00           H  
ATOM   1401  HA  SER A  96      13.331  17.385  21.677  1.00  0.00           H  
ATOM   1402  HB2 SER A  96      12.769  17.964  19.144  1.00  0.00           H  
ATOM   1403  HB3 SER A  96      11.138  18.175  19.741  1.00  0.00           H  
ATOM   1404  HG  SER A  96      13.082  19.925  19.793  1.00  0.00           H  
ATOM   1405  N   SER A  97      10.181  16.415  21.761  1.00  0.00           N  
ATOM   1406  CA  SER A  97       8.938  16.290  22.593  1.00  0.00           C  
ATOM   1407  C   SER A  97       9.116  15.372  23.825  1.00  0.00           C  
ATOM   1408  O   SER A  97       8.285  15.445  24.719  1.00  0.00           O  
ATOM   1409  CB  SER A  97       7.782  15.780  21.717  1.00  0.00           C  
ATOM   1410  OG  SER A  97       7.527  16.701  20.660  1.00  0.00           O  
ATOM   1411  H   SER A  97      10.203  15.927  20.911  1.00  0.00           H  
ATOM   1412  HA  SER A  97       8.673  17.274  22.953  1.00  0.00           H  
ATOM   1413  HB2 SER A  97       8.042  14.826  21.286  1.00  0.00           H  
ATOM   1414  HB3 SER A  97       6.906  15.640  22.334  1.00  0.00           H  
ATOM   1415  HG  SER A  97       6.679  16.491  20.259  1.00  0.00           H  
ATOM   1416  N   LEU A  98      10.146  14.547  23.883  1.00  0.00           N  
ATOM   1417  CA  LEU A  98      10.423  13.611  25.023  1.00  0.00           C  
ATOM   1418  C   LEU A  98      11.338  14.323  26.041  1.00  0.00           C  
ATOM   1419  CB  LEU A  98      11.029  12.318  24.429  1.00  0.00           C  
ATOM   1420  CG  LEU A  98      10.687  11.007  25.161  1.00  0.00           C  
ATOM   1421  CD1 LEU A  98      11.203  10.980  26.603  1.00  0.00           C  
ATOM   1422  CD2 LEU A  98       9.178  10.752  25.160  1.00  0.00           C  
ATOM   1423  H   LEU A  98      10.781  14.530  23.137  1.00  0.00           H  
ATOM   1424  HA  LEU A  98       9.482  13.391  25.505  1.00  0.00           H  
ATOM   1425  HB2 LEU A  98      10.681  12.222  23.413  1.00  0.00           H  
ATOM   1426  HB3 LEU A  98      12.103  12.435  24.385  1.00  0.00           H  
ATOM   1427  HG  LEU A  98      11.172  10.205  24.625  1.00  0.00           H  
ATOM   1428 HD11 LEU A  98      12.221  11.340  26.622  1.00  0.00           H  
ATOM   1429 HD12 LEU A  98      10.589  11.628  27.212  1.00  0.00           H  
ATOM   1430 HD13 LEU A  98      11.168   9.968  26.979  1.00  0.00           H  
ATOM   1431 HD21 LEU A  98       8.768  11.038  24.202  1.00  0.00           H  
ATOM   1432 HD22 LEU A  98       8.992   9.702  25.333  1.00  0.00           H  
ATOM   1433 HD23 LEU A  98       8.715  11.335  25.942  1.00  0.00           H  
TER    1434      LEU A  98                                                      
ENDMDL                                                                          
