# Supplementary material for: Comparative Performance of High-Throughput Methods for Protein pKa Predictions
Source: J Chem Inf Model. 2023 Aug 8;63(16):5169–81. doi: 10.1021/acs.jcim.3c00165 (PMC10466379; doi:10.1021/acs.jcim.3c00165)
Supplement: Supplementary file 3 — ci3c00165_si_003.zip [file ci3c00165_si_003.zip › curated_pdbs/1fmh_curated_17.pdb]

MODEL       17                                                                  
ATOM      7  N   GLU A   1     -19.605  -0.860  -4.546  1.00  0.00           N  
ATOM      8  CA  GLU A   1     -20.025  -2.071  -3.854  1.00  0.00           C  
ATOM      9  C   GLU A   1     -19.173  -2.295  -2.609  1.00  0.00           C  
ATOM     10  O   GLU A   1     -17.960  -2.069  -2.632  1.00  0.00           O  
ATOM     11  CB  GLU A   1     -19.900  -3.287  -4.771  1.00  0.00           C  
ATOM     12  CG  GLU A   1     -20.445  -4.569  -4.164  1.00  0.00           C  
ATOM     13  CD  GLU A   1     -21.956  -4.666  -4.229  1.00  0.00           C  
ATOM     14  OE1 GLU A   1     -22.591  -3.795  -4.850  1.00  0.00           O  
ATOM     15  OE2 GLU A   1     -22.518  -5.629  -3.665  1.00  0.00           O  
ATOM     16  H   GLU A   1     -18.892  -0.918  -5.223  1.00  0.00           H  
ATOM     17  HA  GLU A   1     -21.055  -1.952  -3.562  1.00  0.00           H  
ATOM     18  HB2 GLU A   1     -20.432  -3.090  -5.690  1.00  0.00           H  
ATOM     19  HB3 GLU A   1     -18.855  -3.443  -4.994  1.00  0.00           H  
ATOM     20  HG2 GLU A   1     -20.025  -5.407  -4.691  1.00  0.00           H  
ATOM     21  HG3 GLU A   1     -20.144  -4.609  -3.127  1.00  0.00           H  
ATOM     22  N   VAL A   2     -19.803  -2.759  -1.538  1.00  0.00           N  
ATOM     23  CA  VAL A   2     -19.092  -3.035  -0.295  1.00  0.00           C  
ATOM     24  C   VAL A   2     -18.044  -4.117  -0.526  1.00  0.00           C  
ATOM     25  O   VAL A   2     -16.904  -3.998  -0.082  1.00  0.00           O  
ATOM     26  CB  VAL A   2     -20.050  -3.502   0.824  1.00  0.00           C  
ATOM     27  CG1 VAL A   2     -19.329  -3.569   2.159  1.00  0.00           C  
ATOM     28  CG2 VAL A   2     -21.266  -2.598   0.924  1.00  0.00           C  
ATOM     29  H   VAL A   2     -20.768  -2.934  -1.589  1.00  0.00           H  
ATOM     30  HA  VAL A   2     -18.601  -2.127   0.024  1.00  0.00           H  
ATOM     31  HB  VAL A   2     -20.391  -4.496   0.577  1.00  0.00           H  
ATOM     32 HG11 VAL A   2     -18.272  -3.410   2.006  1.00  0.00           H  
ATOM     33 HG12 VAL A   2     -19.718  -2.803   2.814  1.00  0.00           H  
ATOM     34 HG13 VAL A   2     -19.488  -4.539   2.603  1.00  0.00           H  
ATOM     35 HG21 VAL A   2     -21.261  -1.895   0.101  1.00  0.00           H  
ATOM     36 HG22 VAL A   2     -22.164  -3.196   0.882  1.00  0.00           H  
ATOM     37 HG23 VAL A   2     -21.238  -2.058   1.857  1.00  0.00           H  
ATOM     38  N   ALA A   3     -18.446  -5.168  -1.235  1.00  0.00           N  
ATOM     39  CA  ALA A   3     -17.558  -6.285  -1.540  1.00  0.00           C  
ATOM     40  C   ALA A   3     -16.330  -5.825  -2.320  1.00  0.00           C  
ATOM     41  O   ALA A   3     -15.210  -6.248  -2.034  1.00  0.00           O  
ATOM     42  CB  ALA A   3     -18.310  -7.355  -2.318  1.00  0.00           C  
ATOM     43  H   ALA A   3     -19.374  -5.193  -1.564  1.00  0.00           H  
ATOM     44  HA  ALA A   3     -17.235  -6.718  -0.605  1.00  0.00           H  
ATOM     45  HB1 ALA A   3     -19.330  -7.036  -2.472  1.00  0.00           H  
ATOM     46  HB2 ALA A   3     -17.833  -7.507  -3.275  1.00  0.00           H  
ATOM     47  HB3 ALA A   3     -18.300  -8.279  -1.760  1.00  0.00           H  
ATOM     48  N   GLN A   4     -16.551  -4.948  -3.293  1.00  0.00           N  
ATOM     49  CA  GLN A   4     -15.469  -4.412  -4.114  1.00  0.00           C  
ATOM     50  C   GLN A   4     -14.473  -3.651  -3.254  1.00  0.00           C  
ATOM     51  O   GLN A   4     -13.265  -3.865  -3.337  1.00  0.00           O  
ATOM     52  CB  GLN A   4     -16.028  -3.469  -5.170  1.00  0.00           C  
ATOM     53  CG  GLN A   4     -16.993  -4.125  -6.145  1.00  0.00           C  
ATOM     54  CD  GLN A   4     -16.324  -5.159  -7.031  1.00  0.00           C  
ATOM     55  OE1 GLN A   4     -15.903  -6.220  -6.568  1.00  0.00           O  
ATOM     56  NE2 GLN A   4     -16.210  -4.850  -8.311  1.00  0.00           N  
ATOM     57  H   GLN A   4     -17.467  -4.644  -3.458  1.00  0.00           H  
ATOM     58  HA  GLN A   4     -14.968  -5.235  -4.598  1.00  0.00           H  
ATOM     59  HB2 GLN A   4     -16.546  -2.669  -4.665  1.00  0.00           H  
ATOM     60  HB3 GLN A   4     -15.206  -3.053  -5.734  1.00  0.00           H  
ATOM     61  HG2 GLN A   4     -17.776  -4.609  -5.580  1.00  0.00           H  
ATOM     62  HG3 GLN A   4     -17.427  -3.359  -6.772  1.00  0.00           H  
ATOM     63 HE21 GLN A   4     -16.560  -3.983  -8.609  1.00  0.00           H  
ATOM     64 HE22 GLN A   4     -15.778  -5.494  -8.906  1.00  0.00           H  
ATOM     65  N   LEU A   5     -15.003  -2.760  -2.430  1.00  0.00           N  
ATOM     66  CA  LEU A   5     -14.193  -1.951  -1.543  1.00  0.00           C  
ATOM     67  C   LEU A   5     -13.467  -2.828  -0.537  1.00  0.00           C  
ATOM     68  O   LEU A   5     -12.309  -2.584  -0.224  1.00  0.00           O  
ATOM     69  CB  LEU A   5     -15.071  -0.924  -0.844  1.00  0.00           C  
ATOM     70  CG  LEU A   5     -15.594   0.189  -1.753  1.00  0.00           C  
ATOM     71  CD1 LEU A   5     -16.632   1.022  -1.030  1.00  0.00           C  
ATOM     72  CD2 LEU A   5     -14.451   1.070  -2.234  1.00  0.00           C  
ATOM     73  H   LEU A   5     -15.975  -2.644  -2.418  1.00  0.00           H  
ATOM     74  HA  LEU A   5     -13.462  -1.434  -2.145  1.00  0.00           H  
ATOM     75  HB2 LEU A   5     -15.917  -1.441  -0.418  1.00  0.00           H  
ATOM     76  HB3 LEU A   5     -14.503  -0.473  -0.046  1.00  0.00           H  
ATOM     77  HG  LEU A   5     -16.064  -0.254  -2.618  1.00  0.00           H  
ATOM     78 HD11 LEU A   5     -17.447   0.388  -0.720  1.00  0.00           H  
ATOM     79 HD12 LEU A   5     -16.185   1.484  -0.161  1.00  0.00           H  
ATOM     80 HD13 LEU A   5     -17.004   1.789  -1.694  1.00  0.00           H  
ATOM     81 HD21 LEU A   5     -13.539   0.495  -2.262  1.00  0.00           H  
ATOM     82 HD22 LEU A   5     -14.674   1.441  -3.225  1.00  0.00           H  
ATOM     83 HD23 LEU A   5     -14.330   1.903  -1.557  1.00  0.00           H  
ATOM     84  N   GLU A   6     -14.141  -3.867  -0.062  1.00  0.00           N  
ATOM     85  CA  GLU A   6     -13.541  -4.806   0.880  1.00  0.00           C  
ATOM     86  C   GLU A   6     -12.326  -5.470   0.244  1.00  0.00           C  
ATOM     87  O   GLU A   6     -11.272  -5.589   0.869  1.00  0.00           O  
ATOM     88  CB  GLU A   6     -14.560  -5.873   1.289  1.00  0.00           C  
ATOM     89  CG  GLU A   6     -15.546  -5.411   2.346  1.00  0.00           C  
ATOM     90  CD  GLU A   6     -14.946  -5.425   3.737  1.00  0.00           C  
ATOM     91  OE1 GLU A   6     -14.440  -6.491   4.151  1.00  0.00           O  
ATOM     92  OE2 GLU A   6     -14.994  -4.391   4.430  1.00  0.00           O  
ATOM     93  H   GLU A   6     -15.063  -4.021  -0.370  1.00  0.00           H  
ATOM     94  HA  GLU A   6     -13.223  -4.254   1.755  1.00  0.00           H  
ATOM     95  HB2 GLU A   6     -15.119  -6.173   0.415  1.00  0.00           H  
ATOM     96  HB3 GLU A   6     -14.029  -6.731   1.674  1.00  0.00           H  
ATOM     97  HG2 GLU A   6     -15.860  -4.404   2.112  1.00  0.00           H  
ATOM     98  HG3 GLU A   6     -16.404  -6.068   2.331  1.00  0.00           H  
ATOM     99  N   LYS A   7     -12.477  -5.879  -1.014  1.00  0.00           N  
ATOM    100  CA  LYS A   7     -11.389  -6.513  -1.748  1.00  0.00           C  
ATOM    101  C   LYS A   7     -10.262  -5.518  -1.986  1.00  0.00           C  
ATOM    102  O   LYS A   7      -9.085  -5.877  -1.960  1.00  0.00           O  
ATOM    103  CB  LYS A   7     -11.892  -7.063  -3.086  1.00  0.00           C  
ATOM    104  CG  LYS A   7     -12.852  -8.232  -2.942  1.00  0.00           C  
ATOM    105  CD  LYS A   7     -13.306  -8.752  -4.295  1.00  0.00           C  
ATOM    106  CE  LYS A   7     -14.185  -9.982  -4.144  1.00  0.00           C  
ATOM    107  NZ  LYS A   7     -14.665 -10.496  -5.454  1.00  0.00           N  
ATOM    108  H   LYS A   7     -13.343  -5.737  -1.466  1.00  0.00           H  
ATOM    109  HA  LYS A   7     -11.014  -7.330  -1.150  1.00  0.00           H  
ATOM    110  HB2 LYS A   7     -12.399  -6.271  -3.618  1.00  0.00           H  
ATOM    111  HB3 LYS A   7     -11.044  -7.390  -3.669  1.00  0.00           H  
ATOM    112  HG2 LYS A   7     -12.355  -9.030  -2.412  1.00  0.00           H  
ATOM    113  HG3 LYS A   7     -13.716  -7.908  -2.380  1.00  0.00           H  
ATOM    114  HD2 LYS A   7     -13.867  -7.977  -4.800  1.00  0.00           H  
ATOM    115  HD3 LYS A   7     -12.436  -9.010  -4.880  1.00  0.00           H  
ATOM    116  HE2 LYS A   7     -13.613 -10.756  -3.656  1.00  0.00           H  
ATOM    117  HE3 LYS A   7     -15.039  -9.727  -3.532  1.00  0.00           H  
ATOM    118  HZ1 LYS A   7     -13.882 -10.508  -6.145  1.00  0.00           H  
ATOM    119  HZ2 LYS A   7     -15.030 -11.468  -5.344  1.00  0.00           H  
ATOM    120  HZ3 LYS A   7     -15.432  -9.888  -5.819  1.00  0.00           H  
ATOM    121  N   GLU A   8     -10.638  -4.269  -2.216  1.00  0.00           N  
ATOM    122  CA  GLU A   8      -9.679  -3.207  -2.460  1.00  0.00           C  
ATOM    123  C   GLU A   8      -8.943  -2.842  -1.171  1.00  0.00           C  
ATOM    124  O   GLU A   8      -7.722  -2.670  -1.168  1.00  0.00           O  
ATOM    125  CB  GLU A   8     -10.403  -1.986  -3.023  1.00  0.00           C  
ATOM    126  CG  GLU A   8      -9.476  -0.870  -3.457  1.00  0.00           C  
ATOM    127  CD  GLU A   8      -8.595  -1.257  -4.634  1.00  0.00           C  
ATOM    128  OE1 GLU A   8      -8.854  -2.298  -5.267  1.00  0.00           O  
ATOM    129  OE2 GLU A   8      -7.640  -0.513  -4.938  1.00  0.00           O  
ATOM    130  H   GLU A   8     -11.596  -4.053  -2.225  1.00  0.00           H  
ATOM    131  HA  GLU A   8      -8.961  -3.564  -3.185  1.00  0.00           H  
ATOM    132  HB2 GLU A   8     -10.986  -2.292  -3.877  1.00  0.00           H  
ATOM    133  HB3 GLU A   8     -11.067  -1.597  -2.265  1.00  0.00           H  
ATOM    134  HG2 GLU A   8     -10.081  -0.027  -3.741  1.00  0.00           H  
ATOM    135  HG3 GLU A   8      -8.846  -0.597  -2.624  1.00  0.00           H  
ATOM    136  N   VAL A   9      -9.689  -2.744  -0.075  1.00  0.00           N  
ATOM    137  CA  VAL A   9      -9.109  -2.427   1.222  1.00  0.00           C  
ATOM    138  C   VAL A   9      -8.154  -3.536   1.632  1.00  0.00           C  
ATOM    139  O   VAL A   9      -7.026  -3.276   2.044  1.00  0.00           O  
ATOM    140  CB  VAL A   9     -10.193  -2.232   2.315  1.00  0.00           C  
ATOM    141  CG1 VAL A   9      -9.564  -2.173   3.698  1.00  0.00           C  
ATOM    142  CG2 VAL A   9     -10.990  -0.962   2.062  1.00  0.00           C  
ATOM    143  H   VAL A   9     -10.656  -2.905  -0.141  1.00  0.00           H  
ATOM    144  HA  VAL A   9      -8.554  -1.507   1.123  1.00  0.00           H  
ATOM    145  HB  VAL A   9     -10.873  -3.074   2.281  1.00  0.00           H  
ATOM    146 HG11 VAL A   9      -8.503  -1.999   3.601  1.00  0.00           H  
ATOM    147 HG12 VAL A   9     -10.009  -1.366   4.262  1.00  0.00           H  
ATOM    148 HG13 VAL A   9      -9.731  -3.107   4.211  1.00  0.00           H  
ATOM    149 HG21 VAL A   9     -10.753  -0.575   1.081  1.00  0.00           H  
ATOM    150 HG22 VAL A   9     -12.047  -1.180   2.117  1.00  0.00           H  
ATOM    151 HG23 VAL A   9     -10.738  -0.224   2.811  1.00  0.00           H  
ATOM    152  N   ALA A  10      -8.603  -4.778   1.481  1.00  0.00           N  
ATOM    153  CA  ALA A  10      -7.781  -5.934   1.810  1.00  0.00           C  
ATOM    154  C   ALA A  10      -6.572  -6.007   0.880  1.00  0.00           C  
ATOM    155  O   ALA A  10      -5.534  -6.576   1.225  1.00  0.00           O  
ATOM    156  CB  ALA A  10      -8.601  -7.213   1.728  1.00  0.00           C  
ATOM    157  H   ALA A  10      -9.508  -4.919   1.122  1.00  0.00           H  
ATOM    158  HA  ALA A  10      -7.437  -5.815   2.826  1.00  0.00           H  
ATOM    159  HB1 ALA A  10      -9.454  -7.056   1.086  1.00  0.00           H  
ATOM    160  HB2 ALA A  10      -7.990  -8.008   1.327  1.00  0.00           H  
ATOM    161  HB3 ALA A  10      -8.941  -7.486   2.717  1.00  0.00           H  
ATOM    162  N   GLN A  11      -6.713  -5.409  -0.296  1.00  0.00           N  
ATOM    163  CA  GLN A  11      -5.644  -5.377  -1.279  1.00  0.00           C  
ATOM    164  C   GLN A  11      -4.573  -4.403  -0.825  1.00  0.00           C  
ATOM    165  O   GLN A  11      -3.390  -4.736  -0.754  1.00  0.00           O  
ATOM    166  CB  GLN A  11      -6.187  -4.932  -2.640  1.00  0.00           C  
ATOM    167  CG  GLN A  11      -5.226  -5.164  -3.796  1.00  0.00           C  
ATOM    168  CD  GLN A  11      -4.977  -6.636  -4.061  1.00  0.00           C  
ATOM    169  OE1 GLN A  11      -4.450  -7.355  -3.214  1.00  0.00           O  
ATOM    170  NE2 GLN A  11      -5.359  -7.092  -5.240  1.00  0.00           N  
ATOM    171  H   GLN A  11      -7.561  -4.963  -0.504  1.00  0.00           H  
ATOM    172  HA  GLN A  11      -5.221  -6.367  -1.363  1.00  0.00           H  
ATOM    173  HB2 GLN A  11      -7.104  -5.462  -2.845  1.00  0.00           H  
ATOM    174  HB3 GLN A  11      -6.403  -3.874  -2.592  1.00  0.00           H  
ATOM    175  HG2 GLN A  11      -5.642  -4.719  -4.687  1.00  0.00           H  
ATOM    176  HG3 GLN A  11      -4.282  -4.690  -3.564  1.00  0.00           H  
ATOM    177 HE21 GLN A  11      -5.774  -6.465  -5.867  1.00  0.00           H  
ATOM    178 HE22 GLN A  11      -5.214  -8.045  -5.440  1.00  0.00           H  
ATOM    179  N   ALA A  12      -5.012  -3.194  -0.511  1.00  0.00           N  
ATOM    180  CA  ALA A  12      -4.119  -2.144  -0.061  1.00  0.00           C  
ATOM    181  C   ALA A  12      -3.482  -2.498   1.274  1.00  0.00           C  
ATOM    182  O   ALA A  12      -2.294  -2.271   1.464  1.00  0.00           O  
ATOM    183  CB  ALA A  12      -4.859  -0.825   0.037  1.00  0.00           C  
ATOM    184  H   ALA A  12      -5.975  -3.001  -0.590  1.00  0.00           H  
ATOM    185  HA  ALA A  12      -3.341  -2.037  -0.798  1.00  0.00           H  
ATOM    186  HB1 ALA A  12      -5.682  -0.924   0.729  1.00  0.00           H  
ATOM    187  HB2 ALA A  12      -4.184  -0.059   0.390  1.00  0.00           H  
ATOM    188  HB3 ALA A  12      -5.236  -0.550  -0.936  1.00  0.00           H  
ATOM    189  N   GLU A  13      -4.271  -3.057   2.188  1.00  0.00           N  
ATOM    190  CA  GLU A  13      -3.770  -3.444   3.504  1.00  0.00           C  
ATOM    191  C   GLU A  13      -2.644  -4.459   3.378  1.00  0.00           C  
ATOM    192  O   GLU A  13      -1.598  -4.320   4.016  1.00  0.00           O  
ATOM    193  CB  GLU A  13      -4.894  -4.026   4.364  1.00  0.00           C  
ATOM    194  CG  GLU A  13      -5.716  -2.976   5.097  1.00  0.00           C  
ATOM    195  CD  GLU A  13      -4.921  -2.236   6.160  1.00  0.00           C  
ATOM    196  OE1 GLU A  13      -3.717  -2.518   6.320  1.00  0.00           O  
ATOM    197  OE2 GLU A  13      -5.504  -1.370   6.843  1.00  0.00           O  
ATOM    198  H   GLU A  13      -5.219  -3.214   1.973  1.00  0.00           H  
ATOM    199  HA  GLU A  13      -3.382  -2.557   3.983  1.00  0.00           H  
ATOM    200  HB2 GLU A  13      -5.560  -4.591   3.729  1.00  0.00           H  
ATOM    201  HB3 GLU A  13      -4.462  -4.690   5.097  1.00  0.00           H  
ATOM    202  HG2 GLU A  13      -6.077  -2.256   4.378  1.00  0.00           H  
ATOM    203  HG3 GLU A  13      -6.557  -3.462   5.570  1.00  0.00           H  
ATOM    204  N   ALA A  14      -2.852  -5.472   2.542  1.00  0.00           N  
ATOM    205  CA  ALA A  14      -1.839  -6.494   2.327  1.00  0.00           C  
ATOM    206  C   ALA A  14      -0.596  -5.865   1.713  1.00  0.00           C  
ATOM    207  O   ALA A  14       0.525  -6.110   2.161  1.00  0.00           O  
ATOM    208  CB  ALA A  14      -2.377  -7.601   1.436  1.00  0.00           C  
ATOM    209  H   ALA A  14      -3.699  -5.524   2.053  1.00  0.00           H  
ATOM    210  HA  ALA A  14      -1.583  -6.921   3.286  1.00  0.00           H  
ATOM    211  HB1 ALA A  14      -2.867  -7.168   0.577  1.00  0.00           H  
ATOM    212  HB2 ALA A  14      -1.561  -8.228   1.107  1.00  0.00           H  
ATOM    213  HB3 ALA A  14      -3.086  -8.197   1.993  1.00  0.00           H  
ATOM    214  N   GLU A  15      -0.816  -5.037   0.696  1.00  0.00           N  
ATOM    215  CA  GLU A  15       0.256  -4.340   0.014  1.00  0.00           C  
ATOM    216  C   GLU A  15       1.035  -3.484   1.005  1.00  0.00           C  
ATOM    217  O   GLU A  15       2.254  -3.582   1.096  1.00  0.00           O  
ATOM    218  CB  GLU A  15      -0.331  -3.448  -1.080  1.00  0.00           C  
ATOM    219  CG  GLU A  15       0.460  -3.449  -2.367  1.00  0.00           C  
ATOM    220  CD  GLU A  15       0.003  -2.373  -3.339  1.00  0.00           C  
ATOM    221  OE1 GLU A  15      -0.839  -1.530  -2.960  1.00  0.00           O  
ATOM    222  OE2 GLU A  15       0.495  -2.352  -4.483  1.00  0.00           O  
ATOM    223  H   GLU A  15      -1.737  -4.882   0.396  1.00  0.00           H  
ATOM    224  HA  GLU A  15       0.916  -5.071  -0.428  1.00  0.00           H  
ATOM    225  HB2 GLU A  15      -1.334  -3.784  -1.303  1.00  0.00           H  
ATOM    226  HB3 GLU A  15      -0.379  -2.433  -0.713  1.00  0.00           H  
ATOM    227  HG2 GLU A  15       1.504  -3.289  -2.137  1.00  0.00           H  
ATOM    228  HG3 GLU A  15       0.336  -4.414  -2.833  1.00  0.00           H  
ATOM    229  N   ASN A  16       0.301  -2.658   1.747  1.00  0.00           N  
ATOM    230  CA  ASN A  16       0.877  -1.762   2.749  1.00  0.00           C  
ATOM    231  C   ASN A  16       1.732  -2.546   3.731  1.00  0.00           C  
ATOM    232  O   ASN A  16       2.875  -2.182   4.002  1.00  0.00           O  
ATOM    233  CB  ASN A  16      -0.245  -1.026   3.500  1.00  0.00           C  
ATOM    234  CG  ASN A  16       0.240   0.199   4.259  1.00  0.00           C  
ATOM    235  OD1 ASN A  16       1.140   0.115   5.089  1.00  0.00           O  
ATOM    236  ND2 ASN A  16      -0.364   1.350   3.978  1.00  0.00           N  
ATOM    237  H   ASN A  16      -0.674  -2.649   1.617  1.00  0.00           H  
ATOM    238  HA  ASN A  16       1.499  -1.047   2.238  1.00  0.00           H  
ATOM    239  HB2 ASN A  16      -0.996  -0.710   2.790  1.00  0.00           H  
ATOM    240  HB3 ASN A  16      -0.697  -1.707   4.208  1.00  0.00           H  
ATOM    241 HD21 ASN A  16      -1.079   1.346   3.298  1.00  0.00           H  
ATOM    242 HD22 ASN A  16      -0.077   2.158   4.465  1.00  0.00           H  
ATOM    243  N   TYR A  17       1.171  -3.637   4.235  1.00  0.00           N  
ATOM    244  CA  TYR A  17       1.864  -4.507   5.175  1.00  0.00           C  
ATOM    245  C   TYR A  17       3.197  -4.969   4.593  1.00  0.00           C  
ATOM    246  O   TYR A  17       4.221  -4.957   5.273  1.00  0.00           O  
ATOM    247  CB  TYR A  17       0.981  -5.717   5.503  1.00  0.00           C  
ATOM    248  CG  TYR A  17       1.560  -6.648   6.543  1.00  0.00           C  
ATOM    249  CD1 TYR A  17       1.831  -6.203   7.833  1.00  0.00           C  
ATOM    250  CD2 TYR A  17       1.826  -7.978   6.239  1.00  0.00           C  
ATOM    251  CE1 TYR A  17       2.356  -7.055   8.785  1.00  0.00           C  
ATOM    252  CE2 TYR A  17       2.352  -8.834   7.187  1.00  0.00           C  
ATOM    253  CZ  TYR A  17       2.612  -8.369   8.459  1.00  0.00           C  
ATOM    254  OH  TYR A  17       3.133  -9.223   9.407  1.00  0.00           O  
ATOM    255  H   TYR A  17       0.258  -3.870   3.956  1.00  0.00           H  
ATOM    256  HA  TYR A  17       2.047  -3.947   6.081  1.00  0.00           H  
ATOM    257  HB2 TYR A  17       0.028  -5.366   5.870  1.00  0.00           H  
ATOM    258  HB3 TYR A  17       0.821  -6.289   4.601  1.00  0.00           H  
ATOM    259  HD1 TYR A  17       1.629  -5.172   8.086  1.00  0.00           H  
ATOM    260  HD2 TYR A  17       1.623  -8.339   5.242  1.00  0.00           H  
ATOM    261  HE1 TYR A  17       2.560  -6.690   9.781  1.00  0.00           H  
ATOM    262  HE2 TYR A  17       2.554  -9.864   6.931  1.00  0.00           H  
ATOM    263  HH  TYR A  17       2.756 -10.112   9.279  1.00  0.00           H  
ATOM    264  N   GLN A  18       3.179  -5.355   3.322  1.00  0.00           N  
ATOM    265  CA  GLN A  18       4.386  -5.810   2.645  1.00  0.00           C  
ATOM    266  C   GLN A  18       5.356  -4.656   2.421  1.00  0.00           C  
ATOM    267  O   GLN A  18       6.571  -4.844   2.455  1.00  0.00           O  
ATOM    268  CB  GLN A  18       4.035  -6.470   1.312  1.00  0.00           C  
ATOM    269  CG  GLN A  18       3.274  -7.778   1.465  1.00  0.00           C  
ATOM    270  CD  GLN A  18       2.858  -8.379   0.135  1.00  0.00           C  
ATOM    271  OE1 GLN A  18       2.276  -9.462   0.087  1.00  0.00           O  
ATOM    272  NE2 GLN A  18       3.143  -7.679  -0.954  1.00  0.00           N  
ATOM    273  H   GLN A  18       2.328  -5.320   2.821  1.00  0.00           H  
ATOM    274  HA  GLN A  18       4.865  -6.541   3.282  1.00  0.00           H  
ATOM    275  HB2 GLN A  18       3.425  -5.789   0.737  1.00  0.00           H  
ATOM    276  HB3 GLN A  18       4.947  -6.670   0.772  1.00  0.00           H  
ATOM    277  HG2 GLN A  18       3.904  -8.487   1.979  1.00  0.00           H  
ATOM    278  HG3 GLN A  18       2.386  -7.595   2.054  1.00  0.00           H  
ATOM    279 HE21 GLN A  18       3.603  -6.821  -0.848  1.00  0.00           H  
ATOM    280 HE22 GLN A  18       2.880  -8.049  -1.825  1.00  0.00           H  
ATOM    281  N   LEU A  19       4.816  -3.462   2.203  1.00  0.00           N  
ATOM    282  CA  LEU A  19       5.641  -2.281   1.988  1.00  0.00           C  
ATOM    283  C   LEU A  19       6.388  -1.933   3.265  1.00  0.00           C  
ATOM    284  O   LEU A  19       7.552  -1.544   3.221  1.00  0.00           O  
ATOM    285  CB  LEU A  19       4.790  -1.087   1.543  1.00  0.00           C  
ATOM    286  CG  LEU A  19       3.891  -1.335   0.327  1.00  0.00           C  
ATOM    287  CD1 LEU A  19       3.196  -0.055  -0.095  1.00  0.00           C  
ATOM    288  CD2 LEU A  19       4.687  -1.910  -0.830  1.00  0.00           C  
ATOM    289  H   LEU A  19       3.836  -3.374   2.192  1.00  0.00           H  
ATOM    290  HA  LEU A  19       6.362  -2.507   1.217  1.00  0.00           H  
ATOM    291  HB2 LEU A  19       4.168  -0.790   2.373  1.00  0.00           H  
ATOM    292  HB3 LEU A  19       5.454  -0.271   1.306  1.00  0.00           H  
ATOM    293  HG  LEU A  19       3.129  -2.051   0.595  1.00  0.00           H  
ATOM    294 HD11 LEU A  19       2.961   0.532   0.779  1.00  0.00           H  
ATOM    295 HD12 LEU A  19       3.849   0.512  -0.744  1.00  0.00           H  
ATOM    296 HD13 LEU A  19       2.285  -0.297  -0.624  1.00  0.00           H  
ATOM    297 HD21 LEU A  19       5.613  -1.368  -0.932  1.00  0.00           H  
ATOM    298 HD22 LEU A  19       4.898  -2.951  -0.638  1.00  0.00           H  
ATOM    299 HD23 LEU A  19       4.110  -1.819  -1.740  1.00  0.00           H  
ATOM    300  N   GLU A  20       5.718  -2.086   4.403  1.00  0.00           N  
ATOM    301  CA  GLU A  20       6.333  -1.791   5.689  1.00  0.00           C  
ATOM    302  C   GLU A  20       7.530  -2.704   5.926  1.00  0.00           C  
ATOM    303  O   GLU A  20       8.615  -2.235   6.276  1.00  0.00           O  
ATOM    304  CB  GLU A  20       5.325  -1.940   6.834  1.00  0.00           C  
ATOM    305  CG  GLU A  20       4.057  -1.117   6.655  1.00  0.00           C  
ATOM    306  CD  GLU A  20       3.166  -1.150   7.880  1.00  0.00           C  
ATOM    307  OE1 GLU A  20       3.562  -0.594   8.926  1.00  0.00           O  
ATOM    308  OE2 GLU A  20       2.073  -1.746   7.817  1.00  0.00           O  
ATOM    309  H   GLU A  20       4.787  -2.407   4.375  1.00  0.00           H  
ATOM    310  HA  GLU A  20       6.682  -0.771   5.654  1.00  0.00           H  
ATOM    311  HB2 GLU A  20       5.042  -2.979   6.915  1.00  0.00           H  
ATOM    312  HB3 GLU A  20       5.800  -1.633   7.756  1.00  0.00           H  
ATOM    313  HG2 GLU A  20       4.329  -0.091   6.455  1.00  0.00           H  
ATOM    314  HG3 GLU A  20       3.504  -1.512   5.815  1.00  0.00           H  
ATOM    315  N   GLN A  21       7.342  -4.006   5.714  1.00  0.00           N  
ATOM    316  CA  GLN A  21       8.427  -4.966   5.890  1.00  0.00           C  
ATOM    317  C   GLN A  21       9.526  -4.718   4.873  1.00  0.00           C  
ATOM    318  O   GLN A  21      10.711  -4.829   5.182  1.00  0.00           O  
ATOM    319  CB  GLN A  21       7.927  -6.405   5.771  1.00  0.00           C  
ATOM    320  CG  GLN A  21       7.414  -6.973   7.079  1.00  0.00           C  
ATOM    321  CD  GLN A  21       5.960  -6.647   7.333  1.00  0.00           C  
ATOM    322  OE1 GLN A  21       5.073  -7.189   6.678  1.00  0.00           O  
ATOM    323  NE2 GLN A  21       5.704  -5.757   8.280  1.00  0.00           N  
ATOM    324  H   GLN A  21       6.458  -4.321   5.419  1.00  0.00           H  
ATOM    325  HA  GLN A  21       8.835  -4.820   6.879  1.00  0.00           H  
ATOM    326  HB2 GLN A  21       7.123  -6.435   5.048  1.00  0.00           H  
ATOM    327  HB3 GLN A  21       8.735  -7.030   5.422  1.00  0.00           H  
ATOM    328  HG2 GLN A  21       7.526  -8.044   7.054  1.00  0.00           H  
ATOM    329  HG3 GLN A  21       8.006  -6.565   7.884  1.00  0.00           H  
ATOM    330 HE21 GLN A  21       6.462  -5.362   8.760  1.00  0.00           H  
ATOM    331 HE22 GLN A  21       4.767  -5.531   8.461  1.00  0.00           H  
ATOM    332  N   GLU A  22       9.115  -4.374   3.662  1.00  0.00           N  
ATOM    333  CA  GLU A  22      10.044  -4.092   2.580  1.00  0.00           C  
ATOM    334  C   GLU A  22      10.910  -2.891   2.944  1.00  0.00           C  
ATOM    335  O   GLU A  22      12.128  -2.908   2.764  1.00  0.00           O  
ATOM    336  CB  GLU A  22       9.271  -3.808   1.294  1.00  0.00           C  
ATOM    337  CG  GLU A  22      10.054  -4.093   0.027  1.00  0.00           C  
ATOM    338  CD  GLU A  22      10.454  -5.549  -0.094  1.00  0.00           C  
ATOM    339  OE1 GLU A  22       9.575  -6.425   0.058  1.00  0.00           O  
ATOM    340  OE2 GLU A  22      11.640  -5.823  -0.357  1.00  0.00           O  
ATOM    341  H   GLU A  22       8.150  -4.305   3.491  1.00  0.00           H  
ATOM    342  HA  GLU A  22      10.675  -4.957   2.436  1.00  0.00           H  
ATOM    343  HB2 GLU A  22       8.380  -4.416   1.284  1.00  0.00           H  
ATOM    344  HB3 GLU A  22       8.984  -2.767   1.285  1.00  0.00           H  
ATOM    345  HG2 GLU A  22       9.443  -3.833  -0.822  1.00  0.00           H  
ATOM    346  HG3 GLU A  22      10.949  -3.488   0.027  1.00  0.00           H  
ATOM    347  N   VAL A  23      10.268  -1.857   3.483  1.00  0.00           N  
ATOM    348  CA  VAL A  23      10.971  -0.658   3.901  1.00  0.00           C  
ATOM    349  C   VAL A  23      11.901  -0.972   5.065  1.00  0.00           C  
ATOM    350  O   VAL A  23      13.070  -0.591   5.045  1.00  0.00           O  
ATOM    351  CB  VAL A  23       9.986   0.470   4.291  1.00  0.00           C  
ATOM    352  CG1 VAL A  23      10.686   1.574   5.075  1.00  0.00           C  
ATOM    353  CG2 VAL A  23       9.331   1.043   3.042  1.00  0.00           C  
ATOM    354  H   VAL A  23       9.291  -1.912   3.619  1.00  0.00           H  
ATOM    355  HA  VAL A  23      11.565  -0.313   3.065  1.00  0.00           H  
ATOM    356  HB  VAL A  23       9.211   0.049   4.916  1.00  0.00           H  
ATOM    357 HG11 VAL A  23      11.692   1.695   4.704  1.00  0.00           H  
ATOM    358 HG12 VAL A  23      10.144   2.500   4.955  1.00  0.00           H  
ATOM    359 HG13 VAL A  23      10.716   1.309   6.122  1.00  0.00           H  
ATOM    360 HG21 VAL A  23       8.806   0.257   2.519  1.00  0.00           H  
ATOM    361 HG22 VAL A  23       8.633   1.818   3.323  1.00  0.00           H  
ATOM    362 HG23 VAL A  23      10.090   1.459   2.397  1.00  0.00           H  
ATOM    363  N   ALA A  24      11.385  -1.688   6.064  1.00  0.00           N  
ATOM    364  CA  ALA A  24      12.188  -2.063   7.224  1.00  0.00           C  
ATOM    365  C   ALA A  24      13.408  -2.859   6.790  1.00  0.00           C  
ATOM    366  O   ALA A  24      14.511  -2.644   7.289  1.00  0.00           O  
ATOM    367  CB  ALA A  24      11.365  -2.871   8.216  1.00  0.00           C  
ATOM    368  H   ALA A  24      10.448  -1.978   6.015  1.00  0.00           H  
ATOM    369  HA  ALA A  24      12.514  -1.157   7.711  1.00  0.00           H  
ATOM    370  HB1 ALA A  24      10.564  -3.377   7.695  1.00  0.00           H  
ATOM    371  HB2 ALA A  24      11.999  -3.603   8.697  1.00  0.00           H  
ATOM    372  HB3 ALA A  24      10.951  -2.211   8.961  1.00  0.00           H  
ATOM    373  N   GLN A  25      13.197  -3.767   5.846  1.00  0.00           N  
ATOM    374  CA  GLN A  25      14.269  -4.598   5.322  1.00  0.00           C  
ATOM    375  C   GLN A  25      15.358  -3.732   4.708  1.00  0.00           C  
ATOM    376  O   GLN A  25      16.522  -3.838   5.080  1.00  0.00           O  
ATOM    377  CB  GLN A  25      13.722  -5.566   4.270  1.00  0.00           C  
ATOM    378  CG  GLN A  25      14.775  -6.502   3.694  1.00  0.00           C  
ATOM    379  CD  GLN A  25      14.260  -7.296   2.514  1.00  0.00           C  
ATOM    380  OE1 GLN A  25      13.239  -7.978   2.606  1.00  0.00           O  
ATOM    381  NE2 GLN A  25      14.975  -7.232   1.403  1.00  0.00           N  
ATOM    382  H   GLN A  25      12.290  -3.878   5.487  1.00  0.00           H  
ATOM    383  HA  GLN A  25      14.687  -5.161   6.141  1.00  0.00           H  
ATOM    384  HB2 GLN A  25      12.948  -6.169   4.721  1.00  0.00           H  
ATOM    385  HB3 GLN A  25      13.294  -4.995   3.460  1.00  0.00           H  
ATOM    386  HG2 GLN A  25      15.618  -5.912   3.369  1.00  0.00           H  
ATOM    387  HG3 GLN A  25      15.091  -7.188   4.465  1.00  0.00           H  
ATOM    388 HE21 GLN A  25      15.793  -6.681   1.404  1.00  0.00           H  
ATOM    389 HE22 GLN A  25      14.656  -7.731   0.612  1.00  0.00           H  
ATOM    390  N   LEU A  26      14.970  -2.872   3.776  1.00  0.00           N  
ATOM    391  CA  LEU A  26      15.915  -1.986   3.111  1.00  0.00           C  
ATOM    392  C   LEU A  26      16.620  -1.083   4.120  1.00  0.00           C  
ATOM    393  O   LEU A  26      17.839  -0.927   4.070  1.00  0.00           O  
ATOM    394  CB  LEU A  26      15.201  -1.164   2.040  1.00  0.00           C  
ATOM    395  CG  LEU A  26      14.596  -1.996   0.905  1.00  0.00           C  
ATOM    396  CD1 LEU A  26      13.740  -1.134  -0.004  1.00  0.00           C  
ATOM    397  CD2 LEU A  26      15.700  -2.675   0.110  1.00  0.00           C  
ATOM    398  H   LEU A  26      14.018  -2.832   3.528  1.00  0.00           H  
ATOM    399  HA  LEU A  26      16.658  -2.605   2.631  1.00  0.00           H  
ATOM    400  HB2 LEU A  26      14.413  -0.596   2.513  1.00  0.00           H  
ATOM    401  HB3 LEU A  26      15.913  -0.476   1.611  1.00  0.00           H  
ATOM    402  HG  LEU A  26      13.966  -2.766   1.326  1.00  0.00           H  
ATOM    403 HD11 LEU A  26      13.346  -0.299   0.556  1.00  0.00           H  
ATOM    404 HD12 LEU A  26      14.341  -0.768  -0.825  1.00  0.00           H  
ATOM    405 HD13 LEU A  26      12.922  -1.721  -0.395  1.00  0.00           H  
ATOM    406 HD21 LEU A  26      16.644  -2.204   0.332  1.00  0.00           H  
ATOM    407 HD22 LEU A  26      15.745  -3.722   0.377  1.00  0.00           H  
ATOM    408 HD23 LEU A  26      15.492  -2.582  -0.946  1.00  0.00           H  
ATOM    409  N   GLU A  27      15.852  -0.523   5.054  1.00  0.00           N  
ATOM    410  CA  GLU A  27      16.404   0.333   6.102  1.00  0.00           C  
ATOM    411  C   GLU A  27      17.450  -0.432   6.915  1.00  0.00           C  
ATOM    412  O   GLU A  27      18.528   0.084   7.220  1.00  0.00           O  
ATOM    413  CB  GLU A  27      15.288   0.799   7.045  1.00  0.00           C  
ATOM    414  CG  GLU A  27      14.389   1.884   6.477  1.00  0.00           C  
ATOM    415  CD  GLU A  27      15.025   3.255   6.539  1.00  0.00           C  
ATOM    416  OE1 GLU A  27      15.576   3.610   7.603  1.00  0.00           O  
ATOM    417  OE2 GLU A  27      14.949   4.000   5.542  1.00  0.00           O  
ATOM    418  H   GLU A  27      14.886  -0.705   5.049  1.00  0.00           H  
ATOM    419  HA  GLU A  27      16.867   1.192   5.640  1.00  0.00           H  
ATOM    420  HB2 GLU A  27      14.672  -0.050   7.294  1.00  0.00           H  
ATOM    421  HB3 GLU A  27      15.742   1.178   7.951  1.00  0.00           H  
ATOM    422  HG2 GLU A  27      14.173   1.650   5.445  1.00  0.00           H  
ATOM    423  HG3 GLU A  27      13.470   1.904   7.042  1.00  0.00           H  
ATOM    424  N   HIS A  28      17.106  -1.664   7.269  1.00  0.00           N  
ATOM    425  CA  HIS A  28      17.975  -2.522   8.059  1.00  0.00           C  
ATOM    426  C   HIS A  28      19.211  -2.965   7.269  1.00  0.00           C  
ATOM    427  O   HIS A  28      20.338  -2.840   7.751  1.00  0.00           O  
ATOM    428  CB  HIS A  28      17.171  -3.733   8.551  1.00  0.00           C  
ATOM    429  CG  HIS A  28      17.970  -4.741   9.313  1.00  0.00           C  
ATOM    430  ND1 HIS A  28      18.810  -4.432  10.359  1.00  0.00           N  
ATOM    431  CD2 HIS A  28      18.032  -6.084   9.164  1.00  0.00           C  
ATOM    432  CE1 HIS A  28      19.350  -5.574  10.803  1.00  0.00           C  
ATOM    433  NE2 HIS A  28      18.910  -6.607  10.110  1.00  0.00           N  
ATOM    434  H   HIS A  28      16.223  -2.005   7.000  1.00  0.00           H  
ATOM    435  HA  HIS A  28      18.303  -1.953   8.916  1.00  0.00           H  
ATOM    436  HB2 HIS A  28      16.379  -3.387   9.197  1.00  0.00           H  
ATOM    437  HB3 HIS A  28      16.735  -4.232   7.697  1.00  0.00           H  
ATOM    438  HD1 HIS A  28      18.985  -3.531  10.718  1.00  0.00           H  
ATOM    439  HD2 HIS A  28      17.481  -6.665   8.441  1.00  0.00           H  
ATOM    440  HE1 HIS A  28      20.050  -5.641  11.623  1.00  0.00           H  
ATOM    441  N   GLU A  29      18.992  -3.475   6.060  1.00  0.00           N  
ATOM    442  CA  GLU A  29      20.087  -3.940   5.207  1.00  0.00           C  
ATOM    443  C   GLU A  29      21.049  -2.807   4.870  1.00  0.00           C  
ATOM    444  O   GLU A  29      22.237  -3.029   4.636  1.00  0.00           O  
ATOM    445  CB  GLU A  29      19.543  -4.543   3.911  1.00  0.00           C  
ATOM    446  CG  GLU A  29      18.672  -5.776   4.100  1.00  0.00           C  
ATOM    447  CD  GLU A  29      19.395  -6.909   4.789  1.00  0.00           C  
ATOM    448  OE1 GLU A  29      20.522  -7.246   4.367  1.00  0.00           O  
ATOM    449  OE2 GLU A  29      18.830  -7.493   5.740  1.00  0.00           O  
ATOM    450  H   GLU A  29      18.065  -3.546   5.734  1.00  0.00           H  
ATOM    451  HA  GLU A  29      20.625  -4.700   5.746  1.00  0.00           H  
ATOM    452  HB2 GLU A  29      18.955  -3.793   3.399  1.00  0.00           H  
ATOM    453  HB3 GLU A  29      20.379  -4.813   3.283  1.00  0.00           H  
ATOM    454  HG2 GLU A  29      17.810  -5.509   4.697  1.00  0.00           H  
ATOM    455  HG3 GLU A  29      18.341  -6.121   3.132  1.00  0.00           H  
ATOM    456  N   CYS A  30      20.516  -1.597   4.834  1.00  0.00           N  
ATOM    457  CA  CYS A  30      21.307  -0.417   4.515  1.00  0.00           C  
ATOM    458  C   CYS A  30      22.337  -0.126   5.601  1.00  0.00           C  
ATOM    459  O   CYS A  30      23.408   0.414   5.321  1.00  0.00           O  
ATOM    460  CB  CYS A  30      20.393   0.788   4.336  1.00  0.00           C  
ATOM    461  SG  CYS A  30      21.127   2.154   3.381  1.00  0.00           S  
ATOM    462  H   CYS A  30      19.557  -1.498   5.021  1.00  0.00           H  
ATOM    463  HA  CYS A  30      21.826  -0.605   3.586  1.00  0.00           H  
ATOM    464  HB2 CYS A  30      19.496   0.474   3.823  1.00  0.00           H  
ATOM    465  HB3 CYS A  30      20.131   1.175   5.308  1.00  0.00           H  
ATOM    466  N   GLY A  31      22.019  -0.496   6.834  1.00  0.00           N  
ATOM    467  CA  GLY A  31      22.938  -0.265   7.933  1.00  0.00           C  
ATOM    468  C   GLY A  31      24.016  -1.330   8.024  1.00  0.00           C  
ATOM    469  O   GLY A  31      25.005  -1.162   8.732  1.00  0.00           O  
ATOM    470  H   GLY A  31      21.158  -0.934   7.000  1.00  0.00           H  
ATOM    471  HA2 GLY A  31      23.411   0.697   7.793  1.00  0.00           H  
ATOM    472  HA3 GLY A  31      22.380  -0.250   8.856  1.00  0.00           H  
TER     476      NH2 A  32                                                      
ATOM    483  N   GLU B   1     -20.864   0.035   5.016  1.00  0.00           N  
ATOM    484  CA  GLU B   1     -20.164   1.308   5.079  1.00  0.00           C  
ATOM    485  C   GLU B   1     -19.282   1.505   3.860  1.00  0.00           C  
ATOM    486  O   GLU B   1     -18.055   1.527   3.952  1.00  0.00           O  
ATOM    487  CB  GLU B   1     -19.340   1.419   6.351  1.00  0.00           C  
ATOM    488  CG  GLU B   1     -20.056   2.157   7.469  1.00  0.00           C  
ATOM    489  CD  GLU B   1     -21.359   1.497   7.868  1.00  0.00           C  
ATOM    490  OE1 GLU B   1     -21.342   0.307   8.251  1.00  0.00           O  
ATOM    491  OE2 GLU B   1     -22.408   2.167   7.812  1.00  0.00           O  
ATOM    492  H   GLU B   1     -20.430  -0.771   5.382  1.00  0.00           H  
ATOM    493  HA  GLU B   1     -20.912   2.087   5.085  1.00  0.00           H  
ATOM    494  HB2 GLU B   1     -19.095   0.431   6.693  1.00  0.00           H  
ATOM    495  HB3 GLU B   1     -18.425   1.949   6.130  1.00  0.00           H  
ATOM    496  HG2 GLU B   1     -19.408   2.193   8.333  1.00  0.00           H  
ATOM    497  HG3 GLU B   1     -20.265   3.169   7.132  1.00  0.00           H  
ATOM    498  N   VAL B   2     -19.930   1.676   2.730  1.00  0.00           N  
ATOM    499  CA  VAL B   2     -19.249   1.909   1.466  1.00  0.00           C  
ATOM    500  C   VAL B   2     -18.420   3.183   1.564  1.00  0.00           C  
ATOM    501  O   VAL B   2     -17.244   3.206   1.209  1.00  0.00           O  
ATOM    502  CB  VAL B   2     -20.261   2.024   0.298  1.00  0.00           C  
ATOM    503  CG1 VAL B   2     -19.684   2.814  -0.870  1.00  0.00           C  
ATOM    504  CG2 VAL B   2     -20.694   0.639  -0.165  1.00  0.00           C  
ATOM    505  H   VAL B   2     -20.905   1.666   2.754  1.00  0.00           H  
ATOM    506  HA  VAL B   2     -18.591   1.073   1.275  1.00  0.00           H  
ATOM    507  HB  VAL B   2     -21.136   2.545   0.657  1.00  0.00           H  
ATOM    508 HG11 VAL B   2     -18.955   3.519  -0.499  1.00  0.00           H  
ATOM    509 HG12 VAL B   2     -19.208   2.138  -1.564  1.00  0.00           H  
ATOM    510 HG13 VAL B   2     -20.477   3.350  -1.369  1.00  0.00           H  
ATOM    511 HG21 VAL B   2     -20.170  -0.113   0.409  1.00  0.00           H  
ATOM    512 HG22 VAL B   2     -21.758   0.524  -0.023  1.00  0.00           H  
ATOM    513 HG23 VAL B   2     -20.459   0.518  -1.212  1.00  0.00           H  
ATOM    514  N   GLN B   3     -19.045   4.232   2.075  1.00  0.00           N  
ATOM    515  CA  GLN B   3     -18.383   5.512   2.247  1.00  0.00           C  
ATOM    516  C   GLN B   3     -17.180   5.367   3.168  1.00  0.00           C  
ATOM    517  O   GLN B   3     -16.113   5.920   2.908  1.00  0.00           O  
ATOM    518  CB  GLN B   3     -19.376   6.526   2.813  1.00  0.00           C  
ATOM    519  CG  GLN B   3     -18.852   7.950   2.843  1.00  0.00           C  
ATOM    520  CD  GLN B   3     -18.203   8.361   1.536  1.00  0.00           C  
ATOM    521  OE1 GLN B   3     -18.793   8.238   0.462  1.00  0.00           O  
ATOM    522  NE2 GLN B   3     -16.981   8.853   1.622  1.00  0.00           N  
ATOM    523  H   GLN B   3     -19.983   4.137   2.357  1.00  0.00           H  
ATOM    524  HA  GLN B   3     -18.043   5.849   1.280  1.00  0.00           H  
ATOM    525  HB2 GLN B   3     -20.270   6.508   2.209  1.00  0.00           H  
ATOM    526  HB3 GLN B   3     -19.628   6.231   3.828  1.00  0.00           H  
ATOM    527  HG2 GLN B   3     -19.678   8.616   3.040  1.00  0.00           H  
ATOM    528  HG3 GLN B   3     -18.123   8.035   3.633  1.00  0.00           H  
ATOM    529 HE21 GLN B   3     -16.574   8.926   2.511  1.00  0.00           H  
ATOM    530 HE22 GLN B   3     -16.524   9.121   0.791  1.00  0.00           H  
ATOM    531  N   ALA B   4     -17.361   4.599   4.231  1.00  0.00           N  
ATOM    532  CA  ALA B   4     -16.302   4.350   5.193  1.00  0.00           C  
ATOM    533  C   ALA B   4     -15.125   3.634   4.537  1.00  0.00           C  
ATOM    534  O   ALA B   4     -13.965   3.981   4.765  1.00  0.00           O  
ATOM    535  CB  ALA B   4     -16.844   3.531   6.348  1.00  0.00           C  
ATOM    536  H   ALA B   4     -18.236   4.177   4.367  1.00  0.00           H  
ATOM    537  HA  ALA B   4     -15.970   5.298   5.581  1.00  0.00           H  
ATOM    538  HB1 ALA B   4     -17.754   3.985   6.715  1.00  0.00           H  
ATOM    539  HB2 ALA B   4     -17.059   2.528   6.004  1.00  0.00           H  
ATOM    540  HB3 ALA B   4     -16.114   3.492   7.140  1.00  0.00           H  
ATOM    541  N   LEU B   5     -15.432   2.634   3.720  1.00  0.00           N  
ATOM    542  CA  LEU B   5     -14.408   1.861   3.028  1.00  0.00           C  
ATOM    543  C   LEU B   5     -13.677   2.705   1.993  1.00  0.00           C  
ATOM    544  O   LEU B   5     -12.484   2.516   1.768  1.00  0.00           O  
ATOM    545  CB  LEU B   5     -15.022   0.627   2.365  1.00  0.00           C  
ATOM    546  CG  LEU B   5     -15.555  -0.431   3.331  1.00  0.00           C  
ATOM    547  CD1 LEU B   5     -16.224  -1.563   2.567  1.00  0.00           C  
ATOM    548  CD2 LEU B   5     -14.428  -0.972   4.202  1.00  0.00           C  
ATOM    549  H   LEU B   5     -16.380   2.404   3.580  1.00  0.00           H  
ATOM    550  HA  LEU B   5     -13.690   1.536   3.767  1.00  0.00           H  
ATOM    551  HB2 LEU B   5     -15.836   0.953   1.732  1.00  0.00           H  
ATOM    552  HB3 LEU B   5     -14.269   0.167   1.743  1.00  0.00           H  
ATOM    553  HG  LEU B   5     -16.294   0.019   3.977  1.00  0.00           H  
ATOM    554 HD11 LEU B   5     -15.745  -1.681   1.607  1.00  0.00           H  
ATOM    555 HD12 LEU B   5     -16.133  -2.480   3.130  1.00  0.00           H  
ATOM    556 HD13 LEU B   5     -17.270  -1.333   2.423  1.00  0.00           H  
ATOM    557 HD21 LEU B   5     -13.477  -0.730   3.752  1.00  0.00           H  
ATOM    558 HD22 LEU B   5     -14.485  -0.525   5.184  1.00  0.00           H  
ATOM    559 HD23 LEU B   5     -14.524  -2.045   4.287  1.00  0.00           H  
ATOM    560  N   LYS B   6     -14.383   3.647   1.378  1.00  0.00           N  
ATOM    561  CA  LYS B   6     -13.775   4.521   0.383  1.00  0.00           C  
ATOM    562  C   LYS B   6     -12.682   5.354   1.028  1.00  0.00           C  
ATOM    563  O   LYS B   6     -11.612   5.552   0.451  1.00  0.00           O  
ATOM    564  CB  LYS B   6     -14.833   5.426  -0.249  1.00  0.00           C  
ATOM    565  CG  LYS B   6     -15.815   4.681  -1.143  1.00  0.00           C  
ATOM    566  CD  LYS B   6     -17.087   5.479  -1.379  1.00  0.00           C  
ATOM    567  CE  LYS B   6     -16.812   6.811  -2.050  1.00  0.00           C  
ATOM    568  NZ  LYS B   6     -18.042   7.637  -2.143  1.00  0.00           N  
ATOM    569  H   LYS B   6     -15.329   3.767   1.608  1.00  0.00           H  
ATOM    570  HA  LYS B   6     -13.335   3.897  -0.382  1.00  0.00           H  
ATOM    571  HB2 LYS B   6     -15.391   5.913   0.537  1.00  0.00           H  
ATOM    572  HB3 LYS B   6     -14.336   6.179  -0.844  1.00  0.00           H  
ATOM    573  HG2 LYS B   6     -15.344   4.485  -2.094  1.00  0.00           H  
ATOM    574  HG3 LYS B   6     -16.073   3.745  -0.669  1.00  0.00           H  
ATOM    575  HD2 LYS B   6     -17.749   4.904  -2.010  1.00  0.00           H  
ATOM    576  HD3 LYS B   6     -17.566   5.660  -0.429  1.00  0.00           H  
ATOM    577  HE2 LYS B   6     -16.074   7.344  -1.469  1.00  0.00           H  
ATOM    578  HE3 LYS B   6     -16.429   6.632  -3.045  1.00  0.00           H  
ATOM    579  HZ1 LYS B   6     -18.775   7.132  -2.685  1.00  0.00           H  
ATOM    580  HZ2 LYS B   6     -18.410   7.838  -1.187  1.00  0.00           H  
ATOM    581  HZ3 LYS B   6     -17.835   8.542  -2.618  1.00  0.00           H  
ATOM    582  N   LYS B   7     -12.949   5.824   2.240  1.00  0.00           N  
ATOM    583  CA  LYS B   7     -11.973   6.622   2.970  1.00  0.00           C  
ATOM    584  C   LYS B   7     -10.797   5.743   3.365  1.00  0.00           C  
ATOM    585  O   LYS B   7      -9.647   6.183   3.374  1.00  0.00           O  
ATOM    586  CB  LYS B   7     -12.599   7.264   4.213  1.00  0.00           C  
ATOM    587  CG  LYS B   7     -13.957   7.908   3.963  1.00  0.00           C  
ATOM    588  CD  LYS B   7     -13.995   8.710   2.667  1.00  0.00           C  
ATOM    589  CE  LYS B   7     -13.050   9.903   2.697  1.00  0.00           C  
ATOM    590  NZ  LYS B   7     -13.475  10.928   3.685  1.00  0.00           N  
ATOM    591  H   LYS B   7     -13.818   5.620   2.655  1.00  0.00           H  
ATOM    592  HA  LYS B   7     -11.621   7.400   2.309  1.00  0.00           H  
ATOM    593  HB2 LYS B   7     -12.720   6.505   4.972  1.00  0.00           H  
ATOM    594  HB3 LYS B   7     -11.927   8.025   4.586  1.00  0.00           H  
ATOM    595  HG2 LYS B   7     -14.704   7.131   3.909  1.00  0.00           H  
ATOM    596  HG3 LYS B   7     -14.184   8.566   4.789  1.00  0.00           H  
ATOM    597  HD2 LYS B   7     -13.716   8.059   1.850  1.00  0.00           H  
ATOM    598  HD3 LYS B   7     -15.004   9.068   2.513  1.00  0.00           H  
ATOM    599  HE2 LYS B   7     -12.060   9.555   2.956  1.00  0.00           H  
ATOM    600  HE3 LYS B   7     -13.025  10.349   1.715  1.00  0.00           H  
ATOM    601  HZ1 LYS B   7     -14.504  10.867   3.850  1.00  0.00           H  
ATOM    602  HZ2 LYS B   7     -12.978  10.784   4.591  1.00  0.00           H  
ATOM    603  HZ3 LYS B   7     -13.250  11.884   3.328  1.00  0.00           H  
ATOM    604  N   ARG B   8     -11.097   4.486   3.658  1.00  0.00           N  
ATOM    605  CA  ARG B   8     -10.081   3.514   4.020  1.00  0.00           C  
ATOM    606  C   ARG B   8      -9.147   3.300   2.839  1.00  0.00           C  
ATOM    607  O   ARG B   8      -7.925   3.294   2.991  1.00  0.00           O  
ATOM    608  CB  ARG B   8     -10.740   2.191   4.407  1.00  0.00           C  
ATOM    609  CG  ARG B   8      -9.764   1.122   4.859  1.00  0.00           C  
ATOM    610  CD  ARG B   8      -9.146   1.466   6.200  1.00  0.00           C  
ATOM    611  NE  ARG B   8      -8.328   0.375   6.721  1.00  0.00           N  
ATOM    612  CZ  ARG B   8      -8.819  -0.795   7.137  1.00  0.00           C  
ATOM    613  NH1 ARG B   8     -10.133  -0.980   7.224  1.00  0.00           N  
ATOM    614  NH2 ARG B   8      -7.997  -1.764   7.504  1.00  0.00           N  
ATOM    615  H   ARG B   8     -12.034   4.197   3.608  1.00  0.00           H  
ATOM    616  HA  ARG B   8      -9.521   3.899   4.858  1.00  0.00           H  
ATOM    617  HB2 ARG B   8     -11.437   2.372   5.211  1.00  0.00           H  
ATOM    618  HB3 ARG B   8     -11.283   1.813   3.551  1.00  0.00           H  
ATOM    619  HG2 ARG B   8     -10.290   0.184   4.946  1.00  0.00           H  
ATOM    620  HG3 ARG B   8      -8.978   1.030   4.123  1.00  0.00           H  
ATOM    621  HD2 ARG B   8      -8.531   2.346   6.085  1.00  0.00           H  
ATOM    622  HD3 ARG B   8      -9.942   1.672   6.897  1.00  0.00           H  
ATOM    623  HE  ARG B   8      -7.347   0.512   6.734  1.00  0.00           H  
ATOM    624 HH11 ARG B   8     -10.761  -0.237   6.987  1.00  0.00           H  
ATOM    625 HH12 ARG B   8     -10.502  -1.870   7.516  1.00  0.00           H  
ATOM    626 HH21 ARG B   8      -6.994  -1.621   7.467  1.00  0.00           H  
ATOM    627 HH22 ARG B   8      -8.364  -2.651   7.819  1.00  0.00           H  
ATOM    628  N   VAL B   9      -9.744   3.146   1.662  1.00  0.00           N  
ATOM    629  CA  VAL B   9      -8.997   2.948   0.431  1.00  0.00           C  
ATOM    630  C   VAL B   9      -8.059   4.130   0.185  1.00  0.00           C  
ATOM    631  O   VAL B   9      -6.873   3.944  -0.082  1.00  0.00           O  
ATOM    632  CB  VAL B   9      -9.947   2.772  -0.779  1.00  0.00           C  
ATOM    633  CG1 VAL B   9      -9.175   2.761  -2.088  1.00  0.00           C  
ATOM    634  CG2 VAL B   9     -10.762   1.494  -0.642  1.00  0.00           C  
ATOM    635  H   VAL B   9     -10.727   3.175   1.620  1.00  0.00           H  
ATOM    636  HA  VAL B   9      -8.413   2.046   0.540  1.00  0.00           H  
ATOM    637  HB  VAL B   9     -10.631   3.607  -0.798  1.00  0.00           H  
ATOM    638 HG11 VAL B   9      -8.242   2.236  -1.951  1.00  0.00           H  
ATOM    639 HG12 VAL B   9      -9.761   2.260  -2.846  1.00  0.00           H  
ATOM    640 HG13 VAL B   9      -8.974   3.776  -2.398  1.00  0.00           H  
ATOM    641 HG21 VAL B   9     -10.096   0.653  -0.509  1.00  0.00           H  
ATOM    642 HG22 VAL B   9     -11.416   1.576   0.213  1.00  0.00           H  
ATOM    643 HG23 VAL B   9     -11.353   1.346  -1.534  1.00  0.00           H  
ATOM    644  N   GLN B  10      -8.603   5.337   0.289  1.00  0.00           N  
ATOM    645  CA  GLN B  10      -7.828   6.559   0.084  1.00  0.00           C  
ATOM    646  C   GLN B  10      -6.662   6.650   1.068  1.00  0.00           C  
ATOM    647  O   GLN B  10      -5.540   6.981   0.683  1.00  0.00           O  
ATOM    648  CB  GLN B  10      -8.728   7.787   0.237  1.00  0.00           C  
ATOM    649  CG  GLN B  10      -9.808   7.899  -0.828  1.00  0.00           C  
ATOM    650  CD  GLN B  10      -9.244   8.157  -2.212  1.00  0.00           C  
ATOM    651  OE1 GLN B  10      -8.514   7.336  -2.769  1.00  0.00           O  
ATOM    652  NE2 GLN B  10      -9.568   9.311  -2.771  1.00  0.00           N  
ATOM    653  H   GLN B  10      -9.558   5.410   0.512  1.00  0.00           H  
ATOM    654  HA  GLN B  10      -7.433   6.535  -0.920  1.00  0.00           H  
ATOM    655  HB2 GLN B  10      -9.211   7.743   1.202  1.00  0.00           H  
ATOM    656  HB3 GLN B  10      -8.115   8.675   0.192  1.00  0.00           H  
ATOM    657  HG2 GLN B  10     -10.369   6.976  -0.852  1.00  0.00           H  
ATOM    658  HG3 GLN B  10     -10.469   8.713  -0.567  1.00  0.00           H  
ATOM    659 HE21 GLN B  10     -10.142   9.924  -2.267  1.00  0.00           H  
ATOM    660 HE22 GLN B  10      -9.219   9.508  -3.665  1.00  0.00           H  
ATOM    661  N   ALA B  11      -6.936   6.354   2.333  1.00  0.00           N  
ATOM    662  CA  ALA B  11      -5.916   6.400   3.375  1.00  0.00           C  
ATOM    663  C   ALA B  11      -4.795   5.411   3.085  1.00  0.00           C  
ATOM    664  O   ALA B  11      -3.612   5.743   3.185  1.00  0.00           O  
ATOM    665  CB  ALA B  11      -6.541   6.107   4.730  1.00  0.00           C  
ATOM    666  H   ALA B  11      -7.851   6.095   2.573  1.00  0.00           H  
ATOM    667  HA  ALA B  11      -5.508   7.400   3.400  1.00  0.00           H  
ATOM    668  HB1 ALA B  11      -7.617   6.138   4.646  1.00  0.00           H  
ATOM    669  HB2 ALA B  11      -6.236   5.126   5.060  1.00  0.00           H  
ATOM    670  HB3 ALA B  11      -6.213   6.847   5.445  1.00  0.00           H  
ATOM    671  N   LEU B  12      -5.183   4.199   2.718  1.00  0.00           N  
ATOM    672  CA  LEU B  12      -4.231   3.149   2.403  1.00  0.00           C  
ATOM    673  C   LEU B  12      -3.411   3.506   1.178  1.00  0.00           C  
ATOM    674  O   LEU B  12      -2.192   3.479   1.225  1.00  0.00           O  
ATOM    675  CB  LEU B  12      -4.957   1.831   2.167  1.00  0.00           C  
ATOM    676  CG  LEU B  12      -5.497   1.159   3.424  1.00  0.00           C  
ATOM    677  CD1 LEU B  12      -6.506   0.081   3.065  1.00  0.00           C  
ATOM    678  CD2 LEU B  12      -4.352   0.562   4.221  1.00  0.00           C  
ATOM    679  H   LEU B  12      -6.140   4.008   2.654  1.00  0.00           H  
ATOM    680  HA  LEU B  12      -3.568   3.036   3.249  1.00  0.00           H  
ATOM    681  HB2 LEU B  12      -5.778   2.014   1.496  1.00  0.00           H  
ATOM    682  HB3 LEU B  12      -4.271   1.149   1.690  1.00  0.00           H  
ATOM    683  HG  LEU B  12      -5.993   1.895   4.040  1.00  0.00           H  
ATOM    684 HD11 LEU B  12      -6.155  -0.468   2.204  1.00  0.00           H  
ATOM    685 HD12 LEU B  12      -6.624  -0.595   3.900  1.00  0.00           H  
ATOM    686 HD13 LEU B  12      -7.456   0.540   2.837  1.00  0.00           H  
ATOM    687 HD21 LEU B  12      -3.541   0.311   3.554  1.00  0.00           H  
ATOM    688 HD22 LEU B  12      -4.008   1.278   4.952  1.00  0.00           H  
ATOM    689 HD23 LEU B  12      -4.694  -0.332   4.724  1.00  0.00           H  
ATOM    690  N   LYS B  13      -4.089   3.846   0.087  1.00  0.00           N  
ATOM    691  CA  LYS B  13      -3.411   4.211  -1.157  1.00  0.00           C  
ATOM    692  C   LYS B  13      -2.434   5.359  -0.932  1.00  0.00           C  
ATOM    693  O   LYS B  13      -1.352   5.374  -1.508  1.00  0.00           O  
ATOM    694  CB  LYS B  13      -4.428   4.585  -2.239  1.00  0.00           C  
ATOM    695  CG  LYS B  13      -4.932   3.402  -3.063  1.00  0.00           C  
ATOM    696  CD  LYS B  13      -5.399   2.250  -2.184  1.00  0.00           C  
ATOM    697  CE  LYS B  13      -6.133   1.183  -2.979  1.00  0.00           C  
ATOM    698  NZ  LYS B  13      -5.287   0.559  -4.031  1.00  0.00           N  
ATOM    699  H   LYS B  13      -5.074   3.855   0.118  1.00  0.00           H  
ATOM    700  HA  LYS B  13      -2.849   3.344  -1.488  1.00  0.00           H  
ATOM    701  HB2 LYS B  13      -5.279   5.050  -1.764  1.00  0.00           H  
ATOM    702  HB3 LYS B  13      -3.973   5.295  -2.913  1.00  0.00           H  
ATOM    703  HG2 LYS B  13      -5.761   3.729  -3.673  1.00  0.00           H  
ATOM    704  HG3 LYS B  13      -4.130   3.055  -3.700  1.00  0.00           H  
ATOM    705  HD2 LYS B  13      -4.537   1.801  -1.714  1.00  0.00           H  
ATOM    706  HD3 LYS B  13      -6.062   2.639  -1.424  1.00  0.00           H  
ATOM    707  HE2 LYS B  13      -6.462   0.413  -2.300  1.00  0.00           H  
ATOM    708  HE3 LYS B  13      -6.995   1.637  -3.448  1.00  0.00           H  
ATOM    709  HZ1 LYS B  13      -4.801   1.293  -4.590  1.00  0.00           H  
ATOM    710  HZ2 LYS B  13      -4.571  -0.062  -3.599  1.00  0.00           H  
ATOM    711  HZ3 LYS B  13      -5.884  -0.010  -4.669  1.00  0.00           H  
ATOM    712  N   ALA B  14      -2.807   6.306  -0.074  1.00  0.00           N  
ATOM    713  CA  ALA B  14      -1.938   7.435   0.235  1.00  0.00           C  
ATOM    714  C   ALA B  14      -0.652   6.940   0.893  1.00  0.00           C  
ATOM    715  O   ALA B  14       0.446   7.404   0.573  1.00  0.00           O  
ATOM    716  CB  ALA B  14      -2.656   8.434   1.135  1.00  0.00           C  
ATOM    717  H   ALA B  14      -3.681   6.234   0.371  1.00  0.00           H  
ATOM    718  HA  ALA B  14      -1.686   7.930  -0.693  1.00  0.00           H  
ATOM    719  HB1 ALA B  14      -3.515   7.960   1.587  1.00  0.00           H  
ATOM    720  HB2 ALA B  14      -1.982   8.772   1.909  1.00  0.00           H  
ATOM    721  HB3 ALA B  14      -2.980   9.280   0.547  1.00  0.00           H  
ATOM    722  N   ARG B  15      -0.797   5.974   1.793  1.00  0.00           N  
ATOM    723  CA  ARG B  15       0.347   5.385   2.479  1.00  0.00           C  
ATOM    724  C   ARG B  15       1.123   4.486   1.531  1.00  0.00           C  
ATOM    725  O   ARG B  15       2.348   4.529   1.475  1.00  0.00           O  
ATOM    726  CB  ARG B  15      -0.119   4.560   3.680  1.00  0.00           C  
ATOM    727  CG  ARG B  15      -0.614   5.383   4.851  1.00  0.00           C  
ATOM    728  CD  ARG B  15       0.529   6.098   5.543  1.00  0.00           C  
ATOM    729  NE  ARG B  15       1.522   5.164   6.075  1.00  0.00           N  
ATOM    730  CZ  ARG B  15       2.706   5.528   6.565  1.00  0.00           C  
ATOM    731  NH1 ARG B  15       3.113   6.791   6.474  1.00  0.00           N  
ATOM    732  NH2 ARG B  15       3.493   4.621   7.133  1.00  0.00           N  
ATOM    733  H   ARG B  15      -1.701   5.632   1.987  1.00  0.00           H  
ATOM    734  HA  ARG B  15       0.992   6.184   2.815  1.00  0.00           H  
ATOM    735  HB2 ARG B  15      -0.924   3.915   3.362  1.00  0.00           H  
ATOM    736  HB3 ARG B  15       0.704   3.949   4.020  1.00  0.00           H  
ATOM    737  HG2 ARG B  15      -1.321   6.115   4.494  1.00  0.00           H  
ATOM    738  HG3 ARG B  15      -1.097   4.727   5.560  1.00  0.00           H  
ATOM    739  HD2 ARG B  15       1.007   6.763   4.841  1.00  0.00           H  
ATOM    740  HD3 ARG B  15       0.121   6.666   6.358  1.00  0.00           H  
ATOM    741  HE  ARG B  15       1.272   4.206   6.104  1.00  0.00           H  
ATOM    742 HH11 ARG B  15       2.528   7.486   6.034  1.00  0.00           H  
ATOM    743 HH12 ARG B  15       4.009   7.055   6.837  1.00  0.00           H  
ATOM    744 HH21 ARG B  15       3.195   3.659   7.199  1.00  0.00           H  
ATOM    745 HH22 ARG B  15       4.392   4.889   7.504  1.00  0.00           H  
ATOM    746  N   ASN B  16       0.384   3.676   0.796  1.00  0.00           N  
ATOM    747  CA  ASN B  16       0.946   2.743  -0.161  1.00  0.00           C  
ATOM    748  C   ASN B  16       1.766   3.471  -1.210  1.00  0.00           C  
ATOM    749  O   ASN B  16       2.839   3.017  -1.602  1.00  0.00           O  
ATOM    750  CB  ASN B  16      -0.188   1.955  -0.817  1.00  0.00           C  
ATOM    751  CG  ASN B  16      -0.671   0.814   0.057  1.00  0.00           C  
ATOM    752  OD1 ASN B  16      -1.022   1.010   1.216  1.00  0.00           O  
ATOM    753  ND2 ASN B  16      -0.717  -0.384  -0.494  1.00  0.00           N  
ATOM    754  H   ASN B  16      -0.594   3.701   0.900  1.00  0.00           H  
ATOM    755  HA  ASN B  16       1.585   2.059   0.377  1.00  0.00           H  
ATOM    756  HB2 ASN B  16      -1.019   2.620  -0.996  1.00  0.00           H  
ATOM    757  HB3 ASN B  16       0.149   1.557  -1.753  1.00  0.00           H  
ATOM    758 HD21 ASN B  16      -0.445  -0.478  -1.435  1.00  0.00           H  
ATOM    759 HD22 ASN B  16      -1.009  -1.133   0.061  1.00  0.00           H  
ATOM    760  N   TYR B  17       1.255   4.607  -1.653  1.00  0.00           N  
ATOM    761  CA  TYR B  17       1.926   5.414  -2.655  1.00  0.00           C  
ATOM    762  C   TYR B  17       3.270   5.911  -2.130  1.00  0.00           C  
ATOM    763  O   TYR B  17       4.296   5.758  -2.792  1.00  0.00           O  
ATOM    764  CB  TYR B  17       1.037   6.593  -3.050  1.00  0.00           C  
ATOM    765  CG  TYR B  17       1.414   7.232  -4.369  1.00  0.00           C  
ATOM    766  CD1 TYR B  17       1.397   6.495  -5.547  1.00  0.00           C  
ATOM    767  CD2 TYR B  17       1.781   8.568  -4.437  1.00  0.00           C  
ATOM    768  CE1 TYR B  17       1.736   7.073  -6.755  1.00  0.00           C  
ATOM    769  CE2 TYR B  17       2.122   9.154  -5.644  1.00  0.00           C  
ATOM    770  CZ  TYR B  17       2.097   8.401  -6.797  1.00  0.00           C  
ATOM    771  OH  TYR B  17       2.435   8.978  -8.000  1.00  0.00           O  
ATOM    772  H   TYR B  17       0.389   4.913  -1.294  1.00  0.00           H  
ATOM    773  HA  TYR B  17       2.096   4.794  -3.521  1.00  0.00           H  
ATOM    774  HB2 TYR B  17       0.017   6.252  -3.128  1.00  0.00           H  
ATOM    775  HB3 TYR B  17       1.099   7.351  -2.282  1.00  0.00           H  
ATOM    776  HD1 TYR B  17       1.115   5.451  -5.511  1.00  0.00           H  
ATOM    777  HD2 TYR B  17       1.801   9.153  -3.531  1.00  0.00           H  
ATOM    778  HE1 TYR B  17       1.714   6.482  -7.660  1.00  0.00           H  
ATOM    779  HE2 TYR B  17       2.404  10.196  -5.677  1.00  0.00           H  
ATOM    780  HH  TYR B  17       3.384   8.839  -8.168  1.00  0.00           H  
ATOM    781  N   ALA B  18       3.264   6.485  -0.929  1.00  0.00           N  
ATOM    782  CA  ALA B  18       4.496   6.983  -0.323  1.00  0.00           C  
ATOM    783  C   ALA B  18       5.445   5.835  -0.016  1.00  0.00           C  
ATOM    784  O   ALA B  18       6.653   5.944  -0.221  1.00  0.00           O  
ATOM    785  CB  ALA B  18       4.202   7.763   0.948  1.00  0.00           C  
ATOM    786  H   ALA B  18       2.416   6.565  -0.436  1.00  0.00           H  
ATOM    787  HA  ALA B  18       4.969   7.652  -1.030  1.00  0.00           H  
ATOM    788  HB1 ALA B  18       3.526   7.195   1.568  1.00  0.00           H  
ATOM    789  HB2 ALA B  18       5.125   7.932   1.484  1.00  0.00           H  
ATOM    790  HB3 ALA B  18       3.752   8.710   0.695  1.00  0.00           H  
ATOM    791  N   ALA B  19       4.885   4.739   0.483  1.00  0.00           N  
ATOM    792  CA  ALA B  19       5.670   3.565   0.831  1.00  0.00           C  
ATOM    793  C   ALA B  19       6.373   2.992  -0.393  1.00  0.00           C  
ATOM    794  O   ALA B  19       7.525   2.588  -0.306  1.00  0.00           O  
ATOM    795  CB  ALA B  19       4.795   2.514   1.495  1.00  0.00           C  
ATOM    796  H   ALA B  19       3.913   4.722   0.627  1.00  0.00           H  
ATOM    797  HA  ALA B  19       6.420   3.873   1.545  1.00  0.00           H  
ATOM    798  HB1 ALA B  19       3.803   2.913   1.649  1.00  0.00           H  
ATOM    799  HB2 ALA B  19       4.738   1.641   0.862  1.00  0.00           H  
ATOM    800  HB3 ALA B  19       5.224   2.239   2.448  1.00  0.00           H  
ATOM    801  N   LYS B  20       5.691   2.972  -1.533  1.00  0.00           N  
ATOM    802  CA  LYS B  20       6.290   2.457  -2.760  1.00  0.00           C  
ATOM    803  C   LYS B  20       7.474   3.315  -3.183  1.00  0.00           C  
ATOM    804  O   LYS B  20       8.539   2.794  -3.526  1.00  0.00           O  
ATOM    805  CB  LYS B  20       5.259   2.388  -3.881  1.00  0.00           C  
ATOM    806  CG  LYS B  20       4.383   1.154  -3.808  1.00  0.00           C  
ATOM    807  CD  LYS B  20       3.415   1.098  -4.972  1.00  0.00           C  
ATOM    808  CE  LYS B  20       2.803  -0.284  -5.110  1.00  0.00           C  
ATOM    809  NZ  LYS B  20       2.016  -0.427  -6.362  1.00  0.00           N  
ATOM    810  H   LYS B  20       4.770   3.317  -1.553  1.00  0.00           H  
ATOM    811  HA  LYS B  20       6.646   1.460  -2.553  1.00  0.00           H  
ATOM    812  HB2 LYS B  20       4.625   3.260  -3.829  1.00  0.00           H  
ATOM    813  HB3 LYS B  20       5.774   2.384  -4.831  1.00  0.00           H  
ATOM    814  HG2 LYS B  20       5.011   0.276  -3.831  1.00  0.00           H  
ATOM    815  HG3 LYS B  20       3.823   1.175  -2.885  1.00  0.00           H  
ATOM    816  HD2 LYS B  20       2.624   1.818  -4.800  1.00  0.00           H  
ATOM    817  HD3 LYS B  20       3.942   1.348  -5.879  1.00  0.00           H  
ATOM    818  HE2 LYS B  20       3.596  -1.018  -5.109  1.00  0.00           H  
ATOM    819  HE3 LYS B  20       2.152  -0.459  -4.265  1.00  0.00           H  
ATOM    820  HZ1 LYS B  20       2.149   0.412  -6.969  1.00  0.00           H  
ATOM    821  HZ2 LYS B  20       2.326  -1.274  -6.888  1.00  0.00           H  
ATOM    822  HZ3 LYS B  20       1.003  -0.524  -6.143  1.00  0.00           H  
ATOM    823  N   GLN B  21       7.296   4.630  -3.130  1.00  0.00           N  
ATOM    824  CA  GLN B  21       8.363   5.559  -3.483  1.00  0.00           C  
ATOM    825  C   GLN B  21       9.480   5.468  -2.455  1.00  0.00           C  
ATOM    826  O   GLN B  21      10.639   5.768  -2.740  1.00  0.00           O  
ATOM    827  CB  GLN B  21       7.829   6.992  -3.579  1.00  0.00           C  
ATOM    828  CG  GLN B  21       7.294   7.370  -4.957  1.00  0.00           C  
ATOM    829  CD  GLN B  21       6.223   6.427  -5.479  1.00  0.00           C  
ATOM    830  OE1 GLN B  21       6.503   5.291  -5.866  1.00  0.00           O  
ATOM    831  NE2 GLN B  21       4.987   6.890  -5.487  1.00  0.00           N  
ATOM    832  H   GLN B  21       6.430   4.984  -2.829  1.00  0.00           H  
ATOM    833  HA  GLN B  21       8.758   5.260  -4.449  1.00  0.00           H  
ATOM    834  HB2 GLN B  21       7.031   7.113  -2.860  1.00  0.00           H  
ATOM    835  HB3 GLN B  21       8.629   7.675  -3.329  1.00  0.00           H  
ATOM    836  HG2 GLN B  21       6.873   8.363  -4.902  1.00  0.00           H  
ATOM    837  HG3 GLN B  21       8.118   7.372  -5.655  1.00  0.00           H  
ATOM    838 HE21 GLN B  21       4.833   7.801  -5.159  1.00  0.00           H  
ATOM    839 HE22 GLN B  21       4.276   6.306  -5.815  1.00  0.00           H  
ATOM    840  N   LYS B  22       9.121   5.015  -1.265  1.00  0.00           N  
ATOM    841  CA  LYS B  22      10.076   4.829  -0.191  1.00  0.00           C  
ATOM    842  C   LYS B  22      10.874   3.568  -0.465  1.00  0.00           C  
ATOM    843  O   LYS B  22      12.099   3.572  -0.405  1.00  0.00           O  
ATOM    844  CB  LYS B  22       9.342   4.710   1.145  1.00  0.00           C  
ATOM    845  CG  LYS B  22       9.804   5.694   2.206  1.00  0.00           C  
ATOM    846  CD  LYS B  22      11.195   5.342   2.717  1.00  0.00           C  
ATOM    847  CE  LYS B  22      11.625   6.256   3.851  1.00  0.00           C  
ATOM    848  NZ  LYS B  22      12.936   5.855   4.437  1.00  0.00           N  
ATOM    849  H   LYS B  22       8.182   4.773  -1.115  1.00  0.00           H  
ATOM    850  HA  LYS B  22      10.745   5.676  -0.171  1.00  0.00           H  
ATOM    851  HB2 LYS B  22       8.288   4.865   0.974  1.00  0.00           H  
ATOM    852  HB3 LYS B  22       9.487   3.710   1.527  1.00  0.00           H  
ATOM    853  HG2 LYS B  22       9.823   6.686   1.778  1.00  0.00           H  
ATOM    854  HG3 LYS B  22       9.106   5.672   3.031  1.00  0.00           H  
ATOM    855  HD2 LYS B  22      11.186   4.323   3.075  1.00  0.00           H  
ATOM    856  HD3 LYS B  22      11.899   5.433   1.905  1.00  0.00           H  
ATOM    857  HE2 LYS B  22      11.705   7.263   3.471  1.00  0.00           H  
ATOM    858  HE3 LYS B  22      10.872   6.223   4.624  1.00  0.00           H  
ATOM    859  HZ1 LYS B  22      13.238   4.936   4.060  1.00  0.00           H  
ATOM    860  HZ2 LYS B  22      13.666   6.568   4.213  1.00  0.00           H  
ATOM    861  HZ3 LYS B  22      12.855   5.781   5.473  1.00  0.00           H  
ATOM    862  N   VAL B  23      10.156   2.500  -0.796  1.00  0.00           N  
ATOM    863  CA  VAL B  23      10.770   1.220  -1.116  1.00  0.00           C  
ATOM    864  C   VAL B  23      11.735   1.380  -2.281  1.00  0.00           C  
ATOM    865  O   VAL B  23      12.863   0.895  -2.235  1.00  0.00           O  
ATOM    866  CB  VAL B  23       9.717   0.151  -1.496  1.00  0.00           C  
ATOM    867  CG1 VAL B  23      10.395  -1.125  -1.973  1.00  0.00           C  
ATOM    868  CG2 VAL B  23       8.788  -0.148  -0.327  1.00  0.00           C  
ATOM    869  H   VAL B  23       9.175   2.585  -0.841  1.00  0.00           H  
ATOM    870  HA  VAL B  23      11.312   0.877  -0.247  1.00  0.00           H  
ATOM    871  HB  VAL B  23       9.123   0.540  -2.310  1.00  0.00           H  
ATOM    872 HG11 VAL B  23      11.439  -0.925  -2.166  1.00  0.00           H  
ATOM    873 HG12 VAL B  23      10.311  -1.886  -1.213  1.00  0.00           H  
ATOM    874 HG13 VAL B  23       9.920  -1.465  -2.880  1.00  0.00           H  
ATOM    875 HG21 VAL B  23       8.870   0.635   0.413  1.00  0.00           H  
ATOM    876 HG22 VAL B  23       7.769  -0.201  -0.682  1.00  0.00           H  
ATOM    877 HG23 VAL B  23       9.062  -1.094   0.116  1.00  0.00           H  
ATOM    878  N   GLN B  24      11.285   2.060  -3.331  1.00  0.00           N  
ATOM    879  CA  GLN B  24      12.119   2.268  -4.503  1.00  0.00           C  
ATOM    880  C   GLN B  24      13.314   3.148  -4.168  1.00  0.00           C  
ATOM    881  O   GLN B  24      14.422   2.875  -4.617  1.00  0.00           O  
ATOM    882  CB  GLN B  24      11.312   2.857  -5.668  1.00  0.00           C  
ATOM    883  CG  GLN B  24      10.853   4.283  -5.457  1.00  0.00           C  
ATOM    884  CD  GLN B  24      10.128   4.848  -6.665  1.00  0.00           C  
ATOM    885  OE1 GLN B  24       9.659   5.982  -6.645  1.00  0.00           O  
ATOM    886  NE2 GLN B  24      10.040   4.067  -7.727  1.00  0.00           N  
ATOM    887  H   GLN B  24      10.369   2.423  -3.316  1.00  0.00           H  
ATOM    888  HA  GLN B  24      12.492   1.305  -4.799  1.00  0.00           H  
ATOM    889  HB2 GLN B  24      11.919   2.832  -6.559  1.00  0.00           H  
ATOM    890  HB3 GLN B  24      10.436   2.245  -5.826  1.00  0.00           H  
ATOM    891  HG2 GLN B  24      10.186   4.304  -4.611  1.00  0.00           H  
ATOM    892  HG3 GLN B  24      11.715   4.900  -5.253  1.00  0.00           H  
ATOM    893 HE21 GLN B  24      10.446   3.172  -7.685  1.00  0.00           H  
ATOM    894 HE22 GLN B  24       9.574   4.411  -8.517  1.00  0.00           H  
ATOM    895  N   ALA B  25      13.102   4.176  -3.351  1.00  0.00           N  
ATOM    896  CA  ALA B  25      14.194   5.060  -2.954  1.00  0.00           C  
ATOM    897  C   ALA B  25      15.201   4.277  -2.158  1.00  0.00           C  
ATOM    898  O   ALA B  25      16.398   4.371  -2.402  1.00  0.00           O  
ATOM    899  CB  ALA B  25      13.679   6.248  -2.155  1.00  0.00           C  
ATOM    900  H   ALA B  25      12.201   4.327  -2.990  1.00  0.00           H  
ATOM    901  HA  ALA B  25      14.690   5.430  -3.852  1.00  0.00           H  
ATOM    902  HB1 ALA B  25      12.722   6.002  -1.719  1.00  0.00           H  
ATOM    903  HB2 ALA B  25      14.381   6.482  -1.368  1.00  0.00           H  
ATOM    904  HB3 ALA B  25      13.568   7.101  -2.806  1.00  0.00           H  
ATOM    905  N   LEU B  26      14.710   3.467  -1.237  1.00  0.00           N  
ATOM    906  CA  LEU B  26      15.578   2.630  -0.438  1.00  0.00           C  
ATOM    907  C   LEU B  26      16.251   1.601  -1.336  1.00  0.00           C  
ATOM    908  O   LEU B  26      17.364   1.158  -1.066  1.00  0.00           O  
ATOM    909  CB  LEU B  26      14.790   1.934   0.669  1.00  0.00           C  
ATOM    910  CG  LEU B  26      14.153   2.857   1.706  1.00  0.00           C  
ATOM    911  CD1 LEU B  26      13.295   2.058   2.670  1.00  0.00           C  
ATOM    912  CD2 LEU B  26      15.227   3.622   2.457  1.00  0.00           C  
ATOM    913  H   LEU B  26      13.732   3.413  -1.112  1.00  0.00           H  
ATOM    914  HA  LEU B  26      16.339   3.263  -0.001  1.00  0.00           H  
ATOM    915  HB2 LEU B  26      14.004   1.353   0.209  1.00  0.00           H  
ATOM    916  HB3 LEU B  26      15.456   1.260   1.184  1.00  0.00           H  
ATOM    917  HG  LEU B  26      13.512   3.566   1.207  1.00  0.00           H  
ATOM    918 HD11 LEU B  26      13.759   1.102   2.857  1.00  0.00           H  
ATOM    919 HD12 LEU B  26      13.198   2.600   3.599  1.00  0.00           H  
ATOM    920 HD13 LEU B  26      12.315   1.906   2.239  1.00  0.00           H  
ATOM    921 HD21 LEU B  26      16.199   3.324   2.095  1.00  0.00           H  
ATOM    922 HD22 LEU B  26      15.093   4.681   2.300  1.00  0.00           H  
ATOM    923 HD23 LEU B  26      15.152   3.401   3.513  1.00  0.00           H  
ATOM    924  N   ARG B  27      15.574   1.234  -2.425  1.00  0.00           N  
ATOM    925  CA  ARG B  27      16.121   0.277  -3.372  1.00  0.00           C  
ATOM    926  C   ARG B  27      17.348   0.878  -4.048  1.00  0.00           C  
ATOM    927  O   ARG B  27      18.351   0.199  -4.235  1.00  0.00           O  
ATOM    928  CB  ARG B  27      15.085  -0.132  -4.421  1.00  0.00           C  
ATOM    929  CG  ARG B  27      15.036  -1.632  -4.662  1.00  0.00           C  
ATOM    930  CD  ARG B  27      14.355  -2.358  -3.512  1.00  0.00           C  
ATOM    931  NE  ARG B  27      14.557  -3.806  -3.565  1.00  0.00           N  
ATOM    932  CZ  ARG B  27      13.959  -4.665  -2.743  1.00  0.00           C  
ATOM    933  NH1 ARG B  27      13.084  -4.225  -1.845  1.00  0.00           N  
ATOM    934  NH2 ARG B  27      14.226  -5.963  -2.829  1.00  0.00           N  
ATOM    935  H   ARG B  27      14.690   1.627  -2.597  1.00  0.00           H  
ATOM    936  HA  ARG B  27      16.426  -0.595  -2.814  1.00  0.00           H  
ATOM    937  HB2 ARG B  27      14.107   0.194  -4.095  1.00  0.00           H  
ATOM    938  HB3 ARG B  27      15.324   0.354  -5.355  1.00  0.00           H  
ATOM    939  HG2 ARG B  27      14.487  -1.825  -5.570  1.00  0.00           H  
ATOM    940  HG3 ARG B  27      16.046  -2.002  -4.762  1.00  0.00           H  
ATOM    941  HD2 ARG B  27      14.755  -1.983  -2.582  1.00  0.00           H  
ATOM    942  HD3 ARG B  27      13.296  -2.150  -3.553  1.00  0.00           H  
ATOM    943  HE  ARG B  27      15.190  -4.153  -4.241  1.00  0.00           H  
ATOM    944 HH11 ARG B  27      12.871  -3.251  -1.785  1.00  0.00           H  
ATOM    945 HH12 ARG B  27      12.625  -4.877  -1.214  1.00  0.00           H  
ATOM    946 HH21 ARG B  27      14.879  -6.303  -3.514  1.00  0.00           H  
ATOM    947 HH22 ARG B  27      13.775  -6.616  -2.209  1.00  0.00           H  
ATOM    948  N   HIS B  28      17.289   2.159  -4.393  1.00  0.00           N  
ATOM    949  CA  HIS B  28      18.419   2.804  -4.997  1.00  0.00           C  
ATOM    950  C   HIS B  28      19.448   3.121  -3.950  1.00  0.00           C  
ATOM    951  O   HIS B  28      20.604   2.700  -4.014  1.00  0.00           O  
ATOM    952  CB  HIS B  28      18.105   4.150  -5.576  1.00  0.00           C  
ATOM    953  CG  HIS B  28      16.729   4.462  -5.989  1.00  0.00           C  
ATOM    954  ND1 HIS B  28      16.008   3.855  -6.988  1.00  0.00           N  
ATOM    955  CD2 HIS B  28      15.981   5.447  -5.511  1.00  0.00           C  
ATOM    956  CE1 HIS B  28      14.841   4.512  -7.092  1.00  0.00           C  
ATOM    957  NE2 HIS B  28      14.774   5.497  -6.208  1.00  0.00           N  
ATOM    958  H   HIS B  28      16.482   2.683  -4.224  1.00  0.00           H  
ATOM    959  HA  HIS B  28      18.832   2.178  -5.752  1.00  0.00           H  
ATOM    960  HB2 HIS B  28      18.342   4.877  -4.828  1.00  0.00           H  
ATOM    961  HB3 HIS B  28      18.740   4.291  -6.399  1.00  0.00           H  
ATOM    962  HD1 HIS B  28      16.283   3.068  -7.514  1.00  0.00           H  
ATOM    963  HD2 HIS B  28      16.279   6.090  -4.687  1.00  0.00           H  
ATOM    964  HE1 HIS B  28      14.065   4.272  -7.803  1.00  0.00           H  
ATOM    965  N   LYS B  29      18.982   3.942  -3.018  1.00  0.00           N  
ATOM    966  CA  LYS B  29      19.773   4.466  -1.936  1.00  0.00           C  
ATOM    967  C   LYS B  29      20.486   3.371  -1.142  1.00  0.00           C  
ATOM    968  O   LYS B  29      21.489   3.629  -0.475  1.00  0.00           O  
ATOM    969  CB  LYS B  29      18.872   5.270  -0.990  1.00  0.00           C  
ATOM    970  CG  LYS B  29      19.588   5.853   0.219  1.00  0.00           C  
ATOM    971  CD  LYS B  29      18.612   6.526   1.172  1.00  0.00           C  
ATOM    972  CE  LYS B  29      19.274   6.882   2.497  1.00  0.00           C  
ATOM    973  NZ  LYS B  29      20.383   7.860   2.333  1.00  0.00           N  
ATOM    974  H   LYS B  29      18.048   4.247  -3.093  1.00  0.00           H  
ATOM    975  HA  LYS B  29      20.482   5.136  -2.381  1.00  0.00           H  
ATOM    976  HB2 LYS B  29      18.429   6.084  -1.544  1.00  0.00           H  
ATOM    977  HB3 LYS B  29      18.083   4.622  -0.636  1.00  0.00           H  
ATOM    978  HG2 LYS B  29      20.100   5.059   0.742  1.00  0.00           H  
ATOM    979  HG3 LYS B  29      20.307   6.584  -0.122  1.00  0.00           H  
ATOM    980  HD2 LYS B  29      18.244   7.432   0.713  1.00  0.00           H  
ATOM    981  HD3 LYS B  29      17.787   5.855   1.360  1.00  0.00           H  
ATOM    982  HE2 LYS B  29      18.529   7.307   3.151  1.00  0.00           H  
ATOM    983  HE3 LYS B  29      19.666   5.978   2.943  1.00  0.00           H  
ATOM    984  HZ1 LYS B  29      20.096   8.629   1.689  1.00  0.00           H  
ATOM    985  HZ2 LYS B  29      20.631   8.275   3.259  1.00  0.00           H  
ATOM    986  HZ3 LYS B  29      21.229   7.391   1.940  1.00  0.00           H  
ATOM    987  N   CYS B  30      19.945   2.161  -1.179  1.00  0.00           N  
ATOM    988  CA  CYS B  30      20.527   1.065  -0.398  1.00  0.00           C  
ATOM    989  C   CYS B  30      20.501  -0.286  -1.113  1.00  0.00           C  
ATOM    990  O   CYS B  30      21.502  -0.999  -1.106  1.00  0.00           O  
ATOM    991  CB  CYS B  30      19.789   0.946   0.935  1.00  0.00           C  
ATOM    992  SG  CYS B  30      19.761   2.483   1.918  1.00  0.00           S  
ATOM    993  H   CYS B  30      19.126   2.015  -1.713  1.00  0.00           H  
ATOM    994  HA  CYS B  30      21.553   1.323  -0.195  1.00  0.00           H  
ATOM    995  HB2 CYS B  30      18.763   0.660   0.745  1.00  0.00           H  
ATOM    996  HB3 CYS B  30      20.264   0.184   1.533  1.00  0.00           H  
ATOM    997  N   GLY B  31      19.356  -0.647  -1.696  1.00  0.00           N  
ATOM    998  CA  GLY B  31      19.222  -1.931  -2.378  1.00  0.00           C  
ATOM    999  C   GLY B  31      20.334  -2.216  -3.374  1.00  0.00           C  
ATOM   1000  O   GLY B  31      20.731  -3.366  -3.556  1.00  0.00           O  
ATOM   1001  H   GLY B  31      18.580  -0.045  -1.648  1.00  0.00           H  
ATOM   1002  HA2 GLY B  31      19.215  -2.716  -1.636  1.00  0.00           H  
ATOM   1003  HA3 GLY B  31      18.278  -1.944  -2.900  1.00  0.00           H  
TER    1007      NH2 B  32                                                      
ENDMDL                                                                          
