# Supplementary material for: Comparative Performance of High-Throughput Methods for Protein pKa Predictions
Source: J Chem Inf Model. 2023 Aug 8;63(16):5169–81. doi: 10.1021/acs.jcim.3c00165 (PMC10466379; doi:10.1021/acs.jcim.3c00165)
Supplement: Supplementary file 3 — ci3c00165_si_003.zip [file ci3c00165_si_003.zip › curated_pdbs/1fmh_curated_5.pdb]

MODEL        5                                                                  
ATOM      7  N   GLU A   1     -19.483  -1.627  -6.106  1.00  0.00           N  
ATOM      8  CA  GLU A   1     -20.253  -2.208  -5.015  1.00  0.00           C  
ATOM      9  C   GLU A   1     -19.358  -2.398  -3.792  1.00  0.00           C  
ATOM     10  O   GLU A   1     -18.132  -2.360  -3.910  1.00  0.00           O  
ATOM     11  CB  GLU A   1     -20.856  -3.549  -5.452  1.00  0.00           C  
ATOM     12  CG  GLU A   1     -21.888  -4.101  -4.479  1.00  0.00           C  
ATOM     13  CD  GLU A   1     -23.020  -3.128  -4.232  1.00  0.00           C  
ATOM     14  OE1 GLU A   1     -23.758  -2.816  -5.188  1.00  0.00           O  
ATOM     15  OE2 GLU A   1     -23.164  -2.657  -3.085  1.00  0.00           O  
ATOM     16  H   GLU A   1     -19.087  -2.217  -6.778  1.00  0.00           H  
ATOM     17  HA  GLU A   1     -21.051  -1.525  -4.766  1.00  0.00           H  
ATOM     18  HB2 GLU A   1     -21.332  -3.421  -6.411  1.00  0.00           H  
ATOM     19  HB3 GLU A   1     -20.057  -4.273  -5.549  1.00  0.00           H  
ATOM     20  HG2 GLU A   1     -22.299  -5.014  -4.884  1.00  0.00           H  
ATOM     21  HG3 GLU A   1     -21.402  -4.311  -3.539  1.00  0.00           H  
ATOM     22  N   VAL A   2     -19.969  -2.599  -2.627  1.00  0.00           N  
ATOM     23  CA  VAL A   2     -19.225  -2.794  -1.385  1.00  0.00           C  
ATOM     24  C   VAL A   2     -18.199  -3.919  -1.530  1.00  0.00           C  
ATOM     25  O   VAL A   2     -17.020  -3.730  -1.238  1.00  0.00           O  
ATOM     26  CB  VAL A   2     -20.172  -3.114  -0.209  1.00  0.00           C  
ATOM     27  CG1 VAL A   2     -19.412  -3.152   1.104  1.00  0.00           C  
ATOM     28  CG2 VAL A   2     -21.304  -2.101  -0.143  1.00  0.00           C  
ATOM     29  H   VAL A   2     -20.951  -2.617  -2.602  1.00  0.00           H  
ATOM     30  HA  VAL A   2     -18.706  -1.875  -1.161  1.00  0.00           H  
ATOM     31  HB  VAL A   2     -20.602  -4.090  -0.380  1.00  0.00           H  
ATOM     32 HG11 VAL A   2     -18.424  -2.742   0.958  1.00  0.00           H  
ATOM     33 HG12 VAL A   2     -19.940  -2.567   1.842  1.00  0.00           H  
ATOM     34 HG13 VAL A   2     -19.331  -4.174   1.444  1.00  0.00           H  
ATOM     35 HG21 VAL A   2     -21.339  -1.539  -1.065  1.00  0.00           H  
ATOM     36 HG22 VAL A   2     -22.240  -2.616   0.004  1.00  0.00           H  
ATOM     37 HG23 VAL A   2     -21.134  -1.429   0.685  1.00  0.00           H  
ATOM     38  N   ALA A   3     -18.656  -5.082  -1.991  1.00  0.00           N  
ATOM     39  CA  ALA A   3     -17.782  -6.240  -2.183  1.00  0.00           C  
ATOM     40  C   ALA A   3     -16.616  -5.908  -3.109  1.00  0.00           C  
ATOM     41  O   ALA A   3     -15.482  -6.327  -2.875  1.00  0.00           O  
ATOM     42  CB  ALA A   3     -18.579  -7.410  -2.739  1.00  0.00           C  
ATOM     43  H   ALA A   3     -19.613  -5.167  -2.205  1.00  0.00           H  
ATOM     44  HA  ALA A   3     -17.391  -6.526  -1.217  1.00  0.00           H  
ATOM     45  HB1 ALA A   3     -19.332  -7.040  -3.420  1.00  0.00           H  
ATOM     46  HB2 ALA A   3     -17.916  -8.078  -3.265  1.00  0.00           H  
ATOM     47  HB3 ALA A   3     -19.056  -7.938  -1.928  1.00  0.00           H  
ATOM     48  N   GLN A   4     -16.903  -5.143  -4.152  1.00  0.00           N  
ATOM     49  CA  GLN A   4     -15.884  -4.738  -5.113  1.00  0.00           C  
ATOM     50  C   GLN A   4     -14.851  -3.854  -4.440  1.00  0.00           C  
ATOM     51  O   GLN A   4     -13.653  -4.009  -4.639  1.00  0.00           O  
ATOM     52  CB  GLN A   4     -16.523  -3.963  -6.257  1.00  0.00           C  
ATOM     53  CG  GLN A   4     -17.646  -4.706  -6.962  1.00  0.00           C  
ATOM     54  CD  GLN A   4     -17.178  -5.965  -7.666  1.00  0.00           C  
ATOM     55  OE1 GLN A   4     -16.698  -6.907  -7.040  1.00  0.00           O  
ATOM     56  NE2 GLN A   4     -17.301  -5.976  -8.980  1.00  0.00           N  
ATOM     57  H   GLN A   4     -17.824  -4.835  -4.276  1.00  0.00           H  
ATOM     58  HA  GLN A   4     -15.399  -5.625  -5.497  1.00  0.00           H  
ATOM     59  HB2 GLN A   4     -16.921  -3.043  -5.854  1.00  0.00           H  
ATOM     60  HB3 GLN A   4     -15.762  -3.726  -6.985  1.00  0.00           H  
ATOM     61  HG2 GLN A   4     -18.393  -4.980  -6.232  1.00  0.00           H  
ATOM     62  HG3 GLN A   4     -18.089  -4.048  -7.695  1.00  0.00           H  
ATOM     63 HE21 GLN A   4     -17.678  -5.176  -9.422  1.00  0.00           H  
ATOM     64 HE22 GLN A   4     -17.032  -6.786  -9.467  1.00  0.00           H  
ATOM     65  N   LEU A   5     -15.328  -2.926  -3.636  1.00  0.00           N  
ATOM     66  CA  LEU A   5     -14.450  -2.024  -2.924  1.00  0.00           C  
ATOM     67  C   LEU A   5     -13.631  -2.794  -1.895  1.00  0.00           C  
ATOM     68  O   LEU A   5     -12.450  -2.520  -1.702  1.00  0.00           O  
ATOM     69  CB  LEU A   5     -15.274  -0.922  -2.270  1.00  0.00           C  
ATOM     70  CG  LEU A   5     -15.847   0.109  -3.240  1.00  0.00           C  
ATOM     71  CD1 LEU A   5     -16.774   1.061  -2.513  1.00  0.00           C  
ATOM     72  CD2 LEU A   5     -14.732   0.882  -3.929  1.00  0.00           C  
ATOM     73  H   LEU A   5     -16.302  -2.849  -3.513  1.00  0.00           H  
ATOM     74  HA  LEU A   5     -13.778  -1.581  -3.645  1.00  0.00           H  
ATOM     75  HB2 LEU A   5     -16.099  -1.389  -1.751  1.00  0.00           H  
ATOM     76  HB3 LEU A   5     -14.655  -0.409  -1.549  1.00  0.00           H  
ATOM     77  HG  LEU A   5     -16.421  -0.402  -4.000  1.00  0.00           H  
ATOM     78 HD11 LEU A   5     -16.565   1.031  -1.453  1.00  0.00           H  
ATOM     79 HD12 LEU A   5     -16.620   2.065  -2.883  1.00  0.00           H  
ATOM     80 HD13 LEU A   5     -17.799   0.770  -2.687  1.00  0.00           H  
ATOM     81 HD21 LEU A   5     -13.875   0.240  -4.063  1.00  0.00           H  
ATOM     82 HD22 LEU A   5     -15.077   1.231  -4.890  1.00  0.00           H  
ATOM     83 HD23 LEU A   5     -14.454   1.730  -3.319  1.00  0.00           H  
ATOM     84  N   GLU A   6     -14.257  -3.780  -1.260  1.00  0.00           N  
ATOM     85  CA  GLU A   6     -13.581  -4.617  -0.272  1.00  0.00           C  
ATOM     86  C   GLU A   6     -12.436  -5.387  -0.916  1.00  0.00           C  
ATOM     87  O   GLU A   6     -11.346  -5.485  -0.347  1.00  0.00           O  
ATOM     88  CB  GLU A   6     -14.565  -5.605   0.357  1.00  0.00           C  
ATOM     89  CG  GLU A   6     -15.481  -4.994   1.404  1.00  0.00           C  
ATOM     90  CD  GLU A   6     -14.767  -4.704   2.710  1.00  0.00           C  
ATOM     91  OE1 GLU A   6     -13.571  -5.050   2.835  1.00  0.00           O  
ATOM     92  OE2 GLU A   6     -15.402  -4.142   3.626  1.00  0.00           O  
ATOM     93  H   GLU A   6     -15.202  -3.961  -1.473  1.00  0.00           H  
ATOM     94  HA  GLU A   6     -13.179  -3.972   0.497  1.00  0.00           H  
ATOM     95  HB2 GLU A   6     -15.182  -6.025  -0.424  1.00  0.00           H  
ATOM     96  HB3 GLU A   6     -14.003  -6.401   0.823  1.00  0.00           H  
ATOM     97  HG2 GLU A   6     -15.882  -4.068   1.019  1.00  0.00           H  
ATOM     98  HG3 GLU A   6     -16.289  -5.683   1.600  1.00  0.00           H  
ATOM     99  N   LYS A   7     -12.677  -5.925  -2.108  1.00  0.00           N  
ATOM    100  CA  LYS A   7     -11.652  -6.676  -2.809  1.00  0.00           C  
ATOM    101  C   LYS A   7     -10.586  -5.730  -3.357  1.00  0.00           C  
ATOM    102  O   LYS A   7      -9.428  -6.114  -3.525  1.00  0.00           O  
ATOM    103  CB  LYS A   7     -12.269  -7.540  -3.902  1.00  0.00           C  
ATOM    104  CG  LYS A   7     -12.769  -6.740  -5.056  1.00  0.00           C  
ATOM    105  CD  LYS A   7     -13.130  -7.623  -6.238  1.00  0.00           C  
ATOM    106  CE  LYS A   7     -14.235  -8.601  -5.871  1.00  0.00           C  
ATOM    107  NZ  LYS A   7     -14.544  -9.546  -6.974  1.00  0.00           N  
ATOM    108  H   LYS A   7     -13.564  -5.810  -2.528  1.00  0.00           H  
ATOM    109  HA  LYS A   7     -11.182  -7.317  -2.105  1.00  0.00           H  
ATOM    110  HB2 LYS A   7     -11.529  -8.234  -4.265  1.00  0.00           H  
ATOM    111  HB3 LYS A   7     -13.101  -8.090  -3.486  1.00  0.00           H  
ATOM    112  HG2 LYS A   7     -13.645  -6.188  -4.747  1.00  0.00           H  
ATOM    113  HG3 LYS A   7     -11.988  -6.059  -5.327  1.00  0.00           H  
ATOM    114  HD2 LYS A   7     -13.470  -6.998  -7.050  1.00  0.00           H  
ATOM    115  HD3 LYS A   7     -12.254  -8.175  -6.545  1.00  0.00           H  
ATOM    116  HE2 LYS A   7     -13.923  -9.167  -5.006  1.00  0.00           H  
ATOM    117  HE3 LYS A   7     -15.126  -8.041  -5.631  1.00  0.00           H  
ATOM    118  HZ1 LYS A   7     -14.560  -9.046  -7.888  1.00  0.00           H  
ATOM    119  HZ2 LYS A   7     -13.826 -10.304  -7.014  1.00  0.00           H  
ATOM    120  HZ3 LYS A   7     -15.479  -9.983  -6.815  1.00  0.00           H  
ATOM    121  N   GLU A   8     -10.974  -4.478  -3.588  1.00  0.00           N  
ATOM    122  CA  GLU A   8     -10.048  -3.464  -4.066  1.00  0.00           C  
ATOM    123  C   GLU A   8      -9.155  -3.020  -2.911  1.00  0.00           C  
ATOM    124  O   GLU A   8      -7.952  -2.801  -3.078  1.00  0.00           O  
ATOM    125  CB  GLU A   8     -10.822  -2.274  -4.637  1.00  0.00           C  
ATOM    126  CG  GLU A   8      -9.951  -1.085  -4.998  1.00  0.00           C  
ATOM    127  CD  GLU A   8      -8.997  -1.361  -6.142  1.00  0.00           C  
ATOM    128  OE1 GLU A   8      -9.081  -2.447  -6.751  1.00  0.00           O  
ATOM    129  OE2 GLU A   8      -8.167  -0.478  -6.447  1.00  0.00           O  
ATOM    130  H   GLU A   8     -11.904  -4.222  -3.408  1.00  0.00           H  
ATOM    131  HA  GLU A   8      -9.433  -3.904  -4.841  1.00  0.00           H  
ATOM    132  HB2 GLU A   8     -11.344  -2.593  -5.527  1.00  0.00           H  
ATOM    133  HB3 GLU A   8     -11.547  -1.948  -3.905  1.00  0.00           H  
ATOM    134  HG2 GLU A   8     -10.593  -0.265  -5.276  1.00  0.00           H  
ATOM    135  HG3 GLU A   8      -9.374  -0.805  -4.129  1.00  0.00           H  
ATOM    136  N   VAL A   9      -9.756  -2.921  -1.730  1.00  0.00           N  
ATOM    137  CA  VAL A   9      -9.028  -2.550  -0.534  1.00  0.00           C  
ATOM    138  C   VAL A   9      -8.014  -3.637  -0.219  1.00  0.00           C  
ATOM    139  O   VAL A   9      -6.848  -3.356   0.032  1.00  0.00           O  
ATOM    140  CB  VAL A   9      -9.974  -2.335   0.672  1.00  0.00           C  
ATOM    141  CG1 VAL A   9      -9.179  -2.191   1.963  1.00  0.00           C  
ATOM    142  CG2 VAL A   9     -10.843  -1.106   0.451  1.00  0.00           C  
ATOM    143  H   VAL A   9     -10.714  -3.130  -1.663  1.00  0.00           H  
ATOM    144  HA  VAL A   9      -8.505  -1.626  -0.731  1.00  0.00           H  
ATOM    145  HB  VAL A   9     -10.623  -3.199   0.761  1.00  0.00           H  
ATOM    146 HG11 VAL A   9      -8.178  -1.856   1.735  1.00  0.00           H  
ATOM    147 HG12 VAL A   9      -9.662  -1.463   2.602  1.00  0.00           H  
ATOM    148 HG13 VAL A   9      -9.135  -3.141   2.472  1.00  0.00           H  
ATOM    149 HG21 VAL A   9     -11.355  -1.194  -0.494  1.00  0.00           H  
ATOM    150 HG22 VAL A   9     -11.568  -1.024   1.249  1.00  0.00           H  
ATOM    151 HG23 VAL A   9     -10.219  -0.223   0.443  1.00  0.00           H  
ATOM    152  N   ALA A  10      -8.468  -4.884  -0.279  1.00  0.00           N  
ATOM    153  CA  ALA A  10      -7.602  -6.032  -0.036  1.00  0.00           C  
ATOM    154  C   ALA A  10      -6.476  -6.080  -1.064  1.00  0.00           C  
ATOM    155  O   ALA A  10      -5.361  -6.509  -0.761  1.00  0.00           O  
ATOM    156  CB  ALA A  10      -8.410  -7.320  -0.071  1.00  0.00           C  
ATOM    157  H   ALA A  10      -9.410  -5.036  -0.516  1.00  0.00           H  
ATOM    158  HA  ALA A  10      -7.173  -5.925   0.950  1.00  0.00           H  
ATOM    159  HB1 ALA A  10      -9.255  -7.193  -0.731  1.00  0.00           H  
ATOM    160  HB2 ALA A  10      -7.788  -8.125  -0.432  1.00  0.00           H  
ATOM    161  HB3 ALA A  10      -8.760  -7.552   0.924  1.00  0.00           H  
ATOM    162  N   GLN A  11      -6.775  -5.607  -2.271  1.00  0.00           N  
ATOM    163  CA  GLN A  11      -5.803  -5.558  -3.351  1.00  0.00           C  
ATOM    164  C   GLN A  11      -4.687  -4.603  -2.968  1.00  0.00           C  
ATOM    165  O   GLN A  11      -3.500  -4.934  -3.026  1.00  0.00           O  
ATOM    166  CB  GLN A  11      -6.481  -5.072  -4.638  1.00  0.00           C  
ATOM    167  CG  GLN A  11      -5.624  -5.199  -5.891  1.00  0.00           C  
ATOM    168  CD  GLN A  11      -5.277  -6.636  -6.231  1.00  0.00           C  
ATOM    169  OE1 GLN A  11      -4.576  -7.314  -5.480  1.00  0.00           O  
ATOM    170  NE2 GLN A  11      -5.767  -7.110  -7.367  1.00  0.00           N  
ATOM    171  H   GLN A  11      -7.674  -5.257  -2.432  1.00  0.00           H  
ATOM    172  HA  GLN A  11      -5.401  -6.549  -3.500  1.00  0.00           H  
ATOM    173  HB2 GLN A  11      -7.391  -5.634  -4.786  1.00  0.00           H  
ATOM    174  HB3 GLN A  11      -6.738  -4.030  -4.513  1.00  0.00           H  
ATOM    175  HG2 GLN A  11      -6.159  -4.770  -6.726  1.00  0.00           H  
ATOM    176  HG3 GLN A  11      -4.705  -4.649  -5.741  1.00  0.00           H  
ATOM    177 HE21 GLN A  11      -6.322  -6.516  -7.922  1.00  0.00           H  
ATOM    178 HE22 GLN A  11      -5.551  -8.039  -7.613  1.00  0.00           H  
ATOM    179  N   ALA A  12      -5.097  -3.412  -2.556  1.00  0.00           N  
ATOM    180  CA  ALA A  12      -4.164  -2.382  -2.141  1.00  0.00           C  
ATOM    181  C   ALA A  12      -3.416  -2.798  -0.889  1.00  0.00           C  
ATOM    182  O   ALA A  12      -2.212  -2.586  -0.790  1.00  0.00           O  
ATOM    183  CB  ALA A  12      -4.886  -1.074  -1.910  1.00  0.00           C  
ATOM    184  H   ALA A  12      -6.062  -3.228  -2.528  1.00  0.00           H  
ATOM    185  HA  ALA A  12      -3.460  -2.238  -2.940  1.00  0.00           H  
ATOM    186  HB1 ALA A  12      -5.779  -1.044  -2.513  1.00  0.00           H  
ATOM    187  HB2 ALA A  12      -5.151  -0.992  -0.866  1.00  0.00           H  
ATOM    188  HB3 ALA A  12      -4.237  -0.254  -2.181  1.00  0.00           H  
ATOM    189  N   GLU A  13      -4.133  -3.396   0.057  1.00  0.00           N  
ATOM    190  CA  GLU A  13      -3.540  -3.852   1.304  1.00  0.00           C  
ATOM    191  C   GLU A  13      -2.425  -4.859   1.040  1.00  0.00           C  
ATOM    192  O   GLU A  13      -1.360  -4.787   1.653  1.00  0.00           O  
ATOM    193  CB  GLU A  13      -4.603  -4.477   2.200  1.00  0.00           C  
ATOM    194  CG  GLU A  13      -5.505  -3.466   2.883  1.00  0.00           C  
ATOM    195  CD  GLU A  13      -6.363  -4.092   3.964  1.00  0.00           C  
ATOM    196  OE1 GLU A  13      -6.183  -5.295   4.250  1.00  0.00           O  
ATOM    197  OE2 GLU A  13      -7.211  -3.382   4.545  1.00  0.00           O  
ATOM    198  H   GLU A  13      -5.095  -3.536  -0.088  1.00  0.00           H  
ATOM    199  HA  GLU A  13      -3.120  -2.992   1.803  1.00  0.00           H  
ATOM    200  HB2 GLU A  13      -5.225  -5.120   1.596  1.00  0.00           H  
ATOM    201  HB3 GLU A  13      -4.116  -5.068   2.959  1.00  0.00           H  
ATOM    202  HG2 GLU A  13      -4.891  -2.699   3.328  1.00  0.00           H  
ATOM    203  HG3 GLU A  13      -6.153  -3.022   2.140  1.00  0.00           H  
ATOM    204  N   ALA A  14      -2.670  -5.785   0.116  1.00  0.00           N  
ATOM    205  CA  ALA A  14      -1.673  -6.788  -0.237  1.00  0.00           C  
ATOM    206  C   ALA A  14      -0.455  -6.105  -0.839  1.00  0.00           C  
ATOM    207  O   ALA A  14       0.677  -6.351  -0.424  1.00  0.00           O  
ATOM    208  CB  ALA A  14      -2.258  -7.803  -1.210  1.00  0.00           C  
ATOM    209  H   ALA A  14      -3.538  -5.786  -0.347  1.00  0.00           H  
ATOM    210  HA  ALA A  14      -1.380  -7.305   0.666  1.00  0.00           H  
ATOM    211  HB1 ALA A  14      -3.201  -7.436  -1.590  1.00  0.00           H  
ATOM    212  HB2 ALA A  14      -1.573  -7.950  -2.032  1.00  0.00           H  
ATOM    213  HB3 ALA A  14      -2.416  -8.741  -0.700  1.00  0.00           H  
ATOM    214  N   GLU A  15      -0.710  -5.232  -1.806  1.00  0.00           N  
ATOM    215  CA  GLU A  15       0.331  -4.474  -2.474  1.00  0.00           C  
ATOM    216  C   GLU A  15       1.131  -3.665  -1.453  1.00  0.00           C  
ATOM    217  O   GLU A  15       2.358  -3.739  -1.407  1.00  0.00           O  
ATOM    218  CB  GLU A  15      -0.323  -3.536  -3.486  1.00  0.00           C  
ATOM    219  CG  GLU A  15       0.467  -3.355  -4.759  1.00  0.00           C  
ATOM    220  CD  GLU A  15      -0.181  -2.365  -5.708  1.00  0.00           C  
ATOM    221  OE1 GLU A  15      -0.463  -1.225  -5.283  1.00  0.00           O  
ATOM    222  OE2 GLU A  15      -0.403  -2.712  -6.885  1.00  0.00           O  
ATOM    223  H   GLU A  15      -1.639  -5.081  -2.080  1.00  0.00           H  
ATOM    224  HA  GLU A  15       0.987  -5.162  -2.985  1.00  0.00           H  
ATOM    225  HB2 GLU A  15      -1.294  -3.931  -3.747  1.00  0.00           H  
ATOM    226  HB3 GLU A  15      -0.451  -2.567  -3.027  1.00  0.00           H  
ATOM    227  HG2 GLU A  15       1.458  -3.006  -4.513  1.00  0.00           H  
ATOM    228  HG3 GLU A  15       0.531  -4.314  -5.248  1.00  0.00           H  
ATOM    229  N   ASN A  16       0.407  -2.910  -0.634  1.00  0.00           N  
ATOM    230  CA  ASN A  16       0.988  -2.072   0.412  1.00  0.00           C  
ATOM    231  C   ASN A  16       1.904  -2.883   1.316  1.00  0.00           C  
ATOM    232  O   ASN A  16       3.034  -2.480   1.602  1.00  0.00           O  
ATOM    233  CB  ASN A  16      -0.145  -1.461   1.247  1.00  0.00           C  
ATOM    234  CG  ASN A  16       0.314  -0.372   2.199  1.00  0.00           C  
ATOM    235  OD1 ASN A  16       1.086  -0.614   3.124  1.00  0.00           O  
ATOM    236  ND2 ASN A  16      -0.180   0.839   1.986  1.00  0.00           N  
ATOM    237  H   ASN A  16      -0.572  -2.918  -0.732  1.00  0.00           H  
ATOM    238  HA  ASN A  16       1.557  -1.281  -0.058  1.00  0.00           H  
ATOM    239  HB2 ASN A  16      -0.883  -1.041   0.583  1.00  0.00           H  
ATOM    240  HB3 ASN A  16      -0.606  -2.246   1.828  1.00  0.00           H  
ATOM    241 HD21 ASN A  16      -0.809   0.959   1.232  1.00  0.00           H  
ATOM    242 HD22 ASN A  16       0.102   1.567   2.583  1.00  0.00           H  
ATOM    243  N   TYR A  17       1.405  -4.028   1.757  1.00  0.00           N  
ATOM    244  CA  TYR A  17       2.159  -4.911   2.630  1.00  0.00           C  
ATOM    245  C   TYR A  17       3.465  -5.349   1.970  1.00  0.00           C  
ATOM    246  O   TYR A  17       4.493  -5.459   2.631  1.00  0.00           O  
ATOM    247  CB  TYR A  17       1.315  -6.132   3.007  1.00  0.00           C  
ATOM    248  CG  TYR A  17       1.924  -6.970   4.111  1.00  0.00           C  
ATOM    249  CD1 TYR A  17       2.280  -6.394   5.323  1.00  0.00           C  
ATOM    250  CD2 TYR A  17       2.143  -8.328   3.942  1.00  0.00           C  
ATOM    251  CE1 TYR A  17       2.842  -7.149   6.335  1.00  0.00           C  
ATOM    252  CE2 TYR A  17       2.702  -9.090   4.951  1.00  0.00           C  
ATOM    253  CZ  TYR A  17       3.050  -8.496   6.143  1.00  0.00           C  
ATOM    254  OH  TYR A  17       3.613  -9.251   7.147  1.00  0.00           O  
ATOM    255  H   TYR A  17       0.494  -4.284   1.487  1.00  0.00           H  
ATOM    256  HA  TYR A  17       2.396  -4.362   3.528  1.00  0.00           H  
ATOM    257  HB2 TYR A  17       0.343  -5.800   3.340  1.00  0.00           H  
ATOM    258  HB3 TYR A  17       1.196  -6.763   2.138  1.00  0.00           H  
ATOM    259  HD1 TYR A  17       2.115  -5.338   5.470  1.00  0.00           H  
ATOM    260  HD2 TYR A  17       1.871  -8.793   3.007  1.00  0.00           H  
ATOM    261  HE1 TYR A  17       3.112  -6.682   7.270  1.00  0.00           H  
ATOM    262  HE2 TYR A  17       2.865 -10.146   4.803  1.00  0.00           H  
ATOM    263  HH  TYR A  17       4.552  -9.012   7.235  1.00  0.00           H  
ATOM    264  N   GLN A  18       3.423  -5.583   0.664  1.00  0.00           N  
ATOM    265  CA  GLN A  18       4.612  -5.997  -0.074  1.00  0.00           C  
ATOM    266  C   GLN A  18       5.591  -4.834  -0.212  1.00  0.00           C  
ATOM    267  O   GLN A  18       6.807  -5.030  -0.183  1.00  0.00           O  
ATOM    268  CB  GLN A  18       4.225  -6.535  -1.456  1.00  0.00           C  
ATOM    269  CG  GLN A  18       3.346  -7.773  -1.395  1.00  0.00           C  
ATOM    270  CD  GLN A  18       2.855  -8.220  -2.760  1.00  0.00           C  
ATOM    271  OE1 GLN A  18       3.634  -8.661  -3.603  1.00  0.00           O  
ATOM    272  NE2 GLN A  18       1.556  -8.106  -2.984  1.00  0.00           N  
ATOM    273  H   GLN A  18       2.574  -5.466   0.181  1.00  0.00           H  
ATOM    274  HA  GLN A  18       5.090  -6.784   0.488  1.00  0.00           H  
ATOM    275  HB2 GLN A  18       3.692  -5.767  -1.996  1.00  0.00           H  
ATOM    276  HB3 GLN A  18       5.126  -6.787  -1.996  1.00  0.00           H  
ATOM    277  HG2 GLN A  18       3.914  -8.578  -0.955  1.00  0.00           H  
ATOM    278  HG3 GLN A  18       2.488  -7.557  -0.773  1.00  0.00           H  
ATOM    279 HE21 GLN A  18       0.992  -7.750  -2.267  1.00  0.00           H  
ATOM    280 HE22 GLN A  18       1.207  -8.382  -3.865  1.00  0.00           H  
ATOM    281  N   LEU A  19       5.056  -3.626  -0.348  1.00  0.00           N  
ATOM    282  CA  LEU A  19       5.880  -2.428  -0.482  1.00  0.00           C  
ATOM    283  C   LEU A  19       6.627  -2.147   0.811  1.00  0.00           C  
ATOM    284  O   LEU A  19       7.835  -1.918   0.801  1.00  0.00           O  
ATOM    285  CB  LEU A  19       5.014  -1.212  -0.825  1.00  0.00           C  
ATOM    286  CG  LEU A  19       4.019  -1.394  -1.967  1.00  0.00           C  
ATOM    287  CD1 LEU A  19       3.301  -0.088  -2.238  1.00  0.00           C  
ATOM    288  CD2 LEU A  19       4.704  -1.891  -3.229  1.00  0.00           C  
ATOM    289  H   LEU A  19       4.076  -3.538  -0.356  1.00  0.00           H  
ATOM    290  HA  LEU A  19       6.598  -2.589  -1.271  1.00  0.00           H  
ATOM    291  HB2 LEU A  19       4.455  -0.941   0.059  1.00  0.00           H  
ATOM    292  HB3 LEU A  19       5.667  -0.390  -1.076  1.00  0.00           H  
ATOM    293  HG  LEU A  19       3.281  -2.127  -1.675  1.00  0.00           H  
ATOM    294 HD11 LEU A  19       3.202   0.463  -1.314  1.00  0.00           H  
ATOM    295 HD12 LEU A  19       3.873   0.495  -2.945  1.00  0.00           H  
ATOM    296 HD13 LEU A  19       2.324  -0.291  -2.646  1.00  0.00           H  
ATOM    297 HD21 LEU A  19       5.610  -1.331  -3.391  1.00  0.00           H  
ATOM    298 HD22 LEU A  19       4.940  -2.938  -3.120  1.00  0.00           H  
ATOM    299 HD23 LEU A  19       4.038  -1.755  -4.071  1.00  0.00           H  
ATOM    300  N   GLU A  20       5.895  -2.152   1.917  1.00  0.00           N  
ATOM    301  CA  GLU A  20       6.479  -1.880   3.219  1.00  0.00           C  
ATOM    302  C   GLU A  20       7.542  -2.907   3.587  1.00  0.00           C  
ATOM    303  O   GLU A  20       8.553  -2.554   4.190  1.00  0.00           O  
ATOM    304  CB  GLU A  20       5.392  -1.797   4.285  1.00  0.00           C  
ATOM    305  CG  GLU A  20       4.482  -0.594   4.092  1.00  0.00           C  
ATOM    306  CD  GLU A  20       3.633  -0.281   5.304  1.00  0.00           C  
ATOM    307  OE1 GLU A  20       3.607  -1.091   6.254  1.00  0.00           O  
ATOM    308  OE2 GLU A  20       2.998   0.793   5.318  1.00  0.00           O  
ATOM    309  H   GLU A  20       4.928  -2.333   1.852  1.00  0.00           H  
ATOM    310  HA  GLU A  20       6.961  -0.913   3.152  1.00  0.00           H  
ATOM    311  HB2 GLU A  20       4.789  -2.694   4.243  1.00  0.00           H  
ATOM    312  HB3 GLU A  20       5.854  -1.723   5.258  1.00  0.00           H  
ATOM    313  HG2 GLU A  20       5.091   0.270   3.873  1.00  0.00           H  
ATOM    314  HG3 GLU A  20       3.826  -0.789   3.255  1.00  0.00           H  
ATOM    315  N   GLN A  21       7.339  -4.161   3.194  1.00  0.00           N  
ATOM    316  CA  GLN A  21       8.326  -5.202   3.470  1.00  0.00           C  
ATOM    317  C   GLN A  21       9.625  -4.861   2.760  1.00  0.00           C  
ATOM    318  O   GLN A  21      10.711  -4.992   3.320  1.00  0.00           O  
ATOM    319  CB  GLN A  21       7.837  -6.574   3.007  1.00  0.00           C  
ATOM    320  CG  GLN A  21       6.691  -7.131   3.826  1.00  0.00           C  
ATOM    321  CD  GLN A  21       6.252  -8.494   3.337  1.00  0.00           C  
ATOM    322  OE1 GLN A  21       6.949  -9.494   3.526  1.00  0.00           O  
ATOM    323  NE2 GLN A  21       5.106  -8.540   2.683  1.00  0.00           N  
ATOM    324  H   GLN A  21       6.529  -4.384   2.690  1.00  0.00           H  
ATOM    325  HA  GLN A  21       8.501  -5.225   4.536  1.00  0.00           H  
ATOM    326  HB2 GLN A  21       7.507  -6.495   1.982  1.00  0.00           H  
ATOM    327  HB3 GLN A  21       8.660  -7.271   3.057  1.00  0.00           H  
ATOM    328  HG2 GLN A  21       7.006  -7.217   4.855  1.00  0.00           H  
ATOM    329  HG3 GLN A  21       5.854  -6.453   3.760  1.00  0.00           H  
ATOM    330 HE21 GLN A  21       4.614  -7.702   2.559  1.00  0.00           H  
ATOM    331 HE22 GLN A  21       4.797  -9.414   2.338  1.00  0.00           H  
ATOM    332  N   GLU A  22       9.491  -4.395   1.524  1.00  0.00           N  
ATOM    333  CA  GLU A  22      10.637  -4.004   0.725  1.00  0.00           C  
ATOM    334  C   GLU A  22      11.306  -2.781   1.322  1.00  0.00           C  
ATOM    335  O   GLU A  22      12.513  -2.772   1.538  1.00  0.00           O  
ATOM    336  CB  GLU A  22      10.217  -3.727  -0.706  1.00  0.00           C  
ATOM    337  CG  GLU A  22       9.887  -4.993  -1.458  1.00  0.00           C  
ATOM    338  CD  GLU A  22      11.052  -5.960  -1.537  1.00  0.00           C  
ATOM    339  OE1 GLU A  22      12.191  -5.564  -1.220  1.00  0.00           O  
ATOM    340  OE2 GLU A  22      10.826  -7.121  -1.937  1.00  0.00           O  
ATOM    341  H   GLU A  22       8.592  -4.298   1.149  1.00  0.00           H  
ATOM    342  HA  GLU A  22      11.331  -4.825   0.717  1.00  0.00           H  
ATOM    343  HB2 GLU A  22       9.341  -3.093  -0.698  1.00  0.00           H  
ATOM    344  HB3 GLU A  22      11.019  -3.221  -1.219  1.00  0.00           H  
ATOM    345  HG2 GLU A  22       9.065  -5.487  -0.964  1.00  0.00           H  
ATOM    346  HG3 GLU A  22       9.598  -4.727  -2.448  1.00  0.00           H  
ATOM    347  N   VAL A  23      10.507  -1.755   1.597  1.00  0.00           N  
ATOM    348  CA  VAL A  23      11.015  -0.521   2.181  1.00  0.00           C  
ATOM    349  C   VAL A  23      11.760  -0.805   3.480  1.00  0.00           C  
ATOM    350  O   VAL A  23      12.900  -0.379   3.652  1.00  0.00           O  
ATOM    351  CB  VAL A  23       9.879   0.493   2.446  1.00  0.00           C  
ATOM    352  CG1 VAL A  23      10.391   1.693   3.232  1.00  0.00           C  
ATOM    353  CG2 VAL A  23       9.256   0.945   1.132  1.00  0.00           C  
ATOM    354  H   VAL A  23       9.544  -1.833   1.405  1.00  0.00           H  
ATOM    355  HA  VAL A  23      11.703  -0.080   1.474  1.00  0.00           H  
ATOM    356  HB  VAL A  23       9.115   0.004   3.032  1.00  0.00           H  
ATOM    357 HG11 VAL A  23      11.450   1.580   3.406  1.00  0.00           H  
ATOM    358 HG12 VAL A  23      10.212   2.596   2.668  1.00  0.00           H  
ATOM    359 HG13 VAL A  23       9.875   1.748   4.178  1.00  0.00           H  
ATOM    360 HG21 VAL A  23       9.377   0.167   0.391  1.00  0.00           H  
ATOM    361 HG22 VAL A  23       8.204   1.143   1.277  1.00  0.00           H  
ATOM    362 HG23 VAL A  23       9.749   1.843   0.791  1.00  0.00           H  
ATOM    363  N   ALA A  24      11.114  -1.533   4.381  1.00  0.00           N  
ATOM    364  CA  ALA A  24      11.717  -1.878   5.660  1.00  0.00           C  
ATOM    365  C   ALA A  24      13.031  -2.621   5.464  1.00  0.00           C  
ATOM    366  O   ALA A  24      14.037  -2.282   6.078  1.00  0.00           O  
ATOM    367  CB  ALA A  24      10.764  -2.721   6.490  1.00  0.00           C  
ATOM    368  H   ALA A  24      10.205  -1.853   4.180  1.00  0.00           H  
ATOM    369  HA  ALA A  24      11.910  -0.957   6.193  1.00  0.00           H  
ATOM    370  HB1 ALA A  24       9.775  -2.678   6.058  1.00  0.00           H  
ATOM    371  HB2 ALA A  24      11.106  -3.747   6.500  1.00  0.00           H  
ATOM    372  HB3 ALA A  24      10.734  -2.342   7.501  1.00  0.00           H  
ATOM    373  N   GLN A  25      13.009  -3.631   4.604  1.00  0.00           N  
ATOM    374  CA  GLN A  25      14.196  -4.428   4.321  1.00  0.00           C  
ATOM    375  C   GLN A  25      15.293  -3.566   3.702  1.00  0.00           C  
ATOM    376  O   GLN A  25      16.451  -3.632   4.112  1.00  0.00           O  
ATOM    377  CB  GLN A  25      13.848  -5.575   3.369  1.00  0.00           C  
ATOM    378  CG  GLN A  25      14.943  -6.623   3.242  1.00  0.00           C  
ATOM    379  CD  GLN A  25      15.079  -7.490   4.476  1.00  0.00           C  
ATOM    380  OE1 GLN A  25      15.349  -7.002   5.575  1.00  0.00           O  
ATOM    381  NE2 GLN A  25      14.886  -8.786   4.300  1.00  0.00           N  
ATOM    382  H   GLN A  25      12.170  -3.851   4.144  1.00  0.00           H  
ATOM    383  HA  GLN A  25      14.553  -4.836   5.254  1.00  0.00           H  
ATOM    384  HB2 GLN A  25      12.951  -6.063   3.719  1.00  0.00           H  
ATOM    385  HB3 GLN A  25      13.660  -5.165   2.388  1.00  0.00           H  
ATOM    386  HG2 GLN A  25      14.714  -7.262   2.401  1.00  0.00           H  
ATOM    387  HG3 GLN A  25      15.883  -6.123   3.068  1.00  0.00           H  
ATOM    388 HE21 GLN A  25      14.667  -9.102   3.391  1.00  0.00           H  
ATOM    389 HE22 GLN A  25      14.968  -9.380   5.077  1.00  0.00           H  
ATOM    390  N   LEU A  26      14.920  -2.770   2.707  1.00  0.00           N  
ATOM    391  CA  LEU A  26      15.871  -1.909   2.020  1.00  0.00           C  
ATOM    392  C   LEU A  26      16.480  -0.891   2.960  1.00  0.00           C  
ATOM    393  O   LEU A  26      17.672  -0.682   2.933  1.00  0.00           O  
ATOM    394  CB  LEU A  26      15.224  -1.202   0.827  1.00  0.00           C  
ATOM    395  CG  LEU A  26      14.765  -2.121  -0.309  1.00  0.00           C  
ATOM    396  CD1 LEU A  26      14.118  -1.310  -1.426  1.00  0.00           C  
ATOM    397  CD2 LEU A  26      15.938  -2.934  -0.838  1.00  0.00           C  
ATOM    398  H   LEU A  26      13.977  -2.769   2.421  1.00  0.00           H  
ATOM    399  HA  LEU A  26      16.669  -2.536   1.657  1.00  0.00           H  
ATOM    400  HB2 LEU A  26      14.369  -0.649   1.187  1.00  0.00           H  
ATOM    401  HB3 LEU A  26      15.937  -0.499   0.424  1.00  0.00           H  
ATOM    402  HG  LEU A  26      14.024  -2.809   0.070  1.00  0.00           H  
ATOM    403 HD11 LEU A  26      14.822  -0.578  -1.797  1.00  0.00           H  
ATOM    404 HD12 LEU A  26      13.828  -1.969  -2.232  1.00  0.00           H  
ATOM    405 HD13 LEU A  26      13.244  -0.802  -1.044  1.00  0.00           H  
ATOM    406 HD21 LEU A  26      16.605  -3.171  -0.021  1.00  0.00           H  
ATOM    407 HD22 LEU A  26      15.574  -3.850  -1.279  1.00  0.00           H  
ATOM    408 HD23 LEU A  26      16.470  -2.361  -1.583  1.00  0.00           H  
ATOM    409  N   GLU A  27      15.678  -0.264   3.792  1.00  0.00           N  
ATOM    410  CA  GLU A  27      16.209   0.721   4.724  1.00  0.00           C  
ATOM    411  C   GLU A  27      17.054   0.030   5.792  1.00  0.00           C  
ATOM    412  O   GLU A  27      18.171   0.447   6.084  1.00  0.00           O  
ATOM    413  CB  GLU A  27      15.074   1.499   5.395  1.00  0.00           C  
ATOM    414  CG  GLU A  27      14.149   2.215   4.424  1.00  0.00           C  
ATOM    415  CD  GLU A  27      14.367   3.711   4.381  1.00  0.00           C  
ATOM    416  OE1 GLU A  27      15.194   4.226   5.158  1.00  0.00           O  
ATOM    417  OE2 GLU A  27      13.685   4.387   3.586  1.00  0.00           O  
ATOM    418  H   GLU A  27      14.713  -0.463   3.788  1.00  0.00           H  
ATOM    419  HA  GLU A  27      16.848   1.401   4.158  1.00  0.00           H  
ATOM    420  HB2 GLU A  27      14.479   0.810   5.977  1.00  0.00           H  
ATOM    421  HB3 GLU A  27      15.503   2.232   6.058  1.00  0.00           H  
ATOM    422  HG2 GLU A  27      14.312   1.816   3.434  1.00  0.00           H  
ATOM    423  HG3 GLU A  27      13.127   2.024   4.720  1.00  0.00           H  
ATOM    424  N   HIS A  28      16.512  -1.030   6.365  1.00  0.00           N  
ATOM    425  CA  HIS A  28      17.207  -1.785   7.401  1.00  0.00           C  
ATOM    426  C   HIS A  28      18.600  -2.223   6.934  1.00  0.00           C  
ATOM    427  O   HIS A  28      19.580  -2.089   7.670  1.00  0.00           O  
ATOM    428  CB  HIS A  28      16.360  -2.994   7.812  1.00  0.00           C  
ATOM    429  CG  HIS A  28      16.975  -3.852   8.872  1.00  0.00           C  
ATOM    430  ND1 HIS A  28      17.383  -3.388  10.102  1.00  0.00           N  
ATOM    431  CD2 HIS A  28      17.241  -5.180   8.864  1.00  0.00           C  
ATOM    432  CE1 HIS A  28      17.875  -4.426  10.790  1.00  0.00           C  
ATOM    433  NE2 HIS A  28      17.810  -5.540  10.079  1.00  0.00           N  
ATOM    434  H   HIS A  28      15.613  -1.316   6.085  1.00  0.00           H  
ATOM    435  HA  HIS A  28      17.321  -1.134   8.257  1.00  0.00           H  
ATOM    436  HB2 HIS A  28      15.411  -2.645   8.188  1.00  0.00           H  
ATOM    437  HB3 HIS A  28      16.188  -3.613   6.944  1.00  0.00           H  
ATOM    438  HD1 HIS A  28      17.316  -2.459  10.422  1.00  0.00           H  
ATOM    439  HD2 HIS A  28      17.034  -5.859   8.052  1.00  0.00           H  
ATOM    440  HE1 HIS A  28      18.268  -4.363  11.794  1.00  0.00           H  
ATOM    441  N   GLU A  29      18.685  -2.738   5.713  1.00  0.00           N  
ATOM    442  CA  GLU A  29      19.961  -3.193   5.160  1.00  0.00           C  
ATOM    443  C   GLU A  29      20.687  -2.089   4.385  1.00  0.00           C  
ATOM    444  O   GLU A  29      21.817  -2.285   3.933  1.00  0.00           O  
ATOM    445  CB  GLU A  29      19.738  -4.396   4.244  1.00  0.00           C  
ATOM    446  CG  GLU A  29      19.130  -5.600   4.950  1.00  0.00           C  
ATOM    447  CD  GLU A  29      20.043  -6.205   6.002  1.00  0.00           C  
ATOM    448  OE1 GLU A  29      21.166  -5.697   6.204  1.00  0.00           O  
ATOM    449  OE2 GLU A  29      19.641  -7.205   6.632  1.00  0.00           O  
ATOM    450  H   GLU A  29      17.869  -2.821   5.170  1.00  0.00           H  
ATOM    451  HA  GLU A  29      20.585  -3.497   5.985  1.00  0.00           H  
ATOM    452  HB2 GLU A  29      19.078  -4.107   3.439  1.00  0.00           H  
ATOM    453  HB3 GLU A  29      20.689  -4.695   3.827  1.00  0.00           H  
ATOM    454  HG2 GLU A  29      18.216  -5.291   5.431  1.00  0.00           H  
ATOM    455  HG3 GLU A  29      18.908  -6.357   4.211  1.00  0.00           H  
ATOM    456  N   CYS A  30      20.033  -0.951   4.196  1.00  0.00           N  
ATOM    457  CA  CYS A  30      20.634   0.142   3.436  1.00  0.00           C  
ATOM    458  C   CYS A  30      20.303   1.529   3.994  1.00  0.00           C  
ATOM    459  O   CYS A  30      21.177   2.220   4.516  1.00  0.00           O  
ATOM    460  CB  CYS A  30      20.163   0.062   1.989  1.00  0.00           C  
ATOM    461  SG  CYS A  30      21.101  -1.106   0.947  1.00  0.00           S  
ATOM    462  H   CYS A  30      19.118  -0.854   4.544  1.00  0.00           H  
ATOM    463  HA  CYS A  30      21.704   0.008   3.456  1.00  0.00           H  
ATOM    464  HB2 CYS A  30      19.134  -0.269   1.987  1.00  0.00           H  
ATOM    465  HB3 CYS A  30      20.207   1.042   1.549  1.00  0.00           H  
ATOM    466  N   GLY A  31      19.046   1.944   3.838  1.00  0.00           N  
ATOM    467  CA  GLY A  31      18.609   3.260   4.291  1.00  0.00           C  
ATOM    468  C   GLY A  31      18.669   3.441   5.800  1.00  0.00           C  
ATOM    469  O   GLY A  31      17.710   3.134   6.507  1.00  0.00           O  
ATOM    470  H   GLY A  31      18.406   1.352   3.389  1.00  0.00           H  
ATOM    471  HA2 GLY A  31      19.235   4.007   3.827  1.00  0.00           H  
ATOM    472  HA3 GLY A  31      17.591   3.412   3.962  1.00  0.00           H  
TER     476      NH2 A  32                                                      
ATOM    483  N   GLU B   1     -19.152   1.331   4.659  1.00  0.00           N  
ATOM    484  CA  GLU B   1     -19.992   1.649   3.507  1.00  0.00           C  
ATOM    485  C   GLU B   1     -19.158   1.886   2.256  1.00  0.00           C  
ATOM    486  O   GLU B   1     -17.928   1.875   2.307  1.00  0.00           O  
ATOM    487  CB  GLU B   1     -20.870   2.879   3.772  1.00  0.00           C  
ATOM    488  CG  GLU B   1     -20.223   3.954   4.624  1.00  0.00           C  
ATOM    489  CD  GLU B   1     -20.342   3.669   6.105  1.00  0.00           C  
ATOM    490  OE1 GLU B   1     -21.480   3.537   6.594  1.00  0.00           O  
ATOM    491  OE2 GLU B   1     -19.301   3.572   6.779  1.00  0.00           O  
ATOM    492  H   GLU B   1     -18.982   2.024   5.334  1.00  0.00           H  
ATOM    493  HA  GLU B   1     -20.631   0.804   3.327  1.00  0.00           H  
ATOM    494  HB2 GLU B   1     -21.122   3.325   2.823  1.00  0.00           H  
ATOM    495  HB3 GLU B   1     -21.777   2.559   4.261  1.00  0.00           H  
ATOM    496  HG2 GLU B   1     -19.175   4.017   4.368  1.00  0.00           H  
ATOM    497  HG3 GLU B   1     -20.703   4.899   4.413  1.00  0.00           H  
ATOM    498  N   VAL B   2     -19.845   2.117   1.141  1.00  0.00           N  
ATOM    499  CA  VAL B   2     -19.189   2.377  -0.134  1.00  0.00           C  
ATOM    500  C   VAL B   2     -18.238   3.559   0.000  1.00  0.00           C  
ATOM    501  O   VAL B   2     -17.046   3.439  -0.280  1.00  0.00           O  
ATOM    502  CB  VAL B   2     -20.222   2.650  -1.258  1.00  0.00           C  
ATOM    503  CG1 VAL B   2     -19.543   3.153  -2.524  1.00  0.00           C  
ATOM    504  CG2 VAL B   2     -21.018   1.391  -1.557  1.00  0.00           C  
ATOM    505  H   VAL B   2     -20.828   2.121   1.182  1.00  0.00           H  
ATOM    506  HA  VAL B   2     -18.619   1.498  -0.401  1.00  0.00           H  
ATOM    507  HB  VAL B   2     -20.909   3.411  -0.914  1.00  0.00           H  
ATOM    508 HG11 VAL B   2     -18.475   3.033  -2.431  1.00  0.00           H  
ATOM    509 HG12 VAL B   2     -19.897   2.588  -3.373  1.00  0.00           H  
ATOM    510 HG13 VAL B   2     -19.776   4.199  -2.665  1.00  0.00           H  
ATOM    511 HG21 VAL B   2     -20.851   0.663  -0.776  1.00  0.00           H  
ATOM    512 HG22 VAL B   2     -22.070   1.632  -1.606  1.00  0.00           H  
ATOM    513 HG23 VAL B   2     -20.702   0.979  -2.505  1.00  0.00           H  
ATOM    514  N   GLN B   3     -18.766   4.689   0.455  1.00  0.00           N  
ATOM    515  CA  GLN B   3     -17.959   5.885   0.643  1.00  0.00           C  
ATOM    516  C   GLN B   3     -16.822   5.609   1.618  1.00  0.00           C  
ATOM    517  O   GLN B   3     -15.712   6.104   1.443  1.00  0.00           O  
ATOM    518  CB  GLN B   3     -18.819   7.042   1.153  1.00  0.00           C  
ATOM    519  CG  GLN B   3     -18.054   8.346   1.322  1.00  0.00           C  
ATOM    520  CD  GLN B   3     -18.941   9.502   1.737  1.00  0.00           C  
ATOM    521  OE1 GLN B   3     -19.660   9.424   2.736  1.00  0.00           O  
ATOM    522  NE2 GLN B   3     -18.889  10.585   0.980  1.00  0.00           N  
ATOM    523  H   GLN B   3     -19.725   4.716   0.678  1.00  0.00           H  
ATOM    524  HA  GLN B   3     -17.537   6.155  -0.313  1.00  0.00           H  
ATOM    525  HB2 GLN B   3     -19.623   7.207   0.454  1.00  0.00           H  
ATOM    526  HB3 GLN B   3     -19.238   6.767   2.110  1.00  0.00           H  
ATOM    527  HG2 GLN B   3     -17.295   8.207   2.075  1.00  0.00           H  
ATOM    528  HG3 GLN B   3     -17.583   8.594   0.382  1.00  0.00           H  
ATOM    529 HE21 GLN B   3     -18.283  10.583   0.202  1.00  0.00           H  
ATOM    530 HE22 GLN B   3     -19.456  11.345   1.219  1.00  0.00           H  
ATOM    531  N   ALA B   4     -17.103   4.801   2.632  1.00  0.00           N  
ATOM    532  CA  ALA B   4     -16.098   4.456   3.624  1.00  0.00           C  
ATOM    533  C   ALA B   4     -14.934   3.703   2.985  1.00  0.00           C  
ATOM    534  O   ALA B   4     -13.767   4.014   3.224  1.00  0.00           O  
ATOM    535  CB  ALA B   4     -16.715   3.626   4.731  1.00  0.00           C  
ATOM    536  H   ALA B   4     -18.007   4.420   2.708  1.00  0.00           H  
ATOM    537  HA  ALA B   4     -15.735   5.373   4.055  1.00  0.00           H  
ATOM    538  HB1 ALA B   4     -17.792   3.666   4.651  1.00  0.00           H  
ATOM    539  HB2 ALA B   4     -16.385   2.602   4.639  1.00  0.00           H  
ATOM    540  HB3 ALA B   4     -16.411   4.021   5.688  1.00  0.00           H  
ATOM    541  N   LEU B   5     -15.265   2.713   2.169  1.00  0.00           N  
ATOM    542  CA  LEU B   5     -14.261   1.907   1.490  1.00  0.00           C  
ATOM    543  C   LEU B   5     -13.530   2.713   0.426  1.00  0.00           C  
ATOM    544  O   LEU B   5     -12.364   2.451   0.145  1.00  0.00           O  
ATOM    545  CB  LEU B   5     -14.908   0.671   0.868  1.00  0.00           C  
ATOM    546  CG  LEU B   5     -15.542  -0.296   1.867  1.00  0.00           C  
ATOM    547  CD1 LEU B   5     -16.265  -1.417   1.144  1.00  0.00           C  
ATOM    548  CD2 LEU B   5     -14.482  -0.863   2.796  1.00  0.00           C  
ATOM    549  H   LEU B   5     -16.217   2.516   2.020  1.00  0.00           H  
ATOM    550  HA  LEU B   5     -13.539   1.586   2.234  1.00  0.00           H  
ATOM    551  HB2 LEU B   5     -15.673   0.998   0.178  1.00  0.00           H  
ATOM    552  HB3 LEU B   5     -14.151   0.135   0.313  1.00  0.00           H  
ATOM    553  HG  LEU B   5     -16.266   0.235   2.467  1.00  0.00           H  
ATOM    554 HD11 LEU B   5     -15.756  -1.636   0.218  1.00  0.00           H  
ATOM    555 HD12 LEU B   5     -16.274  -2.298   1.766  1.00  0.00           H  
ATOM    556 HD13 LEU B   5     -17.279  -1.112   0.934  1.00  0.00           H  
ATOM    557 HD21 LEU B   5     -13.502  -0.641   2.401  1.00  0.00           H  
ATOM    558 HD22 LEU B   5     -14.587  -0.414   3.771  1.00  0.00           H  
ATOM    559 HD23 LEU B   5     -14.606  -1.932   2.878  1.00  0.00           H  
ATOM    560  N   LYS B   6     -14.196   3.705  -0.153  1.00  0.00           N  
ATOM    561  CA  LYS B   6     -13.566   4.542  -1.162  1.00  0.00           C  
ATOM    562  C   LYS B   6     -12.419   5.310  -0.531  1.00  0.00           C  
ATOM    563  O   LYS B   6     -11.346   5.441  -1.117  1.00  0.00           O  
ATOM    564  CB  LYS B   6     -14.586   5.500  -1.776  1.00  0.00           C  
ATOM    565  CG  LYS B   6     -15.643   4.794  -2.605  1.00  0.00           C  
ATOM    566  CD  LYS B   6     -16.742   5.741  -3.058  1.00  0.00           C  
ATOM    567  CE  LYS B   6     -16.229   6.770  -4.049  1.00  0.00           C  
ATOM    568  NZ  LYS B   6     -17.322   7.642  -4.548  1.00  0.00           N  
ATOM    569  H   LYS B   6     -15.124   3.889   0.114  1.00  0.00           H  
ATOM    570  HA  LYS B   6     -13.170   3.895  -1.934  1.00  0.00           H  
ATOM    571  HB2 LYS B   6     -15.083   6.037  -0.981  1.00  0.00           H  
ATOM    572  HB3 LYS B   6     -14.069   6.204  -2.409  1.00  0.00           H  
ATOM    573  HG2 LYS B   6     -15.172   4.365  -3.475  1.00  0.00           H  
ATOM    574  HG3 LYS B   6     -16.083   4.008  -2.009  1.00  0.00           H  
ATOM    575  HD2 LYS B   6     -17.522   5.164  -3.528  1.00  0.00           H  
ATOM    576  HD3 LYS B   6     -17.143   6.254  -2.195  1.00  0.00           H  
ATOM    577  HE2 LYS B   6     -15.485   7.384  -3.562  1.00  0.00           H  
ATOM    578  HE3 LYS B   6     -15.780   6.255  -4.885  1.00  0.00           H  
ATOM    579  HZ1 LYS B   6     -18.176   7.074  -4.742  1.00  0.00           H  
ATOM    580  HZ2 LYS B   6     -17.557   8.368  -3.839  1.00  0.00           H  
ATOM    581  HZ3 LYS B   6     -17.026   8.116  -5.430  1.00  0.00           H  
ATOM    582  N   LYS B   7     -12.644   5.780   0.691  1.00  0.00           N  
ATOM    583  CA  LYS B   7     -11.615   6.501   1.424  1.00  0.00           C  
ATOM    584  C   LYS B   7     -10.512   5.526   1.802  1.00  0.00           C  
ATOM    585  O   LYS B   7      -9.332   5.868   1.807  1.00  0.00           O  
ATOM    586  CB  LYS B   7     -12.183   7.156   2.686  1.00  0.00           C  
ATOM    587  CG  LYS B   7     -13.508   7.886   2.485  1.00  0.00           C  
ATOM    588  CD  LYS B   7     -13.515   8.748   1.229  1.00  0.00           C  
ATOM    589  CE  LYS B   7     -12.457   9.844   1.275  1.00  0.00           C  
ATOM    590  NZ  LYS B   7     -12.515  10.723   0.079  1.00  0.00           N  
ATOM    591  H   LYS B   7     -13.515   5.617   1.118  1.00  0.00           H  
ATOM    592  HA  LYS B   7     -11.208   7.263   0.773  1.00  0.00           H  
ATOM    593  HB2 LYS B   7     -12.331   6.389   3.431  1.00  0.00           H  
ATOM    594  HB3 LYS B   7     -11.461   7.867   3.058  1.00  0.00           H  
ATOM    595  HG2 LYS B   7     -14.299   7.153   2.403  1.00  0.00           H  
ATOM    596  HG3 LYS B   7     -13.691   8.516   3.343  1.00  0.00           H  
ATOM    597  HD2 LYS B   7     -13.325   8.110   0.376  1.00  0.00           H  
ATOM    598  HD3 LYS B   7     -14.490   9.203   1.128  1.00  0.00           H  
ATOM    599  HE2 LYS B   7     -12.613  10.443   2.160  1.00  0.00           H  
ATOM    600  HE3 LYS B   7     -11.483   9.380   1.323  1.00  0.00           H  
ATOM    601  HZ1 LYS B   7     -12.410  10.161  -0.791  1.00  0.00           H  
ATOM    602  HZ2 LYS B   7     -13.431  11.223   0.047  1.00  0.00           H  
ATOM    603  HZ3 LYS B   7     -11.751  11.433   0.114  1.00  0.00           H  
ATOM    604  N   ARG B   8     -10.920   4.291   2.084  1.00  0.00           N  
ATOM    605  CA  ARG B   8      -9.993   3.223   2.433  1.00  0.00           C  
ATOM    606  C   ARG B   8      -9.056   2.970   1.255  1.00  0.00           C  
ATOM    607  O   ARG B   8      -7.842   2.841   1.420  1.00  0.00           O  
ATOM    608  CB  ARG B   8     -10.768   1.944   2.776  1.00  0.00           C  
ATOM    609  CG  ARG B   8      -9.884   0.795   3.216  1.00  0.00           C  
ATOM    610  CD  ARG B   8      -9.347   1.012   4.614  1.00  0.00           C  
ATOM    611  NE  ARG B   8     -10.275   0.536   5.640  1.00  0.00           N  
ATOM    612  CZ  ARG B   8     -10.080   0.673   6.951  1.00  0.00           C  
ATOM    613  NH1 ARG B   8      -9.004   1.306   7.406  1.00  0.00           N  
ATOM    614  NH2 ARG B   8     -10.964   0.178   7.805  1.00  0.00           N  
ATOM    615  H   ARG B   8     -11.877   4.088   2.035  1.00  0.00           H  
ATOM    616  HA  ARG B   8      -9.416   3.536   3.289  1.00  0.00           H  
ATOM    617  HB2 ARG B   8     -11.462   2.161   3.572  1.00  0.00           H  
ATOM    618  HB3 ARG B   8     -11.323   1.630   1.902  1.00  0.00           H  
ATOM    619  HG2 ARG B   8     -10.463  -0.115   3.203  1.00  0.00           H  
ATOM    620  HG3 ARG B   8      -9.054   0.708   2.530  1.00  0.00           H  
ATOM    621  HD2 ARG B   8      -8.408   0.490   4.717  1.00  0.00           H  
ATOM    622  HD3 ARG B   8      -9.192   2.065   4.746  1.00  0.00           H  
ATOM    623  HE  ARG B   8     -11.093   0.069   5.331  1.00  0.00           H  
ATOM    624 HH11 ARG B   8      -8.335   1.683   6.768  1.00  0.00           H  
ATOM    625 HH12 ARG B   8      -8.861   1.412   8.401  1.00  0.00           H  
ATOM    626 HH21 ARG B   8     -11.783  -0.294   7.465  1.00  0.00           H  
ATOM    627 HH22 ARG B   8     -10.817   0.266   8.798  1.00  0.00           H  
ATOM    628  N   VAL B   9      -9.642   2.927   0.064  1.00  0.00           N  
ATOM    629  CA  VAL B   9      -8.894   2.719  -1.167  1.00  0.00           C  
ATOM    630  C   VAL B   9      -7.908   3.862  -1.396  1.00  0.00           C  
ATOM    631  O   VAL B   9      -6.746   3.631  -1.728  1.00  0.00           O  
ATOM    632  CB  VAL B   9      -9.844   2.604  -2.385  1.00  0.00           C  
ATOM    633  CG1 VAL B   9      -9.069   2.582  -3.691  1.00  0.00           C  
ATOM    634  CG2 VAL B   9     -10.709   1.364  -2.274  1.00  0.00           C  
ATOM    635  H   VAL B   9     -10.617   3.053   0.011  1.00  0.00           H  
ATOM    636  HA  VAL B   9      -8.348   1.793  -1.072  1.00  0.00           H  
ATOM    637  HB  VAL B   9     -10.491   3.469  -2.392  1.00  0.00           H  
ATOM    638 HG11 VAL B   9      -8.077   2.195  -3.517  1.00  0.00           H  
ATOM    639 HG12 VAL B   9      -9.583   1.950  -4.402  1.00  0.00           H  
ATOM    640 HG13 VAL B   9      -9.003   3.585  -4.084  1.00  0.00           H  
ATOM    641 HG21 VAL B   9     -10.176   0.601  -1.728  1.00  0.00           H  
ATOM    642 HG22 VAL B   9     -11.623   1.608  -1.756  1.00  0.00           H  
ATOM    643 HG23 VAL B   9     -10.944   1.000  -3.265  1.00  0.00           H  
ATOM    644  N   GLN B  10      -8.382   5.090  -1.215  1.00  0.00           N  
ATOM    645  CA  GLN B  10      -7.553   6.273  -1.404  1.00  0.00           C  
ATOM    646  C   GLN B  10      -6.420   6.324  -0.388  1.00  0.00           C  
ATOM    647  O   GLN B  10      -5.288   6.661  -0.735  1.00  0.00           O  
ATOM    648  CB  GLN B  10      -8.407   7.536  -1.309  1.00  0.00           C  
ATOM    649  CG  GLN B  10      -9.512   7.591  -2.347  1.00  0.00           C  
ATOM    650  CD  GLN B  10      -8.991   7.387  -3.750  1.00  0.00           C  
ATOM    651  OE1 GLN B  10      -8.098   8.102  -4.205  1.00  0.00           O  
ATOM    652  NE2 GLN B  10      -9.550   6.414  -4.444  1.00  0.00           N  
ATOM    653  H   GLN B  10      -9.322   5.207  -0.948  1.00  0.00           H  
ATOM    654  HA  GLN B  10      -7.124   6.217  -2.394  1.00  0.00           H  
ATOM    655  HB2 GLN B  10      -8.859   7.579  -0.328  1.00  0.00           H  
ATOM    656  HB3 GLN B  10      -7.773   8.400  -1.443  1.00  0.00           H  
ATOM    657  HG2 GLN B  10     -10.227   6.808  -2.129  1.00  0.00           H  
ATOM    658  HG3 GLN B  10      -9.998   8.549  -2.291  1.00  0.00           H  
ATOM    659 HE21 GLN B  10     -10.262   5.893  -4.017  1.00  0.00           H  
ATOM    660 HE22 GLN B  10      -9.221   6.240  -5.353  1.00  0.00           H  
ATOM    661  N   ALA B  11      -6.728   5.972   0.858  1.00  0.00           N  
ATOM    662  CA  ALA B  11      -5.730   5.964   1.918  1.00  0.00           C  
ATOM    663  C   ALA B  11      -4.619   4.987   1.573  1.00  0.00           C  
ATOM    664  O   ALA B  11      -3.434   5.289   1.725  1.00  0.00           O  
ATOM    665  CB  ALA B  11      -6.364   5.600   3.251  1.00  0.00           C  
ATOM    666  H   ALA B  11      -7.650   5.701   1.068  1.00  0.00           H  
ATOM    667  HA  ALA B  11      -5.316   6.958   1.998  1.00  0.00           H  
ATOM    668  HB1 ALA B  11      -7.366   5.230   3.087  1.00  0.00           H  
ATOM    669  HB2 ALA B  11      -5.773   4.835   3.734  1.00  0.00           H  
ATOM    670  HB3 ALA B  11      -6.401   6.476   3.881  1.00  0.00           H  
ATOM    671  N   LEU B  12      -5.016   3.820   1.080  1.00  0.00           N  
ATOM    672  CA  LEU B  12      -4.065   2.798   0.683  1.00  0.00           C  
ATOM    673  C   LEU B  12      -3.280   3.250  -0.533  1.00  0.00           C  
ATOM    674  O   LEU B  12      -2.064   3.193  -0.533  1.00  0.00           O  
ATOM    675  CB  LEU B  12      -4.776   1.482   0.383  1.00  0.00           C  
ATOM    676  CG  LEU B  12      -5.259   0.721   1.614  1.00  0.00           C  
ATOM    677  CD1 LEU B  12      -6.282  -0.333   1.230  1.00  0.00           C  
ATOM    678  CD2 LEU B  12      -4.079   0.070   2.316  1.00  0.00           C  
ATOM    679  H   LEU B  12      -5.975   3.651   0.970  1.00  0.00           H  
ATOM    680  HA  LEU B  12      -3.381   2.648   1.504  1.00  0.00           H  
ATOM    681  HB2 LEU B  12      -5.624   1.692  -0.244  1.00  0.00           H  
ATOM    682  HB3 LEU B  12      -4.095   0.847  -0.160  1.00  0.00           H  
ATOM    683  HG  LEU B  12      -5.724   1.414   2.301  1.00  0.00           H  
ATOM    684 HD11 LEU B  12      -6.825  -0.008   0.355  1.00  0.00           H  
ATOM    685 HD12 LEU B  12      -5.774  -1.262   1.013  1.00  0.00           H  
ATOM    686 HD13 LEU B  12      -6.970  -0.482   2.048  1.00  0.00           H  
ATOM    687 HD21 LEU B  12      -3.225   0.729   2.270  1.00  0.00           H  
ATOM    688 HD22 LEU B  12      -4.336  -0.117   3.345  1.00  0.00           H  
ATOM    689 HD23 LEU B  12      -3.841  -0.865   1.827  1.00  0.00           H  
ATOM    690  N   LYS B  13      -3.982   3.713  -1.561  1.00  0.00           N  
ATOM    691  CA  LYS B  13      -3.339   4.189  -2.787  1.00  0.00           C  
ATOM    692  C   LYS B  13      -2.298   5.259  -2.478  1.00  0.00           C  
ATOM    693  O   LYS B  13      -1.209   5.242  -3.038  1.00  0.00           O  
ATOM    694  CB  LYS B  13      -4.383   4.747  -3.756  1.00  0.00           C  
ATOM    695  CG  LYS B  13      -4.746   3.810  -4.904  1.00  0.00           C  
ATOM    696  CD  LYS B  13      -5.234   2.454  -4.412  1.00  0.00           C  
ATOM    697  CE  LYS B  13      -5.658   1.565  -5.574  1.00  0.00           C  
ATOM    698  NZ  LYS B  13      -5.930   0.166  -5.147  1.00  0.00           N  
ATOM    699  H   LYS B  13      -4.965   3.744  -1.494  1.00  0.00           H  
ATOM    700  HA  LYS B  13      -2.838   3.347  -3.250  1.00  0.00           H  
ATOM    701  HB2 LYS B  13      -5.283   4.966  -3.202  1.00  0.00           H  
ATOM    702  HB3 LYS B  13      -4.005   5.666  -4.178  1.00  0.00           H  
ATOM    703  HG2 LYS B  13      -5.528   4.267  -5.492  1.00  0.00           H  
ATOM    704  HG3 LYS B  13      -3.869   3.665  -5.521  1.00  0.00           H  
ATOM    705  HD2 LYS B  13      -4.438   1.968  -3.870  1.00  0.00           H  
ATOM    706  HD3 LYS B  13      -6.082   2.604  -3.758  1.00  0.00           H  
ATOM    707  HE2 LYS B  13      -6.556   1.976  -6.016  1.00  0.00           H  
ATOM    708  HE3 LYS B  13      -4.868   1.557  -6.309  1.00  0.00           H  
ATOM    709  HZ1 LYS B  13      -6.236   0.147  -4.156  1.00  0.00           H  
ATOM    710  HZ2 LYS B  13      -6.681  -0.252  -5.744  1.00  0.00           H  
ATOM    711  HZ3 LYS B  13      -5.065  -0.413  -5.245  1.00  0.00           H  
ATOM    712  N   ALA B  14      -2.629   6.176  -1.576  1.00  0.00           N  
ATOM    713  CA  ALA B  14      -1.702   7.236  -1.195  1.00  0.00           C  
ATOM    714  C   ALA B  14      -0.451   6.642  -0.553  1.00  0.00           C  
ATOM    715  O   ALA B  14       0.672   7.068  -0.830  1.00  0.00           O  
ATOM    716  CB  ALA B  14      -2.379   8.215  -0.247  1.00  0.00           C  
ATOM    717  H   ALA B  14      -3.519   6.134  -1.152  1.00  0.00           H  
ATOM    718  HA  ALA B  14      -1.419   7.771  -2.091  1.00  0.00           H  
ATOM    719  HB1 ALA B  14      -3.418   7.944  -0.134  1.00  0.00           H  
ATOM    720  HB2 ALA B  14      -1.892   8.179   0.717  1.00  0.00           H  
ATOM    721  HB3 ALA B  14      -2.309   9.215  -0.649  1.00  0.00           H  
ATOM    722  N   ARG B  15      -0.657   5.639   0.288  1.00  0.00           N  
ATOM    723  CA  ARG B  15       0.443   4.953   0.960  1.00  0.00           C  
ATOM    724  C   ARG B  15       1.227   4.125  -0.047  1.00  0.00           C  
ATOM    725  O   ARG B  15       2.455   4.098  -0.035  1.00  0.00           O  
ATOM    726  CB  ARG B  15      -0.107   4.041   2.056  1.00  0.00           C  
ATOM    727  CG  ARG B  15      -0.639   4.779   3.271  1.00  0.00           C  
ATOM    728  CD  ARG B  15       0.457   5.025   4.289  1.00  0.00           C  
ATOM    729  NE  ARG B  15       0.955   3.776   4.865  1.00  0.00           N  
ATOM    730  CZ  ARG B  15       0.300   3.057   5.779  1.00  0.00           C  
ATOM    731  NH1 ARG B  15      -0.864   3.476   6.257  1.00  0.00           N  
ATOM    732  NH2 ARG B  15       0.811   1.911   6.213  1.00  0.00           N  
ATOM    733  H   ARG B  15      -1.579   5.333   0.452  1.00  0.00           H  
ATOM    734  HA  ARG B  15       1.095   5.696   1.394  1.00  0.00           H  
ATOM    735  HB2 ARG B  15      -0.911   3.451   1.644  1.00  0.00           H  
ATOM    736  HB3 ARG B  15       0.682   3.379   2.382  1.00  0.00           H  
ATOM    737  HG2 ARG B  15      -1.046   5.728   2.956  1.00  0.00           H  
ATOM    738  HG3 ARG B  15      -1.419   4.186   3.728  1.00  0.00           H  
ATOM    739  HD2 ARG B  15       1.273   5.538   3.805  1.00  0.00           H  
ATOM    740  HD3 ARG B  15       0.064   5.640   5.081  1.00  0.00           H  
ATOM    741  HE  ARG B  15       1.823   3.440   4.528  1.00  0.00           H  
ATOM    742 HH11 ARG B  15      -1.263   4.339   5.935  1.00  0.00           H  
ATOM    743 HH12 ARG B  15      -1.358   2.924   6.938  1.00  0.00           H  
ATOM    744 HH21 ARG B  15       1.696   1.577   5.849  1.00  0.00           H  
ATOM    745 HH22 ARG B  15       0.325   1.367   6.907  1.00  0.00           H  
ATOM    746  N   ASN B  16       0.490   3.463  -0.921  1.00  0.00           N  
ATOM    747  CA  ASN B  16       1.052   2.629  -1.961  1.00  0.00           C  
ATOM    748  C   ASN B  16       1.909   3.467  -2.891  1.00  0.00           C  
ATOM    749  O   ASN B  16       3.036   3.106  -3.208  1.00  0.00           O  
ATOM    750  CB  ASN B  16      -0.089   1.942  -2.720  1.00  0.00           C  
ATOM    751  CG  ASN B  16      -0.593   0.701  -1.999  1.00  0.00           C  
ATOM    752  OD1 ASN B  16      -0.868   0.735  -0.803  1.00  0.00           O  
ATOM    753  ND2 ASN B  16      -0.743  -0.398  -2.719  1.00  0.00           N  
ATOM    754  H   ASN B  16      -0.487   3.546  -0.869  1.00  0.00           H  
ATOM    755  HA  ASN B  16       1.670   1.878  -1.491  1.00  0.00           H  
ATOM    756  HB2 ASN B  16      -0.913   2.635  -2.816  1.00  0.00           H  
ATOM    757  HB3 ASN B  16       0.246   1.662  -3.700  1.00  0.00           H  
ATOM    758 HD21 ASN B  16      -0.539  -0.365  -3.680  1.00  0.00           H  
ATOM    759 HD22 ASN B  16      -1.044  -1.209  -2.262  1.00  0.00           H  
ATOM    760  N   TYR B  17       1.365   4.599  -3.301  1.00  0.00           N  
ATOM    761  CA  TYR B  17       2.057   5.528  -4.182  1.00  0.00           C  
ATOM    762  C   TYR B  17       3.365   5.998  -3.560  1.00  0.00           C  
ATOM    763  O   TYR B  17       4.409   6.014  -4.214  1.00  0.00           O  
ATOM    764  CB  TYR B  17       1.152   6.729  -4.441  1.00  0.00           C  
ATOM    765  CG  TYR B  17       1.670   7.692  -5.486  1.00  0.00           C  
ATOM    766  CD1 TYR B  17       1.922   7.271  -6.785  1.00  0.00           C  
ATOM    767  CD2 TYR B  17       1.898   9.024  -5.171  1.00  0.00           C  
ATOM    768  CE1 TYR B  17       2.385   8.155  -7.741  1.00  0.00           C  
ATOM    769  CE2 TYR B  17       2.363   9.910  -6.123  1.00  0.00           C  
ATOM    770  CZ  TYR B  17       2.604   9.471  -7.405  1.00  0.00           C  
ATOM    771  OH  TYR B  17       3.062  10.355  -8.354  1.00  0.00           O  
ATOM    772  H   TYR B  17       0.458   4.830  -2.990  1.00  0.00           H  
ATOM    773  HA  TYR B  17       2.264   5.025  -5.114  1.00  0.00           H  
ATOM    774  HB2 TYR B  17       0.187   6.372  -4.764  1.00  0.00           H  
ATOM    775  HB3 TYR B  17       1.030   7.277  -3.518  1.00  0.00           H  
ATOM    776  HD1 TYR B  17       1.750   6.238  -7.044  1.00  0.00           H  
ATOM    777  HD2 TYR B  17       1.709   9.367  -4.166  1.00  0.00           H  
ATOM    778  HE1 TYR B  17       2.574   7.810  -8.746  1.00  0.00           H  
ATOM    779  HE2 TYR B  17       2.536  10.943  -5.860  1.00  0.00           H  
ATOM    780  HH  TYR B  17       2.721  11.233  -8.164  1.00  0.00           H  
ATOM    781  N   ALA B  18       3.291   6.394  -2.297  1.00  0.00           N  
ATOM    782  CA  ALA B  18       4.458   6.887  -1.575  1.00  0.00           C  
ATOM    783  C   ALA B  18       5.487   5.783  -1.338  1.00  0.00           C  
ATOM    784  O   ALA B  18       6.693   6.028  -1.390  1.00  0.00           O  
ATOM    785  CB  ALA B  18       4.036   7.510  -0.252  1.00  0.00           C  
ATOM    786  H   ALA B  18       2.419   6.365  -1.839  1.00  0.00           H  
ATOM    787  HA  ALA B  18       4.914   7.661  -2.175  1.00  0.00           H  
ATOM    788  HB1 ALA B  18       3.064   7.968  -0.363  1.00  0.00           H  
ATOM    789  HB2 ALA B  18       3.988   6.745   0.511  1.00  0.00           H  
ATOM    790  HB3 ALA B  18       4.755   8.263   0.038  1.00  0.00           H  
ATOM    791  N   ALA B  19       5.010   4.577  -1.066  1.00  0.00           N  
ATOM    792  CA  ALA B  19       5.890   3.446  -0.801  1.00  0.00           C  
ATOM    793  C   ALA B  19       6.569   2.933  -2.070  1.00  0.00           C  
ATOM    794  O   ALA B  19       7.759   2.641  -2.054  1.00  0.00           O  
ATOM    795  CB  ALA B  19       5.119   2.325  -0.121  1.00  0.00           C  
ATOM    796  H   ALA B  19       4.036   4.445  -1.024  1.00  0.00           H  
ATOM    797  HA  ALA B  19       6.656   3.782  -0.115  1.00  0.00           H  
ATOM    798  HB1 ALA B  19       4.067   2.571  -0.101  1.00  0.00           H  
ATOM    799  HB2 ALA B  19       5.263   1.405  -0.668  1.00  0.00           H  
ATOM    800  HB3 ALA B  19       5.478   2.202   0.891  1.00  0.00           H  
ATOM    801  N   LYS B  20       5.812   2.822  -3.158  1.00  0.00           N  
ATOM    802  CA  LYS B  20       6.348   2.331  -4.434  1.00  0.00           C  
ATOM    803  C   LYS B  20       7.580   3.113  -4.871  1.00  0.00           C  
ATOM    804  O   LYS B  20       8.621   2.525  -5.176  1.00  0.00           O  
ATOM    805  CB  LYS B  20       5.274   2.400  -5.518  1.00  0.00           C  
ATOM    806  CG  LYS B  20       4.214   1.330  -5.369  1.00  0.00           C  
ATOM    807  CD  LYS B  20       3.017   1.601  -6.254  1.00  0.00           C  
ATOM    808  CE  LYS B  20       1.919   0.586  -5.999  1.00  0.00           C  
ATOM    809  NZ  LYS B  20       0.687   0.866  -6.782  1.00  0.00           N  
ATOM    810  H   LYS B  20       4.860   3.070  -3.105  1.00  0.00           H  
ATOM    811  HA  LYS B  20       6.632   1.299  -4.293  1.00  0.00           H  
ATOM    812  HB2 LYS B  20       4.791   3.365  -5.470  1.00  0.00           H  
ATOM    813  HB3 LYS B  20       5.737   2.286  -6.485  1.00  0.00           H  
ATOM    814  HG2 LYS B  20       4.639   0.376  -5.638  1.00  0.00           H  
ATOM    815  HG3 LYS B  20       3.888   1.304  -4.339  1.00  0.00           H  
ATOM    816  HD2 LYS B  20       2.640   2.591  -6.042  1.00  0.00           H  
ATOM    817  HD3 LYS B  20       3.321   1.539  -7.288  1.00  0.00           H  
ATOM    818  HE2 LYS B  20       2.286  -0.396  -6.262  1.00  0.00           H  
ATOM    819  HE3 LYS B  20       1.676   0.606  -4.946  1.00  0.00           H  
ATOM    820  HZ1 LYS B  20       0.549   1.895  -6.885  1.00  0.00           H  
ATOM    821  HZ2 LYS B  20       0.754   0.444  -7.732  1.00  0.00           H  
ATOM    822  HZ3 LYS B  20      -0.142   0.462  -6.295  1.00  0.00           H  
ATOM    823  N   GLN B  21       7.468   4.435  -4.889  1.00  0.00           N  
ATOM    824  CA  GLN B  21       8.585   5.277  -5.283  1.00  0.00           C  
ATOM    825  C   GLN B  21       9.725   5.151  -4.281  1.00  0.00           C  
ATOM    826  O   GLN B  21      10.891   5.286  -4.642  1.00  0.00           O  
ATOM    827  CB  GLN B  21       8.144   6.733  -5.429  1.00  0.00           C  
ATOM    828  CG  GLN B  21       7.411   7.270  -4.220  1.00  0.00           C  
ATOM    829  CD  GLN B  21       6.788   8.622  -4.476  1.00  0.00           C  
ATOM    830  OE1 GLN B  21       7.483   9.631  -4.588  1.00  0.00           O  
ATOM    831  NE2 GLN B  21       5.474   8.643  -4.602  1.00  0.00           N  
ATOM    832  H   GLN B  21       6.617   4.849  -4.631  1.00  0.00           H  
ATOM    833  HA  GLN B  21       8.933   4.921  -6.240  1.00  0.00           H  
ATOM    834  HB2 GLN B  21       9.017   7.346  -5.594  1.00  0.00           H  
ATOM    835  HB3 GLN B  21       7.491   6.814  -6.287  1.00  0.00           H  
ATOM    836  HG2 GLN B  21       6.629   6.575  -3.947  1.00  0.00           H  
ATOM    837  HG3 GLN B  21       8.111   7.362  -3.404  1.00  0.00           H  
ATOM    838 HE21 GLN B  21       4.990   7.788  -4.522  1.00  0.00           H  
ATOM    839 HE22 GLN B  21       5.036   9.505  -4.765  1.00  0.00           H  
ATOM    840  N   LYS B  22       9.387   4.851  -3.030  1.00  0.00           N  
ATOM    841  CA  LYS B  22      10.399   4.669  -2.004  1.00  0.00           C  
ATOM    842  C   LYS B  22      11.159   3.381  -2.254  1.00  0.00           C  
ATOM    843  O   LYS B  22      12.381   3.365  -2.196  1.00  0.00           O  
ATOM    844  CB  LYS B  22       9.799   4.647  -0.599  1.00  0.00           C  
ATOM    845  CG  LYS B  22       9.563   6.027  -0.016  1.00  0.00           C  
ATOM    846  CD  LYS B  22       9.782   6.042   1.489  1.00  0.00           C  
ATOM    847  CE  LYS B  22      11.236   5.757   1.839  1.00  0.00           C  
ATOM    848  NZ  LYS B  22      11.478   5.791   3.300  1.00  0.00           N  
ATOM    849  H   LYS B  22       8.441   4.725  -2.803  1.00  0.00           H  
ATOM    850  HA  LYS B  22      11.091   5.495  -2.077  1.00  0.00           H  
ATOM    851  HB2 LYS B  22       8.852   4.129  -0.634  1.00  0.00           H  
ATOM    852  HB3 LYS B  22      10.466   4.112   0.059  1.00  0.00           H  
ATOM    853  HG2 LYS B  22      10.250   6.722  -0.476  1.00  0.00           H  
ATOM    854  HG3 LYS B  22       8.548   6.327  -0.227  1.00  0.00           H  
ATOM    855  HD2 LYS B  22       9.516   7.014   1.870  1.00  0.00           H  
ATOM    856  HD3 LYS B  22       9.156   5.286   1.945  1.00  0.00           H  
ATOM    857  HE2 LYS B  22      11.497   4.778   1.466  1.00  0.00           H  
ATOM    858  HE3 LYS B  22      11.857   6.500   1.362  1.00  0.00           H  
ATOM    859  HZ1 LYS B  22      10.676   5.358   3.808  1.00  0.00           H  
ATOM    860  HZ2 LYS B  22      12.350   5.261   3.534  1.00  0.00           H  
ATOM    861  HZ3 LYS B  22      11.586   6.777   3.623  1.00  0.00           H  
ATOM    862  N   VAL B  23      10.429   2.308  -2.546  1.00  0.00           N  
ATOM    863  CA  VAL B  23      11.050   1.018  -2.817  1.00  0.00           C  
ATOM    864  C   VAL B  23      12.056   1.147  -3.950  1.00  0.00           C  
ATOM    865  O   VAL B  23      13.205   0.721  -3.829  1.00  0.00           O  
ATOM    866  CB  VAL B  23      10.024  -0.067  -3.206  1.00  0.00           C  
ATOM    867  CG1 VAL B  23      10.736  -1.393  -3.437  1.00  0.00           C  
ATOM    868  CG2 VAL B  23       8.939  -0.210  -2.149  1.00  0.00           C  
ATOM    869  H   VAL B  23       9.448   2.389  -2.587  1.00  0.00           H  
ATOM    870  HA  VAL B  23      11.567   0.699  -1.922  1.00  0.00           H  
ATOM    871  HB  VAL B  23       9.554   0.230  -4.135  1.00  0.00           H  
ATOM    872 HG11 VAL B  23      11.763  -1.203  -3.714  1.00  0.00           H  
ATOM    873 HG12 VAL B  23      10.714  -1.976  -2.529  1.00  0.00           H  
ATOM    874 HG13 VAL B  23      10.244  -1.935  -4.231  1.00  0.00           H  
ATOM    875 HG21 VAL B  23       8.469   0.749  -1.988  1.00  0.00           H  
ATOM    876 HG22 VAL B  23       8.198  -0.921  -2.487  1.00  0.00           H  
ATOM    877 HG23 VAL B  23       9.376  -0.555  -1.224  1.00  0.00           H  
ATOM    878  N   GLN B  24      11.617   1.741  -5.050  1.00  0.00           N  
ATOM    879  CA  GLN B  24      12.483   1.922  -6.202  1.00  0.00           C  
ATOM    880  C   GLN B  24      13.659   2.822  -5.862  1.00  0.00           C  
ATOM    881  O   GLN B  24      14.786   2.550  -6.264  1.00  0.00           O  
ATOM    882  CB  GLN B  24      11.700   2.496  -7.380  1.00  0.00           C  
ATOM    883  CG  GLN B  24      10.594   1.581  -7.881  1.00  0.00           C  
ATOM    884  CD  GLN B  24      11.113   0.239  -8.368  1.00  0.00           C  
ATOM    885  OE1 GLN B  24      11.648  -0.561  -7.595  1.00  0.00           O  
ATOM    886  NE2 GLN B  24      10.955  -0.015  -9.655  1.00  0.00           N  
ATOM    887  H   GLN B  24      10.686   2.064  -5.087  1.00  0.00           H  
ATOM    888  HA  GLN B  24      12.868   0.954  -6.481  1.00  0.00           H  
ATOM    889  HB2 GLN B  24      11.251   3.430  -7.078  1.00  0.00           H  
ATOM    890  HB3 GLN B  24      12.382   2.681  -8.196  1.00  0.00           H  
ATOM    891  HG2 GLN B  24       9.897   1.409  -7.077  1.00  0.00           H  
ATOM    892  HG3 GLN B  24      10.086   2.071  -8.698  1.00  0.00           H  
ATOM    893 HE21 GLN B  24      10.519   0.665 -10.209  1.00  0.00           H  
ATOM    894 HE22 GLN B  24      11.276  -0.877 -10.003  1.00  0.00           H  
ATOM    895  N   ALA B  25      13.395   3.875  -5.099  1.00  0.00           N  
ATOM    896  CA  ALA B  25      14.443   4.807  -4.691  1.00  0.00           C  
ATOM    897  C   ALA B  25      15.460   4.096  -3.829  1.00  0.00           C  
ATOM    898  O   ALA B  25      16.653   4.244  -4.043  1.00  0.00           O  
ATOM    899  CB  ALA B  25      13.855   6.008  -3.963  1.00  0.00           C  
ATOM    900  H   ALA B  25      12.475   4.016  -4.786  1.00  0.00           H  
ATOM    901  HA  ALA B  25      14.951   5.161  -5.586  1.00  0.00           H  
ATOM    902  HB1 ALA B  25      13.142   6.504  -4.605  1.00  0.00           H  
ATOM    903  HB2 ALA B  25      13.359   5.676  -3.063  1.00  0.00           H  
ATOM    904  HB3 ALA B  25      14.647   6.697  -3.704  1.00  0.00           H  
ATOM    905  N   LEU B  26      14.982   3.301  -2.882  1.00  0.00           N  
ATOM    906  CA  LEU B  26      15.862   2.540  -2.014  1.00  0.00           C  
ATOM    907  C   LEU B  26      16.683   1.575  -2.854  1.00  0.00           C  
ATOM    908  O   LEU B  26      17.859   1.336  -2.569  1.00  0.00           O  
ATOM    909  CB  LEU B  26      15.056   1.788  -0.955  1.00  0.00           C  
ATOM    910  CG  LEU B  26      14.230   2.662  -0.014  1.00  0.00           C  
ATOM    911  CD1 LEU B  26      13.381   1.802   0.901  1.00  0.00           C  
ATOM    912  CD2 LEU B  26      15.133   3.568   0.802  1.00  0.00           C  
ATOM    913  H   LEU B  26      14.007   3.208  -2.780  1.00  0.00           H  
ATOM    914  HA  LEU B  26      16.532   3.234  -1.530  1.00  0.00           H  
ATOM    915  HB2 LEU B  26      14.387   1.108  -1.461  1.00  0.00           H  
ATOM    916  HB3 LEU B  26      15.743   1.208  -0.356  1.00  0.00           H  
ATOM    917  HG  LEU B  26      13.562   3.281  -0.595  1.00  0.00           H  
ATOM    918 HD11 LEU B  26      13.614   0.761   0.732  1.00  0.00           H  
ATOM    919 HD12 LEU B  26      13.590   2.057   1.929  1.00  0.00           H  
ATOM    920 HD13 LEU B  26      12.334   1.975   0.693  1.00  0.00           H  
ATOM    921 HD21 LEU B  26      16.055   3.052   1.023  1.00  0.00           H  
ATOM    922 HD22 LEU B  26      15.349   4.462   0.239  1.00  0.00           H  
ATOM    923 HD23 LEU B  26      14.635   3.833   1.725  1.00  0.00           H  
ATOM    924  N   ARG B  27      16.061   1.052  -3.912  1.00  0.00           N  
ATOM    925  CA  ARG B  27      16.738   0.146  -4.828  1.00  0.00           C  
ATOM    926  C   ARG B  27      17.961   0.835  -5.432  1.00  0.00           C  
ATOM    927  O   ARG B  27      19.075   0.322  -5.336  1.00  0.00           O  
ATOM    928  CB  ARG B  27      15.803  -0.311  -5.952  1.00  0.00           C  
ATOM    929  CG  ARG B  27      15.375  -1.768  -5.866  1.00  0.00           C  
ATOM    930  CD  ARG B  27      14.441  -2.014  -4.691  1.00  0.00           C  
ATOM    931  NE  ARG B  27      13.921  -3.382  -4.665  1.00  0.00           N  
ATOM    932  CZ  ARG B  27      13.063  -3.885  -5.555  1.00  0.00           C  
ATOM    933  NH1 ARG B  27      12.573  -3.129  -6.532  1.00  0.00           N  
ATOM    934  NH2 ARG B  27      12.677  -5.147  -5.450  1.00  0.00           N  
ATOM    935  H   ARG B  27      15.122   1.301  -4.089  1.00  0.00           H  
ATOM    936  HA  ARG B  27      17.066  -0.713  -4.261  1.00  0.00           H  
ATOM    937  HB2 ARG B  27      14.913   0.301  -5.930  1.00  0.00           H  
ATOM    938  HB3 ARG B  27      16.302  -0.163  -6.898  1.00  0.00           H  
ATOM    939  HG2 ARG B  27      14.867  -2.034  -6.779  1.00  0.00           H  
ATOM    940  HG3 ARG B  27      16.255  -2.386  -5.749  1.00  0.00           H  
ATOM    941  HD2 ARG B  27      14.984  -1.831  -3.776  1.00  0.00           H  
ATOM    942  HD3 ARG B  27      13.613  -1.324  -4.760  1.00  0.00           H  
ATOM    943  HE  ARG B  27      14.238  -3.973  -3.937  1.00  0.00           H  
ATOM    944 HH11 ARG B  27      12.838  -2.168  -6.612  1.00  0.00           H  
ATOM    945 HH12 ARG B  27      11.928  -3.525  -7.202  1.00  0.00           H  
ATOM    946 HH21 ARG B  27      13.026  -5.722  -4.700  1.00  0.00           H  
ATOM    947 HH22 ARG B  27      12.034  -5.536  -6.116  1.00  0.00           H  
ATOM    948  N   HIS B  28      17.759   2.004  -6.049  1.00  0.00           N  
ATOM    949  CA  HIS B  28      18.855   2.734  -6.644  1.00  0.00           C  
ATOM    950  C   HIS B  28      19.800   3.232  -5.592  1.00  0.00           C  
ATOM    951  O   HIS B  28      21.017   3.077  -5.696  1.00  0.00           O  
ATOM    952  CB  HIS B  28      18.421   3.997  -7.323  1.00  0.00           C  
ATOM    953  CG  HIS B  28      17.036   4.115  -7.806  1.00  0.00           C  
ATOM    954  ND1 HIS B  28      16.473   3.422  -8.850  1.00  0.00           N  
ATOM    955  CD2 HIS B  28      16.114   4.965  -7.358  1.00  0.00           C  
ATOM    956  CE1 HIS B  28      15.225   3.885  -9.010  1.00  0.00           C  
ATOM    957  NE2 HIS B  28      14.953   4.830  -8.123  1.00  0.00           N  
ATOM    958  H   HIS B  28      16.862   2.387  -6.103  1.00  0.00           H  
ATOM    959  HA  HIS B  28      19.366   2.114  -7.341  1.00  0.00           H  
ATOM    960  HB2 HIS B  28      18.544   4.791  -6.617  1.00  0.00           H  
ATOM    961  HB3 HIS B  28      19.073   4.160  -8.134  1.00  0.00           H  
ATOM    962  HD1 HIS B  28      16.907   2.723  -9.388  1.00  0.00           H  
ATOM    963  HD2 HIS B  28      16.260   5.632  -6.510  1.00  0.00           H  
ATOM    964  HE1 HIS B  28      14.535   3.534  -9.763  1.00  0.00           H  
ATOM    965  N   LYS B  29      19.201   3.913  -4.621  1.00  0.00           N  
ATOM    966  CA  LYS B  29      19.926   4.552  -3.553  1.00  0.00           C  
ATOM    967  C   LYS B  29      20.916   3.593  -2.900  1.00  0.00           C  
ATOM    968  O   LYS B  29      21.920   4.014  -2.325  1.00  0.00           O  
ATOM    969  CB  LYS B  29      18.967   5.106  -2.495  1.00  0.00           C  
ATOM    970  CG  LYS B  29      19.638   6.018  -1.477  1.00  0.00           C  
ATOM    971  CD  LYS B  29      18.646   6.540  -0.450  1.00  0.00           C  
ATOM    972  CE  LYS B  29      19.293   7.567   0.465  1.00  0.00           C  
ATOM    973  NZ  LYS B  29      18.347   8.063   1.495  1.00  0.00           N  
ATOM    974  H   LYS B  29      18.223   4.033  -4.658  1.00  0.00           H  
ATOM    975  HA  LYS B  29      20.446   5.375  -4.011  1.00  0.00           H  
ATOM    976  HB2 LYS B  29      18.186   5.668  -2.990  1.00  0.00           H  
ATOM    977  HB3 LYS B  29      18.519   4.278  -1.964  1.00  0.00           H  
ATOM    978  HG2 LYS B  29      20.409   5.463  -0.965  1.00  0.00           H  
ATOM    979  HG3 LYS B  29      20.078   6.858  -1.995  1.00  0.00           H  
ATOM    980  HD2 LYS B  29      17.816   6.999  -0.962  1.00  0.00           H  
ATOM    981  HD3 LYS B  29      18.292   5.711   0.146  1.00  0.00           H  
ATOM    982  HE2 LYS B  29      20.141   7.111   0.954  1.00  0.00           H  
ATOM    983  HE3 LYS B  29      19.631   8.401  -0.133  1.00  0.00           H  
ATOM    984  HZ1 LYS B  29      17.399   8.190   1.084  1.00  0.00           H  
ATOM    985  HZ2 LYS B  29      18.279   7.378   2.282  1.00  0.00           H  
ATOM    986  HZ3 LYS B  29      18.674   8.977   1.876  1.00  0.00           H  
ATOM    987  N   CYS B  30      20.626   2.305  -3.008  1.00  0.00           N  
ATOM    988  CA  CYS B  30      21.484   1.282  -2.434  1.00  0.00           C  
ATOM    989  C   CYS B  30      21.168  -0.092  -3.027  1.00  0.00           C  
ATOM    990  O   CYS B  30      21.912  -0.592  -3.875  1.00  0.00           O  
ATOM    991  CB  CYS B  30      21.326   1.263  -0.911  1.00  0.00           C  
ATOM    992  SG  CYS B  30      22.407   0.070  -0.061  1.00  0.00           S  
ATOM    993  H   CYS B  30      19.810   2.037  -3.502  1.00  0.00           H  
ATOM    994  HA  CYS B  30      22.505   1.537  -2.676  1.00  0.00           H  
ATOM    995  HB2 CYS B  30      21.554   2.243  -0.522  1.00  0.00           H  
ATOM    996  HB3 CYS B  30      20.305   1.014  -0.665  1.00  0.00           H  
ATOM    997  N   GLY B  31      20.068  -0.698  -2.589  1.00  0.00           N  
ATOM    998  CA  GLY B  31      19.687  -2.003  -3.094  1.00  0.00           C  
ATOM    999  C   GLY B  31      20.470  -3.117  -2.434  1.00  0.00           C  
ATOM   1000  O   GLY B  31      21.457  -3.603  -2.985  1.00  0.00           O  
ATOM   1001  H   GLY B  31      19.510  -0.256  -1.918  1.00  0.00           H  
ATOM   1002  HA2 GLY B  31      18.632  -2.157  -2.910  1.00  0.00           H  
ATOM   1003  HA3 GLY B  31      19.865  -2.034  -4.159  1.00  0.00           H  
TER    1007      NH2 B  32                                                      
ENDMDL                                                                          
