# Supplementary material for: Comparative Performance of High-Throughput Methods for Protein pKa Predictions
Source: J Chem Inf Model. 2023 Aug 8;63(16):5169–81. doi: 10.1021/acs.jcim.3c00165 (PMC10466379; doi:10.1021/acs.jcim.3c00165)
Supplement: Supplementary file 3 — ci3c00165_si_003.zip [file ci3c00165_si_003.zip › curated_pdbs/1pga_curated_48.pdb]

MODEL       13                                                                  
ATOM      1  N   MET A   1     -13.555   1.220   2.512  1.00  1.81           N  
ATOM      2  CA  MET A   1     -13.088   0.163   3.453  1.00  0.36           C  
ATOM      3  C   MET A   1     -11.584   0.320   3.694  1.00  0.42           C  
ATOM      4  O   MET A   1     -10.907   1.022   2.970  1.00  0.94           O  
ATOM      5  CB  MET A   1     -13.362  -1.228   2.879  1.00  1.52           C  
ATOM      6  CG  MET A   1     -14.746  -1.240   2.229  1.00  1.44           C  
ATOM      7  SD  MET A   1     -14.843  -0.817   0.472  1.00  2.41           S  
ATOM      8  CE  MET A   1     -16.443  -1.593   0.139  1.00  2.69           C  
ATOM      9  H1  MET A   1     -12.737   1.758   2.160  1.00  2.74           H  
ATOM     10  H2  MET A   1     -14.050   0.779   1.711  1.00  2.53           H  
ATOM     11  H3  MET A   1     -14.205   1.864   3.008  1.00  1.74           H  
ATOM     12  HA  MET A   1     -13.610   0.268   4.391  1.00  0.98           H  
ATOM     13  HB2 MET A   1     -12.612  -1.470   2.141  1.00  2.46           H  
ATOM     14  HB3 MET A   1     -13.327  -1.961   3.673  1.00  2.19           H  
ATOM     15  HG2 MET A   1     -15.167  -2.228   2.352  1.00  2.27           H  
ATOM     16  HG3 MET A   1     -15.376  -0.548   2.768  1.00  0.68           H  
ATOM     17  HE1 MET A   1     -17.059  -1.544   1.024  1.00  1.88           H  
ATOM     18  HE2 MET A   1     -16.934  -1.074  -0.670  1.00  3.12           H  
ATOM     19  HE3 MET A   1     -16.291  -2.627  -0.137  1.00  3.66           H  
ATOM     20  N   THR A   2     -11.097  -0.339   4.709  1.00  0.33           N  
ATOM     21  CA  THR A   2      -9.639  -0.244   5.015  1.00  0.29           C  
ATOM     22  C   THR A   2      -8.895  -1.441   4.417  1.00  0.24           C  
ATOM     23  O   THR A   2      -9.182  -2.576   4.746  1.00  0.31           O  
ATOM     24  CB  THR A   2      -9.450  -0.238   6.536  1.00  0.32           C  
ATOM     25  OG1 THR A   2     -10.374   0.733   7.014  1.00  0.39           O  
ATOM     26  CG2 THR A   2      -8.072   0.287   6.928  1.00  0.30           C  
ATOM     27  H   THR A   2     -11.683  -0.893   5.266  1.00  0.72           H  
ATOM     28  HA  THR A   2      -9.243   0.668   4.603  1.00  0.28           H  
ATOM     29  HB  THR A   2      -9.638  -1.204   6.970  1.00  0.32           H  
ATOM     30  HG1 THR A   2     -10.392   0.680   7.972  1.00  1.09           H  
ATOM     31 HG21 THR A   2      -7.371   0.108   6.128  1.00  1.09           H  
ATOM     32 HG22 THR A   2      -8.128   1.348   7.122  1.00  1.20           H  
ATOM     33 HG23 THR A   2      -7.729  -0.219   7.820  1.00  1.15           H  
ATOM     34  N   TYR A   3      -7.952  -1.166   3.552  1.00  0.14           N  
ATOM     35  CA  TYR A   3      -7.180  -2.289   2.932  1.00  0.11           C  
ATOM     36  C   TYR A   3      -5.873  -2.500   3.700  1.00  0.09           C  
ATOM     37  O   TYR A   3      -5.516  -1.703   4.545  1.00  0.16           O  
ATOM     38  CB  TYR A   3      -6.878  -1.967   1.466  1.00  0.09           C  
ATOM     39  CG  TYR A   3      -8.127  -1.375   0.809  1.00  0.07           C  
ATOM     40  CD1 TYR A   3      -8.494  -0.065   1.045  1.00  0.05           C  
ATOM     41  CD2 TYR A   3      -8.906  -2.146  -0.027  1.00  0.08           C  
ATOM     42  CE1 TYR A   3      -9.622   0.464   0.451  1.00  0.04           C  
ATOM     43  CE2 TYR A   3     -10.034  -1.617  -0.621  1.00  0.07           C  
ATOM     44  CZ  TYR A   3     -10.401  -0.308  -0.387  1.00  0.05           C  
ATOM     45  OH  TYR A   3     -11.528   0.221  -0.980  1.00  0.05           O  
ATOM     46  H   TYR A   3      -7.748  -0.233   3.320  1.00  0.10           H  
ATOM     47  HA  TYR A   3      -7.767  -3.192   2.981  1.00  0.15           H  
ATOM     48  HB2 TYR A   3      -6.069  -1.257   1.403  1.00  0.07           H  
ATOM     49  HB3 TYR A   3      -6.597  -2.872   0.945  1.00  0.13           H  
ATOM     50  HD1 TYR A   3      -7.892   0.551   1.696  1.00  0.04           H  
ATOM     51  HD2 TYR A   3      -8.632  -3.171  -0.219  1.00  0.10           H  
ATOM     52  HE1 TYR A   3      -9.898   1.489   0.644  1.00  0.03           H  
ATOM     53  HE2 TYR A   3     -10.634  -2.232  -1.275  1.00  0.08           H  
ATOM     54  HH  TYR A   3     -11.288   1.063  -1.376  1.00  1.06           H  
ATOM     55  N   LYS A   4      -5.189  -3.569   3.382  1.00  0.03           N  
ATOM     56  CA  LYS A   4      -3.904  -3.869   4.090  1.00  0.03           C  
ATOM     57  C   LYS A   4      -2.731  -3.813   3.109  1.00  0.05           C  
ATOM     58  O   LYS A   4      -2.658  -4.590   2.189  1.00  0.08           O  
ATOM     59  CB  LYS A   4      -3.995  -5.275   4.679  1.00  0.03           C  
ATOM     60  CG  LYS A   4      -3.147  -5.356   5.950  1.00  0.10           C  
ATOM     61  CD  LYS A   4      -2.804  -6.824   6.233  1.00  0.21           C  
ATOM     62  CE  LYS A   4      -1.920  -6.904   7.481  1.00  1.01           C  
ATOM     63  NZ  LYS A   4      -0.545  -7.348   7.117  1.00  2.17           N  
ATOM     64  H   LYS A   4      -5.516  -4.172   2.683  1.00  0.07           H  
ATOM     65  HA  LYS A   4      -3.747  -3.155   4.882  1.00  0.06           H  
ATOM     66  HB2 LYS A   4      -5.025  -5.502   4.912  1.00  0.08           H  
ATOM     67  HB3 LYS A   4      -3.634  -5.989   3.958  1.00  0.05           H  
ATOM     68  HG2 LYS A   4      -2.236  -4.791   5.816  1.00  0.11           H  
ATOM     69  HG3 LYS A   4      -3.699  -4.947   6.781  1.00  0.26           H  
ATOM     70  HD2 LYS A   4      -3.714  -7.382   6.399  1.00  1.00           H  
ATOM     71  HD3 LYS A   4      -2.279  -7.246   5.389  1.00  0.91           H  
ATOM     72  HE2 LYS A   4      -1.865  -5.933   7.949  1.00  1.92           H  
ATOM     73  HE3 LYS A   4      -2.345  -7.609   8.181  1.00  1.29           H  
ATOM     74  HZ1 LYS A   4      -0.600  -8.088   6.388  1.00  2.35           H  
ATOM     75  HZ2 LYS A   4      -0.005  -6.539   6.749  1.00  3.02           H  
ATOM     76  HZ3 LYS A   4      -0.068  -7.728   7.961  1.00  2.73           H  
ATOM     77  N   LEU A   5      -1.833  -2.902   3.335  1.00  0.06           N  
ATOM     78  CA  LEU A   5      -0.662  -2.787   2.414  1.00  0.08           C  
ATOM     79  C   LEU A   5       0.447  -3.759   2.840  1.00  0.07           C  
ATOM     80  O   LEU A   5       0.573  -4.095   4.002  1.00  0.06           O  
ATOM     81  CB  LEU A   5      -0.136  -1.330   2.465  1.00  0.10           C  
ATOM     82  CG  LEU A   5       1.255  -1.184   1.779  1.00  0.12           C  
ATOM     83  CD1 LEU A   5       1.124  -1.382   0.266  1.00  0.13           C  
ATOM     84  CD2 LEU A   5       1.778   0.229   2.037  1.00  0.13           C  
ATOM     85  H   LEU A   5      -1.925  -2.294   4.093  1.00  0.08           H  
ATOM     86  HA  LEU A   5      -0.986  -3.021   1.414  1.00  0.09           H  
ATOM     87  HB2 LEU A   5      -0.843  -0.684   1.970  1.00  0.11           H  
ATOM     88  HB3 LEU A   5      -0.051  -1.024   3.499  1.00  0.10           H  
ATOM     89  HG  LEU A   5       1.955  -1.895   2.181  1.00  0.11           H  
ATOM     90 HD11 LEU A   5       0.452  -0.643  -0.140  1.00  0.90           H  
ATOM     91 HD12 LEU A   5       2.092  -1.269  -0.198  1.00  0.92           H  
ATOM     92 HD13 LEU A   5       0.745  -2.366   0.050  1.00  1.02           H  
ATOM     93 HD21 LEU A   5       1.719   0.455   3.092  1.00  0.77           H  
ATOM     94 HD22 LEU A   5       2.805   0.302   1.716  1.00  0.94           H  
ATOM     95 HD23 LEU A   5       1.185   0.942   1.488  1.00  0.93           H  
ATOM     96  N   ILE A   6       1.228  -4.174   1.875  1.00  0.09           N  
ATOM     97  CA  ILE A   6       2.358  -5.089   2.163  1.00  0.09           C  
ATOM     98  C   ILE A   6       3.630  -4.525   1.520  1.00  0.09           C  
ATOM     99  O   ILE A   6       3.823  -4.621   0.323  1.00  0.09           O  
ATOM    100  CB  ILE A   6       2.050  -6.476   1.595  1.00  0.09           C  
ATOM    101  CG1 ILE A   6       1.109  -7.201   2.571  1.00  0.36           C  
ATOM    102  CG2 ILE A   6       3.363  -7.264   1.453  1.00  0.42           C  
ATOM    103  CD1 ILE A   6       0.664  -8.546   1.979  1.00  0.28           C  
ATOM    104  H   ILE A   6       1.067  -3.887   0.968  1.00  0.09           H  
ATOM    105  HA  ILE A   6       2.495  -5.156   3.218  1.00  0.09           H  
ATOM    106  HB  ILE A   6       1.579  -6.377   0.630  1.00  0.28           H  
ATOM    107 HG12 ILE A   6       1.623  -7.372   3.504  1.00  0.60           H  
ATOM    108 HG13 ILE A   6       0.241  -6.586   2.756  1.00  0.55           H  
ATOM    109 HG21 ILE A   6       3.991  -7.079   2.312  1.00  0.87           H  
ATOM    110 HG22 ILE A   6       3.156  -8.319   1.386  1.00  1.08           H  
ATOM    111 HG23 ILE A   6       3.881  -6.950   0.561  1.00  1.61           H  
ATOM    112 HD11 ILE A   6       0.825  -8.552   0.912  1.00  0.86           H  
ATOM    113 HD12 ILE A   6       1.231  -9.347   2.428  1.00  1.24           H  
ATOM    114 HD13 ILE A   6      -0.385  -8.702   2.179  1.00  0.91           H  
ATOM    115  N   LEU A   7       4.467  -3.940   2.329  1.00  0.08           N  
ATOM    116  CA  LEU A   7       5.721  -3.342   1.785  1.00  0.08           C  
ATOM    117  C   LEU A   7       6.782  -4.416   1.550  1.00  0.06           C  
ATOM    118  O   LEU A   7       7.241  -5.052   2.478  1.00  0.04           O  
ATOM    119  CB  LEU A   7       6.249  -2.308   2.776  1.00  0.08           C  
ATOM    120  CG  LEU A   7       5.422  -1.029   2.648  1.00  0.21           C  
ATOM    121  CD1 LEU A   7       5.312  -0.362   4.020  1.00  0.35           C  
ATOM    122  CD2 LEU A   7       6.117  -0.074   1.676  1.00  0.38           C  
ATOM    123  H   LEU A   7       4.274  -3.896   3.288  1.00  0.08           H  
ATOM    124  HA  LEU A   7       5.505  -2.856   0.857  1.00  0.09           H  
ATOM    125  HB2 LEU A   7       6.164  -2.692   3.778  1.00  0.14           H  
ATOM    126  HB3 LEU A   7       7.286  -2.095   2.563  1.00  0.10           H  
ATOM    127  HG  LEU A   7       4.438  -1.271   2.281  1.00  0.15           H  
ATOM    128 HD11 LEU A   7       6.300  -0.169   4.412  1.00  1.27           H  
ATOM    129 HD12 LEU A   7       4.778   0.571   3.929  1.00  1.36           H  
ATOM    130 HD13 LEU A   7       4.781  -1.012   4.700  1.00  0.76           H  
ATOM    131 HD21 LEU A   7       6.227  -0.551   0.713  1.00  1.41           H  
ATOM    132 HD22 LEU A   7       5.526   0.822   1.562  1.00  0.91           H  
ATOM    133 HD23 LEU A   7       7.092   0.189   2.057  1.00  0.91           H  
ATOM    134  N   ASN A   8       7.143  -4.592   0.305  1.00  0.07           N  
ATOM    135  CA  ASN A   8       8.178  -5.605  -0.029  1.00  0.06           C  
ATOM    136  C   ASN A   8       9.502  -4.892  -0.355  1.00  0.06           C  
ATOM    137  O   ASN A   8      10.231  -5.279  -1.249  1.00  0.06           O  
ATOM    138  CB  ASN A   8       7.680  -6.407  -1.238  1.00  0.06           C  
ATOM    139  CG  ASN A   8       7.319  -7.817  -0.800  1.00  0.08           C  
ATOM    140  OD1 ASN A   8       8.097  -8.508  -0.173  1.00  0.14           O  
ATOM    141  ND2 ASN A   8       6.144  -8.281  -1.111  1.00  0.03           N  
ATOM    142  H   ASN A   8       6.726  -4.064  -0.414  1.00  0.08           H  
ATOM    143  HA  ASN A   8       8.324  -6.264   0.808  1.00  0.07           H  
ATOM    144  HB2 ASN A   8       6.799  -5.938  -1.644  1.00  0.06           H  
ATOM    145  HB3 ASN A   8       8.435  -6.451  -1.997  1.00  0.05           H  
ATOM    146 HD21 ASN A   8       5.516  -7.723  -1.618  1.00  0.05           H  
ATOM    147 HD22 ASN A   8       5.890  -9.180  -0.842  1.00  0.04           H  
ATOM    148  N   GLY A   9       9.793  -3.868   0.398  1.00  0.06           N  
ATOM    149  CA  GLY A   9      11.047  -3.111   0.139  1.00  0.08           C  
ATOM    150  C   GLY A   9      12.260  -4.025   0.278  1.00  0.18           C  
ATOM    151  O   GLY A   9      12.367  -4.784   1.219  1.00  0.35           O  
ATOM    152  H   GLY A   9       9.200  -3.610   1.135  1.00  0.06           H  
ATOM    153  HA2 GLY A   9      11.017  -2.713  -0.860  1.00  0.15           H  
ATOM    154  HA3 GLY A   9      11.129  -2.298   0.841  1.00  0.04           H  
ATOM    155  N   LYS A  10      13.154  -3.930  -0.662  1.00  0.25           N  
ATOM    156  CA  LYS A  10      14.368  -4.790  -0.597  1.00  0.33           C  
ATOM    157  C   LYS A  10      15.200  -4.400   0.619  1.00  0.20           C  
ATOM    158  O   LYS A  10      15.929  -5.207   1.163  1.00  0.46           O  
ATOM    159  CB  LYS A  10      15.194  -4.595  -1.867  1.00  0.51           C  
ATOM    160  CG  LYS A  10      16.439  -5.482  -1.792  1.00  1.47           C  
ATOM    161  CD  LYS A  10      16.563  -6.281  -3.090  1.00  1.78           C  
ATOM    162  CE  LYS A  10      17.808  -7.167  -3.015  1.00  2.77           C  
ATOM    163  NZ  LYS A  10      19.032  -6.332  -2.857  1.00  2.93           N  
ATOM    164  H   LYS A  10      13.035  -3.290  -1.394  1.00  0.35           H  
ATOM    165  HA  LYS A  10      14.072  -5.823  -0.516  1.00  0.56           H  
ATOM    166  HB2 LYS A  10      14.605  -4.869  -2.730  1.00  1.33           H  
ATOM    167  HB3 LYS A  10      15.490  -3.560  -1.953  1.00  0.42           H  
ATOM    168  HG2 LYS A  10      17.315  -4.866  -1.659  1.00  1.80           H  
ATOM    169  HG3 LYS A  10      16.352  -6.160  -0.956  1.00  2.34           H  
ATOM    170  HD2 LYS A  10      15.686  -6.898  -3.222  1.00  2.36           H  
ATOM    171  HD3 LYS A  10      16.650  -5.604  -3.926  1.00  1.29           H  
ATOM    172  HE2 LYS A  10      17.726  -7.836  -2.172  1.00  3.69           H  
ATOM    173  HE3 LYS A  10      17.893  -7.750  -3.920  1.00  3.05           H  
ATOM    174  HZ1 LYS A  10      18.759  -5.350  -2.652  1.00  2.66           H  
ATOM    175  HZ2 LYS A  10      19.606  -6.702  -2.072  1.00  3.93           H  
ATOM    176  HZ3 LYS A  10      19.587  -6.362  -3.736  1.00  2.92           H  
ATOM    177  N   THR A  11      15.065  -3.162   1.018  1.00  0.25           N  
ATOM    178  CA  THR A  11      15.824  -2.673   2.198  1.00  0.51           C  
ATOM    179  C   THR A  11      14.863  -2.368   3.350  1.00  0.53           C  
ATOM    180  O   THR A  11      15.287  -2.016   4.434  1.00  0.64           O  
ATOM    181  CB  THR A  11      16.572  -1.397   1.810  1.00  0.75           C  
ATOM    182  OG1 THR A  11      15.765  -0.795   0.802  1.00  0.79           O  
ATOM    183  CG2 THR A  11      17.902  -1.711   1.130  1.00  0.70           C  
ATOM    184  H   THR A  11      14.465  -2.556   0.538  1.00  0.39           H  
ATOM    185  HA  THR A  11      16.533  -3.418   2.511  1.00  0.61           H  
ATOM    186  HB  THR A  11      16.705  -0.739   2.644  1.00  1.02           H  
ATOM    187  HG1 THR A  11      15.414   0.025   1.154  1.00  0.95           H  
ATOM    188 HG21 THR A  11      18.523  -2.292   1.796  1.00  0.75           H  
ATOM    189 HG22 THR A  11      17.726  -2.274   0.226  1.00  1.18           H  
ATOM    190 HG23 THR A  11      18.412  -0.791   0.883  1.00  1.73           H  
ATOM    191  N   LEU A  12      13.585  -2.507   3.099  1.00  0.44           N  
ATOM    192  CA  LEU A  12      12.604  -2.215   4.189  1.00  0.46           C  
ATOM    193  C   LEU A  12      11.245  -2.883   3.918  1.00  0.49           C  
ATOM    194  O   LEU A  12      10.488  -2.443   3.074  1.00  0.93           O  
ATOM    195  CB  LEU A  12      12.413  -0.701   4.287  1.00  0.47           C  
ATOM    196  CG  LEU A  12      11.813  -0.355   5.650  1.00  0.49           C  
ATOM    197  CD1 LEU A  12      12.944  -0.104   6.650  1.00  0.50           C  
ATOM    198  CD2 LEU A  12      10.967   0.915   5.519  1.00  0.52           C  
ATOM    199  H   LEU A  12      13.277  -2.795   2.208  1.00  0.36           H  
ATOM    200  HA  LEU A  12      12.995  -2.578   5.123  1.00  0.47           H  
ATOM    201  HB2 LEU A  12      13.367  -0.208   4.175  1.00  0.46           H  
ATOM    202  HB3 LEU A  12      11.749  -0.368   3.503  1.00  0.49           H  
ATOM    203  HG  LEU A  12      11.195  -1.170   5.995  1.00  0.49           H  
ATOM    204 HD11 LEU A  12      13.733  -0.825   6.496  1.00  0.71           H  
ATOM    205 HD12 LEU A  12      13.340   0.891   6.511  1.00  1.45           H  
ATOM    206 HD13 LEU A  12      12.567  -0.199   7.657  1.00  0.96           H  
ATOM    207 HD21 LEU A  12      11.575   1.718   5.129  1.00  1.42           H  
ATOM    208 HD22 LEU A  12      10.142   0.734   4.847  1.00  1.06           H  
ATOM    209 HD23 LEU A  12      10.582   1.198   6.488  1.00  1.28           H  
ATOM    210  N   LYS A  13      10.968  -3.934   4.648  1.00  0.18           N  
ATOM    211  CA  LYS A  13       9.659  -4.634   4.472  1.00  0.15           C  
ATOM    212  C   LYS A  13       8.716  -4.238   5.612  1.00  0.18           C  
ATOM    213  O   LYS A  13       9.124  -4.157   6.754  1.00  0.18           O  
ATOM    214  CB  LYS A  13       9.880  -6.150   4.497  1.00  0.10           C  
ATOM    215  CG  LYS A  13      10.822  -6.550   3.355  1.00  0.11           C  
ATOM    216  CD  LYS A  13      12.266  -6.599   3.870  1.00  1.49           C  
ATOM    217  CE  LYS A  13      12.547  -7.987   4.449  1.00  1.48           C  
ATOM    218  NZ  LYS A  13      13.907  -8.033   5.054  1.00  2.83           N  
ATOM    219  H   LYS A  13      11.616  -4.260   5.307  1.00  0.45           H  
ATOM    220  HA  LYS A  13       9.221  -4.351   3.531  1.00  0.14           H  
ATOM    221  HB2 LYS A  13      10.309  -6.437   5.443  1.00  0.09           H  
ATOM    222  HB3 LYS A  13       8.931  -6.653   4.376  1.00  0.11           H  
ATOM    223  HG2 LYS A  13      10.539  -7.522   2.979  1.00  1.01           H  
ATOM    224  HG3 LYS A  13      10.747  -5.830   2.556  1.00  0.93           H  
ATOM    225  HD2 LYS A  13      12.948  -6.403   3.055  1.00  2.08           H  
ATOM    226  HD3 LYS A  13      12.409  -5.851   4.634  1.00  2.65           H  
ATOM    227  HE2 LYS A  13      11.814  -8.218   5.208  1.00  2.08           H  
ATOM    228  HE3 LYS A  13      12.485  -8.726   3.663  1.00  0.83           H  
ATOM    229  HZ1 LYS A  13      14.054  -7.190   5.643  1.00  3.65           H  
ATOM    230  HZ2 LYS A  13      13.997  -8.886   5.642  1.00  3.29           H  
ATOM    231  HZ3 LYS A  13      14.622  -8.056   4.298  1.00  2.84           H  
ATOM    232  N   GLY A  14       7.477  -3.998   5.285  1.00  0.21           N  
ATOM    233  CA  GLY A  14       6.514  -3.596   6.349  1.00  0.26           C  
ATOM    234  C   GLY A  14       5.082  -3.993   5.979  1.00  0.11           C  
ATOM    235  O   GLY A  14       4.862  -4.786   5.085  1.00  0.16           O  
ATOM    236  H   GLY A  14       7.183  -4.082   4.354  1.00  0.20           H  
ATOM    237  HA2 GLY A  14       6.786  -4.080   7.275  1.00  0.39           H  
ATOM    238  HA3 GLY A  14       6.560  -2.525   6.483  1.00  0.35           H  
ATOM    239  N   GLU A  15       4.138  -3.425   6.683  1.00  0.10           N  
ATOM    240  CA  GLU A  15       2.710  -3.749   6.412  1.00  0.19           C  
ATOM    241  C   GLU A  15       1.809  -2.884   7.301  1.00  0.18           C  
ATOM    242  O   GLU A  15       1.949  -2.877   8.507  1.00  0.17           O  
ATOM    243  CB  GLU A  15       2.464  -5.224   6.721  1.00  0.39           C  
ATOM    244  CG  GLU A  15       3.301  -5.627   7.937  1.00  0.78           C  
ATOM    245  CD  GLU A  15       2.562  -6.710   8.725  1.00  0.63           C  
ATOM    246  OE1 GLU A  15       2.256  -7.716   8.106  1.00  0.76           O  
ATOM    247  OE2 GLU A  15       2.344  -6.471   9.901  1.00  1.76           O  
ATOM    248  H   GLU A  15       4.367  -2.776   7.377  1.00  0.18           H  
ATOM    249  HA  GLU A  15       2.486  -3.557   5.377  1.00  0.25           H  
ATOM    250  HB2 GLU A  15       1.417  -5.382   6.933  1.00  0.69           H  
ATOM    251  HB3 GLU A  15       2.748  -5.826   5.869  1.00  0.18           H  
ATOM    252  HG2 GLU A  15       4.257  -6.012   7.613  1.00  1.21           H  
ATOM    253  HG3 GLU A  15       3.459  -4.769   8.574  1.00  1.38           H  
ATOM    254  N   THR A  16       0.905  -2.173   6.691  1.00  0.17           N  
ATOM    255  CA  THR A  16      -0.008  -1.306   7.496  1.00  0.16           C  
ATOM    256  C   THR A  16      -1.376  -1.216   6.819  1.00  0.18           C  
ATOM    257  O   THR A  16      -1.533  -1.636   5.694  1.00  0.41           O  
ATOM    258  CB  THR A  16       0.602   0.094   7.619  1.00  0.13           C  
ATOM    259  OG1 THR A  16      -0.374   0.855   8.323  1.00  0.14           O  
ATOM    260  CG2 THR A  16       0.735   0.770   6.258  1.00  0.11           C  
ATOM    261  H   THR A  16       0.821  -2.210   5.712  1.00  0.17           H  
ATOM    262  HA  THR A  16      -0.124  -1.730   8.479  1.00  0.16           H  
ATOM    263  HB  THR A  16       1.540   0.082   8.143  1.00  0.13           H  
ATOM    264  HG1 THR A  16      -0.411   0.528   9.225  1.00  0.93           H  
ATOM    265 HG21 THR A  16       0.595   0.043   5.474  1.00  1.13           H  
ATOM    266 HG22 THR A  16      -0.011   1.546   6.161  1.00  0.97           H  
ATOM    267 HG23 THR A  16       1.718   1.209   6.163  1.00  1.00           H  
ATOM    268  N   THR A  17      -2.335  -0.667   7.524  1.00  0.14           N  
ATOM    269  CA  THR A  17      -3.711  -0.547   6.939  1.00  0.14           C  
ATOM    270  C   THR A  17      -4.157   0.917   6.933  1.00  0.14           C  
ATOM    271  O   THR A  17      -3.911   1.644   7.877  1.00  0.14           O  
ATOM    272  CB  THR A  17      -4.687  -1.372   7.784  1.00  0.14           C  
ATOM    273  OG1 THR A  17      -4.987  -0.545   8.905  1.00  0.14           O  
ATOM    274  CG2 THR A  17      -4.019  -2.612   8.370  1.00  0.16           C  
ATOM    275  H   THR A  17      -2.154  -0.338   8.429  1.00  0.30           H  
ATOM    276  HA  THR A  17      -3.713  -0.922   5.932  1.00  0.13           H  
ATOM    277  HB  THR A  17      -5.576  -1.628   7.237  1.00  0.14           H  
ATOM    278  HG1 THR A  17      -5.537   0.181   8.601  1.00  1.07           H  
ATOM    279 HG21 THR A  17      -3.176  -2.897   7.759  1.00  1.10           H  
ATOM    280 HG22 THR A  17      -3.675  -2.403   9.373  1.00  1.14           H  
ATOM    281 HG23 THR A  17      -4.726  -3.428   8.400  1.00  0.87           H  
ATOM    282  N   THR A  18      -4.803   1.315   5.864  1.00  0.14           N  
ATOM    283  CA  THR A  18      -5.284   2.732   5.769  1.00  0.15           C  
ATOM    284  C   THR A  18      -6.772   2.763   5.399  1.00  0.14           C  
ATOM    285  O   THR A  18      -7.248   1.931   4.648  1.00  0.14           O  
ATOM    286  CB  THR A  18      -4.475   3.464   4.693  1.00  0.13           C  
ATOM    287  OG1 THR A  18      -4.634   4.846   4.998  1.00  0.16           O  
ATOM    288  CG2 THR A  18      -5.093   3.288   3.308  1.00  0.08           C  
ATOM    289  H   THR A  18      -4.968   0.689   5.128  1.00  0.13           H  
ATOM    290  HA  THR A  18      -5.143   3.225   6.714  1.00  0.19           H  
ATOM    291  HB  THR A  18      -3.439   3.177   4.699  1.00  0.14           H  
ATOM    292  HG1 THR A  18      -5.412   4.940   5.553  1.00  0.58           H  
ATOM    293 HG21 THR A  18      -5.437   2.272   3.189  1.00  0.73           H  
ATOM    294 HG22 THR A  18      -5.929   3.962   3.194  1.00  0.76           H  
ATOM    295 HG23 THR A  18      -4.355   3.505   2.549  1.00  0.84           H  
ATOM    296  N   GLU A  19      -7.473   3.723   5.940  1.00  0.15           N  
ATOM    297  CA  GLU A  19      -8.929   3.833   5.634  1.00  0.18           C  
ATOM    298  C   GLU A  19      -9.137   4.648   4.354  1.00  0.16           C  
ATOM    299  O   GLU A  19      -8.684   5.771   4.251  1.00  0.15           O  
ATOM    300  CB  GLU A  19      -9.634   4.530   6.798  1.00  0.22           C  
ATOM    301  CG  GLU A  19      -9.395   3.733   8.083  1.00  1.58           C  
ATOM    302  CD  GLU A  19      -9.856   4.561   9.283  1.00  1.92           C  
ATOM    303  OE1 GLU A  19      -9.411   5.695   9.362  1.00  2.33           O  
ATOM    304  OE2 GLU A  19     -10.626   4.015  10.055  1.00  2.34           O  
ATOM    305  H   GLU A  19      -7.046   4.367   6.544  1.00  0.17           H  
ATOM    306  HA  GLU A  19      -9.344   2.848   5.504  1.00  0.18           H  
ATOM    307  HB2 GLU A  19      -9.240   5.528   6.914  1.00  1.00           H  
ATOM    308  HB3 GLU A  19     -10.693   4.588   6.598  1.00  0.79           H  
ATOM    309  HG2 GLU A  19      -9.955   2.810   8.050  1.00  1.95           H  
ATOM    310  HG3 GLU A  19      -8.343   3.510   8.185  1.00  2.33           H  
ATOM    311  N   ALA A  20      -9.821   4.063   3.404  1.00  0.16           N  
ATOM    312  CA  ALA A  20     -10.067   4.788   2.120  1.00  0.16           C  
ATOM    313  C   ALA A  20     -11.495   4.525   1.628  1.00  0.19           C  
ATOM    314  O   ALA A  20     -12.048   3.468   1.857  1.00  0.22           O  
ATOM    315  CB  ALA A  20      -9.068   4.298   1.073  1.00  0.14           C  
ATOM    316  H   ALA A  20     -10.169   3.157   3.534  1.00  0.18           H  
ATOM    317  HA  ALA A  20      -9.932   5.845   2.272  1.00  0.16           H  
ATOM    318  HB1 ALA A  20      -8.665   3.342   1.372  1.00  1.16           H  
ATOM    319  HB2 ALA A  20      -9.562   4.193   0.119  1.00  1.08           H  
ATOM    320  HB3 ALA A  20      -8.261   5.008   0.979  1.00  1.18           H  
ATOM    321  N   VAL A  21     -12.059   5.495   0.963  1.00  0.19           N  
ATOM    322  CA  VAL A  21     -13.450   5.321   0.451  1.00  0.22           C  
ATOM    323  C   VAL A  21     -13.428   4.672  -0.937  1.00  0.22           C  
ATOM    324  O   VAL A  21     -14.432   4.177  -1.410  1.00  0.27           O  
ATOM    325  CB  VAL A  21     -14.124   6.690   0.363  1.00  0.25           C  
ATOM    326  CG1 VAL A  21     -13.415   7.538  -0.698  1.00  0.19           C  
ATOM    327  CG2 VAL A  21     -15.592   6.508  -0.031  1.00  0.36           C  
ATOM    328  H   VAL A  21     -11.573   6.331   0.800  1.00  0.17           H  
ATOM    329  HA  VAL A  21     -14.005   4.696   1.129  1.00  0.21           H  
ATOM    330  HB  VAL A  21     -14.064   7.186   1.321  1.00  0.27           H  
ATOM    331 HG11 VAL A  21     -12.346   7.490  -0.547  1.00  0.97           H  
ATOM    332 HG12 VAL A  21     -13.651   7.164  -1.684  1.00  0.96           H  
ATOM    333 HG13 VAL A  21     -13.739   8.565  -0.621  1.00  1.19           H  
ATOM    334 HG21 VAL A  21     -16.058   5.787   0.624  1.00  1.14           H  
ATOM    335 HG22 VAL A  21     -16.112   7.452   0.053  1.00  1.08           H  
ATOM    336 HG23 VAL A  21     -15.657   6.156  -1.050  1.00  0.49           H  
ATOM    337  N   ASP A  22     -12.282   4.687  -1.559  1.00  0.23           N  
ATOM    338  CA  ASP A  22     -12.177   4.077  -2.917  1.00  0.22           C  
ATOM    339  C   ASP A  22     -10.762   3.536  -3.148  1.00  0.21           C  
ATOM    340  O   ASP A  22      -9.847   3.847  -2.412  1.00  0.18           O  
ATOM    341  CB  ASP A  22     -12.494   5.141  -3.966  1.00  0.23           C  
ATOM    342  CG  ASP A  22     -11.359   6.165  -4.003  1.00  0.22           C  
ATOM    343  OD1 ASP A  22     -11.101   6.723  -2.948  1.00  1.29           O  
ATOM    344  OD2 ASP A  22     -10.813   6.331  -5.081  1.00  1.37           O  
ATOM    345  H   ASP A  22     -11.496   5.094  -1.139  1.00  0.29           H  
ATOM    346  HA  ASP A  22     -12.887   3.271  -3.004  1.00  0.21           H  
ATOM    347  HB2 ASP A  22     -12.590   4.679  -4.939  1.00  0.26           H  
ATOM    348  HB3 ASP A  22     -13.418   5.640  -3.714  1.00  0.37           H  
ATOM    349  N   ALA A  23     -10.615   2.739  -4.170  1.00  0.24           N  
ATOM    350  CA  ALA A  23      -9.271   2.165  -4.466  1.00  0.24           C  
ATOM    351  C   ALA A  23      -8.333   3.251  -5.001  1.00  0.21           C  
ATOM    352  O   ALA A  23      -7.142   3.214  -4.770  1.00  0.20           O  
ATOM    353  CB  ALA A  23      -9.420   1.061  -5.512  1.00  0.28           C  
ATOM    354  H   ALA A  23     -11.383   2.518  -4.739  1.00  0.26           H  
ATOM    355  HA  ALA A  23      -8.855   1.746  -3.565  1.00  0.23           H  
ATOM    356  HB1 ALA A  23     -10.261   1.277  -6.152  1.00  0.99           H  
ATOM    357  HB2 ALA A  23      -8.523   1.004  -6.112  1.00  0.79           H  
ATOM    358  HB3 ALA A  23      -9.580   0.112  -5.021  1.00  1.27           H  
ATOM    359  N   ALA A  24      -8.889   4.199  -5.702  1.00  0.20           N  
ATOM    360  CA  ALA A  24      -8.037   5.289  -6.262  1.00  0.19           C  
ATOM    361  C   ALA A  24      -7.320   6.036  -5.134  1.00  0.15           C  
ATOM    362  O   ALA A  24      -6.106   6.076  -5.085  1.00  0.19           O  
ATOM    363  CB  ALA A  24      -8.920   6.264  -7.036  1.00  0.20           C  
ATOM    364  H   ALA A  24      -9.856   4.196  -5.857  1.00  0.21           H  
ATOM    365  HA  ALA A  24      -7.308   4.864  -6.928  1.00  0.22           H  
ATOM    366  HB1 ALA A  24      -9.884   5.815  -7.219  1.00  1.22           H  
ATOM    367  HB2 ALA A  24      -9.051   7.170  -6.463  1.00  1.03           H  
ATOM    368  HB3 ALA A  24      -8.454   6.504  -7.980  1.00  0.91           H  
ATOM    369  N   THR A  25      -8.086   6.614  -4.250  1.00  0.07           N  
ATOM    370  CA  THR A  25      -7.462   7.368  -3.124  1.00  0.03           C  
ATOM    371  C   THR A  25      -6.552   6.444  -2.307  1.00  0.02           C  
ATOM    372  O   THR A  25      -5.629   6.896  -1.662  1.00  0.06           O  
ATOM    373  CB  THR A  25      -8.561   7.939  -2.224  1.00  0.03           C  
ATOM    374  OG1 THR A  25      -7.917   8.963  -1.474  1.00  0.24           O  
ATOM    375  CG2 THR A  25      -9.030   6.919  -1.190  1.00  0.27           C  
ATOM    376  H   THR A  25      -9.062   6.554  -4.325  1.00  0.06           H  
ATOM    377  HA  THR A  25      -6.876   8.178  -3.522  1.00  0.06           H  
ATOM    378  HB  THR A  25      -9.387   8.330  -2.791  1.00  0.14           H  
ATOM    379  HG1 THR A  25      -7.126   9.228  -1.951  1.00  1.10           H  
ATOM    380 HG21 THR A  25      -9.018   5.928  -1.622  1.00  0.90           H  
ATOM    381 HG22 THR A  25      -8.374   6.942  -0.333  1.00  1.38           H  
ATOM    382 HG23 THR A  25     -10.035   7.156  -0.874  1.00  1.00           H  
ATOM    383  N   ALA A  26      -6.833   5.169  -2.347  1.00  0.04           N  
ATOM    384  CA  ALA A  26      -5.979   4.215  -1.581  1.00  0.06           C  
ATOM    385  C   ALA A  26      -4.592   4.126  -2.229  1.00  0.03           C  
ATOM    386  O   ALA A  26      -3.594   3.993  -1.550  1.00  0.05           O  
ATOM    387  CB  ALA A  26      -6.634   2.832  -1.582  1.00  0.11           C  
ATOM    388  H   ALA A  26      -7.594   4.845  -2.873  1.00  0.07           H  
ATOM    389  HA  ALA A  26      -5.878   4.561  -0.567  1.00  0.08           H  
ATOM    390  HB1 ALA A  26      -7.628   2.898  -1.163  1.00  0.95           H  
ATOM    391  HB2 ALA A  26      -6.698   2.459  -2.592  1.00  0.77           H  
ATOM    392  HB3 ALA A  26      -6.045   2.149  -0.987  1.00  0.98           H  
ATOM    393  N   GLU A  27      -4.564   4.206  -3.534  1.00  0.05           N  
ATOM    394  CA  GLU A  27      -3.259   4.136  -4.247  1.00  0.10           C  
ATOM    395  C   GLU A  27      -2.386   5.336  -3.864  1.00  0.12           C  
ATOM    396  O   GLU A  27      -1.185   5.218  -3.736  1.00  0.27           O  
ATOM    397  CB  GLU A  27      -3.515   4.163  -5.755  1.00  0.15           C  
ATOM    398  CG  GLU A  27      -4.101   2.822  -6.203  1.00  0.26           C  
ATOM    399  CD  GLU A  27      -4.133   2.772  -7.733  1.00  0.25           C  
ATOM    400  OE1 GLU A  27      -3.080   3.000  -8.304  1.00  1.29           O  
ATOM    401  OE2 GLU A  27      -5.210   2.509  -8.243  1.00  1.65           O  
ATOM    402  H   GLU A  27      -5.394   4.308  -4.041  1.00  0.06           H  
ATOM    403  HA  GLU A  27      -2.752   3.225  -3.985  1.00  0.09           H  
ATOM    404  HB2 GLU A  27      -4.209   4.957  -5.990  1.00  0.07           H  
ATOM    405  HB3 GLU A  27      -2.590   4.343  -6.273  1.00  0.25           H  
ATOM    406  HG2 GLU A  27      -3.492   2.012  -5.835  1.00  0.40           H  
ATOM    407  HG3 GLU A  27      -5.106   2.717  -5.824  1.00  0.30           H  
ATOM    408  N   LYS A  28      -3.013   6.468  -3.691  1.00  0.11           N  
ATOM    409  CA  LYS A  28      -2.236   7.688  -3.327  1.00  0.09           C  
ATOM    410  C   LYS A  28      -1.999   7.742  -1.812  1.00  0.05           C  
ATOM    411  O   LYS A  28      -0.929   8.102  -1.363  1.00  0.09           O  
ATOM    412  CB  LYS A  28      -3.014   8.925  -3.768  1.00  0.10           C  
ATOM    413  CG  LYS A  28      -3.846   8.578  -5.006  1.00  1.23           C  
ATOM    414  CD  LYS A  28      -4.417   9.864  -5.603  1.00  1.30           C  
ATOM    415  CE  LYS A  28      -5.109   9.539  -6.929  1.00  2.78           C  
ATOM    416  NZ  LYS A  28      -4.107   9.130  -7.953  1.00  4.19           N  
ATOM    417  H   LYS A  28      -3.987   6.516  -3.799  1.00  0.21           H  
ATOM    418  HA  LYS A  28      -1.289   7.668  -3.834  1.00  0.11           H  
ATOM    419  HB2 LYS A  28      -3.666   9.248  -2.970  1.00  0.83           H  
ATOM    420  HB3 LYS A  28      -2.324   9.722  -4.007  1.00  0.73           H  
ATOM    421  HG2 LYS A  28      -3.222   8.084  -5.736  1.00  1.81           H  
ATOM    422  HG3 LYS A  28      -4.653   7.918  -4.727  1.00  1.78           H  
ATOM    423  HD2 LYS A  28      -5.133  10.296  -4.918  1.00  1.00           H  
ATOM    424  HD3 LYS A  28      -3.619  10.571  -5.773  1.00  1.38           H  
ATOM    425  HE2 LYS A  28      -5.812   8.733  -6.783  1.00  2.98           H  
ATOM    426  HE3 LYS A  28      -5.640  10.410  -7.284  1.00  3.11           H  
ATOM    427  HZ1 LYS A  28      -3.267   9.739  -7.880  1.00  4.12           H  
ATOM    428  HZ2 LYS A  28      -3.832   8.140  -7.793  1.00  4.82           H  
ATOM    429  HZ3 LYS A  28      -4.522   9.226  -8.902  1.00  5.00           H  
ATOM    430  N   VAL A  29      -3.002   7.385  -1.059  1.00  0.02           N  
ATOM    431  CA  VAL A  29      -2.846   7.413   0.425  1.00  0.03           C  
ATOM    432  C   VAL A  29      -1.657   6.547   0.844  1.00  0.03           C  
ATOM    433  O   VAL A  29      -0.737   7.018   1.483  1.00  0.05           O  
ATOM    434  CB  VAL A  29      -4.121   6.880   1.073  1.00  0.06           C  
ATOM    435  CG1 VAL A  29      -3.877   6.667   2.568  1.00  0.11           C  
ATOM    436  CG2 VAL A  29      -5.245   7.902   0.889  1.00  0.03           C  
ATOM    437  H   VAL A  29      -3.845   7.097  -1.462  1.00  0.05           H  
ATOM    438  HA  VAL A  29      -2.679   8.427   0.747  1.00  0.04           H  
ATOM    439  HB  VAL A  29      -4.401   5.945   0.613  1.00  0.08           H  
ATOM    440 HG11 VAL A  29      -3.215   7.434   2.943  1.00  1.14           H  
ATOM    441 HG12 VAL A  29      -4.813   6.713   3.103  1.00  1.02           H  
ATOM    442 HG13 VAL A  29      -3.424   5.699   2.729  1.00  0.93           H  
ATOM    443 HG21 VAL A  29      -5.069   8.480  -0.006  1.00  0.89           H  
ATOM    444 HG22 VAL A  29      -6.193   7.392   0.802  1.00  0.86           H  
ATOM    445 HG23 VAL A  29      -5.276   8.567   1.740  1.00  0.89           H  
ATOM    446  N   PHE A  30      -1.699   5.295   0.476  1.00  0.03           N  
ATOM    447  CA  PHE A  30      -0.571   4.390   0.846  1.00  0.03           C  
ATOM    448  C   PHE A  30       0.736   4.925   0.250  1.00  0.04           C  
ATOM    449  O   PHE A  30       1.755   4.955   0.910  1.00  0.11           O  
ATOM    450  CB  PHE A  30      -0.840   2.985   0.293  1.00  0.04           C  
ATOM    451  CG  PHE A  30      -1.658   2.164   1.302  1.00  0.05           C  
ATOM    452  CD1 PHE A  30      -1.160   1.895   2.568  1.00  0.08           C  
ATOM    453  CD2 PHE A  30      -2.907   1.674   0.957  1.00  0.05           C  
ATOM    454  CE1 PHE A  30      -1.902   1.152   3.469  1.00  0.11           C  
ATOM    455  CE2 PHE A  30      -3.642   0.932   1.860  1.00  0.08           C  
ATOM    456  CZ  PHE A  30      -3.140   0.670   3.112  1.00  0.11           C  
ATOM    457  H   PHE A  30      -2.461   4.954  -0.039  1.00  0.03           H  
ATOM    458  HA  PHE A  30      -0.485   4.347   1.917  1.00  0.02           H  
ATOM    459  HB2 PHE A  30      -1.390   3.060  -0.634  1.00  0.04           H  
ATOM    460  HB3 PHE A  30       0.096   2.483   0.109  1.00  0.06           H  
ATOM    461  HD1 PHE A  30      -0.183   2.256   2.849  1.00  0.08           H  
ATOM    462  HD2 PHE A  30      -3.310   1.876  -0.024  1.00  0.03           H  
ATOM    463  HE1 PHE A  30      -1.511   0.953   4.455  1.00  0.13           H  
ATOM    464  HE2 PHE A  30      -4.613   0.555   1.581  1.00  0.08           H  
ATOM    465  HZ  PHE A  30      -3.712   0.073   3.811  1.00  0.12           H  
ATOM    466  N   LYS A  31       0.680   5.334  -0.990  1.00  0.04           N  
ATOM    467  CA  LYS A  31       1.912   5.872  -1.636  1.00  0.04           C  
ATOM    468  C   LYS A  31       2.499   6.995  -0.780  1.00  0.04           C  
ATOM    469  O   LYS A  31       3.700   7.154  -0.697  1.00  0.07           O  
ATOM    470  CB  LYS A  31       1.559   6.405  -3.022  1.00  0.03           C  
ATOM    471  CG  LYS A  31       2.819   6.997  -3.672  1.00  0.12           C  
ATOM    472  CD  LYS A  31       2.775   8.531  -3.601  1.00  1.70           C  
ATOM    473  CE  LYS A  31       1.932   9.067  -4.764  1.00  1.92           C  
ATOM    474  NZ  LYS A  31       1.869  10.555  -4.722  1.00  3.09           N  
ATOM    475  H   LYS A  31      -0.162   5.291  -1.489  1.00  0.09           H  
ATOM    476  HA  LYS A  31       2.638   5.085  -1.732  1.00  0.05           H  
ATOM    477  HB2 LYS A  31       1.184   5.597  -3.634  1.00  0.07           H  
ATOM    478  HB3 LYS A  31       0.797   7.162  -2.934  1.00  0.11           H  
ATOM    479  HG2 LYS A  31       3.694   6.638  -3.153  1.00  0.99           H  
ATOM    480  HG3 LYS A  31       2.871   6.686  -4.705  1.00  1.19           H  
ATOM    481  HD2 LYS A  31       2.346   8.846  -2.662  1.00  3.01           H  
ATOM    482  HD3 LYS A  31       3.778   8.922  -3.676  1.00  2.23           H  
ATOM    483  HE2 LYS A  31       2.373   8.760  -5.701  1.00  1.24           H  
ATOM    484  HE3 LYS A  31       0.931   8.671  -4.702  1.00  2.68           H  
ATOM    485  HZ1 LYS A  31       2.828  10.939  -4.601  1.00  3.25           H  
ATOM    486  HZ2 LYS A  31       1.462  10.910  -5.610  1.00  3.30           H  
ATOM    487  HZ3 LYS A  31       1.273  10.854  -3.923  1.00  3.93           H  
ATOM    488  N   GLN A  32       1.635   7.751  -0.161  1.00  0.04           N  
ATOM    489  CA  GLN A  32       2.126   8.858   0.705  1.00  0.04           C  
ATOM    490  C   GLN A  32       2.872   8.273   1.905  1.00  0.05           C  
ATOM    491  O   GLN A  32       3.785   8.878   2.432  1.00  0.05           O  
ATOM    492  CB  GLN A  32       0.936   9.681   1.192  1.00  0.04           C  
ATOM    493  CG  GLN A  32       1.450  10.953   1.870  1.00  0.12           C  
ATOM    494  CD  GLN A  32       0.262  11.768   2.381  1.00  0.58           C  
ATOM    495  OE1 GLN A  32      -0.297  11.487   3.423  1.00  1.13           O  
ATOM    496  NE2 GLN A  32      -0.156  12.786   1.680  1.00  1.54           N  
ATOM    497  H   GLN A  32       0.674   7.591  -0.263  1.00  0.07           H  
ATOM    498  HA  GLN A  32       2.793   9.488   0.140  1.00  0.04           H  
ATOM    499  HB2 GLN A  32       0.310   9.945   0.353  1.00  0.13           H  
ATOM    500  HB3 GLN A  32       0.358   9.101   1.897  1.00  0.11           H  
ATOM    501  HG2 GLN A  32       2.087  10.692   2.702  1.00  0.32           H  
ATOM    502  HG3 GLN A  32       2.011  11.543   1.162  1.00  0.56           H  
ATOM    503 HE21 GLN A  32       0.291  13.019   0.839  1.00  2.20           H  
ATOM    504 HE22 GLN A  32      -0.918  13.317   1.994  1.00  1.80           H  
ATOM    505  N   TYR A  33       2.461   7.101   2.311  1.00  0.05           N  
ATOM    506  CA  TYR A  33       3.136   6.448   3.467  1.00  0.05           C  
ATOM    507  C   TYR A  33       4.478   5.862   3.021  1.00  0.09           C  
ATOM    508  O   TYR A  33       5.515   6.195   3.560  1.00  0.12           O  
ATOM    509  CB  TYR A  33       2.242   5.329   4.003  1.00  0.04           C  
ATOM    510  CG  TYR A  33       2.975   4.605   5.130  1.00  0.05           C  
ATOM    511  CD1 TYR A  33       3.898   3.622   4.842  1.00  0.10           C  
ATOM    512  CD2 TYR A  33       2.725   4.922   6.449  1.00  0.07           C  
ATOM    513  CE1 TYR A  33       4.563   2.966   5.855  1.00  0.12           C  
ATOM    514  CE2 TYR A  33       3.389   4.266   7.465  1.00  0.10           C  
ATOM    515  CZ  TYR A  33       4.314   3.283   7.176  1.00  0.11           C  
ATOM    516  OH  TYR A  33       4.980   2.627   8.191  1.00  0.15           O  
ATOM    517  H   TYR A  33       1.713   6.657   1.860  1.00  0.05           H  
ATOM    518  HA  TYR A  33       3.302   7.173   4.241  1.00  0.05           H  
ATOM    519  HB2 TYR A  33       1.319   5.743   4.382  1.00  0.05           H  
ATOM    520  HB3 TYR A  33       2.021   4.627   3.215  1.00  0.07           H  
ATOM    521  HD1 TYR A  33       4.101   3.364   3.813  1.00  0.13           H  
ATOM    522  HD2 TYR A  33       2.003   5.690   6.689  1.00  0.09           H  
ATOM    523  HE1 TYR A  33       5.283   2.200   5.613  1.00  0.16           H  
ATOM    524  HE2 TYR A  33       3.186   4.525   8.493  1.00  0.13           H  
ATOM    525  HH  TYR A  33       5.073   1.706   7.938  1.00  1.10           H  
ATOM    526  N   ALA A  34       4.427   4.999   2.043  1.00  0.08           N  
ATOM    527  CA  ALA A  34       5.692   4.386   1.541  1.00  0.11           C  
ATOM    528  C   ALA A  34       6.725   5.480   1.263  1.00  0.13           C  
ATOM    529  O   ALA A  34       7.913   5.259   1.376  1.00  0.17           O  
ATOM    530  CB  ALA A  34       5.401   3.619   0.251  1.00  0.13           C  
ATOM    531  H   ALA A  34       3.567   4.758   1.644  1.00  0.07           H  
ATOM    532  HA  ALA A  34       6.080   3.706   2.281  1.00  0.11           H  
ATOM    533  HB1 ALA A  34       4.350   3.380   0.197  1.00  1.08           H  
ATOM    534  HB2 ALA A  34       5.673   4.224  -0.602  1.00  0.92           H  
ATOM    535  HB3 ALA A  34       5.975   2.705   0.234  1.00  1.03           H  
ATOM    536  N   ASN A  35       6.245   6.639   0.904  1.00  0.10           N  
ATOM    537  CA  ASN A  35       7.182   7.762   0.621  1.00  0.11           C  
ATOM    538  C   ASN A  35       8.015   8.066   1.867  1.00  0.15           C  
ATOM    539  O   ASN A  35       9.229   8.099   1.815  1.00  0.41           O  
ATOM    540  CB  ASN A  35       6.377   9.000   0.229  1.00  0.08           C  
ATOM    541  CG  ASN A  35       7.305  10.216   0.189  1.00  0.44           C  
ATOM    542  OD1 ASN A  35       8.237  10.275  -0.588  1.00  0.40           O  
ATOM    543  ND2 ASN A  35       7.086  11.207   1.011  1.00  1.54           N  
ATOM    544  H   ASN A  35       5.277   6.769   0.821  1.00  0.09           H  
ATOM    545  HA  ASN A  35       7.836   7.489  -0.190  1.00  0.13           H  
ATOM    546  HB2 ASN A  35       5.933   8.857  -0.745  1.00  0.21           H  
ATOM    547  HB3 ASN A  35       5.596   9.172   0.954  1.00  0.34           H  
ATOM    548 HD21 ASN A  35       6.337  11.166   1.641  1.00  2.12           H  
ATOM    549 HD22 ASN A  35       7.672  11.993   0.998  1.00  1.82           H  
ATOM    550  N   ASP A  36       7.343   8.282   2.963  1.00  0.13           N  
ATOM    551  CA  ASP A  36       8.074   8.581   4.225  1.00  0.12           C  
ATOM    552  C   ASP A  36       9.020   7.426   4.570  1.00  0.11           C  
ATOM    553  O   ASP A  36       9.822   7.529   5.477  1.00  0.37           O  
ATOM    554  CB  ASP A  36       7.061   8.769   5.353  1.00  0.15           C  
ATOM    555  CG  ASP A  36       6.347  10.110   5.174  1.00  0.19           C  
ATOM    556  OD1 ASP A  36       5.791  10.286   4.103  1.00  1.28           O  
ATOM    557  OD2 ASP A  36       6.399  10.882   6.116  1.00  1.01           O  
ATOM    558  H   ASP A  36       6.363   8.249   2.955  1.00  0.32           H  
ATOM    559  HA  ASP A  36       8.644   9.486   4.103  1.00  0.14           H  
ATOM    560  HB2 ASP A  36       6.334   7.971   5.329  1.00  0.11           H  
ATOM    561  HB3 ASP A  36       7.570   8.760   6.307  1.00  0.23           H  
ATOM    562  N   ASN A  37       8.903   6.350   3.832  1.00  0.34           N  
ATOM    563  CA  ASN A  37       9.787   5.170   4.093  1.00  0.43           C  
ATOM    564  C   ASN A  37      10.859   5.059   3.002  1.00  0.35           C  
ATOM    565  O   ASN A  37      11.929   4.530   3.231  1.00  0.46           O  
ATOM    566  CB  ASN A  37       8.935   3.900   4.101  1.00  0.49           C  
ATOM    567  CG  ASN A  37       8.223   3.778   5.451  1.00  0.51           C  
ATOM    568  OD1 ASN A  37       8.523   2.910   6.248  1.00  0.89           O  
ATOM    569  ND2 ASN A  37       7.275   4.625   5.746  1.00  0.28           N  
ATOM    570  H   ASN A  37       8.242   6.318   3.108  1.00  0.56           H  
ATOM    571  HA  ASN A  37      10.264   5.281   5.051  1.00  0.54           H  
ATOM    572  HB2 ASN A  37       8.199   3.948   3.313  1.00  0.50           H  
ATOM    573  HB3 ASN A  37       9.564   3.035   3.951  1.00  0.59           H  
ATOM    574 HD21 ASN A  37       7.028   5.326   5.109  1.00  0.42           H  
ATOM    575 HD22 ASN A  37       6.811   4.559   6.607  1.00  0.30           H  
ATOM    576  N   GLY A  38      10.545   5.562   1.836  1.00  0.20           N  
ATOM    577  CA  GLY A  38      11.533   5.501   0.719  1.00  0.19           C  
ATOM    578  C   GLY A  38      11.233   4.314  -0.200  1.00  0.15           C  
ATOM    579  O   GLY A  38      11.998   4.009  -1.093  1.00  0.56           O  
ATOM    580  H   GLY A  38       9.668   5.976   1.698  1.00  0.20           H  
ATOM    581  HA2 GLY A  38      11.479   6.416   0.146  1.00  0.24           H  
ATOM    582  HA3 GLY A  38      12.527   5.395   1.126  1.00  0.26           H  
ATOM    583  N   VAL A  39      10.123   3.668   0.038  1.00  0.40           N  
ATOM    584  CA  VAL A  39       9.759   2.499  -0.815  1.00  0.30           C  
ATOM    585  C   VAL A  39       8.819   2.938  -1.942  1.00  0.31           C  
ATOM    586  O   VAL A  39       7.723   3.400  -1.694  1.00  0.52           O  
ATOM    587  CB  VAL A  39       9.063   1.448   0.048  1.00  0.30           C  
ATOM    588  CG1 VAL A  39       8.720   0.233  -0.815  1.00  0.23           C  
ATOM    589  CG2 VAL A  39      10.005   1.019   1.175  1.00  0.34           C  
ATOM    590  H   VAL A  39       9.536   3.949   0.770  1.00  0.77           H  
ATOM    591  HA  VAL A  39      10.652   2.074  -1.240  1.00  0.26           H  
ATOM    592  HB  VAL A  39       8.158   1.862   0.468  1.00  0.36           H  
ATOM    593 HG11 VAL A  39       9.590  -0.072  -1.378  1.00  1.07           H  
ATOM    594 HG12 VAL A  39       8.401  -0.585  -0.185  1.00  1.07           H  
ATOM    595 HG13 VAL A  39       7.924   0.485  -1.500  1.00  0.74           H  
ATOM    596 HG21 VAL A  39      10.954   0.714   0.760  1.00  1.12           H  
ATOM    597 HG22 VAL A  39      10.163   1.844   1.853  1.00  0.89           H  
ATOM    598 HG23 VAL A  39       9.572   0.191   1.717  1.00  1.24           H  
ATOM    599  N   ASP A  40       9.267   2.784  -3.157  1.00  0.50           N  
ATOM    600  CA  ASP A  40       8.410   3.186  -4.309  1.00  0.50           C  
ATOM    601  C   ASP A  40       8.911   2.531  -5.601  1.00  0.41           C  
ATOM    602  O   ASP A  40      10.099   2.382  -5.805  1.00  0.67           O  
ATOM    603  CB  ASP A  40       8.458   4.704  -4.459  1.00  0.54           C  
ATOM    604  CG  ASP A  40       7.320   5.328  -3.647  1.00  0.80           C  
ATOM    605  OD1 ASP A  40       6.248   5.443  -4.218  1.00  1.81           O  
ATOM    606  OD2 ASP A  40       7.587   5.654  -2.502  1.00  1.00           O  
ATOM    607  H   ASP A  40      10.159   2.412  -3.311  1.00  0.76           H  
ATOM    608  HA  ASP A  40       7.395   2.879  -4.123  1.00  0.55           H  
ATOM    609  HB2 ASP A  40       9.403   5.078  -4.093  1.00  0.79           H  
ATOM    610  HB3 ASP A  40       8.345   4.975  -5.498  1.00  0.49           H  
ATOM    611  N   GLY A  41       7.990   2.151  -6.443  1.00  0.10           N  
ATOM    612  CA  GLY A  41       8.388   1.506  -7.726  1.00  0.10           C  
ATOM    613  C   GLY A  41       7.182   0.816  -8.365  1.00  0.07           C  
ATOM    614  O   GLY A  41       6.427   1.429  -9.093  1.00  0.10           O  
ATOM    615  H   GLY A  41       7.043   2.286  -6.231  1.00  0.20           H  
ATOM    616  HA2 GLY A  41       8.769   2.258  -8.401  1.00  0.18           H  
ATOM    617  HA3 GLY A  41       9.160   0.774  -7.534  1.00  0.13           H  
ATOM    618  N   GLU A  42       7.025  -0.447  -8.073  1.00  0.06           N  
ATOM    619  CA  GLU A  42       5.871  -1.199  -8.648  1.00  0.08           C  
ATOM    620  C   GLU A  42       4.765  -1.318  -7.601  1.00  0.10           C  
ATOM    621  O   GLU A  42       5.018  -1.714  -6.481  1.00  0.19           O  
ATOM    622  CB  GLU A  42       6.336  -2.589  -9.046  1.00  0.09           C  
ATOM    623  CG  GLU A  42       7.616  -2.474  -9.877  1.00  0.14           C  
ATOM    624  CD  GLU A  42       8.828  -2.732  -8.981  1.00  1.85           C  
ATOM    625  OE1 GLU A  42       8.817  -3.769  -8.340  1.00  2.55           O  
ATOM    626  OE2 GLU A  42       9.699  -1.876  -8.989  1.00  2.78           O  
ATOM    627  H   GLU A  42       7.660  -0.899  -7.477  1.00  0.07           H  
ATOM    628  HA  GLU A  42       5.495  -0.683  -9.514  1.00  0.10           H  
ATOM    629  HB2 GLU A  42       6.529  -3.165  -8.157  1.00  0.06           H  
ATOM    630  HB3 GLU A  42       5.567  -3.078  -9.626  1.00  0.14           H  
ATOM    631  HG2 GLU A  42       7.601  -3.202 -10.675  1.00  1.19           H  
ATOM    632  HG3 GLU A  42       7.690  -1.483 -10.300  1.00  1.18           H  
ATOM    633  N   TRP A  43       3.563  -0.986  -7.993  1.00  0.06           N  
ATOM    634  CA  TRP A  43       2.422  -1.053  -7.029  1.00  0.06           C  
ATOM    635  C   TRP A  43       1.373  -2.060  -7.495  1.00  0.07           C  
ATOM    636  O   TRP A  43       1.063  -2.139  -8.668  1.00  0.10           O  
ATOM    637  CB  TRP A  43       1.794   0.330  -6.939  1.00  0.05           C  
ATOM    638  CG  TRP A  43       2.650   1.192  -6.011  1.00  0.03           C  
ATOM    639  CD1 TRP A  43       3.842   1.665  -6.354  1.00  0.04           C  
ATOM    640  CD2 TRP A  43       2.329   1.555  -4.773  1.00  0.02           C  
ATOM    641  NE1 TRP A  43       4.241   2.342  -5.266  1.00  0.03           N  
ATOM    642  CE2 TRP A  43       3.346   2.323  -4.223  1.00  0.01           C  
ATOM    643  CE3 TRP A  43       1.202   1.280  -4.003  1.00  0.04           C  
ATOM    644  CZ2 TRP A  43       3.241   2.804  -2.936  1.00  0.01           C  
ATOM    645  CZ3 TRP A  43       1.105   1.765  -2.716  1.00  0.05           C  
ATOM    646  CH2 TRP A  43       2.122   2.526  -2.184  1.00  0.04           C  
ATOM    647  H   TRP A  43       3.411  -0.692  -8.916  1.00  0.11           H  
ATOM    648  HA  TRP A  43       2.783  -1.340  -6.056  1.00  0.05           H  
ATOM    649  HB2 TRP A  43       1.777   0.783  -7.918  1.00  0.06           H  
ATOM    650  HB3 TRP A  43       0.793   0.258  -6.563  1.00  0.06           H  
ATOM    651  HD1 TRP A  43       4.400   1.464  -7.259  1.00  0.06           H  
ATOM    652  HE1 TRP A  43       5.102   2.809  -5.219  1.00  0.04           H  
ATOM    653  HE3 TRP A  43       0.404   0.680  -4.401  1.00  0.05           H  
ATOM    654  HZ2 TRP A  43       4.042   3.395  -2.516  1.00  0.02           H  
ATOM    655  HZ3 TRP A  43       0.229   1.547  -2.123  1.00  0.06           H  
ATOM    656  HH2 TRP A  43       2.044   2.898  -1.173  1.00  0.05           H  
ATOM    657  N   THR A  44       0.853  -2.812  -6.556  1.00  0.09           N  
ATOM    658  CA  THR A  44      -0.189  -3.830  -6.908  1.00  0.12           C  
ATOM    659  C   THR A  44      -1.446  -3.646  -6.043  1.00  0.14           C  
ATOM    660  O   THR A  44      -1.447  -2.899  -5.084  1.00  0.25           O  
ATOM    661  CB  THR A  44       0.385  -5.231  -6.682  1.00  0.13           C  
ATOM    662  OG1 THR A  44       1.146  -5.125  -5.484  1.00  0.14           O  
ATOM    663  CG2 THR A  44       1.389  -5.608  -7.768  1.00  0.23           C  
ATOM    664  H   THR A  44       1.154  -2.714  -5.626  1.00  0.11           H  
ATOM    665  HA  THR A  44      -0.458  -3.724  -7.943  1.00  0.13           H  
ATOM    666  HB  THR A  44      -0.387  -5.974  -6.590  1.00  0.16           H  
ATOM    667  HG1 THR A  44       2.047  -5.389  -5.681  1.00  0.87           H  
ATOM    668 HG21 THR A  44       2.087  -4.797  -7.915  1.00  0.91           H  
ATOM    669 HG22 THR A  44       1.931  -6.495  -7.471  1.00  0.90           H  
ATOM    670 HG23 THR A  44       0.869  -5.801  -8.694  1.00  1.26           H  
ATOM    671  N   TYR A  45      -2.488  -4.343  -6.412  1.00  0.04           N  
ATOM    672  CA  TYR A  45      -3.772  -4.247  -5.651  1.00  0.05           C  
ATOM    673  C   TYR A  45      -4.424  -5.634  -5.596  1.00  0.08           C  
ATOM    674  O   TYR A  45      -4.586  -6.284  -6.611  1.00  0.09           O  
ATOM    675  CB  TYR A  45      -4.693  -3.259  -6.391  1.00  0.05           C  
ATOM    676  CG  TYR A  45      -5.836  -2.734  -5.477  1.00  0.06           C  
ATOM    677  CD1 TYR A  45      -6.712  -3.594  -4.816  1.00  0.07           C  
ATOM    678  CD2 TYR A  45      -6.005  -1.376  -5.311  1.00  0.07           C  
ATOM    679  CE1 TYR A  45      -7.714  -3.088  -4.010  1.00  0.07           C  
ATOM    680  CE2 TYR A  45      -7.010  -0.880  -4.508  1.00  0.08           C  
ATOM    681  CZ  TYR A  45      -7.869  -1.730  -3.852  1.00  0.08           C  
ATOM    682  OH  TYR A  45      -8.871  -1.228  -3.047  1.00  0.09           O  
ATOM    683  H   TYR A  45      -2.429  -4.929  -7.195  1.00  0.06           H  
ATOM    684  HA  TYR A  45      -3.581  -3.891  -4.652  1.00  0.03           H  
ATOM    685  HB2 TYR A  45      -4.099  -2.410  -6.722  1.00  0.04           H  
ATOM    686  HB3 TYR A  45      -5.123  -3.745  -7.253  1.00  0.07           H  
ATOM    687  HD1 TYR A  45      -6.640  -4.651  -4.956  1.00  0.09           H  
ATOM    688  HD2 TYR A  45      -5.346  -0.696  -5.817  1.00  0.07           H  
ATOM    689  HE1 TYR A  45      -8.377  -3.764  -3.490  1.00  0.08           H  
ATOM    690  HE2 TYR A  45      -7.133   0.188  -4.406  1.00  0.10           H  
ATOM    691  HH  TYR A  45      -8.779  -0.274  -3.020  1.00  0.85           H  
ATOM    692  N   ASP A  46      -4.784  -6.054  -4.410  1.00  0.10           N  
ATOM    693  CA  ASP A  46      -5.437  -7.393  -4.259  1.00  0.14           C  
ATOM    694  C   ASP A  46      -6.919  -7.220  -3.893  1.00  0.13           C  
ATOM    695  O   ASP A  46      -7.298  -7.341  -2.746  1.00  0.12           O  
ATOM    696  CB  ASP A  46      -4.728  -8.164  -3.147  1.00  0.15           C  
ATOM    697  CG  ASP A  46      -5.037  -9.656  -3.286  1.00  0.19           C  
ATOM    698  OD1 ASP A  46      -6.101  -9.942  -3.809  1.00  0.24           O  
ATOM    699  OD2 ASP A  46      -4.191 -10.426  -2.861  1.00  0.22           O  
ATOM    700  H   ASP A  46      -4.626  -5.492  -3.621  1.00  0.10           H  
ATOM    701  HA  ASP A  46      -5.357  -7.943  -5.179  1.00  0.15           H  
ATOM    702  HB2 ASP A  46      -3.661  -8.012  -3.219  1.00  0.16           H  
ATOM    703  HB3 ASP A  46      -5.073  -7.815  -2.187  1.00  0.12           H  
ATOM    704  N   ASP A  47      -7.727  -6.938  -4.881  1.00  0.15           N  
ATOM    705  CA  ASP A  47      -9.184  -6.751  -4.603  1.00  0.15           C  
ATOM    706  C   ASP A  47      -9.831  -8.085  -4.216  1.00  0.17           C  
ATOM    707  O   ASP A  47     -11.008  -8.144  -3.919  1.00  0.19           O  
ATOM    708  CB  ASP A  47      -9.867  -6.201  -5.856  1.00  0.17           C  
ATOM    709  CG  ASP A  47     -11.291  -5.761  -5.506  1.00  0.39           C  
ATOM    710  OD1 ASP A  47     -11.616  -5.861  -4.334  1.00  1.01           O  
ATOM    711  OD2 ASP A  47     -11.972  -5.348  -6.430  1.00  1.15           O  
ATOM    712  H   ASP A  47      -7.382  -6.853  -5.794  1.00  0.16           H  
ATOM    713  HA  ASP A  47      -9.307  -6.049  -3.797  1.00  0.13           H  
ATOM    714  HB2 ASP A  47      -9.314  -5.354  -6.231  1.00  0.14           H  
ATOM    715  HB3 ASP A  47      -9.907  -6.967  -6.617  1.00  0.29           H  
ATOM    716  N   ALA A  48      -9.049  -9.128  -4.227  1.00  0.18           N  
ATOM    717  CA  ALA A  48      -9.606 -10.464  -3.862  1.00  0.21           C  
ATOM    718  C   ALA A  48      -9.675 -10.609  -2.336  1.00  0.13           C  
ATOM    719  O   ALA A  48     -10.442 -11.398  -1.820  1.00  0.11           O  
ATOM    720  CB  ALA A  48      -8.709 -11.556  -4.441  1.00  0.31           C  
ATOM    721  H   ALA A  48      -8.104  -9.036  -4.472  1.00  0.18           H  
ATOM    722  HA  ALA A  48     -10.597 -10.560  -4.274  1.00  0.24           H  
ATOM    723  HB1 ALA A  48      -8.054 -11.132  -5.187  1.00  1.13           H  
ATOM    724  HB2 ALA A  48      -8.116 -11.997  -3.655  1.00  0.74           H  
ATOM    725  HB3 ALA A  48      -9.318 -12.322  -4.899  1.00  1.28           H  
ATOM    726  N   THR A  49      -8.870  -9.843  -1.650  1.00  0.13           N  
ATOM    727  CA  THR A  49      -8.874  -9.918  -0.159  1.00  0.13           C  
ATOM    728  C   THR A  49      -8.675  -8.521   0.440  1.00  0.13           C  
ATOM    729  O   THR A  49      -8.366  -8.379   1.606  1.00  0.14           O  
ATOM    730  CB  THR A  49      -7.736 -10.833   0.301  1.00  0.22           C  
ATOM    731  OG1 THR A  49      -6.561 -10.035   0.193  1.00  0.51           O  
ATOM    732  CG2 THR A  49      -7.524 -11.994  -0.668  1.00  0.91           C  
ATOM    733  H   THR A  49      -8.268  -9.222  -2.112  1.00  0.15           H  
ATOM    734  HA  THR A  49      -9.813 -10.320   0.178  1.00  0.11           H  
ATOM    735  HB  THR A  49      -7.879 -11.185   1.306  1.00  0.47           H  
ATOM    736  HG1 THR A  49      -5.986 -10.440  -0.460  1.00  0.44           H  
ATOM    737 HG21 THR A  49      -8.474 -12.453  -0.901  1.00  0.96           H  
ATOM    738 HG22 THR A  49      -7.071 -11.630  -1.579  1.00  2.16           H  
ATOM    739 HG23 THR A  49      -6.875 -12.730  -0.218  1.00  1.31           H  
ATOM    740  N   LYS A  50      -8.856  -7.519  -0.377  1.00  0.11           N  
ATOM    741  CA  LYS A  50      -8.681  -6.123   0.120  1.00  0.11           C  
ATOM    742  C   LYS A  50      -7.314  -5.976   0.797  1.00  0.09           C  
ATOM    743  O   LYS A  50      -7.222  -5.607   1.952  1.00  0.12           O  
ATOM    744  CB  LYS A  50      -9.791  -5.797   1.120  1.00  0.12           C  
ATOM    745  CG  LYS A  50     -11.095  -5.538   0.359  1.00  0.57           C  
ATOM    746  CD  LYS A  50     -11.474  -6.794  -0.430  1.00  2.07           C  
ATOM    747  CE  LYS A  50     -12.984  -6.791  -0.688  1.00  2.17           C  
ATOM    748  NZ  LYS A  50     -13.482  -5.399  -0.878  1.00  2.43           N  
ATOM    749  H   LYS A  50      -9.101  -7.681  -1.311  1.00  0.10           H  
ATOM    750  HA  LYS A  50      -8.741  -5.442  -0.710  1.00  0.12           H  
ATOM    751  HB2 LYS A  50      -9.924  -6.625   1.800  1.00  0.43           H  
ATOM    752  HB3 LYS A  50      -9.521  -4.917   1.685  1.00  0.31           H  
ATOM    753  HG2 LYS A  50     -11.882  -5.297   1.059  1.00  1.29           H  
ATOM    754  HG3 LYS A  50     -10.958  -4.709  -0.320  1.00  2.23           H  
ATOM    755  HD2 LYS A  50     -10.946  -6.804  -1.372  1.00  3.41           H  
ATOM    756  HD3 LYS A  50     -11.206  -7.674   0.136  1.00  2.63           H  
ATOM    757  HE2 LYS A  50     -13.201  -7.366  -1.576  1.00  3.29           H  
ATOM    758  HE3 LYS A  50     -13.496  -7.236   0.152  1.00  1.78           H  
ATOM    759  HZ1 LYS A  50     -12.680  -4.738  -0.862  1.00  2.95           H  
ATOM    760  HZ2 LYS A  50     -13.972  -5.328  -1.792  1.00  3.35           H  
ATOM    761  HZ3 LYS A  50     -14.143  -5.160  -0.110  1.00  1.92           H  
ATOM    762  N   THR A  51      -6.285  -6.271   0.053  1.00  0.12           N  
ATOM    763  CA  THR A  51      -4.902  -6.172   0.610  1.00  0.11           C  
ATOM    764  C   THR A  51      -3.992  -5.473  -0.416  1.00  0.09           C  
ATOM    765  O   THR A  51      -3.764  -5.989  -1.491  1.00  0.08           O  
ATOM    766  CB  THR A  51      -4.390  -7.600   0.884  1.00  0.13           C  
ATOM    767  OG1 THR A  51      -5.236  -8.089   1.920  1.00  0.28           O  
ATOM    768  CG2 THR A  51      -2.979  -7.625   1.480  1.00  0.13           C  
ATOM    769  H   THR A  51      -6.421  -6.562  -0.874  1.00  0.16           H  
ATOM    770  HA  THR A  51      -4.915  -5.608   1.531  1.00  0.12           H  
ATOM    771  HB  THR A  51      -4.452  -8.224   0.013  1.00  0.23           H  
ATOM    772  HG1 THR A  51      -5.224  -7.453   2.637  1.00  0.58           H  
ATOM    773 HG21 THR A  51      -2.466  -6.708   1.254  1.00  0.96           H  
ATOM    774 HG22 THR A  51      -3.039  -7.746   2.550  1.00  1.20           H  
ATOM    775 HG23 THR A  51      -2.427  -8.452   1.061  1.00  1.00           H  
ATOM    776  N   PHE A  52      -3.489  -4.314  -0.066  1.00  0.08           N  
ATOM    777  CA  PHE A  52      -2.604  -3.595  -1.021  1.00  0.05           C  
ATOM    778  C   PHE A  52      -1.204  -4.204  -0.975  1.00  0.07           C  
ATOM    779  O   PHE A  52      -0.865  -4.907  -0.044  1.00  0.10           O  
ATOM    780  CB  PHE A  52      -2.515  -2.135  -0.626  1.00  0.07           C  
ATOM    781  CG  PHE A  52      -3.194  -1.277  -1.691  1.00  0.06           C  
ATOM    782  CD1 PHE A  52      -2.513  -0.882  -2.832  1.00  0.06           C  
ATOM    783  CD2 PHE A  52      -4.498  -0.884  -1.523  1.00  0.06           C  
ATOM    784  CE1 PHE A  52      -3.143  -0.102  -3.780  1.00  0.07           C  
ATOM    785  CE2 PHE A  52      -5.120  -0.100  -2.460  1.00  0.07           C  
ATOM    786  CZ  PHE A  52      -4.445   0.296  -3.586  1.00  0.07           C  
ATOM    787  H   PHE A  52      -3.679  -3.928   0.816  1.00  0.09           H  
ATOM    788  HA  PHE A  52      -3.012  -3.670  -2.010  1.00  0.03           H  
ATOM    789  HB2 PHE A  52      -3.006  -1.981   0.323  1.00  0.08           H  
ATOM    790  HB3 PHE A  52      -1.484  -1.845  -0.543  1.00  0.08           H  
ATOM    791  HD1 PHE A  52      -1.484  -1.179  -2.975  1.00  0.07           H  
ATOM    792  HD2 PHE A  52      -5.044  -1.232  -0.676  1.00  0.05           H  
ATOM    793  HE1 PHE A  52      -2.633   0.154  -4.698  1.00  0.07           H  
ATOM    794  HE2 PHE A  52      -6.141   0.209  -2.305  1.00  0.08           H  
ATOM    795  HZ  PHE A  52      -4.922   0.949  -4.298  1.00  0.09           H  
ATOM    796  N   THR A  53      -0.416  -3.930  -1.973  1.00  0.06           N  
ATOM    797  CA  THR A  53       0.959  -4.490  -1.970  1.00  0.09           C  
ATOM    798  C   THR A  53       1.865  -3.691  -2.907  1.00  0.08           C  
ATOM    799  O   THR A  53       1.468  -3.316  -3.988  1.00  0.07           O  
ATOM    800  CB  THR A  53       0.902  -5.941  -2.438  1.00  0.11           C  
ATOM    801  OG1 THR A  53       0.116  -6.609  -1.453  1.00  0.14           O  
ATOM    802  CG2 THR A  53       2.275  -6.601  -2.376  1.00  0.10           C  
ATOM    803  H   THR A  53      -0.727  -3.377  -2.719  1.00  0.04           H  
ATOM    804  HA  THR A  53       1.357  -4.455  -0.972  1.00  0.10           H  
ATOM    805  HB  THR A  53       0.465  -6.031  -3.414  1.00  0.12           H  
ATOM    806  HG1 THR A  53       0.026  -7.527  -1.718  1.00  0.76           H  
ATOM    807 HG21 THR A  53       2.968  -5.951  -1.860  1.00  0.88           H  
ATOM    808 HG22 THR A  53       2.206  -7.539  -1.844  1.00  0.98           H  
ATOM    809 HG23 THR A  53       2.637  -6.784  -3.376  1.00  1.04           H  
ATOM    810  N   VAL A  54       3.067  -3.445  -2.462  1.00  0.11           N  
ATOM    811  CA  VAL A  54       4.028  -2.684  -3.308  1.00  0.10           C  
ATOM    812  C   VAL A  54       5.417  -3.316  -3.165  1.00  0.09           C  
ATOM    813  O   VAL A  54       5.731  -3.888  -2.140  1.00  0.09           O  
ATOM    814  CB  VAL A  54       4.070  -1.222  -2.839  1.00  0.11           C  
ATOM    815  CG1 VAL A  54       4.702  -1.154  -1.457  1.00  0.10           C  
ATOM    816  CG2 VAL A  54       4.912  -0.388  -3.806  1.00  0.12           C  
ATOM    817  H   VAL A  54       3.341  -3.764  -1.574  1.00  0.13           H  
ATOM    818  HA  VAL A  54       3.712  -2.724  -4.342  1.00  0.11           H  
ATOM    819  HB  VAL A  54       3.066  -0.826  -2.799  1.00  0.12           H  
ATOM    820 HG11 VAL A  54       4.259  -1.903  -0.825  1.00  1.02           H  
ATOM    821 HG12 VAL A  54       5.766  -1.330  -1.531  1.00  1.07           H  
ATOM    822 HG13 VAL A  54       4.533  -0.179  -1.027  1.00  0.98           H  
ATOM    823 HG21 VAL A  54       5.858  -0.870  -3.979  1.00  1.09           H  
ATOM    824 HG22 VAL A  54       4.392  -0.280  -4.738  1.00  1.11           H  
ATOM    825 HG23 VAL A  54       5.089   0.589  -3.383  1.00  0.93           H  
ATOM    826  N   THR A  55       6.213  -3.205  -4.185  1.00  0.08           N  
ATOM    827  CA  THR A  55       7.582  -3.806  -4.109  1.00  0.06           C  
ATOM    828  C   THR A  55       8.598  -2.926  -4.847  1.00  0.08           C  
ATOM    829  O   THR A  55       8.459  -2.670  -6.026  1.00  0.07           O  
ATOM    830  CB  THR A  55       7.553  -5.191  -4.754  1.00  0.09           C  
ATOM    831  OG1 THR A  55       6.604  -5.928  -3.990  1.00  0.18           O  
ATOM    832  CG2 THR A  55       8.879  -5.922  -4.567  1.00  0.11           C  
ATOM    833  H   THR A  55       5.922  -2.728  -4.990  1.00  0.09           H  
ATOM    834  HA  THR A  55       7.874  -3.904  -3.075  1.00  0.03           H  
ATOM    835  HB  THR A  55       7.272  -5.149  -5.791  1.00  0.10           H  
ATOM    836  HG1 THR A  55       6.206  -6.585  -4.565  1.00  0.74           H  
ATOM    837 HG21 THR A  55       9.470  -5.422  -3.813  1.00  0.94           H  
ATOM    838 HG22 THR A  55       8.693  -6.940  -4.256  1.00  0.83           H  
ATOM    839 HG23 THR A  55       9.424  -5.929  -5.496  1.00  0.96           H  
ATOM    840  N   GLU A  56       9.596  -2.481  -4.132  1.00  0.12           N  
ATOM    841  CA  GLU A  56      10.635  -1.624  -4.780  1.00  0.15           C  
ATOM    842  C   GLU A  56      11.368  -2.418  -5.867  1.00  0.16           C  
ATOM    843  O   GLU A  56      11.629  -3.581  -5.604  1.00  1.22           O  
ATOM    844  CB  GLU A  56      11.639  -1.168  -3.718  1.00  0.19           C  
ATOM    845  CG  GLU A  56      11.895   0.334  -3.870  1.00  0.21           C  
ATOM    846  CD  GLU A  56      12.508   0.610  -5.245  1.00  1.07           C  
ATOM    847  OE1 GLU A  56      13.078  -0.325  -5.780  1.00  1.93           O  
ATOM    848  OE2 GLU A  56      12.373   1.741  -5.682  1.00  1.68           O  
ATOM    849  OXT GLU A  56      11.623  -1.818  -6.897  1.00  1.02           O  
ATOM    850  H   GLU A  56       9.662  -2.702  -3.179  1.00  0.12           H  
ATOM    851  HA  GLU A  56      10.164  -0.764  -5.221  1.00  0.15           H  
ATOM    852  HB2 GLU A  56      11.242  -1.368  -2.736  1.00  0.20           H  
ATOM    853  HB3 GLU A  56      12.566  -1.709  -3.838  1.00  0.20           H  
ATOM    854  HG2 GLU A  56      10.966   0.876  -3.777  1.00  0.66           H  
ATOM    855  HG3 GLU A  56      12.577   0.667  -3.103  1.00  0.95           H  
TER     856      GLU A  56                                                      
ENDMDL                                                                          
