# Supplementary material for: Comparative Performance of High-Throughput Methods for Protein pKa Predictions
Source: J Chem Inf Model. 2023 Aug 8;63(16):5169–81. doi: 10.1021/acs.jcim.3c00165 (PMC10466379; doi:10.1021/acs.jcim.3c00165)
Supplement: Supplementary file 3 — ci3c00165_si_003.zip [file ci3c00165_si_003.zip › curated_pdbs/1fez_curated_2.pdb]

ATOM   2043  N   LYS C   5      53.170  -3.311  94.520  1.00  9.12           N  
ATOM   2044  CA  LYS C   5      53.501  -2.652  93.218  1.00  9.12           C  
ATOM   2045  C   LYS C   5      54.313  -3.557  92.287  1.00  9.12           C  
ATOM   2046  O   LYS C   5      54.688  -4.667  92.643  1.00  9.12           O  
ATOM   2047  CB  LYS C   5      54.298  -1.362  93.465  1.00 67.10           C  
ATOM   2048  CG  LYS C   5      53.624  -0.336  94.379  1.00 67.10           C  
ATOM   2049  CD  LYS C   5      54.404   0.978  94.429  1.00 67.10           C  
ATOM   2050  CE  LYS C   5      54.441   1.656  93.067  1.00 67.10           C  
ATOM   2051  NZ  LYS C   5      55.114   2.984  93.123  1.00 67.10           N  
ATOM   2052  N   ILE C   6      54.592  -3.053  91.092  1.00 38.61           N  
ATOM   2053  CA  ILE C   6      55.369  -3.766  90.079  1.00 38.61           C  
ATOM   2054  C   ILE C   6      54.664  -5.010  89.542  1.00 38.61           C  
ATOM   2055  O   ILE C   6      54.644  -6.063  90.184  1.00 38.61           O  
ATOM   2056  CB  ILE C   6      56.763  -4.184  90.603  1.00  5.37           C  
ATOM   2057  CG1 ILE C   6      57.366  -3.063  91.447  1.00  5.37           C  
ATOM   2058  CG2 ILE C   6      57.693  -4.486  89.413  1.00  5.37           C  
ATOM   2059  CD1 ILE C   6      57.614  -1.809  90.682  1.00  5.37           C  
ATOM   2060  N   GLU C   7      54.100  -4.883  88.347  1.00  5.37           N  
ATOM   2061  CA  GLU C   7      53.397  -5.991  87.743  1.00  5.37           C  
ATOM   2062  C   GLU C   7      54.056  -6.376  86.438  1.00  5.37           C  
ATOM   2063  O   GLU C   7      53.674  -7.367  85.815  1.00  5.37           O  
ATOM   2064  CB  GLU C   7      51.932  -5.602  87.548  1.00 79.33           C  
ATOM   2065  CG  GLU C   7      51.268  -5.271  88.891  1.00 79.33           C  
ATOM   2066  CD  GLU C   7      49.839  -4.758  88.787  1.00 79.33           C  
ATOM   2067  OE1 GLU C   7      49.242  -4.476  89.851  1.00 79.33           O  
ATOM   2068  OE2 GLU C   7      49.313  -4.633  87.658  1.00 79.33           O  
ATOM   2069  N   ALA C   8      55.078  -5.604  86.057  1.00  5.37           N  
ATOM   2070  CA  ALA C   8      55.816  -5.841  84.812  1.00  5.37           C  
ATOM   2071  C   ALA C   8      57.165  -5.110  84.671  1.00  5.37           C  
ATOM   2072  O   ALA C   8      57.328  -3.985  85.134  1.00  5.37           O  
ATOM   2073  CB  ALA C   8      54.920  -5.484  83.630  1.00  5.37           C  
ATOM   2074  N   VAL C   9      58.125  -5.764  84.025  1.00  9.93           N  
ATOM   2075  CA  VAL C   9      59.444  -5.172  83.758  1.00  9.93           C  
ATOM   2076  C   VAL C   9      59.569  -5.055  82.222  1.00  9.93           C  
ATOM   2077  O   VAL C   9      59.046  -5.897  81.490  1.00  9.93           O  
ATOM   2078  CB  VAL C   9      60.622  -6.065  84.263  1.00  6.25           C  
ATOM   2079  CG1 VAL C   9      61.913  -5.271  84.256  1.00  6.25           C  
ATOM   2080  CG2 VAL C   9      60.339  -6.593  85.651  1.00  6.25           C  
ATOM   2081  N   ILE C  10      60.254  -4.020  81.743  1.00  5.37           N  
ATOM   2082  CA  ILE C  10      60.436  -3.798  80.305  1.00  5.37           C  
ATOM   2083  C   ILE C  10      61.928  -3.656  79.959  1.00  5.37           C  
ATOM   2084  O   ILE C  10      62.571  -2.685  80.354  1.00  5.37           O  
ATOM   2085  CB  ILE C  10      59.646  -2.551  79.869  1.00  9.27           C  
ATOM   2086  CG1 ILE C  10      58.156  -2.894  79.822  1.00  9.27           C  
ATOM   2087  CG2 ILE C  10      60.136  -2.039  78.531  1.00  9.27           C  
ATOM   2088  CD1 ILE C  10      57.286  -1.758  79.332  1.00  9.27           C  
ATOM   2089  N   PHE C  11      62.461  -4.625  79.209  1.00  6.29           N  
ATOM   2090  CA  PHE C  11      63.879  -4.665  78.843  1.00  6.29           C  
ATOM   2091  C   PHE C  11      64.356  -4.129  77.493  1.00  6.29           C  
ATOM   2092  O   PHE C  11      63.764  -4.414  76.456  1.00  6.29           O  
ATOM   2093  CB  PHE C  11      64.397  -6.102  78.925  1.00 12.51           C  
ATOM   2094  CG  PHE C  11      64.427  -6.664  80.300  1.00 12.51           C  
ATOM   2095  CD1 PHE C  11      63.364  -7.404  80.784  1.00 12.51           C  
ATOM   2096  CD2 PHE C  11      65.517  -6.438  81.129  1.00 12.51           C  
ATOM   2097  CE1 PHE C  11      63.384  -7.911  82.086  1.00 12.51           C  
ATOM   2098  CE2 PHE C  11      65.548  -6.940  82.429  1.00 12.51           C  
ATOM   2099  CZ  PHE C  11      64.480  -7.678  82.909  1.00 12.51           C  
ATOM   2100  N   ASP C  12      65.459  -3.384  77.518  1.00 33.76           N  
ATOM   2101  CA  ASP C  12      66.115  -2.874  76.304  1.00 33.76           C  
ATOM   2102  C   ASP C  12      66.631  -4.192  75.712  1.00 33.76           C  
ATOM   2103  O   ASP C  12      66.551  -5.227  76.377  1.00 33.76           O  
ATOM   2104  CB  ASP C  12      67.278  -1.919  76.723  1.00 42.95           C  
ATOM   2105  CG  ASP C  12      68.426  -1.801  75.681  1.00 42.95           C  
ATOM   2106  OD1 ASP C  12      69.072  -2.821  75.361  1.00 42.95           O  
ATOM   2107  OD2 ASP C  12      68.712  -0.671  75.209  1.00 42.95           O  
ATOM   2108  N   TRP C  13      67.122  -4.203  74.480  1.00 15.54           N  
ATOM   2109  CA  TRP C  13      67.642  -5.464  73.974  1.00 15.54           C  
ATOM   2110  C   TRP C  13      69.168  -5.473  73.958  1.00 15.54           C  
ATOM   2111  O   TRP C  13      69.805  -5.836  74.951  1.00 15.54           O  
ATOM   2112  CB  TRP C  13      67.097  -5.774  72.581  1.00  7.86           C  
ATOM   2113  CG  TRP C  13      65.760  -6.455  72.601  1.00  7.86           C  
ATOM   2114  CD1 TRP C  13      64.535  -5.863  72.731  1.00  7.86           C  
ATOM   2115  CD2 TRP C  13      65.515  -7.863  72.507  1.00  7.86           C  
ATOM   2116  NE1 TRP C  13      63.542  -6.816  72.721  1.00  7.86           N  
ATOM   2117  CE2 TRP C  13      64.116  -8.052  72.586  1.00  7.86           C  
ATOM   2118  CE3 TRP C  13      66.341  -8.981  72.363  1.00  7.86           C  
ATOM   2119  CZ2 TRP C  13      63.527  -9.308  72.528  1.00  7.86           C  
ATOM   2120  CZ3 TRP C  13      65.756 -10.234  72.306  1.00  7.86           C  
ATOM   2121  CH2 TRP C  13      64.360 -10.386  72.389  1.00  7.86           C  
ATOM   2122  N   ALA C  14      69.745  -5.058  72.835  1.00  5.37           N  
ATOM   2123  CA  ALA C  14      71.197  -5.030  72.656  1.00  5.37           C  
ATOM   2124  C   ALA C  14      71.927  -4.138  73.653  1.00  5.37           C  
ATOM   2125  O   ALA C  14      72.137  -2.962  73.382  1.00  5.37           O  
ATOM   2126  CB  ALA C  14      71.533  -4.587  71.227  1.00 22.84           C  
ATOM   2127  N   GLY C  15      72.326  -4.713  74.790  1.00  6.35           N  
ATOM   2128  CA  GLY C  15      73.036  -3.964  75.814  1.00  6.35           C  
ATOM   2129  C   GLY C  15      72.537  -4.272  77.214  1.00  6.35           C  
ATOM   2130  O   GLY C  15      73.280  -4.166  78.188  1.00  6.35           O  
ATOM   2131  N   THR C  16      71.269  -4.650  77.316  1.00  5.37           N  
ATOM   2132  CA  THR C  16      70.670  -4.980  78.599  1.00  5.37           C  
ATOM   2133  C   THR C  16      70.521  -6.489  78.753  1.00  5.37           C  
ATOM   2134  O   THR C  16      70.831  -7.043  79.812  1.00  5.37           O  
ATOM   2135  CB  THR C  16      69.277  -4.324  78.756  1.00  5.37           C  
ATOM   2136  OG1 THR C  16      69.424  -2.912  78.966  1.00  5.37           O  
ATOM   2137  CG2 THR C  16      68.530  -4.932  79.930  1.00  5.37           C  
ATOM   2138  N   THR C  17      70.054  -7.156  77.700  1.00  5.37           N  
ATOM   2139  CA  THR C  17      69.864  -8.599  77.754  1.00  5.37           C  
ATOM   2140  C   THR C  17      70.712  -9.352  76.758  1.00  5.37           C  
ATOM   2141  O   THR C  17      71.147 -10.463  77.036  1.00  5.37           O  
ATOM   2142  CB  THR C  17      68.423  -8.985  77.479  1.00  6.91           C  
ATOM   2143  OG1 THR C  17      68.065  -8.531  76.172  1.00  6.91           O  
ATOM   2144  CG2 THR C  17      67.502  -8.370  78.503  1.00  6.91           C  
ATOM   2145  N   VAL C  18      70.928  -8.769  75.588  1.00 30.65           N  
ATOM   2146  CA  VAL C  18      71.736  -9.422  74.563  1.00 30.65           C  
ATOM   2147  C   VAL C  18      72.906  -8.534  74.122  1.00 30.65           C  
ATOM   2148  O   VAL C  18      72.871  -7.327  74.321  1.00 30.65           O  
ATOM   2149  CB  VAL C  18      70.862  -9.805  73.338  1.00  5.37           C  
ATOM   2150  CG1 VAL C  18      69.994 -10.988  73.677  1.00  5.37           C  
ATOM   2151  CG2 VAL C  18      69.975  -8.650  72.947  1.00  5.37           C  
ATOM   2152  N   ASP C  19      73.944  -9.128  73.543  1.00 20.84           N  
ATOM   2153  CA  ASP C  19      75.110  -8.368  73.076  1.00 20.84           C  
ATOM   2154  C   ASP C  19      75.738  -7.492  74.165  1.00 20.84           C  
ATOM   2155  O   ASP C  19      75.357  -6.330  74.343  1.00 20.84           O  
ATOM   2156  CB  ASP C  19      74.736  -7.485  71.877  1.00 18.47           C  
ATOM   2157  CG  ASP C  19      75.958  -6.813  71.231  1.00 18.47           C  
ATOM   2158  OD1 ASP C  19      75.776  -6.019  70.272  1.00 18.47           O  
ATOM   2159  OD2 ASP C  19      77.100  -7.083  71.679  1.00 18.47           O  
ATOM   2160  N   TYR C  20      76.711  -8.060  74.878  1.00  9.65           N  
ATOM   2161  CA  TYR C  20      77.412  -7.364  75.953  1.00  9.65           C  
ATOM   2162  C   TYR C  20      78.276  -6.265  75.362  1.00  9.65           C  
ATOM   2163  O   TYR C  20      79.090  -6.508  74.480  1.00  9.65           O  
ATOM   2164  CB  TYR C  20      78.279  -8.361  76.716  1.00  7.67           C  
ATOM   2165  CG  TYR C  20      78.895  -7.864  78.009  1.00  7.67           C  
ATOM   2166  CD1 TYR C  20      79.879  -6.872  78.016  1.00  7.67           C  
ATOM   2167  CD2 TYR C  20      78.541  -8.443  79.224  1.00  7.67           C  
ATOM   2168  CE1 TYR C  20      80.503  -6.481  79.208  1.00  7.67           C  
ATOM   2169  CE2 TYR C  20      79.153  -8.060  80.417  1.00  7.67           C  
ATOM   2170  CZ  TYR C  20      80.134  -7.080  80.408  1.00  7.67           C  
ATOM   2171  OH  TYR C  20      80.725  -6.716  81.601  1.00  7.67           O  
ATOM   2172  N   GLY C  21      78.091  -5.048  75.854  1.00  5.37           N  
ATOM   2173  CA  GLY C  21      78.861  -3.933  75.345  1.00  5.37           C  
ATOM   2174  C   GLY C  21      78.138  -3.240  74.209  1.00  5.37           C  
ATOM   2175  O   GLY C  21      78.461  -2.102  73.850  1.00  5.37           O  
ATOM   2176  N   CYS C  22      77.144  -3.924  73.652  1.00  5.37           N  
ATOM   2177  CA  CYS C  22      76.381  -3.372  72.544  1.00  5.37           C  
ATOM   2178  C   CYS C  22      77.357  -3.095  71.397  1.00  5.37           C  
ATOM   2179  O   CYS C  22      77.598  -1.939  71.034  1.00  5.37           O  
ATOM   2180  CB  CYS C  22      75.699  -2.085  72.991  1.00 55.72           C  
ATOM   2181  SG  CYS C  22      74.807  -1.272  71.685  1.00 55.72           S  
ATOM   2182  N   PHE C  23      77.907  -4.169  70.829  1.00 10.25           N  
ATOM   2183  CA  PHE C  23      78.898  -4.060  69.759  1.00 10.25           C  
ATOM   2184  C   PHE C  23      78.467  -4.239  68.306  1.00 10.25           C  
ATOM   2185  O   PHE C  23      79.185  -3.811  67.392  1.00 10.25           O  
ATOM   2186  CB  PHE C  23      80.059  -5.018  70.027  1.00 12.46           C  
ATOM   2187  CG  PHE C  23      81.125  -4.441  70.906  1.00 12.46           C  
ATOM   2188  CD1 PHE C  23      80.978  -4.428  72.289  1.00 12.46           C  
ATOM   2189  CD2 PHE C  23      82.273  -3.895  70.348  1.00 12.46           C  
ATOM   2190  CE1 PHE C  23      81.958  -3.882  73.104  1.00 12.46           C  
ATOM   2191  CE2 PHE C  23      83.259  -3.344  71.151  1.00 12.46           C  
ATOM   2192  CZ  PHE C  23      83.103  -3.337  72.535  1.00 12.46           C  
ATOM   2193  N   ALA C  24      77.320  -4.867  68.079  1.00 32.37           N  
ATOM   2194  CA  ALA C  24      76.864  -5.082  66.710  1.00 32.37           C  
ATOM   2195  C   ALA C  24      76.968  -3.837  65.813  1.00 32.37           C  
ATOM   2196  O   ALA C  24      77.753  -3.821  64.857  1.00 32.37           O  
ATOM   2197  CB  ALA C  24      75.430  -5.622  66.711  1.00 48.84           C  
ATOM   2198  N   PRO C  25      76.204  -2.772  66.125  1.00  5.37           N  
ATOM   2199  CA  PRO C  25      76.184  -1.515  65.363  1.00  5.37           C  
ATOM   2200  C   PRO C  25      77.460  -0.674  65.358  1.00  5.37           C  
ATOM   2201  O   PRO C  25      77.685   0.104  64.436  1.00  5.37           O  
ATOM   2202  CB  PRO C  25      75.039  -0.734  66.009  1.00 61.60           C  
ATOM   2203  CG  PRO C  25      74.228  -1.778  66.713  1.00 61.60           C  
ATOM   2204  CD  PRO C  25      75.273  -2.685  67.260  1.00 61.60           C  
ATOM   2205  N   LEU C  26      78.295  -0.839  66.376  1.00 59.91           N  
ATOM   2206  CA  LEU C  26      79.504  -0.028  66.525  1.00 59.91           C  
ATOM   2207  C   LEU C  26      80.413   0.242  65.334  1.00 59.91           C  
ATOM   2208  O   LEU C  26      80.377   1.335  64.775  1.00 59.91           O  
ATOM   2209  CB  LEU C  26      80.356  -0.541  67.689  1.00 98.20           C  
ATOM   2210  CG  LEU C  26      81.421   0.478  68.121  1.00 98.20           C  
ATOM   2211  CD1 LEU C  26      80.743   1.802  68.434  1.00 98.20           C  
ATOM   2212  CD2 LEU C  26      82.184  -0.026  69.336  1.00 98.20           C  
ATOM   2213  N   GLU C  27      81.239  -0.717  64.938  1.00 31.20           N  
ATOM   2214  CA  GLU C  27      82.143  -0.431  63.835  1.00 31.20           C  
ATOM   2215  C   GLU C  27      81.416   0.080  62.600  1.00 31.20           C  
ATOM   2216  O   GLU C  27      81.910   0.975  61.915  1.00 31.20           O  
ATOM   2217  CB  GLU C  27      82.990  -1.651  63.471  1.00 56.09           C  
ATOM   2218  CG  GLU C  27      84.429  -1.264  63.082  1.00 56.09           C  
ATOM   2219  CD  GLU C  27      85.058  -2.194  62.044  1.00 56.09           C  
ATOM   2220  OE1 GLU C  27      85.216  -3.414  62.318  1.00 56.09           O  
ATOM   2221  OE2 GLU C  27      85.393  -1.688  60.946  1.00 56.09           O  
ATOM   2222  N   VAL C  28      80.239  -0.475  62.330  1.00  5.37           N  
ATOM   2223  CA  VAL C  28      79.452  -0.082  61.168  1.00  5.37           C  
ATOM   2224  C   VAL C  28      79.213   1.426  61.118  1.00  5.37           C  
ATOM   2225  O   VAL C  28      79.487   2.062  60.098  1.00  5.37           O  
ATOM   2226  CB  VAL C  28      78.102  -0.809  61.147  1.00  5.72           C  
ATOM   2227  CG1 VAL C  28      77.395  -0.549  59.823  1.00  5.72           C  
ATOM   2228  CG2 VAL C  28      78.320  -2.302  61.367  1.00  5.72           C  
ATOM   2229  N   PHE C  29      78.693   2.000  62.202  1.00  5.37           N  
ATOM   2230  CA  PHE C  29      78.477   3.444  62.247  1.00  5.37           C  
ATOM   2231  C   PHE C  29      79.776   4.144  61.875  1.00  5.37           C  
ATOM   2232  O   PHE C  29      79.768   5.176  61.206  1.00  5.37           O  
ATOM   2233  CB  PHE C  29      78.071   3.911  63.641  1.00  6.36           C  
ATOM   2234  CG  PHE C  29      76.645   3.662  63.964  1.00  6.36           C  
ATOM   2235  CD1 PHE C  29      76.291   2.736  64.942  1.00  6.36           C  
ATOM   2236  CD2 PHE C  29      75.646   4.344  63.293  1.00  6.36           C  
ATOM   2237  CE1 PHE C  29      74.955   2.493  65.247  1.00  6.36           C  
ATOM   2238  CE2 PHE C  29      74.308   4.111  63.588  1.00  6.36           C  
ATOM   2239  CZ  PHE C  29      73.961   3.181  64.569  1.00  6.36           C  
ATOM   2240  N   MET C  30      80.895   3.588  62.327  1.00  8.01           N  
ATOM   2241  CA  MET C  30      82.183   4.177  62.021  1.00  8.01           C  
ATOM   2242  C   MET C  30      82.540   3.935  60.560  1.00  8.01           C  
ATOM   2243  O   MET C  30      83.047   4.829  59.888  1.00  8.01           O  
ATOM   2244  CB  MET C  30      83.263   3.596  62.932  1.00 10.97           C  
ATOM   2245  CG  MET C  30      83.128   4.031  64.379  1.00 10.97           C  
ATOM   2246  SD  MET C  30      84.586   3.681  65.397  1.00 10.97           S  
ATOM   2247  CE  MET C  30      84.407   1.877  65.620  1.00 10.97           C  
ATOM   2248  N   GLU C  31      82.252   2.736  60.059  1.00  8.42           N  
ATOM   2249  CA  GLU C  31      82.575   2.399  58.676  1.00  8.42           C  
ATOM   2250  C   GLU C  31      82.017   3.349  57.615  1.00  8.42           C  
ATOM   2251  O   GLU C  31      82.764   3.922  56.823  1.00  8.42           O  
ATOM   2252  CB  GLU C  31      82.113   0.982  58.349  1.00  8.76           C  
ATOM   2253  CG  GLU C  31      82.219   0.657  56.863  1.00  8.76           C  
ATOM   2254  CD  GLU C  31      83.636   0.795  56.334  1.00  8.76           C  
ATOM   2255  OE1 GLU C  31      84.278   1.833  56.605  1.00  8.76           O  
ATOM   2256  OE2 GLU C  31      84.109  -0.132  55.641  1.00  8.76           O  
ATOM   2257  N   ILE C  32      80.700   3.493  57.591  1.00 24.67           N  
ATOM   2258  CA  ILE C  32      80.052   4.360  56.622  1.00 24.67           C  
ATOM   2259  C   ILE C  32      80.657   5.769  56.604  1.00 24.67           C  
ATOM   2260  O   ILE C  32      80.878   6.345  55.532  1.00 24.67           O  
ATOM   2261  CB  ILE C  32      78.534   4.443  56.901  1.00 18.79           C  
ATOM   2262  CG1 ILE C  32      78.280   5.098  58.260  1.00 18.79           C  
ATOM   2263  CG2 ILE C  32      77.933   3.044  56.862  1.00 18.79           C  
ATOM   2264  CD1 ILE C  32      76.820   5.161  58.663  1.00 18.79           C  
ATOM   2265  N   PHE C  33      80.930   6.319  57.784  1.00 19.43           N  
ATOM   2266  CA  PHE C  33      81.517   7.649  57.887  1.00 19.43           C  
ATOM   2267  C   PHE C  33      82.976   7.673  57.398  1.00 19.43           C  
ATOM   2268  O   PHE C  33      83.456   8.681  56.871  1.00 19.43           O  
ATOM   2269  CB  PHE C  33      81.465   8.147  59.341  1.00  5.37           C  
ATOM   2270  CG  PHE C  33      80.183   8.829  59.713  1.00  5.37           C  
ATOM   2271  CD1 PHE C  33      79.018   8.111  59.878  1.00  5.37           C  
ATOM   2272  CD2 PHE C  33      80.147  10.206  59.900  1.00  5.37           C  
ATOM   2273  CE1 PHE C  33      77.829   8.758  60.223  1.00  5.37           C  
ATOM   2274  CE2 PHE C  33      78.960  10.861  60.245  1.00  5.37           C  
ATOM   2275  CZ  PHE C  33      77.806  10.135  60.405  1.00  5.37           C  
ATOM   2276  N   HIS C  34      83.684   6.563  57.565  1.00 14.87           N  
ATOM   2277  CA  HIS C  34      85.082   6.507  57.165  1.00 14.87           C  
ATOM   2278  C   HIS C  34      85.262   6.417  55.652  1.00 14.87           C  
ATOM   2279  O   HIS C  34      86.300   6.819  55.120  1.00 14.87           O  
ATOM   2280  CB  HIS C  34      85.762   5.325  57.860  1.00 31.21           C  
ATOM   2281  CG  HIS C  34      87.247   5.288  57.693  1.00 31.21           C  
ATOM   2282  ND1 HIS C  34      87.856   5.099  56.471  1.00 31.21           N  
ATOM   2283  CD2 HIS C  34      88.246   5.387  58.602  1.00 31.21           C  
ATOM   2284  CE1 HIS C  34      89.168   5.077  56.634  1.00 31.21           C  
ATOM   2285  NE2 HIS C  34      89.431   5.248  57.918  1.00 31.21           N  
ATOM   2286  N   LYS C  35      84.257   5.891  54.960  1.00 26.92           N  
ATOM   2287  CA  LYS C  35      84.325   5.771  53.508  1.00 26.92           C  
ATOM   2288  C   LYS C  35      84.191   7.150  52.870  1.00 26.92           C  
ATOM   2289  O   LYS C  35      84.555   7.346  51.710  1.00 26.92           O  
ATOM   2290  CB  LYS C  35      83.206   4.869  52.982  1.00  5.37           C  
ATOM   2291  CG  LYS C  35      83.296   3.417  53.405  1.00  5.37           C  
ATOM   2292  CD  LYS C  35      82.049   2.668  52.973  1.00  5.37           C  
ATOM   2293  CE  LYS C  35      82.083   1.221  53.422  1.00  5.37           C  
ATOM   2294  NZ  LYS C  35      80.771   0.561  53.184  1.00  5.37           N  
ATOM   2295  N   ARG C  36      83.653   8.099  53.630  1.00 72.99           N  
ATOM   2296  CA  ARG C  36      83.469   9.455  53.132  1.00 72.99           C  
ATOM   2297  C   ARG C  36      84.686  10.284  53.483  1.00 72.99           C  
ATOM   2298  O   ARG C  36      84.882  11.377  52.953  1.00 72.99           O  
ATOM   2299  CB  ARG C  36      82.226  10.076  53.752  1.00 55.93           C  
ATOM   2300  CG  ARG C  36      81.075   9.101  53.853  1.00 55.93           C  
ATOM   2301  CD  ARG C  36      80.970   8.263  52.608  1.00 55.93           C  
ATOM   2302  NE  ARG C  36      79.803   7.401  52.648  1.00 55.93           N  
ATOM   2303  CZ  ARG C  36      78.553   7.851  52.672  1.00 55.93           C  
ATOM   2304  NH1 ARG C  36      78.318   9.162  52.659  1.00 55.93           N  
ATOM   2305  NH2 ARG C  36      77.544   6.989  52.702  1.00 55.93           N  
ATOM   2306  N   GLY C  37      85.503   9.740  54.379  1.00 13.84           N  
ATOM   2307  CA  GLY C  37      86.712  10.417  54.804  1.00 13.84           C  
ATOM   2308  C   GLY C  37      86.502  11.273  56.035  1.00 13.84           C  
ATOM   2309  O   GLY C  37      87.290  12.181  56.294  1.00 13.84           O  
ATOM   2310  N   VAL C  38      85.449  10.988  56.798  1.00 43.70           N  
ATOM   2311  CA  VAL C  38      85.162  11.763  57.992  1.00 43.70           C  
ATOM   2312  C   VAL C  38      85.934  11.268  59.208  1.00 43.70           C  
ATOM   2313  O   VAL C  38      86.761  12.005  59.763  1.00 43.70           O  
ATOM   2314  CB  VAL C  38      83.663  11.753  58.320  1.00 11.90           C  
ATOM   2315  CG1 VAL C  38      83.395  12.608  59.556  1.00 11.90           C  
ATOM   2316  CG2 VAL C  38      82.877  12.276  57.128  1.00 11.90           C  
ATOM   2317  N   ALA C  39      85.677  10.034  59.626  1.00 32.13           N  
ATOM   2318  CA  ALA C  39      86.372   9.475  60.792  1.00 32.13           C  
ATOM   2319  C   ALA C  39      85.873  10.096  62.096  1.00 32.13           C  
ATOM   2320  O   ALA C  39      86.063  11.287  62.353  1.00 32.13           O  
ATOM   2321  CB  ALA C  39      87.902   9.682  60.672  1.00  5.37           C  
ATOM   2322  N   ILE C  40      85.237   9.271  62.917  1.00  7.89           N  
ATOM   2323  CA  ILE C  40      84.704   9.716  64.196  1.00  7.89           C  
ATOM   2324  C   ILE C  40      85.187   8.716  65.238  1.00  7.89           C  
ATOM   2325  O   ILE C  40      85.619   7.628  64.879  1.00  7.89           O  
ATOM   2326  CB  ILE C  40      83.145   9.747  64.166  1.00 35.19           C  
ATOM   2327  CG1 ILE C  40      82.580   8.333  64.043  1.00 35.19           C  
ATOM   2328  CG2 ILE C  40      82.656  10.554  62.970  1.00 35.19           C  
ATOM   2329  CD1 ILE C  40      81.061   8.297  64.048  1.00 35.19           C  
ATOM   2330  N   THR C  41      85.132   9.081  66.517  1.00 13.12           N  
ATOM   2331  CA  THR C  41      85.579   8.157  67.564  1.00 13.12           C  
ATOM   2332  C   THR C  41      84.501   7.149  67.986  1.00 13.12           C  
ATOM   2333  O   THR C  41      83.291   7.393  67.855  1.00 13.12           O  
ATOM   2334  CB  THR C  41      86.111   8.901  68.851  1.00 13.44           C  
ATOM   2335  OG1 THR C  41      85.085   9.722  69.422  1.00 13.44           O  
ATOM   2336  CG2 THR C  41      87.304   9.763  68.513  1.00 13.44           C  
ATOM   2337  N   ALA C  42      84.964   6.005  68.482  1.00 17.47           N  
ATOM   2338  CA  ALA C  42      84.086   4.947  68.940  1.00 17.47           C  
ATOM   2339  C   ALA C  42      83.209   5.517  70.036  1.00 17.47           C  
ATOM   2340  O   ALA C  42      82.256   4.884  70.490  1.00 17.47           O  
ATOM   2341  CB  ALA C  42      84.906   3.801  69.475  1.00  5.37           C  
ATOM   2342  N   GLU C  43      83.549   6.727  70.457  1.00 10.90           N  
ATOM   2343  CA  GLU C  43      82.812   7.397  71.501  1.00 10.90           C  
ATOM   2344  C   GLU C  43      81.575   8.078  70.928  1.00 10.90           C  
ATOM   2345  O   GLU C  43      80.452   7.742  71.285  1.00 10.90           O  
ATOM   2346  CB  GLU C  43      83.713   8.420  72.181  1.00 68.21           C  
ATOM   2347  CG  GLU C  43      83.414   8.597  73.653  1.00 68.21           C  
ATOM   2348  CD  GLU C  43      83.363   7.267  74.381  1.00 68.21           C  
ATOM   2349  OE1 GLU C  43      84.330   6.479  74.253  1.00 68.21           O  
ATOM   2350  OE2 GLU C  43      82.356   7.009  75.078  1.00 68.21           O  
ATOM   2351  N   GLU C  44      81.793   9.034  70.032  1.00  7.49           N  
ATOM   2352  CA  GLU C  44      80.707   9.783  69.403  1.00  7.49           C  
ATOM   2353  C   GLU C  44      79.717   8.835  68.780  1.00  7.49           C  
ATOM   2354  O   GLU C  44      78.511   8.983  68.945  1.00  7.49           O  
ATOM   2355  CB  GLU C  44      81.248  10.680  68.302  1.00 27.55           C  
ATOM   2356  CG  GLU C  44      82.326  11.628  68.743  1.00 27.55           C  
ATOM   2357  CD  GLU C  44      82.910  12.386  67.577  1.00 27.55           C  
ATOM   2358  OE1 GLU C  44      83.541  11.731  66.712  1.00 27.55           O  
ATOM   2359  OE2 GLU C  44      82.727  13.627  67.530  1.00 27.55           O  
ATOM   2360  N   ALA C  45      80.252   7.861  68.052  1.00  5.65           N  
ATOM   2361  CA  ALA C  45      79.451   6.870  67.355  1.00  5.65           C  
ATOM   2362  C   ALA C  45      78.707   5.950  68.309  1.00  5.65           C  
ATOM   2363  O   ALA C  45      78.201   4.910  67.911  1.00  5.65           O  
ATOM   2364  CB  ALA C  45      80.349   6.058  66.436  1.00  5.37           C  
ATOM   2365  N   ARG C  46      78.625   6.340  69.571  1.00 17.38           N  
ATOM   2366  CA  ARG C  46      77.955   5.522  70.566  1.00 17.38           C  
ATOM   2367  C   ARG C  46      77.161   6.412  71.517  1.00 17.38           C  
ATOM   2368  O   ARG C  46      76.589   5.942  72.502  1.00 17.38           O  
ATOM   2369  CB  ARG C  46      79.012   4.716  71.331  1.00 52.99           C  
ATOM   2370  CG  ARG C  46      78.481   3.791  72.407  1.00 52.99           C  
ATOM   2371  CD  ARG C  46      79.621   3.141  73.161  1.00 52.99           C  
ATOM   2372  NE  ARG C  46      80.190   1.992  72.466  1.00 52.99           N  
ATOM   2373  CZ  ARG C  46      79.605   0.798  72.390  1.00 52.99           C  
ATOM   2374  NH1 ARG C  46      78.426   0.594  72.961  1.00 52.99           N  
ATOM   2375  NH2 ARG C  46      80.209  -0.208  71.762  1.00 52.99           N  
ATOM   2376  N   LYS C  47      77.117   7.705  71.212  1.00  6.55           N  
ATOM   2377  CA  LYS C  47      76.407   8.650  72.061  1.00  6.55           C  
ATOM   2378  C   LYS C  47      74.886   8.452  72.011  1.00  6.55           C  
ATOM   2379  O   LYS C  47      74.259   8.204  73.043  1.00  6.55           O  
ATOM   2380  CB  LYS C  47      76.800  10.083  71.680  1.00 81.42           C  
ATOM   2381  CG  LYS C  47      76.386  11.134  72.691  1.00 81.42           C  
ATOM   2382  CD  LYS C  47      76.893  12.515  72.300  1.00 81.42           C  
ATOM   2383  CE  LYS C  47      76.377  13.583  73.255  1.00 81.42           C  
ATOM   2384  NZ  LYS C  47      76.644  14.965  72.762  1.00 81.42           N  
ATOM   2385  N   PRO C  48      74.274   8.552  70.812  1.00 15.28           N  
ATOM   2386  CA  PRO C  48      72.831   8.376  70.652  1.00 15.28           C  
ATOM   2387  C   PRO C  48      72.374   6.922  70.500  1.00 15.28           C  
ATOM   2388  O   PRO C  48      71.324   6.664  69.915  1.00 15.28           O  
ATOM   2389  CB  PRO C  48      72.538   9.176  69.406  1.00  5.44           C  
ATOM   2390  CG  PRO C  48      73.722   8.910  68.594  1.00  5.44           C  
ATOM   2391  CD  PRO C  48      74.842   9.103  69.570  1.00  5.44           C  
ATOM   2392  N   MET C  49      73.163   5.978  71.002  1.00 16.59           N  
ATOM   2393  CA  MET C  49      72.797   4.563  70.929  1.00 16.59           C  
ATOM   2394  C   MET C  49      71.452   4.438  71.635  1.00 16.59           C  
ATOM   2395  O   MET C  49      71.290   4.924  72.754  1.00 16.59           O  
ATOM   2396  CB  MET C  49      73.832   3.710  71.671  1.00 29.47           C  
ATOM   2397  CG  MET C  49      73.654   2.200  71.552  1.00 29.47           C  
ATOM   2398  SD  MET C  49      73.995   1.617  69.873  1.00 29.47           S  
ATOM   2399  CE  MET C  49      75.767   1.864  69.741  1.00 29.47           C  
ATOM   2400  N   GLY C  50      70.489   3.793  70.992  1.00  5.41           N  
ATOM   2401  CA  GLY C  50      69.185   3.633  71.603  1.00  5.41           C  
ATOM   2402  C   GLY C  50      68.107   4.001  70.618  1.00  5.41           C  
ATOM   2403  O   GLY C  50      67.059   3.369  70.552  1.00  5.41           O  
ATOM   2404  N   LEU C  51      68.394   5.023  69.826  1.00 48.63           N  
ATOM   2405  CA  LEU C  51      67.476   5.527  68.811  1.00 48.63           C  
ATOM   2406  C   LEU C  51      67.294   4.609  67.612  1.00 48.63           C  
ATOM   2407  O   LEU C  51      68.101   3.715  67.352  1.00 48.63           O  
ATOM   2408  CB  LEU C  51      67.966   6.878  68.296  1.00 22.92           C  
ATOM   2409  CG  LEU C  51      68.227   7.916  69.370  1.00 22.92           C  
ATOM   2410  CD1 LEU C  51      68.752   9.180  68.732  1.00 22.92           C  
ATOM   2411  CD2 LEU C  51      66.940   8.159  70.121  1.00 22.92           C  
ATOM   2412  N   LEU C  52      66.222   4.859  66.873  1.00  5.52           N  
ATOM   2413  CA  LEU C  52      65.927   4.101  65.680  1.00  5.52           C  
ATOM   2414  C   LEU C  52      67.132   4.302  64.777  1.00  5.52           C  
ATOM   2415  O   LEU C  52      67.506   5.436  64.471  1.00  5.52           O  
ATOM   2416  CB  LEU C  52      64.680   4.653  65.005  1.00  5.37           C  
ATOM   2417  CG  LEU C  52      64.250   3.892  63.763  1.00  5.37           C  
ATOM   2418  CD1 LEU C  52      63.869   2.469  64.153  1.00  5.37           C  
ATOM   2419  CD2 LEU C  52      63.094   4.608  63.107  1.00  5.37           C  
ATOM   2420  N   LYS C  53      67.730   3.189  64.371  1.00 33.83           N  
ATOM   2421  CA  LYS C  53      68.910   3.171  63.517  1.00 33.83           C  
ATOM   2422  C   LYS C  53      69.120   4.363  62.594  1.00 33.83           C  
ATOM   2423  O   LYS C  53      70.188   4.978  62.594  1.00 33.83           O  
ATOM   2424  CB  LYS C  53      68.910   1.884  62.696  1.00 56.87           C  
ATOM   2425  CG  LYS C  53      69.016   0.637  63.550  1.00 56.87           C  
ATOM   2426  CD  LYS C  53      70.239   0.699  64.417  1.00 56.87           C  
ATOM   2427  CE  LYS C  53      70.333  -0.548  65.237  1.00 56.87           C  
ATOM   2428  NZ  LYS C  53      71.437  -0.470  66.233  1.00 56.87           N  
ATOM   2429  N   ILE C  54      68.113   4.686  61.797  1.00 50.35           N  
ATOM   2430  CA  ILE C  54      68.231   5.811  60.879  1.00 50.35           C  
ATOM   2431  C   ILE C  54      68.408   7.147  61.625  1.00 50.35           C  
ATOM   2432  O   ILE C  54      69.144   8.025  61.172  1.00 50.35           O  
ATOM   2433  CB  ILE C  54      66.995   5.877  59.941  1.00  6.45           C  
ATOM   2434  CG1 ILE C  54      67.182   6.981  58.909  1.00  6.45           C  
ATOM   2435  CG2 ILE C  54      65.726   6.116  60.753  1.00  6.45           C  
ATOM   2436  CD1 ILE C  54      68.454   6.849  58.121  1.00  6.45           C  
ATOM   2437  N   ASP C  55      67.737   7.286  62.770  1.00  5.37           N  
ATOM   2438  CA  ASP C  55      67.816   8.493  63.584  1.00  5.37           C  
ATOM   2439  C   ASP C  55      69.201   8.624  64.162  1.00  5.37           C  
ATOM   2440  O   ASP C  55      69.745   9.719  64.287  1.00  5.37           O  
ATOM   2441  CB  ASP C  55      66.805   8.427  64.724  1.00 16.62           C  
ATOM   2442  CG  ASP C  55      65.375   8.340  64.226  1.00 16.62           C  
ATOM   2443  OD1 ASP C  55      65.107   8.849  63.110  1.00 16.62           O  
ATOM   2444  OD2 ASP C  55      64.523   7.778  64.957  1.00 16.62           O  
ATOM   2445  N   HIS C  56      69.747   7.472  64.529  1.00 17.32           N  
ATOM   2446  CA  HIS C  56      71.087   7.352  65.081  1.00 17.32           C  
ATOM   2447  C   HIS C  56      72.043   7.882  64.026  1.00 17.32           C  
ATOM   2448  O   HIS C  56      72.936   8.661  64.344  1.00 17.32           O  
ATOM   2449  CB  HIS C  56      71.395   5.880  65.389  1.00 14.32           C  
ATOM   2450  CG  HIS C  56      72.590   5.677  66.266  1.00 14.32           C  
ATOM   2451  ND1 HIS C  56      72.675   4.646  67.177  1.00 14.32           N  
ATOM   2452  CD2 HIS C  56      73.747   6.374  66.379  1.00 14.32           C  
ATOM   2453  CE1 HIS C  56      73.829   4.722  67.816  1.00 14.32           C  
ATOM   2454  NE2 HIS C  56      74.498   5.760  67.351  1.00 14.32           N  
ATOM   2455  N   VAL C  57      71.855   7.470  62.770  1.00 30.19           N  
ATOM   2456  CA  VAL C  57      72.722   7.961  61.698  1.00 30.19           C  
ATOM   2457  C   VAL C  57      72.566   9.465  61.605  1.00 30.19           C  
ATOM   2458  O   VAL C  57      73.544  10.203  61.644  1.00 30.19           O  
ATOM   2459  CB  VAL C  57      72.361   7.378  60.316  1.00  7.22           C  
ATOM   2460  CG1 VAL C  57      73.114   8.138  59.233  1.00  7.22           C  
ATOM   2461  CG2 VAL C  57      72.725   5.911  60.248  1.00  7.22           C  
ATOM   2462  N   ARG C  58      71.319   9.905  61.496  1.00  5.37           N  
ATOM   2463  CA  ARG C  58      71.016  11.321  61.373  1.00  5.37           C  
ATOM   2464  C   ARG C  58      71.649  12.151  62.480  1.00  5.37           C  
ATOM   2465  O   ARG C  58      72.157  13.243  62.222  1.00  5.37           O  
ATOM   2466  CB  ARG C  58      69.499  11.549  61.338  1.00  5.37           C  
ATOM   2467  CG  ARG C  58      69.160  12.985  60.964  1.00  5.37           C  
ATOM   2468  CD  ARG C  58      67.673  13.268  60.748  1.00  5.37           C  
ATOM   2469  NE  ARG C  58      67.223  13.019  59.377  1.00  5.37           N  
ATOM   2470  CZ  ARG C  58      66.989  11.810  58.895  1.00  5.37           C  
ATOM   2471  NH1 ARG C  58      67.167  10.749  59.678  1.00  5.37           N  
ATOM   2472  NH2 ARG C  58      66.577  11.656  57.645  1.00  5.37           N  
ATOM   2473  N   ALA C  59      71.628  11.633  63.707  1.00  5.68           N  
ATOM   2474  CA  ALA C  59      72.210  12.343  64.846  1.00  5.68           C  
ATOM   2475  C   ALA C  59      73.721  12.514  64.714  1.00  5.68           C  
ATOM   2476  O   ALA C  59      74.265  13.538  65.132  1.00  5.68           O  
ATOM   2477  CB  ALA C  59      71.893  11.615  66.132  1.00  5.37           C  
ATOM   2478  N   LEU C  60      74.390  11.511  64.142  1.00 16.43           N  
ATOM   2479  CA  LEU C  60      75.840  11.551  63.950  1.00 16.43           C  
ATOM   2480  C   LEU C  60      76.248  12.682  63.017  1.00 16.43           C  
ATOM   2481  O   LEU C  60      77.254  13.352  63.240  1.00 16.43           O  
ATOM   2482  CB  LEU C  60      76.337  10.220  63.393  1.00 21.52           C  
ATOM   2483  CG  LEU C  60      76.289   9.045  64.379  1.00 21.52           C  
ATOM   2484  CD1 LEU C  60      76.745   7.744  63.718  1.00 21.52           C  
ATOM   2485  CD2 LEU C  60      77.174   9.373  65.566  1.00 21.52           C  
ATOM   2486  N   THR C  61      75.467  12.898  61.967  1.00  5.37           N  
ATOM   2487  CA  THR C  61      75.755  13.970  61.018  1.00  5.37           C  
ATOM   2488  C   THR C  61      75.461  15.338  61.637  1.00  5.37           C  
ATOM   2489  O   THR C  61      75.826  16.373  61.084  1.00  5.37           O  
ATOM   2490  CB  THR C  61      74.897  13.835  59.740  1.00 34.70           C  
ATOM   2491  OG1 THR C  61      73.526  13.647  60.108  1.00 34.70           O  
ATOM   2492  CG2 THR C  61      75.360  12.660  58.897  1.00 34.70           C  
ATOM   2493  N   GLU C  62      74.802  15.336  62.790  1.00 66.73           N  
ATOM   2494  CA  GLU C  62      74.432  16.578  63.448  1.00 66.73           C  
ATOM   2495  C   GLU C  62      75.347  17.074  64.551  1.00 66.73           C  
ATOM   2496  O   GLU C  62      75.285  18.246  64.912  1.00 66.73           O  
ATOM   2497  CB  GLU C  62      73.001  16.474  63.969  1.00 26.12           C  
ATOM   2498  CG  GLU C  62      71.971  17.133  63.047  1.00 26.12           C  
ATOM   2499  CD  GLU C  62      72.036  16.645  61.595  1.00 26.12           C  
ATOM   2500  OE1 GLU C  62      71.284  17.187  60.751  1.00 26.12           O  
ATOM   2501  OE2 GLU C  62      72.828  15.729  61.293  1.00 26.12           O  
ATOM   2502  N   MET C  63      76.187  16.201  65.099  1.00 30.23           N  
ATOM   2503  CA  MET C  63      77.105  16.633  66.147  1.00 30.23           C  
ATOM   2504  C   MET C  63      78.008  17.650  65.466  1.00 30.23           C  
ATOM   2505  O   MET C  63      78.374  17.471  64.307  1.00 30.23           O  
ATOM   2506  CB  MET C  63      77.947  15.470  66.656  1.00 39.32           C  
ATOM   2507  CG  MET C  63      77.185  14.186  66.803  1.00 39.32           C  
ATOM   2508  SD  MET C  63      78.182  12.915  67.568  1.00 39.32           S  
ATOM   2509  CE  MET C  63      77.150  12.517  68.979  1.00 39.32           C  
ATOM   2510  N   PRO C  64      78.376  18.730  66.174  1.00 19.21           N  
ATOM   2511  CA  PRO C  64      79.233  19.778  65.621  1.00 19.21           C  
ATOM   2512  C   PRO C  64      80.504  19.269  64.959  1.00 19.21           C  
ATOM   2513  O   PRO C  64      80.703  19.467  63.762  1.00 19.21           O  
ATOM   2514  CB  PRO C  64      79.523  20.650  66.829  1.00  5.37           C  
ATOM   2515  CG  PRO C  64      78.283  20.504  67.632  1.00  5.37           C  
ATOM   2516  CD  PRO C  64      78.051  19.028  67.576  1.00  5.37           C  
ATOM   2517  N   ARG C  65      81.364  18.606  65.722  1.00 18.87           N  
ATOM   2518  CA  ARG C  65      82.605  18.125  65.139  1.00 18.87           C  
ATOM   2519  C   ARG C  65      82.306  17.404  63.827  1.00 18.87           C  
ATOM   2520  O   ARG C  65      82.627  17.901  62.751  1.00 18.87           O  
ATOM   2521  CB  ARG C  65      83.340  17.197  66.102  1.00  5.63           C  
ATOM   2522  CG  ARG C  65      84.824  17.093  65.780  1.00  5.63           C  
ATOM   2523  CD  ARG C  65      85.509  16.028  66.602  1.00  5.63           C  
ATOM   2524  NE  ARG C  65      85.032  14.674  66.306  1.00  5.63           N  
ATOM   2525  CZ  ARG C  65      84.983  14.135  65.089  1.00  5.63           C  
ATOM   2526  NH1 ARG C  65      85.374  14.837  64.029  1.00  5.63           N  
ATOM   2527  NH2 ARG C  65      84.580  12.877  64.931  1.00  5.63           N  
ATOM   2528  N   ILE C  66      81.679  16.241  63.919  1.00 19.73           N  
ATOM   2529  CA  ILE C  66      81.329  15.472  62.730  1.00 19.73           C  
ATOM   2530  C   ILE C  66      80.728  16.374  61.651  1.00 19.73           C  
ATOM   2531  O   ILE C  66      81.253  16.493  60.545  1.00 19.73           O  
ATOM   2532  CB  ILE C  66      80.321  14.366  63.091  1.00 12.25           C  
ATOM   2533  CG1 ILE C  66      80.940  13.452  64.154  1.00 12.25           C  
ATOM   2534  CG2 ILE C  66      79.952  13.577  61.853  1.00 12.25           C  
ATOM   2535  CD1 ILE C  66      79.967  12.562  64.887  1.00 12.25           C  
ATOM   2536  N   ALA C  67      79.621  17.017  61.998  1.00 44.50           N  
ATOM   2537  CA  ALA C  67      78.927  17.914  61.091  1.00 44.50           C  
ATOM   2538  C   ALA C  67      79.851  18.987  60.548  1.00 44.50           C  
ATOM   2539  O   ALA C  67      79.639  19.510  59.457  1.00 44.50           O  
ATOM   2540  CB  ALA C  67      77.745  18.553  61.797  1.00  5.54           C  
ATOM   2541  N   SER C  68      80.878  19.329  61.304  1.00 34.80           N  
ATOM   2542  CA  SER C  68      81.803  20.339  60.829  1.00 34.80           C  
ATOM   2543  C   SER C  68      82.817  19.655  59.926  1.00 34.80           C  
ATOM   2544  O   SER C  68      82.927  19.973  58.739  1.00 34.80           O  
ATOM   2545  CB  SER C  68      82.489  21.003  62.010  1.00  6.00           C  
ATOM   2546  OG  SER C  68      81.515  21.543  62.884  1.00  6.00           O  
ATOM   2547  N   GLU C  69      83.540  18.702  60.504  1.00 16.32           N  
ATOM   2548  CA  GLU C  69      84.540  17.933  59.787  1.00 16.32           C  
ATOM   2549  C   GLU C  69      83.989  17.667  58.402  1.00 16.32           C  
ATOM   2550  O   GLU C  69      84.667  17.869  57.395  1.00 16.32           O  
ATOM   2551  CB  GLU C  69      84.798  16.609  60.521  1.00 46.37           C  
ATOM   2552  CG  GLU C  69      85.753  15.643  59.817  1.00 46.37           C  
ATOM   2553  CD  GLU C  69      87.122  16.251  59.538  1.00 46.37           C  
ATOM   2554  OE1 GLU C  69      87.787  16.699  60.498  1.00 46.37           O  
ATOM   2555  OE2 GLU C  69      87.535  16.277  58.359  1.00 46.37           O  
ATOM   2556  N   TRP C  70      82.740  17.230  58.359  1.00  5.53           N  
ATOM   2557  CA  TRP C  70      82.096  16.928  57.086  1.00  5.53           C  
ATOM   2558  C   TRP C  70      82.253  18.111  56.145  1.00  5.53           C  
ATOM   2559  O   TRP C  70      82.838  17.990  55.064  1.00  5.53           O  
ATOM   2560  CB  TRP C  70      80.602  16.628  57.299  1.00  5.37           C  
ATOM   2561  CG  TRP C  70      79.904  16.091  56.082  1.00  5.37           C  
ATOM   2562  CD1 TRP C  70      79.556  16.781  54.958  1.00  5.37           C  
ATOM   2563  CD2 TRP C  70      79.502  14.740  55.862  1.00  5.37           C  
ATOM   2564  NE1 TRP C  70      78.962  15.942  54.048  1.00  5.37           N  
ATOM   2565  CE2 TRP C  70      78.916  14.681  54.578  1.00  5.37           C  
ATOM   2566  CE3 TRP C  70      79.582  13.566  56.626  1.00  5.37           C  
ATOM   2567  CZ2 TRP C  70      78.410  13.493  54.038  1.00  5.37           C  
ATOM   2568  CZ3 TRP C  70      79.080  12.380  56.089  1.00  5.37           C  
ATOM   2569  CH2 TRP C  70      78.502  12.354  54.806  1.00  5.37           C  
ATOM   2570  N   ASN C  71      81.737  19.256  56.581  1.00  5.37           N  
ATOM   2571  CA  ASN C  71      81.787  20.459  55.783  1.00  5.37           C  
ATOM   2572  C   ASN C  71      83.178  20.710  55.248  1.00  5.37           C  
ATOM   2573  O   ASN C  71      83.342  21.162  54.127  1.00  5.37           O  
ATOM   2574  CB  ASN C  71      81.344  21.661  56.609  1.00 38.13           C  
ATOM   2575  CG  ASN C  71      81.301  22.937  55.789  1.00 38.13           C  
ATOM   2576  OD1 ASN C  71      80.380  23.153  54.997  1.00 38.13           O  
ATOM   2577  ND2 ASN C  71      82.312  23.783  55.959  1.00 38.13           N  
ATOM   2578  N   ARG C  72      84.183  20.401  56.049  1.00  5.71           N  
ATOM   2579  CA  ARG C  72      85.552  20.644  55.629  1.00  5.71           C  
ATOM   2580  C   ARG C  72      85.997  19.789  54.453  1.00  5.71           C  
ATOM   2581  O   ARG C  72      86.983  20.093  53.790  1.00  5.71           O  
ATOM   2582  CB  ARG C  72      86.511  20.446  56.806  1.00  5.37           C  
ATOM   2583  CG  ARG C  72      87.803  21.226  56.642  1.00  5.37           C  
ATOM   2584  CD  ARG C  72      88.676  21.175  57.874  1.00  5.37           C  
ATOM   2585  NE  ARG C  72      89.204  19.841  58.116  1.00  5.37           N  
ATOM   2586  CZ  ARG C  72      88.739  19.005  59.039  1.00  5.37           C  
ATOM   2587  NH1 ARG C  72      87.726  19.362  59.818  1.00  5.37           N  
ATOM   2588  NH2 ARG C  72      89.310  17.817  59.191  1.00  5.37           N  
ATOM   2589  N   VAL C  73      85.264  18.732  54.163  1.00  9.53           N  
ATOM   2590  CA  VAL C  73      85.674  17.880  53.069  1.00  9.53           C  
ATOM   2591  C   VAL C  73      84.776  17.998  51.849  1.00  9.53           C  
ATOM   2592  O   VAL C  73      85.232  17.884  50.715  1.00  9.53           O  
ATOM   2593  CB  VAL C  73      85.710  16.420  53.523  1.00 28.17           C  
ATOM   2594  CG1 VAL C  73      86.419  15.567  52.482  1.00 28.17           C  
ATOM   2595  CG2 VAL C  73      86.387  16.321  54.887  1.00 28.17           C  
ATOM   2596  N   PHE C  74      83.493  18.227  52.079  1.00 87.96           N  
ATOM   2597  CA  PHE C  74      82.559  18.337  50.975  1.00 87.96           C  
ATOM   2598  C   PHE C  74      82.155  19.793  50.760  1.00 87.96           C  
ATOM   2599  O   PHE C  74      81.396  20.113  49.849  1.00 87.96           O  
ATOM   2600  CB  PHE C  74      81.331  17.466  51.258  1.00 34.96           C  
ATOM   2601  CG  PHE C  74      81.664  16.030  51.604  1.00 34.96           C  
ATOM   2602  CD1 PHE C  74      82.000  15.670  52.906  1.00 34.96           C  
ATOM   2603  CD2 PHE C  74      81.642  15.040  50.623  1.00 34.96           C  
ATOM   2604  CE1 PHE C  74      82.309  14.344  53.226  1.00 34.96           C  
ATOM   2605  CE2 PHE C  74      81.949  13.711  50.933  1.00 34.96           C  
ATOM   2606  CZ  PHE C  74      82.284  13.365  52.240  1.00 34.96           C  
ATOM   2607  N   ARG C  75      82.677  20.675  51.606  1.00 35.20           N  
ATOM   2608  CA  ARG C  75      82.383  22.102  51.529  1.00 35.20           C  
ATOM   2609  C   ARG C  75      80.881  22.340  51.661  1.00 35.20           C  
ATOM   2610  O   ARG C  75      80.305  23.113  50.897  1.00 35.20           O  
ATOM   2611  CB  ARG C  75      82.864  22.672  50.198  1.00 72.34           C  
ATOM   2612  CG  ARG C  75      84.127  22.047  49.634  1.00 72.34           C  
ATOM   2613  CD  ARG C  75      85.361  22.326  50.477  1.00 72.34           C  
ATOM   2614  NE  ARG C  75      86.586  22.114  49.703  1.00 72.34           N  
ATOM   2615  CZ  ARG C  75      87.812  22.071  50.220  1.00 72.34           C  
ATOM   2616  NH1 ARG C  75      87.989  22.220  51.526  1.00 72.34           N  
ATOM   2617  NH2 ARG C  75      88.864  21.893  49.429  1.00 72.34           N  
ATOM   2618  N   GLN C  76      80.249  21.671  52.622  1.00 24.69           N  
ATOM   2619  CA  GLN C  76      78.806  21.805  52.852  1.00 24.69           C  
ATOM   2620  C   GLN C  76      78.339  20.748  53.831  1.00 24.69           C  
ATOM   2621  O   GLN C  76      78.851  19.637  53.829  1.00 24.69           O  
ATOM   2622  CB  GLN C  76      78.032  21.626  51.551  1.00 88.19           C  
ATOM   2623  CG  GLN C  76      78.289  20.298  50.886  1.00 88.19           C  
ATOM   2624  CD  GLN C  76      77.502  20.147  49.614  1.00 88.19           C  
ATOM   2625  OE1 GLN C  76      76.266  20.118  49.639  1.00 88.19           O  
ATOM   2626  NE2 GLN C  76      78.207  20.059  48.486  1.00 88.19           N  
ATOM   2627  N   LEU C  77      77.359  21.090  54.659  1.00 76.56           N  
ATOM   2628  CA  LEU C  77      76.844  20.149  55.639  1.00 76.56           C  
ATOM   2629  C   LEU C  77      76.130  18.982  54.947  1.00 76.56           C  
ATOM   2630  O   LEU C  77      75.738  19.073  53.776  1.00 76.56           O  
ATOM   2631  CB  LEU C  77      75.901  20.862  56.601  1.00  5.37           C  
ATOM   2632  CG  LEU C  77      76.419  22.207  57.110  1.00  5.37           C  
ATOM   2633  CD1 LEU C  77      75.392  22.768  58.062  1.00  5.37           C  
ATOM   2634  CD2 LEU C  77      77.773  22.055  57.804  1.00  5.37           C  
ATOM   2635  N   PRO C  78      75.958  17.865  55.666  1.00  5.74           N  
ATOM   2636  CA  PRO C  78      75.309  16.646  55.167  1.00  5.74           C  
ATOM   2637  C   PRO C  78      73.832  16.760  54.746  1.00  5.74           C  
ATOM   2638  O   PRO C  78      73.010  17.312  55.475  1.00  5.74           O  
ATOM   2639  CB  PRO C  78      75.513  15.656  56.319  1.00 37.95           C  
ATOM   2640  CG  PRO C  78      76.752  16.178  57.023  1.00 37.95           C  
ATOM   2641  CD  PRO C  78      76.493  17.657  57.024  1.00 37.95           C  
ATOM   2642  N   THR C  79      73.520  16.201  53.572  1.00 47.30           N  
ATOM   2643  CA  THR C  79      72.171  16.196  52.973  1.00 47.30           C  
ATOM   2644  C   THR C  79      71.385  14.946  53.313  1.00 47.30           C  
ATOM   2645  O   THR C  79      71.959  13.947  53.728  1.00 47.30           O  
ATOM   2646  CB  THR C  79      72.233  16.197  51.441  1.00  5.37           C  
ATOM   2647  OG1 THR C  79      73.216  17.137  51.012  1.00  5.37           O  
ATOM   2648  CG2 THR C  79      70.868  16.555  50.844  1.00  5.37           C  
ATOM   2649  N   GLU C  80      70.071  14.993  53.106  1.00 18.98           N  
ATOM   2650  CA  GLU C  80      69.246  13.821  53.344  1.00 18.98           C  
ATOM   2651  C   GLU C  80      69.786  12.749  52.414  1.00 18.98           C  
ATOM   2652  O   GLU C  80      69.944  11.597  52.798  1.00 18.98           O  
ATOM   2653  CB  GLU C  80      67.783  14.103  53.014  1.00 11.33           C  
ATOM   2654  CG  GLU C  80      66.954  14.547  54.204  1.00 11.33           C  
ATOM   2655  CD  GLU C  80      66.844  13.476  55.271  1.00 11.33           C  
ATOM   2656  OE1 GLU C  80      66.366  12.365  54.950  1.00 11.33           O  
ATOM   2657  OE2 GLU C  80      67.234  13.748  56.430  1.00 11.33           O  
ATOM   2658  N   ALA C  81      70.087  13.148  51.185  1.00  5.96           N  
ATOM   2659  CA  ALA C  81      70.622  12.216  50.208  1.00  5.96           C  
ATOM   2660  C   ALA C  81      71.733  11.419  50.867  1.00  5.96           C  
ATOM   2661  O   ALA C  81      71.684  10.190  50.915  1.00  5.96           O  
ATOM   2662  CB  ALA C  81      71.160  12.974  49.005  1.00 20.76           C  
ATOM   2663  N   ASP C  82      72.723  12.138  51.388  1.00  5.37           N  
ATOM   2664  CA  ASP C  82      73.871  11.526  52.056  1.00  5.37           C  
ATOM   2665  C   ASP C  82      73.463  10.545  53.145  1.00  5.37           C  
ATOM   2666  O   ASP C  82      73.678   9.344  53.030  1.00  5.37           O  
ATOM   2667  CB  ASP C  82      74.763  12.600  52.692  1.00 23.49           C  
ATOM   2668  CG  ASP C  82      75.320  13.574  51.681  1.00 23.49           C  
ATOM   2669  OD1 ASP C  82      75.761  13.133  50.596  1.00 23.49           O  
ATOM   2670  OD2 ASP C  82      75.332  14.783  51.981  1.00 23.49           O  
ATOM   2671  N   ILE C  83      72.890  11.081  54.211  1.00 20.66           N  
ATOM   2672  CA  ILE C  83      72.460  10.265  55.329  1.00 20.66           C  
ATOM   2673  C   ILE C  83      71.576   9.136  54.844  1.00 20.66           C  
ATOM   2674  O   ILE C  83      71.708   7.996  55.300  1.00 20.66           O  
ATOM   2675  CB  ILE C  83      71.722  11.128  56.424  1.00 10.79           C  
ATOM   2676  CG1 ILE C  83      70.529  10.378  56.992  1.00 10.79           C  
ATOM   2677  CG2 ILE C  83      71.253  12.434  55.860  1.00 10.79           C  
ATOM   2678  CD1 ILE C  83      69.792  11.187  57.990  1.00 10.79           C  
ATOM   2679  N   GLN C  84      70.689   9.449  53.906  1.00  6.54           N  
ATOM   2680  CA  GLN C  84      69.783   8.447  53.374  1.00  6.54           C  
ATOM   2681  C   GLN C  84      70.623   7.367  52.704  1.00  6.54           C  
ATOM   2682  O   GLN C  84      70.311   6.177  52.791  1.00  6.54           O  
ATOM   2683  CB  GLN C  84      68.813   9.079  52.371  1.00  9.25           C  
ATOM   2684  CG  GLN C  84      67.526   8.291  52.188  1.00  9.25           C  
ATOM   2685  CD  GLN C  84      66.694   8.212  53.461  1.00  9.25           C  
ATOM   2686  OE1 GLN C  84      65.953   7.250  53.672  1.00  9.25           O  
ATOM   2687  NE2 GLN C  84      66.805   9.231  54.307  1.00  9.25           N  
ATOM   2688  N   GLU C  85      71.699   7.792  52.046  1.00  5.37           N  
ATOM   2689  CA  GLU C  85      72.596   6.862  51.382  1.00  5.37           C  
ATOM   2690  C   GLU C  85      73.393   6.111  52.420  1.00  5.37           C  
ATOM   2691  O   GLU C  85      73.547   4.904  52.320  1.00  5.37           O  
ATOM   2692  CB  GLU C  85      73.554   7.598  50.471  1.00 83.51           C  
ATOM   2693  CG  GLU C  85      74.688   6.741  49.986  1.00 83.51           C  
ATOM   2694  CD  GLU C  85      75.649   7.529  49.132  1.00 83.51           C  
ATOM   2695  OE1 GLU C  85      76.117   8.596  49.593  1.00 83.51           O  
ATOM   2696  OE2 GLU C  85      75.938   7.088  47.998  1.00 83.51           O  
ATOM   2697  N   MET C  86      73.907   6.828  53.416  1.00  5.37           N  
ATOM   2698  CA  MET C  86      74.679   6.203  54.487  1.00  5.37           C  
ATOM   2699  C   MET C  86      73.869   5.119  55.184  1.00  5.37           C  
ATOM   2700  O   MET C  86      74.398   4.081  55.544  1.00  5.37           O  
ATOM   2701  CB  MET C  86      75.112   7.232  55.537  1.00 58.73           C  
ATOM   2702  CG  MET C  86      76.349   8.047  55.186  1.00 58.73           C  
ATOM   2703  SD  MET C  86      77.143   8.802  56.637  1.00 58.73           S  
ATOM   2704  CE  MET C  86      76.351  10.395  56.681  1.00 58.73           C  
ATOM   2705  N   TYR C  87      72.582   5.360  55.380  1.00 30.60           N  
ATOM   2706  CA  TYR C  87      71.766   4.371  56.056  1.00 30.60           C  
ATOM   2707  C   TYR C  87      71.604   3.114  55.227  1.00 30.60           C  
ATOM   2708  O   TYR C  87      71.506   2.014  55.766  1.00 30.60           O  
ATOM   2709  CB  TYR C  87      70.379   4.932  56.378  1.00 18.47           C  
ATOM   2710  CG  TYR C  87      69.543   3.990  57.227  1.00 18.47           C  
ATOM   2711  CD1 TYR C  87      69.969   3.618  58.499  1.00 18.47           C  
ATOM   2712  CD2 TYR C  87      68.338   3.475  56.758  1.00 18.47           C  
ATOM   2713  CE1 TYR C  87      69.217   2.760  59.290  1.00 18.47           C  
ATOM   2714  CE2 TYR C  87      67.578   2.615  57.540  1.00 18.47           C  
ATOM   2715  CZ  TYR C  87      68.024   2.262  58.810  1.00 18.47           C  
ATOM   2716  OH  TYR C  87      67.274   1.435  59.617  1.00 18.47           O  
ATOM   2717  N   GLU C  88      71.559   3.284  53.915  1.00 52.76           N  
ATOM   2718  CA  GLU C  88      71.393   2.154  53.012  1.00 52.76           C  
ATOM   2719  C   GLU C  88      72.609   1.246  53.093  1.00 52.76           C  
ATOM   2720  O   GLU C  88      72.489   0.041  52.933  1.00 52.76           O  
ATOM   2721  CB  GLU C  88      71.187   2.661  51.579  1.00 10.54           C  
ATOM   2722  CG  GLU C  88      70.803   1.601  50.559  1.00 10.54           C  
ATOM   2723  CD  GLU C  88      70.106   2.203  49.342  1.00 10.54           C  
ATOM   2724  OE1 GLU C  88      70.669   3.138  48.729  1.00 10.54           O  
ATOM   2725  OE2 GLU C  88      68.991   1.743  48.999  1.00 10.54           O  
ATOM   2726  N   GLU C  89      73.778   1.823  53.349  1.00 32.11           N  
ATOM   2727  CA  GLU C  89      74.997   1.032  53.457  1.00 32.11           C  
ATOM   2728  C   GLU C  89      74.990   0.302  54.790  1.00 32.11           C  
ATOM   2729  O   GLU C  89      75.305  -0.885  54.857  1.00 32.11           O  
ATOM   2730  CB  GLU C  89      76.236   1.932  53.372  1.00 78.69           C  
ATOM   2731  CG  GLU C  89      77.161   1.635  52.186  1.00 78.69           C  
ATOM   2732  CD  GLU C  89      77.733   0.215  52.204  1.00 78.69           C  
ATOM   2733  OE1 GLU C  89      78.380  -0.179  51.207  1.00 78.69           O  
ATOM   2734  OE2 GLU C  89      77.539  -0.504  53.210  1.00 78.69           O  
ATOM   2735  N   PHE C  90      74.628   1.035  55.843  1.00 10.87           N  
ATOM   2736  CA  PHE C  90      74.548   0.510  57.204  1.00 10.87           C  
ATOM   2737  C   PHE C  90      73.610  -0.688  57.209  1.00 10.87           C  
ATOM   2738  O   PHE C  90      73.954  -1.769  57.695  1.00 10.87           O  
ATOM   2739  CB  PHE C  90      73.996   1.593  58.149  1.00 11.01           C  
ATOM   2740  CG  PHE C  90      73.645   1.089  59.532  1.00 11.01           C  
ATOM   2741  CD1 PHE C  90      74.614   0.993  60.525  1.00 11.01           C  
ATOM   2742  CD2 PHE C  90      72.353   0.693  59.836  1.00 11.01           C  
ATOM   2743  CE1 PHE C  90      74.294   0.510  61.788  1.00 11.01           C  
ATOM   2744  CE2 PHE C  90      72.035   0.209  61.100  1.00 11.01           C  
ATOM   2745  CZ  PHE C  90      73.006   0.120  62.070  1.00 11.01           C  
ATOM   2746  N   GLU C  91      72.424  -0.468  56.647  1.00 13.17           N  
ATOM   2747  CA  GLU C  91      71.365  -1.467  56.558  1.00 13.17           C  
ATOM   2748  C   GLU C  91      71.769  -2.842  56.058  1.00 13.17           C  
ATOM   2749  O   GLU C  91      71.242  -3.841  56.536  1.00 13.17           O  
ATOM   2750  CB  GLU C  91      70.221  -0.936  55.685  1.00 53.87           C  
ATOM   2751  CG  GLU C  91      69.177  -0.091  56.426  1.00 53.87           C  
ATOM   2752  CD  GLU C  91      68.040  -0.930  57.014  1.00 53.87           C  
ATOM   2753  OE1 GLU C  91      67.116  -0.353  57.631  1.00 53.87           O  
ATOM   2754  OE2 GLU C  91      68.063  -2.168  56.854  1.00 53.87           O  
ATOM   2755  N   GLU C  92      72.694  -2.913  55.110  1.00 23.29           N  
ATOM   2756  CA  GLU C  92      73.076  -4.215  54.586  1.00 23.29           C  
ATOM   2757  C   GLU C  92      74.270  -4.842  55.271  1.00 23.29           C  
ATOM   2758  O   GLU C  92      74.356  -6.067  55.367  1.00 23.29           O  
ATOM   2759  CB  GLU C  92      73.325  -4.142  53.085  1.00 83.98           C  
ATOM   2760  CG  GLU C  92      74.618  -3.490  52.681  1.00 83.98           C  
ATOM   2761  CD  GLU C  92      74.758  -3.458  51.176  1.00 83.98           C  
ATOM   2762  OE1 GLU C  92      75.788  -2.950  50.680  1.00 83.98           O  
ATOM   2763  OE2 GLU C  92      73.826  -3.944  50.492  1.00 83.98           O  
ATOM   2764  N   ILE C  93      75.198  -4.014  55.738  1.00 13.97           N  
ATOM   2765  CA  ILE C  93      76.352  -4.552  56.445  1.00 13.97           C  
ATOM   2766  C   ILE C  93      75.823  -5.094  57.782  1.00 13.97           C  
ATOM   2767  O   ILE C  93      75.798  -6.306  58.000  1.00 13.97           O  
ATOM   2768  CB  ILE C  93      77.442  -3.466  56.660  1.00 29.49           C  
ATOM   2769  CG1 ILE C  93      77.853  -2.899  55.298  1.00 29.49           C  
ATOM   2770  CG2 ILE C  93      78.677  -4.065  57.327  1.00 29.49           C  
ATOM   2771  CD1 ILE C  93      78.933  -1.856  55.366  1.00 29.49           C  
ATOM   2772  N   LEU C  94      75.362  -4.207  58.658  1.00  8.42           N  
ATOM   2773  CA  LEU C  94      74.827  -4.638  59.947  1.00  8.42           C  
ATOM   2774  C   LEU C  94      73.933  -5.871  59.768  1.00  8.42           C  
ATOM   2775  O   LEU C  94      74.015  -6.825  60.548  1.00  8.42           O  
ATOM   2776  CB  LEU C  94      74.018  -3.503  60.589  1.00  6.46           C  
ATOM   2777  CG  LEU C  94      73.552  -3.573  62.054  1.00  6.46           C  
ATOM   2778  CD1 LEU C  94      72.686  -4.783  62.279  1.00  6.46           C  
ATOM   2779  CD2 LEU C  94      74.743  -3.613  62.973  1.00  6.46           C  
ATOM   2780  N   PHE C  95      73.091  -5.853  58.735  1.00  5.37           N  
ATOM   2781  CA  PHE C  95      72.162  -6.952  58.465  1.00  5.37           C  
ATOM   2782  C   PHE C  95      72.831  -8.292  58.228  1.00  5.37           C  
ATOM   2783  O   PHE C  95      72.233  -9.342  58.489  1.00  5.37           O  
ATOM   2784  CB  PHE C  95      71.286  -6.620  57.257  1.00 33.23           C  
ATOM   2785  CG  PHE C  95      69.828  -6.465  57.584  1.00 33.23           C  
ATOM   2786  CD1 PHE C  95      69.004  -5.681  56.784  1.00 33.23           C  
ATOM   2787  CD2 PHE C  95      69.274  -7.103  58.688  1.00 33.23           C  
ATOM   2788  CE1 PHE C  95      67.648  -5.531  57.079  1.00 33.23           C  
ATOM   2789  CE2 PHE C  95      67.916  -6.958  58.992  1.00 33.23           C  
ATOM   2790  CZ  PHE C  95      67.103  -6.169  58.183  1.00 33.23           C  
ATOM   2791  N   ALA C  96      74.066  -8.248  57.733  1.00 62.62           N  
ATOM   2792  CA  ALA C  96      74.827  -9.460  57.435  1.00 62.62           C  
ATOM   2793  C   ALA C  96      75.468 -10.105  58.655  1.00 62.62           C  
ATOM   2794  O   ALA C  96      75.399 -11.316  58.820  1.00 62.62           O  
ATOM   2795  CB  ALA C  96      75.883  -9.159  56.402  1.00  5.37           C  
ATOM   2796  N   ILE C  97      76.091  -9.303  59.511  1.00 43.60           N  
ATOM   2797  CA  ILE C  97      76.744  -9.839  60.703  1.00 43.60           C  
ATOM   2798  C   ILE C  97      75.853  -9.853  61.946  1.00 43.60           C  
ATOM   2799  O   ILE C  97      76.248 -10.393  62.985  1.00 43.60           O  
ATOM   2800  CB  ILE C  97      78.018  -9.044  61.053  1.00  5.98           C  
ATOM   2801  CG1 ILE C  97      77.651  -7.740  61.750  1.00  5.98           C  
ATOM   2802  CG2 ILE C  97      78.788  -8.718  59.795  1.00  5.98           C  
ATOM   2803  CD1 ILE C  97      78.844  -7.013  62.278  1.00  5.98           C  
ATOM   2804  N   LEU C  98      74.653  -9.277  61.834  1.00 91.26           N  
ATOM   2805  CA  LEU C  98      73.709  -9.195  62.958  1.00 91.26           C  
ATOM   2806  C   LEU C  98      73.440 -10.514  63.709  1.00 91.26           C  
ATOM   2807  O   LEU C  98      73.118 -10.506  64.899  1.00 91.26           O  
ATOM   2808  CB  LEU C  98      72.385  -8.563  62.483  1.00 42.02           C  
ATOM   2809  CG  LEU C  98      71.370  -8.067  63.532  1.00 42.02           C  
ATOM   2810  CD1 LEU C  98      72.058  -7.217  64.588  1.00 42.02           C  
ATOM   2811  CD2 LEU C  98      70.280  -7.255  62.854  1.00 42.02           C  
ATOM   2812  N   PRO C  99      73.571 -11.662  63.033  1.00 58.61           N  
ATOM   2813  CA  PRO C  99      73.320 -12.913  63.749  1.00 58.61           C  
ATOM   2814  C   PRO C  99      74.251 -13.190  64.934  1.00 58.61           C  
ATOM   2815  O   PRO C  99      73.799 -13.650  65.984  1.00 58.61           O  
ATOM   2816  CB  PRO C  99      73.447 -13.968  62.653  1.00 56.11           C  
ATOM   2817  CG  PRO C  99      74.348 -13.309  61.638  1.00 56.11           C  
ATOM   2818  CD  PRO C  99      73.785 -11.923  61.603  1.00 56.11           C  
ATOM   2819  N   ARG C 100      75.543 -12.919  64.774  1.00 15.21           N  
ATOM   2820  CA  ARG C 100      76.497 -13.159  65.855  1.00 15.21           C  
ATOM   2821  C   ARG C 100      76.101 -12.433  67.135  1.00 15.21           C  
ATOM   2822  O   ARG C 100      75.492 -13.024  68.031  1.00 15.21           O  
ATOM   2823  CB  ARG C 100      77.894 -12.731  65.424  1.00 64.18           C  
ATOM   2824  CG  ARG C 100      78.454 -13.613  64.353  1.00 64.18           C  
ATOM   2825  CD  ARG C 100      79.693 -13.026  63.714  1.00 64.18           C  
ATOM   2826  NE  ARG C 100      80.160 -13.888  62.631  1.00 64.18           N  
ATOM   2827  CZ  ARG C 100      79.426 -14.219  61.571  1.00 64.18           C  
ATOM   2828  NH1 ARG C 100      78.186 -13.751  61.444  1.00 64.18           N  
ATOM   2829  NH2 ARG C 100      79.922 -15.036  60.644  1.00 64.18           N  
ATOM   2830  N   TYR C 101      76.458 -11.153  67.216  1.00 56.16           N  
ATOM   2831  CA  TYR C 101      76.137 -10.333  68.378  1.00 56.16           C  
ATOM   2832  C   TYR C 101      74.653 -10.522  68.600  1.00 56.16           C  
ATOM   2833  O   TYR C 101      73.856  -9.736  68.097  1.00 56.16           O  
ATOM   2834  CB  TYR C 101      76.389  -8.853  68.088  1.00  5.58           C  
ATOM   2835  CG  TYR C 101      77.650  -8.546  67.314  1.00  5.58           C  
ATOM   2836  CD1 TYR C 101      77.698  -8.703  65.923  1.00  5.58           C  
ATOM   2837  CD2 TYR C 101      78.794  -8.081  67.968  1.00  5.58           C  
ATOM   2838  CE1 TYR C 101      78.855  -8.400  65.208  1.00  5.58           C  
ATOM   2839  CE2 TYR C 101      79.957  -7.773  67.265  1.00  5.58           C  
ATOM   2840  CZ  TYR C 101      79.985  -7.935  65.889  1.00  5.58           C  
ATOM   2841  OH  TYR C 101      81.147  -7.637  65.204  1.00  5.58           O  
ATOM   2842  N   ALA C 102      74.277 -11.552  69.348  1.00 17.28           N  
ATOM   2843  CA  ALA C 102      72.860 -11.812  69.567  1.00 17.28           C  
ATOM   2844  C   ALA C 102      72.606 -12.691  70.776  1.00 17.28           C  
ATOM   2845  O   ALA C 102      71.483 -12.744  71.294  1.00 17.28           O  
ATOM   2846  CB  ALA C 102      72.291 -12.455  68.344  1.00 63.99           C  
ATOM   2847  N   SER C 103      73.648 -13.394  71.205  1.00  7.71           N  
ATOM   2848  CA  SER C 103      73.567 -14.259  72.366  1.00  7.71           C  
ATOM   2849  C   SER C 103      73.346 -13.384  73.597  1.00  7.71           C  
ATOM   2850  O   SER C 103      73.913 -12.297  73.700  1.00  7.71           O  
ATOM   2851  CB  SER C 103      74.860 -15.053  72.493  1.00  5.37           C  
ATOM   2852  OG  SER C 103      75.971 -14.219  72.223  1.00  5.37           O  
ATOM   2853  N   PRO C 104      72.510 -13.845  74.542  1.00  5.37           N  
ATOM   2854  CA  PRO C 104      72.176 -13.139  75.784  1.00  5.37           C  
ATOM   2855  C   PRO C 104      73.380 -12.879  76.661  1.00  5.37           C  
ATOM   2856  O   PRO C 104      74.289 -13.694  76.719  1.00  5.37           O  
ATOM   2857  CB  PRO C 104      71.187 -14.079  76.460  1.00  5.37           C  
ATOM   2858  CG  PRO C 104      70.533 -14.771  75.307  1.00  5.37           C  
ATOM   2859  CD  PRO C 104      71.715 -15.077  74.426  1.00  5.37           C  
ATOM   2860  N   ILE C 105      73.376 -11.746  77.355  1.00  5.62           N  
ATOM   2861  CA  ILE C 105      74.483 -11.399  78.237  1.00  5.62           C  
ATOM   2862  C   ILE C 105      74.476 -12.255  79.480  1.00  5.62           C  
ATOM   2863  O   ILE C 105      73.436 -12.508  80.085  1.00  5.62           O  
ATOM   2864  CB  ILE C 105      74.440  -9.935  78.694  1.00 15.53           C  
ATOM   2865  CG1 ILE C 105      74.500  -9.002  77.483  1.00 15.53           C  
ATOM   2866  CG2 ILE C 105      75.605  -9.666  79.640  1.00 15.53           C  
ATOM   2867  CD1 ILE C 105      74.326  -7.545  77.834  1.00 15.53           C  
ATOM   2868  N   ASN C 106      75.668 -12.679  79.858  1.00 27.08           N  
ATOM   2869  CA  ASN C 106      75.871 -13.517  81.021  1.00 27.08           C  
ATOM   2870  C   ASN C 106      75.222 -12.968  82.293  1.00 27.08           C  
ATOM   2871  O   ASN C 106      75.757 -12.049  82.920  1.00 27.08           O  
ATOM   2872  CB  ASN C 106      77.377 -13.710  81.216  1.00 75.71           C  
ATOM   2873  CG  ASN C 106      78.205 -12.616  80.533  1.00 75.71           C  
ATOM   2874  OD1 ASN C 106      78.267 -11.475  81.006  1.00 75.71           O  
ATOM   2875  ND2 ASN C 106      78.830 -12.960  79.409  1.00 75.71           N  
ATOM   2876  N   ALA C 107      74.060 -13.535  82.641  1.00 30.26           N  
ATOM   2877  CA  ALA C 107      73.293 -13.176  83.846  1.00 30.26           C  
ATOM   2878  C   ALA C 107      71.771 -13.171  83.685  1.00 30.26           C  
ATOM   2879  O   ALA C 107      71.064 -13.966  84.299  1.00 30.26           O  
ATOM   2880  CB  ALA C 107      73.738 -11.820  84.386  1.00 60.20           C  
ATOM   2881  N   VAL C 108      71.272 -12.257  82.869  1.00 36.67           N  
ATOM   2882  CA  VAL C 108      69.839 -12.113  82.647  1.00 36.67           C  
ATOM   2883  C   VAL C 108      68.971 -13.351  82.865  1.00 36.67           C  
ATOM   2884  O   VAL C 108      68.282 -13.443  83.872  1.00 36.67           O  
ATOM   2885  CB  VAL C 108      69.556 -11.542  81.235  1.00  7.31           C  
ATOM   2886  CG1 VAL C 108      69.589 -10.028  81.278  1.00  7.31           C  
ATOM   2887  CG2 VAL C 108      70.599 -12.041  80.248  1.00  7.31           C  
ATOM   2888  N   LYS C 109      69.015 -14.297  81.934  1.00 41.81           N  
ATOM   2889  CA  LYS C 109      68.194 -15.503  82.014  1.00 41.81           C  
ATOM   2890  C   LYS C 109      67.710 -15.949  83.402  1.00 41.81           C  
ATOM   2891  O   LYS C 109      66.505 -16.142  83.603  1.00 41.81           O  
ATOM   2892  CB  LYS C 109      68.890 -16.670  81.302  1.00  6.05           C  
ATOM   2893  CG  LYS C 109      68.735 -16.609  79.797  1.00  6.05           C  
ATOM   2894  CD  LYS C 109      68.828 -17.977  79.128  1.00  6.05           C  
ATOM   2895  CE  LYS C 109      70.261 -18.418  78.871  1.00  6.05           C  
ATOM   2896  NZ  LYS C 109      70.277 -19.692  78.105  1.00  6.05           N  
ATOM   2897  N   GLU C 110      68.624 -16.114  84.354  1.00  5.37           N  
ATOM   2898  CA  GLU C 110      68.221 -16.544  85.684  1.00  5.37           C  
ATOM   2899  C   GLU C 110      67.254 -15.493  86.243  1.00  5.37           C  
ATOM   2900  O   GLU C 110      66.182 -15.828  86.757  1.00  5.37           O  
ATOM   2901  CB  GLU C 110      69.447 -16.716  86.604  1.00 43.13           C  
ATOM   2902  CG  GLU C 110      70.855 -16.724  85.919  1.00 43.13           C  
ATOM   2903  CD  GLU C 110      71.156 -17.924  84.988  1.00 43.13           C  
ATOM   2904  OE1 GLU C 110      70.322 -18.847  84.890  1.00 43.13           O  
ATOM   2905  OE2 GLU C 110      72.243 -17.935  84.352  1.00 43.13           O  
ATOM   2906  N   VAL C 111      67.627 -14.221  86.105  1.00 15.83           N  
ATOM   2907  CA  VAL C 111      66.805 -13.099  86.570  1.00 15.83           C  
ATOM   2908  C   VAL C 111      65.402 -13.118  85.968  1.00 15.83           C  
ATOM   2909  O   VAL C 111      64.422 -12.901  86.675  1.00 15.83           O  
ATOM   2910  CB  VAL C 111      67.464 -11.723  86.247  1.00  5.37           C  
ATOM   2911  CG1 VAL C 111      66.437 -10.595  86.333  1.00  5.37           C  
ATOM   2912  CG2 VAL C 111      68.576 -11.447  87.226  1.00  5.37           C  
ATOM   2913  N   ILE C 112      65.290 -13.354  84.668  1.00 39.06           N  
ATOM   2914  CA  ILE C 112      63.962 -13.396  84.088  1.00 39.06           C  
ATOM   2915  C   ILE C 112      63.272 -14.591  84.731  1.00 39.06           C  
ATOM   2916  O   ILE C 112      62.128 -14.488  85.203  1.00 39.06           O  
ATOM   2917  CB  ILE C 112      63.989 -13.599  82.571  1.00 25.40           C  
ATOM   2918  CG1 ILE C 112      64.811 -12.501  81.907  1.00 25.40           C  
ATOM   2919  CG2 ILE C 112      62.566 -13.562  82.028  1.00 25.40           C  
ATOM   2920  CD1 ILE C 112      64.231 -11.116  82.053  1.00 25.40           C  
ATOM   2921  N   ALA C 113      63.992 -15.718  84.759  1.00 35.97           N  
ATOM   2922  CA  ALA C 113      63.492 -16.966  85.342  1.00 35.97           C  
ATOM   2923  C   ALA C 113      62.883 -16.670  86.703  1.00 35.97           C  
ATOM   2924  O   ALA C 113      61.777 -17.110  87.010  1.00 35.97           O  
ATOM   2925  CB  ALA C 113      64.620 -17.972  85.480  1.00 48.00           C  
ATOM   2926  N   SER C 114      63.615 -15.913  87.508  1.00 35.79           N  
ATOM   2927  CA  SER C 114      63.135 -15.525  88.822  1.00 35.79           C  
ATOM   2928  C   SER C 114      61.903 -14.621  88.705  1.00 35.79           C  
ATOM   2929  O   SER C 114      60.876 -14.875  89.341  1.00 35.79           O  
ATOM   2930  CB  SER C 114      64.237 -14.788  89.588  1.00 10.94           C  
ATOM   2931  OG  SER C 114      63.713 -14.138  90.736  1.00 10.94           O  
ATOM   2932  N   LEU C 115      62.014 -13.568  87.894  1.00  5.37           N  
ATOM   2933  CA  LEU C 115      60.921 -12.617  87.699  1.00  5.37           C  
ATOM   2934  C   LEU C 115      59.622 -13.276  87.274  1.00  5.37           C  
ATOM   2935  O   LEU C 115      58.553 -12.881  87.734  1.00  5.37           O  
ATOM   2936  CB  LEU C 115      61.292 -11.559  86.655  1.00 26.16           C  
ATOM   2937  CG  LEU C 115      62.007 -10.282  87.089  1.00 26.16           C  
ATOM   2938  CD1 LEU C 115      62.380  -9.486  85.861  1.00 26.16           C  
ATOM   2939  CD2 LEU C 115      61.107  -9.460  87.979  1.00 26.16           C  
ATOM   2940  N   ARG C 116      59.692 -14.262  86.391  1.00 29.24           N  
ATOM   2941  CA  ARG C 116      58.460 -14.895  85.966  1.00 29.24           C  
ATOM   2942  C   ARG C 116      57.859 -15.736  87.076  1.00 29.24           C  
ATOM   2943  O   ARG C 116      56.666 -16.037  87.042  1.00 29.24           O  
ATOM   2944  CB  ARG C 116      58.673 -15.746  84.713  1.00 38.14           C  
ATOM   2945  CG  ARG C 116      58.732 -14.936  83.435  1.00 38.14           C  
ATOM   2946  CD  ARG C 116      58.812 -15.806  82.200  1.00 38.14           C  
ATOM   2947  NE  ARG C 116      59.239 -15.021  81.044  1.00 38.14           N  
ATOM   2948  CZ  ARG C 116      59.411 -15.515  79.823  1.00 38.14           C  
ATOM   2949  NH1 ARG C 116      59.184 -16.801  79.587  1.00 38.14           N  
ATOM   2950  NH2 ARG C 116      59.823 -14.729  78.838  1.00 38.14           N  
ATOM   2951  N   GLU C 117      58.677 -16.114  88.059  1.00 17.11           N  
ATOM   2952  CA  GLU C 117      58.191 -16.914  89.177  1.00 17.11           C  
ATOM   2953  C   GLU C 117      57.245 -16.121  90.072  1.00 17.11           C  
ATOM   2954  O   GLU C 117      56.240 -16.653  90.532  1.00 17.11           O  
ATOM   2955  CB  GLU C 117      59.354 -17.474  90.005  1.00 54.35           C  
ATOM   2956  CG  GLU C 117      59.655 -18.938  89.687  1.00 54.35           C  
ATOM   2957  CD  GLU C 117      60.400 -19.666  90.805  1.00 54.35           C  
ATOM   2958  OE1 GLU C 117      60.013 -19.515  91.985  1.00 54.35           O  
ATOM   2959  OE2 GLU C 117      61.363 -20.405  90.506  1.00 54.35           O  
ATOM   2960  N   ARG C 118      57.551 -14.850  90.316  1.00 69.17           N  
ATOM   2961  CA  ARG C 118      56.685 -14.011  91.145  1.00 69.17           C  
ATOM   2962  C   ARG C 118      55.589 -13.413  90.260  1.00 69.17           C  
ATOM   2963  O   ARG C 118      55.064 -12.335  90.542  1.00 69.17           O  
ATOM   2964  CB  ARG C 118      57.493 -12.888  91.800  1.00 52.83           C  
ATOM   2965  CG  ARG C 118      58.781 -13.360  92.427  1.00 52.83           C  
ATOM   2966  CD  ARG C 118      59.707 -12.201  92.753  1.00 52.83           C  
ATOM   2967  NE  ARG C 118      61.081 -12.663  92.937  1.00 52.83           N  
ATOM   2968  CZ  ARG C 118      61.463 -13.537  93.867  1.00 52.83           C  
ATOM   2969  NH1 ARG C 118      60.577 -14.047  94.710  1.00 52.83           N  
ATOM   2970  NH2 ARG C 118      62.730 -13.911  93.947  1.00 52.83           N  
ATOM   2971  N   GLY C 119      55.266 -14.120  89.182  1.00 56.10           N  
ATOM   2972  CA  GLY C 119      54.235 -13.681  88.255  1.00 56.10           C  
ATOM   2973  C   GLY C 119      54.409 -12.320  87.601  1.00 56.10           C  
ATOM   2974  O   GLY C 119      53.422 -11.598  87.409  1.00 56.10           O  
ATOM   2975  N   ILE C 120      55.639 -11.962  87.238  1.00  8.57           N  
ATOM   2976  CA  ILE C 120      55.893 -10.669  86.607  1.00  8.57           C  
ATOM   2977  C   ILE C 120      56.090 -10.751  85.095  1.00  8.57           C  
ATOM   2978  O   ILE C 120      56.895 -11.546  84.617  1.00  8.57           O  
ATOM   2979  CB  ILE C 120      57.127 -10.010  87.201  1.00 47.48           C  
ATOM   2980  CG1 ILE C 120      56.920  -9.807  88.695  1.00 47.48           C  
ATOM   2981  CG2 ILE C 120      57.395  -8.690  86.501  1.00 47.48           C  
ATOM   2982  CD1 ILE C 120      58.001  -8.992  89.346  1.00 47.48           C  
ATOM   2983  N   LYS C 121      55.370  -9.914  84.350  1.00 44.70           N  
ATOM   2984  CA  LYS C 121      55.464  -9.907  82.889  1.00 44.70           C  
ATOM   2985  C   LYS C 121      56.725  -9.249  82.348  1.00 44.70           C  
ATOM   2986  O   LYS C 121      57.242  -8.301  82.926  1.00 44.70           O  
ATOM   2987  CB  LYS C 121      54.245  -9.216  82.294  1.00 12.98           C  
ATOM   2988  CG  LYS C 121      52.950  -9.845  82.738  1.00 12.98           C  
ATOM   2989  CD  LYS C 121      51.746  -9.091  82.205  1.00 12.98           C  
ATOM   2990  CE  LYS C 121      50.499  -9.636  82.853  1.00 12.98           C  
ATOM   2991  NZ  LYS C 121      50.727  -9.628  84.322  1.00 12.98           N  
ATOM   2992  N   ILE C 122      57.212  -9.755  81.221  1.00  5.76           N  
ATOM   2993  CA  ILE C 122      58.412  -9.220  80.602  1.00  5.76           C  
ATOM   2994  C   ILE C 122      58.105  -8.628  79.243  1.00  5.76           C  
ATOM   2995  O   ILE C 122      57.654  -9.340  78.352  1.00  5.76           O  
ATOM   2996  CB  ILE C 122      59.454 -10.304  80.386  1.00  5.43           C  
ATOM   2997  CG1 ILE C 122      59.651 -11.103  81.668  1.00  5.43           C  
ATOM   2998  CG2 ILE C 122      60.769  -9.668  79.964  1.00  5.43           C  
ATOM   2999  CD1 ILE C 122      60.259 -10.300  82.792  1.00  5.43           C  
ATOM   3000  N   GLY C 123      58.351  -7.329  79.093  1.00  5.37           N  
ATOM   3001  CA  GLY C 123      58.129  -6.651  77.827  1.00  5.37           C  
ATOM   3002  C   GLY C 123      59.472  -6.408  77.163  1.00  5.37           C  
ATOM   3003  O   GLY C 123      60.465  -6.987  77.591  1.00  5.37           O  
ATOM   3004  N   SER C 124      59.518  -5.576  76.120  1.00 28.75           N  
ATOM   3005  CA  SER C 124      60.790  -5.293  75.445  1.00 28.75           C  
ATOM   3006  C   SER C 124      60.753  -4.200  74.379  1.00 28.75           C  
ATOM   3007  O   SER C 124      60.158  -4.369  73.321  1.00 28.75           O  
ATOM   3008  CB  SER C 124      61.359  -6.565  74.815  1.00  5.37           C  
ATOM   3009  OG  SER C 124      60.698  -6.873  73.610  1.00  5.37           O  
ATOM   3010  N   THR C 125      61.420  -3.091  74.668  1.00 50.39           N  
ATOM   3011  CA  THR C 125      61.515  -1.956  73.762  1.00 50.39           C  
ATOM   3012  C   THR C 125      62.887  -2.054  73.071  1.00 50.39           C  
ATOM   3013  O   THR C 125      63.826  -2.603  73.638  1.00 50.39           O  
ATOM   3014  CB  THR C 125      61.391  -0.656  74.574  1.00 16.17           C  
ATOM   3015  OG1 THR C 125      60.249  -0.758  75.432  1.00 16.17           O  
ATOM   3016  CG2 THR C 125      61.206   0.543  73.672  1.00 16.17           C  
ATOM   3017  N   THR C 126      63.025  -1.536  71.857  1.00  5.37           N  
ATOM   3018  CA  THR C 126      64.304  -1.651  71.168  1.00  5.37           C  
ATOM   3019  C   THR C 126      64.611  -0.593  70.121  1.00  5.37           C  
ATOM   3020  O   THR C 126      63.736   0.150  69.683  1.00  5.37           O  
ATOM   3021  CB  THR C 126      64.423  -3.022  70.487  1.00 19.89           C  
ATOM   3022  OG1 THR C 126      65.548  -3.010  69.603  1.00 19.89           O  
ATOM   3023  CG2 THR C 126      63.163  -3.349  69.697  1.00 19.89           C  
ATOM   3024  N   GLY C 127      65.876  -0.544  69.714  1.00 12.60           N  
ATOM   3025  CA  GLY C 127      66.313   0.416  68.714  1.00 12.60           C  
ATOM   3026  C   GLY C 127      66.302  -0.139  67.300  1.00 12.60           C  
ATOM   3027  O   GLY C 127      66.121   0.625  66.351  1.00 12.60           O  
ATOM   3028  N   TYR C 128      66.500  -1.452  67.151  1.00  6.72           N  
ATOM   3029  CA  TYR C 128      66.491  -2.095  65.832  1.00  6.72           C  
ATOM   3030  C   TYR C 128      65.123  -1.988  65.160  1.00  6.72           C  
ATOM   3031  O   TYR C 128      64.096  -1.771  65.815  1.00  6.72           O  
ATOM   3032  CB  TYR C 128      66.820  -3.589  65.926  1.00 19.25           C  
ATOM   3033  CG  TYR C 128      68.184  -3.936  66.449  1.00 19.25           C  
ATOM   3034  CD1 TYR C 128      68.337  -4.501  67.717  1.00 19.25           C  
ATOM   3035  CD2 TYR C 128      69.327  -3.728  65.669  1.00 19.25           C  
ATOM   3036  CE1 TYR C 128      69.594  -4.857  68.199  1.00 19.25           C  
ATOM   3037  CE2 TYR C 128      70.594  -4.078  66.139  1.00 19.25           C  
ATOM   3038  CZ  TYR C 128      70.715  -4.643  67.404  1.00 19.25           C  
ATOM   3039  OH  TYR C 128      71.950  -5.001  67.872  1.00 19.25           O  
ATOM   3040  N   THR C 129      65.126  -2.183  63.844  1.00 10.39           N  
ATOM   3041  CA  THR C 129      63.910  -2.133  63.040  1.00 10.39           C  
ATOM   3042  C   THR C 129      63.142  -3.443  63.207  1.00 10.39           C  
ATOM   3043  O   THR C 129      63.590  -4.342  63.917  1.00 10.39           O  
ATOM   3044  CB  THR C 129      64.260  -1.939  61.564  1.00 13.49           C  
ATOM   3045  OG1 THR C 129      64.865  -3.134  61.050  1.00 13.49           O  
ATOM   3046  CG2 THR C 129      65.240  -0.791  61.415  1.00 13.49           C  
ATOM   3047  N   ARG C 130      61.984  -3.560  62.565  1.00 10.38           N  
ATOM   3048  CA  ARG C 130      61.210  -4.783  62.695  1.00 10.38           C  
ATOM   3049  C   ARG C 130      61.945  -5.837  61.905  1.00 10.38           C  
ATOM   3050  O   ARG C 130      62.125  -6.964  62.359  1.00 10.38           O  
ATOM   3051  CB  ARG C 130      59.792  -4.623  62.139  1.00 40.15           C  
ATOM   3052  CG  ARG C 130      58.790  -5.623  62.747  1.00 40.15           C  
ATOM   3053  CD  ARG C 130      57.446  -5.636  62.021  1.00 40.15           C  
ATOM   3054  NE  ARG C 130      56.800  -4.328  62.027  1.00 40.15           N  
ATOM   3055  CZ  ARG C 130      55.723  -4.013  61.310  1.00 40.15           C  
ATOM   3056  NH1 ARG C 130      55.152  -4.915  60.513  1.00 40.15           N  
ATOM   3057  NH2 ARG C 130      55.222  -2.781  61.382  1.00 40.15           N  
ATOM   3058  N   GLU C 131      62.387  -5.456  60.715  1.00  6.87           N  
ATOM   3059  CA  GLU C 131      63.106  -6.383  59.861  1.00  6.87           C  
ATOM   3060  C   GLU C 131      64.324  -6.938  60.603  1.00  6.87           C  
ATOM   3061  O   GLU C 131      64.632  -8.132  60.517  1.00  6.87           O  
ATOM   3062  CB  GLU C 131      63.527  -5.679  58.566  1.00 70.25           C  
ATOM   3063  CG  GLU C 131      63.524  -6.587  57.345  1.00 70.25           C  
ATOM   3064  CD  GLU C 131      62.281  -7.485  57.261  1.00 70.25           C  
ATOM   3065  OE1 GLU C 131      62.163  -8.435  58.074  1.00 70.25           O  
ATOM   3066  OE2 GLU C 131      61.419  -7.241  56.384  1.00 70.25           O  
ATOM   3067  N   MET C 132      65.004  -6.074  61.350  1.00 60.66           N  
ATOM   3068  CA  MET C 132      66.171  -6.511  62.091  1.00 60.66           C  
ATOM   3069  C   MET C 132      65.813  -7.492  63.219  1.00 60.66           C  
ATOM   3070  O   MET C 132      66.308  -8.623  63.227  1.00 60.66           O  
ATOM   3071  CB  MET C 132      66.928  -5.295  62.636  1.00 49.08           C  
ATOM   3072  CG  MET C 132      67.443  -4.361  61.546  1.00 49.08           C  
ATOM   3073  SD  MET C 132      68.264  -2.837  62.119  1.00 49.08           S  
ATOM   3074  CE  MET C 132      69.493  -2.588  60.809  1.00 49.08           C  
ATOM   3075  N   MET C 133      64.951  -7.074  64.152  1.00  5.37           N  
ATOM   3076  CA  MET C 133      64.551  -7.926  65.285  1.00  5.37           C  
ATOM   3077  C   MET C 133      64.200  -9.353  64.894  1.00  5.37           C  
ATOM   3078  O   MET C 133      64.574 -10.294  65.595  1.00  5.37           O  
ATOM   3079  CB  MET C 133      63.356  -7.327  66.036  1.00 63.62           C  
ATOM   3080  CG  MET C 133      63.689  -6.210  67.017  1.00 63.62           C  
ATOM   3081  SD  MET C 133      64.940  -6.626  68.262  1.00 63.62           S  
ATOM   3082  CE  MET C 133      64.055  -7.690  69.333  1.00 63.62           C  
ATOM   3083  N   ASP C 134      63.459  -9.501  63.793  1.00 28.54           N  
ATOM   3084  CA  ASP C 134      63.060 -10.817  63.291  1.00 28.54           C  
ATOM   3085  C   ASP C 134      64.220 -11.768  63.537  1.00 28.54           C  
ATOM   3086  O   ASP C 134      64.059 -12.845  64.104  1.00 28.54           O  
ATOM   3087  CB  ASP C 134      62.781 -10.759  61.781  1.00 51.72           C  
ATOM   3088  CG  ASP C 134      61.422 -10.148  61.440  1.00 51.72           C  
ATOM   3089  OD1 ASP C 134      60.740  -9.652  62.363  1.00 51.72           O  
ATOM   3090  OD2 ASP C 134      61.043 -10.164  60.240  1.00 51.72           O  
ATOM   3091  N   ILE C 135      65.396 -11.323  63.105  1.00 51.57           N  
ATOM   3092  CA  ILE C 135      66.640 -12.065  63.237  1.00 51.57           C  
ATOM   3093  C   ILE C 135      67.040 -12.211  64.688  1.00 51.57           C  
ATOM   3094  O   ILE C 135      66.961 -13.289  65.270  1.00 51.57           O  
ATOM   3095  CB  ILE C 135      67.788 -11.341  62.522  1.00 17.31           C  
ATOM   3096  CG1 ILE C 135      67.527 -11.315  61.013  1.00 17.31           C  
ATOM   3097  CG2 ILE C 135      69.111 -12.004  62.875  1.00 17.31           C  
ATOM   3098  CD1 ILE C 135      68.636 -10.667  60.202  1.00 17.31           C  
ATOM   3099  N   VAL C 136      67.481 -11.104  65.259  1.00 25.48           N  
ATOM   3100  CA  VAL C 136      67.919 -11.080  66.638  1.00 25.48           C  
ATOM   3101  C   VAL C 136      67.004 -11.854  67.598  1.00 25.48           C  
ATOM   3102  O   VAL C 136      67.471 -12.432  68.570  1.00 25.48           O  
ATOM   3103  CB  VAL C 136      68.073  -9.633  67.129  1.00  5.37           C  
ATOM   3104  CG1 VAL C 136      68.817  -9.610  68.447  1.00  5.37           C  
ATOM   3105  CG2 VAL C 136      68.801  -8.812  66.075  1.00  5.37           C  
ATOM   3106  N   ALA C 137      65.707 -11.889  67.329  1.00  5.48           N  
ATOM   3107  CA  ALA C 137      64.808 -12.594  68.228  1.00  5.48           C  
ATOM   3108  C   ALA C 137      64.896 -14.115  68.089  1.00  5.48           C  
ATOM   3109  O   ALA C 137      64.974 -14.833  69.083  1.00  5.48           O  
ATOM   3110  CB  ALA C 137      63.389 -12.129  67.993  1.00  5.37           C  
ATOM   3111  N   LYS C 138      64.883 -14.603  66.855  1.00 26.72           N  
ATOM   3112  CA  LYS C 138      64.940 -16.038  66.605  1.00 26.72           C  
ATOM   3113  C   LYS C 138      66.113 -16.646  67.352  1.00 26.72           C  
ATOM   3114  O   LYS C 138      65.936 -17.490  68.225  1.00 26.72           O  
ATOM   3115  CB  LYS C 138      65.077 -16.302  65.106  1.00 42.74           C  
ATOM   3116  CG  LYS C 138      64.940 -17.755  64.689  1.00 42.74           C  
ATOM   3117  CD  LYS C 138      65.134 -17.921  63.173  1.00 42.74           C  
ATOM   3118  CE  LYS C 138      64.816 -19.355  62.685  1.00 42.74           C  
ATOM   3119  NZ  LYS C 138      65.635 -20.456  63.309  1.00 42.74           N  
ATOM   3120  N   GLU C 139      67.312 -16.199  67.007  1.00  5.37           N  
ATOM   3121  CA  GLU C 139      68.526 -16.698  67.634  1.00  5.37           C  
ATOM   3122  C   GLU C 139      68.563 -16.437  69.134  1.00  5.37           C  
ATOM   3123  O   GLU C 139      69.018 -17.282  69.904  1.00  5.37           O  
ATOM   3124  CB  GLU C 139      69.738 -16.075  66.947  1.00 70.93           C  
ATOM   3125  CG  GLU C 139      69.443 -14.709  66.355  1.00 70.93           C  
ATOM   3126  CD  GLU C 139      69.773 -13.572  67.303  1.00 70.93           C  
ATOM   3127  OE1 GLU C 139      69.630 -13.752  68.535  1.00 70.93           O  
ATOM   3128  OE2 GLU C 139      70.173 -12.489  66.815  1.00 70.93           O  
ATOM   3129  N   ALA C 140      68.078 -15.271  69.548  1.00 24.10           N  
ATOM   3130  CA  ALA C 140      68.062 -14.925  70.964  1.00 24.10           C  
ATOM   3131  C   ALA C 140      67.116 -15.878  71.674  1.00 24.10           C  
ATOM   3132  O   ALA C 140      67.289 -16.180  72.855  1.00 24.10           O  
ATOM   3133  CB  ALA C 140      67.601 -13.491  71.162  1.00 12.14           C  
ATOM   3134  N   ALA C 141      66.107 -16.347  70.950  1.00  5.53           N  
ATOM   3135  CA  ALA C 141      65.153 -17.276  71.525  1.00  5.53           C  
ATOM   3136  C   ALA C 141      65.837 -18.631  71.552  1.00  5.53           C  
ATOM   3137  O   ALA C 141      65.773 -19.360  72.545  1.00  5.53           O  
ATOM   3138  CB  ALA C 141      63.894 -17.333  70.677  1.00  5.37           C  
ATOM   3139  N   LEU C 142      66.516 -18.950  70.456  1.00  5.37           N  
ATOM   3140  CA  LEU C 142      67.218 -20.214  70.338  1.00  5.37           C  
ATOM   3141  C   LEU C 142      68.234 -20.387  71.440  1.00  5.37           C  
ATOM   3142  O   LEU C 142      68.618 -21.510  71.744  1.00  5.37           O  
ATOM   3143  CB  LEU C 142      67.919 -20.315  68.984  1.00 43.36           C  
ATOM   3144  CG  LEU C 142      67.006 -20.461  67.766  1.00 43.36           C  
ATOM   3145  CD1 LEU C 142      67.852 -20.638  66.507  1.00 43.36           C  
ATOM   3146  CD2 LEU C 142      66.080 -21.653  67.967  1.00 43.36           C  
ATOM   3147  N   GLN C 143      68.682 -19.283  72.031  1.00 50.23           N  
ATOM   3148  CA  GLN C 143      69.659 -19.356  73.113  1.00 50.23           C  
ATOM   3149  C   GLN C 143      68.998 -19.097  74.445  1.00 50.23           C  
ATOM   3150  O   GLN C 143      69.670 -18.809  75.434  1.00 50.23           O  
ATOM   3151  CB  GLN C 143      70.769 -18.343  72.915  1.00 14.90           C  
ATOM   3152  CG  GLN C 143      71.314 -18.309  71.523  1.00 14.90           C  
ATOM   3153  CD  GLN C 143      72.662 -17.651  71.484  1.00 14.90           C  
ATOM   3154  OE1 GLN C 143      73.129 -17.228  70.428  1.00 14.90           O  
ATOM   3155  NE2 GLN C 143      73.310 -17.569  72.644  1.00 14.90           N  
ATOM   3156  N   GLY C 144      67.672 -19.187  74.453  1.00 27.10           N  
ATOM   3157  CA  GLY C 144      66.915 -18.993  75.674  1.00 27.10           C  
ATOM   3158  C   GLY C 144      66.755 -17.558  76.124  1.00 27.10           C  
ATOM   3159  O   GLY C 144      67.657 -16.979  76.734  1.00 27.10           O  
ATOM   3160  N   TYR C 145      65.590 -16.996  75.822  1.00 36.40           N  
ATOM   3161  CA  TYR C 145      65.221 -15.629  76.175  1.00 36.40           C  
ATOM   3162  C   TYR C 145      64.147 -15.210  75.193  1.00 36.40           C  
ATOM   3163  O   TYR C 145      64.429 -14.918  74.032  1.00 36.40           O  
ATOM   3164  CB  TYR C 145      66.406 -14.654  76.083  1.00 12.77           C  
ATOM   3165  CG  TYR C 145      65.968 -13.239  76.376  1.00 12.77           C  
ATOM   3166  CD1 TYR C 145      65.344 -12.921  77.584  1.00 12.77           C  
ATOM   3167  CD2 TYR C 145      66.059 -12.240  75.403  1.00 12.77           C  
ATOM   3168  CE1 TYR C 145      64.802 -11.651  77.810  1.00 12.77           C  
ATOM   3169  CE2 TYR C 145      65.522 -10.963  75.622  1.00 12.77           C  
ATOM   3170  CZ  TYR C 145      64.891 -10.682  76.823  1.00 12.77           C  
ATOM   3171  OH  TYR C 145      64.308  -9.452  77.016  1.00 12.77           O  
ATOM   3172  N   LYS C 146      62.906 -15.202  75.659  1.00 73.93           N  
ATOM   3173  CA  LYS C 146      61.780 -14.827  74.813  1.00 73.93           C  
ATOM   3174  C   LYS C 146      60.823 -13.966  75.637  1.00 73.93           C  
ATOM   3175  O   LYS C 146      59.841 -14.471  76.195  1.00 73.93           O  
ATOM   3176  CB  LYS C 146      61.063 -16.094  74.317  1.00 83.23           C  
ATOM   3177  CG  LYS C 146      59.947 -15.874  73.296  1.00 83.23           C  
ATOM   3178  CD  LYS C 146      60.494 -15.508  71.929  1.00 83.23           C  
ATOM   3179  CE  LYS C 146      59.468 -15.756  70.832  1.00 83.23           C  
ATOM   3180  NZ  LYS C 146      58.216 -14.983  71.039  1.00 83.23           N  
ATOM   3181  N   PRO C 147      61.097 -12.653  75.729  1.00 32.70           N  
ATOM   3182  CA  PRO C 147      60.212 -11.797  76.509  1.00 32.70           C  
ATOM   3183  C   PRO C 147      58.774 -11.996  76.056  1.00 32.70           C  
ATOM   3184  O   PRO C 147      58.526 -12.418  74.926  1.00 32.70           O  
ATOM   3185  CB  PRO C 147      60.752 -10.401  76.225  1.00 25.50           C  
ATOM   3186  CG  PRO C 147      61.286 -10.524  74.854  1.00 25.50           C  
ATOM   3187  CD  PRO C 147      62.012 -11.840  74.914  1.00 25.50           C  
ATOM   3188  N   ASP C 148      57.842 -11.707  76.960  1.00 38.51           N  
ATOM   3189  CA  ASP C 148      56.407 -11.853  76.722  1.00 38.51           C  
ATOM   3190  C   ASP C 148      55.853 -10.977  75.609  1.00 38.51           C  
ATOM   3191  O   ASP C 148      54.715 -11.157  75.180  1.00 38.51           O  
ATOM   3192  CB  ASP C 148      55.641 -11.552  78.008  1.00 60.68           C  
ATOM   3193  CG  ASP C 148      55.936 -12.544  79.098  1.00 60.68           C  
ATOM   3194  OD1 ASP C 148      55.622 -12.248  80.269  1.00 60.68           O  
ATOM   3195  OD2 ASP C 148      56.476 -13.628  78.780  1.00 60.68           O  
ATOM   3196  N   PHE C 149      56.645 -10.023  75.147  1.00  7.22           N  
ATOM   3197  CA  PHE C 149      56.177  -9.149  74.094  1.00  7.22           C  
ATOM   3198  C   PHE C 149      57.313  -8.290  73.574  1.00  7.22           C  
ATOM   3199  O   PHE C 149      58.256  -7.987  74.302  1.00  7.22           O  
ATOM   3200  CB  PHE C 149      55.054  -8.265  74.620  1.00  5.37           C  
ATOM   3201  CG  PHE C 149      54.206  -7.674  73.543  1.00  5.37           C  
ATOM   3202  CD1 PHE C 149      53.463  -8.493  72.708  1.00  5.37           C  
ATOM   3203  CD2 PHE C 149      54.149  -6.297  73.361  1.00  5.37           C  
ATOM   3204  CE1 PHE C 149      52.676  -7.949  71.704  1.00  5.37           C  
ATOM   3205  CE2 PHE C 149      53.365  -5.748  72.365  1.00  5.37           C  
ATOM   3206  CZ  PHE C 149      52.624  -6.577  71.532  1.00  5.37           C  
ATOM   3207  N   LEU C 150      57.215  -7.888  72.313  1.00 12.69           N  
ATOM   3208  CA  LEU C 150      58.252  -7.079  71.712  1.00 12.69           C  
ATOM   3209  C   LEU C 150      57.693  -5.928  70.889  1.00 12.69           C  
ATOM   3210  O   LEU C 150      56.788  -6.119  70.083  1.00 12.69           O  
ATOM   3211  CB  LEU C 150      59.126  -7.967  70.847  1.00  5.50           C  
ATOM   3212  CG  LEU C 150      60.094  -7.240  69.937  1.00  5.50           C  
ATOM   3213  CD1 LEU C 150      60.891  -6.188  70.701  1.00  5.50           C  
ATOM   3214  CD2 LEU C 150      60.984  -8.281  69.318  1.00  5.50           C  
ATOM   3215  N   VAL C 151      58.237  -4.732  71.103  1.00  5.37           N  
ATOM   3216  CA  VAL C 151      57.810  -3.532  70.391  1.00  5.37           C  
ATOM   3217  C   VAL C 151      58.982  -2.991  69.575  1.00  5.37           C  
ATOM   3218  O   VAL C 151      60.141  -3.254  69.880  1.00  5.37           O  
ATOM   3219  CB  VAL C 151      57.302  -2.432  71.396  1.00  5.37           C  
ATOM   3220  CG1 VAL C 151      57.166  -1.088  70.707  1.00  5.37           C  
ATOM   3221  CG2 VAL C 151      55.946  -2.824  71.968  1.00  5.37           C  
ATOM   3222  N   THR C 152      58.668  -2.247  68.523  1.00 16.36           N  
ATOM   3223  CA  THR C 152      59.689  -1.662  67.664  1.00 16.36           C  
ATOM   3224  C   THR C 152      59.220  -0.303  67.164  1.00 16.36           C  
ATOM   3225  O   THR C 152      58.028  -0.032  67.092  1.00 16.36           O  
ATOM   3226  CB  THR C 152      59.981  -2.555  66.444  1.00  6.02           C  
ATOM   3227  OG1 THR C 152      59.252  -3.790  66.569  1.00  6.02           O  
ATOM   3228  CG2 THR C 152      61.487  -2.837  66.340  1.00  6.02           C  
ATOM   3229  N   PRO C 153      60.161   0.572  66.800  1.00 24.85           N  
ATOM   3230  CA  PRO C 153      59.762   1.890  66.319  1.00 24.85           C  
ATOM   3231  C   PRO C 153      58.815   1.854  65.137  1.00 24.85           C  
ATOM   3232  O   PRO C 153      58.404   2.896  64.659  1.00 24.85           O  
ATOM   3233  CB  PRO C 153      61.093   2.536  65.967  1.00  5.37           C  
ATOM   3234  CG  PRO C 153      62.026   1.927  66.968  1.00  5.37           C  
ATOM   3235  CD  PRO C 153      61.626   0.477  66.917  1.00  5.37           C  
ATOM   3236  N   ASP C 154      58.462   0.664  64.656  1.00 17.87           N  
ATOM   3237  CA  ASP C 154      57.552   0.548  63.513  1.00 17.87           C  
ATOM   3238  C   ASP C 154      56.121   0.511  64.007  1.00 17.87           C  
ATOM   3239  O   ASP C 154      55.217   1.082  63.400  1.00 17.87           O  
ATOM   3240  CB  ASP C 154      57.817  -0.740  62.736  1.00 56.50           C  
ATOM   3241  CG  ASP C 154      59.291  -1.028  62.573  1.00 56.50           C  
ATOM   3242  OD1 ASP C 154      59.941  -0.410  61.699  1.00 56.50           O  
ATOM   3243  OD2 ASP C 154      59.804  -1.874  63.335  1.00 56.50           O  
ATOM   3244  N   ASP C 155      55.934  -0.177  65.123  1.00  6.33           N  
ATOM   3245  CA  ASP C 155      54.629  -0.345  65.733  1.00  6.33           C  
ATOM   3246  C   ASP C 155      54.048   0.983  66.207  1.00  6.33           C  
ATOM   3247  O   ASP C 155      52.835   1.137  66.304  1.00  6.33           O  
ATOM   3248  CB  ASP C 155      54.735  -1.307  66.923  1.00 56.90           C  
ATOM   3249  CG  ASP C 155      55.742  -2.436  66.696  1.00 56.90           C  
ATOM   3250  OD1 ASP C 155      55.926  -3.266  67.615  1.00 56.90           O  
ATOM   3251  OD2 ASP C 155      56.355  -2.495  65.608  1.00 56.90           O  
ATOM   3252  N   VAL C 156      54.912   1.944  66.507  1.00 45.08           N  
ATOM   3253  CA  VAL C 156      54.453   3.244  66.991  1.00 45.08           C  
ATOM   3254  C   VAL C 156      54.834   4.419  66.096  1.00 45.08           C  
ATOM   3255  O   VAL C 156      55.684   4.294  65.212  1.00 45.08           O  
ATOM   3256  CB  VAL C 156      54.957   3.514  68.418  1.00  5.37           C  
ATOM   3257  CG1 VAL C 156      54.083   2.777  69.414  1.00  5.37           C  
ATOM   3258  CG2 VAL C 156      56.391   3.067  68.546  1.00  5.37           C  
ATOM   3259  N   PRO C 157      54.212   5.584  66.323  1.00 35.53           N  
ATOM   3260  CA  PRO C 157      54.523   6.742  65.491  1.00 35.53           C  
ATOM   3261  C   PRO C 157      55.928   7.275  65.610  1.00 35.53           C  
ATOM   3262  O   PRO C 157      56.467   7.798  64.640  1.00 35.53           O  
ATOM   3263  CB  PRO C 157      53.480   7.763  65.925  1.00 15.86           C  
ATOM   3264  CG  PRO C 157      53.293   7.450  67.356  1.00 15.86           C  
ATOM   3265  CD  PRO C 157      53.228   5.942  67.359  1.00 15.86           C  
ATOM   3266  N   ALA C 158      56.549   7.131  66.775  1.00  8.63           N  
ATOM   3267  CA  ALA C 158      57.882   7.688  66.922  1.00  8.63           C  
ATOM   3268  C   ALA C 158      58.956   6.805  67.519  1.00  8.63           C  
ATOM   3269  O   ALA C 158      58.681   5.778  68.130  1.00  8.63           O  
ATOM   3270  CB  ALA C 158      57.798   8.996  67.703  1.00 31.07           C  
ATOM   3271  N   GLY C 159      60.194   7.247  67.331  1.00 21.89           N  
ATOM   3272  CA  GLY C 159      61.356   6.538  67.827  1.00 21.89           C  
ATOM   3273  C   GLY C 159      61.332   6.120  69.290  1.00 21.89           C  
ATOM   3274  O   GLY C 159      60.315   5.618  69.774  1.00 21.89           O  
ATOM   3275  N   ARG C 160      62.446   6.346  69.996  1.00 84.87           N  
ATOM   3276  CA  ARG C 160      62.553   5.929  71.388  1.00 84.87           C  
ATOM   3277  C   ARG C 160      62.515   6.978  72.480  1.00 84.87           C  
ATOM   3278  O   ARG C 160      61.935   6.720  73.527  1.00 84.87           O  
ATOM   3279  CB  ARG C 160      63.811   5.073  71.600  1.00  5.37           C  
ATOM   3280  CG  ARG C 160      63.831   4.282  72.912  1.00  5.37           C  
ATOM   3281  CD  ARG C 160      65.185   3.619  73.112  1.00  5.37           C  
ATOM   3282  NE  ARG C 160      65.085   2.276  73.672  1.00  5.37           N  
ATOM   3283  CZ  ARG C 160      65.992   1.307  73.501  1.00  5.37           C  
ATOM   3284  NH1 ARG C 160      67.097   1.509  72.786  1.00  5.37           N  
ATOM   3285  NH2 ARG C 160      65.773   0.103  74.017  1.00  5.37           N  
ATOM   3286  N   PRO C 161      63.127   8.160  72.286  1.00 28.41           N  
ATOM   3287  CA  PRO C 161      63.022   9.084  73.424  1.00 28.41           C  
ATOM   3288  C   PRO C 161      61.586   9.193  73.941  1.00 28.41           C  
ATOM   3289  O   PRO C 161      61.376   9.481  75.120  1.00 28.41           O  
ATOM   3290  CB  PRO C 161      63.550  10.392  72.859  1.00 41.87           C  
ATOM   3291  CG  PRO C 161      64.551   9.931  71.876  1.00 41.87           C  
ATOM   3292  CD  PRO C 161      63.846   8.780  71.171  1.00 41.87           C  
ATOM   3293  N   TYR C 162      60.612   8.930  73.059  1.00  5.37           N  
ATOM   3294  CA  TYR C 162      59.184   8.979  73.385  1.00  5.37           C  
ATOM   3295  C   TYR C 162      58.761   7.702  74.086  1.00  5.37           C  
ATOM   3296  O   TYR C 162      59.296   6.637  73.806  1.00  5.37           O  
ATOM   3297  CB  TYR C 162      58.353   9.127  72.118  1.00  7.15           C  
ATOM   3298  CG  TYR C 162      58.521  10.444  71.397  1.00  7.15           C  
ATOM   3299  CD1 TYR C 162      59.754  10.836  70.886  1.00  7.15           C  
ATOM   3300  CD2 TYR C 162      57.434  11.295  71.213  1.00  7.15           C  
ATOM   3301  CE1 TYR C 162      59.902  12.049  70.207  1.00  7.15           C  
ATOM   3302  CE2 TYR C 162      57.572  12.501  70.536  1.00  7.15           C  
ATOM   3303  CZ  TYR C 162      58.806  12.872  70.040  1.00  7.15           C  
ATOM   3304  OH  TYR C 162      58.925  14.071  69.386  1.00  7.15           O  
ATOM   3305  N   PRO C 163      57.772   7.780  74.988  1.00  8.07           N  
ATOM   3306  CA  PRO C 163      57.311   6.593  75.708  1.00  8.07           C  
ATOM   3307  C   PRO C 163      56.564   5.600  74.845  1.00  8.07           C  
ATOM   3308  O   PRO C 163      56.515   4.411  75.168  1.00  8.07           O  
ATOM   3309  CB  PRO C 163      56.420   7.180  76.782  1.00  9.30           C  
ATOM   3310  CG  PRO C 163      55.817   8.304  76.092  1.00  9.30           C  
ATOM   3311  CD  PRO C 163      56.979   8.951  75.385  1.00  9.30           C  
ATOM   3312  N   TRP C 164      55.999   6.107  73.747  1.00 42.71           N  
ATOM   3313  CA  TRP C 164      55.204   5.334  72.784  1.00 42.71           C  
ATOM   3314  C   TRP C 164      55.450   3.823  72.761  1.00 42.71           C  
ATOM   3315  O   TRP C 164      54.529   3.035  72.920  1.00 42.71           O  
ATOM   3316  CB  TRP C 164      55.397   5.898  71.379  1.00  5.37           C  
ATOM   3317  CG  TRP C 164      55.084   7.370  71.201  1.00  5.37           C  
ATOM   3318  CD1 TRP C 164      55.379   8.113  70.111  1.00  5.37           C  
ATOM   3319  CD2 TRP C 164      54.506   8.279  72.151  1.00  5.37           C  
ATOM   3320  NE1 TRP C 164      55.041   9.421  70.309  1.00  5.37           N  
ATOM   3321  CE2 TRP C 164      54.503   9.554  71.560  1.00  5.37           C  
ATOM   3322  CE3 TRP C 164      53.998   8.145  73.447  1.00  5.37           C  
ATOM   3323  CZ2 TRP C 164      54.016  10.691  72.214  1.00  5.37           C  
ATOM   3324  CZ3 TRP C 164      53.511   9.286  74.099  1.00  5.37           C  
ATOM   3325  CH2 TRP C 164      53.530  10.536  73.479  1.00  5.37           C  
ATOM   3326  N   MET C 165      56.678   3.392  72.554  1.00 40.45           N  
ATOM   3327  CA  MET C 165      56.893   1.959  72.564  1.00 40.45           C  
ATOM   3328  C   MET C 165      56.474   1.356  73.911  1.00 40.45           C  
ATOM   3329  O   MET C 165      55.854   0.294  73.960  1.00 40.45           O  
ATOM   3330  CB  MET C 165      58.355   1.648  72.285  1.00  5.37           C  
ATOM   3331  CG  MET C 165      58.748   1.882  70.864  1.00  5.37           C  
ATOM   3332  SD  MET C 165      60.389   1.292  70.619  1.00  5.37           S  
ATOM   3333  CE  MET C 165      61.343   2.675  71.167  1.00  5.37           C  
ATOM   3334  N   CYS C 166      56.809   2.032  75.005  1.00  5.37           N  
ATOM   3335  CA  CYS C 166      56.453   1.534  76.323  1.00  5.37           C  
ATOM   3336  C   CYS C 166      54.942   1.382  76.471  1.00  5.37           C  
ATOM   3337  O   CYS C 166      54.463   0.359  76.927  1.00  5.37           O  
ATOM   3338  CB  CYS C 166      57.017   2.462  77.400  1.00  5.37           C  
ATOM   3339  SG  CYS C 166      58.842   2.490  77.474  1.00  5.37           S  
ATOM   3340  N   TYR C 167      54.179   2.389  76.076  1.00  5.37           N  
ATOM   3341  CA  TYR C 167      52.729   2.292  76.182  1.00  5.37           C  
ATOM   3342  C   TYR C 167      52.188   1.022  75.544  1.00  5.37           C  
ATOM   3343  O   TYR C 167      51.331   0.359  76.123  1.00  5.37           O  
ATOM   3344  CB  TYR C 167      52.060   3.498  75.539  1.00  5.37           C  
ATOM   3345  CG  TYR C 167      52.231   4.760  76.336  1.00  5.37           C  
ATOM   3346  CD1 TYR C 167      51.829   5.982  75.822  1.00  5.37           C  
ATOM   3347  CD2 TYR C 167      52.787   4.735  77.608  1.00  5.37           C  
ATOM   3348  CE1 TYR C 167      51.973   7.149  76.553  1.00  5.37           C  
ATOM   3349  CE2 TYR C 167      52.939   5.893  78.347  1.00  5.37           C  
ATOM   3350  CZ  TYR C 167      52.528   7.099  77.817  1.00  5.37           C  
ATOM   3351  OH  TYR C 167      52.655   8.262  78.547  1.00  5.37           O  
ATOM   3352  N   LYS C 168      52.679   0.683  74.355  1.00 16.51           N  
ATOM   3353  CA  LYS C 168      52.217  -0.514  73.668  1.00 16.51           C  
ATOM   3354  C   LYS C 168      52.541  -1.768  74.465  1.00 16.51           C  
ATOM   3355  O   LYS C 168      51.845  -2.762  74.342  1.00 16.51           O  
ATOM   3356  CB  LYS C 168      52.828  -0.616  72.267  1.00 27.83           C  
ATOM   3357  CG  LYS C 168      52.256   0.363  71.249  1.00 27.83           C  
ATOM   3358  CD  LYS C 168      50.815   0.027  70.853  1.00 27.83           C  
ATOM   3359  CE  LYS C 168      50.252   1.075  69.865  1.00 27.83           C  
ATOM   3360  NZ  LYS C 168      48.800   0.900  69.502  1.00 27.83           N  
ATOM   3361  N   ASN C 169      53.590  -1.737  75.280  1.00  5.37           N  
ATOM   3362  CA  ASN C 169      53.935  -2.914  76.080  1.00  5.37           C  
ATOM   3363  C   ASN C 169      52.897  -3.031  77.165  1.00  5.37           C  
ATOM   3364  O   ASN C 169      52.337  -4.091  77.386  1.00  5.37           O  
ATOM   3365  CB  ASN C 169      55.317  -2.774  76.730  1.00  5.37           C  
ATOM   3366  CG  ASN C 169      56.457  -3.174  75.803  1.00  5.37           C  
ATOM   3367  OD1 ASN C 169      56.710  -4.360  75.588  1.00  5.37           O  
ATOM   3368  ND2 ASN C 169      57.150  -2.182  75.249  1.00  5.37           N  
ATOM   3369  N   ALA C 170      52.652  -1.919  77.842  1.00 11.61           N  
ATOM   3370  CA  ALA C 170      51.682  -1.866  78.928  1.00 11.61           C  
ATOM   3371  C   ALA C 170      50.294  -2.285  78.439  1.00 11.61           C  
ATOM   3372  O   ALA C 170      49.574  -3.049  79.091  1.00 11.61           O  
ATOM   3373  CB  ALA C 170      51.631  -0.455  79.491  1.00  5.37           C  
ATOM   3374  N   MET C 171      49.927  -1.765  77.283  1.00  5.37           N  
ATOM   3375  CA  MET C 171      48.652  -2.064  76.686  1.00  5.37           C  
ATOM   3376  C   MET C 171      48.595  -3.552  76.438  1.00  5.37           C  
ATOM   3377  O   MET C 171      47.599  -4.186  76.729  1.00  5.37           O  
ATOM   3378  CB  MET C 171      48.523  -1.309  75.375  1.00  6.50           C  
ATOM   3379  CG  MET C 171      47.140  -1.254  74.796  1.00  6.50           C  
ATOM   3380  SD  MET C 171      47.176  -0.285  73.270  1.00  6.50           S  
ATOM   3381  CE  MET C 171      47.430   1.413  73.918  1.00  6.50           C  
ATOM   3382  N   GLU C 172      49.677  -4.116  75.927  1.00  7.01           N  
ATOM   3383  CA  GLU C 172      49.706  -5.542  75.627  1.00  7.01           C  
ATOM   3384  C   GLU C 172      49.806  -6.483  76.823  1.00  7.01           C  
ATOM   3385  O   GLU C 172      49.120  -7.504  76.863  1.00  7.01           O  
ATOM   3386  CB  GLU C 172      50.843  -5.861  74.669  1.00  5.37           C  
ATOM   3387  CG  GLU C 172      50.659  -7.195  74.009  1.00  5.37           C  
ATOM   3388  CD  GLU C 172      49.441  -7.209  73.101  1.00  5.37           C  
ATOM   3389  OE1 GLU C 172      49.160  -8.271  72.501  1.00  5.37           O  
ATOM   3390  OE2 GLU C 172      48.766  -6.157  72.986  1.00  5.37           O  
ATOM   3391  N   LEU C 173      50.677  -6.166  77.776  1.00 13.45           N  
ATOM   3392  CA  LEU C 173      50.829  -6.999  78.967  1.00 13.45           C  
ATOM   3393  C   LEU C 173      49.550  -6.925  79.812  1.00 13.45           C  
ATOM   3394  O   LEU C 173      49.157  -7.906  80.461  1.00 13.45           O  
ATOM   3395  CB  LEU C 173      52.009  -6.518  79.803  1.00 17.10           C  
ATOM   3396  CG  LEU C 173      53.370  -6.474  79.124  1.00 17.10           C  
ATOM   3397  CD1 LEU C 173      54.323  -5.707  80.021  1.00 17.10           C  
ATOM   3398  CD2 LEU C 173      53.879  -7.880  78.852  1.00 17.10           C  
ATOM   3399  N   GLY C 174      48.924  -5.746  79.807  1.00  5.50           N  
ATOM   3400  CA  GLY C 174      47.689  -5.549  80.542  1.00  5.50           C  
ATOM   3401  C   GLY C 174      47.830  -4.913  81.907  1.00  5.50           C  
ATOM   3402  O   GLY C 174      46.980  -5.125  82.767  1.00  5.50           O  
ATOM   3403  N   VAL C 175      48.888  -4.132  82.107  1.00 18.83           N  
ATOM   3404  CA  VAL C 175      49.136  -3.454  83.379  1.00 18.83           C  
ATOM   3405  C   VAL C 175      48.635  -2.003  83.323  1.00 18.83           C  
ATOM   3406  O   VAL C 175      49.108  -1.241  82.490  1.00 18.83           O  
ATOM   3407  CB  VAL C 175      50.638  -3.462  83.661  1.00 27.93           C  
ATOM   3408  CG1 VAL C 175      50.949  -2.660  84.901  1.00 27.93           C  
ATOM   3409  CG2 VAL C 175      51.109  -4.887  83.820  1.00 27.93           C  
ATOM   3410  N   TYR C 176      47.710  -1.604  84.201  1.00 44.67           N  
ATOM   3411  CA  TYR C 176      47.187  -0.232  84.140  1.00 44.67           C  
ATOM   3412  C   TYR C 176      48.153   0.877  84.522  1.00 44.67           C  
ATOM   3413  O   TYR C 176      48.871   1.414  83.669  1.00 44.67           O  
ATOM   3414  CB  TYR C 176      45.968   0.031  85.039  1.00 24.16           C  
ATOM   3415  CG  TYR C 176      44.721  -0.762  84.868  1.00 24.16           C  
ATOM   3416  CD1 TYR C 176      44.692  -1.914  84.094  1.00 24.16           C  
ATOM   3417  CD2 TYR C 176      43.575  -0.402  85.579  1.00 24.16           C  
ATOM   3418  CE1 TYR C 176      43.552  -2.699  84.038  1.00 24.16           C  
ATOM   3419  CE2 TYR C 176      42.429  -1.172  85.537  1.00 24.16           C  
ATOM   3420  CZ  TYR C 176      42.421  -2.324  84.765  1.00 24.16           C  
ATOM   3421  OH  TYR C 176      41.287  -3.110  84.715  1.00 24.16           O  
ATOM   3422  N   PRO C 177      48.204   1.209  85.836  1.00  6.76           N  
ATOM   3423  CA  PRO C 177      49.046   2.279  86.393  1.00  6.76           C  
ATOM   3424  C   PRO C 177      50.451   2.281  85.856  1.00  6.76           C  
ATOM   3425  O   PRO C 177      51.214   1.342  86.066  1.00  6.76           O  
ATOM   3426  CB  PRO C 177      48.993   2.026  87.899  1.00 31.13           C  
ATOM   3427  CG  PRO C 177      47.877   0.994  88.078  1.00 31.13           C  
ATOM   3428  CD  PRO C 177      48.028   0.165  86.865  1.00 31.13           C  
ATOM   3429  N   MET C 178      50.797   3.347  85.156  1.00  5.95           N  
ATOM   3430  CA  MET C 178      52.122   3.422  84.593  1.00  5.95           C  
ATOM   3431  C   MET C 178      53.216   3.221  85.636  1.00  5.95           C  
ATOM   3432  O   MET C 178      54.246   2.617  85.347  1.00  5.95           O  
ATOM   3433  CB  MET C 178      52.291   4.741  83.843  1.00 30.63           C  
ATOM   3434  CG  MET C 178      51.719   4.688  82.433  1.00 30.63           C  
ATOM   3435  SD  MET C 178      52.337   3.226  81.502  1.00 30.63           S  
ATOM   3436  CE  MET C 178      54.090   3.564  81.508  1.00 30.63           C  
ATOM   3437  N   ASN C 179      52.981   3.700  86.857  1.00 62.49           N  
ATOM   3438  CA  ASN C 179      53.960   3.558  87.936  1.00 62.49           C  
ATOM   3439  C   ASN C 179      54.013   2.157  88.553  1.00 62.49           C  
ATOM   3440  O   ASN C 179      54.476   1.994  89.678  1.00 62.49           O  
ATOM   3441  CB  ASN C 179      53.708   4.596  89.040  1.00 27.96           C  
ATOM   3442  CG  ASN C 179      52.310   4.515  89.614  1.00 27.96           C  
ATOM   3443  OD1 ASN C 179      51.944   3.540  90.275  1.00 27.96           O  
ATOM   3444  ND2 ASN C 179      51.514   5.544  89.357  1.00 27.96           N  
ATOM   3445  N   HIS C 180      53.518   1.154  87.835  1.00 21.48           N  
ATOM   3446  CA  HIS C 180      53.578  -0.218  88.321  1.00 21.48           C  
ATOM   3447  C   HIS C 180      54.494  -0.938  87.354  1.00 21.48           C  
ATOM   3448  O   HIS C 180      54.356  -2.151  87.142  1.00 21.48           O  
ATOM   3449  CB  HIS C 180      52.221  -0.919  88.278  1.00 13.23           C  
ATOM   3450  CG  HIS C 180      51.261  -0.467  89.331  1.00 13.23           C  
ATOM   3451  ND1 HIS C 180      50.097  -1.153  89.607  1.00 13.23           N  
ATOM   3452  CD2 HIS C 180      51.259   0.626  90.131  1.00 13.23           C  
ATOM   3453  CE1 HIS C 180      49.418  -0.497  90.532  1.00 13.23           C  
ATOM   3454  NE2 HIS C 180      50.099   0.588  90.866  1.00 13.23           N  
ATOM   3455  N   MET C 181      55.421  -0.195  86.756  1.00 19.34           N  
ATOM   3456  CA  MET C 181      56.335  -0.791  85.789  1.00 19.34           C  
ATOM   3457  C   MET C 181      57.774  -0.339  85.936  1.00 19.34           C  
ATOM   3458  O   MET C 181      58.053   0.833  86.130  1.00 19.34           O  
ATOM   3459  CB  MET C 181      55.836  -0.514  84.368  1.00 58.70           C  
ATOM   3460  CG  MET C 181      54.469  -1.124  84.096  1.00 58.70           C  
ATOM   3461  SD  MET C 181      54.003  -1.082  82.377  1.00 58.70           S  
ATOM   3462  CE  MET C 181      53.170   0.454  82.312  1.00 58.70           C  
ATOM   3463  N   ILE C 182      58.683  -1.299  85.854  1.00  5.37           N  
ATOM   3464  CA  ILE C 182      60.111  -1.033  85.965  1.00  5.37           C  
ATOM   3465  C   ILE C 182      60.662  -1.044  84.551  1.00  5.37           C  
ATOM   3466  O   ILE C 182      60.292  -1.901  83.747  1.00  5.37           O  
ATOM   3467  CB  ILE C 182      60.839  -2.139  86.769  1.00 17.01           C  
ATOM   3468  CG1 ILE C 182      60.253  -2.248  88.177  1.00 17.01           C  
ATOM   3469  CG2 ILE C 182      62.322  -1.836  86.832  1.00 17.01           C  
ATOM   3470  CD1 ILE C 182      60.401  -0.994  88.995  1.00 17.01           C  
ATOM   3471  N   LYS C 183      61.546  -0.106  84.248  1.00  5.37           N  
ATOM   3472  CA  LYS C 183      62.131  -0.028  82.923  1.00  5.37           C  
ATOM   3473  C   LYS C 183      63.629  -0.225  83.081  1.00  5.37           C  
ATOM   3474  O   LYS C 183      64.311   0.657  83.586  1.00  5.37           O  
ATOM   3475  CB  LYS C 183      61.845   1.350  82.333  1.00  7.12           C  
ATOM   3476  CG  LYS C 183      61.876   1.441  80.826  1.00  7.12           C  
ATOM   3477  CD  LYS C 183      63.169   0.925  80.225  1.00  7.12           C  
ATOM   3478  CE  LYS C 183      63.250   1.302  78.755  1.00  7.12           C  
ATOM   3479  NZ  LYS C 183      61.920   1.168  78.080  1.00  7.12           N  
ATOM   3480  N   VAL C 184      64.147  -1.377  82.677  1.00 10.18           N  
ATOM   3481  CA  VAL C 184      65.586  -1.621  82.785  1.00 10.18           C  
ATOM   3482  C   VAL C 184      66.259  -1.364  81.451  1.00 10.18           C  
ATOM   3483  O   VAL C 184      65.855  -1.923  80.430  1.00 10.18           O  
ATOM   3484  CB  VAL C 184      65.909  -3.067  83.200  1.00  5.37           C  
ATOM   3485  CG1 VAL C 184      67.403  -3.302  83.071  1.00  5.37           C  
ATOM   3486  CG2 VAL C 184      65.469  -3.315  84.630  1.00  5.37           C  
ATOM   3487  N   GLY C 185      67.293  -0.529  81.462  1.00  6.07           N  
ATOM   3488  CA  GLY C 185      67.989  -0.213  80.223  1.00  6.07           C  
ATOM   3489  C   GLY C 185      69.453   0.122  80.405  1.00  6.07           C  
ATOM   3490  O   GLY C 185      69.894   0.343  81.531  1.00  6.07           O  
ATOM   3491  N   ASP C 186      70.210   0.173  79.309  1.00 30.20           N  
ATOM   3492  CA  ASP C 186      71.630   0.471  79.422  1.00 30.20           C  
ATOM   3493  C   ASP C 186      72.138   1.711  78.707  1.00 30.20           C  
ATOM   3494  O   ASP C 186      73.341   1.842  78.513  1.00 30.20           O  
ATOM   3495  CB  ASP C 186      72.453  -0.719  78.959  1.00 41.84           C  
ATOM   3496  CG  ASP C 186      72.379  -0.916  77.477  1.00 41.84           C  
ATOM   3497  OD1 ASP C 186      71.249  -1.037  76.960  1.00 41.84           O  
ATOM   3498  OD2 ASP C 186      73.447  -0.946  76.836  1.00 41.84           O  
ATOM   3499  N   THR C 187      71.251   2.618  78.306  1.00  5.37           N  
ATOM   3500  CA  THR C 187      71.702   3.850  77.649  1.00  5.37           C  
ATOM   3501  C   THR C 187      70.975   5.068  78.185  1.00  5.37           C  
ATOM   3502  O   THR C 187      70.008   4.955  78.924  1.00  5.37           O  
ATOM   3503  CB  THR C 187      71.471   3.838  76.130  1.00  5.37           C  
ATOM   3504  OG1 THR C 187      70.066   3.907  75.862  1.00  5.37           O  
ATOM   3505  CG2 THR C 187      72.041   2.585  75.514  1.00  5.37           C  
ATOM   3506  N   VAL C 188      71.456   6.239  77.804  1.00  6.54           N  
ATOM   3507  CA  VAL C 188      70.837   7.485  78.215  1.00  6.54           C  
ATOM   3508  C   VAL C 188      69.414   7.506  77.632  1.00  6.54           C  
ATOM   3509  O   VAL C 188      68.444   7.825  78.321  1.00  6.54           O  
ATOM   3510  CB  VAL C 188      71.648   8.691  77.675  1.00 28.30           C  
ATOM   3511  CG1 VAL C 188      70.972  10.007  78.046  1.00 28.30           C  
ATOM   3512  CG2 VAL C 188      73.063   8.640  78.217  1.00 28.30           C  
ATOM   3513  N   SER C 189      69.299   7.150  76.358  1.00 28.55           N  
ATOM   3514  CA  SER C 189      68.011   7.117  75.672  1.00 28.55           C  
ATOM   3515  C   SER C 189      66.938   6.434  76.504  1.00 28.55           C  
ATOM   3516  O   SER C 189      65.836   6.957  76.665  1.00 28.55           O  
ATOM   3517  CB  SER C 189      68.143   6.361  74.359  1.00 15.27           C  
ATOM   3518  OG  SER C 189      69.326   6.745  73.689  1.00 15.27           O  
ATOM   3519  N   ASP C 190      67.267   5.251  77.013  1.00  5.37           N  
ATOM   3520  CA  ASP C 190      66.339   4.473  77.822  1.00  5.37           C  
ATOM   3521  C   ASP C 190      65.892   5.205  79.076  1.00  5.37           C  
ATOM   3522  O   ASP C 190      64.710   5.205  79.423  1.00  5.37           O  
ATOM   3523  CB  ASP C 190      66.974   3.132  78.184  1.00 24.88           C  
ATOM   3524  CG  ASP C 190      66.950   2.152  77.024  1.00 24.88           C  
ATOM   3525  OD1 ASP C 190      65.829   1.788  76.579  1.00 24.88           O  
ATOM   3526  OD2 ASP C 190      68.045   1.755  76.555  1.00 24.88           O  
ATOM   3527  N   MET C 191      66.841   5.830  79.755  1.00  5.91           N  
ATOM   3528  CA  MET C 191      66.541   6.582  80.957  1.00  5.91           C  
ATOM   3529  C   MET C 191      65.355   7.486  80.680  1.00  5.91           C  
ATOM   3530  O   MET C 191      64.323   7.391  81.332  1.00  5.91           O  
ATOM   3531  CB  MET C 191      67.748   7.414  81.346  1.00  5.37           C  
ATOM   3532  CG  MET C 191      68.963   6.583  81.603  1.00  5.37           C  
ATOM   3533  SD  MET C 191      68.533   5.369  82.813  1.00  5.37           S  
ATOM   3534  CE  MET C 191      68.413   3.860  81.830  1.00  5.37           C  
ATOM   3535  N   LYS C 192      65.512   8.360  79.693  1.00  5.37           N  
ATOM   3536  CA  LYS C 192      64.456   9.284  79.308  1.00  5.37           C  
ATOM   3537  C   LYS C 192      63.169   8.521  78.997  1.00  5.37           C  
ATOM   3538  O   LYS C 192      62.118   8.786  79.587  1.00  5.37           O  
ATOM   3539  CB  LYS C 192      64.891  10.076  78.077  1.00 18.31           C  
ATOM   3540  CG  LYS C 192      66.234  10.747  78.231  1.00 18.31           C  
ATOM   3541  CD  LYS C 192      66.604  11.493  76.973  1.00 18.31           C  
ATOM   3542  CE  LYS C 192      67.984  12.092  77.091  1.00 18.31           C  
ATOM   3543  NZ  LYS C 192      68.366  12.750  75.815  1.00 18.31           N  
ATOM   3544  N   GLU C 193      63.265   7.574  78.063  1.00 16.80           N  
ATOM   3545  CA  GLU C 193      62.124   6.761  77.660  1.00 16.80           C  
ATOM   3546  C   GLU C 193      61.387   6.254  78.894  1.00 16.80           C  
ATOM   3547  O   GLU C 193      60.161   6.256  78.930  1.00 16.80           O  
ATOM   3548  CB  GLU C 193      62.589   5.582  76.794  1.00 51.48           C  
ATOM   3549  CG  GLU C 193      61.526   4.486  76.599  1.00 51.48           C  
ATOM   3550  CD  GLU C 193      61.916   3.434  75.562  1.00 51.48           C  
ATOM   3551  OE1 GLU C 193      63.035   2.870  75.666  1.00 51.48           O  
ATOM   3552  OE2 GLU C 193      61.098   3.171  74.646  1.00 51.48           O  
ATOM   3553  N   GLY C 194      62.142   5.832  79.904  1.00  5.37           N  
ATOM   3554  CA  GLY C 194      61.527   5.336  81.122  1.00  5.37           C  
ATOM   3555  C   GLY C 194      60.855   6.448  81.909  1.00  5.37           C  
ATOM   3556  O   GLY C 194      59.712   6.323  82.366  1.00  5.37           O  
ATOM   3557  N   ARG C 195      61.568   7.552  82.064  1.00 18.93           N  
ATOM   3558  CA  ARG C 195      61.042   8.683  82.802  1.00 18.93           C  
ATOM   3559  C   ARG C 195      59.842   9.320  82.095  1.00 18.93           C  
ATOM   3560  O   ARG C 195      58.826   9.633  82.733  1.00 18.93           O  
ATOM   3561  CB  ARG C 195      62.155   9.710  83.031  1.00  8.08           C  
ATOM   3562  CG  ARG C 195      63.328   9.183  83.881  1.00  8.08           C  
ATOM   3563  CD  ARG C 195      62.852   8.602  85.218  1.00  8.08           C  
ATOM   3564  NE  ARG C 195      61.992   9.540  85.932  1.00  8.08           N  
ATOM   3565  CZ  ARG C 195      62.420  10.405  86.848  1.00  8.08           C  
ATOM   3566  NH1 ARG C 195      63.708  10.445  87.175  1.00  8.08           N  
ATOM   3567  NH2 ARG C 195      61.558  11.226  87.433  1.00  8.08           N  
ATOM   3568  N   ASN C 196      59.958   9.506  80.780  1.00  5.37           N  
ATOM   3569  CA  ASN C 196      58.884  10.087  79.987  1.00  5.37           C  
ATOM   3570  C   ASN C 196      57.656   9.195  80.036  1.00  5.37           C  
ATOM   3571  O   ASN C 196      56.526   9.665  79.914  1.00  5.37           O  
ATOM   3572  CB  ASN C 196      59.322  10.243  78.536  1.00  8.23           C  
ATOM   3573  CG  ASN C 196      60.323  11.365  78.346  1.00  8.23           C  
ATOM   3574  OD1 ASN C 196      60.101  12.492  78.788  1.00  8.23           O  
ATOM   3575  ND2 ASN C 196      61.428  11.064  77.669  1.00  8.23           N  
ATOM   3576  N   ALA C 197      57.887   7.897  80.211  1.00  5.37           N  
ATOM   3577  CA  ALA C 197      56.809   6.913  80.265  1.00  5.37           C  
ATOM   3578  C   ALA C 197      56.142   6.940  81.620  1.00  5.37           C  
ATOM   3579  O   ALA C 197      55.020   6.458  81.775  1.00  5.37           O  
ATOM   3580  CB  ALA C 197      57.354   5.514  79.986  1.00 18.83           C  
ATOM   3581  N   GLY C 198      56.837   7.508  82.602  1.00  5.37           N  
ATOM   3582  CA  GLY C 198      56.287   7.578  83.943  1.00  5.37           C  
ATOM   3583  C   GLY C 198      56.491   6.274  84.696  1.00  5.37           C  
ATOM   3584  O   GLY C 198      55.672   5.882  85.532  1.00  5.37           O  
ATOM   3585  N   MET C 199      57.602   5.606  84.406  1.00  5.37           N  
ATOM   3586  CA  MET C 199      57.922   4.341  85.047  1.00  5.37           C  
ATOM   3587  C   MET C 199      59.172   4.453  85.925  1.00  5.37           C  
ATOM   3588  O   MET C 199      59.910   5.435  85.876  1.00  5.37           O  
ATOM   3589  CB  MET C 199      58.181   3.274  83.978  1.00  9.65           C  
ATOM   3590  CG  MET C 199      57.213   3.260  82.799  1.00  9.65           C  
ATOM   3591  SD  MET C 199      57.878   2.350  81.355  1.00  9.65           S  
ATOM   3592  CE  MET C 199      57.993   0.709  82.013  1.00  9.65           C  
ATOM   3593  N   TRP C 200      59.402   3.420  86.723  1.00  5.50           N  
ATOM   3594  CA  TRP C 200      60.578   3.356  87.576  1.00  5.50           C  
ATOM   3595  C   TRP C 200      61.741   2.995  86.656  1.00  5.50           C  
ATOM   3596  O   TRP C 200      61.764   1.919  86.050  1.00  5.50           O  
ATOM   3597  CB  TRP C 200      60.387   2.286  88.656  1.00  8.86           C  
ATOM   3598  CG  TRP C 200      59.341   2.655  89.638  1.00  8.86           C  
ATOM   3599  CD1 TRP C 200      58.064   2.198  89.687  1.00  8.86           C  
ATOM   3600  CD2 TRP C 200      59.455   3.648  90.654  1.00  8.86           C  
ATOM   3601  NE1 TRP C 200      57.366   2.853  90.668  1.00  8.86           N  
ATOM   3602  CE2 TRP C 200      58.201   3.751  91.278  1.00  8.86           C  
ATOM   3603  CE3 TRP C 200      60.501   4.466  91.095  1.00  8.86           C  
ATOM   3604  CZ2 TRP C 200      57.956   4.643  92.321  1.00  8.86           C  
ATOM   3605  CZ3 TRP C 200      60.260   5.354  92.134  1.00  8.86           C  
ATOM   3606  CH2 TRP C 200      58.998   5.435  92.733  1.00  8.86           C  
ATOM   3607  N   THR C 201      62.709   3.891  86.561  1.00 15.02           N  
ATOM   3608  CA  THR C 201      63.832   3.679  85.667  1.00 15.02           C  
ATOM   3609  C   THR C 201      65.136   3.148  86.276  1.00 15.02           C  
ATOM   3610  O   THR C 201      65.873   3.875  86.942  1.00 15.02           O  
ATOM   3611  CB  THR C 201      64.112   4.983  84.894  1.00  8.83           C  
ATOM   3612  OG1 THR C 201      62.887   5.458  84.317  1.00  8.83           O  
ATOM   3613  CG2 THR C 201      65.123   4.751  83.785  1.00  8.83           C  
ATOM   3614  N   VAL C 202      65.413   1.874  86.026  1.00 18.80           N  
ATOM   3615  CA  VAL C 202      66.628   1.235  86.508  1.00 18.80           C  
ATOM   3616  C   VAL C 202      67.611   1.199  85.346  1.00 18.80           C  
ATOM   3617  O   VAL C 202      67.200   1.011  84.206  1.00 18.80           O  
ATOM   3618  CB  VAL C 202      66.349  -0.202  86.941  1.00 10.41           C  
ATOM   3619  CG1 VAL C 202      67.608  -0.830  87.505  1.00 10.41           C  
ATOM   3620  CG2 VAL C 202      65.239  -0.216  87.952  1.00 10.41           C  
ATOM   3621  N   GLY C 203      68.902   1.361  85.613  1.00 13.52           N  
ATOM   3622  CA  GLY C 203      69.857   1.347  84.518  1.00 13.52           C  
ATOM   3623  C   GLY C 203      71.124   0.536  84.722  1.00 13.52           C  
ATOM   3624  O   GLY C 203      72.049   1.007  85.377  1.00 13.52           O  
ATOM   3625  N   VAL C 204      71.177  -0.663  84.141  1.00 10.88           N  
ATOM   3626  CA  VAL C 204      72.340  -1.557  84.253  1.00 10.88           C  
ATOM   3627  C   VAL C 204      73.614  -0.897  83.735  1.00 10.88           C  
ATOM   3628  O   VAL C 204      73.555  -0.097  82.804  1.00 10.88           O  
ATOM   3629  CB  VAL C 204      72.141  -2.836  83.437  1.00 29.51           C  
ATOM   3630  CG1 VAL C 204      73.155  -3.870  83.868  1.00 29.51           C  
ATOM   3631  CG2 VAL C 204      70.726  -3.349  83.589  1.00 29.51           C  
ATOM   3632  N   ILE C 205      74.762  -1.254  84.311  1.00 13.39           N  
ATOM   3633  CA  ILE C 205      76.041  -0.667  83.899  1.00 13.39           C  
ATOM   3634  C   ILE C 205      77.039  -1.604  83.203  1.00 13.39           C  
ATOM   3635  O   ILE C 205      77.526  -1.292  82.113  1.00 13.39           O  
ATOM   3636  CB  ILE C 205      76.782  -0.041  85.087  1.00 33.44           C  
ATOM   3637  CG1 ILE C 205      75.877   0.959  85.808  1.00 33.44           C  
ATOM   3638  CG2 ILE C 205      78.019   0.672  84.592  1.00 33.44           C  
ATOM   3639  CD1 ILE C 205      76.529   1.623  87.013  1.00 33.44           C  
ATOM   3640  N   LEU C 206      77.369  -2.730  83.830  1.00  5.37           N  
ATOM   3641  CA  LEU C 206      78.325  -3.653  83.227  1.00  5.37           C  
ATOM   3642  C   LEU C 206      77.709  -4.459  82.097  1.00  5.37           C  
ATOM   3643  O   LEU C 206      76.902  -5.348  82.322  1.00  5.37           O  
ATOM   3644  CB  LEU C 206      78.897  -4.604  84.276  1.00 12.18           C  
ATOM   3645  CG  LEU C 206      79.911  -4.043  85.275  1.00 12.18           C  
ATOM   3646  CD1 LEU C 206      80.112  -5.053  86.391  1.00 12.18           C  
ATOM   3647  CD2 LEU C 206      81.228  -3.745  84.581  1.00 12.18           C  
ATOM   3648  N   GLY C 207      78.120  -4.149  80.877  1.00  6.90           N  
ATOM   3649  CA  GLY C 207      77.596  -4.824  79.707  1.00  6.90           C  
ATOM   3650  C   GLY C 207      76.913  -3.748  78.894  1.00  6.90           C  
ATOM   3651  O   GLY C 207      76.680  -3.896  77.696  1.00  6.90           O  
ATOM   3652  N   SER C 208      76.607  -2.640  79.564  1.00 24.42           N  
ATOM   3653  CA  SER C 208      75.939  -1.509  78.938  1.00 24.42           C  
ATOM   3654  C   SER C 208      76.730  -1.009  77.752  1.00 24.42           C  
ATOM   3655  O   SER C 208      77.795  -1.529  77.432  1.00 24.42           O  
ATOM   3656  CB  SER C 208      75.774  -0.354  79.938  1.00  5.37           C  
ATOM   3657  OG  SER C 208      76.958   0.428  80.046  1.00  5.37           O  
ATOM   3658  N   SER C 209      76.192   0.018  77.112  1.00 50.44           N  
ATOM   3659  CA  SER C 209      76.833   0.652  75.977  1.00 50.44           C  
ATOM   3660  C   SER C 209      77.649   1.783  76.589  1.00 50.44           C  
ATOM   3661  O   SER C 209      78.771   2.076  76.169  1.00 50.44           O  
ATOM   3662  CB  SER C 209      75.762   1.227  75.058  1.00  5.37           C  
ATOM   3663  OG  SER C 209      74.587   0.440  75.133  1.00  5.37           O  
ATOM   3664  N   GLU C 210      77.054   2.406  77.605  1.00  5.61           N  
ATOM   3665  CA  GLU C 210      77.656   3.513  78.333  1.00  5.61           C  
ATOM   3666  C   GLU C 210      79.092   3.204  78.684  1.00  5.61           C  
ATOM   3667  O   GLU C 210      80.006   3.891  78.241  1.00  5.61           O  
ATOM   3668  CB  GLU C 210      76.871   3.768  79.609  1.00 62.61           C  
ATOM   3669  CG  GLU C 210      75.417   4.105  79.377  1.00 62.61           C  
ATOM   3670  CD  GLU C 210      75.223   5.493  78.799  1.00 62.61           C  
ATOM   3671  OE1 GLU C 210      74.052   5.916  78.648  1.00 62.61           O  
ATOM   3672  OE2 GLU C 210      76.242   6.156  78.499  1.00 62.61           O  
ATOM   3673  N   LEU C 211      79.277   2.166  79.492  1.00  5.37           N  
ATOM   3674  CA  LEU C 211      80.609   1.750  79.896  1.00  5.37           C  
ATOM   3675  C   LEU C 211      81.319   1.381  78.604  1.00  5.37           C  
ATOM   3676  O   LEU C 211      82.466   1.762  78.375  1.00  5.37           O  
ATOM   3677  CB  LEU C 211      80.536   0.520  80.815  1.00 10.92           C  
ATOM   3678  CG  LEU C 211      81.617   0.276  81.892  1.00 10.92           C  
ATOM   3679  CD1 LEU C 211      81.730  -1.224  82.166  1.00 10.92           C  
ATOM   3680  CD2 LEU C 211      82.968   0.821  81.444  1.00 10.92           C  
ATOM   3681  N   GLY C 212      80.618   0.636  77.758  1.00 10.97           N  
ATOM   3682  CA  GLY C 212      81.187   0.219  76.486  1.00 10.97           C  
ATOM   3683  C   GLY C 212      82.431  -0.652  76.590  1.00 10.97           C  
ATOM   3684  O   GLY C 212      83.516  -0.271  76.156  1.00 10.97           O  
ATOM   3685  N   LEU C 213      82.282  -1.836  77.159  1.00  7.17           N  
ATOM   3686  CA  LEU C 213      83.420  -2.714  77.290  1.00  7.17           C  
ATOM   3687  C   LEU C 213      82.993  -4.158  77.100  1.00  7.17           C  
ATOM   3688  O   LEU C 213      81.853  -4.525  77.400  1.00  7.17           O  
ATOM   3689  CB  LEU C 213      84.070  -2.535  78.664  1.00  5.37           C  
ATOM   3690  CG  LEU C 213      84.794  -1.228  78.991  1.00  5.37           C  
ATOM   3691  CD1 LEU C 213      85.154  -1.226  80.472  1.00  5.37           C  
ATOM   3692  CD2 LEU C 213      86.044  -1.078  78.124  1.00  5.37           C  
ATOM   3693  N   THR C 214      83.925  -4.959  76.591  1.00 60.20           N  
ATOM   3694  CA  THR C 214      83.718  -6.379  76.329  1.00 60.20           C  
ATOM   3695  C   THR C 214      83.898  -7.170  77.613  1.00 60.20           C  
ATOM   3696  O   THR C 214      83.152  -6.997  78.583  1.00 60.20           O  
ATOM   3697  CB  THR C 214      84.715  -6.886  75.261  1.00 10.19           C  
ATOM   3698  OG1 THR C 214      86.044  -6.792  75.754  1.00 10.19           O  
ATOM   3699  CG2 THR C 214      84.653  -6.086  73.958  1.00 10.19           C  
ATOM   3700  N   GLU C 215      84.887  -8.034  77.607  1.00 98.01           N  
ATOM   3701  CA  GLU C 215      85.164  -8.859  78.780  1.00 98.01           C  
ATOM   3702  C   GLU C 215      86.658  -9.030  78.998  1.00 98.01           C  
ATOM   3703  O   GLU C 215      87.216  -8.626  80.019  1.00 98.01           O  
ATOM   3704  CB  GLU C 215      84.532 -10.235  78.635  1.00 87.89           C  
ATOM   3705  CG  GLU C 215      84.566 -11.039  79.940  1.00 87.89           C  
ATOM   3706  CD  GLU C 215      84.314 -10.189  81.192  1.00 87.89           C  
ATOM   3707  OE1 GLU C 215      85.100  -9.206  81.480  1.00 87.89           O  
ATOM   3708  OE2 GLU C 215      83.313 -10.457  81.965  1.00 87.89           O  
ATOM   3709  N   GLU C 216      87.325  -9.631  78.052  0.08  5.37           N  
ATOM   3710  CA  GLU C 216      88.752  -9.849  78.220  0.08  5.37           C  
ATOM   3711  C   GLU C 216      89.443  -8.489  78.553  0.08  5.37           C  
ATOM   3712  O   GLU C 216      90.668  -8.348  78.413  0.08  5.37           O  
ATOM   3713  CB  GLU C 216      89.322 -10.546  76.973  0.08100.00           C  
ATOM   3714  CG  GLU C 216      89.066  -9.802  75.667  1.00100.00           C  
ATOM   3715  CD  GLU C 216      90.368  -9.396  74.992  1.00100.00           C  
ATOM   3716  OE1 GLU C 216      91.311  -8.877  75.703  1.00100.00           O  
ATOM   3717  OE2 GLU C 216      90.529  -9.571  73.727  1.00100.00           O  
ATOM   3718  N   GLU C 217      88.617  -7.506  79.019  0.08  5.37           N  
ATOM   3719  CA  GLU C 217      89.083  -6.119  79.411  0.08  5.37           C  
ATOM   3720  C   GLU C 217      88.146  -5.435  80.468  0.08  5.37           C  
ATOM   3721  O   GLU C 217      88.031  -4.194  80.525  0.08  5.37           O  
ATOM   3722  CB  GLU C 217      89.128  -5.187  78.185  0.08100.00           C  
ATOM   3723  CG  GLU C 217      87.737  -4.714  77.738  1.00100.00           C  
ATOM   3724  CD  GLU C 217      87.765  -3.653  76.626  1.00100.00           C  
ATOM   3725  OE1 GLU C 217      86.967  -3.755  75.613  1.00100.00           O  
ATOM   3726  OE2 GLU C 217      88.578  -2.653  76.700  1.00100.00           O  
ATOM   3727  N   VAL C 218      87.508  -6.274  81.277  0.08  5.37           N  
ATOM   3728  CA  VAL C 218      86.569  -5.868  82.362  0.08  5.37           C  
ATOM   3729  C   VAL C 218      86.707  -6.869  83.503  0.08  5.37           C  
ATOM   3730  O   VAL C 218      86.562  -6.516  84.689  0.08  5.37           O  
ATOM   3731  CB  VAL C 218      85.126  -5.927  81.844  0.08 36.98           C  
ATOM   3732  CG1 VAL C 218      84.090  -6.095  82.959  1.00 36.98           C  
ATOM   3733  CG2 VAL C 218      84.711  -4.677  81.073  1.00 36.98           C  
ATOM   3734  N   GLU C 219      86.980  -8.055  83.017  0.08  9.57           N  
ATOM   3735  CA  GLU C 219      87.222  -9.270  83.782  0.08  9.57           C  
ATOM   3736  C   GLU C 219      88.723  -9.501  83.795  0.08  9.57           C  
ATOM   3737  O   GLU C 219      89.213 -10.461  84.410  0.08  9.57           O  
ATOM   3738  CB  GLU C 219      86.546 -10.425  83.045  0.08 66.44           C  
ATOM   3739  CG  GLU C 219      86.061 -11.547  83.949  1.00 66.44           C  
ATOM   3740  CD  GLU C 219      85.051 -12.450  83.240  1.00 66.44           C  
ATOM   3741  OE1 GLU C 219      83.793 -12.317  83.483  1.00 66.44           O  
ATOM   3742  OE2 GLU C 219      85.458 -13.334  82.395  1.00 66.44           O  
ATOM   3743  N   ASN C 220      89.348  -8.579  83.084  0.08  5.37           N  
ATOM   3744  CA  ASN C 220      90.795  -8.522  82.868  0.08  5.37           C  
ATOM   3745  C   ASN C 220      91.243  -7.047  82.851  0.08  5.37           C  
ATOM   3746  O   ASN C 220      92.118  -6.658  82.063  0.08  5.37           O  
ATOM   3747  CB  ASN C 220      91.119  -9.169  81.512  0.08 80.26           C  
ATOM   3748  CG  ASN C 220      92.304 -10.141  81.546  1.00 80.26           C  
ATOM   3749  OD1 ASN C 220      92.459 -10.900  82.501  1.00 80.26           O  
ATOM   3750  ND2 ASN C 220      93.162 -10.165  80.542  1.00 80.26           N  
ATOM   3751  N   MET C 221      90.608  -6.267  83.732  0.08  5.37           N  
ATOM   3752  CA  MET C 221      90.877  -4.812  83.892  0.08  5.37           C  
ATOM   3753  C   MET C 221      91.163  -4.485  85.375  0.08  5.37           C  
ATOM   3754  O   MET C 221      90.561  -5.075  86.284  0.08  5.37           O  
ATOM   3755  CB  MET C 221      89.667  -3.995  83.420  0.08 47.69           C  
ATOM   3756  CG  MET C 221      89.868  -2.484  83.572  1.00 47.69           C  
ATOM   3757  SD  MET C 221      88.937  -1.527  82.392  1.00 47.69           S  
ATOM   3758  CE  MET C 221      89.590   0.127  82.299  1.00 47.69           C  
ATOM   3759  N   ASP C 222      92.075  -3.533  85.567  1.00 65.56           N  
ATOM   3760  CA  ASP C 222      92.563  -3.110  86.906  1.00 65.56           C  
ATOM   3761  C   ASP C 222      91.457  -2.433  87.746  1.00 65.56           C  
ATOM   3762  O   ASP C 222      90.863  -1.425  87.324  1.00 65.56           O  
ATOM   3763  CB  ASP C 222      93.765  -2.166  86.752  1.00 70.08           C  
ATOM   3764  CG  ASP C 222      93.424  -0.682  86.907  1.00 70.08           C  
ATOM   3765  OD1 ASP C 222      92.753  -0.076  85.989  1.00 70.08           O  
ATOM   3766  OD2 ASP C 222      93.817  -0.036  87.954  1.00 70.08           O  
ATOM   3767  N   SER C 223      91.276  -3.054  88.908  1.00  7.21           N  
ATOM   3768  CA  SER C 223      90.289  -2.693  89.953  1.00  7.21           C  
ATOM   3769  C   SER C 223      89.834  -1.236  89.857  1.00  7.21           C  
ATOM   3770  O   SER C 223      88.848  -0.920  89.172  1.00  7.21           O  
ATOM   3771  CB  SER C 223      90.902  -2.892  91.341  1.00 96.07           C  
ATOM   3772  OG  SER C 223      91.346  -4.234  91.486  1.00 96.07           O  
ATOM   3773  N   VAL C 224      90.556  -0.378  90.567  1.00  5.37           N  
ATOM   3774  CA  VAL C 224      90.230   1.054  90.602  1.00  5.37           C  
ATOM   3775  C   VAL C 224      89.638   1.473  89.302  1.00  5.37           C  
ATOM   3776  O   VAL C 224      88.447   1.791  89.211  1.00  5.37           O  
ATOM   3777  CB  VAL C 224      91.460   1.951  90.739  1.00  6.72           C  
ATOM   3778  CG1 VAL C 224      91.387   3.189  89.824  1.00  6.72           C  
ATOM   3779  CG2 VAL C 224      91.638   2.504  92.150  1.00  6.72           C  
ATOM   3780  N   GLU C 225      90.508   1.453  88.346  1.00 66.73           N  
ATOM   3781  CA  GLU C 225      90.142   1.871  87.040  1.00 66.73           C  
ATOM   3782  C   GLU C 225      88.668   1.597  86.812  1.00 66.73           C  
ATOM   3783  O   GLU C 225      87.838   2.512  86.878  1.00 66.73           O  
ATOM   3784  CB  GLU C 225      90.974   1.188  85.981  1.00 31.11           C  
ATOM   3785  CG  GLU C 225      91.139   2.164  84.852  1.00 31.11           C  
ATOM   3786  CD  GLU C 225      90.376   3.449  85.195  1.00 31.11           C  
ATOM   3787  OE1 GLU C 225      89.610   4.001  84.323  1.00 31.11           O  
ATOM   3788  OE2 GLU C 225      90.488   3.969  86.377  1.00 31.11           O  
ATOM   3789  N   LEU C 226      88.374   0.344  86.564  1.00 37.98           N  
ATOM   3790  CA  LEU C 226      87.007  -0.093  86.259  1.00 37.98           C  
ATOM   3791  C   LEU C 226      85.981   0.513  87.232  1.00 37.98           C  
ATOM   3792  O   LEU C 226      84.932   1.025  86.814  1.00 37.98           O  
ATOM   3793  CB  LEU C 226      86.892  -1.607  86.323  1.00 29.81           C  
ATOM   3794  CG  LEU C 226      85.641  -2.109  85.604  1.00 29.81           C  
ATOM   3795  CD1 LEU C 226      85.936  -3.200  84.578  1.00 29.81           C  
ATOM   3796  CD2 LEU C 226      84.604  -2.695  86.560  1.00 29.81           C  
ATOM   3797  N   ARG C 227      86.288   0.437  88.514  1.00 24.17           N  
ATOM   3798  CA  ARG C 227      85.408   0.980  89.574  1.00 24.17           C  
ATOM   3799  C   ARG C 227      85.191   2.479  89.335  1.00 24.17           C  
ATOM   3800  O   ARG C 227      84.100   3.011  89.561  1.00 24.17           O  
ATOM   3801  CB  ARG C 227      86.065   0.772  90.942  1.00 83.60           C  
ATOM   3802  CG  ARG C 227      85.054   0.583  92.075  1.00 83.60           C  
ATOM   3803  CD  ARG C 227      84.223  -0.695  91.932  1.00 83.60           C  
ATOM   3804  NE  ARG C 227      83.909  -1.326  93.223  1.00 83.60           N  
ATOM   3805  CZ  ARG C 227      82.917  -2.207  93.404  1.00 83.60           C  
ATOM   3806  NH1 ARG C 227      82.126  -2.577  92.387  1.00 83.60           N  
ATOM   3807  NH2 ARG C 227      82.632  -2.783  94.581  1.00 83.60           N  
ATOM   3808  N   GLU C 228      86.243   3.141  88.863  1.00  6.47           N  
ATOM   3809  CA  GLU C 228      86.227   4.569  88.577  1.00  6.47           C  
ATOM   3810  C   GLU C 228      85.385   4.840  87.347  1.00  6.47           C  
ATOM   3811  O   GLU C 228      84.816   5.918  87.202  1.00  6.47           O  
ATOM   3812  CB  GLU C 228      87.654   5.053  88.332  1.00100.00           C  
ATOM   3813  CG  GLU C 228      87.807   6.508  87.904  1.00100.00           C  
ATOM   3814  CD  GLU C 228      89.138   6.759  87.193  1.00100.00           C  
ATOM   3815  OE1 GLU C 228      89.267   6.351  86.017  1.00100.00           O  
ATOM   3816  OE2 GLU C 228      90.055   7.351  87.809  1.00100.00           O  
ATOM   3817  N   LYS C 229      85.321   3.856  86.454  1.00 23.41           N  
ATOM   3818  CA  LYS C 229      84.540   3.981  85.226  1.00 23.41           C  
ATOM   3819  C   LYS C 229      83.071   3.716  85.515  1.00 23.41           C  
ATOM   3820  O   LYS C 229      82.205   4.478  85.088  1.00 23.41           O  
ATOM   3821  CB  LYS C 229      85.061   3.011  84.156  1.00  9.47           C  
ATOM   3822  CG  LYS C 229      86.500   3.301  83.756  1.00  9.47           C  
ATOM   3823  CD  LYS C 229      86.901   2.614  82.470  1.00  9.47           C  
ATOM   3824  CE  LYS C 229      88.212   3.200  81.956  1.00  9.47           C  
ATOM   3825  NZ  LYS C 229      88.578   2.694  80.609  1.00  9.47           N  
ATOM   3826  N   ILE C 230      82.793   2.634  86.239  1.00 25.64           N  
ATOM   3827  CA  ILE C 230      81.424   2.306  86.606  1.00 25.64           C  
ATOM   3828  C   ILE C 230      80.826   3.576  87.174  1.00 25.64           C  
ATOM   3829  O   ILE C 230      79.704   3.957  86.859  1.00 25.64           O  
ATOM   3830  CB  ILE C 230      81.371   1.241  87.710  1.00 13.04           C  
ATOM   3831  CG1 ILE C 230      81.931  -0.083  87.196  1.00 13.04           C  
ATOM   3832  CG2 ILE C 230      79.939   1.077  88.187  1.00 13.04           C  
ATOM   3833  CD1 ILE C 230      81.655  -1.272  88.104  1.00 13.04           C  
ATOM   3834  N   GLU C 231      81.621   4.220  88.021  1.00  6.03           N  
ATOM   3835  CA  GLU C 231      81.250   5.456  88.688  1.00  6.03           C  
ATOM   3836  C   GLU C 231      80.964   6.601  87.721  1.00  6.03           C  
ATOM   3837  O   GLU C 231      80.346   7.598  88.096  1.00  6.03           O  
ATOM   3838  CB  GLU C 231      82.370   5.864  89.642  1.00 41.80           C  
ATOM   3839  CG  GLU C 231      82.153   7.206  90.307  1.00 41.80           C  
ATOM   3840  CD  GLU C 231      81.176   7.124  91.449  1.00 41.80           C  
ATOM   3841  OE1 GLU C 231      80.341   6.191  91.450  1.00 41.80           O  
ATOM   3842  OE2 GLU C 231      81.247   7.999  92.338  1.00 41.80           O  
ATOM   3843  N   VAL C 232      81.419   6.480  86.483  1.00 18.81           N  
ATOM   3844  CA  VAL C 232      81.176   7.539  85.513  1.00 18.81           C  
ATOM   3845  C   VAL C 232      79.891   7.256  84.767  1.00 18.81           C  
ATOM   3846  O   VAL C 232      79.161   8.177  84.410  1.00 18.81           O  
ATOM   3847  CB  VAL C 232      82.304   7.649  84.492  1.00  5.37           C  
ATOM   3848  CG1 VAL C 232      82.088   8.880  83.631  1.00  5.37           C  
ATOM   3849  CG2 VAL C 232      83.640   7.709  85.205  1.00  5.37           C  
ATOM   3850  N   VAL C 233      79.634   5.971  84.536  1.00  8.57           N  
ATOM   3851  CA  VAL C 233      78.436   5.506  83.839  1.00  8.57           C  
ATOM   3852  C   VAL C 233      77.209   5.675  84.731  1.00  8.57           C  
ATOM   3853  O   VAL C 233      76.116   6.001  84.251  1.00  8.57           O  
ATOM   3854  CB  VAL C 233      78.560   4.014  83.489  1.00 11.34           C  
ATOM   3855  CG1 VAL C 233      77.255   3.505  82.911  1.00 11.34           C  
ATOM   3856  CG2 VAL C 233      79.712   3.800  82.531  1.00 11.34           C  
ATOM   3857  N   ARG C 234      77.421   5.437  86.030  1.00 48.16           N  
ATOM   3858  CA  ARG C 234      76.394   5.516  87.078  1.00 48.16           C  
ATOM   3859  C   ARG C 234      75.804   6.913  87.181  1.00 48.16           C  
ATOM   3860  O   ARG C 234      74.586   7.080  87.229  1.00 48.16           O  
ATOM   3861  CB  ARG C 234      77.014   5.111  88.431  1.00 65.22           C  
ATOM   3862  CG  ARG C 234      76.051   4.578  89.494  1.00 65.22           C  
ATOM   3863  CD  ARG C 234      75.435   5.671  90.345  1.00 65.22           C  
ATOM   3864  NE  ARG C 234      74.349   5.142  91.170  1.00 65.22           N  
ATOM   3865  CZ  ARG C 234      73.563   5.873  91.953  1.00 65.22           C  
ATOM   3866  NH1 ARG C 234      73.729   7.190  92.039  1.00 65.22           N  
ATOM   3867  NH2 ARG C 234      72.596   5.284  92.646  1.00 65.22           N  
ATOM   3868  N   ASN C 235      76.673   7.915  87.213  1.00  9.87           N  
ATOM   3869  CA  ASN C 235      76.223   9.290  87.314  1.00  9.87           C  
ATOM   3870  C   ASN C 235      75.417   9.673  86.079  1.00  9.87           C  
ATOM   3871  O   ASN C 235      74.333  10.241  86.197  1.00  9.87           O  
ATOM   3872  CB  ASN C 235      77.417  10.233  87.475  1.00 14.70           C  
ATOM   3873  CG  ASN C 235      77.005  11.628  87.934  1.00 14.70           C  
ATOM   3874  OD1 ASN C 235      76.351  12.379  87.199  1.00 14.70           O  
ATOM   3875  ND2 ASN C 235      77.382  11.979  89.158  1.00 14.70           N  
ATOM   3876  N   ARG C 236      75.934   9.351  84.897  1.00 15.76           N  
ATOM   3877  CA  ARG C 236      75.238   9.686  83.653  1.00 15.76           C  
ATOM   3878  C   ARG C 236      73.781   9.224  83.696  1.00 15.76           C  
ATOM   3879  O   ARG C 236      72.867   9.964  83.333  1.00 15.76           O  
ATOM   3880  CB  ARG C 236      75.934   9.035  82.462  1.00 27.84           C  
ATOM   3881  CG  ARG C 236      75.971   9.902  81.211  1.00 27.84           C  
ATOM   3882  CD  ARG C 236      76.382   9.064  80.014  1.00 27.84           C  
ATOM   3883  NE  ARG C 236      77.497   8.178  80.347  1.00 27.84           N  
ATOM   3884  CZ  ARG C 236      78.775   8.526  80.290  1.00 27.84           C  
ATOM   3885  NH1 ARG C 236      79.115   9.747  79.899  1.00 27.84           N  
ATOM   3886  NH2 ARG C 236      79.710   7.659  80.646  1.00 27.84           N  
ATOM   3887  N   PHE C 237      73.575   7.992  84.137  1.00  5.37           N  
ATOM   3888  CA  PHE C 237      72.237   7.444  84.235  1.00  5.37           C  
ATOM   3889  C   PHE C 237      71.383   8.211  85.215  1.00  5.37           C  
ATOM   3890  O   PHE C 237      70.231   8.508  84.932  1.00  5.37           O  
ATOM   3891  CB  PHE C 237      72.286   5.986  84.673  1.00  5.37           C  
ATOM   3892  CG  PHE C 237      72.687   5.042  83.592  1.00  5.37           C  
ATOM   3893  CD1 PHE C 237      72.363   5.308  82.266  1.00  5.37           C  
ATOM   3894  CD2 PHE C 237      73.306   3.844  83.906  1.00  5.37           C  
ATOM   3895  CE1 PHE C 237      72.640   4.392  81.271  1.00  5.37           C  
ATOM   3896  CE2 PHE C 237      73.590   2.915  82.920  1.00  5.37           C  
ATOM   3897  CZ  PHE C 237      73.256   3.186  81.598  1.00  5.37           C  
ATOM   3898  N   VAL C 238      71.949   8.527  86.372  1.00  5.37           N  
ATOM   3899  CA  VAL C 238      71.212   9.239  87.405  1.00  5.37           C  
ATOM   3900  C   VAL C 238      70.875  10.648  86.988  1.00  5.37           C  
ATOM   3901  O   VAL C 238      69.754  11.113  87.171  1.00  5.37           O  
ATOM   3902  CB  VAL C 238      72.003   9.307  88.701  1.00 12.88           C  
ATOM   3903  CG1 VAL C 238      71.199  10.047  89.736  1.00 12.88           C  
ATOM   3904  CG2 VAL C 238      72.334   7.894  89.185  1.00 12.88           C  
ATOM   3905  N   GLU C 239      71.871  11.332  86.448  1.00  5.40           N  
ATOM   3906  CA  GLU C 239      71.713  12.697  85.974  1.00  5.40           C  
ATOM   3907  C   GLU C 239      71.308  12.581  84.505  1.00  5.40           C  
ATOM   3908  O   GLU C 239      72.046  12.951  83.596  1.00  5.40           O  
ATOM   3909  CB  GLU C 239      73.037  13.454  86.165  1.00 82.66           C  
ATOM   3910  CG  GLU C 239      73.195  14.752  85.392  1.00 82.66           C  
ATOM   3911  CD  GLU C 239      74.120  14.586  84.196  1.00 82.66           C  
ATOM   3912  OE1 GLU C 239      75.292  14.199  84.407  1.00 82.66           O  
ATOM   3913  OE2 GLU C 239      73.677  14.837  83.051  1.00 82.66           O  
ATOM   3914  N   ASN C 240      70.114  12.030  84.304  1.00 18.01           N  
ATOM   3915  CA  ASN C 240      69.523  11.806  82.984  1.00 18.01           C  
ATOM   3916  C   ASN C 240      68.218  11.050  83.195  1.00 18.01           C  
ATOM   3917  O   ASN C 240      67.657  10.481  82.257  1.00 18.01           O  
ATOM   3918  CB  ASN C 240      70.445  10.953  82.115  1.00 37.38           C  
ATOM   3919  CG  ASN C 240      71.273  11.774  81.155  1.00 37.38           C  
ATOM   3920  OD1 ASN C 240      72.226  11.271  80.566  1.00 37.38           O  
ATOM   3921  ND2 ASN C 240      70.909  13.042  80.982  1.00 37.38           N  
ATOM   3922  N   GLY C 241      67.737  11.057  84.435  1.00 83.28           N  
ATOM   3923  CA  GLY C 241      66.519  10.346  84.753  1.00 83.28           C  
ATOM   3924  C   GLY C 241      66.925   8.903  84.930  1.00 83.28           C  
ATOM   3925  O   GLY C 241      67.379   8.255  83.990  1.00 83.28           O  
ATOM   3926  N   ALA C 242      66.790   8.405  86.148  1.00  9.09           N  
ATOM   3927  CA  ALA C 242      67.142   7.027  86.475  1.00  9.09           C  
ATOM   3928  C   ALA C 242      67.008   7.073  87.965  1.00  9.09           C  
ATOM   3929  O   ALA C 242      67.563   7.951  88.620  1.00  9.09           O  
ATOM   3930  CB  ALA C 242      68.568   6.704  86.075  1.00  5.37           C  
ATOM   3931  N   HIS C 243      66.245   6.139  88.500  1.00  5.37           N  
ATOM   3932  CA  HIS C 243      65.985   6.126  89.917  1.00  5.37           C  
ATOM   3933  C   HIS C 243      66.909   5.162  90.615  1.00  5.37           C  
ATOM   3934  O   HIS C 243      67.011   5.165  91.843  1.00  5.37           O  
ATOM   3935  CB  HIS C 243      64.515   5.753  90.154  1.00 31.91           C  
ATOM   3936  CG  HIS C 243      63.539   6.645  89.443  1.00 31.91           C  
ATOM   3937  ND1 HIS C 243      62.176   6.439  89.480  1.00 31.91           N  
ATOM   3938  CD2 HIS C 243      63.729   7.744  88.672  1.00 31.91           C  
ATOM   3939  CE1 HIS C 243      61.569   7.367  88.766  1.00 31.91           C  
ATOM   3940  NE2 HIS C 243      62.489   8.170  88.264  1.00 31.91           N  
ATOM   3941  N   PHE C 244      67.584   4.329  89.840  1.00 11.83           N  
ATOM   3942  CA  PHE C 244      68.481   3.362  90.436  1.00 11.83           C  
ATOM   3943  C   PHE C 244      69.476   2.856  89.434  1.00 11.83           C  
ATOM   3944  O   PHE C 244      69.147   2.660  88.274  1.00 11.83           O  
ATOM   3945  CB  PHE C 244      67.696   2.170  90.984  1.00 29.24           C  
ATOM   3946  CG  PHE C 244      66.577   2.552  91.901  1.00 29.24           C  
ATOM   3947  CD1 PHE C 244      65.299   2.745  91.410  1.00 29.24           C  
ATOM   3948  CD2 PHE C 244      66.816   2.775  93.244  1.00 29.24           C  
ATOM   3949  CE1 PHE C 244      64.278   3.154  92.240  1.00 29.24           C  
ATOM   3950  CE2 PHE C 244      65.800   3.185  94.083  1.00 29.24           C  
ATOM   3951  CZ  PHE C 244      64.531   3.375  93.582  1.00 29.24           C  
ATOM   3952  N   THR C 245      70.705   2.650  89.879  1.00 10.85           N  
ATOM   3953  CA  THR C 245      71.719   2.115  88.994  1.00 10.85           C  
ATOM   3954  C   THR C 245      72.000   0.702  89.486  1.00 10.85           C  
ATOM   3955  O   THR C 245      71.736   0.372  90.641  1.00 10.85           O  
ATOM   3956  CB  THR C 245      73.006   2.931  89.048  1.00 20.23           C  
ATOM   3957  OG1 THR C 245      73.625   2.752  90.327  1.00 20.23           O  
ATOM   3958  CG2 THR C 245      72.704   4.402  88.815  1.00 20.23           C  
ATOM   3959  N   ILE C 246      72.514  -0.139  88.604  1.00  5.37           N  
ATOM   3960  CA  ILE C 246      72.821  -1.510  88.967  1.00  5.37           C  
ATOM   3961  C   ILE C 246      74.100  -1.922  88.247  1.00  5.37           C  
ATOM   3962  O   ILE C 246      74.440  -1.370  87.200  1.00  5.37           O  
ATOM   3963  CB  ILE C 246      71.660  -2.448  88.568  1.00 29.21           C  
ATOM   3964  CG1 ILE C 246      70.438  -2.158  89.435  1.00 29.21           C  
ATOM   3965  CG2 ILE C 246      72.066  -3.898  88.733  1.00 29.21           C  
ATOM   3966  CD1 ILE C 246      69.259  -3.062  89.139  1.00 29.21           C  
ATOM   3967  N   GLU C 247      74.827  -2.873  88.811  1.00  5.58           N  
ATOM   3968  CA  GLU C 247      76.041  -3.303  88.155  1.00  5.58           C  
ATOM   3969  C   GLU C 247      75.761  -4.561  87.336  1.00  5.58           C  
ATOM   3970  O   GLU C 247      76.614  -5.030  86.585  1.00  5.58           O  
ATOM   3971  CB  GLU C 247      77.150  -3.514  89.193  1.00 86.02           C  
ATOM   3972  CG  GLU C 247      77.641  -2.203  89.829  1.00 86.02           C  
ATOM   3973  CD  GLU C 247      78.716  -2.413  90.896  1.00 86.02           C  
ATOM   3974  OE1 GLU C 247      78.438  -3.093  91.911  1.00 86.02           O  
ATOM   3975  OE2 GLU C 247      79.839  -1.891  90.721  1.00 86.02           O  
ATOM   3976  N   THR C 248      74.543  -5.081  87.476  1.00  5.37           N  
ATOM   3977  CA  THR C 248      74.086  -6.268  86.750  1.00  5.37           C  
ATOM   3978  C   THR C 248      72.735  -6.773  87.228  1.00  5.37           C  
ATOM   3979  O   THR C 248      72.365  -6.625  88.393  1.00  5.37           O  
ATOM   3980  CB  THR C 248      75.058  -7.442  86.854  1.00  6.06           C  
ATOM   3981  OG1 THR C 248      75.672  -7.421  88.147  1.00  6.06           O  
ATOM   3982  CG2 THR C 248      76.097  -7.392  85.733  1.00  6.06           C  
ATOM   3983  N   MET C 249      72.023  -7.412  86.308  1.00 24.11           N  
ATOM   3984  CA  MET C 249      70.695  -7.938  86.560  1.00 24.11           C  
ATOM   3985  C   MET C 249      70.479  -8.665  87.877  1.00 24.11           C  
ATOM   3986  O   MET C 249      69.354  -8.726  88.359  1.00 24.11           O  
ATOM   3987  CB  MET C 249      70.278  -8.838  85.402  1.00 33.85           C  
ATOM   3988  CG  MET C 249      68.897  -8.515  84.875  1.00 33.85           C  
ATOM   3989  SD  MET C 249      68.745  -6.756  84.486  1.00 33.85           S  
ATOM   3990  CE  MET C 249      69.200  -6.746  82.743  1.00 33.85           C  
ATOM   3991  N   GLN C 250      71.535  -9.212  88.468  1.00 15.85           N  
ATOM   3992  CA  GLN C 250      71.369  -9.917  89.733  1.00 15.85           C  
ATOM   3993  C   GLN C 250      70.819  -8.988  90.800  1.00 15.85           C  
ATOM   3994  O   GLN C 250      70.036  -9.403  91.649  1.00 15.85           O  
ATOM   3995  CB  GLN C 250      72.695 -10.482  90.239  1.00 58.92           C  
ATOM   3996  CG  GLN C 250      73.376 -11.451  89.302  1.00 58.92           C  
ATOM   3997  CD  GLN C 250      74.259 -10.750  88.292  1.00 58.92           C  
ATOM   3998  OE1 GLN C 250      75.216 -10.065  88.658  1.00 58.92           O  
ATOM   3999  NE2 GLN C 250      73.944 -10.919  87.014  1.00 58.92           N  
ATOM   4000  N   GLU C 251      71.226  -7.727  90.742  1.00 20.25           N  
ATOM   4001  CA  GLU C 251      70.815  -6.734  91.727  1.00 20.25           C  
ATOM   4002  C   GLU C 251      69.451  -6.109  91.458  1.00 20.25           C  
ATOM   4003  O   GLU C 251      68.971  -5.300  92.252  1.00 20.25           O  
ATOM   4004  CB  GLU C 251      71.876  -5.631  91.792  1.00  5.37           C  
ATOM   4005  CG  GLU C 251      73.294  -6.125  91.496  1.00  5.37           C  
ATOM   4006  CD  GLU C 251      74.281  -5.000  91.195  1.00  5.37           C  
ATOM   4007  OE1 GLU C 251      75.306  -5.277  90.540  1.00  5.37           O  
ATOM   4008  OE2 GLU C 251      74.041  -3.845  91.613  1.00  5.37           O  
ATOM   4009  N   LEU C 252      68.820  -6.484  90.349  1.00 41.42           N  
ATOM   4010  CA  LEU C 252      67.522  -5.913  89.981  1.00 41.42           C  
ATOM   4011  C   LEU C 252      66.421  -6.110  91.012  1.00 41.42           C  
ATOM   4012  O   LEU C 252      65.924  -5.132  91.571  1.00 41.42           O  
ATOM   4013  CB  LEU C 252      67.073  -6.453  88.620  1.00  7.07           C  
ATOM   4014  CG  LEU C 252      65.629  -6.211  88.166  1.00  7.07           C  
ATOM   4015  CD1 LEU C 252      65.231  -4.772  88.383  1.00  7.07           C  
ATOM   4016  CD2 LEU C 252      65.508  -6.592  86.710  1.00  7.07           C  
ATOM   4017  N   GLU C 253      66.038  -7.363  91.256  1.00 31.01           N  
ATOM   4018  CA  GLU C 253      64.983  -7.668  92.220  1.00 31.01           C  
ATOM   4019  C   GLU C 253      65.033  -6.728  93.420  1.00 31.01           C  
ATOM   4020  O   GLU C 253      64.087  -5.983  93.688  1.00 31.01           O  
ATOM   4021  CB  GLU C 253      65.107  -9.118  92.701  1.00 91.85           C  
ATOM   4022  CG  GLU C 253      64.258  -9.448  93.932  1.00 91.85           C  
ATOM   4023  CD  GLU C 253      62.757  -9.406  93.665  1.00 91.85           C  
ATOM   4024  OE1 GLU C 253      62.256 -10.272  92.912  1.00 91.85           O  
ATOM   4025  OE2 GLU C 253      62.080  -8.504  94.210  1.00 91.85           O  
ATOM   4026  N   SER C 254      66.154  -6.774  94.131  1.00 57.24           N  
ATOM   4027  CA  SER C 254      66.390  -5.952  95.310  1.00 57.24           C  
ATOM   4028  C   SER C 254      65.900  -4.513  95.114  1.00 57.24           C  
ATOM   4029  O   SER C 254      65.408  -3.882  96.055  1.00 57.24           O  
ATOM   4030  CB  SER C 254      67.885  -5.959  95.630  1.00 61.24           C  
ATOM   4031  OG  SER C 254      68.125  -5.701  97.000  1.00 61.24           O  
ATOM   4032  N   VAL C 255      66.042  -3.992  93.895  1.00 28.23           N  
ATOM   4033  CA  VAL C 255      65.600  -2.636  93.599  1.00 28.23           C  
ATOM   4034  C   VAL C 255      64.090  -2.616  93.658  1.00 28.23           C  
ATOM   4035  O   VAL C 255      63.499  -1.735  94.264  1.00 28.23           O  
ATOM   4036  CB  VAL C 255      66.063  -2.168  92.206  1.00 42.09           C  
ATOM   4037  CG1 VAL C 255      65.514  -0.778  91.902  1.00 42.09           C  
ATOM   4038  CG2 VAL C 255      67.572  -2.136  92.159  1.00 42.09           C  
ATOM   4039  N   MET C 256      63.458  -3.591  93.026  1.00  5.37           N  
ATOM   4040  CA  MET C 256      62.008  -3.657  93.061  1.00  5.37           C  
ATOM   4041  C   MET C 256      61.599  -3.656  94.527  1.00  5.37           C  
ATOM   4042  O   MET C 256      60.762  -2.863  94.961  1.00  5.37           O  
ATOM   4043  CB  MET C 256      61.523  -4.934  92.383  1.00 20.12           C  
ATOM   4044  CG  MET C 256      61.614  -4.898  90.872  1.00 20.12           C  
ATOM   4045  SD  MET C 256      61.145  -6.470  90.137  1.00 20.12           S  
ATOM   4046  CE  MET C 256      59.610  -6.837  91.055  1.00 20.12           C  
ATOM   4047  N   GLU C 257      62.225  -4.546  95.286  1.00  5.76           N  
ATOM   4048  CA  GLU C 257      61.971  -4.685  96.710  1.00  5.76           C  
ATOM   4049  C   GLU C 257      61.877  -3.325  97.390  1.00  5.76           C  
ATOM   4050  O   GLU C 257      60.912  -3.024  98.097  1.00  5.76           O  
ATOM   4051  CB  GLU C 257      63.107  -5.479  97.348  1.00  5.89           C  
ATOM   4052  CG  GLU C 257      62.659  -6.257  98.544  1.00  5.89           C  
ATOM   4053  CD  GLU C 257      61.526  -7.178  98.176  1.00  5.89           C  
ATOM   4054  OE1 GLU C 257      61.793  -8.299  97.689  1.00  5.89           O  
ATOM   4055  OE2 GLU C 257      60.362  -6.759  98.350  1.00  5.89           O  
ATOM   4056  N   HIS C 258      62.903  -2.516  97.162  1.00  6.92           N  
ATOM   4057  CA  HIS C 258      63.008  -1.183  97.738  1.00  6.92           C  
ATOM   4058  C   HIS C 258      61.952  -0.203  97.264  1.00  6.92           C  
ATOM   4059  O   HIS C 258      61.764   0.836  97.892  1.00  6.92           O  
ATOM   4060  CB  HIS C 258      64.388  -0.595  97.441  1.00 99.58           C  
ATOM   4061  CG  HIS C 258      64.528   0.839  97.840  1.00 99.58           C  
ATOM   4062  ND1 HIS C 258      64.789   1.229  99.134  1.00 99.58           N  
ATOM   4063  CD2 HIS C 258      64.418   1.979  97.117  1.00 99.58           C  
ATOM   4064  CE1 HIS C 258      64.837   2.549  99.193  1.00 99.58           C  
ATOM   4065  NE2 HIS C 258      64.615   3.027  97.982  1.00 99.58           N  
ATOM   4066  N   ILE C 259      61.274  -0.511  96.157  1.00  5.37           N  
ATOM   4067  CA  ILE C 259      60.237   0.388  95.653  1.00  5.37           C  
ATOM   4068  C   ILE C 259      58.943   0.140  96.430  1.00  5.37           C  
ATOM   4069  O   ILE C 259      57.890  -0.159  95.866  1.00  5.37           O  
ATOM   4070  CB  ILE C 259      60.012   0.217  94.120  1.00 31.02           C  
ATOM   4071  CG1 ILE C 259      61.355   0.246  93.395  1.00 31.02           C  
ATOM   4072  CG2 ILE C 259      59.202   1.391  93.564  1.00 31.02           C  
ATOM   4073  CD1 ILE C 259      61.241   0.329  91.893  1.00 31.02           C  
ATOM   4074  N   GLU C 260      59.076   0.261  97.750  1.00 76.83           N  
ATOM   4075  CA  GLU C 260      58.003   0.102  98.737  1.00 76.83           C  
ATOM   4076  C   GLU C 260      58.315   1.039  99.927  1.00 76.83           C  
ATOM   4077  O   GLU C 260      57.823   2.193  99.918  1.00 76.83           O  
ATOM   4078  CB  GLU C 260      57.931  -1.355  99.234  1.00 42.79           C  
ATOM   4079  CG  GLU C 260      56.960  -2.260  98.476  1.00 42.79           C  
ATOM   4080  CD  GLU C 260      57.225  -2.309  96.981  1.00 42.79           C  
ATOM   4081  OE1 GLU C 260      58.374  -2.580  96.577  1.00 42.79           O  
ATOM   4082  OE2 GLU C 260      56.280  -2.078  96.201  1.00 42.79           O  
