# Supplementary material for: Comparative Performance of High-Throughput Methods for Protein pKa Predictions
Source: J Chem Inf Model. 2023 Aug 8;63(16):5169–81. doi: 10.1021/acs.jcim.3c00165 (PMC10466379; doi:10.1021/acs.jcim.3c00165)
Supplement: Supplementary file 3 — ci3c00165_si_003.zip [file ci3c00165_si_003.zip › curated_pdbs/1pga_curated_74.pdb]

MODEL       39                                                                  
ATOM      1  N   MET A   1     -14.081  -0.780   4.742  1.00  1.47           N  
ATOM      2  CA  MET A   1     -13.441   0.042   3.676  1.00  0.11           C  
ATOM      3  C   MET A   1     -11.979   0.313   4.048  1.00  0.12           C  
ATOM      4  O   MET A   1     -11.522   1.438   4.002  1.00  0.34           O  
ATOM      5  CB  MET A   1     -14.172   1.374   3.511  1.00  1.38           C  
ATOM      6  CG  MET A   1     -15.474   1.140   2.744  1.00  1.19           C  
ATOM      7  SD  MET A   1     -16.871   2.224   3.132  1.00  2.42           S  
ATOM      8  CE  MET A   1     -17.062   1.734   4.864  1.00  3.16           C  
ATOM      9  H1  MET A   1     -13.360  -1.369   5.206  1.00  2.43           H  
ATOM     10  H2  MET A   1     -14.522  -0.153   5.446  1.00  1.48           H  
ATOM     11  H3  MET A   1     -14.808  -1.391   4.319  1.00  2.15           H  
ATOM     12  HA  MET A   1     -13.473  -0.499   2.745  1.00  1.03           H  
ATOM     13  HB2 MET A   1     -14.391   1.790   4.483  1.00  2.30           H  
ATOM     14  HB3 MET A   1     -13.548   2.063   2.964  1.00  2.17           H  
ATOM     15  HG2 MET A   1     -15.266   1.240   1.689  1.00  1.56           H  
ATOM     16  HG3 MET A   1     -15.791   0.123   2.919  1.00  0.70           H  
ATOM     17  HE1 MET A   1     -16.760   0.704   4.982  1.00  2.84           H  
ATOM     18  HE2 MET A   1     -16.444   2.363   5.487  1.00  3.94           H  
ATOM     19  HE3 MET A   1     -18.096   1.841   5.157  1.00  3.85           H  
ATOM     20  N   THR A   2     -11.281  -0.731   4.411  1.00  0.20           N  
ATOM     21  CA  THR A   2      -9.845  -0.568   4.792  1.00  0.16           C  
ATOM     22  C   THR A   2      -9.014  -1.694   4.174  1.00  0.13           C  
ATOM     23  O   THR A   2      -9.272  -2.857   4.415  1.00  0.15           O  
ATOM     24  CB  THR A   2      -9.727  -0.626   6.317  1.00  0.21           C  
ATOM     25  OG1 THR A   2     -10.781   0.206   6.793  1.00  0.31           O  
ATOM     26  CG2 THR A   2      -8.440   0.032   6.808  1.00  0.17           C  
ATOM     27  H   THR A   2     -11.698  -1.617   4.437  1.00  0.39           H  
ATOM     28  HA  THR A   2      -9.481   0.380   4.440  1.00  0.13           H  
ATOM     29  HB  THR A   2      -9.821  -1.628   6.691  1.00  0.23           H  
ATOM     30  HG1 THR A   2     -11.500  -0.361   7.079  1.00  0.93           H  
ATOM     31 HG21 THR A   2      -7.642  -0.160   6.108  1.00  1.09           H  
ATOM     32 HG22 THR A   2      -8.588   1.098   6.896  1.00  1.13           H  
ATOM     33 HG23 THR A   2      -8.172  -0.370   7.774  1.00  1.19           H  
ATOM     34  N   TYR A   3      -8.032  -1.328   3.393  1.00  0.11           N  
ATOM     35  CA  TYR A   3      -7.179  -2.376   2.751  1.00  0.10           C  
ATOM     36  C   TYR A   3      -5.876  -2.544   3.537  1.00  0.09           C  
ATOM     37  O   TYR A   3      -5.502  -1.685   4.310  1.00  0.09           O  
ATOM     38  CB  TYR A   3      -6.857  -1.963   1.315  1.00  0.08           C  
ATOM     39  CG  TYR A   3      -8.093  -1.321   0.683  1.00  0.08           C  
ATOM     40  CD1 TYR A   3      -8.392   0.004   0.922  1.00  0.15           C  
ATOM     41  CD2 TYR A   3      -8.924  -2.056  -0.137  1.00  0.06           C  
ATOM     42  CE1 TYR A   3      -9.506   0.584   0.353  1.00  0.18           C  
ATOM     43  CE2 TYR A   3     -10.039  -1.474  -0.707  1.00  0.11           C  
ATOM     44  CZ  TYR A   3     -10.337  -0.150  -0.466  1.00  0.16           C  
ATOM     45  OH  TYR A   3     -11.451   0.434  -1.035  1.00  0.21           O  
ATOM     46  H   TYR A   3      -7.850  -0.374   3.237  1.00  0.10           H  
ATOM     47  HA  TYR A   3      -7.710  -3.312   2.739  1.00  0.12           H  
ATOM     48  HB2 TYR A   3      -6.048  -1.258   1.311  1.00  0.07           H  
ATOM     49  HB3 TYR A   3      -6.572  -2.832   0.743  1.00  0.09           H  
ATOM     50  HD1 TYR A   3      -7.750   0.592   1.561  1.00  0.19           H  
ATOM     51  HD2 TYR A   3      -8.703  -3.094  -0.334  1.00  0.07           H  
ATOM     52  HE1 TYR A   3      -9.731   1.618   0.549  1.00  0.24           H  
ATOM     53  HE2 TYR A   3     -10.682  -2.059  -1.347  1.00  0.12           H  
ATOM     54  HH  TYR A   3     -11.893   0.952  -0.358  1.00  1.07           H  
ATOM     55  N   LYS A   4      -5.217  -3.649   3.314  1.00  0.09           N  
ATOM     56  CA  LYS A   4      -3.935  -3.911   4.039  1.00  0.09           C  
ATOM     57  C   LYS A   4      -2.754  -3.813   3.070  1.00  0.08           C  
ATOM     58  O   LYS A   4      -2.685  -4.538   2.110  1.00  0.08           O  
ATOM     59  CB  LYS A   4      -3.986  -5.327   4.620  1.00  0.10           C  
ATOM     60  CG  LYS A   4      -3.160  -5.396   5.909  1.00  0.11           C  
ATOM     61  CD  LYS A   4      -2.557  -6.796   6.038  1.00  0.30           C  
ATOM     62  CE  LYS A   4      -1.965  -6.962   7.440  1.00  0.93           C  
ATOM     63  NZ  LYS A   4      -1.746  -5.633   8.077  1.00  2.37           N  
ATOM     64  H   LYS A   4      -5.564  -4.306   2.678  1.00  0.09           H  
ATOM     65  HA  LYS A   4      -3.814  -3.192   4.832  1.00  0.09           H  
ATOM     66  HB2 LYS A   4      -5.010  -5.594   4.829  1.00  0.19           H  
ATOM     67  HB3 LYS A   4      -3.584  -6.024   3.900  1.00  0.12           H  
ATOM     68  HG2 LYS A   4      -2.366  -4.663   5.878  1.00  0.27           H  
ATOM     69  HG3 LYS A   4      -3.796  -5.197   6.758  1.00  0.40           H  
ATOM     70  HD2 LYS A   4      -3.325  -7.538   5.879  1.00  0.77           H  
ATOM     71  HD3 LYS A   4      -1.780  -6.926   5.300  1.00  1.05           H  
ATOM     72  HE2 LYS A   4      -2.642  -7.539   8.053  1.00  1.07           H  
ATOM     73  HE3 LYS A   4      -1.020  -7.481   7.375  1.00  1.70           H  
ATOM     74  HZ1 LYS A   4      -1.354  -4.973   7.375  1.00  3.09           H  
ATOM     75  HZ2 LYS A   4      -2.652  -5.265   8.431  1.00  2.73           H  
ATOM     76  HZ3 LYS A   4      -1.079  -5.733   8.869  1.00  2.97           H  
ATOM     77  N   LEU A   5      -1.844  -2.930   3.349  1.00  0.07           N  
ATOM     78  CA  LEU A   5      -0.670  -2.792   2.435  1.00  0.07           C  
ATOM     79  C   LEU A   5       0.446  -3.753   2.864  1.00  0.05           C  
ATOM     80  O   LEU A   5       0.569  -4.088   4.027  1.00  0.04           O  
ATOM     81  CB  LEU A   5      -0.163  -1.330   2.499  1.00  0.08           C  
ATOM     82  CG  LEU A   5       1.232  -1.166   1.822  1.00  0.07           C  
ATOM     83  CD1 LEU A   5       1.110  -1.359   0.308  1.00  0.08           C  
ATOM     84  CD2 LEU A   5       1.745   0.253   2.084  1.00  0.08           C  
ATOM     85  H   LEU A   5      -1.928  -2.362   4.141  1.00  0.08           H  
ATOM     86  HA  LEU A   5      -0.987  -3.022   1.428  1.00  0.08           H  
ATOM     87  HB2 LEU A   5      -0.872  -0.690   2.002  1.00  0.09           H  
ATOM     88  HB3 LEU A   5      -0.090  -1.033   3.536  1.00  0.08           H  
ATOM     89  HG  LEU A   5       1.937  -1.871   2.225  1.00  0.06           H  
ATOM     90 HD11 LEU A   5       0.416  -0.638  -0.094  1.00  0.93           H  
ATOM     91 HD12 LEU A   5       2.074  -1.215  -0.154  1.00  0.92           H  
ATOM     92 HD13 LEU A   5       0.760  -2.354   0.088  1.00  1.01           H  
ATOM     93 HD21 LEU A   5       1.595   0.514   3.121  1.00  1.02           H  
ATOM     94 HD22 LEU A   5       2.799   0.306   1.855  1.00  1.05           H  
ATOM     95 HD23 LEU A   5       1.212   0.953   1.461  1.00  1.13           H  
ATOM     96  N   ILE A   6       1.233  -4.166   1.902  1.00  0.06           N  
ATOM     97  CA  ILE A   6       2.370  -5.072   2.199  1.00  0.05           C  
ATOM     98  C   ILE A   6       3.647  -4.496   1.584  1.00  0.03           C  
ATOM     99  O   ILE A   6       3.861  -4.584   0.391  1.00  0.04           O  
ATOM    100  CB  ILE A   6       2.094  -6.454   1.608  1.00  0.07           C  
ATOM    101  CG1 ILE A   6       0.952  -7.111   2.391  1.00  0.13           C  
ATOM    102  CG2 ILE A   6       3.363  -7.308   1.723  1.00  0.17           C  
ATOM    103  CD1 ILE A   6       0.268  -8.157   1.507  1.00  0.46           C  
ATOM    104  H   ILE A   6       1.074  -3.883   0.994  1.00  0.07           H  
ATOM    105  HA  ILE A   6       2.490  -5.153   3.255  1.00  0.06           H  
ATOM    106  HB  ILE A   6       1.817  -6.357   0.570  1.00  0.07           H  
ATOM    107 HG12 ILE A   6       1.342  -7.581   3.278  1.00  0.55           H  
ATOM    108 HG13 ILE A   6       0.234  -6.358   2.680  1.00  0.43           H  
ATOM    109 HG21 ILE A   6       3.995  -6.916   2.506  1.00  0.87           H  
ATOM    110 HG22 ILE A   6       3.104  -8.328   1.954  1.00  0.81           H  
ATOM    111 HG23 ILE A   6       3.903  -7.283   0.787  1.00  1.10           H  
ATOM    112 HD11 ILE A   6       1.002  -8.843   1.112  1.00  0.93           H  
ATOM    113 HD12 ILE A   6      -0.456  -8.708   2.089  1.00  0.93           H  
ATOM    114 HD13 ILE A   6      -0.234  -7.667   0.688  1.00  1.62           H  
ATOM    115  N   LEU A   7       4.470  -3.919   2.413  1.00  0.03           N  
ATOM    116  CA  LEU A   7       5.731  -3.316   1.893  1.00  0.05           C  
ATOM    117  C   LEU A   7       6.781  -4.395   1.652  1.00  0.06           C  
ATOM    118  O   LEU A   7       7.211  -5.058   2.573  1.00  0.07           O  
ATOM    119  CB  LEU A   7       6.259  -2.308   2.912  1.00  0.07           C  
ATOM    120  CG  LEU A   7       5.409  -1.036   2.846  1.00  0.03           C  
ATOM    121  CD1 LEU A   7       5.248  -0.466   4.256  1.00  0.11           C  
ATOM    122  CD2 LEU A   7       6.114  -0.004   1.963  1.00  0.12           C  
ATOM    123  H   LEU A   7       4.260  -3.881   3.368  1.00  0.04           H  
ATOM    124  HA  LEU A   7       5.529  -2.810   0.972  1.00  0.05           H  
ATOM    125  HB2 LEU A   7       6.201  -2.730   3.902  1.00  0.12           H  
ATOM    126  HB3 LEU A   7       7.288  -2.069   2.687  1.00  0.14           H  
ATOM    127  HG  LEU A   7       4.440  -1.268   2.434  1.00  0.04           H  
ATOM    128 HD11 LEU A   7       6.220  -0.259   4.680  1.00  1.07           H  
ATOM    129 HD12 LEU A   7       4.676   0.449   4.216  1.00  1.11           H  
ATOM    130 HD13 LEU A   7       4.734  -1.181   4.882  1.00  0.90           H  
ATOM    131 HD21 LEU A   7       6.356  -0.445   1.008  1.00  1.15           H  
ATOM    132 HD22 LEU A   7       5.466   0.846   1.809  1.00  0.92           H  
ATOM    133 HD23 LEU A   7       7.024   0.326   2.443  1.00  1.04           H  
ATOM    134  N   ASN A   8       7.158  -4.558   0.408  1.00  0.07           N  
ATOM    135  CA  ASN A   8       8.191  -5.576   0.077  1.00  0.09           C  
ATOM    136  C   ASN A   8       9.534  -4.878  -0.211  1.00  0.16           C  
ATOM    137  O   ASN A   8      10.262  -5.246  -1.111  1.00  0.16           O  
ATOM    138  CB  ASN A   8       7.709  -6.357  -1.150  1.00  0.06           C  
ATOM    139  CG  ASN A   8       7.356  -7.778  -0.743  1.00  0.04           C  
ATOM    140  OD1 ASN A   8       8.111  -8.455  -0.074  1.00  0.05           O  
ATOM    141  ND2 ASN A   8       6.214  -8.266  -1.126  1.00  0.06           N  
ATOM    142  H   ASN A   8       6.751  -4.019  -0.311  1.00  0.06           H  
ATOM    143  HA  ASN A   8       8.313  -6.250   0.907  1.00  0.09           H  
ATOM    144  HB2 ASN A   8       6.827  -5.888  -1.553  1.00  0.07           H  
ATOM    145  HB3 ASN A   8       8.470  -6.382  -1.902  1.00  0.09           H  
ATOM    146 HD21 ASN A   8       5.605  -7.718  -1.667  1.00  0.06           H  
ATOM    147 HD22 ASN A   8       5.964  -9.171  -0.877  1.00  0.08           H  
ATOM    148  N   GLY A   9       9.838  -3.889   0.581  1.00  0.22           N  
ATOM    149  CA  GLY A   9      11.114  -3.152   0.365  1.00  0.29           C  
ATOM    150  C   GLY A   9      12.292  -4.121   0.366  1.00  0.30           C  
ATOM    151  O   GLY A   9      12.364  -5.015   1.184  1.00  0.33           O  
ATOM    152  H   GLY A   9       9.240  -3.641   1.318  1.00  0.22           H  
ATOM    153  HA2 GLY A   9      11.073  -2.644  -0.586  1.00  0.30           H  
ATOM    154  HA3 GLY A   9      11.247  -2.425   1.150  1.00  0.33           H  
ATOM    155  N   LYS A  10      13.197  -3.919  -0.548  1.00  0.31           N  
ATOM    156  CA  LYS A  10      14.377  -4.828  -0.620  1.00  0.35           C  
ATOM    157  C   LYS A  10      15.199  -4.712   0.662  1.00  0.32           C  
ATOM    158  O   LYS A  10      15.930  -5.616   1.017  1.00  0.36           O  
ATOM    159  CB  LYS A  10      15.241  -4.437  -1.818  1.00  0.37           C  
ATOM    160  CG  LYS A  10      16.147  -5.615  -2.185  1.00  1.23           C  
ATOM    161  CD  LYS A  10      17.414  -5.086  -2.863  1.00  1.53           C  
ATOM    162  CE  LYS A  10      17.021  -4.294  -4.114  1.00  0.77           C  
ATOM    163  NZ  LYS A  10      18.019  -4.508  -5.200  1.00  1.51           N  
ATOM    164  H   LYS A  10      13.109  -3.170  -1.172  1.00  0.30           H  
ATOM    165  HA  LYS A  10      14.039  -5.843  -0.738  1.00  0.39           H  
ATOM    166  HB2 LYS A  10      14.607  -4.192  -2.657  1.00  0.76           H  
ATOM    167  HB3 LYS A  10      15.845  -3.579  -1.566  1.00  0.41           H  
ATOM    168  HG2 LYS A  10      16.415  -6.158  -1.290  1.00  1.97           H  
ATOM    169  HG3 LYS A  10      15.625  -6.280  -2.858  1.00  1.51           H  
ATOM    170  HD2 LYS A  10      17.949  -4.443  -2.180  1.00  2.45           H  
ATOM    171  HD3 LYS A  10      18.048  -5.914  -3.142  1.00  2.43           H  
ATOM    172  HE2 LYS A  10      16.051  -4.617  -4.458  1.00  0.73           H  
ATOM    173  HE3 LYS A  10      16.979  -3.241  -3.877  1.00  1.78           H  
ATOM    174  HZ1 LYS A  10      18.737  -5.191  -4.882  1.00  1.79           H  
ATOM    175  HZ2 LYS A  10      17.537  -4.881  -6.044  1.00  1.58           H  
ATOM    176  HZ3 LYS A  10      18.477  -3.606  -5.433  1.00  2.42           H  
ATOM    177  N   THR A  11      15.057  -3.594   1.326  1.00  0.47           N  
ATOM    178  CA  THR A  11      15.809  -3.378   2.591  1.00  0.45           C  
ATOM    179  C   THR A  11      14.845  -3.006   3.721  1.00  0.39           C  
ATOM    180  O   THR A  11      15.251  -2.838   4.854  1.00  0.44           O  
ATOM    181  CB  THR A  11      16.807  -2.242   2.380  1.00  0.39           C  
ATOM    182  OG1 THR A  11      16.201  -1.406   1.400  1.00  0.30           O  
ATOM    183  CG2 THR A  11      18.101  -2.741   1.744  1.00  0.58           C  
ATOM    184  H   THR A  11      14.462  -2.895   0.990  1.00  0.67           H  
ATOM    185  HA  THR A  11      16.340  -4.274   2.858  1.00  0.52           H  
ATOM    186  HB  THR A  11      16.997  -1.704   3.285  1.00  0.35           H  
ATOM    187  HG1 THR A  11      16.017  -0.556   1.808  1.00  0.42           H  
ATOM    188 HG21 THR A  11      18.545  -3.503   2.370  1.00  1.65           H  
ATOM    189 HG22 THR A  11      17.892  -3.159   0.771  1.00  0.92           H  
ATOM    190 HG23 THR A  11      18.795  -1.921   1.638  1.00  0.87           H  
ATOM    191  N   LEU A  12      13.584  -2.884   3.392  1.00  0.34           N  
ATOM    192  CA  LEU A  12      12.593  -2.517   4.453  1.00  0.35           C  
ATOM    193  C   LEU A  12      11.223  -3.136   4.158  1.00  0.40           C  
ATOM    194  O   LEU A  12      10.477  -2.639   3.336  1.00  0.89           O  
ATOM    195  CB  LEU A  12      12.462  -0.996   4.511  1.00  0.28           C  
ATOM    196  CG  LEU A  12      11.789  -0.601   5.828  1.00  0.33           C  
ATOM    197  CD1 LEU A  12      12.862  -0.369   6.895  1.00  0.33           C  
ATOM    198  CD2 LEU A  12      10.997   0.691   5.621  1.00  0.32           C  
ATOM    199  H   LEU A  12      13.291  -3.031   2.459  1.00  0.33           H  
ATOM    200  HA  LEU A  12      12.945  -2.878   5.404  1.00  0.39           H  
ATOM    201  HB2 LEU A  12      13.442  -0.545   4.455  1.00  0.23           H  
ATOM    202  HB3 LEU A  12      11.865  -0.651   3.681  1.00  0.27           H  
ATOM    203  HG  LEU A  12      11.123  -1.389   6.147  1.00  0.39           H  
ATOM    204 HD11 LEU A  12      13.448  -1.267   7.025  1.00  0.85           H  
ATOM    205 HD12 LEU A  12      13.511   0.438   6.588  1.00  1.19           H  
ATOM    206 HD13 LEU A  12      12.393  -0.112   7.833  1.00  1.35           H  
ATOM    207 HD21 LEU A  12      11.646   1.455   5.216  1.00  1.11           H  
ATOM    208 HD22 LEU A  12      10.184   0.514   4.934  1.00  0.86           H  
ATOM    209 HD23 LEU A  12      10.598   1.029   6.566  1.00  1.20           H  
ATOM    210  N   LYS A  13      10.919  -4.203   4.846  1.00  0.20           N  
ATOM    211  CA  LYS A  13       9.600  -4.870   4.626  1.00  0.18           C  
ATOM    212  C   LYS A  13       8.630  -4.497   5.754  1.00  0.15           C  
ATOM    213  O   LYS A  13       8.990  -4.513   6.914  1.00  0.26           O  
ATOM    214  CB  LYS A  13       9.803  -6.383   4.603  1.00  0.18           C  
ATOM    215  CG  LYS A  13      10.863  -6.729   3.555  1.00  0.28           C  
ATOM    216  CD  LYS A  13      12.071  -7.372   4.246  1.00  1.12           C  
ATOM    217  CE  LYS A  13      11.665  -8.712   4.882  1.00  1.77           C  
ATOM    218  NZ  LYS A  13      10.251  -9.057   4.560  1.00  2.60           N  
ATOM    219  H   LYS A  13      11.550  -4.563   5.502  1.00  0.55           H  
ATOM    220  HA  LYS A  13       9.193  -4.552   3.686  1.00  0.17           H  
ATOM    221  HB2 LYS A  13      10.128  -6.720   5.575  1.00  0.28           H  
ATOM    222  HB3 LYS A  13       8.872  -6.870   4.353  1.00  0.19           H  
ATOM    223  HG2 LYS A  13      10.450  -7.411   2.829  1.00  0.85           H  
ATOM    224  HG3 LYS A  13      11.175  -5.827   3.050  1.00  0.31           H  
ATOM    225  HD2 LYS A  13      12.854  -7.540   3.521  1.00  1.33           H  
ATOM    226  HD3 LYS A  13      12.443  -6.708   5.013  1.00  2.33           H  
ATOM    227  HE2 LYS A  13      12.310  -9.496   4.510  1.00  1.77           H  
ATOM    228  HE3 LYS A  13      11.775  -8.649   5.954  1.00  2.80           H  
ATOM    229  HZ1 LYS A  13      10.107  -9.013   3.532  1.00  2.39           H  
ATOM    230  HZ2 LYS A  13      10.045 -10.020   4.895  1.00  3.24           H  
ATOM    231  HZ3 LYS A  13       9.613  -8.386   5.030  1.00  3.49           H  
ATOM    232  N   GLY A  14       7.419  -4.168   5.389  1.00  0.03           N  
ATOM    233  CA  GLY A  14       6.422  -3.788   6.430  1.00  0.04           C  
ATOM    234  C   GLY A  14       4.993  -4.006   5.923  1.00  0.06           C  
ATOM    235  O   GLY A  14       4.777  -4.670   4.928  1.00  0.08           O  
ATOM    236  H   GLY A  14       7.169  -4.172   4.441  1.00  0.09           H  
ATOM    237  HA2 GLY A  14       6.582  -4.390   7.312  1.00  0.03           H  
ATOM    238  HA3 GLY A  14       6.554  -2.746   6.684  1.00  0.05           H  
ATOM    239  N   GLU A  15       4.046  -3.437   6.624  1.00  0.06           N  
ATOM    240  CA  GLU A  15       2.622  -3.596   6.214  1.00  0.09           C  
ATOM    241  C   GLU A  15       1.723  -2.755   7.129  1.00  0.07           C  
ATOM    242  O   GLU A  15       1.876  -2.768   8.335  1.00  0.06           O  
ATOM    243  CB  GLU A  15       2.224  -5.071   6.321  1.00  0.13           C  
ATOM    244  CG  GLU A  15       2.642  -5.614   7.691  1.00  0.14           C  
ATOM    245  CD  GLU A  15       3.728  -6.675   7.503  1.00  1.50           C  
ATOM    246  OE1 GLU A  15       3.367  -7.744   7.038  1.00  1.76           O  
ATOM    247  OE2 GLU A  15       4.859  -6.358   7.836  1.00  2.62           O  
ATOM    248  H   GLU A  15       4.271  -2.900   7.408  1.00  0.05           H  
ATOM    249  HA  GLU A  15       2.502  -3.267   5.195  1.00  0.10           H  
ATOM    250  HB2 GLU A  15       1.155  -5.166   6.205  1.00  0.12           H  
ATOM    251  HB3 GLU A  15       2.715  -5.635   5.542  1.00  0.23           H  
ATOM    252  HG2 GLU A  15       3.028  -4.815   8.303  1.00  0.79           H  
ATOM    253  HG3 GLU A  15       1.791  -6.061   8.183  1.00  0.92           H  
ATOM    254  N   THR A  16       0.805  -2.041   6.541  1.00  0.07           N  
ATOM    255  CA  THR A  16      -0.107  -1.200   7.373  1.00  0.06           C  
ATOM    256  C   THR A  16      -1.479  -1.091   6.705  1.00  0.06           C  
ATOM    257  O   THR A  16      -1.594  -1.213   5.501  1.00  0.08           O  
ATOM    258  CB  THR A  16       0.502   0.196   7.544  1.00  0.05           C  
ATOM    259  OG1 THR A  16      -0.445   0.911   8.331  1.00  0.10           O  
ATOM    260  CG2 THR A  16       0.573   0.949   6.219  1.00  0.17           C  
ATOM    261  H   THR A  16       0.713  -2.059   5.564  1.00  0.08           H  
ATOM    262  HA  THR A  16      -0.221  -1.655   8.342  1.00  0.06           H  
ATOM    263  HB  THR A  16       1.463   0.162   8.026  1.00  0.09           H  
ATOM    264  HG1 THR A  16      -1.173   1.167   7.761  1.00  0.90           H  
ATOM    265 HG21 THR A  16       0.457   0.257   5.401  1.00  1.03           H  
ATOM    266 HG22 THR A  16      -0.214   1.687   6.177  1.00  1.21           H  
ATOM    267 HG23 THR A  16       1.530   1.444   6.132  1.00  0.88           H  
ATOM    268  N   THR A  17      -2.491  -0.860   7.503  1.00  0.12           N  
ATOM    269  CA  THR A  17      -3.874  -0.753   6.940  1.00  0.14           C  
ATOM    270  C   THR A  17      -4.369   0.696   7.006  1.00  0.19           C  
ATOM    271  O   THR A  17      -4.204   1.363   8.009  1.00  0.29           O  
ATOM    272  CB  THR A  17      -4.815  -1.640   7.762  1.00  0.19           C  
ATOM    273  OG1 THR A  17      -5.121  -0.867   8.920  1.00  0.22           O  
ATOM    274  CG2 THR A  17      -4.104  -2.884   8.290  1.00  0.18           C  
ATOM    275  H   THR A  17      -2.343  -0.760   8.467  1.00  0.17           H  
ATOM    276  HA  THR A  17      -3.877  -1.087   5.917  1.00  0.11           H  
ATOM    277  HB  THR A  17      -5.707  -1.899   7.218  1.00  0.21           H  
ATOM    278  HG1 THR A  17      -5.837  -1.303   9.387  1.00  0.82           H  
ATOM    279 HG21 THR A  17      -3.261  -3.119   7.659  1.00  1.08           H  
ATOM    280 HG22 THR A  17      -3.755  -2.705   9.297  1.00  0.94           H  
ATOM    281 HG23 THR A  17      -4.788  -3.720   8.295  1.00  1.11           H  
ATOM    282  N   THR A  18      -4.963   1.149   5.928  1.00  0.12           N  
ATOM    283  CA  THR A  18      -5.493   2.551   5.903  1.00  0.17           C  
ATOM    284  C   THR A  18      -6.960   2.545   5.460  1.00  0.18           C  
ATOM    285  O   THR A  18      -7.375   1.702   4.686  1.00  0.13           O  
ATOM    286  CB  THR A  18      -4.670   3.385   4.918  1.00  0.18           C  
ATOM    287  OG1 THR A  18      -4.900   4.736   5.308  1.00  0.27           O  
ATOM    288  CG2 THR A  18      -5.219   3.282   3.497  1.00  0.16           C  
ATOM    289  H   THR A  18      -5.055   0.574   5.140  1.00  0.06           H  
ATOM    290  HA  THR A  18      -5.419   2.985   6.884  1.00  0.23           H  
ATOM    291  HB  THR A  18      -3.624   3.140   4.952  1.00  0.18           H  
ATOM    292  HG1 THR A  18      -4.144   5.257   5.032  1.00  0.84           H  
ATOM    293 HG21 THR A  18      -5.540   2.270   3.302  1.00  0.79           H  
ATOM    294 HG22 THR A  18      -6.061   3.950   3.383  1.00  0.88           H  
ATOM    295 HG23 THR A  18      -4.451   3.555   2.787  1.00  0.69           H  
ATOM    296  N   GLU A  19      -7.713   3.486   5.961  1.00  0.25           N  
ATOM    297  CA  GLU A  19      -9.152   3.552   5.579  1.00  0.26           C  
ATOM    298  C   GLU A  19      -9.349   4.547   4.432  1.00  0.25           C  
ATOM    299  O   GLU A  19      -8.872   5.663   4.488  1.00  0.36           O  
ATOM    300  CB  GLU A  19      -9.973   3.995   6.787  1.00  0.52           C  
ATOM    301  CG  GLU A  19     -11.449   3.696   6.522  1.00  1.11           C  
ATOM    302  CD  GLU A  19     -12.272   4.076   7.755  1.00  1.34           C  
ATOM    303  OE1 GLU A  19     -11.716   3.954   8.834  1.00  1.29           O  
ATOM    304  OE2 GLU A  19     -13.409   4.466   7.548  1.00  2.14           O  
ATOM    305  H   GLU A  19      -7.335   4.144   6.581  1.00  0.29           H  
ATOM    306  HA  GLU A  19      -9.483   2.577   5.264  1.00  0.24           H  
ATOM    307  HB2 GLU A  19      -9.645   3.459   7.665  1.00  1.24           H  
ATOM    308  HB3 GLU A  19      -9.839   5.054   6.947  1.00  0.43           H  
ATOM    309  HG2 GLU A  19     -11.792   4.270   5.674  1.00  1.45           H  
ATOM    310  HG3 GLU A  19     -11.578   2.644   6.317  1.00  1.70           H  
ATOM    311  N   ALA A  20     -10.045   4.117   3.414  1.00  0.28           N  
ATOM    312  CA  ALA A  20     -10.284   5.022   2.249  1.00  0.46           C  
ATOM    313  C   ALA A  20     -11.714   4.851   1.730  1.00  0.53           C  
ATOM    314  O   ALA A  20     -12.408   3.933   2.113  1.00  0.79           O  
ATOM    315  CB  ALA A  20      -9.295   4.668   1.141  1.00  0.53           C  
ATOM    316  H   ALA A  20     -10.410   3.208   3.415  1.00  0.26           H  
ATOM    317  HA  ALA A  20     -10.131   6.044   2.550  1.00  0.53           H  
ATOM    318  HB1 ALA A  20      -8.919   3.670   1.295  1.00  0.87           H  
ATOM    319  HB2 ALA A  20      -9.789   4.719   0.183  1.00  1.36           H  
ATOM    320  HB3 ALA A  20      -8.471   5.363   1.155  1.00  1.46           H  
ATOM    321  N   VAL A  21     -12.123   5.744   0.870  1.00  0.33           N  
ATOM    322  CA  VAL A  21     -13.504   5.646   0.313  1.00  0.41           C  
ATOM    323  C   VAL A  21     -13.473   4.955  -1.055  1.00  0.40           C  
ATOM    324  O   VAL A  21     -14.476   4.456  -1.523  1.00  0.51           O  
ATOM    325  CB  VAL A  21     -14.087   7.051   0.160  1.00  0.44           C  
ATOM    326  CG1 VAL A  21     -13.532   7.691  -1.115  1.00  0.40           C  
ATOM    327  CG2 VAL A  21     -15.611   6.955   0.053  1.00  0.68           C  
ATOM    328  H   VAL A  21     -11.529   6.471   0.592  1.00  0.22           H  
ATOM    329  HA  VAL A  21     -14.123   5.077   0.986  1.00  0.46           H  
ATOM    330  HB  VAL A  21     -13.819   7.653   1.016  1.00  0.62           H  
ATOM    331 HG11 VAL A  21     -12.507   7.385  -1.261  1.00  0.84           H  
ATOM    332 HG12 VAL A  21     -14.121   7.379  -1.965  1.00  1.44           H  
ATOM    333 HG13 VAL A  21     -13.573   8.768  -1.031  1.00  1.17           H  
ATOM    334 HG21 VAL A  21     -15.881   6.088  -0.532  1.00  0.28           H  
ATOM    335 HG22 VAL A  21     -16.041   6.867   1.040  1.00  1.56           H  
ATOM    336 HG23 VAL A  21     -16.000   7.842  -0.427  1.00  1.53           H  
ATOM    337  N   ASP A  22     -12.318   4.943  -1.665  1.00  0.27           N  
ATOM    338  CA  ASP A  22     -12.208   4.288  -3.003  1.00  0.26           C  
ATOM    339  C   ASP A  22     -10.803   3.709  -3.200  1.00  0.23           C  
ATOM    340  O   ASP A  22      -9.893   4.004  -2.450  1.00  0.23           O  
ATOM    341  CB  ASP A  22     -12.488   5.323  -4.091  1.00  0.24           C  
ATOM    342  CG  ASP A  22     -11.685   6.593  -3.802  1.00  0.52           C  
ATOM    343  OD1 ASP A  22     -10.933   6.552  -2.842  1.00  1.33           O  
ATOM    344  OD2 ASP A  22     -11.869   7.532  -4.559  1.00  0.87           O  
ATOM    345  H   ASP A  22     -11.533   5.358  -1.250  1.00  0.22           H  
ATOM    346  HA  ASP A  22     -12.934   3.496  -3.073  1.00  0.29           H  
ATOM    347  HB2 ASP A  22     -12.198   4.929  -5.053  1.00  0.36           H  
ATOM    348  HB3 ASP A  22     -13.541   5.562  -4.106  1.00  0.12           H  
ATOM    349  N   ALA A  23     -10.657   2.894  -4.210  1.00  0.23           N  
ATOM    350  CA  ALA A  23      -9.322   2.282  -4.476  1.00  0.24           C  
ATOM    351  C   ALA A  23      -8.361   3.332  -5.043  1.00  0.16           C  
ATOM    352  O   ALA A  23      -7.166   3.249  -4.851  1.00  0.14           O  
ATOM    353  CB  ALA A  23      -9.484   1.144  -5.483  1.00  0.32           C  
ATOM    354  H   ALA A  23     -11.420   2.685  -4.789  1.00  0.24           H  
ATOM    355  HA  ALA A  23      -8.920   1.890  -3.558  1.00  0.26           H  
ATOM    356  HB1 ALA A  23     -10.371   1.307  -6.078  1.00  1.10           H  
ATOM    357  HB2 ALA A  23      -8.622   1.107  -6.132  1.00  0.74           H  
ATOM    358  HB3 ALA A  23      -9.575   0.204  -4.959  1.00  1.28           H  
ATOM    359  N   ALA A  24      -8.905   4.299  -5.731  1.00  0.15           N  
ATOM    360  CA  ALA A  24      -8.033   5.356  -6.318  1.00  0.12           C  
ATOM    361  C   ALA A  24      -7.312   6.123  -5.207  1.00  0.07           C  
ATOM    362  O   ALA A  24      -6.099   6.212  -5.196  1.00  0.10           O  
ATOM    363  CB  ALA A  24      -8.895   6.323  -7.132  1.00  0.12           C  
ATOM    364  H   ALA A  24      -9.877   4.331  -5.857  1.00  0.19           H  
ATOM    365  HA  ALA A  24      -7.304   4.899  -6.965  1.00  0.18           H  
ATOM    366  HB1 ALA A  24      -9.775   6.591  -6.567  1.00  1.01           H  
ATOM    367  HB2 ALA A  24      -8.330   7.216  -7.355  1.00  0.83           H  
ATOM    368  HB3 ALA A  24      -9.196   5.852  -8.056  1.00  1.05           H  
ATOM    369  N   THR A  25      -8.070   6.660  -4.294  1.00  0.03           N  
ATOM    370  CA  THR A  25      -7.437   7.419  -3.181  1.00  0.07           C  
ATOM    371  C   THR A  25      -6.540   6.489  -2.355  1.00  0.07           C  
ATOM    372  O   THR A  25      -5.620   6.937  -1.701  1.00  0.10           O  
ATOM    373  CB  THR A  25      -8.528   8.014  -2.289  1.00  0.11           C  
ATOM    374  OG1 THR A  25      -7.901   9.111  -1.632  1.00  0.45           O  
ATOM    375  CG2 THR A  25      -8.924   7.054  -1.177  1.00  0.39           C  
ATOM    376  H   THR A  25      -9.045   6.566  -4.340  1.00  0.03           H  
ATOM    377  HA  THR A  25      -6.840   8.216  -3.590  1.00  0.12           H  
ATOM    378  HB  THR A  25      -9.384   8.334  -2.855  1.00  0.16           H  
ATOM    379  HG1 THR A  25      -7.543   8.792  -0.800  1.00  0.47           H  
ATOM    380 HG21 THR A  25      -8.998   6.052  -1.572  1.00  0.93           H  
ATOM    381 HG22 THR A  25      -8.178   7.075  -0.398  1.00  1.60           H  
ATOM    382 HG23 THR A  25      -9.878   7.346  -0.765  1.00  1.01           H  
ATOM    383  N   ALA A  26      -6.827   5.211  -2.396  1.00  0.04           N  
ATOM    384  CA  ALA A  26      -5.980   4.257  -1.622  1.00  0.05           C  
ATOM    385  C   ALA A  26      -4.586   4.183  -2.249  1.00  0.04           C  
ATOM    386  O   ALA A  26      -3.593   4.090  -1.555  1.00  0.08           O  
ATOM    387  CB  ALA A  26      -6.623   2.870  -1.640  1.00  0.07           C  
ATOM    388  H   ALA A  26      -7.586   4.887  -2.928  1.00  0.02           H  
ATOM    389  HA  ALA A  26      -5.898   4.597  -0.604  1.00  0.08           H  
ATOM    390  HB1 ALA A  26      -6.716   2.524  -2.658  1.00  0.96           H  
ATOM    391  HB2 ALA A  26      -6.009   2.176  -1.083  1.00  1.06           H  
ATOM    392  HB3 ALA A  26      -7.604   2.916  -1.190  1.00  1.02           H  
ATOM    393  N   GLU A  27      -4.545   4.228  -3.555  1.00  0.03           N  
ATOM    394  CA  GLU A  27      -3.230   4.175  -4.249  1.00  0.06           C  
ATOM    395  C   GLU A  27      -2.370   5.371  -3.833  1.00  0.08           C  
ATOM    396  O   GLU A  27      -1.180   5.244  -3.630  1.00  0.16           O  
ATOM    397  CB  GLU A  27      -3.468   4.227  -5.757  1.00  0.08           C  
ATOM    398  CG  GLU A  27      -4.077   2.904  -6.223  1.00  0.21           C  
ATOM    399  CD  GLU A  27      -4.140   2.889  -7.751  1.00  0.18           C  
ATOM    400  OE1 GLU A  27      -4.940   3.651  -8.266  1.00  0.95           O  
ATOM    401  OE2 GLU A  27      -3.383   2.116  -8.316  1.00  1.00           O  
ATOM    402  H   GLU A  27      -5.371   4.293  -4.075  1.00  0.06           H  
ATOM    403  HA  GLU A  27      -2.724   3.259  -3.997  1.00  0.05           H  
ATOM    404  HB2 GLU A  27      -4.144   5.037  -5.988  1.00  0.06           H  
ATOM    405  HB3 GLU A  27      -2.533   4.393  -6.263  1.00  0.19           H  
ATOM    406  HG2 GLU A  27      -3.470   2.078  -5.881  1.00  0.34           H  
ATOM    407  HG3 GLU A  27      -5.074   2.802  -5.826  1.00  0.29           H  
ATOM    408  N   LYS A  28      -2.997   6.509  -3.716  1.00  0.06           N  
ATOM    409  CA  LYS A  28      -2.237   7.733  -3.327  1.00  0.05           C  
ATOM    410  C   LYS A  28      -1.981   7.753  -1.814  1.00  0.05           C  
ATOM    411  O   LYS A  28      -0.900   8.086  -1.370  1.00  0.11           O  
ATOM    412  CB  LYS A  28      -3.047   8.968  -3.721  1.00  0.09           C  
ATOM    413  CG  LYS A  28      -3.509   8.826  -5.175  1.00  1.22           C  
ATOM    414  CD  LYS A  28      -4.322  10.062  -5.564  1.00  1.20           C  
ATOM    415  CE  LYS A  28      -4.966   9.828  -6.931  1.00  2.66           C  
ATOM    416  NZ  LYS A  28      -4.727  10.995  -7.827  1.00  3.32           N  
ATOM    417  H   LYS A  28      -3.963   6.560  -3.884  1.00  0.11           H  
ATOM    418  HA  LYS A  28      -1.295   7.747  -3.847  1.00  0.08           H  
ATOM    419  HB2 LYS A  28      -3.907   9.058  -3.074  1.00  0.97           H  
ATOM    420  HB3 LYS A  28      -2.434   9.851  -3.620  1.00  0.81           H  
ATOM    421  HG2 LYS A  28      -2.649   8.738  -5.823  1.00  1.80           H  
ATOM    422  HG3 LYS A  28      -4.123   7.944  -5.278  1.00  1.86           H  
ATOM    423  HD2 LYS A  28      -5.091  10.237  -4.826  1.00  0.95           H  
ATOM    424  HD3 LYS A  28      -3.673  10.924  -5.610  1.00  1.29           H  
ATOM    425  HE2 LYS A  28      -4.542   8.944  -7.384  1.00  3.32           H  
ATOM    426  HE3 LYS A  28      -6.029   9.688  -6.811  1.00  2.92           H  
ATOM    427  HZ1 LYS A  28      -4.455  11.821  -7.254  1.00  2.87           H  
ATOM    428  HZ2 LYS A  28      -3.962  10.769  -8.494  1.00  4.24           H  
ATOM    429  HZ3 LYS A  28      -5.597  11.211  -8.354  1.00  3.67           H  
ATOM    430  N   VAL A  29      -2.981   7.394  -1.055  1.00  0.02           N  
ATOM    431  CA  VAL A  29      -2.813   7.394   0.429  1.00  0.05           C  
ATOM    432  C   VAL A  29      -1.643   6.491   0.827  1.00  0.05           C  
ATOM    433  O   VAL A  29      -0.692   6.937   1.439  1.00  0.11           O  
ATOM    434  CB  VAL A  29      -4.098   6.884   1.078  1.00  0.07           C  
ATOM    435  CG1 VAL A  29      -3.831   6.570   2.552  1.00  0.09           C  
ATOM    436  CG2 VAL A  29      -5.175   7.968   0.982  1.00  0.16           C  
ATOM    437  H   VAL A  29      -3.832   7.123  -1.455  1.00  0.06           H  
ATOM    438  HA  VAL A  29      -2.619   8.399   0.766  1.00  0.08           H  
ATOM    439  HB  VAL A  29      -4.432   5.991   0.571  1.00  0.07           H  
ATOM    440 HG11 VAL A  29      -3.218   7.348   2.984  1.00  0.99           H  
ATOM    441 HG12 VAL A  29      -4.767   6.516   3.089  1.00  0.87           H  
ATOM    442 HG13 VAL A  29      -3.317   5.624   2.636  1.00  1.00           H  
ATOM    443 HG21 VAL A  29      -5.096   8.477   0.033  1.00  1.02           H  
ATOM    444 HG22 VAL A  29      -6.154   7.518   1.062  1.00  0.90           H  
ATOM    445 HG23 VAL A  29      -5.046   8.683   1.780  1.00  1.20           H  
ATOM    446  N   PHE A  30      -1.737   5.240   0.473  1.00  0.05           N  
ATOM    447  CA  PHE A  30      -0.633   4.303   0.828  1.00  0.08           C  
ATOM    448  C   PHE A  30       0.684   4.795   0.221  1.00  0.11           C  
ATOM    449  O   PHE A  30       1.727   4.689   0.830  1.00  0.17           O  
ATOM    450  CB  PHE A  30      -0.950   2.910   0.284  1.00  0.10           C  
ATOM    451  CG  PHE A  30      -1.771   2.116   1.309  1.00  0.08           C  
ATOM    452  CD1 PHE A  30      -1.254   1.828   2.564  1.00  0.09           C  
ATOM    453  CD2 PHE A  30      -3.045   1.674   0.993  1.00  0.09           C  
ATOM    454  CE1 PHE A  30      -2.001   1.109   3.480  1.00  0.09           C  
ATOM    455  CE2 PHE A  30      -3.782   0.957   1.911  1.00  0.09           C  
ATOM    456  CZ  PHE A  30      -3.262   0.672   3.150  1.00  0.06           C  
ATOM    457  H   PHE A  30      -2.522   4.921  -0.020  1.00  0.08           H  
ATOM    458  HA  PHE A  30      -0.537   4.257   1.899  1.00  0.09           H  
ATOM    459  HB2 PHE A  30      -1.512   2.997  -0.633  1.00  0.12           H  
ATOM    460  HB3 PHE A  30      -0.030   2.381   0.086  1.00  0.13           H  
ATOM    461  HD1 PHE A  30      -0.260   2.156   2.823  1.00  0.13           H  
ATOM    462  HD2 PHE A  30      -3.463   1.890   0.022  1.00  0.13           H  
ATOM    463  HE1 PHE A  30      -1.596   0.895   4.456  1.00  0.12           H  
ATOM    464  HE2 PHE A  30      -4.773   0.626   1.660  1.00  0.12           H  
ATOM    465  HZ  PHE A  30      -3.837   0.086   3.858  1.00  0.06           H  
ATOM    466  N   LYS A  31       0.609   5.321  -0.970  1.00  0.07           N  
ATOM    467  CA  LYS A  31       1.854   5.826  -1.617  1.00  0.08           C  
ATOM    468  C   LYS A  31       2.451   6.953  -0.774  1.00  0.07           C  
ATOM    469  O   LYS A  31       3.654   7.110  -0.703  1.00  0.09           O  
ATOM    470  CB  LYS A  31       1.520   6.345  -3.014  1.00  0.09           C  
ATOM    471  CG  LYS A  31       2.783   6.932  -3.647  1.00  0.09           C  
ATOM    472  CD  LYS A  31       2.669   8.457  -3.671  1.00  1.60           C  
ATOM    473  CE  LYS A  31       3.938   9.044  -4.293  1.00  1.92           C  
ATOM    474  NZ  LYS A  31       4.109   8.551  -5.688  1.00  1.04           N  
ATOM    475  H   LYS A  31      -0.253   5.386  -1.434  1.00  0.07           H  
ATOM    476  HA  LYS A  31       2.567   5.025  -1.696  1.00  0.09           H  
ATOM    477  HB2 LYS A  31       1.153   5.533  -3.624  1.00  0.10           H  
ATOM    478  HB3 LYS A  31       0.761   7.108  -2.944  1.00  0.17           H  
ATOM    479  HG2 LYS A  31       3.648   6.641  -3.071  1.00  0.97           H  
ATOM    480  HG3 LYS A  31       2.888   6.562  -4.656  1.00  1.10           H  
ATOM    481  HD2 LYS A  31       1.810   8.749  -4.255  1.00  1.96           H  
ATOM    482  HD3 LYS A  31       2.555   8.828  -2.663  1.00  2.54           H  
ATOM    483  HE2 LYS A  31       3.869  10.122  -4.306  1.00  2.62           H  
ATOM    484  HE3 LYS A  31       4.797   8.752  -3.708  1.00  2.56           H  
ATOM    485  HZ1 LYS A  31       3.187   8.543  -6.169  1.00  0.41           H  
ATOM    486  HZ2 LYS A  31       4.762   9.178  -6.200  1.00  1.87           H  
ATOM    487  HZ3 LYS A  31       4.498   7.587  -5.669  1.00  1.36           H  
ATOM    488  N   GLN A  32       1.594   7.716  -0.151  1.00  0.08           N  
ATOM    489  CA  GLN A  32       2.095   8.828   0.704  1.00  0.08           C  
ATOM    490  C   GLN A  32       2.873   8.253   1.889  1.00  0.07           C  
ATOM    491  O   GLN A  32       3.762   8.888   2.422  1.00  0.04           O  
ATOM    492  CB  GLN A  32       0.907   9.642   1.213  1.00  0.09           C  
ATOM    493  CG  GLN A  32       1.418  10.964   1.789  1.00  0.20           C  
ATOM    494  CD  GLN A  32       0.449  11.455   2.868  1.00  0.52           C  
ATOM    495  OE1 GLN A  32       0.698  11.315   4.048  1.00  1.49           O  
ATOM    496  NE2 GLN A  32      -0.662  12.034   2.505  1.00  1.26           N  
ATOM    497  H   GLN A  32       0.631   7.558  -0.244  1.00  0.11           H  
ATOM    498  HA  GLN A  32       2.742   9.464   0.123  1.00  0.08           H  
ATOM    499  HB2 GLN A  32       0.225   9.839   0.398  1.00  0.27           H  
ATOM    500  HB3 GLN A  32       0.388   9.086   1.981  1.00  0.20           H  
ATOM    501  HG2 GLN A  32       2.394  10.820   2.224  1.00  0.60           H  
ATOM    502  HG3 GLN A  32       1.482  11.704   1.004  1.00  0.78           H  
ATOM    503 HE21 GLN A  32      -0.868  12.149   1.554  1.00  2.03           H  
ATOM    504 HE22 GLN A  32      -1.291  12.355   3.184  1.00  1.45           H  
ATOM    505  N   TYR A  33       2.517   7.058   2.277  1.00  0.11           N  
ATOM    506  CA  TYR A  33       3.228   6.411   3.419  1.00  0.14           C  
ATOM    507  C   TYR A  33       4.611   5.935   2.967  1.00  0.13           C  
ATOM    508  O   TYR A  33       5.620   6.351   3.499  1.00  0.12           O  
ATOM    509  CB  TYR A  33       2.410   5.215   3.905  1.00  0.22           C  
ATOM    510  CG  TYR A  33       3.156   4.522   5.045  1.00  0.24           C  
ATOM    511  CD1 TYR A  33       4.143   3.596   4.774  1.00  0.26           C  
ATOM    512  CD2 TYR A  33       2.854   4.812   6.360  1.00  0.25           C  
ATOM    513  CE1 TYR A  33       4.816   2.970   5.801  1.00  0.28           C  
ATOM    514  CE2 TYR A  33       3.528   4.185   7.388  1.00  0.27           C  
ATOM    515  CZ  TYR A  33       4.515   3.259   7.116  1.00  0.29           C  
ATOM    516  OH  TYR A  33       5.188   2.631   8.144  1.00  0.31           O  
ATOM    517  H   TYR A  33       1.785   6.588   1.822  1.00  0.15           H  
ATOM    518  HA  TYR A  33       3.337   7.119   4.220  1.00  0.12           H  
ATOM    519  HB2 TYR A  33       1.444   5.546   4.256  1.00  0.25           H  
ATOM    520  HB3 TYR A  33       2.274   4.515   3.097  1.00  0.25           H  
ATOM    521  HD1 TYR A  33       4.389   3.361   3.749  1.00  0.25           H  
ATOM    522  HD2 TYR A  33       2.085   5.534   6.586  1.00  0.25           H  
ATOM    523  HE1 TYR A  33       5.587   2.248   5.573  1.00  0.30           H  
ATOM    524  HE2 TYR A  33       3.282   4.421   8.412  1.00  0.28           H  
ATOM    525  HH  TYR A  33       5.437   1.754   7.844  1.00  1.18           H  
ATOM    526  N   ALA A  34       4.621   5.067   1.994  1.00  0.17           N  
ATOM    527  CA  ALA A  34       5.925   4.551   1.481  1.00  0.22           C  
ATOM    528  C   ALA A  34       6.906   5.709   1.278  1.00  0.19           C  
ATOM    529  O   ALA A  34       8.088   5.575   1.524  1.00  0.24           O  
ATOM    530  CB  ALA A  34       5.689   3.844   0.148  1.00  0.28           C  
ATOM    531  H   ALA A  34       3.779   4.755   1.605  1.00  0.18           H  
ATOM    532  HA  ALA A  34       6.337   3.851   2.188  1.00  0.25           H  
ATOM    533  HB1 ALA A  34       4.677   4.020  -0.184  1.00  0.95           H  
ATOM    534  HB2 ALA A  34       6.377   4.224  -0.591  1.00  1.38           H  
ATOM    535  HB3 ALA A  34       5.845   2.782   0.267  1.00  1.00           H  
ATOM    536  N   ASN A  35       6.392   6.824   0.832  1.00  0.17           N  
ATOM    537  CA  ASN A  35       7.281   8.002   0.609  1.00  0.17           C  
ATOM    538  C   ASN A  35       8.063   8.317   1.888  1.00  0.13           C  
ATOM    539  O   ASN A  35       9.221   8.683   1.836  1.00  0.19           O  
ATOM    540  CB  ASN A  35       6.428   9.208   0.222  1.00  0.15           C  
ATOM    541  CG  ASN A  35       7.339  10.413  -0.026  1.00  0.34           C  
ATOM    542  OD1 ASN A  35       7.308  11.388   0.697  1.00  1.60           O  
ATOM    543  ND2 ASN A  35       8.164  10.385  -1.038  1.00  0.97           N  
ATOM    544  H   ASN A  35       5.432   6.886   0.647  1.00  0.20           H  
ATOM    545  HA  ASN A  35       7.971   7.783  -0.187  1.00  0.23           H  
ATOM    546  HB2 ASN A  35       5.871   8.991  -0.677  1.00  0.22           H  
ATOM    547  HB3 ASN A  35       5.739   9.441   1.021  1.00  0.08           H  
ATOM    548 HD21 ASN A  35       8.193   9.600  -1.625  1.00  2.00           H  
ATOM    549 HD22 ASN A  35       8.753  11.148  -1.210  1.00  0.87           H  
ATOM    550  N   ASP A  36       7.412   8.168   3.008  1.00  0.07           N  
ATOM    551  CA  ASP A  36       8.104   8.449   4.300  1.00  0.09           C  
ATOM    552  C   ASP A  36       9.142   7.361   4.585  1.00  0.16           C  
ATOM    553  O   ASP A  36       9.687   7.288   5.669  1.00  0.17           O  
ATOM    554  CB  ASP A  36       7.069   8.480   5.425  1.00  0.18           C  
ATOM    555  CG  ASP A  36       6.251   9.769   5.324  1.00  0.24           C  
ATOM    556  OD1 ASP A  36       5.526   9.874   4.350  1.00  1.23           O  
ATOM    557  OD2 ASP A  36       6.400  10.575   6.228  1.00  0.95           O  
ATOM    558  H   ASP A  36       6.478   7.875   3.002  1.00  0.11           H  
ATOM    559  HA  ASP A  36       8.595   9.406   4.241  1.00  0.06           H  
ATOM    560  HB2 ASP A  36       6.408   7.630   5.338  1.00  0.31           H  
ATOM    561  HB3 ASP A  36       7.569   8.447   6.382  1.00  0.16           H  
ATOM    562  N   ASN A  37       9.387   6.535   3.597  1.00  0.26           N  
ATOM    563  CA  ASN A  37      10.387   5.438   3.775  1.00  0.37           C  
ATOM    564  C   ASN A  37      11.338   5.390   2.571  1.00  0.42           C  
ATOM    565  O   ASN A  37      12.480   4.993   2.696  1.00  0.48           O  
ATOM    566  CB  ASN A  37       9.650   4.106   3.897  1.00  0.42           C  
ATOM    567  CG  ASN A  37       8.923   4.050   5.242  1.00  0.43           C  
ATOM    568  OD1 ASN A  37       9.155   3.173   6.051  1.00  0.64           O  
ATOM    569  ND2 ASN A  37       8.037   4.967   5.523  1.00  0.62           N  
ATOM    570  H   ASN A  37       8.915   6.636   2.747  1.00  0.30           H  
ATOM    571  HA  ASN A  37      10.959   5.611   4.671  1.00  0.39           H  
ATOM    572  HB2 ASN A  37       8.929   4.011   3.098  1.00  0.39           H  
ATOM    573  HB3 ASN A  37      10.355   3.289   3.839  1.00  0.50           H  
ATOM    574 HD21 ASN A  37       7.845   5.678   4.875  1.00  0.91           H  
ATOM    575 HD22 ASN A  37       7.564   4.945   6.381  1.00  0.62           H  
ATOM    576  N   GLY A  38      10.842   5.793   1.427  1.00  0.41           N  
ATOM    577  CA  GLY A  38      11.701   5.785   0.204  1.00  0.50           C  
ATOM    578  C   GLY A  38      11.386   4.568  -0.669  1.00  0.58           C  
ATOM    579  O   GLY A  38      12.195   4.155  -1.476  1.00  0.93           O  
ATOM    580  H   GLY A  38       9.913   6.099   1.374  1.00  0.37           H  
ATOM    581  HA2 GLY A  38      11.519   6.686  -0.364  1.00  0.49           H  
ATOM    582  HA3 GLY A  38      12.740   5.755   0.496  1.00  0.54           H  
ATOM    583  N   VAL A  39      10.214   4.022  -0.490  1.00  0.28           N  
ATOM    584  CA  VAL A  39       9.826   2.827  -1.302  1.00  0.33           C  
ATOM    585  C   VAL A  39       8.927   3.245  -2.472  1.00  0.37           C  
ATOM    586  O   VAL A  39       7.730   3.371  -2.319  1.00  0.39           O  
ATOM    587  CB  VAL A  39       9.069   1.846  -0.408  1.00  0.33           C  
ATOM    588  CG1 VAL A  39       8.867   0.528  -1.161  1.00  0.39           C  
ATOM    589  CG2 VAL A  39       9.889   1.584   0.856  1.00  0.33           C  
ATOM    590  H   VAL A  39       9.593   4.390   0.172  1.00  0.13           H  
ATOM    591  HA  VAL A  39      10.711   2.349  -1.683  1.00  0.33           H  
ATOM    592  HB  VAL A  39       8.109   2.263  -0.140  1.00  0.39           H  
ATOM    593 HG11 VAL A  39       9.825   0.110  -1.428  1.00  1.40           H  
ATOM    594 HG12 VAL A  39       8.335  -0.171  -0.534  1.00  0.68           H  
ATOM    595 HG13 VAL A  39       8.294   0.706  -2.060  1.00  1.16           H  
ATOM    596 HG21 VAL A  39      10.867   1.212   0.586  1.00  1.04           H  
ATOM    597 HG22 VAL A  39      10.000   2.502   1.415  1.00  1.32           H  
ATOM    598 HG23 VAL A  39       9.387   0.852   1.471  1.00  0.82           H  
ATOM    599  N   ASP A  40       9.529   3.449  -3.617  1.00  0.38           N  
ATOM    600  CA  ASP A  40       8.728   3.858  -4.812  1.00  0.42           C  
ATOM    601  C   ASP A  40       9.167   3.058  -6.043  1.00  0.35           C  
ATOM    602  O   ASP A  40      10.250   3.251  -6.560  1.00  0.51           O  
ATOM    603  CB  ASP A  40       8.945   5.346  -5.068  1.00  0.50           C  
ATOM    604  CG  ASP A  40       8.950   6.093  -3.733  1.00  1.04           C  
ATOM    605  OD1 ASP A  40       7.907   6.076  -3.100  1.00  0.31           O  
ATOM    606  OD2 ASP A  40       9.997   6.635  -3.421  1.00  2.40           O  
ATOM    607  H   ASP A  40      10.500   3.338  -3.691  1.00  0.37           H  
ATOM    608  HA  ASP A  40       7.684   3.677  -4.625  1.00  0.46           H  
ATOM    609  HB2 ASP A  40       9.892   5.497  -5.565  1.00  0.83           H  
ATOM    610  HB3 ASP A  40       8.150   5.731  -5.690  1.00  0.33           H  
ATOM    611  N   GLY A  41       8.313   2.175  -6.486  1.00  0.23           N  
ATOM    612  CA  GLY A  41       8.659   1.355  -7.681  1.00  0.22           C  
ATOM    613  C   GLY A  41       7.392   0.783  -8.321  1.00  0.16           C  
ATOM    614  O   GLY A  41       6.691   1.473  -9.035  1.00  0.18           O  
ATOM    615  H   GLY A  41       7.451   2.053  -6.036  1.00  0.32           H  
ATOM    616  HA2 GLY A  41       9.175   1.973  -8.402  1.00  0.32           H  
ATOM    617  HA3 GLY A  41       9.305   0.543  -7.382  1.00  0.21           H  
ATOM    618  N   GLU A  42       7.124  -0.466  -8.046  1.00  0.11           N  
ATOM    619  CA  GLU A  42       5.906  -1.106  -8.627  1.00  0.08           C  
ATOM    620  C   GLU A  42       4.808  -1.183  -7.568  1.00  0.10           C  
ATOM    621  O   GLU A  42       5.091  -1.359  -6.402  1.00  0.20           O  
ATOM    622  CB  GLU A  42       6.255  -2.514  -9.090  1.00  0.09           C  
ATOM    623  CG  GLU A  42       7.484  -2.456 -10.000  1.00  0.12           C  
ATOM    624  CD  GLU A  42       7.143  -3.084 -11.354  1.00  1.09           C  
ATOM    625  OE1 GLU A  42       6.472  -2.404 -12.112  1.00  2.13           O  
ATOM    626  OE2 GLU A  42       7.572  -4.209 -11.551  1.00  1.31           O  
ATOM    627  H   GLU A  42       7.718  -0.981  -7.458  1.00  0.12           H  
ATOM    628  HA  GLU A  42       5.557  -0.530  -9.466  1.00  0.12           H  
ATOM    629  HB2 GLU A  42       6.466  -3.128  -8.231  1.00  0.08           H  
ATOM    630  HB3 GLU A  42       5.421  -2.936  -9.631  1.00  0.15           H  
ATOM    631  HG2 GLU A  42       7.781  -1.428 -10.151  1.00  0.68           H  
ATOM    632  HG3 GLU A  42       8.300  -3.002  -9.550  1.00  0.65           H  
ATOM    633  N   TRP A  43       3.579  -1.062  -8.001  1.00  0.09           N  
ATOM    634  CA  TRP A  43       2.440  -1.111  -7.030  1.00  0.08           C  
ATOM    635  C   TRP A  43       1.394  -2.134  -7.477  1.00  0.07           C  
ATOM    636  O   TRP A  43       1.047  -2.201  -8.639  1.00  0.09           O  
ATOM    637  CB  TRP A  43       1.809   0.273  -6.958  1.00  0.08           C  
ATOM    638  CG  TRP A  43       2.660   1.148  -6.036  1.00  0.07           C  
ATOM    639  CD1 TRP A  43       3.844   1.638  -6.385  1.00  0.06           C  
ATOM    640  CD2 TRP A  43       2.350   1.495  -4.790  1.00  0.08           C  
ATOM    641  NE1 TRP A  43       4.248   2.306  -5.296  1.00  0.05           N  
ATOM    642  CE2 TRP A  43       3.365   2.267  -4.242  1.00  0.07           C  
ATOM    643  CE3 TRP A  43       1.232   1.202  -4.013  1.00  0.09           C  
ATOM    644  CZ2 TRP A  43       3.267   2.734  -2.947  1.00  0.07           C  
ATOM    645  CZ3 TRP A  43       1.143   1.673  -2.719  1.00  0.09           C  
ATOM    646  CH2 TRP A  43       2.157   2.436  -2.188  1.00  0.09           C  
ATOM    647  H   TRP A  43       3.404  -0.938  -8.958  1.00  0.17           H  
ATOM    648  HA  TRP A  43       2.806  -1.382  -6.055  1.00  0.08           H  
ATOM    649  HB2 TRP A  43       1.792   0.715  -7.943  1.00  0.09           H  
ATOM    650  HB3 TRP A  43       0.805   0.205  -6.585  1.00  0.09           H  
ATOM    651  HD1 TRP A  43       4.384   1.472  -7.307  1.00  0.05           H  
ATOM    652  HE1 TRP A  43       5.104   2.782  -5.254  1.00  0.05           H  
ATOM    653  HE3 TRP A  43       0.433   0.608  -4.412  1.00  0.10           H  
ATOM    654  HZ2 TRP A  43       4.062   3.333  -2.528  1.00  0.07           H  
ATOM    655  HZ3 TRP A  43       0.273   1.440  -2.122  1.00  0.10           H  
ATOM    656  HH2 TRP A  43       2.084   2.799  -1.173  1.00  0.09           H  
ATOM    657  N   THR A  44       0.918  -2.907  -6.531  1.00  0.05           N  
ATOM    658  CA  THR A  44      -0.109  -3.947  -6.863  1.00  0.04           C  
ATOM    659  C   THR A  44      -1.370  -3.764  -6.005  1.00  0.04           C  
ATOM    660  O   THR A  44      -1.360  -3.063  -5.013  1.00  0.06           O  
ATOM    661  CB  THR A  44       0.486  -5.333  -6.603  1.00  0.03           C  
ATOM    662  OG1 THR A  44       1.236  -5.186  -5.402  1.00  0.13           O  
ATOM    663  CG2 THR A  44       1.506  -5.715  -7.671  1.00  0.12           C  
ATOM    664  H   THR A  44       1.240  -2.809  -5.609  1.00  0.04           H  
ATOM    665  HA  THR A  44      -0.377  -3.869  -7.902  1.00  0.06           H  
ATOM    666  HB  THR A  44      -0.274  -6.086  -6.499  1.00  0.11           H  
ATOM    667  HG1 THR A  44       0.652  -4.825  -4.731  1.00  0.93           H  
ATOM    668 HG21 THR A  44       1.076  -5.578  -8.653  1.00  0.98           H  
ATOM    669 HG22 THR A  44       2.383  -5.092  -7.577  1.00  0.76           H  
ATOM    670 HG23 THR A  44       1.791  -6.750  -7.549  1.00  0.97           H  
ATOM    671  N   TYR A  45      -2.427  -4.408  -6.418  1.00  0.06           N  
ATOM    672  CA  TYR A  45      -3.717  -4.309  -5.665  1.00  0.05           C  
ATOM    673  C   TYR A  45      -4.356  -5.700  -5.587  1.00  0.05           C  
ATOM    674  O   TYR A  45      -4.526  -6.361  -6.593  1.00  0.05           O  
ATOM    675  CB  TYR A  45      -4.645  -3.342  -6.426  1.00  0.06           C  
ATOM    676  CG  TYR A  45      -5.794  -2.811  -5.524  1.00  0.06           C  
ATOM    677  CD1 TYR A  45      -6.657  -3.666  -4.846  1.00  0.05           C  
ATOM    678  CD2 TYR A  45      -5.979  -1.451  -5.385  1.00  0.07           C  
ATOM    679  CE1 TYR A  45      -7.666  -3.157  -4.051  1.00  0.05           C  
ATOM    680  CE2 TYR A  45      -6.992  -0.950  -4.594  1.00  0.07           C  
ATOM    681  CZ  TYR A  45      -7.840  -1.798  -3.919  1.00  0.06           C  
ATOM    682  OH  TYR A  45      -8.849  -1.295  -3.124  1.00  0.07           O  
ATOM    683  H   TYR A  45      -2.377  -4.960  -7.227  1.00  0.10           H  
ATOM    684  HA  TYR A  45      -3.533  -3.933  -4.673  1.00  0.05           H  
ATOM    685  HB2 TYR A  45      -4.059  -2.494  -6.774  1.00  0.07           H  
ATOM    686  HB3 TYR A  45      -5.072  -3.848  -7.279  1.00  0.06           H  
ATOM    687  HD1 TYR A  45      -6.569  -4.725  -4.960  1.00  0.04           H  
ATOM    688  HD2 TYR A  45      -5.329  -0.773  -5.906  1.00  0.08           H  
ATOM    689  HE1 TYR A  45      -8.322  -3.833  -3.523  1.00  0.05           H  
ATOM    690  HE2 TYR A  45      -7.130   0.120  -4.512  1.00  0.08           H  
ATOM    691  HH  TYR A  45      -8.473  -1.081  -2.267  1.00  0.96           H  
ATOM    692  N   ASP A  46      -4.699  -6.111  -4.391  1.00  0.05           N  
ATOM    693  CA  ASP A  46      -5.337  -7.455  -4.219  1.00  0.05           C  
ATOM    694  C   ASP A  46      -6.818  -7.292  -3.845  1.00  0.03           C  
ATOM    695  O   ASP A  46      -7.179  -7.332  -2.686  1.00  0.06           O  
ATOM    696  CB  ASP A  46      -4.611  -8.214  -3.111  1.00  0.07           C  
ATOM    697  CG  ASP A  46      -4.865  -9.713  -3.276  1.00  0.09           C  
ATOM    698  OD1 ASP A  46      -5.929 -10.030  -3.781  1.00  0.07           O  
ATOM    699  OD2 ASP A  46      -3.980 -10.458  -2.886  1.00  0.19           O  
ATOM    700  H   ASP A  46      -4.537  -5.540  -3.610  1.00  0.05           H  
ATOM    701  HA  ASP A  46      -5.262  -8.011  -5.137  1.00  0.06           H  
ATOM    702  HB2 ASP A  46      -3.550  -8.022  -3.170  1.00  0.08           H  
ATOM    703  HB3 ASP A  46      -4.976  -7.894  -2.147  1.00  0.07           H  
ATOM    704  N   ASP A  47      -7.643  -7.106  -4.838  1.00  0.11           N  
ATOM    705  CA  ASP A  47      -9.100  -6.941  -4.559  1.00  0.11           C  
ATOM    706  C   ASP A  47      -9.704  -8.274  -4.103  1.00  0.11           C  
ATOM    707  O   ASP A  47     -10.841  -8.331  -3.677  1.00  0.21           O  
ATOM    708  CB  ASP A  47      -9.798  -6.467  -5.833  1.00  0.16           C  
ATOM    709  CG  ASP A  47     -11.291  -6.786  -5.745  1.00  0.67           C  
ATOM    710  OD1 ASP A  47     -11.888  -6.320  -4.788  1.00  0.65           O  
ATOM    711  OD2 ASP A  47     -11.750  -7.475  -6.639  1.00  1.69           O  
ATOM    712  H   ASP A  47      -7.309  -7.077  -5.759  1.00  0.17           H  
ATOM    713  HA  ASP A  47      -9.233  -6.204  -3.784  1.00  0.08           H  
ATOM    714  HB2 ASP A  47      -9.667  -5.402  -5.947  1.00  0.37           H  
ATOM    715  HB3 ASP A  47      -9.375  -6.972  -6.690  1.00  0.25           H  
ATOM    716  N   ALA A  48      -8.926  -9.317  -4.200  1.00  0.13           N  
ATOM    717  CA  ALA A  48      -9.436 -10.655  -3.781  1.00  0.12           C  
ATOM    718  C   ALA A  48      -9.589 -10.712  -2.257  1.00  0.07           C  
ATOM    719  O   ALA A  48     -10.348 -11.507  -1.738  1.00  0.08           O  
ATOM    720  CB  ALA A  48      -8.447 -11.729  -4.234  1.00  0.12           C  
ATOM    721  H   ALA A  48      -8.014  -9.222  -4.547  1.00  0.22           H  
ATOM    722  HA  ALA A  48     -10.391 -10.835  -4.243  1.00  0.15           H  
ATOM    723  HB1 ALA A  48      -7.748 -11.306  -4.941  1.00  0.93           H  
ATOM    724  HB2 ALA A  48      -7.903 -12.107  -3.380  1.00  1.05           H  
ATOM    725  HB3 ALA A  48      -8.980 -12.542  -4.704  1.00  1.04           H  
ATOM    726  N   THR A  49      -8.866  -9.867  -1.571  1.00  0.05           N  
ATOM    727  CA  THR A  49      -8.961  -9.867  -0.081  1.00  0.07           C  
ATOM    728  C   THR A  49      -8.756  -8.450   0.470  1.00  0.10           C  
ATOM    729  O   THR A  49      -8.432  -8.274   1.627  1.00  0.12           O  
ATOM    730  CB  THR A  49      -7.882 -10.794   0.488  1.00  0.06           C  
ATOM    731  OG1 THR A  49      -6.791 -10.680  -0.420  1.00  0.42           O  
ATOM    732  CG2 THR A  49      -8.310 -12.258   0.425  1.00  0.47           C  
ATOM    733  H   THR A  49      -8.269  -9.240  -2.030  1.00  0.08           H  
ATOM    734  HA  THR A  49      -9.931 -10.228   0.215  1.00  0.07           H  
ATOM    735  HB  THR A  49      -7.592 -10.514   1.485  1.00  0.33           H  
ATOM    736  HG1 THR A  49      -6.190 -10.014  -0.078  1.00  0.48           H  
ATOM    737 HG21 THR A  49      -8.539 -12.527  -0.597  1.00  0.79           H  
ATOM    738 HG22 THR A  49      -7.510 -12.888   0.787  1.00  1.20           H  
ATOM    739 HG23 THR A  49      -9.186 -12.409   1.037  1.00  1.68           H  
ATOM    740  N   LYS A  50      -8.946  -7.470  -0.374  1.00  0.12           N  
ATOM    741  CA  LYS A  50      -8.766  -6.062   0.089  1.00  0.15           C  
ATOM    742  C   LYS A  50      -7.400  -5.908   0.759  1.00  0.15           C  
ATOM    743  O   LYS A  50      -7.307  -5.548   1.916  1.00  0.20           O  
ATOM    744  CB  LYS A  50      -9.873  -5.713   1.084  1.00  0.18           C  
ATOM    745  CG  LYS A  50     -11.204  -5.605   0.335  1.00  0.52           C  
ATOM    746  CD  LYS A  50     -12.313  -5.239   1.325  1.00  0.61           C  
ATOM    747  CE  LYS A  50     -12.426  -3.715   1.411  1.00  2.18           C  
ATOM    748  NZ  LYS A  50     -13.036  -3.312   2.709  1.00  3.00           N  
ATOM    749  H   LYS A  50      -9.193  -7.657  -1.302  1.00  0.12           H  
ATOM    750  HA  LYS A  50      -8.826  -5.398  -0.758  1.00  0.16           H  
ATOM    751  HB2 LYS A  50      -9.942  -6.484   1.836  1.00  0.37           H  
ATOM    752  HB3 LYS A  50      -9.648  -4.772   1.562  1.00  0.10           H  
ATOM    753  HG2 LYS A  50     -11.130  -4.842  -0.427  1.00  0.86           H  
ATOM    754  HG3 LYS A  50     -11.434  -6.550  -0.134  1.00  0.59           H  
ATOM    755  HD2 LYS A  50     -13.251  -5.653   0.987  1.00  1.19           H  
ATOM    756  HD3 LYS A  50     -12.078  -5.641   2.299  1.00  0.91           H  
ATOM    757  HE2 LYS A  50     -11.443  -3.275   1.332  1.00  2.97           H  
ATOM    758  HE3 LYS A  50     -13.042  -3.351   0.602  1.00  2.44           H  
ATOM    759  HZ1 LYS A  50     -13.730  -4.028   3.003  1.00  2.61           H  
ATOM    760  HZ2 LYS A  50     -12.293  -3.230   3.432  1.00  3.68           H  
ATOM    761  HZ3 LYS A  50     -13.513  -2.393   2.597  1.00  3.69           H  
ATOM    762  N   THR A  51      -6.371  -6.186   0.008  1.00  0.11           N  
ATOM    763  CA  THR A  51      -4.989  -6.081   0.567  1.00  0.10           C  
ATOM    764  C   THR A  51      -4.058  -5.414  -0.461  1.00  0.09           C  
ATOM    765  O   THR A  51      -3.829  -5.948  -1.526  1.00  0.09           O  
ATOM    766  CB  THR A  51      -4.494  -7.503   0.889  1.00  0.09           C  
ATOM    767  OG1 THR A  51      -5.037  -7.789   2.172  1.00  0.17           O  
ATOM    768  CG2 THR A  51      -2.980  -7.568   1.075  1.00  0.29           C  
ATOM    769  H   THR A  51      -6.507  -6.470  -0.921  1.00  0.12           H  
ATOM    770  HA  THR A  51      -5.007  -5.497   1.470  1.00  0.12           H  
ATOM    771  HB  THR A  51      -4.829  -8.218   0.161  1.00  0.22           H  
ATOM    772  HG1 THR A  51      -5.916  -8.154   2.048  1.00  0.79           H  
ATOM    773 HG21 THR A  51      -2.670  -6.834   1.797  1.00  0.66           H  
ATOM    774 HG22 THR A  51      -2.701  -8.549   1.426  1.00  0.92           H  
ATOM    775 HG23 THR A  51      -2.486  -7.376   0.135  1.00  1.23           H  
ATOM    776  N   PHE A  52      -3.538  -4.259  -0.122  1.00  0.08           N  
ATOM    777  CA  PHE A  52      -2.628  -3.568  -1.074  1.00  0.07           C  
ATOM    778  C   PHE A  52      -1.231  -4.185  -0.985  1.00  0.06           C  
ATOM    779  O   PHE A  52      -0.927  -4.893  -0.047  1.00  0.09           O  
ATOM    780  CB  PHE A  52      -2.536  -2.100  -0.708  1.00  0.07           C  
ATOM    781  CG  PHE A  52      -3.211  -1.255  -1.787  1.00  0.07           C  
ATOM    782  CD1 PHE A  52      -2.532  -0.887  -2.940  1.00  0.08           C  
ATOM    783  CD2 PHE A  52      -4.509  -0.848  -1.621  1.00  0.06           C  
ATOM    784  CE1 PHE A  52      -3.160  -0.116  -3.898  1.00  0.08           C  
ATOM    785  CE2 PHE A  52      -5.130  -0.074  -2.568  1.00  0.07           C  
ATOM    786  CZ  PHE A  52      -4.458   0.296  -3.705  1.00  0.08           C  
ATOM    787  H   PHE A  52      -3.726  -3.860   0.755  1.00  0.08           H  
ATOM    788  HA  PHE A  52      -3.016  -3.661  -2.070  1.00  0.07           H  
ATOM    789  HB2 PHE A  52      -3.028  -1.927   0.238  1.00  0.07           H  
ATOM    790  HB3 PHE A  52      -1.503  -1.811  -0.628  1.00  0.06           H  
ATOM    791  HD1 PHE A  52      -1.509  -1.200  -3.086  1.00  0.11           H  
ATOM    792  HD2 PHE A  52      -5.054  -1.177  -0.767  1.00  0.07           H  
ATOM    793  HE1 PHE A  52      -2.649   0.127  -4.819  1.00  0.09           H  
ATOM    794  HE2 PHE A  52      -6.149   0.248  -2.414  1.00  0.09           H  
ATOM    795  HZ  PHE A  52      -4.936   0.934  -4.430  1.00  0.09           H  
ATOM    796  N   THR A  53      -0.412  -3.911  -1.957  1.00  0.04           N  
ATOM    797  CA  THR A  53       0.964  -4.469  -1.917  1.00  0.03           C  
ATOM    798  C   THR A  53       1.883  -3.668  -2.839  1.00  0.02           C  
ATOM    799  O   THR A  53       1.512  -3.335  -3.942  1.00  0.03           O  
ATOM    800  CB  THR A  53       0.926  -5.924  -2.369  1.00  0.04           C  
ATOM    801  OG1 THR A  53       0.160  -6.594  -1.372  1.00  0.05           O  
ATOM    802  CG2 THR A  53       2.310  -6.563  -2.315  1.00  0.03           C  
ATOM    803  H   THR A  53      -0.700  -3.356  -2.710  1.00  0.03           H  
ATOM    804  HA  THR A  53       1.340  -4.419  -0.909  1.00  0.03           H  
ATOM    805  HB  THR A  53       0.480  -6.031  -3.340  1.00  0.05           H  
ATOM    806  HG1 THR A  53       0.376  -6.204  -0.521  1.00  1.25           H  
ATOM    807 HG21 THR A  53       2.979  -5.934  -1.745  1.00  0.99           H  
ATOM    808 HG22 THR A  53       2.247  -7.533  -1.845  1.00  0.98           H  
ATOM    809 HG23 THR A  53       2.698  -6.678  -3.316  1.00  1.02           H  
ATOM    810  N   VAL A  54       3.064  -3.376  -2.362  1.00  0.02           N  
ATOM    811  CA  VAL A  54       4.030  -2.602  -3.196  1.00  0.04           C  
ATOM    812  C   VAL A  54       5.411  -3.253  -3.080  1.00  0.02           C  
ATOM    813  O   VAL A  54       5.729  -3.852  -2.071  1.00  0.02           O  
ATOM    814  CB  VAL A  54       4.079  -1.153  -2.688  1.00  0.06           C  
ATOM    815  CG1 VAL A  54       4.713  -1.127  -1.306  1.00  0.06           C  
ATOM    816  CG2 VAL A  54       4.918  -0.293  -3.636  1.00  0.08           C  
ATOM    817  H   VAL A  54       3.321  -3.669  -1.459  1.00  0.02           H  
ATOM    818  HA  VAL A  54       3.708  -2.614  -4.228  1.00  0.05           H  
ATOM    819  HB  VAL A  54       3.077  -0.756  -2.633  1.00  0.06           H  
ATOM    820 HG11 VAL A  54       4.254  -1.879  -0.690  1.00  0.97           H  
ATOM    821 HG12 VAL A  54       5.772  -1.325  -1.384  1.00  0.94           H  
ATOM    822 HG13 VAL A  54       4.564  -0.158  -0.857  1.00  0.93           H  
ATOM    823 HG21 VAL A  54       5.850  -0.785  -3.851  1.00  0.95           H  
ATOM    824 HG22 VAL A  54       4.377  -0.135  -4.552  1.00  0.89           H  
ATOM    825 HG23 VAL A  54       5.120   0.661  -3.174  1.00  1.04           H  
ATOM    826  N   THR A  55       6.198  -3.127  -4.108  1.00  0.05           N  
ATOM    827  CA  THR A  55       7.555  -3.751  -4.071  1.00  0.03           C  
ATOM    828  C   THR A  55       8.579  -2.844  -4.759  1.00  0.07           C  
ATOM    829  O   THR A  55       8.439  -2.513  -5.919  1.00  0.14           O  
ATOM    830  CB  THR A  55       7.497  -5.095  -4.800  1.00  0.04           C  
ATOM    831  OG1 THR A  55       6.433  -5.803  -4.172  1.00  0.10           O  
ATOM    832  CG2 THR A  55       8.747  -5.936  -4.546  1.00  0.03           C  
ATOM    833  H   THR A  55       5.906  -2.621  -4.892  1.00  0.08           H  
ATOM    834  HA  THR A  55       7.848  -3.913  -3.047  1.00  0.03           H  
ATOM    835  HB  THR A  55       7.316  -4.975  -5.853  1.00  0.09           H  
ATOM    836  HG1 THR A  55       6.755  -6.138  -3.333  1.00  1.09           H  
ATOM    837 HG21 THR A  55       9.384  -5.443  -3.826  1.00  1.08           H  
ATOM    838 HG22 THR A  55       8.460  -6.904  -4.164  1.00  1.13           H  
ATOM    839 HG23 THR A  55       9.289  -6.065  -5.467  1.00  1.07           H  
ATOM    840  N   GLU A  56       9.588  -2.463  -4.027  1.00  0.12           N  
ATOM    841  CA  GLU A  56      10.635  -1.582  -4.623  1.00  0.18           C  
ATOM    842  C   GLU A  56      11.369  -2.321  -5.747  1.00  0.12           C  
ATOM    843  O   GLU A  56      11.679  -3.480  -5.520  1.00  1.18           O  
ATOM    844  CB  GLU A  56      11.632  -1.187  -3.537  1.00  0.26           C  
ATOM    845  CG  GLU A  56      11.911   0.311  -3.640  1.00  0.33           C  
ATOM    846  CD  GLU A  56      12.444   0.632  -5.037  1.00  0.87           C  
ATOM    847  OE1 GLU A  56      13.584   0.266  -5.279  1.00  1.31           O  
ATOM    848  OE2 GLU A  56      11.683   1.223  -5.785  1.00  1.93           O  
ATOM    849  OXT GLU A  56      11.578  -1.685  -6.766  1.00  1.05           O  
ATOM    850  H   GLU A  56       9.657  -2.748  -3.091  1.00  0.17           H  
ATOM    851  HA  GLU A  56      10.172  -0.695  -5.021  1.00  0.22           H  
ATOM    852  HB2 GLU A  56      11.220  -1.414  -2.566  1.00  0.28           H  
ATOM    853  HB3 GLU A  56      12.552  -1.739  -3.669  1.00  0.26           H  
ATOM    854  HG2 GLU A  56      10.998   0.864  -3.472  1.00  0.92           H  
ATOM    855  HG3 GLU A  56      12.644   0.599  -2.901  1.00  1.09           H  
TER     856      GLU A  56                                                      
ENDMDL                                                                          
