# Supplementary material for: Comparative Performance of High-Throughput Methods for Protein pKa Predictions
Source: J Chem Inf Model. 2023 Aug 8;63(16):5169–81. doi: 10.1021/acs.jcim.3c00165 (PMC10466379; doi:10.1021/acs.jcim.3c00165)
Supplement: Supplementary file 3 — ci3c00165_si_003.zip [file ci3c00165_si_003.zip › curated_pdbs/1pga_curated_60.pdb]

MODEL       25                                                                  
ATOM      1  N   MET A   1     -14.405   0.896   4.735  1.00  0.79           N  
ATOM      2  CA  MET A   1     -13.545  -0.136   4.086  1.00  0.50           C  
ATOM      3  C   MET A   1     -12.071   0.176   4.371  1.00  0.46           C  
ATOM      4  O   MET A   1     -11.672   1.323   4.399  1.00  0.75           O  
ATOM      5  CB  MET A   1     -13.774  -0.154   2.574  1.00  0.48           C  
ATOM      6  CG  MET A   1     -15.254  -0.427   2.293  1.00  0.78           C  
ATOM      7  SD  MET A   1     -16.384   0.985   2.345  1.00  1.05           S  
ATOM      8  CE  MET A   1     -17.415   0.399   3.712  1.00  1.78           C  
ATOM      9  H1  MET A   1     -13.805   1.642   5.142  1.00  1.42           H  
ATOM     10  H2  MET A   1     -15.042   1.312   4.025  1.00  1.17           H  
ATOM     11  H3  MET A   1     -14.968   0.454   5.489  1.00  1.50           H  
ATOM     12  HA  MET A   1     -13.786  -1.104   4.493  1.00  0.97           H  
ATOM     13  HB2 MET A   1     -13.496   0.801   2.153  1.00  0.46           H  
ATOM     14  HB3 MET A   1     -13.170  -0.928   2.124  1.00  1.00           H  
ATOM     15  HG2 MET A   1     -15.333  -0.873   1.313  1.00  1.61           H  
ATOM     16  HG3 MET A   1     -15.604  -1.153   3.012  1.00  1.35           H  
ATOM     17  HE1 MET A   1     -17.833  -0.564   3.460  1.00  1.81           H  
ATOM     18  HE2 MET A   1     -16.813   0.310   4.605  1.00  2.41           H  
ATOM     19  HE3 MET A   1     -18.216   1.103   3.887  1.00  2.60           H  
ATOM     20  N   THR A   2     -11.297  -0.856   4.577  1.00  0.28           N  
ATOM     21  CA  THR A   2      -9.847  -0.641   4.860  1.00  0.21           C  
ATOM     22  C   THR A   2      -9.013  -1.739   4.194  1.00  0.16           C  
ATOM     23  O   THR A   2      -9.284  -2.911   4.360  1.00  0.22           O  
ATOM     24  CB  THR A   2      -9.621  -0.680   6.373  1.00  0.22           C  
ATOM     25  OG1 THR A   2     -10.546   0.264   6.904  1.00  0.19           O  
ATOM     26  CG2 THR A   2      -8.241  -0.147   6.747  1.00  0.28           C  
ATOM     27  H   THR A   2     -11.665  -1.764   4.548  1.00  0.44           H  
ATOM     28  HA  THR A   2      -9.545   0.319   4.480  1.00  0.21           H  
ATOM     29  HB  THR A   2      -9.786  -1.661   6.780  1.00  0.23           H  
ATOM     30  HG1 THR A   2     -10.998  -0.147   7.644  1.00  0.79           H  
ATOM     31 HG21 THR A   2      -7.543  -0.351   5.948  1.00  1.04           H  
ATOM     32 HG22 THR A   2      -8.293   0.919   6.911  1.00  0.54           H  
ATOM     33 HG23 THR A   2      -7.897  -0.630   7.651  1.00  0.97           H  
ATOM     34  N   TYR A   3      -8.013  -1.330   3.455  1.00  0.08           N  
ATOM     35  CA  TYR A   3      -7.145  -2.336   2.769  1.00  0.08           C  
ATOM     36  C   TYR A   3      -5.815  -2.476   3.517  1.00  0.11           C  
ATOM     37  O   TYR A   3      -5.387  -1.568   4.200  1.00  0.24           O  
ATOM     38  CB  TYR A   3      -6.888  -1.881   1.335  1.00  0.08           C  
ATOM     39  CG  TYR A   3      -8.176  -1.281   0.765  1.00  0.08           C  
ATOM     40  CD1 TYR A   3      -8.575  -0.010   1.122  1.00  0.14           C  
ATOM     41  CD2 TYR A   3      -8.956  -2.005  -0.111  1.00  0.11           C  
ATOM     42  CE1 TYR A   3      -9.739   0.529   0.610  1.00  0.21           C  
ATOM     43  CE2 TYR A   3     -10.118  -1.466  -0.625  1.00  0.13           C  
ATOM     44  CZ  TYR A   3     -10.519  -0.195  -0.268  1.00  0.19           C  
ATOM     45  OH  TYR A   3     -11.681   0.343  -0.781  1.00  0.25           O  
ATOM     46  H   TYR A   3      -7.833  -0.371   3.355  1.00  0.08           H  
ATOM     47  HA  TYR A   3      -7.644  -3.290   2.753  1.00  0.13           H  
ATOM     48  HB2 TYR A   3      -6.109  -1.142   1.315  1.00  0.08           H  
ATOM     49  HB3 TYR A   3      -6.591  -2.726   0.733  1.00  0.13           H  
ATOM     50  HD1 TYR A   3      -7.974   0.568   1.808  1.00  0.16           H  
ATOM     51  HD2 TYR A   3      -8.657  -3.000  -0.394  1.00  0.15           H  
ATOM     52  HE1 TYR A   3     -10.043   1.523   0.901  1.00  0.29           H  
ATOM     53  HE2 TYR A   3     -10.718  -2.044  -1.311  1.00  0.15           H  
ATOM     54  HH  TYR A   3     -11.554   0.483  -1.722  1.00  0.73           H  
ATOM     55  N   LYS A   4      -5.194  -3.615   3.369  1.00  0.04           N  
ATOM     56  CA  LYS A   4      -3.895  -3.854   4.075  1.00  0.03           C  
ATOM     57  C   LYS A   4      -2.721  -3.766   3.096  1.00  0.03           C  
ATOM     58  O   LYS A   4      -2.640  -4.525   2.161  1.00  0.03           O  
ATOM     59  CB  LYS A   4      -3.929  -5.259   4.680  1.00  0.05           C  
ATOM     60  CG  LYS A   4      -2.992  -5.335   5.890  1.00  0.07           C  
ATOM     61  CD  LYS A   4      -2.315  -6.709   5.909  1.00  0.52           C  
ATOM     62  CE  LYS A   4      -3.392  -7.796   5.953  1.00  1.31           C  
ATOM     63  NZ  LYS A   4      -2.939  -8.943   6.788  1.00  1.40           N  
ATOM     64  H   LYS A   4      -5.580  -4.311   2.803  1.00  0.13           H  
ATOM     65  HA  LYS A   4      -3.770  -3.123   4.857  1.00  0.03           H  
ATOM     66  HB2 LYS A   4      -4.936  -5.495   4.982  1.00  0.05           H  
ATOM     67  HB3 LYS A   4      -3.613  -5.975   3.937  1.00  0.06           H  
ATOM     68  HG2 LYS A   4      -2.239  -4.564   5.822  1.00  0.33           H  
ATOM     69  HG3 LYS A   4      -3.560  -5.201   6.796  1.00  0.27           H  
ATOM     70  HD2 LYS A   4      -1.713  -6.830   5.021  1.00  1.57           H  
ATOM     71  HD3 LYS A   4      -1.683  -6.790   6.780  1.00  0.89           H  
ATOM     72  HE2 LYS A   4      -4.299  -7.389   6.373  1.00  1.82           H  
ATOM     73  HE3 LYS A   4      -3.593  -8.146   4.951  1.00  2.44           H  
ATOM     74  HZ1 LYS A   4      -2.654  -8.597   7.727  1.00  0.97           H  
ATOM     75  HZ2 LYS A   4      -3.718  -9.624   6.892  1.00  2.17           H  
ATOM     76  HZ3 LYS A   4      -2.130  -9.408   6.330  1.00  1.99           H  
ATOM     77  N   LEU A   5      -1.826  -2.857   3.345  1.00  0.04           N  
ATOM     78  CA  LEU A   5      -0.653  -2.725   2.427  1.00  0.05           C  
ATOM     79  C   LEU A   5       0.458  -3.695   2.854  1.00  0.05           C  
ATOM     80  O   LEU A   5       0.572  -4.038   4.014  1.00  0.05           O  
ATOM     81  CB  LEU A   5      -0.137  -1.266   2.494  1.00  0.06           C  
ATOM     82  CG  LEU A   5       1.255  -1.109   1.811  1.00  0.06           C  
ATOM     83  CD1 LEU A   5       1.119  -1.290   0.296  1.00  0.07           C  
ATOM     84  CD2 LEU A   5       1.782   0.304   2.082  1.00  0.07           C  
ATOM     85  H   LEU A   5      -1.919  -2.267   4.121  1.00  0.05           H  
ATOM     86  HA  LEU A   5      -0.974  -2.951   1.421  1.00  0.05           H  
ATOM     87  HB2 LEU A   5      -0.845  -0.618   2.004  1.00  0.06           H  
ATOM     88  HB3 LEU A   5      -0.055  -0.972   3.532  1.00  0.06           H  
ATOM     89  HG  LEU A   5       1.956  -1.822   2.203  1.00  0.07           H  
ATOM     90 HD11 LEU A   5       0.412  -0.575  -0.093  1.00  0.89           H  
ATOM     91 HD12 LEU A   5       2.076  -1.129  -0.174  1.00  0.87           H  
ATOM     92 HD13 LEU A   5       0.780  -2.289   0.072  1.00  0.86           H  
ATOM     93 HD21 LEU A   5       1.672   0.542   3.129  1.00  0.80           H  
ATOM     94 HD22 LEU A   5       2.827   0.359   1.814  1.00  0.90           H  
ATOM     95 HD23 LEU A   5       1.228   1.017   1.495  1.00  0.92           H  
ATOM     96  N   ILE A   6       1.254  -4.104   1.896  1.00  0.04           N  
ATOM     97  CA  ILE A   6       2.382  -5.023   2.200  1.00  0.03           C  
ATOM     98  C   ILE A   6       3.663  -4.465   1.568  1.00  0.03           C  
ATOM     99  O   ILE A   6       3.866  -4.562   0.374  1.00  0.04           O  
ATOM    100  CB  ILE A   6       2.081  -6.417   1.633  1.00  0.03           C  
ATOM    101  CG1 ILE A   6       0.711  -6.877   2.152  1.00  0.31           C  
ATOM    102  CG2 ILE A   6       3.161  -7.404   2.101  1.00  0.28           C  
ATOM    103  CD1 ILE A   6       0.540  -8.375   1.880  1.00  0.05           C  
ATOM    104  H   ILE A   6       1.110  -3.806   0.987  1.00  0.05           H  
ATOM    105  HA  ILE A   6       2.509  -5.086   3.256  1.00  0.03           H  
ATOM    106  HB  ILE A   6       2.069  -6.378   0.555  1.00  0.23           H  
ATOM    107 HG12 ILE A   6       0.645  -6.691   3.213  1.00  0.63           H  
ATOM    108 HG13 ILE A   6      -0.069  -6.329   1.649  1.00  0.65           H  
ATOM    109 HG21 ILE A   6       4.138  -6.962   1.996  1.00  0.79           H  
ATOM    110 HG22 ILE A   6       2.997  -7.658   3.137  1.00  1.36           H  
ATOM    111 HG23 ILE A   6       3.116  -8.304   1.504  1.00  1.04           H  
ATOM    112 HD11 ILE A   6       0.879  -8.606   0.881  1.00  1.05           H  
ATOM    113 HD12 ILE A   6       1.118  -8.944   2.593  1.00  1.24           H  
ATOM    114 HD13 ILE A   6      -0.499  -8.645   1.972  1.00  1.05           H  
ATOM    115  N   LEU A   7       4.498  -3.892   2.388  1.00  0.02           N  
ATOM    116  CA  LEU A   7       5.766  -3.306   1.861  1.00  0.04           C  
ATOM    117  C   LEU A   7       6.818  -4.391   1.630  1.00  0.05           C  
ATOM    118  O   LEU A   7       7.301  -4.998   2.565  1.00  0.09           O  
ATOM    119  CB  LEU A   7       6.300  -2.289   2.867  1.00  0.03           C  
ATOM    120  CG  LEU A   7       5.544  -0.970   2.696  1.00  0.24           C  
ATOM    121  CD1 LEU A   7       5.460  -0.259   4.049  1.00  0.46           C  
ATOM    122  CD2 LEU A   7       6.301  -0.082   1.706  1.00  0.44           C  
ATOM    123  H   LEU A   7       4.294  -3.847   3.343  1.00  0.01           H  
ATOM    124  HA  LEU A   7       5.566  -2.809   0.935  1.00  0.05           H  
ATOM    125  HB2 LEU A   7       6.156  -2.660   3.869  1.00  0.15           H  
ATOM    126  HB3 LEU A   7       7.354  -2.129   2.696  1.00  0.20           H  
ATOM    127  HG  LEU A   7       4.549  -1.166   2.324  1.00  0.22           H  
ATOM    128 HD11 LEU A   7       6.455  -0.092   4.435  1.00  1.29           H  
ATOM    129 HD12 LEU A   7       4.960   0.690   3.932  1.00  1.26           H  
ATOM    130 HD13 LEU A   7       4.906  -0.870   4.747  1.00  0.43           H  
ATOM    131 HD21 LEU A   7       6.396  -0.592   0.759  1.00  1.49           H  
ATOM    132 HD22 LEU A   7       5.761   0.843   1.559  1.00  0.80           H  
ATOM    133 HD23 LEU A   7       7.285   0.139   2.092  1.00  1.24           H  
ATOM    134  N   ASN A   8       7.147  -4.610   0.380  1.00  0.08           N  
ATOM    135  CA  ASN A   8       8.177  -5.634   0.050  1.00  0.10           C  
ATOM    136  C   ASN A   8       9.468  -4.925  -0.383  1.00  0.10           C  
ATOM    137  O   ASN A   8      10.177  -5.371  -1.266  1.00  0.15           O  
ATOM    138  CB  ASN A   8       7.637  -6.509  -1.085  1.00  0.19           C  
ATOM    139  CG  ASN A   8       7.281  -7.883  -0.545  1.00  0.23           C  
ATOM    140  OD1 ASN A   8       8.019  -8.481   0.212  1.00  0.28           O  
ATOM    141  ND2 ASN A   8       6.155  -8.417  -0.911  1.00  0.24           N  
ATOM    142  H   ASN A   8       6.710  -4.107  -0.344  1.00  0.11           H  
ATOM    143  HA  ASN A   8       8.374  -6.240   0.914  1.00  0.10           H  
ATOM    144  HB2 ASN A   8       6.749  -6.061  -1.497  1.00  0.20           H  
ATOM    145  HB3 ASN A   8       8.369  -6.609  -1.861  1.00  0.22           H  
ATOM    146 HD21 ASN A   8       5.559  -7.933  -1.523  1.00  0.24           H  
ATOM    147 HD22 ASN A   8       5.902  -9.294  -0.578  1.00  0.27           H  
ATOM    148  N   GLY A   9       9.752  -3.840   0.269  1.00  0.12           N  
ATOM    149  CA  GLY A   9      10.970  -3.071  -0.092  1.00  0.21           C  
ATOM    150  C   GLY A   9      12.221  -3.923   0.093  1.00  0.05           C  
ATOM    151  O   GLY A   9      12.330  -4.679   1.039  1.00  0.26           O  
ATOM    152  H   GLY A   9       9.175  -3.540   1.001  1.00  0.13           H  
ATOM    153  HA2 GLY A   9      10.900  -2.769  -1.120  1.00  0.33           H  
ATOM    154  HA3 GLY A   9      11.038  -2.192   0.533  1.00  0.36           H  
ATOM    155  N   LYS A  10      13.144  -3.786  -0.818  1.00  0.10           N  
ATOM    156  CA  LYS A  10      14.401  -4.579  -0.705  1.00  0.14           C  
ATOM    157  C   LYS A  10      15.210  -4.078   0.488  1.00  0.41           C  
ATOM    158  O   LYS A  10      15.825  -4.849   1.198  1.00  0.69           O  
ATOM    159  CB  LYS A  10      15.228  -4.415  -1.983  1.00  0.32           C  
ATOM    160  CG  LYS A  10      14.419  -4.924  -3.185  1.00  1.36           C  
ATOM    161  CD  LYS A  10      15.363  -5.590  -4.197  1.00  1.38           C  
ATOM    162  CE  LYS A  10      16.357  -4.552  -4.729  1.00  0.77           C  
ATOM    163  NZ  LYS A  10      15.634  -3.410  -5.354  1.00  2.32           N  
ATOM    164  H   LYS A  10      13.015  -3.159  -1.562  1.00  0.30           H  
ATOM    165  HA  LYS A  10      14.159  -5.618  -0.564  1.00  0.46           H  
ATOM    166  HB2 LYS A  10      15.470  -3.372  -2.126  1.00  0.55           H  
ATOM    167  HB3 LYS A  10      16.142  -4.980  -1.892  1.00  1.19           H  
ATOM    168  HG2 LYS A  10      13.684  -5.640  -2.851  1.00  2.25           H  
ATOM    169  HG3 LYS A  10      13.913  -4.094  -3.657  1.00  1.96           H  
ATOM    170  HD2 LYS A  10      15.900  -6.397  -3.718  1.00  1.76           H  
ATOM    171  HD3 LYS A  10      14.787  -5.990  -5.018  1.00  2.52           H  
ATOM    172  HE2 LYS A  10      16.967  -4.182  -3.920  1.00  0.88           H  
ATOM    173  HE3 LYS A  10      16.996  -5.011  -5.470  1.00  1.40           H  
ATOM    174  HZ1 LYS A  10      14.952  -3.017  -4.675  1.00  2.84           H  
ATOM    175  HZ2 LYS A  10      16.316  -2.673  -5.626  1.00  2.95           H  
ATOM    176  HZ3 LYS A  10      15.127  -3.741  -6.201  1.00  2.80           H  
ATOM    177  N   THR A  11      15.188  -2.790   0.682  1.00  0.62           N  
ATOM    178  CA  THR A  11      15.938  -2.208   1.821  1.00  1.04           C  
ATOM    179  C   THR A  11      15.027  -2.110   3.049  1.00  0.84           C  
ATOM    180  O   THR A  11      15.469  -1.766   4.126  1.00  0.96           O  
ATOM    181  CB  THR A  11      16.418  -0.811   1.429  1.00  1.45           C  
ATOM    182  OG1 THR A  11      15.278  -0.186   0.848  1.00  1.43           O  
ATOM    183  CG2 THR A  11      17.459  -0.866   0.315  1.00  1.90           C  
ATOM    184  H   THR A  11      14.684  -2.208   0.078  1.00  0.63           H  
ATOM    185  HA  THR A  11      16.786  -2.829   2.049  1.00  1.29           H  
ATOM    186  HB  THR A  11      16.776  -0.259   2.273  1.00  1.55           H  
ATOM    187  HG1 THR A  11      15.432   0.762   0.840  1.00  1.66           H  
ATOM    188 HG21 THR A  11      17.661  -1.895   0.055  1.00  1.34           H  
ATOM    189 HG22 THR A  11      17.090  -0.345  -0.556  1.00  2.98           H  
ATOM    190 HG23 THR A  11      18.374  -0.398   0.648  1.00  2.16           H  
ATOM    191  N   LEU A  12      13.768  -2.418   2.859  1.00  0.55           N  
ATOM    192  CA  LEU A  12      12.819  -2.342   4.013  1.00  0.35           C  
ATOM    193  C   LEU A  12      11.545  -3.151   3.721  1.00  0.26           C  
ATOM    194  O   LEU A  12      11.157  -3.318   2.582  1.00  0.36           O  
ATOM    195  CB  LEU A  12      12.450  -0.877   4.251  1.00  0.29           C  
ATOM    196  CG  LEU A  12      11.920  -0.714   5.678  1.00  0.15           C  
ATOM    197  CD1 LEU A  12      13.087  -0.395   6.615  1.00  0.29           C  
ATOM    198  CD2 LEU A  12      10.917   0.440   5.712  1.00  0.26           C  
ATOM    199  H   LEU A  12      13.450  -2.694   1.969  1.00  0.46           H  
ATOM    200  HA  LEU A  12      13.297  -2.735   4.894  1.00  0.38           H  
ATOM    201  HB2 LEU A  12      13.323  -0.257   4.117  1.00  0.44           H  
ATOM    202  HB3 LEU A  12      11.690  -0.575   3.546  1.00  0.35           H  
ATOM    203  HG  LEU A  12      11.438  -1.627   5.994  1.00  0.21           H  
ATOM    204 HD11 LEU A  12      13.976  -0.906   6.277  1.00  1.16           H  
ATOM    205 HD12 LEU A  12      13.269   0.670   6.619  1.00  1.26           H  
ATOM    206 HD13 LEU A  12      12.850  -0.720   7.617  1.00  0.74           H  
ATOM    207 HD21 LEU A  12      11.386   1.340   5.344  1.00  0.76           H  
ATOM    208 HD22 LEU A  12      10.066   0.203   5.092  1.00  0.86           H  
ATOM    209 HD23 LEU A  12      10.583   0.602   6.727  1.00  1.19           H  
ATOM    210  N   LYS A  13      10.925  -3.637   4.763  1.00  0.37           N  
ATOM    211  CA  LYS A  13       9.674  -4.432   4.572  1.00  0.28           C  
ATOM    212  C   LYS A  13       8.698  -4.154   5.723  1.00  0.20           C  
ATOM    213  O   LYS A  13       9.091  -4.091   6.870  1.00  0.18           O  
ATOM    214  CB  LYS A  13      10.021  -5.919   4.549  1.00  0.35           C  
ATOM    215  CG  LYS A  13      11.031  -6.184   3.431  1.00  0.49           C  
ATOM    216  CD  LYS A  13      11.214  -7.694   3.267  1.00  0.24           C  
ATOM    217  CE  LYS A  13      12.229  -7.959   2.154  1.00  1.13           C  
ATOM    218  NZ  LYS A  13      12.516  -9.418   2.047  1.00  1.12           N  
ATOM    219  H   LYS A  13      11.278  -3.481   5.664  1.00  0.58           H  
ATOM    220  HA  LYS A  13       9.215  -4.158   3.637  1.00  0.23           H  
ATOM    221  HB2 LYS A  13      10.448  -6.207   5.497  1.00  0.35           H  
ATOM    222  HB3 LYS A  13       9.126  -6.498   4.374  1.00  0.33           H  
ATOM    223  HG2 LYS A  13      10.669  -5.759   2.507  1.00  0.94           H  
ATOM    224  HG3 LYS A  13      11.978  -5.729   3.683  1.00  0.80           H  
ATOM    225  HD2 LYS A  13      11.569  -8.120   4.194  1.00  0.56           H  
ATOM    226  HD3 LYS A  13      10.267  -8.148   3.010  1.00  0.98           H  
ATOM    227  HE2 LYS A  13      11.835  -7.607   1.213  1.00  2.10           H  
ATOM    228  HE3 LYS A  13      13.148  -7.434   2.371  1.00  1.75           H  
ATOM    229  HZ1 LYS A  13      12.426  -9.858   2.985  1.00  1.07           H  
ATOM    230  HZ2 LYS A  13      11.839  -9.857   1.391  1.00  1.79           H  
ATOM    231  HZ3 LYS A  13      13.484  -9.555   1.691  1.00  1.70           H  
ATOM    232  N   GLY A  14       7.443  -3.995   5.392  1.00  0.16           N  
ATOM    233  CA  GLY A  14       6.438  -3.718   6.460  1.00  0.09           C  
ATOM    234  C   GLY A  14       5.014  -3.926   5.934  1.00  0.12           C  
ATOM    235  O   GLY A  14       4.809  -4.570   4.925  1.00  0.16           O  
ATOM    236  H   GLY A  14       7.166  -4.057   4.454  1.00  0.18           H  
ATOM    237  HA2 GLY A  14       6.611  -4.384   7.292  1.00  0.05           H  
ATOM    238  HA3 GLY A  14       6.549  -2.697   6.794  1.00  0.10           H  
ATOM    239  N   GLU A  15       4.060  -3.366   6.636  1.00  0.10           N  
ATOM    240  CA  GLU A  15       2.635  -3.515   6.215  1.00  0.14           C  
ATOM    241  C   GLU A  15       1.739  -2.673   7.130  1.00  0.12           C  
ATOM    242  O   GLU A  15       1.907  -2.671   8.334  1.00  0.12           O  
ATOM    243  CB  GLU A  15       2.223  -4.985   6.323  1.00  0.17           C  
ATOM    244  CG  GLU A  15       2.389  -5.447   7.772  1.00  0.20           C  
ATOM    245  CD  GLU A  15       3.030  -6.836   7.789  1.00  0.77           C  
ATOM    246  OE1 GLU A  15       4.216  -6.888   7.507  1.00  2.01           O  
ATOM    247  OE2 GLU A  15       2.298  -7.767   8.082  1.00  0.70           O  
ATOM    248  H   GLU A  15       4.280  -2.840   7.429  1.00  0.07           H  
ATOM    249  HA  GLU A  15       2.522  -3.185   5.196  1.00  0.17           H  
ATOM    250  HB2 GLU A  15       1.192  -5.094   6.025  1.00  0.30           H  
ATOM    251  HB3 GLU A  15       2.843  -5.587   5.677  1.00  0.17           H  
ATOM    252  HG2 GLU A  15       3.021  -4.756   8.308  1.00  0.84           H  
ATOM    253  HG3 GLU A  15       1.423  -5.494   8.253  1.00  0.81           H  
ATOM    254  N   THR A  16       0.807  -1.975   6.546  1.00  0.10           N  
ATOM    255  CA  THR A  16      -0.104  -1.134   7.379  1.00  0.07           C  
ATOM    256  C   THR A  16      -1.475  -1.023   6.708  1.00  0.06           C  
ATOM    257  O   THR A  16      -1.586  -1.142   5.505  1.00  0.13           O  
ATOM    258  CB  THR A  16       0.505   0.263   7.549  1.00  0.08           C  
ATOM    259  OG1 THR A  16      -0.450   0.984   8.322  1.00  0.08           O  
ATOM    260  CG2 THR A  16       0.591   1.008   6.221  1.00  0.19           C  
ATOM    261  H   THR A  16       0.701  -2.008   5.570  1.00  0.10           H  
ATOM    262  HA  THR A  16      -0.220  -1.590   8.347  1.00  0.06           H  
ATOM    263  HB  THR A  16       1.460   0.230   8.041  1.00  0.09           H  
ATOM    264  HG1 THR A  16      -0.887   0.361   8.908  1.00  0.84           H  
ATOM    265 HG21 THR A  16       0.467   0.314   5.406  1.00  0.90           H  
ATOM    266 HG22 THR A  16      -0.186   1.758   6.172  1.00  1.16           H  
ATOM    267 HG23 THR A  16       1.554   1.490   6.135  1.00  0.87           H  
ATOM    268  N   THR A  17      -2.488  -0.798   7.506  1.00  0.06           N  
ATOM    269  CA  THR A  17      -3.869  -0.689   6.938  1.00  0.08           C  
ATOM    270  C   THR A  17      -4.363   0.761   7.000  1.00  0.14           C  
ATOM    271  O   THR A  17      -4.200   1.430   8.002  1.00  0.24           O  
ATOM    272  CB  THR A  17      -4.815  -1.579   7.750  1.00  0.13           C  
ATOM    273  OG1 THR A  17      -5.112  -0.821   8.920  1.00  0.18           O  
ATOM    274  CG2 THR A  17      -4.116  -2.839   8.257  1.00  0.15           C  
ATOM    275  H   THR A  17      -2.343  -0.702   8.470  1.00  0.11           H  
ATOM    276  HA  THR A  17      -3.866  -1.020   5.914  1.00  0.05           H  
ATOM    277  HB  THR A  17      -5.710  -1.822   7.206  1.00  0.13           H  
ATOM    278  HG1 THR A  17      -5.115  -1.421   9.670  1.00  0.91           H  
ATOM    279 HG21 THR A  17      -3.257  -3.055   7.639  1.00  1.18           H  
ATOM    280 HG22 THR A  17      -3.792  -2.692   9.276  1.00  0.98           H  
ATOM    281 HG23 THR A  17      -4.798  -3.675   8.220  1.00  1.16           H  
ATOM    282  N   THR A  18      -4.956   1.209   5.920  1.00  0.07           N  
ATOM    283  CA  THR A  18      -5.484   2.611   5.885  1.00  0.13           C  
ATOM    284  C   THR A  18      -6.951   2.609   5.435  1.00  0.11           C  
ATOM    285  O   THR A  18      -7.398   1.691   4.772  1.00  0.18           O  
ATOM    286  CB  THR A  18      -4.651   3.437   4.900  1.00  0.16           C  
ATOM    287  OG1 THR A  18      -4.884   4.791   5.277  1.00  0.23           O  
ATOM    288  CG2 THR A  18      -5.186   3.319   3.475  1.00  0.14           C  
ATOM    289  H   THR A  18      -5.046   0.631   5.134  1.00  0.04           H  
ATOM    290  HA  THR A  18      -5.414   3.049   6.866  1.00  0.18           H  
ATOM    291  HB  THR A  18      -3.605   3.192   4.948  1.00  0.17           H  
ATOM    292  HG1 THR A  18      -5.694   4.822   5.790  1.00  0.96           H  
ATOM    293 HG21 THR A  18      -5.508   2.306   3.289  1.00  0.75           H  
ATOM    294 HG22 THR A  18      -6.024   3.987   3.344  1.00  0.87           H  
ATOM    295 HG23 THR A  18      -4.410   3.581   2.772  1.00  0.74           H  
ATOM    296  N   GLU A  19      -7.668   3.637   5.803  1.00  0.10           N  
ATOM    297  CA  GLU A  19      -9.105   3.712   5.402  1.00  0.14           C  
ATOM    298  C   GLU A  19      -9.244   4.483   4.085  1.00  0.18           C  
ATOM    299  O   GLU A  19      -8.758   5.590   3.959  1.00  0.23           O  
ATOM    300  CB  GLU A  19      -9.895   4.428   6.497  1.00  0.19           C  
ATOM    301  CG  GLU A  19     -10.114   3.468   7.668  1.00  0.96           C  
ATOM    302  CD  GLU A  19     -10.847   4.203   8.793  1.00  1.12           C  
ATOM    303  OE1 GLU A  19     -10.166   4.929   9.498  1.00  1.90           O  
ATOM    304  OE2 GLU A  19     -12.046   3.997   8.882  1.00  1.48           O  
ATOM    305  H   GLU A  19      -7.266   4.354   6.337  1.00  0.13           H  
ATOM    306  HA  GLU A  19      -9.493   2.715   5.275  1.00  0.12           H  
ATOM    307  HB2 GLU A  19      -9.345   5.293   6.835  1.00  0.80           H  
ATOM    308  HB3 GLU A  19     -10.850   4.746   6.105  1.00  0.97           H  
ATOM    309  HG2 GLU A  19     -10.709   2.626   7.345  1.00  1.44           H  
ATOM    310  HG3 GLU A  19      -9.163   3.114   8.034  1.00  1.60           H  
ATOM    311  N   ALA A  20      -9.906   3.880   3.133  1.00  0.19           N  
ATOM    312  CA  ALA A  20     -10.088   4.561   1.816  1.00  0.23           C  
ATOM    313  C   ALA A  20     -11.502   4.309   1.281  1.00  0.23           C  
ATOM    314  O   ALA A  20     -12.070   3.256   1.494  1.00  0.23           O  
ATOM    315  CB  ALA A  20      -9.062   4.014   0.824  1.00  0.27           C  
ATOM    316  H   ALA A  20     -10.278   2.986   3.282  1.00  0.18           H  
ATOM    317  HA  ALA A  20      -9.938   5.621   1.936  1.00  0.25           H  
ATOM    318  HB1 ALA A  20      -8.488   3.229   1.291  1.00  1.06           H  
ATOM    319  HB2 ALA A  20      -9.570   3.617  -0.042  1.00  1.16           H  
ATOM    320  HB3 ALA A  20      -8.397   4.806   0.514  1.00  0.77           H  
ATOM    321  N   VAL A  21     -12.038   5.282   0.598  1.00  0.24           N  
ATOM    322  CA  VAL A  21     -13.413   5.116   0.041  1.00  0.25           C  
ATOM    323  C   VAL A  21     -13.343   4.506  -1.363  1.00  0.25           C  
ATOM    324  O   VAL A  21     -14.303   3.938  -1.844  1.00  0.30           O  
ATOM    325  CB  VAL A  21     -14.091   6.483  -0.030  1.00  0.20           C  
ATOM    326  CG1 VAL A  21     -13.551   7.251  -1.238  1.00  0.49           C  
ATOM    327  CG2 VAL A  21     -15.600   6.290  -0.190  1.00  0.26           C  
ATOM    328  H   VAL A  21     -11.543   6.115   0.451  1.00  0.25           H  
ATOM    329  HA  VAL A  21     -13.984   4.469   0.684  1.00  0.30           H  
ATOM    330  HB  VAL A  21     -13.888   7.037   0.875  1.00  0.29           H  
ATOM    331 HG11 VAL A  21     -12.488   7.082  -1.332  1.00  1.07           H  
ATOM    332 HG12 VAL A  21     -14.045   6.913  -2.136  1.00  1.61           H  
ATOM    333 HG13 VAL A  21     -13.732   8.308  -1.109  1.00  0.80           H  
ATOM    334 HG21 VAL A  21     -15.799   5.334  -0.652  1.00  1.02           H  
ATOM    335 HG22 VAL A  21     -16.077   6.322   0.779  1.00  1.30           H  
ATOM    336 HG23 VAL A  21     -16.005   7.075  -0.811  1.00  0.80           H  
ATOM    337  N   ASP A  22     -12.205   4.637  -1.988  1.00  0.22           N  
ATOM    338  CA  ASP A  22     -12.051   4.070  -3.359  1.00  0.25           C  
ATOM    339  C   ASP A  22     -10.632   3.529  -3.548  1.00  0.22           C  
ATOM    340  O   ASP A  22      -9.746   3.816  -2.766  1.00  0.19           O  
ATOM    341  CB  ASP A  22     -12.321   5.167  -4.387  1.00  0.26           C  
ATOM    342  CG  ASP A  22     -11.677   6.471  -3.915  1.00  0.36           C  
ATOM    343  OD1 ASP A  22     -10.860   6.376  -3.015  1.00  1.14           O  
ATOM    344  OD2 ASP A  22     -12.039   7.490  -4.481  1.00  0.87           O  
ATOM    345  H   ASP A  22     -11.459   5.106  -1.561  1.00  0.20           H  
ATOM    346  HA  ASP A  22     -12.760   3.271  -3.497  1.00  0.30           H  
ATOM    347  HB2 ASP A  22     -11.901   4.886  -5.341  1.00  0.61           H  
ATOM    348  HB3 ASP A  22     -13.385   5.313  -4.495  1.00  0.48           H  
ATOM    349  N   ALA A  23     -10.444   2.756  -4.582  1.00  0.23           N  
ATOM    350  CA  ALA A  23      -9.088   2.188  -4.832  1.00  0.20           C  
ATOM    351  C   ALA A  23      -8.134   3.287  -5.307  1.00  0.21           C  
ATOM    352  O   ALA A  23      -6.934   3.160  -5.194  1.00  0.35           O  
ATOM    353  CB  ALA A  23      -9.188   1.102  -5.901  1.00  0.21           C  
ATOM    354  H   ALA A  23     -11.186   2.551  -5.188  1.00  0.25           H  
ATOM    355  HA  ALA A  23      -8.708   1.758  -3.922  1.00  0.18           H  
ATOM    356  HB1 ALA A  23      -9.950   1.365  -6.619  1.00  0.96           H  
ATOM    357  HB2 ALA A  23      -8.240   1.003  -6.409  1.00  1.14           H  
ATOM    358  HB3 ALA A  23      -9.444   0.160  -5.441  1.00  0.93           H  
ATOM    359  N   ALA A  24      -8.690   4.345  -5.830  1.00  0.10           N  
ATOM    360  CA  ALA A  24      -7.824   5.458  -6.317  1.00  0.12           C  
ATOM    361  C   ALA A  24      -7.184   6.185  -5.134  1.00  0.09           C  
ATOM    362  O   ALA A  24      -5.977   6.224  -5.006  1.00  0.14           O  
ATOM    363  CB  ALA A  24      -8.676   6.441  -7.118  1.00  0.14           C  
ATOM    364  H   ALA A  24      -9.665   4.408  -5.900  1.00  0.15           H  
ATOM    365  HA  ALA A  24      -7.052   5.058  -6.951  1.00  0.14           H  
ATOM    366  HB1 ALA A  24      -9.472   6.823  -6.497  1.00  1.01           H  
ATOM    367  HB2 ALA A  24      -8.062   7.263  -7.455  1.00  1.22           H  
ATOM    368  HB3 ALA A  24      -9.103   5.941  -7.974  1.00  1.06           H  
ATOM    369  N   THR A  25      -8.008   6.746  -4.294  1.00  0.09           N  
ATOM    370  CA  THR A  25      -7.460   7.473  -3.114  1.00  0.08           C  
ATOM    371  C   THR A  25      -6.559   6.542  -2.294  1.00  0.09           C  
ATOM    372  O   THR A  25      -5.653   6.990  -1.621  1.00  0.10           O  
ATOM    373  CB  THR A  25      -8.619   7.969  -2.245  1.00  0.05           C  
ATOM    374  OG1 THR A  25      -8.080   9.067  -1.516  1.00  0.36           O  
ATOM    375  CG2 THR A  25      -9.013   6.941  -1.188  1.00  0.29           C  
ATOM    376  H   THR A  25      -8.976   6.690  -4.436  1.00  0.15           H  
ATOM    377  HA  THR A  25      -6.884   8.318  -3.454  1.00  0.10           H  
ATOM    378  HB  THR A  25      -9.467   8.270  -2.834  1.00  0.24           H  
ATOM    379  HG1 THR A  25      -7.641   8.719  -0.736  1.00  0.50           H  
ATOM    380 HG21 THR A  25      -9.009   5.952  -1.621  1.00  0.76           H  
ATOM    381 HG22 THR A  25      -8.311   6.974  -0.370  1.00  1.24           H  
ATOM    382 HG23 THR A  25     -10.003   7.162  -0.817  1.00  0.77           H  
ATOM    383  N   ALA A  26      -6.824   5.263  -2.369  1.00  0.09           N  
ATOM    384  CA  ALA A  26      -5.984   4.299  -1.598  1.00  0.10           C  
ATOM    385  C   ALA A  26      -4.555   4.294  -2.149  1.00  0.18           C  
ATOM    386  O   ALA A  26      -3.599   4.280  -1.400  1.00  0.30           O  
ATOM    387  CB  ALA A  26      -6.584   2.898  -1.718  1.00  0.10           C  
ATOM    388  H   ALA A  26      -7.563   4.939  -2.927  1.00  0.07           H  
ATOM    389  HA  ALA A  26      -5.966   4.592  -0.563  1.00  0.08           H  
ATOM    390  HB1 ALA A  26      -7.619   2.917  -1.410  1.00  1.09           H  
ATOM    391  HB2 ALA A  26      -6.524   2.561  -2.743  1.00  1.21           H  
ATOM    392  HB3 ALA A  26      -6.038   2.212  -1.087  1.00  1.16           H  
ATOM    393  N   GLU A  27      -4.442   4.308  -3.450  1.00  0.14           N  
ATOM    394  CA  GLU A  27      -3.087   4.308  -4.066  1.00  0.21           C  
ATOM    395  C   GLU A  27      -2.268   5.490  -3.539  1.00  0.26           C  
ATOM    396  O   GLU A  27      -1.180   5.317  -3.029  1.00  0.45           O  
ATOM    397  CB  GLU A  27      -3.235   4.429  -5.580  1.00  0.28           C  
ATOM    398  CG  GLU A  27      -3.701   3.090  -6.150  1.00  0.24           C  
ATOM    399  CD  GLU A  27      -3.771   3.187  -7.675  1.00  0.31           C  
ATOM    400  OE1 GLU A  27      -3.565   4.288  -8.158  1.00  1.23           O  
ATOM    401  OE2 GLU A  27      -4.027   2.154  -8.273  1.00  0.81           O  
ATOM    402  H   GLU A  27      -5.239   4.317  -4.018  1.00  0.13           H  
ATOM    403  HA  GLU A  27      -2.584   3.387  -3.829  1.00  0.20           H  
ATOM    404  HB2 GLU A  27      -3.959   5.195  -5.813  1.00  0.31           H  
ATOM    405  HB3 GLU A  27      -2.287   4.697  -6.013  1.00  0.32           H  
ATOM    406  HG2 GLU A  27      -3.006   2.311  -5.874  1.00  0.21           H  
ATOM    407  HG3 GLU A  27      -4.677   2.850  -5.765  1.00  0.22           H  
ATOM    408  N   LYS A  28      -2.814   6.668  -3.672  1.00  0.19           N  
ATOM    409  CA  LYS A  28      -2.080   7.876  -3.194  1.00  0.20           C  
ATOM    410  C   LYS A  28      -1.916   7.843  -1.669  1.00  0.15           C  
ATOM    411  O   LYS A  28      -0.861   8.150  -1.152  1.00  0.19           O  
ATOM    412  CB  LYS A  28      -2.865   9.125  -3.594  1.00  0.22           C  
ATOM    413  CG  LYS A  28      -2.874   9.245  -5.123  1.00  1.26           C  
ATOM    414  CD  LYS A  28      -4.205   9.854  -5.584  1.00  1.29           C  
ATOM    415  CE  LYS A  28      -4.340  11.269  -5.016  1.00  1.03           C  
ATOM    416  NZ  LYS A  28      -3.188  12.114  -5.437  1.00  2.35           N  
ATOM    417  H   LYS A  28      -3.700   6.757  -4.082  1.00  0.27           H  
ATOM    418  HA  LYS A  28      -1.109   7.906  -3.654  1.00  0.24           H  
ATOM    419  HB2 LYS A  28      -3.877   9.050  -3.226  1.00  0.88           H  
ATOM    420  HB3 LYS A  28      -2.398   9.999  -3.164  1.00  1.19           H  
ATOM    421  HG2 LYS A  28      -2.058   9.878  -5.441  1.00  2.00           H  
ATOM    422  HG3 LYS A  28      -2.752   8.266  -5.563  1.00  2.00           H  
ATOM    423  HD2 LYS A  28      -4.227   9.895  -6.664  1.00  2.41           H  
ATOM    424  HD3 LYS A  28      -5.026   9.243  -5.239  1.00  1.50           H  
ATOM    425  HE2 LYS A  28      -5.255  11.717  -5.377  1.00  1.39           H  
ATOM    426  HE3 LYS A  28      -4.371  11.227  -3.938  1.00  1.01           H  
ATOM    427  HZ1 LYS A  28      -2.781  11.733  -6.315  1.00  3.05           H  
ATOM    428  HZ2 LYS A  28      -3.513  13.089  -5.601  1.00  2.58           H  
ATOM    429  HZ3 LYS A  28      -2.465  12.111  -4.690  1.00  2.88           H  
ATOM    430  N   VAL A  29      -2.961   7.469  -0.982  1.00  0.12           N  
ATOM    431  CA  VAL A  29      -2.871   7.421   0.508  1.00  0.10           C  
ATOM    432  C   VAL A  29      -1.703   6.532   0.938  1.00  0.10           C  
ATOM    433  O   VAL A  29      -0.827   6.960   1.664  1.00  0.17           O  
ATOM    434  CB  VAL A  29      -4.175   6.863   1.076  1.00  0.06           C  
ATOM    435  CG1 VAL A  29      -4.002   6.608   2.575  1.00  0.11           C  
ATOM    436  CG2 VAL A  29      -5.295   7.884   0.864  1.00  0.04           C  
ATOM    437  H   VAL A  29      -3.793   7.219  -1.436  1.00  0.15           H  
ATOM    438  HA  VAL A  29      -2.718   8.417   0.887  1.00  0.13           H  
ATOM    439  HB  VAL A  29      -4.424   5.939   0.575  1.00  0.04           H  
ATOM    440 HG11 VAL A  29      -3.489   7.443   3.030  1.00  1.09           H  
ATOM    441 HG12 VAL A  29      -4.971   6.491   3.039  1.00  1.20           H  
ATOM    442 HG13 VAL A  29      -3.424   5.710   2.728  1.00  0.99           H  
ATOM    443 HG21 VAL A  29      -5.042   8.538   0.043  1.00  1.13           H  
ATOM    444 HG22 VAL A  29      -6.218   7.371   0.639  1.00  1.15           H  
ATOM    445 HG23 VAL A  29      -5.425   8.473   1.760  1.00  1.09           H  
ATOM    446  N   PHE A  30      -1.711   5.310   0.479  1.00  0.04           N  
ATOM    447  CA  PHE A  30      -0.603   4.386   0.855  1.00  0.02           C  
ATOM    448  C   PHE A  30       0.722   4.896   0.278  1.00  0.03           C  
ATOM    449  O   PHE A  30       1.733   4.897   0.949  1.00  0.08           O  
ATOM    450  CB  PHE A  30      -0.897   2.989   0.303  1.00  0.04           C  
ATOM    451  CG  PHE A  30      -1.725   2.186   1.316  1.00  0.03           C  
ATOM    452  CD1 PHE A  30      -1.223   1.902   2.577  1.00  0.03           C  
ATOM    453  CD2 PHE A  30      -2.990   1.732   0.983  1.00  0.06           C  
ATOM    454  CE1 PHE A  30      -1.975   1.177   3.483  1.00  0.03           C  
ATOM    455  CE2 PHE A  30      -3.733   1.007   1.892  1.00  0.06           C  
ATOM    456  CZ  PHE A  30      -3.227   0.727   3.137  1.00  0.01           C  
ATOM    457  H   PHE A  30      -2.436   5.005  -0.105  1.00  0.08           H  
ATOM    458  HA  PHE A  30      -0.529   4.340   1.928  1.00  0.02           H  
ATOM    459  HB2 PHE A  30      -1.448   3.073  -0.622  1.00  0.07           H  
ATOM    460  HB3 PHE A  30       0.030   2.470   0.115  1.00  0.06           H  
ATOM    461  HD1 PHE A  30      -0.236   2.239   2.850  1.00  0.05           H  
ATOM    462  HD2 PHE A  30      -3.397   1.945   0.006  1.00  0.10           H  
ATOM    463  HE1 PHE A  30      -1.581   0.965   4.464  1.00  0.07           H  
ATOM    464  HE2 PHE A  30      -4.716   0.663   1.626  1.00  0.09           H  
ATOM    465  HZ  PHE A  30      -3.806   0.137   3.838  1.00  0.02           H  
ATOM    466  N   LYS A  31       0.692   5.318  -0.959  1.00  0.05           N  
ATOM    467  CA  LYS A  31       1.946   5.834  -1.580  1.00  0.06           C  
ATOM    468  C   LYS A  31       2.529   6.949  -0.707  1.00  0.08           C  
ATOM    469  O   LYS A  31       3.730   7.104  -0.613  1.00  0.06           O  
ATOM    470  CB  LYS A  31       1.629   6.373  -2.976  1.00  0.06           C  
ATOM    471  CG  LYS A  31       2.946   6.743  -3.693  1.00  0.17           C  
ATOM    472  CD  LYS A  31       3.245   5.738  -4.819  1.00  1.73           C  
ATOM    473  CE  LYS A  31       2.483   6.148  -6.085  1.00  1.86           C  
ATOM    474  NZ  LYS A  31       1.069   6.487  -5.765  1.00  2.69           N  
ATOM    475  H   LYS A  31      -0.145   5.299  -1.471  1.00  0.08           H  
ATOM    476  HA  LYS A  31       2.662   5.034  -1.659  1.00  0.07           H  
ATOM    477  HB2 LYS A  31       1.096   5.620  -3.539  1.00  0.06           H  
ATOM    478  HB3 LYS A  31       1.009   7.252  -2.890  1.00  0.13           H  
ATOM    479  HG2 LYS A  31       2.859   7.735  -4.113  1.00  1.01           H  
ATOM    480  HG3 LYS A  31       3.758   6.735  -2.983  1.00  0.97           H  
ATOM    481  HD2 LYS A  31       4.305   5.738  -5.025  1.00  2.27           H  
ATOM    482  HD3 LYS A  31       2.949   4.744  -4.519  1.00  2.98           H  
ATOM    483  HE2 LYS A  31       2.959   7.010  -6.528  1.00  1.33           H  
ATOM    484  HE3 LYS A  31       2.498   5.335  -6.795  1.00  2.81           H  
ATOM    485  HZ1 LYS A  31       0.617   5.678  -5.292  1.00  3.70           H  
ATOM    486  HZ2 LYS A  31       1.044   7.314  -5.135  1.00  2.58           H  
ATOM    487  HZ3 LYS A  31       0.557   6.705  -6.643  1.00  3.06           H  
ATOM    488  N   GLN A  32       1.662   7.702  -0.085  1.00  0.12           N  
ATOM    489  CA  GLN A  32       2.150   8.798   0.798  1.00  0.14           C  
ATOM    490  C   GLN A  32       2.905   8.197   1.985  1.00  0.15           C  
ATOM    491  O   GLN A  32       3.879   8.751   2.453  1.00  0.20           O  
ATOM    492  CB  GLN A  32       0.957   9.606   1.305  1.00  0.17           C  
ATOM    493  CG  GLN A  32       1.465  10.827   2.075  1.00  0.13           C  
ATOM    494  CD  GLN A  32       1.090  12.099   1.312  1.00  1.33           C  
ATOM    495  OE1 GLN A  32       1.801  12.541   0.432  1.00  2.71           O  
ATOM    496  NE2 GLN A  32      -0.019  12.717   1.617  1.00  1.49           N  
ATOM    497  H   GLN A  32       0.701   7.548  -0.198  1.00  0.14           H  
ATOM    498  HA  GLN A  32       2.810   9.442   0.242  1.00  0.14           H  
ATOM    499  HB2 GLN A  32       0.355   9.930   0.468  1.00  0.18           H  
ATOM    500  HB3 GLN A  32       0.353   8.991   1.957  1.00  0.21           H  
ATOM    501  HG2 GLN A  32       1.016  10.854   3.056  1.00  1.01           H  
ATOM    502  HG3 GLN A  32       2.539  10.775   2.176  1.00  1.11           H  
ATOM    503 HE21 GLN A  32      -0.596  12.365   2.326  1.00  1.52           H  
ATOM    504 HE22 GLN A  32      -0.273  13.532   1.137  1.00  2.31           H  
ATOM    505  N   TYR A  33       2.433   7.069   2.444  1.00  0.16           N  
ATOM    506  CA  TYR A  33       3.113   6.403   3.591  1.00  0.16           C  
ATOM    507  C   TYR A  33       4.488   5.898   3.149  1.00  0.13           C  
ATOM    508  O   TYR A  33       5.500   6.255   3.719  1.00  0.17           O  
ATOM    509  CB  TYR A  33       2.258   5.225   4.060  1.00  0.15           C  
ATOM    510  CG  TYR A  33       2.986   4.489   5.184  1.00  0.17           C  
ATOM    511  CD1 TYR A  33       3.986   3.584   4.892  1.00  0.13           C  
ATOM    512  CD2 TYR A  33       2.653   4.717   6.504  1.00  0.26           C  
ATOM    513  CE1 TYR A  33       4.644   2.918   5.904  1.00  0.16           C  
ATOM    514  CE2 TYR A  33       3.312   4.050   7.516  1.00  0.29           C  
ATOM    515  CZ  TYR A  33       4.313   3.146   7.224  1.00  0.23           C  
ATOM    516  OH  TYR A  33       4.972   2.478   8.236  1.00  0.27           O  
ATOM    517  H   TYR A  33       1.639   6.665   2.038  1.00  0.19           H  
ATOM    518  HA  TYR A  33       3.230   7.105   4.396  1.00  0.19           H  
ATOM    519  HB2 TYR A  33       1.306   5.583   4.423  1.00  0.19           H  
ATOM    520  HB3 TYR A  33       2.093   4.544   3.240  1.00  0.11           H  
ATOM    521  HD1 TYR A  33       4.254   3.396   3.864  1.00  0.09           H  
ATOM    522  HD2 TYR A  33       1.872   5.422   6.745  1.00  0.31           H  
ATOM    523  HE1 TYR A  33       5.424   2.214   5.659  1.00  0.15           H  
ATOM    524  HE2 TYR A  33       3.042   4.237   8.545  1.00  0.35           H  
ATOM    525  HH  TYR A  33       5.584   1.858   7.834  1.00  1.17           H  
ATOM    526  N   ALA A  34       4.490   5.073   2.139  1.00  0.07           N  
ATOM    527  CA  ALA A  34       5.784   4.534   1.629  1.00  0.08           C  
ATOM    528  C   ALA A  34       6.802   5.669   1.474  1.00  0.18           C  
ATOM    529  O   ALA A  34       7.976   5.493   1.734  1.00  0.27           O  
ATOM    530  CB  ALA A  34       5.543   3.879   0.272  1.00  0.18           C  
ATOM    531  H   ALA A  34       3.646   4.808   1.721  1.00  0.05           H  
ATOM    532  HA  ALA A  34       6.168   3.798   2.316  1.00  0.03           H  
ATOM    533  HB1 ALA A  34       5.085   4.590  -0.400  1.00  1.26           H  
ATOM    534  HB2 ALA A  34       6.481   3.553  -0.143  1.00  1.15           H  
ATOM    535  HB3 ALA A  34       4.889   3.028   0.388  1.00  0.93           H  
ATOM    536  N   ASN A  35       6.328   6.809   1.049  1.00  0.15           N  
ATOM    537  CA  ASN A  35       7.252   7.967   0.872  1.00  0.25           C  
ATOM    538  C   ASN A  35       8.038   8.216   2.163  1.00  0.25           C  
ATOM    539  O   ASN A  35       9.201   8.563   2.128  1.00  0.27           O  
ATOM    540  CB  ASN A  35       6.435   9.211   0.523  1.00  0.35           C  
ATOM    541  CG  ASN A  35       7.375  10.314   0.033  1.00  0.32           C  
ATOM    542  OD1 ASN A  35       6.945  11.371  -0.385  1.00  1.32           O  
ATOM    543  ND2 ASN A  35       8.663  10.108   0.066  1.00  1.37           N  
ATOM    544  H   ASN A  35       5.373   6.904   0.850  1.00  0.09           H  
ATOM    545  HA  ASN A  35       7.940   7.757   0.070  1.00  0.27           H  
ATOM    546  HB2 ASN A  35       5.724   8.975  -0.255  1.00  0.40           H  
ATOM    547  HB3 ASN A  35       5.905   9.557   1.398  1.00  0.43           H  
ATOM    548 HD21 ASN A  35       9.015   9.258   0.401  1.00  2.37           H  
ATOM    549 HD22 ASN A  35       9.278  10.805  -0.244  1.00  1.38           H  
ATOM    550  N   ASP A  36       7.382   8.031   3.276  1.00  0.29           N  
ATOM    551  CA  ASP A  36       8.075   8.249   4.580  1.00  0.38           C  
ATOM    552  C   ASP A  36       9.050   7.099   4.858  1.00  0.36           C  
ATOM    553  O   ASP A  36       9.482   6.906   5.978  1.00  0.57           O  
ATOM    554  CB  ASP A  36       7.031   8.315   5.694  1.00  0.44           C  
ATOM    555  CG  ASP A  36       6.356   9.688   5.675  1.00  0.46           C  
ATOM    556  OD1 ASP A  36       6.616  10.407   4.725  1.00  0.82           O  
ATOM    557  OD2 ASP A  36       5.616   9.940   6.613  1.00  1.56           O  
ATOM    558  H   ASP A  36       6.443   7.752   3.255  1.00  0.29           H  
ATOM    559  HA  ASP A  36       8.618   9.177   4.545  1.00  0.44           H  
ATOM    560  HB2 ASP A  36       6.285   7.549   5.541  1.00  0.42           H  
ATOM    561  HB3 ASP A  36       7.507   8.163   6.651  1.00  0.50           H  
ATOM    562  N   ASN A  37       9.371   6.359   3.830  1.00  0.21           N  
ATOM    563  CA  ASN A  37      10.317   5.216   4.008  1.00  0.23           C  
ATOM    564  C   ASN A  37      11.272   5.128   2.812  1.00  0.18           C  
ATOM    565  O   ASN A  37      12.415   4.739   2.957  1.00  0.23           O  
ATOM    566  CB  ASN A  37       9.517   3.918   4.117  1.00  0.24           C  
ATOM    567  CG  ASN A  37       8.480   4.056   5.234  1.00  0.32           C  
ATOM    568  OD1 ASN A  37       8.796   3.968   6.403  1.00  0.42           O  
ATOM    569  ND2 ASN A  37       7.233   4.273   4.917  1.00  0.83           N  
ATOM    570  H   ASN A  37       8.992   6.553   2.947  1.00  0.26           H  
ATOM    571  HA  ASN A  37      10.886   5.359   4.909  1.00  0.29           H  
ATOM    572  HB2 ASN A  37       9.013   3.720   3.183  1.00  0.46           H  
ATOM    573  HB3 ASN A  37      10.181   3.097   4.346  1.00  0.23           H  
ATOM    574 HD21 ASN A  37       6.973   4.346   3.975  1.00  1.13           H  
ATOM    575 HD22 ASN A  37       6.557   4.364   5.621  1.00  0.97           H  
ATOM    576  N   GLY A  38      10.781   5.488   1.656  1.00  0.12           N  
ATOM    577  CA  GLY A  38      11.642   5.433   0.440  1.00  0.12           C  
ATOM    578  C   GLY A  38      11.362   4.154  -0.354  1.00  0.14           C  
ATOM    579  O   GLY A  38      12.266   3.553  -0.900  1.00  0.21           O  
ATOM    580  H   GLY A  38       9.852   5.793   1.589  1.00  0.10           H  
ATOM    581  HA2 GLY A  38      11.435   6.291  -0.183  1.00  0.13           H  
ATOM    582  HA3 GLY A  38      12.681   5.450   0.734  1.00  0.17           H  
ATOM    583  N   VAL A  39      10.109   3.771  -0.398  1.00  0.09           N  
ATOM    584  CA  VAL A  39       9.731   2.531  -1.150  1.00  0.11           C  
ATOM    585  C   VAL A  39       8.761   2.875  -2.288  1.00  0.13           C  
ATOM    586  O   VAL A  39       7.562   2.873  -2.103  1.00  0.21           O  
ATOM    587  CB  VAL A  39       9.056   1.553  -0.186  1.00  0.14           C  
ATOM    588  CG1 VAL A  39       8.604   0.315  -0.962  1.00  0.09           C  
ATOM    589  CG2 VAL A  39      10.061   1.133   0.889  1.00  0.26           C  
ATOM    590  H   VAL A  39       9.418   4.295   0.061  1.00  0.10           H  
ATOM    591  HA  VAL A  39      10.613   2.072  -1.560  1.00  0.11           H  
ATOM    592  HB  VAL A  39       8.201   2.026   0.279  1.00  0.16           H  
ATOM    593 HG11 VAL A  39       9.310   0.100  -1.751  1.00  1.06           H  
ATOM    594 HG12 VAL A  39       8.548  -0.534  -0.296  1.00  1.03           H  
ATOM    595 HG13 VAL A  39       7.630   0.490  -1.395  1.00  1.02           H  
ATOM    596 HG21 VAL A  39      10.764   1.934   1.064  1.00  1.00           H  
ATOM    597 HG22 VAL A  39       9.540   0.910   1.809  1.00  0.81           H  
ATOM    598 HG23 VAL A  39      10.599   0.255   0.563  1.00  1.26           H  
ATOM    599  N   ASP A  40       9.307   3.161  -3.442  1.00  0.09           N  
ATOM    600  CA  ASP A  40       8.432   3.513  -4.605  1.00  0.13           C  
ATOM    601  C   ASP A  40       8.935   2.823  -5.878  1.00  0.09           C  
ATOM    602  O   ASP A  40      10.069   3.000  -6.276  1.00  0.13           O  
ATOM    603  CB  ASP A  40       8.455   5.028  -4.805  1.00  0.18           C  
ATOM    604  CG  ASP A  40       8.066   5.717  -3.495  1.00  0.25           C  
ATOM    605  OD1 ASP A  40       7.221   5.155  -2.818  1.00  1.04           O  
ATOM    606  OD2 ASP A  40       8.637   6.766  -3.245  1.00  1.08           O  
ATOM    607  H   ASP A  40      10.281   3.144  -3.546  1.00  0.09           H  
ATOM    608  HA  ASP A  40       7.423   3.197  -4.406  1.00  0.17           H  
ATOM    609  HB2 ASP A  40       9.447   5.345  -5.094  1.00  0.34           H  
ATOM    610  HB3 ASP A  40       7.752   5.307  -5.577  1.00  0.44           H  
ATOM    611  N   GLY A  41       8.076   2.051  -6.488  1.00  0.15           N  
ATOM    612  CA  GLY A  41       8.484   1.345  -7.738  1.00  0.13           C  
ATOM    613  C   GLY A  41       7.283   0.634  -8.364  1.00  0.19           C  
ATOM    614  O   GLY A  41       6.579   1.200  -9.177  1.00  0.27           O  
ATOM    615  H   GLY A  41       7.173   1.933  -6.126  1.00  0.24           H  
ATOM    616  HA2 GLY A  41       8.878   2.065  -8.441  1.00  0.09           H  
ATOM    617  HA3 GLY A  41       9.247   0.619  -7.504  1.00  0.13           H  
ATOM    618  N   GLU A  42       7.075  -0.595  -7.968  1.00  0.17           N  
ATOM    619  CA  GLU A  42       5.926  -1.370  -8.524  1.00  0.24           C  
ATOM    620  C   GLU A  42       4.813  -1.465  -7.484  1.00  0.23           C  
ATOM    621  O   GLU A  42       5.053  -1.851  -6.358  1.00  0.31           O  
ATOM    622  CB  GLU A  42       6.400  -2.770  -8.876  1.00  0.29           C  
ATOM    623  CG  GLU A  42       7.230  -2.716 -10.160  1.00  0.44           C  
ATOM    624  CD  GLU A  42       6.320  -2.979 -11.362  1.00  1.69           C  
ATOM    625  OE1 GLU A  42       5.201  -2.492 -11.310  1.00  2.80           O  
ATOM    626  OE2 GLU A  42       6.793  -3.650 -12.263  1.00  1.95           O  
ATOM    627  H   GLU A  42       7.669  -1.005  -7.303  1.00  0.16           H  
ATOM    628  HA  GLU A  42       5.552  -0.886  -9.410  1.00  0.28           H  
ATOM    629  HB2 GLU A  42       7.001  -3.151  -8.069  1.00  0.52           H  
ATOM    630  HB3 GLU A  42       5.548  -3.418  -9.020  1.00  0.65           H  
ATOM    631  HG2 GLU A  42       7.684  -1.741 -10.262  1.00  0.34           H  
ATOM    632  HG3 GLU A  42       8.004  -3.467 -10.127  1.00  1.10           H  
ATOM    633  N   TRP A  43       3.620  -1.123  -7.891  1.00  0.15           N  
ATOM    634  CA  TRP A  43       2.470  -1.166  -6.937  1.00  0.13           C  
ATOM    635  C   TRP A  43       1.414  -2.166  -7.407  1.00  0.10           C  
ATOM    636  O   TRP A  43       1.073  -2.213  -8.573  1.00  0.11           O  
ATOM    637  CB  TRP A  43       1.865   0.229  -6.863  1.00  0.14           C  
ATOM    638  CG  TRP A  43       2.731   1.082  -5.933  1.00  0.17           C  
ATOM    639  CD1 TRP A  43       3.938   1.524  -6.266  1.00  0.22           C  
ATOM    640  CD2 TRP A  43       2.405   1.463  -4.701  1.00  0.14           C  
ATOM    641  NE1 TRP A  43       4.339   2.200  -5.179  1.00  0.21           N  
ATOM    642  CE2 TRP A  43       3.433   2.210  -4.144  1.00  0.16           C  
ATOM    643  CE3 TRP A  43       1.263   1.218  -3.942  1.00  0.08           C  
ATOM    644  CZ2 TRP A  43       3.322   2.702  -2.860  1.00  0.14           C  
ATOM    645  CZ3 TRP A  43       1.161   1.713  -2.659  1.00  0.06           C  
ATOM    646  CH2 TRP A  43       2.188   2.453  -2.120  1.00  0.09           C  
ATOM    647  H   TRP A  43       3.480  -0.838  -8.818  1.00  0.14           H  
ATOM    648  HA  TRP A  43       2.818  -1.450  -5.960  1.00  0.13           H  
ATOM    649  HB2 TRP A  43       1.865   0.674  -7.846  1.00  0.16           H  
ATOM    650  HB3 TRP A  43       0.858   0.176  -6.497  1.00  0.12           H  
ATOM    651  HD1 TRP A  43       4.503   1.300  -7.162  1.00  0.27           H  
ATOM    652  HE1 TRP A  43       5.208   2.651  -5.127  1.00  0.25           H  
ATOM    653  HE3 TRP A  43       0.455   0.643  -4.349  1.00  0.07           H  
ATOM    654  HZ2 TRP A  43       4.126   3.285  -2.435  1.00  0.16           H  
ATOM    655  HZ3 TRP A  43       0.273   1.517  -2.077  1.00  0.02           H  
ATOM    656  HH2 TRP A  43       2.105   2.834  -1.112  1.00  0.07           H  
ATOM    657  N   THR A  44       0.921  -2.945  -6.475  1.00  0.08           N  
ATOM    658  CA  THR A  44      -0.117  -3.964  -6.825  1.00  0.05           C  
ATOM    659  C   THR A  44      -1.387  -3.752  -5.986  1.00  0.01           C  
ATOM    660  O   THR A  44      -1.398  -2.982  -5.046  1.00  0.15           O  
ATOM    661  CB  THR A  44       0.447  -5.359  -6.549  1.00  0.09           C  
ATOM    662  OG1 THR A  44       1.174  -5.220  -5.333  1.00  0.08           O  
ATOM    663  CG2 THR A  44       1.484  -5.760  -7.594  1.00  0.15           C  
ATOM    664  H   THR A  44       1.237  -2.863  -5.551  1.00  0.07           H  
ATOM    665  HA  THR A  44      -0.365  -3.885  -7.868  1.00  0.08           H  
ATOM    666  HB  THR A  44      -0.326  -6.100  -6.461  1.00  0.16           H  
ATOM    667  HG1 THR A  44       1.786  -5.957  -5.267  1.00  0.87           H  
ATOM    668 HG21 THR A  44       1.848  -4.880  -8.103  1.00  0.84           H  
ATOM    669 HG22 THR A  44       2.312  -6.260  -7.113  1.00  0.99           H  
ATOM    670 HG23 THR A  44       1.036  -6.428  -8.314  1.00  1.13           H  
ATOM    671  N   TYR A  45      -2.427  -4.447  -6.357  1.00  0.10           N  
ATOM    672  CA  TYR A  45      -3.719  -4.319  -5.616  1.00  0.06           C  
ATOM    673  C   TYR A  45      -4.389  -5.696  -5.541  1.00  0.04           C  
ATOM    674  O   TYR A  45      -4.579  -6.349  -6.550  1.00  0.05           O  
ATOM    675  CB  TYR A  45      -4.616  -3.335  -6.389  1.00  0.07           C  
ATOM    676  CG  TYR A  45      -5.769  -2.781  -5.505  1.00  0.06           C  
ATOM    677  CD1 TYR A  45      -6.658  -3.618  -4.837  1.00  0.05           C  
ATOM    678  CD2 TYR A  45      -5.932  -1.417  -5.376  1.00  0.10           C  
ATOM    679  CE1 TYR A  45      -7.669  -3.089  -4.061  1.00  0.09           C  
ATOM    680  CE2 TYR A  45      -6.948  -0.894  -4.601  1.00  0.12           C  
ATOM    681  CZ  TYR A  45      -7.821  -1.726  -3.938  1.00  0.12           C  
ATOM    682  OH  TYR A  45      -8.834  -1.202  -3.161  1.00  0.15           O  
ATOM    683  H   TYR A  45      -2.364  -5.051  -7.124  1.00  0.21           H  
ATOM    684  HA  TYR A  45      -3.538  -3.944  -4.623  1.00  0.06           H  
ATOM    685  HB2 TYR A  45      -4.007  -2.499  -6.726  1.00  0.10           H  
ATOM    686  HB3 TYR A  45      -5.038  -3.832  -7.249  1.00  0.06           H  
ATOM    687  HD1 TYR A  45      -6.584  -4.681  -4.943  1.00  0.04           H  
ATOM    688  HD2 TYR A  45      -5.262  -0.753  -5.888  1.00  0.12           H  
ATOM    689  HE1 TYR A  45      -8.345  -3.750  -3.539  1.00  0.10           H  
ATOM    690  HE2 TYR A  45      -7.069   0.178  -4.529  1.00  0.15           H  
ATOM    691  HH  TYR A  45      -9.629  -1.710  -3.329  1.00  0.90           H  
ATOM    692  N   ASP A  46      -4.733  -6.106  -4.345  1.00  0.04           N  
ATOM    693  CA  ASP A  46      -5.403  -7.435  -4.179  1.00  0.07           C  
ATOM    694  C   ASP A  46      -6.889  -7.234  -3.857  1.00  0.09           C  
ATOM    695  O   ASP A  46      -7.315  -7.418  -2.734  1.00  0.12           O  
ATOM    696  CB  ASP A  46      -4.736  -8.197  -3.036  1.00  0.12           C  
ATOM    697  CG  ASP A  46      -5.095  -9.681  -3.138  1.00  0.24           C  
ATOM    698  OD1 ASP A  46      -6.101  -9.950  -3.772  1.00  0.24           O  
ATOM    699  OD2 ASP A  46      -4.342 -10.460  -2.576  1.00  0.34           O  
ATOM    700  H   ASP A  46      -4.553  -5.545  -3.562  1.00  0.04           H  
ATOM    701  HA  ASP A  46      -5.309  -8.005  -5.088  1.00  0.07           H  
ATOM    702  HB2 ASP A  46      -3.662  -8.083  -3.097  1.00  0.15           H  
ATOM    703  HB3 ASP A  46      -5.082  -7.812  -2.090  1.00  0.10           H  
ATOM    704  N   ASP A  47      -7.645  -6.863  -4.853  1.00  0.15           N  
ATOM    705  CA  ASP A  47      -9.105  -6.641  -4.624  1.00  0.21           C  
ATOM    706  C   ASP A  47      -9.795  -7.960  -4.261  1.00  0.26           C  
ATOM    707  O   ASP A  47     -11.001  -8.014  -4.122  1.00  0.37           O  
ATOM    708  CB  ASP A  47      -9.730  -6.073  -5.897  1.00  0.26           C  
ATOM    709  CG  ASP A  47     -11.138  -5.562  -5.583  1.00  0.58           C  
ATOM    710  OD1 ASP A  47     -11.208  -4.484  -5.016  1.00  1.85           O  
ATOM    711  OD2 ASP A  47     -12.063  -6.278  -5.928  1.00  0.74           O  
ATOM    712  H   ASP A  47      -7.259  -6.730  -5.744  1.00  0.19           H  
ATOM    713  HA  ASP A  47      -9.236  -5.937  -3.819  1.00  0.20           H  
ATOM    714  HB2 ASP A  47      -9.127  -5.257  -6.267  1.00  0.29           H  
ATOM    715  HB3 ASP A  47      -9.790  -6.844  -6.651  1.00  0.24           H  
ATOM    716  N   ALA A  48      -9.016  -8.996  -4.117  1.00  0.23           N  
ATOM    717  CA  ALA A  48      -9.612 -10.317  -3.763  1.00  0.28           C  
ATOM    718  C   ALA A  48      -9.844 -10.412  -2.250  1.00  0.35           C  
ATOM    719  O   ALA A  48     -10.763 -11.069  -1.803  1.00  0.53           O  
ATOM    720  CB  ALA A  48      -8.659 -11.427  -4.201  1.00  0.27           C  
ATOM    721  H   ALA A  48      -8.049  -8.908  -4.241  1.00  0.24           H  
ATOM    722  HA  ALA A  48     -10.551 -10.434  -4.276  1.00  0.30           H  
ATOM    723  HB1 ALA A  48      -7.948 -11.037  -4.914  1.00  1.05           H  
ATOM    724  HB2 ALA A  48      -8.128 -11.811  -3.342  1.00  1.04           H  
ATOM    725  HB3 ALA A  48      -9.219 -12.229  -4.660  1.00  1.09           H  
ATOM    726  N   THR A  49      -9.003  -9.750  -1.495  1.00  0.20           N  
ATOM    727  CA  THR A  49      -9.157  -9.791  -0.006  1.00  0.26           C  
ATOM    728  C   THR A  49      -8.927  -8.399   0.595  1.00  0.23           C  
ATOM    729  O   THR A  49      -8.685  -8.266   1.778  1.00  0.27           O  
ATOM    730  CB  THR A  49      -8.130 -10.767   0.572  1.00  0.30           C  
ATOM    731  OG1 THR A  49      -6.873 -10.298   0.092  1.00  0.31           O  
ATOM    732  CG2 THR A  49      -8.288 -12.166  -0.015  1.00  0.27           C  
ATOM    733  H   THR A  49      -8.276  -9.234  -1.902  1.00  0.08           H  
ATOM    734  HA  THR A  49     -10.147 -10.127   0.244  1.00  0.30           H  
ATOM    735  HB  THR A  49      -8.153 -10.789   1.647  1.00  0.42           H  
ATOM    736  HG1 THR A  49      -6.347 -10.030   0.849  1.00  1.18           H  
ATOM    737 HG21 THR A  49      -9.279 -12.278  -0.430  1.00  1.31           H  
ATOM    738 HG22 THR A  49      -7.558 -12.318  -0.797  1.00  0.93           H  
ATOM    739 HG23 THR A  49      -8.142 -12.906   0.758  1.00  0.94           H  
ATOM    740  N   LYS A  50      -9.008  -7.391  -0.231  1.00  0.17           N  
ATOM    741  CA  LYS A  50      -8.791  -6.004   0.279  1.00  0.14           C  
ATOM    742  C   LYS A  50      -7.409  -5.902   0.926  1.00  0.10           C  
ATOM    743  O   LYS A  50      -7.288  -5.655   2.109  1.00  0.07           O  
ATOM    744  CB  LYS A  50      -9.863  -5.659   1.314  1.00  0.16           C  
ATOM    745  CG  LYS A  50     -11.235  -6.098   0.792  1.00  0.20           C  
ATOM    746  CD  LYS A  50     -12.304  -5.738   1.829  1.00  0.58           C  
ATOM    747  CE  LYS A  50     -13.483  -5.070   1.122  1.00  0.89           C  
ATOM    748  NZ  LYS A  50     -13.058  -3.784   0.500  1.00  2.47           N  
ATOM    749  H   LYS A  50      -9.200  -7.543  -1.179  1.00  0.16           H  
ATOM    750  HA  LYS A  50      -8.852  -5.312  -0.541  1.00  0.15           H  
ATOM    751  HB2 LYS A  50      -9.649  -6.168   2.242  1.00  0.29           H  
ATOM    752  HB3 LYS A  50      -9.865  -4.593   1.487  1.00  0.22           H  
ATOM    753  HG2 LYS A  50     -11.447  -5.592  -0.138  1.00  0.13           H  
ATOM    754  HG3 LYS A  50     -11.238  -7.164   0.625  1.00  0.44           H  
ATOM    755  HD2 LYS A  50     -12.641  -6.635   2.327  1.00  1.01           H  
ATOM    756  HD3 LYS A  50     -11.889  -5.062   2.561  1.00  1.27           H  
ATOM    757  HE2 LYS A  50     -13.862  -5.725   0.351  1.00  1.19           H  
ATOM    758  HE3 LYS A  50     -14.269  -4.874   1.836  1.00  1.65           H  
ATOM    759  HZ1 LYS A  50     -12.040  -3.644   0.655  1.00  3.01           H  
ATOM    760  HZ2 LYS A  50     -13.255  -3.810  -0.520  1.00  3.07           H  
ATOM    761  HZ3 LYS A  50     -13.586  -2.999   0.935  1.00  3.03           H  
ATOM    762  N   THR A  51      -6.400  -6.095   0.131  1.00  0.12           N  
ATOM    763  CA  THR A  51      -5.010  -6.028   0.670  1.00  0.09           C  
ATOM    764  C   THR A  51      -4.080  -5.377  -0.365  1.00  0.06           C  
ATOM    765  O   THR A  51      -3.858  -5.923  -1.426  1.00  0.06           O  
ATOM    766  CB  THR A  51      -4.545  -7.462   0.970  1.00  0.12           C  
ATOM    767  OG1 THR A  51      -5.130  -7.772   2.231  1.00  0.19           O  
ATOM    768  CG2 THR A  51      -3.038  -7.553   1.198  1.00  0.17           C  
ATOM    769  H   THR A  51      -6.551  -6.287  -0.820  1.00  0.15           H  
ATOM    770  HA  THR A  51      -5.001  -5.452   1.580  1.00  0.07           H  
ATOM    771  HB  THR A  51      -4.867  -8.157   0.214  1.00  0.26           H  
ATOM    772  HG1 THR A  51      -5.343  -8.709   2.236  1.00  0.75           H  
ATOM    773 HG21 THR A  51      -2.740  -6.843   1.952  1.00  0.88           H  
ATOM    774 HG22 THR A  51      -2.784  -8.548   1.529  1.00  0.93           H  
ATOM    775 HG23 THR A  51      -2.513  -7.340   0.280  1.00  1.20           H  
ATOM    776  N   PHE A  52      -3.553  -4.222  -0.041  1.00  0.05           N  
ATOM    777  CA  PHE A  52      -2.646  -3.550  -1.002  1.00  0.03           C  
ATOM    778  C   PHE A  52      -1.259  -4.187  -0.917  1.00  0.06           C  
ATOM    779  O   PHE A  52      -0.950  -4.863   0.042  1.00  0.07           O  
ATOM    780  CB  PHE A  52      -2.533  -2.079  -0.644  1.00  0.01           C  
ATOM    781  CG  PHE A  52      -3.188  -1.235  -1.735  1.00  0.04           C  
ATOM    782  CD1 PHE A  52      -2.486  -0.873  -2.873  1.00  0.07           C  
ATOM    783  CD2 PHE A  52      -4.490  -0.824  -1.594  1.00  0.07           C  
ATOM    784  CE1 PHE A  52      -3.094  -0.105  -3.848  1.00  0.10           C  
ATOM    785  CE2 PHE A  52      -5.091  -0.052  -2.556  1.00  0.10           C  
ATOM    786  CZ  PHE A  52      -4.394   0.312  -3.681  1.00  0.11           C  
ATOM    787  H   PHE A  52      -3.737  -3.813   0.833  1.00  0.05           H  
ATOM    788  HA  PHE A  52      -3.041  -3.644  -1.995  1.00  0.03           H  
ATOM    789  HB2 PHE A  52      -3.029  -1.893   0.298  1.00  0.02           H  
ATOM    790  HB3 PHE A  52      -1.496  -1.806  -0.559  1.00  0.04           H  
ATOM    791  HD1 PHE A  52      -1.458  -1.184  -2.995  1.00  0.08           H  
ATOM    792  HD2 PHE A  52      -5.053  -1.147  -0.746  1.00  0.07           H  
ATOM    793  HE1 PHE A  52      -2.567   0.128  -4.762  1.00  0.12           H  
ATOM    794  HE2 PHE A  52      -6.109   0.276  -2.422  1.00  0.13           H  
ATOM    795  HZ  PHE A  52      -4.857   0.948  -4.418  1.00  0.14           H  
ATOM    796  N   THR A  53      -0.454  -3.968  -1.910  1.00  0.08           N  
ATOM    797  CA  THR A  53       0.910  -4.554  -1.870  1.00  0.11           C  
ATOM    798  C   THR A  53       1.839  -3.777  -2.797  1.00  0.12           C  
ATOM    799  O   THR A  53       1.446  -3.370  -3.868  1.00  0.08           O  
ATOM    800  CB  THR A  53       0.840  -6.012  -2.315  1.00  0.12           C  
ATOM    801  OG1 THR A  53       0.030  -6.652  -1.332  1.00  0.15           O  
ATOM    802  CG2 THR A  53       2.202  -6.693  -2.220  1.00  0.18           C  
ATOM    803  H   THR A  53      -0.742  -3.434  -2.679  1.00  0.08           H  
ATOM    804  HA  THR A  53       1.290  -4.507  -0.863  1.00  0.12           H  
ATOM    805  HB  THR A  53       0.416  -6.113  -3.296  1.00  0.09           H  
ATOM    806  HG1 THR A  53      -0.641  -7.164  -1.788  1.00  0.65           H  
ATOM    807 HG21 THR A  53       2.937  -5.988  -1.857  1.00  0.88           H  
ATOM    808 HG22 THR A  53       2.145  -7.528  -1.536  1.00  1.20           H  
ATOM    809 HG23 THR A  53       2.501  -7.050  -3.193  1.00  0.99           H  
ATOM    810  N   VAL A  54       3.050  -3.583  -2.362  1.00  0.19           N  
ATOM    811  CA  VAL A  54       4.022  -2.833  -3.204  1.00  0.21           C  
ATOM    812  C   VAL A  54       5.406  -3.470  -3.059  1.00  0.21           C  
ATOM    813  O   VAL A  54       5.732  -4.019  -2.027  1.00  0.19           O  
ATOM    814  CB  VAL A  54       4.061  -1.373  -2.737  1.00  0.20           C  
ATOM    815  CG1 VAL A  54       4.649  -1.315  -1.336  1.00  0.21           C  
ATOM    816  CG2 VAL A  54       4.932  -0.541  -3.679  1.00  0.22           C  
ATOM    817  H   VAL A  54       3.323  -3.932  -1.485  1.00  0.25           H  
ATOM    818  HA  VAL A  54       3.710  -2.873  -4.238  1.00  0.21           H  
ATOM    819  HB  VAL A  54       3.058  -0.972  -2.724  1.00  0.20           H  
ATOM    820 HG11 VAL A  54       4.162  -2.046  -0.715  1.00  1.14           H  
ATOM    821 HG12 VAL A  54       5.708  -1.524  -1.374  1.00  0.96           H  
ATOM    822 HG13 VAL A  54       4.495  -0.332  -0.918  1.00  0.78           H  
ATOM    823 HG21 VAL A  54       5.877  -1.032  -3.838  1.00  1.22           H  
ATOM    824 HG22 VAL A  54       4.431  -0.418  -4.621  1.00  1.03           H  
ATOM    825 HG23 VAL A  54       5.109   0.431  -3.244  1.00  0.90           H  
ATOM    826  N   THR A  55       6.189  -3.379  -4.089  1.00  0.22           N  
ATOM    827  CA  THR A  55       7.554  -3.986  -4.029  1.00  0.23           C  
ATOM    828  C   THR A  55       8.547  -3.132  -4.829  1.00  0.27           C  
ATOM    829  O   THR A  55       8.425  -3.001  -6.030  1.00  0.38           O  
ATOM    830  CB  THR A  55       7.497  -5.389  -4.633  1.00  0.30           C  
ATOM    831  OG1 THR A  55       6.541  -6.088  -3.843  1.00  0.36           O  
ATOM    832  CG2 THR A  55       8.812  -6.140  -4.437  1.00  0.25           C  
ATOM    833  H   THR A  55       5.890  -2.908  -4.892  1.00  0.23           H  
ATOM    834  HA  THR A  55       7.874  -4.054  -2.999  1.00  0.17           H  
ATOM    835  HB  THR A  55       7.209  -5.372  -5.669  1.00  0.36           H  
ATOM    836  HG1 THR A  55       6.114  -6.741  -4.402  1.00  0.81           H  
ATOM    837 HG21 THR A  55       9.415  -5.637  -3.696  1.00  0.89           H  
ATOM    838 HG22 THR A  55       8.608  -7.147  -4.107  1.00  1.09           H  
ATOM    839 HG23 THR A  55       9.352  -6.174  -5.368  1.00  0.81           H  
ATOM    840  N   GLU A  56       9.509  -2.569  -4.149  1.00  0.18           N  
ATOM    841  CA  GLU A  56      10.514  -1.729  -4.871  1.00  0.25           C  
ATOM    842  C   GLU A  56      11.296  -2.585  -5.871  1.00  0.31           C  
ATOM    843  O   GLU A  56      10.818  -3.676  -6.138  1.00  1.38           O  
ATOM    844  CB  GLU A  56      11.483  -1.118  -3.858  1.00  0.20           C  
ATOM    845  CG  GLU A  56      11.604   0.383  -4.122  1.00  0.30           C  
ATOM    846  CD  GLU A  56      12.122   0.609  -5.544  1.00  1.44           C  
ATOM    847  OE1 GLU A  56      13.312   0.406  -5.725  1.00  1.57           O  
ATOM    848  OE2 GLU A  56      11.299   0.971  -6.369  1.00  2.63           O  
ATOM    849  OXT GLU A  56      12.326  -2.102  -6.310  1.00  0.91           O  
ATOM    850  H   GLU A  56       9.573  -2.695  -3.179  1.00  0.09           H  
ATOM    851  HA  GLU A  56      10.006  -0.939  -5.397  1.00  0.34           H  
ATOM    852  HB2 GLU A  56      11.114  -1.279  -2.860  1.00  0.17           H  
ATOM    853  HB3 GLU A  56      12.452  -1.584  -3.956  1.00  0.16           H  
ATOM    854  HG2 GLU A  56      10.637   0.853  -4.017  1.00  0.78           H  
ATOM    855  HG3 GLU A  56      12.293   0.824  -3.417  1.00  0.61           H  
TER     856      GLU A  56                                                      
ENDMDL                                                                          
