# Supplementary material for: Comparative Performance of High-Throughput Methods for Protein pKa Predictions
Source: J Chem Inf Model. 2023 Aug 8;63(16):5169–81. doi: 10.1021/acs.jcim.3c00165 (PMC10466379; doi:10.1021/acs.jcim.3c00165)
Supplement: Supplementary file 3 — ci3c00165_si_003.zip [file ci3c00165_si_003.zip › curated_pdbs/1pga_curated_61.pdb]

MODEL       26                                                                  
ATOM      1  N   MET A   1     -14.032   1.320   3.262  1.00  1.16           N  
ATOM      2  CA  MET A   1     -13.338   0.024   3.517  1.00  0.20           C  
ATOM      3  C   MET A   1     -11.868   0.292   3.852  1.00  0.15           C  
ATOM      4  O   MET A   1     -11.345   1.344   3.548  1.00  0.18           O  
ATOM      5  CB  MET A   1     -13.415  -0.879   2.286  1.00  1.30           C  
ATOM      6  CG  MET A   1     -14.865  -0.944   1.800  1.00  1.38           C  
ATOM      7  SD  MET A   1     -15.341   0.169   0.454  1.00  2.06           S  
ATOM      8  CE  MET A   1     -17.090   0.318   0.892  1.00  1.50           C  
ATOM      9  H1  MET A   1     -13.415   2.106   3.548  1.00  1.77           H  
ATOM     10  H2  MET A   1     -14.252   1.402   2.249  1.00  2.11           H  
ATOM     11  H3  MET A   1     -14.915   1.354   3.812  1.00  1.09           H  
ATOM     12  HA  MET A   1     -13.807  -0.471   4.351  1.00  0.61           H  
ATOM     13  HB2 MET A   1     -12.788  -0.479   1.502  1.00  1.83           H  
ATOM     14  HB3 MET A   1     -13.074  -1.871   2.541  1.00  1.83           H  
ATOM     15  HG2 MET A   1     -15.068  -1.954   1.478  1.00  2.27           H  
ATOM     16  HG3 MET A   1     -15.510  -0.733   2.641  1.00  0.90           H  
ATOM     17  HE1 MET A   1     -17.516  -0.666   1.013  1.00  1.52           H  
ATOM     18  HE2 MET A   1     -17.184   0.868   1.817  1.00  0.99           H  
ATOM     19  HE3 MET A   1     -17.613   0.844   0.107  1.00  2.49           H  
ATOM     20  N   THR A   2     -11.239  -0.673   4.476  1.00  0.11           N  
ATOM     21  CA  THR A   2      -9.798  -0.509   4.849  1.00  0.07           C  
ATOM     22  C   THR A   2      -8.966  -1.634   4.229  1.00  0.06           C  
ATOM     23  O   THR A   2      -9.188  -2.795   4.509  1.00  0.11           O  
ATOM     24  CB  THR A   2      -9.665  -0.565   6.374  1.00  0.11           C  
ATOM     25  OG1 THR A   2     -10.748   0.220   6.864  1.00  0.27           O  
ATOM     26  CG2 THR A   2      -8.403   0.143   6.857  1.00  0.12           C  
ATOM     27  H   THR A   2     -11.711  -1.504   4.698  1.00  0.14           H  
ATOM     28  HA  THR A   2      -9.435   0.440   4.495  1.00  0.06           H  
ATOM     29  HB  THR A   2      -9.713  -1.573   6.746  1.00  0.16           H  
ATOM     30  HG1 THR A   2     -11.227  -0.305   7.509  1.00  0.87           H  
ATOM     31 HG21 THR A   2      -7.594  -0.041   6.165  1.00  1.00           H  
ATOM     32 HG22 THR A   2      -8.582   1.206   6.920  1.00  1.22           H  
ATOM     33 HG23 THR A   2      -8.127  -0.229   7.833  1.00  1.17           H  
ATOM     34  N   TYR A   3      -8.023  -1.266   3.404  1.00  0.07           N  
ATOM     35  CA  TYR A   3      -7.166  -2.310   2.763  1.00  0.07           C  
ATOM     36  C   TYR A   3      -5.860  -2.450   3.544  1.00  0.08           C  
ATOM     37  O   TYR A   3      -5.502  -1.579   4.313  1.00  0.11           O  
ATOM     38  CB  TYR A   3      -6.864  -1.912   1.319  1.00  0.07           C  
ATOM     39  CG  TYR A   3      -8.140  -1.371   0.668  1.00  0.08           C  
ATOM     40  CD1 TYR A   3      -8.590  -0.097   0.951  1.00  0.11           C  
ATOM     41  CD2 TYR A   3      -8.857  -2.151  -0.212  1.00  0.14           C  
ATOM     42  CE1 TYR A   3      -9.743   0.384   0.362  1.00  0.16           C  
ATOM     43  CE2 TYR A   3     -10.008  -1.670  -0.801  1.00  0.17           C  
ATOM     44  CZ  TYR A   3     -10.460  -0.399  -0.518  1.00  0.17           C  
ATOM     45  OH  TYR A   3     -11.614   0.081  -1.102  1.00  0.22           O  
ATOM     46  H   TYR A   3      -7.871  -0.313   3.217  1.00  0.10           H  
ATOM     47  HA  TYR A   3      -7.686  -3.252   2.769  1.00  0.09           H  
ATOM     48  HB2 TYR A   3      -6.102  -1.157   1.298  1.00  0.08           H  
ATOM     49  HB3 TYR A   3      -6.522  -2.777   0.768  1.00  0.10           H  
ATOM     50  HD1 TYR A   3      -8.037   0.529   1.633  1.00  0.14           H  
ATOM     51  HD2 TYR A   3      -8.515  -3.145  -0.442  1.00  0.19           H  
ATOM     52  HE1 TYR A   3     -10.087   1.381   0.592  1.00  0.21           H  
ATOM     53  HE2 TYR A   3     -10.558  -2.294  -1.489  1.00  0.22           H  
ATOM     54  HH  TYR A   3     -11.892  -0.548  -1.770  1.00  0.99           H  
ATOM     55  N   LYS A   4      -5.179  -3.541   3.327  1.00  0.06           N  
ATOM     56  CA  LYS A   4      -3.894  -3.771   4.057  1.00  0.09           C  
ATOM     57  C   LYS A   4      -2.705  -3.652   3.103  1.00  0.12           C  
ATOM     58  O   LYS A   4      -2.594  -4.395   2.157  1.00  0.13           O  
ATOM     59  CB  LYS A   4      -3.913  -5.181   4.645  1.00  0.11           C  
ATOM     60  CG  LYS A   4      -3.087  -5.202   5.938  1.00  0.15           C  
ATOM     61  CD  LYS A   4      -2.916  -6.648   6.432  1.00  0.29           C  
ATOM     62  CE  LYS A   4      -4.025  -6.971   7.438  1.00  1.50           C  
ATOM     63  NZ  LYS A   4      -5.366  -6.792   6.814  1.00  2.83           N  
ATOM     64  H   LYS A   4      -5.509  -4.208   2.691  1.00  0.05           H  
ATOM     65  HA  LYS A   4      -3.793  -3.048   4.853  1.00  0.08           H  
ATOM     66  HB2 LYS A   4      -4.929  -5.472   4.853  1.00  0.14           H  
ATOM     67  HB3 LYS A   4      -3.490  -5.867   3.931  1.00  0.20           H  
ATOM     68  HG2 LYS A   4      -2.118  -4.764   5.756  1.00  0.18           H  
ATOM     69  HG3 LYS A   4      -3.595  -4.627   6.692  1.00  0.38           H  
ATOM     70  HD2 LYS A   4      -2.969  -7.334   5.602  1.00  0.62           H  
ATOM     71  HD3 LYS A   4      -1.955  -6.753   6.913  1.00  0.83           H  
ATOM     72  HE2 LYS A   4      -3.924  -7.993   7.771  1.00  1.65           H  
ATOM     73  HE3 LYS A   4      -3.942  -6.312   8.290  1.00  2.04           H  
ATOM     74  HZ1 LYS A   4      -5.305  -6.993   5.796  1.00  3.09           H  
ATOM     75  HZ2 LYS A   4      -6.044  -7.447   7.257  1.00  3.36           H  
ATOM     76  HZ3 LYS A   4      -5.687  -5.813   6.956  1.00  3.55           H  
ATOM     77  N   LEU A   5      -1.833  -2.729   3.378  1.00  0.14           N  
ATOM     78  CA  LEU A   5      -0.646  -2.563   2.491  1.00  0.17           C  
ATOM     79  C   LEU A   5       0.473  -3.510   2.941  1.00  0.21           C  
ATOM     80  O   LEU A   5       0.561  -3.864   4.101  1.00  0.21           O  
ATOM     81  CB  LEU A   5      -0.164  -1.095   2.584  1.00  0.19           C  
ATOM     82  CG  LEU A   5       1.234  -0.899   1.924  1.00  0.23           C  
ATOM     83  CD1 LEU A   5       1.127  -1.071   0.407  1.00  0.23           C  
ATOM     84  CD2 LEU A   5       1.726   0.521   2.218  1.00  0.25           C  
ATOM     85  H   LEU A   5      -1.956  -2.149   4.155  1.00  0.14           H  
ATOM     86  HA  LEU A   5      -0.934  -2.790   1.475  1.00  0.17           H  
ATOM     87  HB2 LEU A   5      -0.879  -0.461   2.087  1.00  0.17           H  
ATOM     88  HB3 LEU A   5      -0.108  -0.808   3.626  1.00  0.19           H  
ATOM     89  HG  LEU A   5       1.945  -1.601   2.322  1.00  0.24           H  
ATOM     90 HD11 LEU A   5       0.387  -0.390   0.015  1.00  1.45           H  
ATOM     91 HD12 LEU A   5       2.081  -0.855  -0.051  1.00  1.35           H  
ATOM     92 HD13 LEU A   5       0.841  -2.083   0.168  1.00  1.07           H  
ATOM     93 HD21 LEU A   5       1.568   0.758   3.259  1.00  1.21           H  
ATOM     94 HD22 LEU A   5       2.780   0.594   1.994  1.00  1.01           H  
ATOM     95 HD23 LEU A   5       1.187   1.226   1.608  1.00  1.24           H  
ATOM     96  N   ILE A   6       1.305  -3.889   2.007  1.00  0.25           N  
ATOM     97  CA  ILE A   6       2.440  -4.784   2.339  1.00  0.28           C  
ATOM     98  C   ILE A   6       3.702  -4.295   1.618  1.00  0.19           C  
ATOM     99  O   ILE A   6       3.863  -4.500   0.431  1.00  0.08           O  
ATOM    100  CB  ILE A   6       2.107  -6.210   1.907  1.00  0.33           C  
ATOM    101  CG1 ILE A   6       1.087  -6.792   2.899  1.00  0.60           C  
ATOM    102  CG2 ILE A   6       3.389  -7.052   1.925  1.00  0.30           C  
ATOM    103  CD1 ILE A   6       0.610  -8.169   2.419  1.00  0.61           C  
ATOM    104  H   ILE A   6       1.182  -3.587   1.097  1.00  0.26           H  
ATOM    105  HA  ILE A   6       2.606  -4.760   3.393  1.00  0.37           H  
ATOM    106  HB  ILE A   6       1.692  -6.200   0.911  1.00  0.36           H  
ATOM    107 HG12 ILE A   6       1.546  -6.889   3.871  1.00  0.70           H  
ATOM    108 HG13 ILE A   6       0.241  -6.126   2.976  1.00  0.76           H  
ATOM    109 HG21 ILE A   6       3.962  -6.823   2.812  1.00  1.21           H  
ATOM    110 HG22 ILE A   6       3.143  -8.101   1.923  1.00  0.73           H  
ATOM    111 HG23 ILE A   6       3.984  -6.827   1.053  1.00  1.24           H  
ATOM    112 HD11 ILE A   6       0.875  -8.312   1.383  1.00  0.75           H  
ATOM    113 HD12 ILE A   6       1.074  -8.942   3.015  1.00  1.56           H  
ATOM    114 HD13 ILE A   6      -0.463  -8.238   2.524  1.00  1.35           H  
ATOM    115  N   LEU A   7       4.570  -3.657   2.356  1.00  0.26           N  
ATOM    116  CA  LEU A   7       5.819  -3.124   1.733  1.00  0.23           C  
ATOM    117  C   LEU A   7       6.856  -4.234   1.550  1.00  0.16           C  
ATOM    118  O   LEU A   7       7.296  -4.840   2.507  1.00  0.20           O  
ATOM    119  CB  LEU A   7       6.398  -2.035   2.635  1.00  0.35           C  
ATOM    120  CG  LEU A   7       5.463  -0.825   2.630  1.00  0.33           C  
ATOM    121  CD1 LEU A   7       5.207  -0.382   4.072  1.00  0.28           C  
ATOM    122  CD2 LEU A   7       6.126   0.321   1.862  1.00  0.33           C  
ATOM    123  H   LEU A   7       4.403  -3.528   3.312  1.00  0.35           H  
ATOM    124  HA  LEU A   7       5.586  -2.700   0.778  1.00  0.19           H  
ATOM    125  HB2 LEU A   7       6.495  -2.413   3.641  1.00  0.41           H  
ATOM    126  HB3 LEU A   7       7.372  -1.742   2.272  1.00  0.41           H  
ATOM    127  HG  LEU A   7       4.528  -1.087   2.158  1.00  0.36           H  
ATOM    128 HD11 LEU A   7       6.146  -0.166   4.559  1.00  0.96           H  
ATOM    129 HD12 LEU A   7       4.591   0.505   4.078  1.00  1.16           H  
ATOM    130 HD13 LEU A   7       4.700  -1.170   4.611  1.00  0.78           H  
ATOM    131 HD21 LEU A   7       6.352   0.002   0.855  1.00  1.11           H  
ATOM    132 HD22 LEU A   7       5.459   1.170   1.824  1.00  1.21           H  
ATOM    133 HD23 LEU A   7       7.041   0.610   2.357  1.00  1.13           H  
ATOM    134  N   ASN A   8       7.218  -4.476   0.314  1.00  0.10           N  
ATOM    135  CA  ASN A   8       8.233  -5.528   0.029  1.00  0.07           C  
ATOM    136  C   ASN A   8       9.568  -4.858  -0.345  1.00  0.08           C  
ATOM    137  O   ASN A   8      10.277  -5.298  -1.229  1.00  0.11           O  
ATOM    138  CB  ASN A   8       7.713  -6.388  -1.131  1.00  0.09           C  
ATOM    139  CG  ASN A   8       7.355  -7.774  -0.621  1.00  0.13           C  
ATOM    140  OD1 ASN A   8       8.132  -8.430   0.041  1.00  0.12           O  
ATOM    141  ND2 ASN A   8       6.182  -8.256  -0.911  1.00  0.19           N  
ATOM    142  H   ASN A   8       6.816  -3.971  -0.430  1.00  0.11           H  
ATOM    143  HA  ASN A   8       8.373  -6.142   0.903  1.00  0.10           H  
ATOM    144  HB2 ASN A   8       6.827  -5.938  -1.544  1.00  0.08           H  
ATOM    145  HB3 ASN A   8       8.456  -6.472  -1.901  1.00  0.09           H  
ATOM    146 HD21 ASN A   8       5.555  -7.727  -1.448  1.00  0.20           H  
ATOM    147 HD22 ASN A   8       5.929  -9.139  -0.594  1.00  0.22           H  
ATOM    148  N   GLY A   9       9.886  -3.810   0.360  1.00  0.10           N  
ATOM    149  CA  GLY A   9      11.150  -3.085   0.061  1.00  0.13           C  
ATOM    150  C   GLY A   9      12.340  -4.041   0.120  1.00  0.12           C  
ATOM    151  O   GLY A   9      12.386  -4.932   0.945  1.00  0.10           O  
ATOM    152  H   GLY A   9       9.303  -3.510   1.087  1.00  0.11           H  
ATOM    153  HA2 GLY A   9      11.087  -2.661  -0.925  1.00  0.18           H  
ATOM    154  HA3 GLY A   9      11.289  -2.292   0.780  1.00  0.15           H  
ATOM    155  N   LYS A  10      13.279  -3.834  -0.761  1.00  0.17           N  
ATOM    156  CA  LYS A  10      14.476  -4.727  -0.778  1.00  0.20           C  
ATOM    157  C   LYS A  10      15.192  -4.676   0.573  1.00  0.23           C  
ATOM    158  O   LYS A  10      15.389  -5.689   1.213  1.00  0.43           O  
ATOM    159  CB  LYS A  10      15.442  -4.270  -1.877  1.00  0.27           C  
ATOM    160  CG  LYS A  10      14.756  -3.228  -2.762  1.00  1.63           C  
ATOM    161  CD  LYS A  10      15.643  -2.941  -3.975  1.00  1.80           C  
ATOM    162  CE  LYS A  10      15.268  -3.896  -5.109  1.00  1.96           C  
ATOM    163  NZ  LYS A  10      16.417  -4.077  -6.041  1.00  1.97           N  
ATOM    164  H   LYS A  10      13.199  -3.098  -1.402  1.00  0.21           H  
ATOM    165  HA  LYS A  10      14.164  -5.739  -0.978  1.00  0.19           H  
ATOM    166  HB2 LYS A  10      16.323  -3.838  -1.427  1.00  1.57           H  
ATOM    167  HB3 LYS A  10      15.733  -5.119  -2.478  1.00  1.41           H  
ATOM    168  HG2 LYS A  10      13.799  -3.603  -3.095  1.00  2.31           H  
ATOM    169  HG3 LYS A  10      14.605  -2.317  -2.201  1.00  2.65           H  
ATOM    170  HD2 LYS A  10      15.500  -1.920  -4.297  1.00  2.85           H  
ATOM    171  HD3 LYS A  10      16.680  -3.084  -3.708  1.00  1.38           H  
ATOM    172  HE2 LYS A  10      14.993  -4.855  -4.697  1.00  1.73           H  
ATOM    173  HE3 LYS A  10      14.430  -3.494  -5.658  1.00  3.09           H  
ATOM    174  HZ1 LYS A  10      17.300  -4.131  -5.494  1.00  1.52           H  
ATOM    175  HZ2 LYS A  10      16.290  -4.957  -6.581  1.00  2.14           H  
ATOM    176  HZ3 LYS A  10      16.463  -3.271  -6.695  1.00  2.85           H  
ATOM    177  N   THR A  11      15.563  -3.495   0.978  1.00  0.35           N  
ATOM    178  CA  THR A  11      16.269  -3.355   2.278  1.00  0.36           C  
ATOM    179  C   THR A  11      15.269  -3.056   3.401  1.00  0.31           C  
ATOM    180  O   THR A  11      15.655  -2.843   4.533  1.00  0.30           O  
ATOM    181  CB  THR A  11      17.274  -2.205   2.171  1.00  0.42           C  
ATOM    182  OG1 THR A  11      16.585  -1.189   1.451  1.00  0.36           O  
ATOM    183  CG2 THR A  11      18.474  -2.575   1.298  1.00  0.43           C  
ATOM    184  H   THR A  11      15.383  -2.704   0.430  1.00  0.56           H  
ATOM    185  HA  THR A  11      16.793  -4.268   2.503  1.00  0.36           H  
ATOM    186  HB  THR A  11      17.585  -1.854   3.135  1.00  0.52           H  
ATOM    187  HG1 THR A  11      16.216  -0.571   2.088  1.00  0.72           H  
ATOM    188 HG21 THR A  11      18.362  -3.583   0.927  1.00  1.24           H  
ATOM    189 HG22 THR A  11      18.538  -1.894   0.462  1.00  0.93           H  
ATOM    190 HG23 THR A  11      19.381  -2.509   1.879  1.00  1.31           H  
ATOM    191  N   LEU A  12      14.004  -3.043   3.069  1.00  0.28           N  
ATOM    192  CA  LEU A  12      12.985  -2.755   4.126  1.00  0.25           C  
ATOM    193  C   LEU A  12      11.653  -3.449   3.811  1.00  0.26           C  
ATOM    194  O   LEU A  12      11.306  -3.656   2.665  1.00  0.60           O  
ATOM    195  CB  LEU A  12      12.762  -1.244   4.207  1.00  0.25           C  
ATOM    196  CG  LEU A  12      12.136  -0.902   5.563  1.00  0.28           C  
ATOM    197  CD1 LEU A  12      13.242  -0.526   6.551  1.00  0.38           C  
ATOM    198  CD2 LEU A  12      11.187   0.288   5.396  1.00  0.20           C  
ATOM    199  H   LEU A  12      13.728  -3.218   2.141  1.00  0.29           H  
ATOM    200  HA  LEU A  12      13.351  -3.107   5.074  1.00  0.22           H  
ATOM    201  HB2 LEU A  12      13.708  -0.732   4.104  1.00  0.27           H  
ATOM    202  HB3 LEU A  12      12.102  -0.931   3.411  1.00  0.21           H  
ATOM    203  HG  LEU A  12      11.588  -1.754   5.937  1.00  0.35           H  
ATOM    204 HD11 LEU A  12      14.091  -1.180   6.413  1.00  1.28           H  
ATOM    205 HD12 LEU A  12      13.550   0.495   6.383  1.00  1.22           H  
ATOM    206 HD13 LEU A  12      12.877  -0.626   7.562  1.00  0.66           H  
ATOM    207 HD21 LEU A  12      11.715   1.115   4.946  1.00  1.21           H  
ATOM    208 HD22 LEU A  12      10.358   0.007   4.763  1.00  1.22           H  
ATOM    209 HD23 LEU A  12      10.809   0.591   6.362  1.00  1.04           H  
ATOM    210  N   LYS A  13      10.943  -3.801   4.844  1.00  0.22           N  
ATOM    211  CA  LYS A  13       9.624  -4.469   4.645  1.00  0.24           C  
ATOM    212  C   LYS A  13       8.657  -4.017   5.744  1.00  0.33           C  
ATOM    213  O   LYS A  13       9.038  -3.892   6.891  1.00  0.38           O  
ATOM    214  CB  LYS A  13       9.802  -5.988   4.718  1.00  0.27           C  
ATOM    215  CG  LYS A  13      10.554  -6.478   3.478  1.00  0.21           C  
ATOM    216  CD  LYS A  13      10.720  -7.997   3.565  1.00  0.67           C  
ATOM    217  CE  LYS A  13      11.208  -8.529   2.218  1.00  1.19           C  
ATOM    218  NZ  LYS A  13      10.066  -9.055   1.423  1.00  2.63           N  
ATOM    219  H   LYS A  13      11.273  -3.626   5.750  1.00  0.46           H  
ATOM    220  HA  LYS A  13       9.226  -4.199   3.683  1.00  0.20           H  
ATOM    221  HB2 LYS A  13      10.360  -6.244   5.600  1.00  0.32           H  
ATOM    222  HB3 LYS A  13       8.833  -6.463   4.764  1.00  0.40           H  
ATOM    223  HG2 LYS A  13       9.997  -6.223   2.590  1.00  0.48           H  
ATOM    224  HG3 LYS A  13      11.526  -6.012   3.432  1.00  0.26           H  
ATOM    225  HD2 LYS A  13      11.439  -8.240   4.334  1.00  0.75           H  
ATOM    226  HD3 LYS A  13       9.771  -8.452   3.812  1.00  1.41           H  
ATOM    227  HE2 LYS A  13      11.685  -7.733   1.666  1.00  1.66           H  
ATOM    228  HE3 LYS A  13      11.921  -9.323   2.379  1.00  1.22           H  
ATOM    229  HZ1 LYS A  13       9.300  -8.352   1.412  1.00  3.35           H  
ATOM    230  HZ2 LYS A  13      10.378  -9.244   0.449  1.00  3.07           H  
ATOM    231  HZ3 LYS A  13       9.720  -9.936   1.854  1.00  3.00           H  
ATOM    232  N   GLY A  14       7.428  -3.781   5.378  1.00  0.37           N  
ATOM    233  CA  GLY A  14       6.444  -3.328   6.402  1.00  0.48           C  
ATOM    234  C   GLY A  14       5.022  -3.748   6.021  1.00  0.29           C  
ATOM    235  O   GLY A  14       4.821  -4.518   5.103  1.00  0.23           O  
ATOM    236  H   GLY A  14       7.155  -3.900   4.444  1.00  0.34           H  
ATOM    237  HA2 GLY A  14       6.699  -3.765   7.356  1.00  0.66           H  
ATOM    238  HA3 GLY A  14       6.486  -2.252   6.482  1.00  0.57           H  
ATOM    239  N   GLU A  15       4.067  -3.226   6.742  1.00  0.24           N  
ATOM    240  CA  GLU A  15       2.647  -3.573   6.457  1.00  0.17           C  
ATOM    241  C   GLU A  15       1.726  -2.753   7.368  1.00  0.17           C  
ATOM    242  O   GLU A  15       1.802  -2.848   8.576  1.00  0.21           O  
ATOM    243  CB  GLU A  15       2.436  -5.072   6.707  1.00  0.34           C  
ATOM    244  CG  GLU A  15       0.943  -5.360   6.901  1.00  1.84           C  
ATOM    245  CD  GLU A  15       0.577  -5.179   8.376  1.00  2.33           C  
ATOM    246  OE1 GLU A  15       1.099  -5.952   9.163  1.00  1.87           O  
ATOM    247  OE2 GLU A  15      -0.204  -4.278   8.634  1.00  3.73           O  
ATOM    248  H   GLU A  15       4.281  -2.600   7.462  1.00  0.31           H  
ATOM    249  HA  GLU A  15       2.426  -3.347   5.428  1.00  0.17           H  
ATOM    250  HB2 GLU A  15       2.805  -5.634   5.861  1.00  1.69           H  
ATOM    251  HB3 GLU A  15       2.979  -5.370   7.591  1.00  1.86           H  
ATOM    252  HG2 GLU A  15       0.355  -4.681   6.301  1.00  3.41           H  
ATOM    253  HG3 GLU A  15       0.726  -6.375   6.604  1.00  2.53           H  
ATOM    254  N   THR A  16       0.875  -1.966   6.767  1.00  0.19           N  
ATOM    255  CA  THR A  16      -0.059  -1.129   7.583  1.00  0.17           C  
ATOM    256  C   THR A  16      -1.433  -1.082   6.911  1.00  0.17           C  
ATOM    257  O   THR A  16      -1.590  -1.553   5.806  1.00  0.39           O  
ATOM    258  CB  THR A  16       0.510   0.289   7.708  1.00  0.16           C  
ATOM    259  OG1 THR A  16      -0.289   0.913   8.707  1.00  0.48           O  
ATOM    260  CG2 THR A  16       0.277   1.103   6.441  1.00  0.54           C  
ATOM    261  H   THR A  16       0.843  -1.931   5.785  1.00  0.25           H  
ATOM    262  HA  THR A  16      -0.159  -1.559   8.566  1.00  0.19           H  
ATOM    263  HB  THR A  16       1.548   0.285   7.985  1.00  0.19           H  
ATOM    264  HG1 THR A  16      -1.210   0.720   8.515  1.00  0.66           H  
ATOM    265 HG21 THR A  16       0.228   0.443   5.587  1.00  0.91           H  
ATOM    266 HG22 THR A  16      -0.651   1.649   6.524  1.00  1.70           H  
ATOM    267 HG23 THR A  16       1.088   1.802   6.303  1.00  0.96           H  
ATOM    268  N   THR A  17      -2.400  -0.515   7.596  1.00  0.25           N  
ATOM    269  CA  THR A  17      -3.781  -0.449   7.008  1.00  0.19           C  
ATOM    270  C   THR A  17      -4.288   0.998   6.990  1.00  0.16           C  
ATOM    271  O   THR A  17      -4.016   1.765   7.891  1.00  0.20           O  
ATOM    272  CB  THR A  17      -4.738  -1.297   7.858  1.00  0.19           C  
ATOM    273  OG1 THR A  17      -5.078  -0.462   8.961  1.00  0.19           O  
ATOM    274  CG2 THR A  17      -4.043  -2.507   8.484  1.00  0.27           C  
ATOM    275  H   THR A  17      -2.222  -0.137   8.482  1.00  0.47           H  
ATOM    276  HA  THR A  17      -3.770  -0.832   6.004  1.00  0.18           H  
ATOM    277  HB  THR A  17      -5.612  -1.592   7.305  1.00  0.15           H  
ATOM    278  HG1 THR A  17      -5.765   0.144   8.673  1.00  1.06           H  
ATOM    279 HG21 THR A  17      -3.146  -2.742   7.938  1.00  1.07           H  
ATOM    280 HG22 THR A  17      -3.788  -2.290   9.510  1.00  1.30           H  
ATOM    281 HG23 THR A  17      -4.707  -3.361   8.457  1.00  0.81           H  
ATOM    282  N   THR A  18      -5.016   1.334   5.954  1.00  0.15           N  
ATOM    283  CA  THR A  18      -5.569   2.721   5.853  1.00  0.18           C  
ATOM    284  C   THR A  18      -7.036   2.672   5.403  1.00  0.15           C  
ATOM    285  O   THR A  18      -7.439   1.780   4.677  1.00  0.10           O  
ATOM    286  CB  THR A  18      -4.750   3.518   4.833  1.00  0.21           C  
ATOM    287  OG1 THR A  18      -5.006   4.883   5.152  1.00  0.27           O  
ATOM    288  CG2 THR A  18      -5.281   3.333   3.412  1.00  0.16           C  
ATOM    289  H   THR A  18      -5.191   0.682   5.244  1.00  0.16           H  
ATOM    290  HA  THR A  18      -5.509   3.204   6.813  1.00  0.23           H  
ATOM    291  HB  THR A  18      -3.700   3.294   4.891  1.00  0.24           H  
ATOM    292  HG1 THR A  18      -4.180   5.283   5.435  1.00  0.80           H  
ATOM    293 HG21 THR A  18      -5.610   2.316   3.272  1.00  1.06           H  
ATOM    294 HG22 THR A  18      -6.114   4.001   3.245  1.00  1.26           H  
ATOM    295 HG23 THR A  18      -4.501   3.555   2.699  1.00  1.03           H  
ATOM    296  N   GLU A  19      -7.803   3.634   5.842  1.00  0.21           N  
ATOM    297  CA  GLU A  19      -9.241   3.662   5.449  1.00  0.24           C  
ATOM    298  C   GLU A  19      -9.407   4.391   4.110  1.00  0.31           C  
ATOM    299  O   GLU A  19      -9.007   5.530   3.968  1.00  0.35           O  
ATOM    300  CB  GLU A  19     -10.041   4.391   6.529  1.00  0.29           C  
ATOM    301  CG  GLU A  19     -11.206   3.506   6.974  1.00  0.87           C  
ATOM    302  CD  GLU A  19     -12.119   4.301   7.909  1.00  1.12           C  
ATOM    303  OE1 GLU A  19     -12.613   5.317   7.448  1.00  1.43           O  
ATOM    304  OE2 GLU A  19     -12.271   3.848   9.031  1.00  1.79           O  
ATOM    305  H   GLU A  19      -7.436   4.330   6.425  1.00  0.26           H  
ATOM    306  HA  GLU A  19      -9.606   2.654   5.355  1.00  0.22           H  
ATOM    307  HB2 GLU A  19      -9.402   4.602   7.373  1.00  0.18           H  
ATOM    308  HB3 GLU A  19     -10.422   5.320   6.132  1.00  0.63           H  
ATOM    309  HG2 GLU A  19     -11.772   3.184   6.111  1.00  1.32           H  
ATOM    310  HG3 GLU A  19     -10.829   2.639   7.495  1.00  1.05           H  
ATOM    311  N   ALA A  20      -9.991   3.714   3.157  1.00  0.34           N  
ATOM    312  CA  ALA A  20     -10.194   4.348   1.819  1.00  0.44           C  
ATOM    313  C   ALA A  20     -11.568   3.965   1.256  1.00  0.55           C  
ATOM    314  O   ALA A  20     -11.897   2.799   1.155  1.00  0.80           O  
ATOM    315  CB  ALA A  20      -9.099   3.863   0.870  1.00  0.40           C  
ATOM    316  H   ALA A  20     -10.291   2.797   3.318  1.00  0.33           H  
ATOM    317  HA  ALA A  20     -10.135   5.417   1.915  1.00  0.47           H  
ATOM    318  HB1 ALA A  20      -8.585   3.020   1.306  1.00  1.21           H  
ATOM    319  HB2 ALA A  20      -9.536   3.566  -0.072  1.00  1.19           H  
ATOM    320  HB3 ALA A  20      -8.388   4.657   0.697  1.00  0.60           H  
ATOM    321  N   VAL A  21     -12.343   4.956   0.902  1.00  0.58           N  
ATOM    322  CA  VAL A  21     -13.698   4.665   0.343  1.00  0.66           C  
ATOM    323  C   VAL A  21     -13.577   4.130  -1.087  1.00  0.50           C  
ATOM    324  O   VAL A  21     -14.448   3.431  -1.567  1.00  0.56           O  
ATOM    325  CB  VAL A  21     -14.525   5.949   0.338  1.00  0.83           C  
ATOM    326  CG1 VAL A  21     -13.679   7.093  -0.223  1.00  0.81           C  
ATOM    327  CG2 VAL A  21     -15.754   5.751  -0.551  1.00  0.76           C  
ATOM    328  H   VAL A  21     -12.039   5.882   1.004  1.00  0.71           H  
ATOM    329  HA  VAL A  21     -14.187   3.929   0.959  1.00  0.74           H  
ATOM    330  HB  VAL A  21     -14.838   6.185   1.345  1.00  1.21           H  
ATOM    331 HG11 VAL A  21     -13.182   6.769  -1.126  1.00  0.77           H  
ATOM    332 HG12 VAL A  21     -14.311   7.938  -0.447  1.00  1.31           H  
ATOM    333 HG13 VAL A  21     -12.936   7.387   0.505  1.00  1.54           H  
ATOM    334 HG21 VAL A  21     -16.095   4.729  -0.481  1.00  1.64           H  
ATOM    335 HG22 VAL A  21     -16.547   6.412  -0.230  1.00  0.72           H  
ATOM    336 HG23 VAL A  21     -15.502   5.972  -1.577  1.00  1.29           H  
ATOM    337  N   ASP A  22     -12.497   4.474  -1.739  1.00  0.33           N  
ATOM    338  CA  ASP A  22     -12.296   3.993  -3.139  1.00  0.17           C  
ATOM    339  C   ASP A  22     -10.827   3.615  -3.360  1.00  0.12           C  
ATOM    340  O   ASP A  22      -9.955   4.038  -2.624  1.00  0.23           O  
ATOM    341  CB  ASP A  22     -12.695   5.100  -4.115  1.00  0.23           C  
ATOM    342  CG  ASP A  22     -11.698   6.254  -4.009  1.00  0.22           C  
ATOM    343  OD1 ASP A  22     -11.820   6.986  -3.041  1.00  1.07           O  
ATOM    344  OD2 ASP A  22     -10.873   6.339  -4.901  1.00  0.75           O  
ATOM    345  H   ASP A  22     -11.824   5.044  -1.312  1.00  0.34           H  
ATOM    346  HA  ASP A  22     -12.913   3.128  -3.312  1.00  0.18           H  
ATOM    347  HB2 ASP A  22     -12.691   4.717  -5.124  1.00  0.26           H  
ATOM    348  HB3 ASP A  22     -13.684   5.461  -3.874  1.00  0.29           H  
ATOM    349  N   ALA A  23     -10.584   2.828  -4.370  1.00  0.05           N  
ATOM    350  CA  ALA A  23      -9.181   2.401  -4.651  1.00  0.15           C  
ATOM    351  C   ALA A  23      -8.322   3.605  -5.052  1.00  0.27           C  
ATOM    352  O   ALA A  23      -7.142   3.651  -4.767  1.00  0.36           O  
ATOM    353  CB  ALA A  23      -9.189   1.382  -5.788  1.00  0.24           C  
ATOM    354  H   ALA A  23     -11.318   2.518  -4.943  1.00  0.10           H  
ATOM    355  HA  ALA A  23      -8.765   1.945  -3.770  1.00  0.13           H  
ATOM    356  HB1 ALA A  23     -10.014   1.586  -6.455  1.00  1.03           H  
ATOM    357  HB2 ALA A  23      -8.263   1.444  -6.340  1.00  1.22           H  
ATOM    358  HB3 ALA A  23      -9.296   0.386  -5.384  1.00  0.80           H  
ATOM    359  N   ALA A  24      -8.931   4.555  -5.704  1.00  0.30           N  
ATOM    360  CA  ALA A  24      -8.158   5.759  -6.134  1.00  0.44           C  
ATOM    361  C   ALA A  24      -7.521   6.447  -4.921  1.00  0.46           C  
ATOM    362  O   ALA A  24      -6.321   6.636  -4.873  1.00  0.52           O  
ATOM    363  CB  ALA A  24      -9.101   6.734  -6.838  1.00  0.51           C  
ATOM    364  H   ALA A  24      -9.886   4.482  -5.911  1.00  0.23           H  
ATOM    365  HA  ALA A  24      -7.385   5.457  -6.818  1.00  0.50           H  
ATOM    366  HB1 ALA A  24     -10.021   6.230  -7.096  1.00  1.10           H  
ATOM    367  HB2 ALA A  24      -9.322   7.564  -6.183  1.00  1.52           H  
ATOM    368  HB3 ALA A  24      -8.635   7.106  -7.738  1.00  0.80           H  
ATOM    369  N   THR A  25      -8.336   6.803  -3.968  1.00  0.44           N  
ATOM    370  CA  THR A  25      -7.789   7.483  -2.759  1.00  0.49           C  
ATOM    371  C   THR A  25      -6.817   6.556  -2.019  1.00  0.39           C  
ATOM    372  O   THR A  25      -5.990   7.007  -1.252  1.00  0.51           O  
ATOM    373  CB  THR A  25      -8.948   7.874  -1.832  1.00  0.54           C  
ATOM    374  OG1 THR A  25      -8.481   9.022  -1.132  1.00  0.60           O  
ATOM    375  CG2 THR A  25      -9.196   6.820  -0.755  1.00  0.65           C  
ATOM    376  H   THR A  25      -9.296   6.626  -4.045  1.00  0.42           H  
ATOM    377  HA  THR A  25      -7.266   8.374  -3.061  1.00  0.59           H  
ATOM    378  HB  THR A  25      -9.847   8.091  -2.380  1.00  0.75           H  
ATOM    379  HG1 THR A  25      -7.580   8.850  -0.847  1.00  0.39           H  
ATOM    380 HG21 THR A  25      -9.176   5.835  -1.196  1.00  0.72           H  
ATOM    381 HG22 THR A  25      -8.430   6.888   0.004  1.00  1.41           H  
ATOM    382 HG23 THR A  25     -10.161   6.986  -0.300  1.00  1.15           H  
ATOM    383  N   ALA A  26      -6.933   5.276  -2.265  1.00  0.18           N  
ATOM    384  CA  ALA A  26      -6.015   4.318  -1.582  1.00  0.12           C  
ATOM    385  C   ALA A  26      -4.633   4.349  -2.245  1.00  0.20           C  
ATOM    386  O   ALA A  26      -3.619   4.336  -1.575  1.00  0.32           O  
ATOM    387  CB  ALA A  26      -6.598   2.907  -1.678  1.00  0.10           C  
ATOM    388  H   ALA A  26      -7.617   4.951  -2.890  1.00  0.10           H  
ATOM    389  HA  ALA A  26      -5.921   4.592  -0.546  1.00  0.09           H  
ATOM    390  HB1 ALA A  26      -7.613   2.906  -1.309  1.00  1.12           H  
ATOM    391  HB2 ALA A  26      -6.593   2.580  -2.707  1.00  1.16           H  
ATOM    392  HB3 ALA A  26      -6.004   2.227  -1.086  1.00  1.18           H  
ATOM    393  N   GLU A  27      -4.624   4.390  -3.551  1.00  0.16           N  
ATOM    394  CA  GLU A  27      -3.322   4.422  -4.277  1.00  0.24           C  
ATOM    395  C   GLU A  27      -2.460   5.594  -3.789  1.00  0.22           C  
ATOM    396  O   GLU A  27      -1.277   5.443  -3.562  1.00  0.22           O  
ATOM    397  CB  GLU A  27      -3.592   4.587  -5.773  1.00  0.35           C  
ATOM    398  CG  GLU A  27      -3.747   3.208  -6.421  1.00  0.35           C  
ATOM    399  CD  GLU A  27      -3.986   3.383  -7.922  1.00  0.45           C  
ATOM    400  OE1 GLU A  27      -2.997   3.571  -8.609  1.00  0.88           O  
ATOM    401  OE2 GLU A  27      -5.145   3.319  -8.296  1.00  0.89           O  
ATOM    402  H   GLU A  27      -5.465   4.394  -4.051  1.00  0.12           H  
ATOM    403  HA  GLU A  27      -2.796   3.499  -4.109  1.00  0.27           H  
ATOM    404  HB2 GLU A  27      -4.498   5.158  -5.916  1.00  0.36           H  
ATOM    405  HB3 GLU A  27      -2.769   5.111  -6.232  1.00  0.60           H  
ATOM    406  HG2 GLU A  27      -2.850   2.626  -6.270  1.00  0.61           H  
ATOM    407  HG3 GLU A  27      -4.586   2.692  -5.984  1.00  0.27           H  
ATOM    408  N   LYS A  28      -3.071   6.740  -3.638  1.00  0.23           N  
ATOM    409  CA  LYS A  28      -2.288   7.930  -3.183  1.00  0.23           C  
ATOM    410  C   LYS A  28      -2.070   7.901  -1.664  1.00  0.19           C  
ATOM    411  O   LYS A  28      -0.990   8.192  -1.188  1.00  0.14           O  
ATOM    412  CB  LYS A  28      -3.045   9.205  -3.561  1.00  0.28           C  
ATOM    413  CG  LYS A  28      -4.512   8.863  -3.825  1.00  1.09           C  
ATOM    414  CD  LYS A  28      -5.308  10.161  -3.972  1.00  1.07           C  
ATOM    415  CE  LYS A  28      -6.183  10.076  -5.225  1.00  1.57           C  
ATOM    416  NZ  LYS A  28      -7.134  11.222  -5.275  1.00  2.04           N  
ATOM    417  H   LYS A  28      -4.031   6.818  -3.822  1.00  0.27           H  
ATOM    418  HA  LYS A  28      -1.332   7.932  -3.676  1.00  0.23           H  
ATOM    419  HB2 LYS A  28      -2.980   9.918  -2.752  1.00  1.03           H  
ATOM    420  HB3 LYS A  28      -2.607   9.636  -4.449  1.00  0.64           H  
ATOM    421  HG2 LYS A  28      -4.591   8.284  -4.734  1.00  1.54           H  
ATOM    422  HG3 LYS A  28      -4.906   8.286  -3.002  1.00  1.77           H  
ATOM    423  HD2 LYS A  28      -5.933  10.304  -3.103  1.00  2.05           H  
ATOM    424  HD3 LYS A  28      -4.628  10.996  -4.061  1.00  0.80           H  
ATOM    425  HE2 LYS A  28      -5.557  10.097  -6.104  1.00  1.68           H  
ATOM    426  HE3 LYS A  28      -6.742   9.152  -5.213  1.00  2.43           H  
ATOM    427  HZ1 LYS A  28      -7.243  11.625  -4.323  1.00  1.94           H  
ATOM    428  HZ2 LYS A  28      -6.764  11.950  -5.920  1.00  1.99           H  
ATOM    429  HZ3 LYS A  28      -8.057  10.891  -5.620  1.00  3.07           H  
ATOM    430  N   VAL A  29      -3.094   7.552  -0.935  1.00  0.24           N  
ATOM    431  CA  VAL A  29      -2.951   7.515   0.551  1.00  0.21           C  
ATOM    432  C   VAL A  29      -1.764   6.633   0.951  1.00  0.18           C  
ATOM    433  O   VAL A  29      -0.864   7.071   1.641  1.00  0.19           O  
ATOM    434  CB  VAL A  29      -4.231   6.954   1.167  1.00  0.19           C  
ATOM    435  CG1 VAL A  29      -3.969   6.593   2.631  1.00  0.12           C  
ATOM    436  CG2 VAL A  29      -5.330   8.017   1.101  1.00  0.27           C  
ATOM    437  H   VAL A  29      -3.944   7.313  -1.357  1.00  0.30           H  
ATOM    438  HA  VAL A  29      -2.790   8.514   0.917  1.00  0.21           H  
ATOM    439  HB  VAL A  29      -4.541   6.074   0.624  1.00  0.20           H  
ATOM    440 HG11 VAL A  29      -3.365   7.360   3.092  1.00  1.08           H  
ATOM    441 HG12 VAL A  29      -4.907   6.511   3.160  1.00  1.16           H  
ATOM    442 HG13 VAL A  29      -3.447   5.649   2.686  1.00  1.04           H  
ATOM    443 HG21 VAL A  29      -5.178   8.645   0.236  1.00  0.97           H  
ATOM    444 HG22 VAL A  29      -6.296   7.539   1.029  1.00  1.12           H  
ATOM    445 HG23 VAL A  29      -5.300   8.626   1.992  1.00  1.38           H  
ATOM    446  N   PHE A  30      -1.784   5.409   0.507  1.00  0.16           N  
ATOM    447  CA  PHE A  30      -0.663   4.492   0.863  1.00  0.14           C  
ATOM    448  C   PHE A  30       0.649   4.996   0.245  1.00  0.13           C  
ATOM    449  O   PHE A  30       1.673   5.013   0.895  1.00  0.18           O  
ATOM    450  CB  PHE A  30      -0.962   3.087   0.328  1.00  0.16           C  
ATOM    451  CG  PHE A  30      -1.804   2.289   1.340  1.00  0.16           C  
ATOM    452  CD1 PHE A  30      -1.334   2.042   2.623  1.00  0.17           C  
ATOM    453  CD2 PHE A  30      -3.048   1.798   0.979  1.00  0.15           C  
ATOM    454  CE1 PHE A  30      -2.102   1.318   3.521  1.00  0.17           C  
ATOM    455  CE2 PHE A  30      -3.805   1.076   1.880  1.00  0.15           C  
ATOM    456  CZ  PHE A  30      -3.331   0.836   3.147  1.00  0.16           C  
ATOM    457  H   PHE A  30      -2.524   5.096  -0.057  1.00  0.17           H  
ATOM    458  HA  PHE A  30      -0.562   4.458   1.931  1.00  0.13           H  
ATOM    459  HB2 PHE A  30      -1.502   3.160  -0.603  1.00  0.17           H  
ATOM    460  HB3 PHE A  30      -0.036   2.565   0.156  1.00  0.16           H  
ATOM    461  HD1 PHE A  30      -0.360   2.397   2.916  1.00  0.17           H  
ATOM    462  HD2 PHE A  30      -3.431   1.981  -0.013  1.00  0.14           H  
ATOM    463  HE1 PHE A  30      -1.736   1.138   4.518  1.00  0.17           H  
ATOM    464  HE2 PHE A  30      -4.769   0.703   1.592  1.00  0.14           H  
ATOM    465  HZ  PHE A  30      -3.919   0.246   3.844  1.00  0.15           H  
ATOM    466  N   LYS A  31       0.592   5.396  -0.997  1.00  0.09           N  
ATOM    467  CA  LYS A  31       1.836   5.894  -1.656  1.00  0.09           C  
ATOM    468  C   LYS A  31       2.480   6.991  -0.806  1.00  0.07           C  
ATOM    469  O   LYS A  31       3.689   7.082  -0.723  1.00  0.11           O  
ATOM    470  CB  LYS A  31       1.493   6.443  -3.037  1.00  0.10           C  
ATOM    471  CG  LYS A  31       2.771   6.976  -3.697  1.00  0.13           C  
ATOM    472  CD  LYS A  31       2.519   7.213  -5.195  1.00  0.43           C  
ATOM    473  CE  LYS A  31       2.293   5.873  -5.912  1.00  2.13           C  
ATOM    474  NZ  LYS A  31       0.842   5.670  -6.189  1.00  3.40           N  
ATOM    475  H   LYS A  31      -0.257   5.373  -1.489  1.00  0.08           H  
ATOM    476  HA  LYS A  31       2.531   5.080  -1.763  1.00  0.13           H  
ATOM    477  HB2 LYS A  31       1.067   5.654  -3.643  1.00  0.10           H  
ATOM    478  HB3 LYS A  31       0.775   7.242  -2.941  1.00  0.11           H  
ATOM    479  HG2 LYS A  31       3.053   7.908  -3.229  1.00  0.44           H  
ATOM    480  HG3 LYS A  31       3.574   6.263  -3.566  1.00  0.23           H  
ATOM    481  HD2 LYS A  31       1.647   7.839  -5.318  1.00  1.14           H  
ATOM    482  HD3 LYS A  31       3.372   7.714  -5.629  1.00  1.20           H  
ATOM    483  HE2 LYS A  31       2.832   5.868  -6.847  1.00  2.44           H  
ATOM    484  HE3 LYS A  31       2.649   5.061  -5.296  1.00  2.71           H  
ATOM    485  HZ1 LYS A  31       0.319   6.535  -5.947  1.00  3.39           H  
ATOM    486  HZ2 LYS A  31       0.708   5.454  -7.196  1.00  3.82           H  
ATOM    487  HZ3 LYS A  31       0.487   4.878  -5.614  1.00  4.28           H  
ATOM    488  N   GLN A  32       1.662   7.802  -0.194  1.00  0.05           N  
ATOM    489  CA  GLN A  32       2.225   8.884   0.662  1.00  0.11           C  
ATOM    490  C   GLN A  32       3.004   8.263   1.824  1.00  0.16           C  
ATOM    491  O   GLN A  32       4.021   8.778   2.242  1.00  0.33           O  
ATOM    492  CB  GLN A  32       1.085   9.742   1.209  1.00  0.16           C  
ATOM    493  CG  GLN A  32       1.628  10.654   2.311  1.00  0.47           C  
ATOM    494  CD  GLN A  32       1.524   9.939   3.661  1.00  2.12           C  
ATOM    495  OE1 GLN A  32       1.269   8.753   3.730  1.00  3.18           O  
ATOM    496  NE2 GLN A  32       1.715  10.622   4.755  1.00  2.67           N  
ATOM    497  H   GLN A  32       0.693   7.701  -0.295  1.00  0.06           H  
ATOM    498  HA  GLN A  32       2.887   9.499   0.075  1.00  0.12           H  
ATOM    499  HB2 GLN A  32       0.669  10.343   0.413  1.00  0.42           H  
ATOM    500  HB3 GLN A  32       0.312   9.107   1.611  1.00  0.20           H  
ATOM    501  HG2 GLN A  32       2.663  10.893   2.112  1.00  0.90           H  
ATOM    502  HG3 GLN A  32       1.053  11.567   2.347  1.00  1.02           H  
ATOM    503 HE21 GLN A  32       1.922  11.579   4.706  1.00  2.35           H  
ATOM    504 HE22 GLN A  32       1.652  10.179   5.627  1.00  3.68           H  
ATOM    505  N   TYR A  33       2.503   7.162   2.319  1.00  0.04           N  
ATOM    506  CA  TYR A  33       3.202   6.480   3.449  1.00  0.07           C  
ATOM    507  C   TYR A  33       4.553   5.929   2.977  1.00  0.08           C  
ATOM    508  O   TYR A  33       5.589   6.274   3.510  1.00  0.10           O  
ATOM    509  CB  TYR A  33       2.329   5.332   3.957  1.00  0.08           C  
ATOM    510  CG  TYR A  33       3.064   4.595   5.077  1.00  0.12           C  
ATOM    511  CD1 TYR A  33       4.005   3.634   4.778  1.00  0.14           C  
ATOM    512  CD2 TYR A  33       2.796   4.882   6.401  1.00  0.16           C  
ATOM    513  CE1 TYR A  33       4.670   2.967   5.783  1.00  0.19           C  
ATOM    514  CE2 TYR A  33       3.462   4.214   7.408  1.00  0.20           C  
ATOM    515  CZ  TYR A  33       4.404   3.251   7.107  1.00  0.22           C  
ATOM    516  OH  TYR A  33       5.068   2.582   8.115  1.00  0.26           O  
ATOM    517  H   TYR A  33       1.670   6.789   1.955  1.00  0.13           H  
ATOM    518  HA  TYR A  33       3.364   7.183   4.245  1.00  0.09           H  
ATOM    519  HB2 TYR A  33       1.394   5.718   4.334  1.00  0.08           H  
ATOM    520  HB3 TYR A  33       2.130   4.641   3.154  1.00  0.06           H  
ATOM    521  HD1 TYR A  33       4.222   3.400   3.746  1.00  0.14           H  
ATOM    522  HD2 TYR A  33       2.062   5.633   6.648  1.00  0.16           H  
ATOM    523  HE1 TYR A  33       5.404   2.218   5.533  1.00  0.22           H  
ATOM    524  HE2 TYR A  33       3.243   4.447   8.440  1.00  0.23           H  
ATOM    525  HH  TYR A  33       5.418   3.237   8.726  1.00  0.73           H  
ATOM    526  N   ALA A  34       4.510   5.083   1.984  1.00  0.10           N  
ATOM    527  CA  ALA A  34       5.782   4.496   1.458  1.00  0.13           C  
ATOM    528  C   ALA A  34       6.838   5.592   1.274  1.00  0.08           C  
ATOM    529  O   ALA A  34       8.002   5.391   1.562  1.00  0.09           O  
ATOM    530  CB  ALA A  34       5.501   3.828   0.113  1.00  0.21           C  
ATOM    531  H   ALA A  34       3.650   4.833   1.589  1.00  0.11           H  
ATOM    532  HA  ALA A  34       6.149   3.758   2.151  1.00  0.17           H  
ATOM    533  HB1 ALA A  34       4.447   3.887  -0.112  1.00  0.94           H  
ATOM    534  HB2 ALA A  34       6.060   4.327  -0.665  1.00  1.12           H  
ATOM    535  HB3 ALA A  34       5.798   2.790   0.154  1.00  0.77           H  
ATOM    536  N   ASN A  35       6.412   6.728   0.792  1.00  0.18           N  
ATOM    537  CA  ASN A  35       7.381   7.846   0.585  1.00  0.17           C  
ATOM    538  C   ASN A  35       8.102   8.169   1.896  1.00  0.11           C  
ATOM    539  O   ASN A  35       9.286   8.446   1.906  1.00  0.13           O  
ATOM    540  CB  ASN A  35       6.625   9.082   0.102  1.00  0.24           C  
ATOM    541  CG  ASN A  35       7.629  10.145  -0.349  1.00  0.30           C  
ATOM    542  OD1 ASN A  35       8.566   9.861  -1.070  1.00  1.08           O  
ATOM    543  ND2 ASN A  35       7.472  11.377   0.049  1.00  0.77           N  
ATOM    544  H   ASN A  35       5.465   6.847   0.568  1.00  0.28           H  
ATOM    545  HA  ASN A  35       8.104   7.559  -0.158  1.00  0.20           H  
ATOM    546  HB2 ASN A  35       5.985   8.821  -0.727  1.00  0.24           H  
ATOM    547  HB3 ASN A  35       6.023   9.480   0.906  1.00  0.23           H  
ATOM    548 HD21 ASN A  35       6.719  11.611   0.630  1.00  1.44           H  
ATOM    549 HD22 ASN A  35       8.108  12.068  -0.231  1.00  0.76           H  
ATOM    550  N   ASP A  36       7.374   8.126   2.977  1.00  0.08           N  
ATOM    551  CA  ASP A  36       8.003   8.427   4.297  1.00  0.09           C  
ATOM    552  C   ASP A  36       8.904   7.265   4.729  1.00  0.19           C  
ATOM    553  O   ASP A  36       9.281   7.165   5.880  1.00  0.42           O  
ATOM    554  CB  ASP A  36       6.904   8.633   5.338  1.00  0.12           C  
ATOM    555  CG  ASP A  36       6.284  10.019   5.151  1.00  0.18           C  
ATOM    556  OD1 ASP A  36       5.585  10.170   4.162  1.00  1.25           O  
ATOM    557  OD2 ASP A  36       6.543  10.849   6.007  1.00  0.90           O  
ATOM    558  H   ASP A  36       6.422   7.899   2.923  1.00  0.12           H  
ATOM    559  HA  ASP A  36       8.590   9.325   4.217  1.00  0.12           H  
ATOM    560  HB2 ASP A  36       6.139   7.881   5.218  1.00  0.16           H  
ATOM    561  HB3 ASP A  36       7.322   8.560   6.331  1.00  0.15           H  
ATOM    562  N   ASN A  37       9.230   6.412   3.792  1.00  0.08           N  
ATOM    563  CA  ASN A  37      10.109   5.248   4.127  1.00  0.15           C  
ATOM    564  C   ASN A  37      11.121   5.000   3.001  1.00  0.25           C  
ATOM    565  O   ASN A  37      12.210   4.518   3.241  1.00  0.35           O  
ATOM    566  CB  ASN A  37       9.240   4.006   4.315  1.00  0.18           C  
ATOM    567  CG  ASN A  37       8.718   3.966   5.753  1.00  0.29           C  
ATOM    568  OD1 ASN A  37       9.460   3.736   6.687  1.00  0.51           O  
ATOM    569  ND2 ASN A  37       7.451   4.187   5.973  1.00  0.63           N  
ATOM    570  H   ASN A  37       8.898   6.532   2.880  1.00  0.18           H  
ATOM    571  HA  ASN A  37      10.638   5.451   5.041  1.00  0.16           H  
ATOM    572  HB2 ASN A  37       8.402   4.037   3.632  1.00  0.37           H  
ATOM    573  HB3 ASN A  37       9.823   3.117   4.122  1.00  0.28           H  
ATOM    574 HD21 ASN A  37       6.848   4.373   5.223  1.00  0.88           H  
ATOM    575 HD22 ASN A  37       7.102   4.167   6.889  1.00  0.73           H  
ATOM    576  N   GLY A  38      10.740   5.337   1.795  1.00  0.22           N  
ATOM    577  CA  GLY A  38      11.667   5.130   0.645  1.00  0.33           C  
ATOM    578  C   GLY A  38      11.314   3.842  -0.099  1.00  0.37           C  
ATOM    579  O   GLY A  38      12.159   2.994  -0.312  1.00  0.73           O  
ATOM    580  H   GLY A  38       9.850   5.718   1.647  1.00  0.15           H  
ATOM    581  HA2 GLY A  38      11.586   5.966  -0.033  1.00  0.35           H  
ATOM    582  HA3 GLY A  38      12.682   5.064   1.010  1.00  0.36           H  
ATOM    583  N   VAL A  39      10.070   3.723  -0.477  1.00  0.19           N  
ATOM    584  CA  VAL A  39       9.637   2.498  -1.213  1.00  0.18           C  
ATOM    585  C   VAL A  39       8.647   2.872  -2.322  1.00  0.20           C  
ATOM    586  O   VAL A  39       7.460   2.982  -2.087  1.00  0.17           O  
ATOM    587  CB  VAL A  39       8.965   1.537  -0.233  1.00  0.14           C  
ATOM    588  CG1 VAL A  39       8.770   0.180  -0.912  1.00  0.28           C  
ATOM    589  CG2 VAL A  39       9.862   1.360   0.994  1.00  0.08           C  
ATOM    590  H   VAL A  39       9.424   4.433  -0.278  1.00  0.40           H  
ATOM    591  HA  VAL A  39      10.496   2.018  -1.650  1.00  0.22           H  
ATOM    592  HB  VAL A  39       8.006   1.935   0.070  1.00  0.25           H  
ATOM    593 HG11 VAL A  39       9.715  -0.172  -1.299  1.00  1.31           H  
ATOM    594 HG12 VAL A  39       8.389  -0.534  -0.197  1.00  1.13           H  
ATOM    595 HG13 VAL A  39       8.067   0.278  -1.726  1.00  0.84           H  
ATOM    596 HG21 VAL A  39      10.841   1.026   0.685  1.00  0.98           H  
ATOM    597 HG22 VAL A  39       9.955   2.300   1.518  1.00  1.16           H  
ATOM    598 HG23 VAL A  39       9.431   0.626   1.659  1.00  0.98           H  
ATOM    599  N   ASP A  40       9.159   3.061  -3.508  1.00  0.27           N  
ATOM    600  CA  ASP A  40       8.263   3.429  -4.644  1.00  0.31           C  
ATOM    601  C   ASP A  40       8.790   2.823  -5.949  1.00  0.24           C  
ATOM    602  O   ASP A  40       9.953   2.962  -6.277  1.00  0.20           O  
ATOM    603  CB  ASP A  40       8.214   4.950  -4.769  1.00  0.43           C  
ATOM    604  CG  ASP A  40       6.977   5.480  -4.038  1.00  1.09           C  
ATOM    605  OD1 ASP A  40       6.882   5.188  -2.856  1.00  1.40           O  
ATOM    606  OD2 ASP A  40       6.200   6.146  -4.700  1.00  2.08           O  
ATOM    607  H   ASP A  40      10.123   2.960  -3.652  1.00  0.31           H  
ATOM    608  HA  ASP A  40       7.273   3.055  -4.452  1.00  0.37           H  
ATOM    609  HB2 ASP A  40       9.100   5.383  -4.331  1.00  0.68           H  
ATOM    610  HB3 ASP A  40       8.157   5.230  -5.811  1.00  0.22           H  
ATOM    611  N   GLY A  41       7.920   2.165  -6.665  1.00  0.27           N  
ATOM    612  CA  GLY A  41       8.347   1.541  -7.948  1.00  0.30           C  
ATOM    613  C   GLY A  41       7.197   0.734  -8.550  1.00  0.24           C  
ATOM    614  O   GLY A  41       6.489   1.210  -9.417  1.00  0.43           O  
ATOM    615  H   GLY A  41       6.993   2.083  -6.360  1.00  0.30           H  
ATOM    616  HA2 GLY A  41       8.642   2.315  -8.641  1.00  0.40           H  
ATOM    617  HA3 GLY A  41       9.187   0.887  -7.766  1.00  0.38           H  
ATOM    618  N   GLU A  42       7.034  -0.474  -8.073  1.00  0.07           N  
ATOM    619  CA  GLU A  42       5.933  -1.339  -8.599  1.00  0.21           C  
ATOM    620  C   GLU A  42       4.827  -1.458  -7.555  1.00  0.22           C  
ATOM    621  O   GLU A  42       5.062  -1.921  -6.456  1.00  0.38           O  
ATOM    622  CB  GLU A  42       6.492  -2.720  -8.895  1.00  0.30           C  
ATOM    623  CG  GLU A  42       7.552  -2.613  -9.994  1.00  0.19           C  
ATOM    624  CD  GLU A  42       6.926  -2.990 -11.338  1.00  1.21           C  
ATOM    625  OE1 GLU A  42       6.979  -4.169 -11.649  1.00  1.58           O  
ATOM    626  OE2 GLU A  42       6.430  -2.078 -11.979  1.00  2.20           O  
ATOM    627  H   GLU A  42       7.630  -0.812  -7.369  1.00  0.10           H  
ATOM    628  HA  GLU A  42       5.532  -0.912  -9.500  1.00  0.31           H  
ATOM    629  HB2 GLU A  42       6.935  -3.120  -7.999  1.00  0.47           H  
ATOM    630  HB3 GLU A  42       5.695  -3.374  -9.219  1.00  0.52           H  
ATOM    631  HG2 GLU A  42       7.925  -1.601 -10.046  1.00  0.60           H  
ATOM    632  HG3 GLU A  42       8.370  -3.285  -9.780  1.00  0.92           H  
ATOM    633  N   TRP A  43       3.643  -1.052  -7.929  1.00  0.12           N  
ATOM    634  CA  TRP A  43       2.502  -1.113  -6.968  1.00  0.12           C  
ATOM    635  C   TRP A  43       1.452  -2.123  -7.430  1.00  0.11           C  
ATOM    636  O   TRP A  43       1.114  -2.182  -8.596  1.00  0.12           O  
ATOM    637  CB  TRP A  43       1.880   0.272  -6.883  1.00  0.13           C  
ATOM    638  CG  TRP A  43       2.761   1.145  -5.989  1.00  0.15           C  
ATOM    639  CD1 TRP A  43       3.946   1.610  -6.369  1.00  0.15           C  
ATOM    640  CD2 TRP A  43       2.475   1.522  -4.746  1.00  0.16           C  
ATOM    641  NE1 TRP A  43       4.376   2.297  -5.299  1.00  0.17           N  
ATOM    642  CE2 TRP A  43       3.509   2.290  -4.229  1.00  0.17           C  
ATOM    643  CE3 TRP A  43       1.372   1.247  -3.943  1.00  0.17           C  
ATOM    644  CZ2 TRP A  43       3.441   2.773  -2.938  1.00  0.19           C  
ATOM    645  CZ3 TRP A  43       1.314   1.733  -2.654  1.00  0.19           C  
ATOM    646  CH2 TRP A  43       2.344   2.492  -2.151  1.00  0.20           C  
ATOM    647  H   TRP A  43       3.504  -0.709  -8.836  1.00  0.17           H  
ATOM    648  HA  TRP A  43       2.863  -1.396  -5.993  1.00  0.12           H  
ATOM    649  HB2 TRP A  43       1.840   0.710  -7.869  1.00  0.12           H  
ATOM    650  HB3 TRP A  43       0.886   0.209  -6.483  1.00  0.13           H  
ATOM    651  HD1 TRP A  43       4.484   1.388  -7.285  1.00  0.17           H  
ATOM    652  HE1 TRP A  43       5.236   2.764  -5.280  1.00  0.17           H  
ATOM    653  HE3 TRP A  43       0.560   0.659  -4.320  1.00  0.17           H  
ATOM    654  HZ2 TRP A  43       4.248   3.373  -2.542  1.00  0.19           H  
ATOM    655  HZ3 TRP A  43       0.454   1.513  -2.036  1.00  0.20           H  
ATOM    656  HH2 TRP A  43       2.299   2.857  -1.137  1.00  0.22           H  
ATOM    657  N   THR A  44       0.964  -2.895  -6.494  1.00  0.08           N  
ATOM    658  CA  THR A  44      -0.070  -3.924  -6.835  1.00  0.07           C  
ATOM    659  C   THR A  44      -1.332  -3.727  -5.979  1.00  0.06           C  
ATOM    660  O   THR A  44      -1.313  -3.034  -4.981  1.00  0.09           O  
ATOM    661  CB  THR A  44       0.510  -5.315  -6.567  1.00  0.07           C  
ATOM    662  OG1 THR A  44       1.224  -5.180  -5.342  1.00  0.13           O  
ATOM    663  CG2 THR A  44       1.561  -5.693  -7.608  1.00  0.07           C  
ATOM    664  H   THR A  44       1.281  -2.804  -5.573  1.00  0.07           H  
ATOM    665  HA  THR A  44      -0.331  -3.844  -7.874  1.00  0.08           H  
ATOM    666  HB  THR A  44      -0.257  -6.066  -6.494  1.00  0.11           H  
ATOM    667  HG1 THR A  44       2.157  -5.096  -5.551  1.00  0.89           H  
ATOM    668 HG21 THR A  44       1.783  -4.838  -8.227  1.00  0.85           H  
ATOM    669 HG22 THR A  44       2.463  -6.019  -7.113  1.00  0.94           H  
ATOM    670 HG23 THR A  44       1.187  -6.494  -8.228  1.00  0.99           H  
ATOM    671  N   TYR A  45      -2.399  -4.347  -6.401  1.00  0.06           N  
ATOM    672  CA  TYR A  45      -3.688  -4.232  -5.647  1.00  0.06           C  
ATOM    673  C   TYR A  45      -4.337  -5.621  -5.569  1.00  0.06           C  
ATOM    674  O   TYR A  45      -4.511  -6.281  -6.575  1.00  0.06           O  
ATOM    675  CB  TYR A  45      -4.607  -3.253  -6.408  1.00  0.09           C  
ATOM    676  CG  TYR A  45      -5.766  -2.726  -5.514  1.00  0.10           C  
ATOM    677  CD1 TYR A  45      -6.636  -3.584  -4.848  1.00  0.10           C  
ATOM    678  CD2 TYR A  45      -5.956  -1.366  -5.374  1.00  0.10           C  
ATOM    679  CE1 TYR A  45      -7.654  -3.081  -4.064  1.00  0.10           C  
ATOM    680  CE2 TYR A  45      -6.979  -0.869  -4.592  1.00  0.11           C  
ATOM    681  CZ  TYR A  45      -7.833  -1.723  -3.931  1.00  0.11           C  
ATOM    682  OH  TYR A  45      -8.855  -1.224  -3.149  1.00  0.12           O  
ATOM    683  H   TYR A  45      -2.357  -4.893  -7.214  1.00  0.06           H  
ATOM    684  HA  TYR A  45      -3.498  -3.861  -4.653  1.00  0.06           H  
ATOM    685  HB2 TYR A  45      -4.014  -2.402  -6.739  1.00  0.10           H  
ATOM    686  HB3 TYR A  45      -5.026  -3.747  -7.272  1.00  0.10           H  
ATOM    687  HD1 TYR A  45      -6.545  -4.642  -4.964  1.00  0.09           H  
ATOM    688  HD2 TYR A  45      -5.300  -0.684  -5.885  1.00  0.11           H  
ATOM    689  HE1 TYR A  45      -8.312  -3.758  -3.542  1.00  0.11           H  
ATOM    690  HE2 TYR A  45      -7.122   0.201  -4.511  1.00  0.11           H  
ATOM    691  HH  TYR A  45      -8.481  -0.573  -2.550  1.00  0.90           H  
ATOM    692  N   ASP A  46      -4.678  -6.030  -4.371  1.00  0.06           N  
ATOM    693  CA  ASP A  46      -5.326  -7.371  -4.198  1.00  0.06           C  
ATOM    694  C   ASP A  46      -6.786  -7.197  -3.764  1.00  0.10           C  
ATOM    695  O   ASP A  46      -7.105  -7.284  -2.595  1.00  0.17           O  
ATOM    696  CB  ASP A  46      -4.571  -8.155  -3.125  1.00  0.08           C  
ATOM    697  CG  ASP A  46      -4.925  -9.638  -3.241  1.00  0.08           C  
ATOM    698  OD1 ASP A  46      -6.024  -9.898  -3.701  1.00  0.21           O  
ATOM    699  OD2 ASP A  46      -4.075 -10.428  -2.863  1.00  0.16           O  
ATOM    700  H   ASP A  46      -4.510  -5.461  -3.592  1.00  0.06           H  
ATOM    701  HA  ASP A  46      -5.291  -7.915  -5.125  1.00  0.10           H  
ATOM    702  HB2 ASP A  46      -3.509  -8.029  -3.260  1.00  0.17           H  
ATOM    703  HB3 ASP A  46      -4.852  -7.796  -2.146  1.00  0.15           H  
ATOM    704  N   ASP A  47      -7.643  -6.952  -4.718  1.00  0.11           N  
ATOM    705  CA  ASP A  47      -9.085  -6.766  -4.375  1.00  0.19           C  
ATOM    706  C   ASP A  47      -9.709  -8.100  -3.947  1.00  0.22           C  
ATOM    707  O   ASP A  47     -10.781  -8.131  -3.378  1.00  0.51           O  
ATOM    708  CB  ASP A  47      -9.825  -6.226  -5.597  1.00  0.25           C  
ATOM    709  CG  ASP A  47     -11.277  -5.926  -5.217  1.00  0.41           C  
ATOM    710  OD1 ASP A  47     -12.073  -6.840  -5.354  1.00  0.90           O  
ATOM    711  OD2 ASP A  47     -11.508  -4.799  -4.810  1.00  1.58           O  
ATOM    712  H   ASP A  47      -7.344  -6.891  -5.649  1.00  0.11           H  
ATOM    713  HA  ASP A  47      -9.170  -6.059  -3.568  1.00  0.21           H  
ATOM    714  HB2 ASP A  47      -9.351  -5.319  -5.940  1.00  0.17           H  
ATOM    715  HB3 ASP A  47      -9.808  -6.960  -6.390  1.00  0.30           H  
ATOM    716  N   ALA A  48      -9.025  -9.174  -4.233  1.00  0.16           N  
ATOM    717  CA  ALA A  48      -9.566 -10.511  -3.849  1.00  0.16           C  
ATOM    718  C   ALA A  48      -9.616 -10.642  -2.322  1.00  0.09           C  
ATOM    719  O   ALA A  48     -10.346 -11.454  -1.790  1.00  0.05           O  
ATOM    720  CB  ALA A  48      -8.664 -11.602  -4.425  1.00  0.26           C  
ATOM    721  H   ALA A  48      -8.164  -9.104  -4.696  1.00  0.38           H  
ATOM    722  HA  ALA A  48     -10.560 -10.623  -4.250  1.00  0.18           H  
ATOM    723  HB1 ALA A  48      -8.568 -11.467  -5.493  1.00  1.24           H  
ATOM    724  HB2 ALA A  48      -7.687 -11.545  -3.970  1.00  0.76           H  
ATOM    725  HB3 ALA A  48      -9.093 -12.573  -4.227  1.00  1.11           H  
ATOM    726  N   THR A  49      -8.835  -9.837  -1.651  1.00  0.12           N  
ATOM    727  CA  THR A  49      -8.826  -9.899  -0.157  1.00  0.16           C  
ATOM    728  C   THR A  49      -8.656  -8.493   0.428  1.00  0.14           C  
ATOM    729  O   THR A  49      -8.382  -8.335   1.601  1.00  0.13           O  
ATOM    730  CB  THR A  49      -7.663 -10.783   0.300  1.00  0.27           C  
ATOM    731  OG1 THR A  49      -6.498 -10.142  -0.208  1.00  0.34           O  
ATOM    732  CG2 THR A  49      -7.698 -12.152  -0.376  1.00  0.54           C  
ATOM    733  H   THR A  49      -8.259  -9.198  -2.123  1.00  0.17           H  
ATOM    734  HA  THR A  49      -9.753 -10.321   0.189  1.00  0.16           H  
ATOM    735  HB  THR A  49      -7.623 -10.876   1.371  1.00  0.23           H  
ATOM    736  HG1 THR A  49      -6.029 -10.772  -0.760  1.00  0.71           H  
ATOM    737 HG21 THR A  49      -8.642 -12.635  -0.172  1.00  0.69           H  
ATOM    738 HG22 THR A  49      -7.580 -12.035  -1.443  1.00  1.68           H  
ATOM    739 HG23 THR A  49      -6.896 -12.766   0.006  1.00  1.31           H  
ATOM    740  N   LYS A  50      -8.818  -7.503  -0.406  1.00  0.15           N  
ATOM    741  CA  LYS A  50      -8.671  -6.099   0.077  1.00  0.16           C  
ATOM    742  C   LYS A  50      -7.313  -5.922   0.762  1.00  0.13           C  
ATOM    743  O   LYS A  50      -7.239  -5.604   1.933  1.00  0.14           O  
ATOM    744  CB  LYS A  50      -9.791  -5.780   1.067  1.00  0.17           C  
ATOM    745  CG  LYS A  50     -11.145  -6.011   0.391  1.00  0.22           C  
ATOM    746  CD  LYS A  50     -12.012  -6.887   1.297  1.00  1.07           C  
ATOM    747  CE  LYS A  50     -12.215  -6.177   2.638  1.00  1.63           C  
ATOM    748  NZ  LYS A  50     -13.652  -6.206   3.031  1.00  1.57           N  
ATOM    749  H   LYS A  50      -9.026  -7.680  -1.346  1.00  0.16           H  
ATOM    750  HA  LYS A  50      -8.736  -5.431  -0.762  1.00  0.17           H  
ATOM    751  HB2 LYS A  50      -9.705  -6.420   1.932  1.00  0.17           H  
ATOM    752  HB3 LYS A  50      -9.714  -4.750   1.381  1.00  0.16           H  
ATOM    753  HG2 LYS A  50     -11.635  -5.062   0.227  1.00  0.69           H  
ATOM    754  HG3 LYS A  50     -10.999  -6.503  -0.559  1.00  1.01           H  
ATOM    755  HD2 LYS A  50     -12.969  -7.059   0.828  1.00  1.50           H  
ATOM    756  HD3 LYS A  50     -11.521  -7.836   1.460  1.00  2.37           H  
ATOM    757  HE2 LYS A  50     -11.631  -6.669   3.401  1.00  2.76           H  
ATOM    758  HE3 LYS A  50     -11.893  -5.149   2.557  1.00  2.03           H  
ATOM    759  HZ1 LYS A  50     -14.221  -6.563   2.238  1.00  1.13           H  
ATOM    760  HZ2 LYS A  50     -13.774  -6.831   3.854  1.00  2.45           H  
ATOM    761  HZ3 LYS A  50     -13.964  -5.245   3.277  1.00  1.82           H  
ATOM    762  N   THR A  51      -6.270  -6.132   0.009  1.00  0.12           N  
ATOM    763  CA  THR A  51      -4.897  -5.991   0.586  1.00  0.12           C  
ATOM    764  C   THR A  51      -3.974  -5.305  -0.432  1.00  0.12           C  
ATOM    765  O   THR A  51      -3.742  -5.824  -1.506  1.00  0.13           O  
ATOM    766  CB  THR A  51      -4.367  -7.401   0.915  1.00  0.13           C  
ATOM    767  OG1 THR A  51      -4.962  -7.722   2.168  1.00  0.26           O  
ATOM    768  CG2 THR A  51      -2.857  -7.418   1.173  1.00  0.28           C  
ATOM    769  H   THR A  51      -6.387  -6.387  -0.931  1.00  0.13           H  
ATOM    770  HA  THR A  51      -4.940  -5.406   1.488  1.00  0.12           H  
ATOM    771  HB  THR A  51      -4.641  -8.118   0.163  1.00  0.05           H  
ATOM    772  HG1 THR A  51      -4.259  -7.940   2.784  1.00  1.05           H  
ATOM    773 HG21 THR A  51      -2.611  -6.715   1.949  1.00  0.85           H  
ATOM    774 HG22 THR A  51      -2.557  -8.407   1.485  1.00  0.77           H  
ATOM    775 HG23 THR A  51      -2.324  -7.156   0.273  1.00  1.20           H  
ATOM    776  N   PHE A  52      -3.461  -4.150  -0.079  1.00  0.11           N  
ATOM    777  CA  PHE A  52      -2.558  -3.447  -1.024  1.00  0.11           C  
ATOM    778  C   PHE A  52      -1.156  -4.051  -0.922  1.00  0.12           C  
ATOM    779  O   PHE A  52      -0.826  -4.681   0.064  1.00  0.18           O  
ATOM    780  CB  PHE A  52      -2.490  -1.975  -0.660  1.00  0.11           C  
ATOM    781  CG  PHE A  52      -3.179  -1.143  -1.745  1.00  0.11           C  
ATOM    782  CD1 PHE A  52      -2.499  -0.749  -2.888  1.00  0.11           C  
ATOM    783  CD2 PHE A  52      -4.494  -0.774  -1.592  1.00  0.10           C  
ATOM    784  CE1 PHE A  52      -3.140   0.009  -3.852  1.00  0.11           C  
ATOM    785  CE2 PHE A  52      -5.126  -0.013  -2.544  1.00  0.10           C  
ATOM    786  CZ  PHE A  52      -4.450   0.382  -3.670  1.00  0.10           C  
ATOM    787  H   PHE A  52      -3.652  -3.762   0.802  1.00  0.09           H  
ATOM    788  HA  PHE A  52      -2.938  -3.549  -2.022  1.00  0.12           H  
ATOM    789  HB2 PHE A  52      -2.986  -1.809   0.285  1.00  0.10           H  
ATOM    790  HB3 PHE A  52      -1.460  -1.670  -0.579  1.00  0.11           H  
ATOM    791  HD1 PHE A  52      -1.464  -1.030  -3.022  1.00  0.11           H  
ATOM    792  HD2 PHE A  52      -5.041  -1.124  -0.748  1.00  0.10           H  
ATOM    793  HE1 PHE A  52      -2.629   0.268  -4.767  1.00  0.11           H  
ATOM    794  HE2 PHE A  52      -6.154   0.283  -2.400  1.00  0.10           H  
ATOM    795  HZ  PHE A  52      -4.936   1.013  -4.397  1.00  0.10           H  
ATOM    796  N   THR A  53      -0.358  -3.852  -1.927  1.00  0.08           N  
ATOM    797  CA  THR A  53       1.020  -4.411  -1.870  1.00  0.08           C  
ATOM    798  C   THR A  53       1.939  -3.662  -2.831  1.00  0.07           C  
ATOM    799  O   THR A  53       1.546  -3.315  -3.921  1.00  0.06           O  
ATOM    800  CB  THR A  53       0.973  -5.886  -2.257  1.00  0.10           C  
ATOM    801  OG1 THR A  53       0.178  -6.501  -1.248  1.00  0.11           O  
ATOM    802  CG2 THR A  53       2.349  -6.540  -2.145  1.00  0.16           C  
ATOM    803  H   THR A  53      -0.660  -3.354  -2.713  1.00  0.06           H  
ATOM    804  HA  THR A  53       1.400  -4.321  -0.868  1.00  0.10           H  
ATOM    805  HB  THR A  53       0.548  -6.032  -3.233  1.00  0.11           H  
ATOM    806  HG1 THR A  53      -0.668  -6.049  -1.221  1.00  0.97           H  
ATOM    807 HG21 THR A  53       2.943  -6.016  -1.410  1.00  1.12           H  
ATOM    808 HG22 THR A  53       2.240  -7.571  -1.843  1.00  1.01           H  
ATOM    809 HG23 THR A  53       2.851  -6.500  -3.100  1.00  0.83           H  
ATOM    810  N   VAL A  54       3.146  -3.426  -2.397  1.00  0.10           N  
ATOM    811  CA  VAL A  54       4.117  -2.710  -3.271  1.00  0.14           C  
ATOM    812  C   VAL A  54       5.496  -3.350  -3.110  1.00  0.13           C  
ATOM    813  O   VAL A  54       5.816  -3.883  -2.066  1.00  0.10           O  
ATOM    814  CB  VAL A  54       4.167  -1.227  -2.862  1.00  0.17           C  
ATOM    815  CG1 VAL A  54       4.734  -1.109  -1.453  1.00  0.10           C  
ATOM    816  CG2 VAL A  54       5.065  -0.442  -3.826  1.00  0.24           C  
ATOM    817  H   VAL A  54       3.417  -3.723  -1.502  1.00  0.10           H  
ATOM    818  HA  VAL A  54       3.799  -2.788  -4.301  1.00  0.17           H  
ATOM    819  HB  VAL A  54       3.170  -0.813  -2.883  1.00  0.23           H  
ATOM    820 HG11 VAL A  54       4.185  -1.758  -0.792  1.00  1.04           H  
ATOM    821 HG12 VAL A  54       5.777  -1.392  -1.450  1.00  1.13           H  
ATOM    822 HG13 VAL A  54       4.642  -0.091  -1.110  1.00  1.11           H  
ATOM    823 HG21 VAL A  54       6.006  -0.947  -3.950  1.00  1.27           H  
ATOM    824 HG22 VAL A  54       4.580  -0.355  -4.783  1.00  1.04           H  
ATOM    825 HG23 VAL A  54       5.247   0.543  -3.429  1.00  0.89           H  
ATOM    826  N   THR A  55       6.280  -3.283  -4.141  1.00  0.16           N  
ATOM    827  CA  THR A  55       7.642  -3.891  -4.069  1.00  0.16           C  
ATOM    828  C   THR A  55       8.646  -3.032  -4.849  1.00  0.20           C  
ATOM    829  O   THR A  55       8.472  -2.788  -6.028  1.00  0.18           O  
ATOM    830  CB  THR A  55       7.593  -5.294  -4.676  1.00  0.22           C  
ATOM    831  OG1 THR A  55       6.649  -6.003  -3.881  1.00  0.31           O  
ATOM    832  CG2 THR A  55       8.914  -6.030  -4.488  1.00  0.19           C  
ATOM    833  H   THR A  55       5.982  -2.825  -4.953  1.00  0.18           H  
ATOM    834  HA  THR A  55       7.950  -3.961  -3.037  1.00  0.12           H  
ATOM    835  HB  THR A  55       7.298  -5.278  -5.710  1.00  0.25           H  
ATOM    836  HG1 THR A  55       5.831  -6.071  -4.379  1.00  0.35           H  
ATOM    837 HG21 THR A  55       9.518  -5.519  -3.752  1.00  0.95           H  
ATOM    838 HG22 THR A  55       8.723  -7.038  -4.153  1.00  0.94           H  
ATOM    839 HG23 THR A  55       9.449  -6.061  -5.423  1.00  0.89           H  
ATOM    840  N   GLU A  56       9.672  -2.588  -4.174  1.00  0.26           N  
ATOM    841  CA  GLU A  56      10.696  -1.748  -4.866  1.00  0.31           C  
ATOM    842  C   GLU A  56      11.462  -2.586  -5.895  1.00  0.35           C  
ATOM    843  O   GLU A  56      11.380  -2.222  -7.057  1.00  0.92           O  
ATOM    844  CB  GLU A  56      11.675  -1.195  -3.829  1.00  0.27           C  
ATOM    845  CG  GLU A  56      11.844   0.309  -4.049  1.00  0.26           C  
ATOM    846  CD  GLU A  56      12.338   0.563  -5.475  1.00  1.33           C  
ATOM    847  OE1 GLU A  56      13.527   0.377  -5.676  1.00  1.60           O  
ATOM    848  OE2 GLU A  56      11.500   0.928  -6.282  1.00  2.44           O  
ATOM    849  OXT GLU A  56      12.084  -3.542  -5.461  1.00  1.33           O  
ATOM    850  H   GLU A  56       9.766  -2.800  -3.221  1.00  0.27           H  
ATOM    851  HA  GLU A  56      10.206  -0.930  -5.364  1.00  0.35           H  
ATOM    852  HB2 GLU A  56      11.290  -1.373  -2.839  1.00  0.27           H  
ATOM    853  HB3 GLU A  56      12.632  -1.688  -3.930  1.00  0.26           H  
ATOM    854  HG2 GLU A  56      10.896   0.808  -3.906  1.00  0.62           H  
ATOM    855  HG3 GLU A  56      12.562   0.703  -3.346  1.00  0.89           H  
TER     856      GLU A  56                                                      
ENDMDL                                                                          
