# Supplementary material for: Comparative Performance of High-Throughput Methods for Protein pKa Predictions
Source: J Chem Inf Model. 2023 Aug 8;63(16):5169–81. doi: 10.1021/acs.jcim.3c00165 (PMC10466379; doi:10.1021/acs.jcim.3c00165)
Supplement: Supplementary file 3 — ci3c00165_si_003.zip [file ci3c00165_si_003.zip › curated_pdbs/1pga_curated_75.pdb]

MODEL       40                                                                  
ATOM      1  N   MET A   1     -14.309   1.036   4.773  1.00  0.85           N  
ATOM      2  CA  MET A   1     -13.463   0.015   4.090  1.00  0.43           C  
ATOM      3  C   MET A   1     -11.985   0.317   4.355  1.00  0.38           C  
ATOM      4  O   MET A   1     -11.571   1.458   4.352  1.00  0.67           O  
ATOM      5  CB  MET A   1     -13.714   0.028   2.582  1.00  0.34           C  
ATOM      6  CG  MET A   1     -15.221   0.092   2.326  1.00  0.50           C  
ATOM      7  SD  MET A   1     -15.975   1.734   2.219  1.00  1.57           S  
ATOM      8  CE  MET A   1     -17.695   1.206   2.421  1.00  1.68           C  
ATOM      9  H1  MET A   1     -14.027   1.987   4.459  1.00  1.38           H  
ATOM     10  H2  MET A   1     -15.307   0.874   4.534  1.00  1.25           H  
ATOM     11  H3  MET A   1     -14.182   0.959   5.801  1.00  1.59           H  
ATOM     12  HA  MET A   1     -13.700  -0.960   4.482  1.00  0.87           H  
ATOM     13  HB2 MET A   1     -13.233   0.888   2.142  1.00  0.60           H  
ATOM     14  HB3 MET A   1     -13.309  -0.871   2.141  1.00  0.92           H  
ATOM     15  HG2 MET A   1     -15.426  -0.422   1.398  1.00  1.37           H  
ATOM     16  HG3 MET A   1     -15.720  -0.446   3.116  1.00  0.89           H  
ATOM     17  HE1 MET A   1     -17.901   0.388   1.748  1.00  1.31           H  
ATOM     18  HE2 MET A   1     -17.854   0.884   3.440  1.00  1.99           H  
ATOM     19  HE3 MET A   1     -18.353   2.032   2.197  1.00  2.70           H  
ATOM     20  N   THR A   2     -11.223  -0.718   4.578  1.00  0.14           N  
ATOM     21  CA  THR A   2      -9.769  -0.515   4.842  1.00  0.09           C  
ATOM     22  C   THR A   2      -8.962  -1.661   4.230  1.00  0.09           C  
ATOM     23  O   THR A   2      -9.210  -2.816   4.514  1.00  0.11           O  
ATOM     24  CB  THR A   2      -9.532  -0.480   6.356  1.00  0.10           C  
ATOM     25  OG1 THR A   2     -10.352   0.583   6.828  1.00  0.29           O  
ATOM     26  CG2 THR A   2      -8.100  -0.066   6.690  1.00  0.30           C  
ATOM     27  H   THR A   2     -11.604  -1.621   4.574  1.00  0.32           H  
ATOM     28  HA  THR A   2      -9.453   0.418   4.410  1.00  0.11           H  
ATOM     29  HB  THR A   2      -9.788  -1.411   6.827  1.00  0.04           H  
ATOM     30  HG1 THR A   2     -10.892   0.245   7.546  1.00  0.49           H  
ATOM     31 HG21 THR A   2      -7.450  -0.294   5.859  1.00  1.42           H  
ATOM     32 HG22 THR A   2      -8.066   0.995   6.887  1.00  0.86           H  
ATOM     33 HG23 THR A   2      -7.761  -0.600   7.564  1.00  1.13           H  
ATOM     34  N   TYR A   3      -8.010  -1.318   3.404  1.00  0.09           N  
ATOM     35  CA  TYR A   3      -7.178  -2.382   2.766  1.00  0.09           C  
ATOM     36  C   TYR A   3      -5.865  -2.548   3.538  1.00  0.09           C  
ATOM     37  O   TYR A   3      -5.434  -1.648   4.231  1.00  0.18           O  
ATOM     38  CB  TYR A   3      -6.882  -1.999   1.318  1.00  0.09           C  
ATOM     39  CG  TYR A   3      -8.162  -1.477   0.658  1.00  0.16           C  
ATOM     40  CD1 TYR A   3      -8.594  -0.187   0.887  1.00  0.20           C  
ATOM     41  CD2 TYR A   3      -8.902  -2.290  -0.175  1.00  0.20           C  
ATOM     42  CE1 TYR A   3      -9.746   0.283   0.292  1.00  0.27           C  
ATOM     43  CE2 TYR A   3     -10.056  -1.820  -0.771  1.00  0.27           C  
ATOM     44  CZ  TYR A   3     -10.486  -0.530  -0.541  1.00  0.29           C  
ATOM     45  OH  TYR A   3     -11.640  -0.060  -1.136  1.00  0.36           O  
ATOM     46  H   TYR A   3      -7.838  -0.369   3.212  1.00  0.11           H  
ATOM     47  HA  TYR A   3      -7.717  -3.314   2.782  1.00  0.09           H  
ATOM     48  HB2 TYR A   3      -6.129  -1.234   1.289  1.00  0.08           H  
ATOM     49  HB3 TYR A   3      -6.530  -2.864   0.777  1.00  0.09           H  
ATOM     50  HD1 TYR A   3      -8.024   0.462   1.537  1.00  0.20           H  
ATOM     51  HD2 TYR A   3      -8.575  -3.301  -0.365  1.00  0.20           H  
ATOM     52  HE1 TYR A   3     -10.072   1.295   0.481  1.00  0.30           H  
ATOM     53  HE2 TYR A   3     -10.624  -2.469  -1.421  1.00  0.31           H  
ATOM     54  HH  TYR A   3     -11.900  -0.685  -1.817  1.00  1.13           H  
ATOM     55  N   LYS A   4      -5.259  -3.695   3.394  1.00  0.13           N  
ATOM     56  CA  LYS A   4      -3.977  -3.953   4.121  1.00  0.13           C  
ATOM     57  C   LYS A   4      -2.796  -3.865   3.152  1.00  0.12           C  
ATOM     58  O   LYS A   4      -2.733  -4.590   2.190  1.00  0.11           O  
ATOM     59  CB  LYS A   4      -4.032  -5.359   4.713  1.00  0.12           C  
ATOM     60  CG  LYS A   4      -3.223  -5.400   6.011  1.00  0.20           C  
ATOM     61  CD  LYS A   4      -2.842  -6.850   6.324  1.00  0.27           C  
ATOM     62  CE  LYS A   4      -2.913  -7.069   7.838  1.00  1.01           C  
ATOM     63  NZ  LYS A   4      -2.469  -8.449   8.188  1.00  1.30           N  
ATOM     64  H   LYS A   4      -5.641  -4.384   2.812  1.00  0.21           H  
ATOM     65  HA  LYS A   4      -3.855  -3.228   4.912  1.00  0.13           H  
ATOM     66  HB2 LYS A   4      -5.059  -5.628   4.913  1.00  0.18           H  
ATOM     67  HB3 LYS A   4      -3.617  -6.062   4.006  1.00  0.13           H  
ATOM     68  HG2 LYS A   4      -2.328  -4.806   5.899  1.00  0.18           H  
ATOM     69  HG3 LYS A   4      -3.815  -5.002   6.818  1.00  0.38           H  
ATOM     70  HD2 LYS A   4      -3.528  -7.523   5.830  1.00  0.91           H  
ATOM     71  HD3 LYS A   4      -1.840  -7.047   5.975  1.00  0.59           H  
ATOM     72  HE2 LYS A   4      -2.273  -6.356   8.337  1.00  1.75           H  
ATOM     73  HE3 LYS A   4      -3.929  -6.929   8.177  1.00  1.77           H  
ATOM     74  HZ1 LYS A   4      -3.024  -9.141   7.644  1.00  1.53           H  
ATOM     75  HZ2 LYS A   4      -1.460  -8.557   7.960  1.00  1.63           H  
ATOM     76  HZ3 LYS A   4      -2.614  -8.612   9.206  1.00  2.09           H  
ATOM     77  N   LEU A   5      -1.875  -2.990   3.433  1.00  0.14           N  
ATOM     78  CA  LEU A   5      -0.705  -2.855   2.516  1.00  0.13           C  
ATOM     79  C   LEU A   5       0.426  -3.796   2.955  1.00  0.10           C  
ATOM     80  O   LEU A   5       0.545  -4.132   4.118  1.00  0.09           O  
ATOM     81  CB  LEU A   5      -0.218  -1.382   2.553  1.00  0.13           C  
ATOM     82  CG  LEU A   5       1.180  -1.209   1.882  1.00  0.12           C  
ATOM     83  CD1 LEU A   5       1.070  -1.420   0.369  1.00  0.13           C  
ATOM     84  CD2 LEU A   5       1.675   0.216   2.135  1.00  0.13           C  
ATOM     85  H   LEU A   5      -1.949  -2.430   4.232  1.00  0.16           H  
ATOM     86  HA  LEU A   5      -1.021  -3.106   1.515  1.00  0.16           H  
ATOM     87  HB2 LEU A   5      -0.933  -0.764   2.037  1.00  0.16           H  
ATOM     88  HB3 LEU A   5      -0.158  -1.061   3.583  1.00  0.12           H  
ATOM     89  HG  LEU A   5       1.891  -1.901   2.296  1.00  0.10           H  
ATOM     90 HD11 LEU A   5       0.689  -2.404   0.157  1.00  1.42           H  
ATOM     91 HD12 LEU A   5       0.405  -0.680  -0.053  1.00  1.22           H  
ATOM     92 HD13 LEU A   5       2.043  -1.314  -0.083  1.00  1.22           H  
ATOM     93 HD21 LEU A   5       1.559   0.466   3.178  1.00  0.89           H  
ATOM     94 HD22 LEU A   5       2.718   0.291   1.866  1.00  0.80           H  
ATOM     95 HD23 LEU A   5       1.106   0.908   1.538  1.00  0.95           H  
ATOM     96  N   ILE A   6       1.236  -4.187   2.001  1.00  0.10           N  
ATOM     97  CA  ILE A   6       2.386  -5.072   2.309  1.00  0.09           C  
ATOM     98  C   ILE A   6       3.646  -4.508   1.640  1.00  0.07           C  
ATOM     99  O   ILE A   6       3.827  -4.630   0.445  1.00  0.09           O  
ATOM    100  CB  ILE A   6       2.103  -6.485   1.788  1.00  0.15           C  
ATOM    101  CG1 ILE A   6       0.741  -6.944   2.321  1.00  0.16           C  
ATOM    102  CG2 ILE A   6       3.191  -7.443   2.287  1.00  0.45           C  
ATOM    103  CD1 ILE A   6       0.583  -8.446   2.076  1.00  0.26           C  
ATOM    104  H   ILE A   6       1.085  -3.897   1.090  1.00  0.10           H  
ATOM    105  HA  ILE A   6       2.532  -5.103   3.365  1.00  0.09           H  
ATOM    106  HB  ILE A   6       2.091  -6.481   0.710  1.00  0.28           H  
ATOM    107 HG12 ILE A   6       0.681  -6.742   3.381  1.00  0.55           H  
ATOM    108 HG13 ILE A   6      -0.047  -6.408   1.814  1.00  0.48           H  
ATOM    109 HG21 ILE A   6       4.163  -6.986   2.176  1.00  0.80           H  
ATOM    110 HG22 ILE A   6       3.025  -7.670   3.330  1.00  1.53           H  
ATOM    111 HG23 ILE A   6       3.163  -8.357   1.715  1.00  1.02           H  
ATOM    112 HD11 ILE A   6       0.929  -8.692   1.081  1.00  0.75           H  
ATOM    113 HD12 ILE A   6       1.162  -8.999   2.801  1.00  1.31           H  
ATOM    114 HD13 ILE A   6      -0.456  -8.722   2.167  1.00  0.97           H  
ATOM    115  N   LEU A   7       4.486  -3.900   2.431  1.00  0.04           N  
ATOM    116  CA  LEU A   7       5.731  -3.300   1.864  1.00  0.02           C  
ATOM    117  C   LEU A   7       6.795  -4.373   1.632  1.00  0.04           C  
ATOM    118  O   LEU A   7       7.254  -5.007   2.561  1.00  0.06           O  
ATOM    119  CB  LEU A   7       6.262  -2.251   2.842  1.00  0.03           C  
ATOM    120  CG  LEU A   7       5.384  -0.998   2.762  1.00  0.10           C  
ATOM    121  CD1 LEU A   7       5.106  -0.484   4.176  1.00  0.17           C  
ATOM    122  CD2 LEU A   7       6.123   0.083   1.972  1.00  0.11           C  
ATOM    123  H   LEU A   7       4.301  -3.837   3.389  1.00  0.04           H  
ATOM    124  HA  LEU A   7       5.505  -2.827   0.933  1.00  0.03           H  
ATOM    125  HB2 LEU A   7       6.237  -2.644   3.845  1.00  0.09           H  
ATOM    126  HB3 LEU A   7       7.281  -1.998   2.587  1.00  0.02           H  
ATOM    127  HG  LEU A   7       4.452  -1.236   2.272  1.00  0.18           H  
ATOM    128 HD11 LEU A   7       6.038  -0.338   4.701  1.00  0.81           H  
ATOM    129 HD12 LEU A   7       4.576   0.455   4.124  1.00  1.11           H  
ATOM    130 HD13 LEU A   7       4.503  -1.202   4.713  1.00  0.92           H  
ATOM    131 HD21 LEU A   7       6.474  -0.325   1.035  1.00  1.13           H  
ATOM    132 HD22 LEU A   7       5.456   0.908   1.771  1.00  1.02           H  
ATOM    133 HD23 LEU A   7       6.967   0.440   2.542  1.00  1.15           H  
ATOM    134  N   ASN A   8       7.157  -4.553   0.383  1.00  0.04           N  
ATOM    135  CA  ASN A   8       8.194  -5.568   0.050  1.00  0.06           C  
ATOM    136  C   ASN A   8       9.491  -4.861  -0.371  1.00  0.03           C  
ATOM    137  O   ASN A   8      10.208  -5.312  -1.243  1.00  0.09           O  
ATOM    138  CB  ASN A   8       7.660  -6.435  -1.095  1.00  0.13           C  
ATOM    139  CG  ASN A   8       7.320  -7.819  -0.569  1.00  0.18           C  
ATOM    140  OD1 ASN A   8       8.079  -8.430   0.157  1.00  0.22           O  
ATOM    141  ND2 ASN A   8       6.185  -8.350  -0.915  1.00  0.20           N  
ATOM    142  H   ASN A   8       6.740  -4.027  -0.337  1.00  0.04           H  
ATOM    143  HA  ASN A   8       8.388  -6.183   0.910  1.00  0.09           H  
ATOM    144  HB2 ASN A   8       6.766  -5.990  -1.498  1.00  0.14           H  
ATOM    145  HB3 ASN A   8       8.391  -6.519  -1.873  1.00  0.14           H  
ATOM    146 HD21 ASN A   8       5.573  -7.858  -1.503  1.00  0.19           H  
ATOM    147 HD22 ASN A   8       5.944  -9.234  -0.591  1.00  0.24           H  
ATOM    148  N   GLY A   9       9.772  -3.772   0.278  1.00  0.11           N  
ATOM    149  CA  GLY A   9      11.005  -3.017  -0.074  1.00  0.18           C  
ATOM    150  C   GLY A   9      12.210  -3.954  -0.083  1.00  0.19           C  
ATOM    151  O   GLY A   9      12.324  -4.832   0.748  1.00  0.15           O  
ATOM    152  H   GLY A   9       9.186  -3.461   0.998  1.00  0.16           H  
ATOM    153  HA2 GLY A   9      10.885  -2.587  -1.053  1.00  0.21           H  
ATOM    154  HA3 GLY A   9      11.163  -2.226   0.643  1.00  0.22           H  
ATOM    155  N   LYS A  10      13.086  -3.747  -1.025  1.00  0.27           N  
ATOM    156  CA  LYS A  10      14.290  -4.624  -1.110  1.00  0.29           C  
ATOM    157  C   LYS A  10      15.077  -4.560   0.198  1.00  0.27           C  
ATOM    158  O   LYS A  10      15.364  -5.574   0.804  1.00  0.31           O  
ATOM    159  CB  LYS A  10      15.177  -4.148  -2.260  1.00  0.30           C  
ATOM    160  CG  LYS A  10      16.413  -5.048  -2.345  1.00  0.96           C  
ATOM    161  CD  LYS A  10      16.585  -5.530  -3.787  1.00  1.02           C  
ATOM    162  CE  LYS A  10      17.877  -6.343  -3.892  1.00  1.92           C  
ATOM    163  NZ  LYS A  10      17.599  -7.694  -4.456  1.00  2.65           N  
ATOM    164  H   LYS A  10      12.958  -3.017  -1.664  1.00  0.32           H  
ATOM    165  HA  LYS A  10      13.981  -5.638  -1.295  1.00  0.31           H  
ATOM    166  HB2 LYS A  10      14.627  -4.199  -3.188  1.00  1.06           H  
ATOM    167  HB3 LYS A  10      15.482  -3.127  -2.086  1.00  0.80           H  
ATOM    168  HG2 LYS A  10      17.287  -4.491  -2.042  1.00  1.65           H  
ATOM    169  HG3 LYS A  10      16.289  -5.897  -1.690  1.00  1.67           H  
ATOM    170  HD2 LYS A  10      15.744  -6.147  -4.066  1.00  1.56           H  
ATOM    171  HD3 LYS A  10      16.636  -4.680  -4.450  1.00  0.88           H  
ATOM    172  HE2 LYS A  10      18.577  -5.830  -4.534  1.00  2.15           H  
ATOM    173  HE3 LYS A  10      18.315  -6.455  -2.911  1.00  2.53           H  
ATOM    174  HZ1 LYS A  10      17.045  -7.597  -5.330  1.00  2.36           H  
ATOM    175  HZ2 LYS A  10      18.498  -8.173  -4.667  1.00  3.41           H  
ATOM    176  HZ3 LYS A  10      17.061  -8.254  -3.765  1.00  3.23           H  
ATOM    177  N   THR A  11      15.410  -3.370   0.602  1.00  0.41           N  
ATOM    178  CA  THR A  11      16.178  -3.215   1.865  1.00  0.43           C  
ATOM    179  C   THR A  11      15.227  -2.933   3.032  1.00  0.42           C  
ATOM    180  O   THR A  11      15.662  -2.673   4.137  1.00  0.44           O  
ATOM    181  CB  THR A  11      17.156  -2.051   1.713  1.00  0.45           C  
ATOM    182  OG1 THR A  11      16.522  -1.161   0.796  1.00  0.59           O  
ATOM    183  CG2 THR A  11      18.446  -2.488   1.025  1.00  0.47           C  
ATOM    184  H   THR A  11      15.158  -2.581   0.078  1.00  0.56           H  
ATOM    185  HA  THR A  11      16.728  -4.119   2.063  1.00  0.44           H  
ATOM    186  HB  THR A  11      17.357  -1.567   2.649  1.00  0.40           H  
ATOM    187  HG1 THR A  11      17.208  -0.699   0.308  1.00  1.65           H  
ATOM    188 HG21 THR A  11      18.220  -2.906   0.055  1.00  1.18           H  
ATOM    189 HG22 THR A  11      19.100  -1.638   0.901  1.00  1.10           H  
ATOM    190 HG23 THR A  11      18.944  -3.235   1.626  1.00  1.10           H  
ATOM    191  N   LEU A  12      13.948  -2.988   2.767  1.00  0.39           N  
ATOM    192  CA  LEU A  12      12.972  -2.716   3.867  1.00  0.38           C  
ATOM    193  C   LEU A  12      11.637  -3.430   3.611  1.00  0.35           C  
ATOM    194  O   LEU A  12      11.242  -3.631   2.484  1.00  0.62           O  
ATOM    195  CB  LEU A  12      12.731  -1.211   3.951  1.00  0.39           C  
ATOM    196  CG  LEU A  12      12.152  -0.871   5.324  1.00  0.40           C  
ATOM    197  CD1 LEU A  12      13.283  -0.421   6.250  1.00  0.60           C  
ATOM    198  CD2 LEU A  12      11.141   0.268   5.175  1.00  0.35           C  
ATOM    199  H   LEU A  12      13.632  -3.200   1.859  1.00  0.38           H  
ATOM    200  HA  LEU A  12      13.385  -3.059   4.800  1.00  0.39           H  
ATOM    201  HB2 LEU A  12      13.665  -0.686   3.811  1.00  0.47           H  
ATOM    202  HB3 LEU A  12      12.038  -0.910   3.179  1.00  0.33           H  
ATOM    203  HG  LEU A  12      11.662  -1.739   5.740  1.00  0.44           H  
ATOM    204 HD11 LEU A  12      14.035  -1.195   6.307  1.00  1.19           H  
ATOM    205 HD12 LEU A  12      13.732   0.482   5.866  1.00  1.58           H  
ATOM    206 HD13 LEU A  12      12.891  -0.232   7.239  1.00  0.51           H  
ATOM    207 HD21 LEU A  12      11.547   1.033   4.528  1.00  1.07           H  
ATOM    208 HD22 LEU A  12      10.225  -0.111   4.745  1.00  1.13           H  
ATOM    209 HD23 LEU A  12      10.929   0.698   6.143  1.00  0.56           H  
ATOM    210  N   LYS A  13      10.978  -3.798   4.676  1.00  0.25           N  
ATOM    211  CA  LYS A  13       9.661  -4.488   4.530  1.00  0.23           C  
ATOM    212  C   LYS A  13       8.710  -4.013   5.637  1.00  0.36           C  
ATOM    213  O   LYS A  13       9.144  -3.620   6.702  1.00  0.67           O  
ATOM    214  CB  LYS A  13       9.858  -6.007   4.645  1.00  0.22           C  
ATOM    215  CG  LYS A  13      10.702  -6.520   3.467  1.00  0.09           C  
ATOM    216  CD  LYS A  13      12.181  -6.556   3.872  1.00  1.47           C  
ATOM    217  CE  LYS A  13      12.479  -7.886   4.566  1.00  1.58           C  
ATOM    218  NZ  LYS A  13      13.694  -7.767   5.420  1.00  3.08           N  
ATOM    219  H   LYS A  13      11.344  -3.621   5.567  1.00  0.44           H  
ATOM    220  HA  LYS A  13       9.235  -4.250   3.571  1.00  0.17           H  
ATOM    221  HB2 LYS A  13      10.357  -6.236   5.573  1.00  0.31           H  
ATOM    222  HB3 LYS A  13       8.895  -6.496   4.637  1.00  0.28           H  
ATOM    223  HG2 LYS A  13      10.379  -7.516   3.201  1.00  1.08           H  
ATOM    224  HG3 LYS A  13      10.575  -5.874   2.614  1.00  1.01           H  
ATOM    225  HD2 LYS A  13      12.799  -6.460   2.991  1.00  1.97           H  
ATOM    226  HD3 LYS A  13      12.394  -5.740   4.545  1.00  2.70           H  
ATOM    227  HE2 LYS A  13      11.640  -8.168   5.184  1.00  2.09           H  
ATOM    228  HE3 LYS A  13      12.644  -8.652   3.822  1.00  1.01           H  
ATOM    229  HZ1 LYS A  13      14.359  -7.095   4.986  1.00  3.46           H  
ATOM    230  HZ2 LYS A  13      13.423  -7.425   6.363  1.00  3.91           H  
ATOM    231  HZ3 LYS A  13      14.150  -8.698   5.506  1.00  3.27           H  
ATOM    232  N   GLY A  14       7.433  -4.056   5.364  1.00  0.11           N  
ATOM    233  CA  GLY A  14       6.455  -3.604   6.396  1.00  0.21           C  
ATOM    234  C   GLY A  14       5.018  -3.905   5.956  1.00  0.13           C  
ATOM    235  O   GLY A  14       4.795  -4.627   5.004  1.00  0.09           O  
ATOM    236  H   GLY A  14       7.123  -4.383   4.494  1.00  0.15           H  
ATOM    237  HA2 GLY A  14       6.655  -4.117   7.325  1.00  0.30           H  
ATOM    238  HA3 GLY A  14       6.564  -2.540   6.548  1.00  0.29           H  
ATOM    239  N   GLU A  15       4.075  -3.331   6.659  1.00  0.13           N  
ATOM    240  CA  GLU A  15       2.641  -3.568   6.318  1.00  0.07           C  
ATOM    241  C   GLU A  15       1.745  -2.690   7.202  1.00  0.08           C  
ATOM    242  O   GLU A  15       1.903  -2.654   8.407  1.00  0.11           O  
ATOM    243  CB  GLU A  15       2.302  -5.043   6.559  1.00  0.15           C  
ATOM    244  CG  GLU A  15       2.580  -5.393   8.024  1.00  0.30           C  
ATOM    245  CD  GLU A  15       1.254  -5.492   8.779  1.00  1.73           C  
ATOM    246  OE1 GLU A  15       0.461  -6.325   8.372  1.00  1.97           O  
ATOM    247  OE2 GLU A  15       1.110  -4.731   9.722  1.00  2.96           O  
ATOM    248  H   GLU A  15       4.308  -2.736   7.400  1.00  0.18           H  
ATOM    249  HA  GLU A  15       2.473  -3.326   5.283  1.00  0.02           H  
ATOM    250  HB2 GLU A  15       1.260  -5.215   6.337  1.00  0.06           H  
ATOM    251  HB3 GLU A  15       2.906  -5.665   5.917  1.00  0.23           H  
ATOM    252  HG2 GLU A  15       3.095  -6.341   8.081  1.00  0.87           H  
ATOM    253  HG3 GLU A  15       3.191  -4.627   8.476  1.00  1.19           H  
ATOM    254  N   THR A  16       0.824  -2.002   6.586  1.00  0.05           N  
ATOM    255  CA  THR A  16      -0.085  -1.124   7.384  1.00  0.07           C  
ATOM    256  C   THR A  16      -1.452  -1.020   6.703  1.00  0.06           C  
ATOM    257  O   THR A  16      -1.565  -1.197   5.507  1.00  0.08           O  
ATOM    258  CB  THR A  16       0.537   0.271   7.501  1.00  0.10           C  
ATOM    259  OG1 THR A  16      -0.509   1.092   8.009  1.00  0.29           O  
ATOM    260  CG2 THR A  16       0.880   0.853   6.134  1.00  0.19           C  
ATOM    261  H   THR A  16       0.729  -2.064   5.612  1.00  0.03           H  
ATOM    262  HA  THR A  16      -0.209  -1.540   8.368  1.00  0.09           H  
ATOM    263  HB  THR A  16       1.391   0.278   8.154  1.00  0.13           H  
ATOM    264  HG1 THR A  16      -0.394   1.167   8.959  1.00  0.58           H  
ATOM    265 HG21 THR A  16       0.800   0.085   5.381  1.00  1.06           H  
ATOM    266 HG22 THR A  16       0.195   1.655   5.897  1.00  0.78           H  
ATOM    267 HG23 THR A  16       1.888   1.238   6.144  1.00  1.09           H  
ATOM    268  N   THR A  17      -2.460  -0.729   7.486  1.00  0.03           N  
ATOM    269  CA  THR A  17      -3.838  -0.618   6.912  1.00  0.02           C  
ATOM    270  C   THR A  17      -4.286   0.846   6.880  1.00  0.06           C  
ATOM    271  O   THR A  17      -4.070   1.583   7.822  1.00  0.08           O  
ATOM    272  CB  THR A  17      -4.806  -1.422   7.785  1.00  0.04           C  
ATOM    273  OG1 THR A  17      -5.092  -0.570   8.890  1.00  0.08           O  
ATOM    274  CG2 THR A  17      -4.132  -2.650   8.392  1.00  0.09           C  
ATOM    275  H   THR A  17      -2.312  -0.584   8.444  1.00  0.02           H  
ATOM    276  HA  THR A  17      -3.849  -1.018   5.915  1.00  0.04           H  
ATOM    277  HB  THR A  17      -5.701  -1.690   7.252  1.00  0.03           H  
ATOM    278  HG1 THR A  17      -6.007  -0.286   8.816  1.00  0.86           H  
ATOM    279 HG21 THR A  17      -3.296  -2.950   7.779  1.00  0.87           H  
ATOM    280 HG22 THR A  17      -3.778  -2.419   9.385  1.00  1.02           H  
ATOM    281 HG23 THR A  17      -4.840  -3.464   8.448  1.00  0.89           H  
ATOM    282  N   THR A  18      -4.900   1.233   5.786  1.00  0.10           N  
ATOM    283  CA  THR A  18      -5.384   2.645   5.665  1.00  0.14           C  
ATOM    284  C   THR A  18      -6.865   2.658   5.263  1.00  0.13           C  
ATOM    285  O   THR A  18      -7.347   1.741   4.620  1.00  0.10           O  
ATOM    286  CB  THR A  18      -4.561   3.371   4.595  1.00  0.17           C  
ATOM    287  OG1 THR A  18      -4.734   4.755   4.884  1.00  0.21           O  
ATOM    288  CG2 THR A  18      -5.150   3.178   3.201  1.00  0.18           C  
ATOM    289  H   THR A  18      -5.034   0.602   5.049  1.00  0.10           H  
ATOM    290  HA  THR A  18      -5.269   3.152   6.607  1.00  0.15           H  
ATOM    291  HB  THR A  18      -3.523   3.092   4.624  1.00  0.18           H  
ATOM    292  HG1 THR A  18      -5.271   5.138   4.186  1.00  1.13           H  
ATOM    293 HG21 THR A  18      -5.519   2.169   3.095  1.00  0.84           H  
ATOM    294 HG22 THR A  18      -5.965   3.871   3.051  1.00  0.71           H  
ATOM    295 HG23 THR A  18      -4.389   3.358   2.455  1.00  0.84           H  
ATOM    296  N   GLU A  19      -7.553   3.699   5.649  1.00  0.21           N  
ATOM    297  CA  GLU A  19      -9.002   3.789   5.300  1.00  0.21           C  
ATOM    298  C   GLU A  19      -9.188   4.639   4.038  1.00  0.19           C  
ATOM    299  O   GLU A  19      -8.727   5.760   3.970  1.00  0.19           O  
ATOM    300  CB  GLU A  19      -9.759   4.433   6.462  1.00  0.19           C  
ATOM    301  CG  GLU A  19      -9.048   4.100   7.775  1.00  1.67           C  
ATOM    302  CD  GLU A  19      -7.926   5.112   8.014  1.00  3.17           C  
ATOM    303  OE1 GLU A  19      -8.233   6.290   7.926  1.00  3.43           O  
ATOM    304  OE2 GLU A  19      -6.827   4.651   8.271  1.00  4.27           O  
ATOM    305  H   GLU A  19      -7.123   4.414   6.162  1.00  0.29           H  
ATOM    306  HA  GLU A  19      -9.391   2.801   5.126  1.00  0.24           H  
ATOM    307  HB2 GLU A  19      -9.789   5.503   6.327  1.00  1.30           H  
ATOM    308  HB3 GLU A  19     -10.770   4.052   6.491  1.00  1.24           H  
ATOM    309  HG2 GLU A  19      -9.752   4.146   8.594  1.00  2.18           H  
ATOM    310  HG3 GLU A  19      -8.628   3.107   7.723  1.00  1.95           H  
ATOM    311  N   ALA A  20      -9.859   4.079   3.066  1.00  0.20           N  
ATOM    312  CA  ALA A  20     -10.088   4.837   1.799  1.00  0.20           C  
ATOM    313  C   ALA A  20     -11.507   4.585   1.283  1.00  0.20           C  
ATOM    314  O   ALA A  20     -12.076   3.535   1.509  1.00  0.18           O  
ATOM    315  CB  ALA A  20      -9.077   4.379   0.750  1.00  0.24           C  
ATOM    316  H   ALA A  20     -10.209   3.170   3.167  1.00  0.21           H  
ATOM    317  HA  ALA A  20      -9.958   5.890   1.981  1.00  0.18           H  
ATOM    318  HB1 ALA A  20      -8.556   3.501   1.104  1.00  0.75           H  
ATOM    319  HB2 ALA A  20      -9.589   4.140  -0.171  1.00  1.15           H  
ATOM    320  HB3 ALA A  20      -8.362   5.166   0.564  1.00  1.06           H  
ATOM    321  N   VAL A  21     -12.048   5.555   0.598  1.00  0.23           N  
ATOM    322  CA  VAL A  21     -13.427   5.388   0.057  1.00  0.24           C  
ATOM    323  C   VAL A  21     -13.385   4.608  -1.263  1.00  0.14           C  
ATOM    324  O   VAL A  21     -14.333   3.942  -1.624  1.00  0.09           O  
ATOM    325  CB  VAL A  21     -14.040   6.768  -0.183  1.00  0.35           C  
ATOM    326  CG1 VAL A  21     -13.213   7.512  -1.232  1.00  0.40           C  
ATOM    327  CG2 VAL A  21     -15.473   6.602  -0.695  1.00  0.36           C  
ATOM    328  H   VAL A  21     -11.552   6.384   0.442  1.00  0.24           H  
ATOM    329  HA  VAL A  21     -14.028   4.850   0.770  1.00  0.26           H  
ATOM    330  HB  VAL A  21     -14.046   7.329   0.741  1.00  0.40           H  
ATOM    331 HG11 VAL A  21     -12.167   7.480  -0.962  1.00  0.84           H  
ATOM    332 HG12 VAL A  21     -13.346   7.047  -2.197  1.00  1.14           H  
ATOM    333 HG13 VAL A  21     -13.535   8.542  -1.286  1.00  0.88           H  
ATOM    334 HG21 VAL A  21     -16.028   5.963  -0.024  1.00  0.52           H  
ATOM    335 HG22 VAL A  21     -15.955   7.568  -0.747  1.00  1.06           H  
ATOM    336 HG23 VAL A  21     -15.459   6.158  -1.678  1.00  1.12           H  
ATOM    337  N   ASP A  22     -12.280   4.708  -1.953  1.00  0.17           N  
ATOM    338  CA  ASP A  22     -12.159   3.979  -3.249  1.00  0.15           C  
ATOM    339  C   ASP A  22     -10.711   3.519  -3.466  1.00  0.12           C  
ATOM    340  O   ASP A  22      -9.806   3.963  -2.787  1.00  0.23           O  
ATOM    341  CB  ASP A  22     -12.580   4.908  -4.385  1.00  0.29           C  
ATOM    342  CG  ASP A  22     -11.612   6.090  -4.459  1.00  0.36           C  
ATOM    343  OD1 ASP A  22     -10.467   5.829  -4.780  1.00  0.90           O  
ATOM    344  OD2 ASP A  22     -12.075   7.186  -4.190  1.00  0.60           O  
ATOM    345  H   ASP A  22     -11.538   5.256  -1.622  1.00  0.22           H  
ATOM    346  HA  ASP A  22     -12.807   3.119  -3.235  1.00  0.14           H  
ATOM    347  HB2 ASP A  22     -12.562   4.373  -5.323  1.00  0.37           H  
ATOM    348  HB3 ASP A  22     -13.579   5.276  -4.205  1.00  0.30           H  
ATOM    349  N   ALA A  23     -10.525   2.639  -4.412  1.00  0.17           N  
ATOM    350  CA  ALA A  23      -9.146   2.129  -4.682  1.00  0.13           C  
ATOM    351  C   ALA A  23      -8.233   3.260  -5.171  1.00  0.10           C  
ATOM    352  O   ALA A  23      -7.026   3.168  -5.071  1.00  0.23           O  
ATOM    353  CB  ALA A  23      -9.220   1.044  -5.752  1.00  0.16           C  
ATOM    354  H   ALA A  23     -11.284   2.315  -4.940  1.00  0.29           H  
ATOM    355  HA  ALA A  23      -8.739   1.708  -3.780  1.00  0.12           H  
ATOM    356  HB1 ALA A  23     -10.066   1.224  -6.399  1.00  0.88           H  
ATOM    357  HB2 ALA A  23      -8.316   1.050  -6.341  1.00  1.07           H  
ATOM    358  HB3 ALA A  23      -9.332   0.076  -5.285  1.00  1.09           H  
ATOM    359  N   ALA A  24      -8.823   4.302  -5.686  1.00  0.15           N  
ATOM    360  CA  ALA A  24      -7.994   5.437  -6.190  1.00  0.16           C  
ATOM    361  C   ALA A  24      -7.262   6.120  -5.029  1.00  0.15           C  
ATOM    362  O   ALA A  24      -6.051   6.079  -4.948  1.00  0.25           O  
ATOM    363  CB  ALA A  24      -8.902   6.448  -6.890  1.00  0.25           C  
ATOM    364  H   ALA A  24      -9.801   4.341  -5.739  1.00  0.26           H  
ATOM    365  HA  ALA A  24      -7.270   5.063  -6.895  1.00  0.13           H  
ATOM    366  HB1 ALA A  24      -9.837   5.978  -7.151  1.00  1.08           H  
ATOM    367  HB2 ALA A  24      -9.096   7.282  -6.232  1.00  1.29           H  
ATOM    368  HB3 ALA A  24      -8.423   6.808  -7.787  1.00  0.83           H  
ATOM    369  N   THR A  25      -8.012   6.730  -4.155  1.00  0.14           N  
ATOM    370  CA  THR A  25      -7.371   7.421  -2.999  1.00  0.15           C  
ATOM    371  C   THR A  25      -6.487   6.442  -2.220  1.00  0.12           C  
ATOM    372  O   THR A  25      -5.609   6.847  -1.486  1.00  0.16           O  
ATOM    373  CB  THR A  25      -8.460   7.980  -2.077  1.00  0.21           C  
ATOM    374  OG1 THR A  25      -7.780   8.310  -0.870  1.00  0.69           O  
ATOM    375  CG2 THR A  25      -9.471   6.906  -1.691  1.00  0.39           C  
ATOM    376  H   THR A  25      -8.986   6.734  -4.256  1.00  0.20           H  
ATOM    377  HA  THR A  25      -6.765   8.234  -3.363  1.00  0.16           H  
ATOM    378  HB  THR A  25      -8.944   8.841  -2.500  1.00  0.61           H  
ATOM    379  HG1 THR A  25      -8.437   8.394  -0.173  1.00  1.28           H  
ATOM    380 HG21 THR A  25      -9.016   5.932  -1.772  1.00  0.85           H  
ATOM    381 HG22 THR A  25      -9.797   7.062  -0.674  1.00  0.83           H  
ATOM    382 HG23 THR A  25     -10.326   6.957  -2.350  1.00  1.48           H  
ATOM    383  N   ALA A  26      -6.740   5.171  -2.394  1.00  0.11           N  
ATOM    384  CA  ALA A  26      -5.914   4.159  -1.672  1.00  0.12           C  
ATOM    385  C   ALA A  26      -4.511   4.093  -2.288  1.00  0.12           C  
ATOM    386  O   ALA A  26      -3.528   3.957  -1.588  1.00  0.13           O  
ATOM    387  CB  ALA A  26      -6.585   2.792  -1.777  1.00  0.12           C  
ATOM    388  H   ALA A  26      -7.465   4.885  -2.990  1.00  0.14           H  
ATOM    389  HA  ALA A  26      -5.836   4.437  -0.636  1.00  0.14           H  
ATOM    390  HB1 ALA A  26      -7.623   2.871  -1.493  1.00  0.95           H  
ATOM    391  HB2 ALA A  26      -6.521   2.432  -2.793  1.00  1.15           H  
ATOM    392  HB3 ALA A  26      -6.088   2.093  -1.120  1.00  1.01           H  
ATOM    393  N   GLU A  27      -4.452   4.190  -3.589  1.00  0.12           N  
ATOM    394  CA  GLU A  27      -3.129   4.141  -4.270  1.00  0.13           C  
ATOM    395  C   GLU A  27      -2.268   5.335  -3.845  1.00  0.14           C  
ATOM    396  O   GLU A  27      -1.077   5.206  -3.653  1.00  0.22           O  
ATOM    397  CB  GLU A  27      -3.350   4.194  -5.783  1.00  0.13           C  
ATOM    398  CG  GLU A  27      -3.881   2.844  -6.271  1.00  0.09           C  
ATOM    399  CD  GLU A  27      -3.928   2.844  -7.798  1.00  0.14           C  
ATOM    400  OE1 GLU A  27      -2.959   3.317  -8.370  1.00  0.75           O  
ATOM    401  OE2 GLU A  27      -4.931   2.375  -8.309  1.00  0.77           O  
ATOM    402  H   GLU A  27      -5.271   4.290  -4.116  1.00  0.12           H  
ATOM    403  HA  GLU A  27      -2.625   3.226  -4.014  1.00  0.12           H  
ATOM    404  HB2 GLU A  27      -4.064   4.970  -6.018  1.00  0.14           H  
ATOM    405  HB3 GLU A  27      -2.418   4.414  -6.274  1.00  0.20           H  
ATOM    406  HG2 GLU A  27      -3.233   2.049  -5.934  1.00  0.17           H  
ATOM    407  HG3 GLU A  27      -4.874   2.683  -5.884  1.00  0.09           H  
ATOM    408  N   LYS A  28      -2.893   6.472  -3.706  1.00  0.11           N  
ATOM    409  CA  LYS A  28      -2.125   7.687  -3.303  1.00  0.11           C  
ATOM    410  C   LYS A  28      -1.942   7.721  -1.780  1.00  0.09           C  
ATOM    411  O   LYS A  28      -0.883   8.057  -1.288  1.00  0.14           O  
ATOM    412  CB  LYS A  28      -2.886   8.939  -3.804  1.00  0.13           C  
ATOM    413  CG  LYS A  28      -3.167   9.924  -2.652  1.00  1.57           C  
ATOM    414  CD  LYS A  28      -3.863  11.161  -3.226  1.00  1.51           C  
ATOM    415  CE  LYS A  28      -5.083  11.497  -2.365  1.00  2.20           C  
ATOM    416  NZ  LYS A  28      -6.145  10.467  -2.539  1.00  2.39           N  
ATOM    417  H   LYS A  28      -3.858   6.528  -3.864  1.00  0.14           H  
ATOM    418  HA  LYS A  28      -1.154   7.658  -3.770  1.00  0.14           H  
ATOM    419  HB2 LYS A  28      -2.295   9.435  -4.559  1.00  1.28           H  
ATOM    420  HB3 LYS A  28      -3.823   8.631  -4.245  1.00  1.16           H  
ATOM    421  HG2 LYS A  28      -3.811   9.462  -1.918  1.00  2.35           H  
ATOM    422  HG3 LYS A  28      -2.240  10.223  -2.184  1.00  2.44           H  
ATOM    423  HD2 LYS A  28      -3.179  11.995  -3.226  1.00  2.13           H  
ATOM    424  HD3 LYS A  28      -4.179  10.963  -4.239  1.00  0.67           H  
ATOM    425  HE2 LYS A  28      -4.793  11.533  -1.325  1.00  3.39           H  
ATOM    426  HE3 LYS A  28      -5.474  12.461  -2.655  1.00  2.32           H  
ATOM    427  HZ1 LYS A  28      -6.220  10.213  -3.545  1.00  1.94           H  
ATOM    428  HZ2 LYS A  28      -5.902   9.621  -1.985  1.00  3.18           H  
ATOM    429  HZ3 LYS A  28      -7.055  10.848  -2.209  1.00  3.01           H  
ATOM    430  N   VAL A  29      -2.977   7.371  -1.066  1.00  0.02           N  
ATOM    431  CA  VAL A  29      -2.873   7.384   0.422  1.00  0.02           C  
ATOM    432  C   VAL A  29      -1.698   6.517   0.873  1.00  0.03           C  
ATOM    433  O   VAL A  29      -0.805   6.983   1.555  1.00  0.06           O  
ATOM    434  CB  VAL A  29      -4.167   6.841   1.021  1.00  0.03           C  
ATOM    435  CG1 VAL A  29      -3.941   6.521   2.498  1.00  0.06           C  
ATOM    436  CG2 VAL A  29      -5.263   7.902   0.898  1.00  0.03           C  
ATOM    437  H   VAL A  29      -3.809   7.098  -1.503  1.00  0.03           H  
ATOM    438  HA  VAL A  29      -2.722   8.396   0.760  1.00  0.02           H  
ATOM    439  HB  VAL A  29      -4.464   5.948   0.496  1.00  0.06           H  
ATOM    440 HG11 VAL A  29      -3.297   7.269   2.938  1.00  0.96           H  
ATOM    441 HG12 VAL A  29      -4.886   6.514   3.020  1.00  1.04           H  
ATOM    442 HG13 VAL A  29      -3.474   5.551   2.594  1.00  1.08           H  
ATOM    443 HG21 VAL A  29      -5.039   8.563   0.072  1.00  0.87           H  
ATOM    444 HG22 VAL A  29      -6.215   7.423   0.721  1.00  0.85           H  
ATOM    445 HG23 VAL A  29      -5.317   8.478   1.809  1.00  0.91           H  
ATOM    446  N   PHE A  30      -1.719   5.272   0.483  1.00  0.02           N  
ATOM    447  CA  PHE A  30      -0.604   4.369   0.885  1.00  0.04           C  
ATOM    448  C   PHE A  30       0.720   4.904   0.332  1.00  0.08           C  
ATOM    449  O   PHE A  30       1.711   4.954   1.030  1.00  0.18           O  
ATOM    450  CB  PHE A  30      -0.857   2.964   0.327  1.00  0.02           C  
ATOM    451  CG  PHE A  30      -1.674   2.131   1.329  1.00  0.05           C  
ATOM    452  CD1 PHE A  30      -1.191   1.878   2.607  1.00  0.05           C  
ATOM    453  CD2 PHE A  30      -2.906   1.614   0.968  1.00  0.08           C  
ATOM    454  CE1 PHE A  30      -1.933   1.126   3.499  1.00  0.09           C  
ATOM    455  CE2 PHE A  30      -3.640   0.864   1.861  1.00  0.12           C  
ATOM    456  CZ  PHE A  30      -3.154   0.618   3.123  1.00  0.13           C  
ATOM    457  H   PHE A  30      -2.457   4.937  -0.069  1.00  0.01           H  
ATOM    458  HA  PHE A  30      -0.550   4.328   1.958  1.00  0.06           H  
ATOM    459  HB2 PHE A  30      -1.401   3.034  -0.602  1.00  0.02           H  
ATOM    460  HB3 PHE A  30       0.085   2.472   0.148  1.00  0.03           H  
ATOM    461  HD1 PHE A  30      -0.225   2.259   2.901  1.00  0.03           H  
ATOM    462  HD2 PHE A  30      -3.297   1.800  -0.022  1.00  0.08           H  
ATOM    463  HE1 PHE A  30      -1.554   0.939   4.493  1.00  0.10           H  
ATOM    464  HE2 PHE A  30      -4.598   0.472   1.571  1.00  0.15           H  
ATOM    465  HZ  PHE A  30      -3.727   0.011   3.816  1.00  0.15           H  
ATOM    466  N   LYS A  31       0.708   5.294  -0.915  1.00  0.09           N  
ATOM    467  CA  LYS A  31       1.961   5.834  -1.518  1.00  0.11           C  
ATOM    468  C   LYS A  31       2.474   6.999  -0.672  1.00  0.07           C  
ATOM    469  O   LYS A  31       3.665   7.221  -0.570  1.00  0.10           O  
ATOM    470  CB  LYS A  31       1.671   6.310  -2.942  1.00  0.14           C  
ATOM    471  CG  LYS A  31       2.976   6.772  -3.592  1.00  0.18           C  
ATOM    472  CD  LYS A  31       2.762   6.915  -5.102  1.00  0.53           C  
ATOM    473  CE  LYS A  31       1.608   7.888  -5.359  1.00  1.56           C  
ATOM    474  NZ  LYS A  31       1.671   9.037  -4.413  1.00  2.40           N  
ATOM    475  H   LYS A  31      -0.113   5.234  -1.447  1.00  0.15           H  
ATOM    476  HA  LYS A  31       2.707   5.059  -1.546  1.00  0.16           H  
ATOM    477  HB2 LYS A  31       1.249   5.497  -3.516  1.00  0.18           H  
ATOM    478  HB3 LYS A  31       0.967   7.129  -2.915  1.00  0.13           H  
ATOM    479  HG2 LYS A  31       3.273   7.724  -3.177  1.00  0.20           H  
ATOM    480  HG3 LYS A  31       3.753   6.045  -3.403  1.00  0.51           H  
ATOM    481  HD2 LYS A  31       3.663   7.291  -5.562  1.00  1.20           H  
ATOM    482  HD3 LYS A  31       2.524   5.950  -5.526  1.00  1.81           H  
ATOM    483  HE2 LYS A  31       1.669   8.262  -6.371  1.00  1.81           H  
ATOM    484  HE3 LYS A  31       0.666   7.376  -5.230  1.00  2.67           H  
ATOM    485  HZ1 LYS A  31       2.651   9.166  -4.088  1.00  2.20           H  
ATOM    486  HZ2 LYS A  31       1.350   9.901  -4.893  1.00  2.90           H  
ATOM    487  HZ3 LYS A  31       1.058   8.846  -3.594  1.00  3.36           H  
ATOM    488  N   GLN A  32       1.560   7.721  -0.079  1.00  0.13           N  
ATOM    489  CA  GLN A  32       1.978   8.865   0.781  1.00  0.17           C  
ATOM    490  C   GLN A  32       2.749   8.331   1.988  1.00  0.15           C  
ATOM    491  O   GLN A  32       3.641   8.978   2.499  1.00  0.17           O  
ATOM    492  CB  GLN A  32       0.736   9.617   1.256  1.00  0.23           C  
ATOM    493  CG  GLN A  32       1.154  10.984   1.803  1.00  0.33           C  
ATOM    494  CD  GLN A  32       1.301  11.970   0.642  1.00  1.96           C  
ATOM    495  OE1 GLN A  32       0.386  12.698   0.313  1.00  2.54           O  
ATOM    496  NE2 GLN A  32       2.434  12.026  -0.003  1.00  3.34           N  
ATOM    497  H   GLN A  32       0.611   7.513  -0.198  1.00  0.18           H  
ATOM    498  HA  GLN A  32       2.608   9.529   0.215  1.00  0.19           H  
ATOM    499  HB2 GLN A  32       0.054   9.750   0.430  1.00  0.45           H  
ATOM    500  HB3 GLN A  32       0.244   9.051   2.034  1.00  0.24           H  
ATOM    501  HG2 GLN A  32       0.404  11.349   2.489  1.00  1.56           H  
ATOM    502  HG3 GLN A  32       2.100  10.898   2.319  1.00  0.89           H  
ATOM    503 HE21 GLN A  32       3.175  11.441   0.259  1.00  3.40           H  
ATOM    504 HE22 GLN A  32       2.543  12.653  -0.748  1.00  4.52           H  
ATOM    505  N   TYR A  33       2.380   7.154   2.417  1.00  0.13           N  
ATOM    506  CA  TYR A  33       3.078   6.544   3.584  1.00  0.14           C  
ATOM    507  C   TYR A  33       4.466   6.055   3.161  1.00  0.17           C  
ATOM    508  O   TYR A  33       5.469   6.488   3.689  1.00  0.22           O  
ATOM    509  CB  TYR A  33       2.256   5.361   4.095  1.00  0.11           C  
ATOM    510  CG  TYR A  33       2.977   4.728   5.283  1.00  0.16           C  
ATOM    511  CD1 TYR A  33       3.998   3.824   5.077  1.00  0.24           C  
ATOM    512  CD2 TYR A  33       2.618   5.049   6.576  1.00  0.16           C  
ATOM    513  CE1 TYR A  33       4.651   3.249   6.145  1.00  0.30           C  
ATOM    514  CE2 TYR A  33       3.272   4.475   7.647  1.00  0.22           C  
ATOM    515  CZ  TYR A  33       4.294   3.570   7.440  1.00  0.29           C  
ATOM    516  OH  TYR A  33       4.948   2.994   8.511  1.00  0.35           O  
ATOM    517  H   TYR A  33       1.649   6.674   1.974  1.00  0.13           H  
ATOM    518  HA  TYR A  33       3.179   7.274   4.365  1.00  0.16           H  
ATOM    519  HB2 TYR A  33       1.279   5.700   4.405  1.00  0.10           H  
ATOM    520  HB3 TYR A  33       2.148   4.627   3.313  1.00  0.14           H  
ATOM    521  HD1 TYR A  33       4.287   3.564   4.070  1.00  0.26           H  
ATOM    522  HD2 TYR A  33       1.821   5.756   6.751  1.00  0.15           H  
ATOM    523  HE1 TYR A  33       5.448   2.545   5.968  1.00  0.36           H  
ATOM    524  HE2 TYR A  33       2.982   4.735   8.655  1.00  0.23           H  
ATOM    525  HH  TYR A  33       5.399   3.691   8.992  1.00  1.21           H  
ATOM    526  N   ALA A  34       4.487   5.157   2.219  1.00  0.17           N  
ATOM    527  CA  ALA A  34       5.794   4.631   1.734  1.00  0.22           C  
ATOM    528  C   ALA A  34       6.778   5.786   1.521  1.00  0.28           C  
ATOM    529  O   ALA A  34       7.950   5.674   1.824  1.00  0.45           O  
ATOM    530  CB  ALA A  34       5.574   3.900   0.411  1.00  0.24           C  
ATOM    531  H   ALA A  34       3.649   4.826   1.836  1.00  0.16           H  
ATOM    532  HA  ALA A  34       6.198   3.943   2.458  1.00  0.21           H  
ATOM    533  HB1 ALA A  34       4.530   3.949   0.138  1.00  0.90           H  
ATOM    534  HB2 ALA A  34       6.166   4.362  -0.365  1.00  1.08           H  
ATOM    535  HB3 ALA A  34       5.865   2.866   0.512  1.00  0.88           H  
ATOM    536  N   ASN A  35       6.276   6.877   1.004  1.00  0.17           N  
ATOM    537  CA  ASN A  35       7.165   8.053   0.763  1.00  0.23           C  
ATOM    538  C   ASN A  35       7.891   8.438   2.056  1.00  0.29           C  
ATOM    539  O   ASN A  35       9.041   8.827   2.033  1.00  0.39           O  
ATOM    540  CB  ASN A  35       6.317   9.230   0.286  1.00  0.21           C  
ATOM    541  CG  ASN A  35       7.236  10.352  -0.203  1.00  0.23           C  
ATOM    542  OD1 ASN A  35       7.041  11.511   0.110  1.00  1.47           O  
ATOM    543  ND2 ASN A  35       8.248  10.054  -0.971  1.00  1.15           N  
ATOM    544  H   ASN A  35       5.325   6.922   0.774  1.00  0.09           H  
ATOM    545  HA  ASN A  35       7.889   7.806   0.007  1.00  0.27           H  
ATOM    546  HB2 ASN A  35       5.677   8.915  -0.525  1.00  0.17           H  
ATOM    547  HB3 ASN A  35       5.708   9.597   1.099  1.00  0.23           H  
ATOM    548 HD21 ASN A  35       8.411   9.122  -1.227  1.00  2.16           H  
ATOM    549 HD22 ASN A  35       8.845  10.761  -1.292  1.00  1.16           H  
ATOM    550  N   ASP A  36       7.199   8.323   3.156  1.00  0.24           N  
ATOM    551  CA  ASP A  36       7.833   8.676   4.461  1.00  0.30           C  
ATOM    552  C   ASP A  36       8.847   7.600   4.865  1.00  0.32           C  
ATOM    553  O   ASP A  36       9.249   7.523   6.009  1.00  0.45           O  
ATOM    554  CB  ASP A  36       6.748   8.779   5.532  1.00  0.31           C  
ATOM    555  CG  ASP A  36       5.812   9.941   5.194  1.00  0.55           C  
ATOM    556  OD1 ASP A  36       5.350   9.954   4.065  1.00  1.50           O  
ATOM    557  OD2 ASP A  36       5.613  10.751   6.084  1.00  0.93           O  
ATOM    558  H   ASP A  36       6.272   8.009   3.126  1.00  0.17           H  
ATOM    559  HA  ASP A  36       8.333   9.624   4.370  1.00  0.34           H  
ATOM    560  HB2 ASP A  36       6.179   7.861   5.566  1.00  0.26           H  
ATOM    561  HB3 ASP A  36       7.201   8.954   6.496  1.00  0.50           H  
ATOM    562  N   ASN A  37       9.239   6.791   3.912  1.00  0.33           N  
ATOM    563  CA  ASN A  37      10.228   5.713   4.216  1.00  0.38           C  
ATOM    564  C   ASN A  37      11.271   5.620   3.097  1.00  0.45           C  
ATOM    565  O   ASN A  37      12.458   5.597   3.356  1.00  0.84           O  
ATOM    566  CB  ASN A  37       9.493   4.380   4.343  1.00  0.35           C  
ATOM    567  CG  ASN A  37       8.784   4.320   5.698  1.00  0.33           C  
ATOM    568  OD1 ASN A  37       9.193   3.611   6.595  1.00  0.21           O  
ATOM    569  ND2 ASN A  37       7.717   5.047   5.886  1.00  0.52           N  
ATOM    570  H   ASN A  37       8.884   6.892   3.005  1.00  0.39           H  
ATOM    571  HA  ASN A  37      10.725   5.934   5.143  1.00  0.40           H  
ATOM    572  HB2 ASN A  37       8.763   4.287   3.553  1.00  0.36           H  
ATOM    573  HB3 ASN A  37      10.198   3.564   4.274  1.00  0.36           H  
ATOM    574 HD21 ASN A  37       7.382   5.621   5.166  1.00  0.69           H  
ATOM    575 HD22 ASN A  37       7.251   5.019   6.748  1.00  0.53           H  
ATOM    576  N   GLY A  38      10.797   5.568   1.876  1.00  0.16           N  
ATOM    577  CA  GLY A  38      11.738   5.480   0.715  1.00  0.20           C  
ATOM    578  C   GLY A  38      11.404   4.267  -0.159  1.00  0.16           C  
ATOM    579  O   GLY A  38      12.258   3.749  -0.852  1.00  0.25           O  
ATOM    580  H   GLY A  38       9.830   5.590   1.726  1.00  0.29           H  
ATOM    581  HA2 GLY A  38      11.653   6.378   0.121  1.00  0.26           H  
ATOM    582  HA3 GLY A  38      12.751   5.389   1.074  1.00  0.22           H  
ATOM    583  N   VAL A  39      10.165   3.842  -0.106  1.00  0.23           N  
ATOM    584  CA  VAL A  39       9.750   2.662  -0.931  1.00  0.17           C  
ATOM    585  C   VAL A  39       8.871   3.121  -2.100  1.00  0.21           C  
ATOM    586  O   VAL A  39       7.747   3.536  -1.908  1.00  0.51           O  
ATOM    587  CB  VAL A  39       8.960   1.691  -0.053  1.00  0.11           C  
ATOM    588  CG1 VAL A  39       8.495   0.508  -0.904  1.00  0.15           C  
ATOM    589  CG2 VAL A  39       9.862   1.180   1.071  1.00  0.13           C  
ATOM    590  H   VAL A  39       9.515   4.294   0.470  1.00  0.36           H  
ATOM    591  HA  VAL A  39      10.623   2.163  -1.314  1.00  0.18           H  
ATOM    592  HB  VAL A  39       8.104   2.196   0.368  1.00  0.16           H  
ATOM    593 HG11 VAL A  39       9.182   0.355  -1.722  1.00  0.90           H  
ATOM    594 HG12 VAL A  39       8.460  -0.385  -0.297  1.00  0.86           H  
ATOM    595 HG13 VAL A  39       7.510   0.707  -1.299  1.00  1.12           H  
ATOM    596 HG21 VAL A  39      10.488   1.983   1.429  1.00  0.89           H  
ATOM    597 HG22 VAL A  39       9.254   0.813   1.886  1.00  1.11           H  
ATOM    598 HG23 VAL A  39      10.485   0.379   0.703  1.00  1.06           H  
ATOM    599  N   ASP A  40       9.405   3.036  -3.289  1.00  0.22           N  
ATOM    600  CA  ASP A  40       8.611   3.464  -4.480  1.00  0.20           C  
ATOM    601  C   ASP A  40       9.088   2.716  -5.729  1.00  0.21           C  
ATOM    602  O   ASP A  40      10.253   2.755  -6.071  1.00  0.25           O  
ATOM    603  CB  ASP A  40       8.795   4.966  -4.687  1.00  0.25           C  
ATOM    604  CG  ASP A  40       8.224   5.718  -3.483  1.00  0.36           C  
ATOM    605  OD1 ASP A  40       7.015   5.659  -3.331  1.00  0.89           O  
ATOM    606  OD2 ASP A  40       9.029   6.310  -2.783  1.00  1.46           O  
ATOM    607  H   ASP A  40      10.316   2.694  -3.398  1.00  0.46           H  
ATOM    608  HA  ASP A  40       7.570   3.252  -4.311  1.00  0.16           H  
ATOM    609  HB2 ASP A  40       9.845   5.196  -4.786  1.00  0.31           H  
ATOM    610  HB3 ASP A  40       8.275   5.279  -5.581  1.00  0.18           H  
ATOM    611  N   GLY A  41       8.175   2.053  -6.385  1.00  0.19           N  
ATOM    612  CA  GLY A  41       8.559   1.299  -7.613  1.00  0.20           C  
ATOM    613  C   GLY A  41       7.326   0.670  -8.264  1.00  0.17           C  
ATOM    614  O   GLY A  41       6.614   1.317  -9.006  1.00  0.16           O  
ATOM    615  H   GLY A  41       7.246   2.048  -6.073  1.00  0.16           H  
ATOM    616  HA2 GLY A  41       9.028   1.974  -8.314  1.00  0.22           H  
ATOM    617  HA3 GLY A  41       9.259   0.519  -7.349  1.00  0.21           H  
ATOM    618  N   GLU A  42       7.100  -0.584  -7.970  1.00  0.17           N  
ATOM    619  CA  GLU A  42       5.917  -1.283  -8.560  1.00  0.15           C  
ATOM    620  C   GLU A  42       4.809  -1.394  -7.516  1.00  0.16           C  
ATOM    621  O   GLU A  42       5.064  -1.752  -6.385  1.00  0.21           O  
ATOM    622  CB  GLU A  42       6.330  -2.682  -8.990  1.00  0.15           C  
ATOM    623  CG  GLU A  42       7.775  -2.649  -9.498  1.00  0.52           C  
ATOM    624  CD  GLU A  42       8.114  -3.991 -10.154  1.00  1.08           C  
ATOM    625  OE1 GLU A  42       7.171  -4.705 -10.450  1.00  1.56           O  
ATOM    626  OE2 GLU A  42       9.300  -4.224 -10.323  1.00  1.86           O  
ATOM    627  H   GLU A  42       7.701  -1.063  -7.361  1.00  0.19           H  
ATOM    628  HA  GLU A  42       5.558  -0.736  -9.414  1.00  0.15           H  
ATOM    629  HB2 GLU A  42       6.255  -3.348  -8.147  1.00  0.34           H  
ATOM    630  HB3 GLU A  42       5.675  -3.028  -9.775  1.00  0.31           H  
ATOM    631  HG2 GLU A  42       7.890  -1.858 -10.222  1.00  0.34           H  
ATOM    632  HG3 GLU A  42       8.448  -2.477  -8.670  1.00  1.13           H  
ATOM    633  N   TRP A  43       3.600  -1.101  -7.924  1.00  0.12           N  
ATOM    634  CA  TRP A  43       2.454  -1.170  -6.962  1.00  0.12           C  
ATOM    635  C   TRP A  43       1.417  -2.192  -7.424  1.00  0.12           C  
ATOM    636  O   TRP A  43       1.077  -2.254  -8.590  1.00  0.14           O  
ATOM    637  CB  TRP A  43       1.814   0.209  -6.881  1.00  0.12           C  
ATOM    638  CG  TRP A  43       2.671   1.091  -5.972  1.00  0.11           C  
ATOM    639  CD1 TRP A  43       3.855   1.572  -6.332  1.00  0.11           C  
ATOM    640  CD2 TRP A  43       2.364   1.463  -4.732  1.00  0.10           C  
ATOM    641  NE1 TRP A  43       4.262   2.261  -5.258  1.00  0.10           N  
ATOM    642  CE2 TRP A  43       3.382   2.244  -4.201  1.00  0.09           C  
ATOM    643  CE3 TRP A  43       1.249   1.186  -3.946  1.00  0.10           C  
ATOM    644  CZ2 TRP A  43       3.288   2.736  -2.918  1.00  0.08           C  
ATOM    645  CZ3 TRP A  43       1.163   1.681  -2.661  1.00  0.08           C  
ATOM    646  CH2 TRP A  43       2.181   2.454  -2.148  1.00  0.07           C  
ATOM    647  H   TRP A  43       3.445  -0.839  -8.855  1.00  0.09           H  
ATOM    648  HA  TRP A  43       2.815  -1.446  -5.988  1.00  0.12           H  
ATOM    649  HB2 TRP A  43       1.782   0.650  -7.866  1.00  0.12           H  
ATOM    650  HB3 TRP A  43       0.816   0.132  -6.495  1.00  0.12           H  
ATOM    651  HD1 TRP A  43       4.396   1.379  -7.251  1.00  0.12           H  
ATOM    652  HE1 TRP A  43       5.117   2.738  -5.226  1.00  0.09           H  
ATOM    653  HE3 TRP A  43       0.449   0.582  -4.331  1.00  0.11           H  
ATOM    654  HZ2 TRP A  43       4.083   3.344  -2.514  1.00  0.06           H  
ATOM    655  HZ3 TRP A  43       0.296   1.461  -2.056  1.00  0.08           H  
ATOM    656  HH2 TRP A  43       2.111   2.836  -1.141  1.00  0.06           H  
ATOM    657  N   THR A  44       0.939  -2.974  -6.487  1.00  0.11           N  
ATOM    658  CA  THR A  44      -0.083  -4.013  -6.827  1.00  0.11           C  
ATOM    659  C   THR A  44      -1.357  -3.803  -5.994  1.00  0.06           C  
ATOM    660  O   THR A  44      -1.364  -3.054  -5.037  1.00  0.09           O  
ATOM    661  CB  THR A  44       0.497  -5.398  -6.535  1.00  0.12           C  
ATOM    662  OG1 THR A  44       1.225  -5.238  -5.324  1.00  0.13           O  
ATOM    663  CG2 THR A  44       1.534  -5.805  -7.579  1.00  0.18           C  
ATOM    664  H   THR A  44       1.255  -2.880  -5.562  1.00  0.09           H  
ATOM    665  HA  THR A  44      -0.330  -3.947  -7.872  1.00  0.15           H  
ATOM    666  HB  THR A  44      -0.269  -6.144  -6.435  1.00  0.19           H  
ATOM    667  HG1 THR A  44       2.138  -5.483  -5.491  1.00  0.89           H  
ATOM    668 HG21 THR A  44       2.114  -4.943  -7.872  1.00  0.74           H  
ATOM    669 HG22 THR A  44       2.195  -6.553  -7.164  1.00  1.07           H  
ATOM    670 HG23 THR A  44       1.037  -6.212  -8.448  1.00  1.05           H  
ATOM    671  N   TYR A  45      -2.403  -4.478  -6.382  1.00  0.13           N  
ATOM    672  CA  TYR A  45      -3.697  -4.343  -5.646  1.00  0.09           C  
ATOM    673  C   TYR A  45      -4.379  -5.715  -5.574  1.00  0.06           C  
ATOM    674  O   TYR A  45      -4.549  -6.376  -6.580  1.00  0.06           O  
ATOM    675  CB  TYR A  45      -4.583  -3.349  -6.420  1.00  0.11           C  
ATOM    676  CG  TYR A  45      -5.749  -2.803  -5.549  1.00  0.10           C  
ATOM    677  CD1 TYR A  45      -6.653  -3.644  -4.906  1.00  0.10           C  
ATOM    678  CD2 TYR A  45      -5.910  -1.442  -5.406  1.00  0.13           C  
ATOM    679  CE1 TYR A  45      -7.675  -3.118  -4.140  1.00  0.13           C  
ATOM    680  CE2 TYR A  45      -6.936  -0.925  -4.645  1.00  0.15           C  
ATOM    681  CZ  TYR A  45      -7.824  -1.758  -4.006  1.00  0.15           C  
ATOM    682  OH  TYR A  45      -8.848  -1.236  -3.243  1.00  0.18           O  
ATOM    683  H   TYR A  45      -2.343  -5.071  -7.159  1.00  0.22           H  
ATOM    684  HA  TYR A  45      -3.515  -3.971  -4.652  1.00  0.09           H  
ATOM    685  HB2 TYR A  45      -3.968  -2.509  -6.738  1.00  0.14           H  
ATOM    686  HB3 TYR A  45      -4.991  -3.835  -7.294  1.00  0.12           H  
ATOM    687  HD1 TYR A  45      -6.586  -4.704  -5.025  1.00  0.10           H  
ATOM    688  HD2 TYR A  45      -5.227  -0.774  -5.897  1.00  0.16           H  
ATOM    689  HE1 TYR A  45      -8.361  -3.782  -3.636  1.00  0.16           H  
ATOM    690  HE2 TYR A  45      -7.052   0.146  -4.560  1.00  0.17           H  
ATOM    691  HH  TYR A  45      -8.535  -1.160  -2.339  1.00  0.87           H  
ATOM    692  N   ASP A  46      -4.754  -6.107  -4.381  1.00  0.07           N  
ATOM    693  CA  ASP A  46      -5.442  -7.427  -4.211  1.00  0.12           C  
ATOM    694  C   ASP A  46      -6.908  -7.203  -3.811  1.00  0.11           C  
ATOM    695  O   ASP A  46      -7.265  -7.308  -2.655  1.00  0.11           O  
ATOM    696  CB  ASP A  46      -4.724  -8.226  -3.120  1.00  0.14           C  
ATOM    697  CG  ASP A  46      -5.038  -9.713  -3.294  1.00  0.20           C  
ATOM    698  OD1 ASP A  46      -6.098  -9.985  -3.832  1.00  0.23           O  
ATOM    699  OD2 ASP A  46      -4.199 -10.495  -2.877  1.00  0.25           O  
ATOM    700  H   ASP A  46      -4.586  -5.537  -3.602  1.00  0.06           H  
ATOM    701  HA  ASP A  46      -5.404  -7.976  -5.136  1.00  0.17           H  
ATOM    702  HB2 ASP A  46      -3.657  -8.075  -3.198  1.00  0.17           H  
ATOM    703  HB3 ASP A  46      -5.060  -7.903  -2.147  1.00  0.10           H  
ATOM    704  N   ASP A  47      -7.726  -6.895  -4.782  1.00  0.16           N  
ATOM    705  CA  ASP A  47      -9.169  -6.652  -4.478  1.00  0.22           C  
ATOM    706  C   ASP A  47      -9.864  -7.958  -4.082  1.00  0.28           C  
ATOM    707  O   ASP A  47     -10.999  -7.951  -3.646  1.00  0.40           O  
ATOM    708  CB  ASP A  47      -9.848  -6.068  -5.717  1.00  0.28           C  
ATOM    709  CG  ASP A  47     -11.281  -5.664  -5.365  1.00  0.52           C  
ATOM    710  OD1 ASP A  47     -11.410  -4.641  -4.714  1.00  1.78           O  
ATOM    711  OD2 ASP A  47     -12.165  -6.402  -5.768  1.00  0.74           O  
ATOM    712  H   ASP A  47      -7.395  -6.824  -5.702  1.00  0.16           H  
ATOM    713  HA  ASP A  47      -9.248  -5.948  -3.668  1.00  0.20           H  
ATOM    714  HB2 ASP A  47      -9.305  -5.198  -6.057  1.00  0.19           H  
ATOM    715  HB3 ASP A  47      -9.868  -6.807  -6.505  1.00  0.34           H  
ATOM    716  N   ALA A  48      -9.173  -9.051  -4.238  1.00  0.32           N  
ATOM    717  CA  ALA A  48      -9.787 -10.361  -3.872  1.00  0.41           C  
ATOM    718  C   ALA A  48      -9.936 -10.469  -2.349  1.00  0.40           C  
ATOM    719  O   ALA A  48     -10.940 -10.946  -1.858  1.00  0.75           O  
ATOM    720  CB  ALA A  48      -8.895 -11.492  -4.379  1.00  0.46           C  
ATOM    721  H   ALA A  48      -8.261  -9.014  -4.594  1.00  0.37           H  
ATOM    722  HA  ALA A  48     -10.758 -10.441  -4.332  1.00  0.45           H  
ATOM    723  HB1 ALA A  48      -7.978 -11.083  -4.778  1.00  0.92           H  
ATOM    724  HB2 ALA A  48      -8.660 -12.163  -3.566  1.00  0.94           H  
ATOM    725  HB3 ALA A  48      -9.408 -12.040  -5.156  1.00  1.40           H  
ATOM    726  N   THR A  49      -8.927 -10.020  -1.641  1.00  0.22           N  
ATOM    727  CA  THR A  49      -8.978 -10.084  -0.144  1.00  0.21           C  
ATOM    728  C   THR A  49      -8.813  -8.681   0.456  1.00  0.22           C  
ATOM    729  O   THR A  49      -8.584  -8.535   1.640  1.00  0.24           O  
ATOM    730  CB  THR A  49      -7.845 -10.985   0.357  1.00  0.20           C  
ATOM    731  OG1 THR A  49      -6.671 -10.471  -0.265  1.00  0.16           O  
ATOM    732  CG2 THR A  49      -7.987 -12.411  -0.168  1.00  0.28           C  
ATOM    733  H   THR A  49      -8.141  -9.644  -2.089  1.00  0.43           H  
ATOM    734  HA  THR A  49      -9.921 -10.495   0.170  1.00  0.23           H  
ATOM    735  HB  THR A  49      -7.758 -10.969   1.428  1.00  0.21           H  
ATOM    736  HG1 THR A  49      -5.929 -10.632   0.323  1.00  0.77           H  
ATOM    737 HG21 THR A  49      -8.990 -12.768   0.012  1.00  0.85           H  
ATOM    738 HG22 THR A  49      -7.787 -12.431  -1.230  1.00  1.15           H  
ATOM    739 HG23 THR A  49      -7.284 -13.057   0.337  1.00  0.98           H  
ATOM    740  N   LYS A  50      -8.928  -7.682  -0.375  1.00  0.21           N  
ATOM    741  CA  LYS A  50      -8.779  -6.285   0.134  1.00  0.21           C  
ATOM    742  C   LYS A  50      -7.415  -6.126   0.811  1.00  0.19           C  
ATOM    743  O   LYS A  50      -7.330  -5.870   1.995  1.00  0.23           O  
ATOM    744  CB  LYS A  50      -9.890  -5.990   1.142  1.00  0.23           C  
ATOM    745  CG  LYS A  50     -11.225  -6.486   0.583  1.00  0.45           C  
ATOM    746  CD  LYS A  50     -12.345  -6.122   1.562  1.00  0.46           C  
ATOM    747  CE  LYS A  50     -13.033  -4.841   1.086  1.00  0.99           C  
ATOM    748  NZ  LYS A  50     -12.027  -3.771   0.835  1.00  2.77           N  
ATOM    749  H   LYS A  50      -9.103  -7.844  -1.324  1.00  0.21           H  
ATOM    750  HA  LYS A  50      -8.852  -5.597  -0.689  1.00  0.20           H  
ATOM    751  HB2 LYS A  50      -9.678  -6.493   2.074  1.00  0.09           H  
ATOM    752  HB3 LYS A  50      -9.944  -4.926   1.320  1.00  0.34           H  
ATOM    753  HG2 LYS A  50     -11.414  -6.020  -0.373  1.00  0.52           H  
ATOM    754  HG3 LYS A  50     -11.190  -7.558   0.454  1.00  0.76           H  
ATOM    755  HD2 LYS A  50     -13.064  -6.927   1.606  1.00  1.21           H  
ATOM    756  HD3 LYS A  50     -11.928  -5.966   2.546  1.00  1.24           H  
ATOM    757  HE2 LYS A  50     -13.573  -5.040   0.171  1.00  1.38           H  
ATOM    758  HE3 LYS A  50     -13.728  -4.502   1.839  1.00  1.60           H  
ATOM    759  HZ1 LYS A  50     -11.349  -3.741   1.622  1.00  3.25           H  
ATOM    760  HZ2 LYS A  50     -11.520  -3.972  -0.051  1.00  3.41           H  
ATOM    761  HZ3 LYS A  50     -12.510  -2.853   0.758  1.00  3.44           H  
ATOM    762  N   THR A  51      -6.380  -6.284   0.037  1.00  0.14           N  
ATOM    763  CA  THR A  51      -5.005  -6.160   0.606  1.00  0.12           C  
ATOM    764  C   THR A  51      -4.075  -5.479  -0.415  1.00  0.10           C  
ATOM    765  O   THR A  51      -3.857  -5.995  -1.493  1.00  0.10           O  
ATOM    766  CB  THR A  51      -4.491  -7.576   0.921  1.00  0.10           C  
ATOM    767  OG1 THR A  51      -5.111  -7.914   2.158  1.00  0.08           O  
ATOM    768  CG2 THR A  51      -2.990  -7.605   1.209  1.00  0.17           C  
ATOM    769  H   THR A  51      -6.505  -6.489  -0.913  1.00  0.12           H  
ATOM    770  HA  THR A  51      -5.037  -5.579   1.516  1.00  0.13           H  
ATOM    771  HB  THR A  51      -4.754  -8.279   0.151  1.00  0.18           H  
ATOM    772  HG1 THR A  51      -4.914  -8.834   2.347  1.00  0.91           H  
ATOM    773 HG21 THR A  51      -2.755  -6.907   1.994  1.00  0.84           H  
ATOM    774 HG22 THR A  51      -2.703  -8.598   1.523  1.00  0.97           H  
ATOM    775 HG23 THR A  51      -2.438  -7.343   0.320  1.00  1.17           H  
ATOM    776  N   PHE A  52      -3.548  -4.334  -0.059  1.00  0.10           N  
ATOM    777  CA  PHE A  52      -2.639  -3.632  -1.002  1.00  0.09           C  
ATOM    778  C   PHE A  52      -1.239  -4.245  -0.917  1.00  0.10           C  
ATOM    779  O   PHE A  52      -0.926  -4.941   0.029  1.00  0.11           O  
ATOM    780  CB  PHE A  52      -2.554  -2.169  -0.619  1.00  0.10           C  
ATOM    781  CG  PHE A  52      -3.198  -1.318  -1.708  1.00  0.09           C  
ATOM    782  CD1 PHE A  52      -2.482  -0.927  -2.826  1.00  0.11           C  
ATOM    783  CD2 PHE A  52      -4.508  -0.929  -1.586  1.00  0.07           C  
ATOM    784  CE1 PHE A  52      -3.083  -0.151  -3.799  1.00  0.13           C  
ATOM    785  CE2 PHE A  52      -5.102  -0.151  -2.545  1.00  0.09           C  
ATOM    786  CZ  PHE A  52      -4.391   0.243  -3.650  1.00  0.12           C  
ATOM    787  H   PHE A  52      -3.738  -3.946   0.822  1.00  0.11           H  
ATOM    788  HA  PHE A  52      -3.023  -3.715  -2.000  1.00  0.07           H  
ATOM    789  HB2 PHE A  52      -3.072  -2.005   0.315  1.00  0.12           H  
ATOM    790  HB3 PHE A  52      -1.523  -1.882  -0.507  1.00  0.13           H  
ATOM    791  HD1 PHE A  52      -1.446  -1.218  -2.932  1.00  0.14           H  
ATOM    792  HD2 PHE A  52      -5.081  -1.276  -0.756  1.00  0.08           H  
ATOM    793  HE1 PHE A  52      -2.543   0.101  -4.701  1.00  0.16           H  
ATOM    794  HE2 PHE A  52      -6.128   0.155  -2.425  1.00  0.10           H  
ATOM    795  HZ  PHE A  52      -4.846   0.890  -4.381  1.00  0.15           H  
ATOM    796  N   THR A  53      -0.426  -3.983  -1.898  1.00  0.09           N  
ATOM    797  CA  THR A  53       0.950  -4.542  -1.860  1.00  0.09           C  
ATOM    798  C   THR A  53       1.869  -3.756  -2.796  1.00  0.09           C  
ATOM    799  O   THR A  53       1.477  -3.385  -3.879  1.00  0.07           O  
ATOM    800  CB  THR A  53       0.901  -6.003  -2.295  1.00  0.09           C  
ATOM    801  OG1 THR A  53       0.097  -6.648  -1.312  1.00  0.10           O  
ATOM    802  CG2 THR A  53       2.272  -6.664  -2.194  1.00  0.14           C  
ATOM    803  H   THR A  53      -0.718  -3.437  -2.658  1.00  0.08           H  
ATOM    804  HA  THR A  53       1.329  -4.484  -0.854  1.00  0.09           H  
ATOM    805  HB  THR A  53       0.481  -6.115  -3.277  1.00  0.09           H  
ATOM    806  HG1 THR A  53      -0.299  -7.424  -1.715  1.00  0.63           H  
ATOM    807 HG21 THR A  53       3.006  -5.935  -1.882  1.00  0.90           H  
ATOM    808 HG22 THR A  53       2.238  -7.464  -1.470  1.00  1.11           H  
ATOM    809 HG23 THR A  53       2.555  -7.066  -3.154  1.00  0.88           H  
ATOM    810  N   VAL A  54       3.072  -3.515  -2.351  1.00  0.13           N  
ATOM    811  CA  VAL A  54       4.037  -2.763  -3.204  1.00  0.14           C  
ATOM    812  C   VAL A  54       5.427  -3.388  -3.051  1.00  0.13           C  
ATOM    813  O   VAL A  54       5.758  -3.920  -2.010  1.00  0.11           O  
ATOM    814  CB  VAL A  54       4.066  -1.293  -2.758  1.00  0.12           C  
ATOM    815  CG1 VAL A  54       4.674  -1.205  -1.368  1.00  0.09           C  
ATOM    816  CG2 VAL A  54       4.918  -0.467  -3.724  1.00  0.14           C  
ATOM    817  H   VAL A  54       3.341  -3.828  -1.459  1.00  0.14           H  
ATOM    818  HA  VAL A  54       3.726  -2.821  -4.237  1.00  0.16           H  
ATOM    819  HB  VAL A  54       3.060  -0.902  -2.737  1.00  0.13           H  
ATOM    820 HG11 VAL A  54       4.207  -1.932  -0.728  1.00  1.02           H  
ATOM    821 HG12 VAL A  54       5.736  -1.400  -1.417  1.00  0.94           H  
ATOM    822 HG13 VAL A  54       4.513  -0.218  -0.963  1.00  0.88           H  
ATOM    823 HG21 VAL A  54       5.857  -0.961  -3.905  1.00  1.17           H  
ATOM    824 HG22 VAL A  54       4.394  -0.346  -4.655  1.00  1.06           H  
ATOM    825 HG23 VAL A  54       5.109   0.506  -3.298  1.00  0.94           H  
ATOM    826  N   THR A  55       6.208  -3.309  -4.084  1.00  0.16           N  
ATOM    827  CA  THR A  55       7.577  -3.904  -4.018  1.00  0.16           C  
ATOM    828  C   THR A  55       8.571  -3.039  -4.804  1.00  0.18           C  
ATOM    829  O   THR A  55       8.492  -2.948  -6.013  1.00  0.34           O  
ATOM    830  CB  THR A  55       7.537  -5.306  -4.629  1.00  0.24           C  
ATOM    831  OG1 THR A  55       6.591  -6.022  -3.841  1.00  0.33           O  
ATOM    832  CG2 THR A  55       8.860  -6.038  -4.438  1.00  0.19           C  
ATOM    833  H   THR A  55       5.904  -2.853  -4.894  1.00  0.18           H  
ATOM    834  HA  THR A  55       7.890  -3.975  -2.986  1.00  0.12           H  
ATOM    835  HB  THR A  55       7.246  -5.287  -5.664  1.00  0.29           H  
ATOM    836  HG1 THR A  55       5.876  -6.302  -4.416  1.00  0.47           H  
ATOM    837 HG21 THR A  55       9.456  -5.534  -3.691  1.00  1.12           H  
ATOM    838 HG22 THR A  55       8.673  -7.053  -4.120  1.00  1.13           H  
ATOM    839 HG23 THR A  55       9.403  -6.054  -5.369  1.00  0.97           H  
ATOM    840  N   GLU A  56       9.487  -2.422  -4.105  1.00  0.05           N  
ATOM    841  CA  GLU A  56      10.489  -1.568  -4.812  1.00  0.10           C  
ATOM    842  C   GLU A  56      11.285  -2.410  -5.815  1.00  0.13           C  
ATOM    843  O   GLU A  56      11.606  -1.856  -6.854  1.00  0.93           O  
ATOM    844  CB  GLU A  56      11.449  -0.960  -3.788  1.00  0.13           C  
ATOM    845  CG  GLU A  56      11.642   0.526  -4.093  1.00  0.25           C  
ATOM    846  CD  GLU A  56      12.233   0.683  -5.496  1.00  1.35           C  
ATOM    847  OE1 GLU A  56      11.435   0.730  -6.416  1.00  2.57           O  
ATOM    848  OE2 GLU A  56      13.449   0.748  -5.566  1.00  1.34           O  
ATOM    849  OXT GLU A  56      11.525  -3.560  -5.485  1.00  1.22           O  
ATOM    850  H   GLU A  56       9.514  -2.515  -3.129  1.00  0.13           H  
ATOM    851  HA  GLU A  56       9.979  -0.778  -5.337  1.00  0.19           H  
ATOM    852  HB2 GLU A  56      11.042  -1.075  -2.798  1.00  0.17           H  
ATOM    853  HB3 GLU A  56      12.401  -1.467  -3.839  1.00  0.10           H  
ATOM    854  HG2 GLU A  56      10.691   1.037  -4.046  1.00  0.74           H  
ATOM    855  HG3 GLU A  56      12.316   0.963  -3.371  1.00  0.62           H  
TER     856      GLU A  56                                                      
ENDMDL                                                                          
