# Supplementary material for: Comparative Performance of High-Throughput Methods for Protein pKa Predictions
Source: J Chem Inf Model. 2023 Aug 8;63(16):5169–81. doi: 10.1021/acs.jcim.3c00165 (PMC10466379; doi:10.1021/acs.jcim.3c00165)
Supplement: Supplementary file 3 — ci3c00165_si_003.zip [file ci3c00165_si_003.zip › curated_pdbs/1pga_curated_49.pdb]

MODEL       14                                                                  
ATOM      1  N   MET A   1     -14.059   1.062   4.275  1.00  0.53           N  
ATOM      2  CA  MET A   1     -13.216   0.150   3.449  1.00  0.28           C  
ATOM      3  C   MET A   1     -11.741   0.355   3.804  1.00  0.23           C  
ATOM      4  O   MET A   1     -11.134   1.326   3.396  1.00  0.39           O  
ATOM      5  CB  MET A   1     -13.416   0.432   1.959  1.00  0.95           C  
ATOM      6  CG  MET A   1     -14.871   0.838   1.715  1.00  1.19           C  
ATOM      7  SD  MET A   1     -15.295   2.583   1.943  1.00  2.46           S  
ATOM      8  CE  MET A   1     -17.035   2.338   2.377  1.00  2.33           C  
ATOM      9  H1  MET A   1     -13.571   1.270   5.170  1.00  1.26           H  
ATOM     10  H2  MET A   1     -14.224   1.948   3.756  1.00  1.40           H  
ATOM     11  H3  MET A   1     -14.971   0.603   4.478  1.00  0.89           H  
ATOM     12  HA  MET A   1     -13.491  -0.870   3.657  1.00  0.43           H  
ATOM     13  HB2 MET A   1     -12.759   1.232   1.650  1.00  1.35           H  
ATOM     14  HB3 MET A   1     -13.187  -0.456   1.389  1.00  1.27           H  
ATOM     15  HG2 MET A   1     -15.131   0.567   0.703  1.00  1.98           H  
ATOM     16  HG3 MET A   1     -15.497   0.261   2.379  1.00  0.54           H  
ATOM     17  HE1 MET A   1     -17.514   1.738   1.619  1.00  2.07           H  
ATOM     18  HE2 MET A   1     -17.100   1.833   3.329  1.00  2.10           H  
ATOM     19  HE3 MET A   1     -17.528   3.296   2.444  1.00  3.31           H  
ATOM     20  N   THR A   2     -11.202  -0.569   4.558  1.00  0.05           N  
ATOM     21  CA  THR A   2      -9.764  -0.460   4.959  1.00  0.10           C  
ATOM     22  C   THR A   2      -8.959  -1.602   4.338  1.00  0.09           C  
ATOM     23  O   THR A   2      -9.184  -2.758   4.641  1.00  0.17           O  
ATOM     24  CB  THR A   2      -9.662  -0.539   6.485  1.00  0.13           C  
ATOM     25  OG1 THR A   2     -10.779   0.205   6.962  1.00  0.31           O  
ATOM     26  CG2 THR A   2      -8.433   0.201   7.004  1.00  0.25           C  
ATOM     27  H   THR A   2     -11.739  -1.331   4.860  1.00  0.13           H  
ATOM     28  HA  THR A   2      -9.363   0.479   4.625  1.00  0.15           H  
ATOM     29  HB  THR A   2      -9.686  -1.553   6.840  1.00  0.15           H  
ATOM     30  HG1 THR A   2     -11.577  -0.282   6.739  1.00  0.98           H  
ATOM     31 HG21 THR A   2      -7.606   0.059   6.323  1.00  0.85           H  
ATOM     32 HG22 THR A   2      -8.649   1.257   7.084  1.00  1.35           H  
ATOM     33 HG23 THR A   2      -8.161  -0.180   7.976  1.00  1.23           H  
ATOM     34  N   TYR A   3      -8.034  -1.257   3.482  1.00  0.02           N  
ATOM     35  CA  TYR A   3      -7.207  -2.317   2.833  1.00  0.02           C  
ATOM     36  C   TYR A   3      -5.884  -2.477   3.585  1.00  0.03           C  
ATOM     37  O   TYR A   3      -5.510  -1.626   4.365  1.00  0.04           O  
ATOM     38  CB  TYR A   3      -6.934  -1.931   1.381  1.00  0.05           C  
ATOM     39  CG  TYR A   3      -8.194  -1.306   0.775  1.00  0.07           C  
ATOM     40  CD1 TYR A   3      -8.524   0.005   1.048  1.00  0.07           C  
ATOM     41  CD2 TYR A   3      -9.016  -2.045  -0.052  1.00  0.12           C  
ATOM     42  CE1 TYR A   3      -9.660   0.570   0.502  1.00  0.11           C  
ATOM     43  CE2 TYR A   3     -10.151  -1.477  -0.599  1.00  0.15           C  
ATOM     44  CZ  TYR A   3     -10.480  -0.167  -0.326  1.00  0.15           C  
ATOM     45  OH  TYR A   3     -11.615   0.398  -0.872  1.00  0.19           O  
ATOM     46  H   TYR A   3      -7.880  -0.309   3.275  1.00  0.07           H  
ATOM     47  HA  TYR A   3      -7.742  -3.252   2.856  1.00  0.02           H  
ATOM     48  HB2 TYR A   3      -6.128  -1.220   1.339  1.00  0.04           H  
ATOM     49  HB3 TYR A   3      -6.662  -2.809   0.815  1.00  0.08           H  
ATOM     50  HD1 TYR A   3      -7.891   0.595   1.693  1.00  0.05           H  
ATOM     51  HD2 TYR A   3      -8.775  -3.077  -0.267  1.00  0.14           H  
ATOM     52  HE1 TYR A   3      -9.909   1.595   0.723  1.00  0.12           H  
ATOM     53  HE2 TYR A   3     -10.781  -2.060  -1.251  1.00  0.19           H  
ATOM     54  HH  TYR A   3     -11.699   0.082  -1.775  1.00  0.68           H  
ATOM     55  N   LYS A   4      -5.204  -3.564   3.327  1.00  0.04           N  
ATOM     56  CA  LYS A   4      -3.904  -3.817   4.031  1.00  0.07           C  
ATOM     57  C   LYS A   4      -2.726  -3.707   3.064  1.00  0.08           C  
ATOM     58  O   LYS A   4      -2.628  -4.455   2.125  1.00  0.09           O  
ATOM     59  CB  LYS A   4      -3.932  -5.237   4.604  1.00  0.10           C  
ATOM     60  CG  LYS A   4      -2.914  -5.366   5.756  1.00  0.21           C  
ATOM     61  CD  LYS A   4      -2.063  -6.628   5.552  1.00  0.94           C  
ATOM     62  CE  LYS A   4      -2.951  -7.874   5.648  1.00  1.42           C  
ATOM     63  NZ  LYS A   4      -2.767  -8.739   4.446  1.00  2.98           N  
ATOM     64  H   LYS A   4      -5.546  -4.212   2.681  1.00  0.04           H  
ATOM     65  HA  LYS A   4      -3.786  -3.106   4.825  1.00  0.06           H  
ATOM     66  HB2 LYS A   4      -4.922  -5.457   4.964  1.00  0.07           H  
ATOM     67  HB3 LYS A   4      -3.684  -5.939   3.826  1.00  0.13           H  
ATOM     68  HG2 LYS A   4      -2.268  -4.504   5.777  1.00  0.38           H  
ATOM     69  HG3 LYS A   4      -3.441  -5.435   6.697  1.00  0.46           H  
ATOM     70  HD2 LYS A   4      -1.588  -6.594   4.581  1.00  2.01           H  
ATOM     71  HD3 LYS A   4      -1.298  -6.673   6.313  1.00  1.05           H  
ATOM     72  HE2 LYS A   4      -2.687  -8.438   6.530  1.00  1.11           H  
ATOM     73  HE3 LYS A   4      -3.987  -7.580   5.717  1.00  1.88           H  
ATOM     74  HZ1 LYS A   4      -1.809  -8.603   4.065  1.00  3.52           H  
ATOM     75  HZ2 LYS A   4      -2.895  -9.735   4.713  1.00  3.28           H  
ATOM     76  HZ3 LYS A   4      -3.468  -8.480   3.722  1.00  3.65           H  
ATOM     77  N   LEU A   5      -1.843  -2.794   3.327  1.00  0.10           N  
ATOM     78  CA  LEU A   5      -0.669  -2.642   2.420  1.00  0.11           C  
ATOM     79  C   LEU A   5       0.441  -3.616   2.838  1.00  0.11           C  
ATOM     80  O   LEU A   5       0.557  -3.971   3.997  1.00  0.11           O  
ATOM     81  CB  LEU A   5      -0.157  -1.185   2.513  1.00  0.11           C  
ATOM     82  CG  LEU A   5       1.231  -1.015   1.829  1.00  0.12           C  
ATOM     83  CD1 LEU A   5       1.093  -1.178   0.312  1.00  0.13           C  
ATOM     84  CD2 LEU A   5       1.754   0.393   2.119  1.00  0.11           C  
ATOM     85  H   LEU A   5      -1.944  -2.213   4.109  1.00  0.10           H  
ATOM     86  HA  LEU A   5      -0.983  -2.855   1.408  1.00  0.12           H  
ATOM     87  HB2 LEU A   5      -0.867  -0.533   2.032  1.00  0.10           H  
ATOM     88  HB3 LEU A   5      -0.075  -0.904   3.556  1.00  0.09           H  
ATOM     89  HG  LEU A   5       1.934  -1.733   2.211  1.00  0.12           H  
ATOM     90 HD11 LEU A   5       0.361  -0.480  -0.064  1.00  1.06           H  
ATOM     91 HD12 LEU A   5       2.044  -0.982  -0.161  1.00  1.01           H  
ATOM     92 HD13 LEU A   5       0.782  -2.183   0.076  1.00  0.84           H  
ATOM     93 HD21 LEU A   5       1.663   0.608   3.174  1.00  1.10           H  
ATOM     94 HD22 LEU A   5       2.793   0.461   1.833  1.00  1.11           H  
ATOM     95 HD23 LEU A   5       1.184   1.116   1.560  1.00  1.21           H  
ATOM     96  N   ILE A   6       1.235  -4.016   1.877  1.00  0.12           N  
ATOM     97  CA  ILE A   6       2.365  -4.935   2.171  1.00  0.11           C  
ATOM     98  C   ILE A   6       3.647  -4.363   1.562  1.00  0.11           C  
ATOM     99  O   ILE A   6       3.862  -4.445   0.369  1.00  0.13           O  
ATOM    100  CB  ILE A   6       2.082  -6.313   1.570  1.00  0.14           C  
ATOM    101  CG1 ILE A   6       0.735  -6.823   2.087  1.00  0.37           C  
ATOM    102  CG2 ILE A   6       3.191  -7.283   1.992  1.00  0.15           C  
ATOM    103  CD1 ILE A   6       0.449  -8.194   1.474  1.00  0.41           C  
ATOM    104  H   ILE A   6       1.089  -3.711   0.970  1.00  0.12           H  
ATOM    105  HA  ILE A   6       2.483  -5.022   3.226  1.00  0.10           H  
ATOM    106  HB  ILE A   6       2.057  -6.244   0.495  1.00  0.26           H  
ATOM    107 HG12 ILE A   6       0.766  -6.905   3.164  1.00  0.44           H  
ATOM    108 HG13 ILE A   6      -0.047  -6.130   1.808  1.00  0.55           H  
ATOM    109 HG21 ILE A   6       3.944  -6.752   2.556  1.00  1.06           H  
ATOM    110 HG22 ILE A   6       2.779  -8.069   2.605  1.00  1.12           H  
ATOM    111 HG23 ILE A   6       3.647  -7.718   1.114  1.00  0.78           H  
ATOM    112 HD11 ILE A   6       1.206  -8.430   0.741  1.00  1.26           H  
ATOM    113 HD12 ILE A   6       0.456  -8.948   2.247  1.00  0.61           H  
ATOM    114 HD13 ILE A   6      -0.515  -8.186   0.996  1.00  1.31           H  
ATOM    115  N   LEU A   7       4.470  -3.794   2.395  1.00  0.10           N  
ATOM    116  CA  LEU A   7       5.735  -3.198   1.881  1.00  0.11           C  
ATOM    117  C   LEU A   7       6.783  -4.283   1.647  1.00  0.11           C  
ATOM    118  O   LEU A   7       7.289  -4.868   2.582  1.00  0.19           O  
ATOM    119  CB  LEU A   7       6.262  -2.189   2.900  1.00  0.11           C  
ATOM    120  CG  LEU A   7       5.454  -0.895   2.788  1.00  0.18           C  
ATOM    121  CD1 LEU A   7       5.362  -0.241   4.169  1.00  0.37           C  
ATOM    122  CD2 LEU A   7       6.161   0.060   1.823  1.00  0.24           C  
ATOM    123  H   LEU A   7       4.261  -3.761   3.350  1.00  0.10           H  
ATOM    124  HA  LEU A   7       5.539  -2.692   0.957  1.00  0.11           H  
ATOM    125  HB2 LEU A   7       6.161  -2.594   3.895  1.00  0.19           H  
ATOM    126  HB3 LEU A   7       7.304  -1.985   2.703  1.00  0.14           H  
ATOM    127  HG  LEU A   7       4.462  -1.115   2.423  1.00  0.19           H  
ATOM    128 HD11 LEU A   7       6.354  -0.045   4.547  1.00  1.20           H  
ATOM    129 HD12 LEU A   7       4.819   0.690   4.096  1.00  1.21           H  
ATOM    130 HD13 LEU A   7       4.845  -0.900   4.851  1.00  0.53           H  
ATOM    131 HD21 LEU A   7       6.297  -0.424   0.866  1.00  1.13           H  
ATOM    132 HD22 LEU A   7       5.564   0.950   1.689  1.00  0.82           H  
ATOM    133 HD23 LEU A   7       7.125   0.335   2.223  1.00  0.95           H  
ATOM    134  N   ASN A   8       7.076  -4.534   0.396  1.00  0.09           N  
ATOM    135  CA  ASN A   8       8.098  -5.564   0.069  1.00  0.11           C  
ATOM    136  C   ASN A   8       9.394  -4.867  -0.370  1.00  0.11           C  
ATOM    137  O   ASN A   8      10.079  -5.305  -1.274  1.00  0.15           O  
ATOM    138  CB  ASN A   8       7.547  -6.442  -1.058  1.00  0.20           C  
ATOM    139  CG  ASN A   8       7.158  -7.800  -0.500  1.00  0.29           C  
ATOM    140  OD1 ASN A   8       7.911  -8.437   0.209  1.00  0.32           O  
ATOM    141  ND2 ASN A   8       5.987  -8.278  -0.797  1.00  0.35           N  
ATOM    142  H   ASN A   8       6.619  -4.050  -0.330  1.00  0.13           H  
ATOM    143  HA  ASN A   8       8.295  -6.169   0.936  1.00  0.12           H  
ATOM    144  HB2 ASN A   8       6.671  -5.982  -1.479  1.00  0.19           H  
ATOM    145  HB3 ASN A   8       8.281  -6.570  -1.828  1.00  0.25           H  
ATOM    146 HD21 ASN A   8       5.379  -7.763  -1.370  1.00  0.33           H  
ATOM    147 HD22 ASN A   8       5.713  -9.143  -0.451  1.00  0.42           H  
ATOM    148  N   GLY A   9       9.705  -3.797   0.298  1.00  0.12           N  
ATOM    149  CA  GLY A   9      10.933  -3.047  -0.068  1.00  0.20           C  
ATOM    150  C   GLY A   9      12.171  -3.910   0.145  1.00  0.10           C  
ATOM    151  O   GLY A   9      12.251  -4.667   1.093  1.00  0.31           O  
ATOM    152  H   GLY A   9       9.143  -3.498   1.043  1.00  0.11           H  
ATOM    153  HA2 GLY A   9      10.875  -2.766  -1.103  1.00  0.32           H  
ATOM    154  HA3 GLY A   9      11.005  -2.156   0.537  1.00  0.38           H  
ATOM    155  N   LYS A  10      13.115  -3.778  -0.742  1.00  0.09           N  
ATOM    156  CA  LYS A  10      14.358  -4.588  -0.611  1.00  0.23           C  
ATOM    157  C   LYS A  10      15.201  -4.051   0.542  1.00  0.45           C  
ATOM    158  O   LYS A  10      15.909  -4.790   1.197  1.00  0.77           O  
ATOM    159  CB  LYS A  10      15.154  -4.506  -1.913  1.00  0.43           C  
ATOM    160  CG  LYS A  10      15.563  -3.054  -2.164  1.00  1.62           C  
ATOM    161  CD  LYS A  10      16.111  -2.929  -3.587  1.00  1.70           C  
ATOM    162  CE  LYS A  10      17.317  -3.857  -3.745  1.00  1.34           C  
ATOM    163  NZ  LYS A  10      16.876  -5.228  -4.124  1.00  0.33           N  
ATOM    164  H   LYS A  10      13.009  -3.142  -1.483  1.00  0.24           H  
ATOM    165  HA  LYS A  10      14.098  -5.615  -0.417  1.00  0.60           H  
ATOM    166  HB2 LYS A  10      16.037  -5.125  -1.839  1.00  1.81           H  
ATOM    167  HB3 LYS A  10      14.544  -4.856  -2.733  1.00  1.83           H  
ATOM    168  HG2 LYS A  10      14.706  -2.409  -2.045  1.00  2.57           H  
ATOM    169  HG3 LYS A  10      16.326  -2.765  -1.455  1.00  2.52           H  
ATOM    170  HD2 LYS A  10      15.344  -3.208  -4.295  1.00  1.71           H  
ATOM    171  HD3 LYS A  10      16.410  -1.909  -3.773  1.00  2.49           H  
ATOM    172  HE2 LYS A  10      17.972  -3.472  -4.513  1.00  2.01           H  
ATOM    173  HE3 LYS A  10      17.860  -3.907  -2.812  1.00  2.07           H  
ATOM    174  HZ1 LYS A  10      15.886  -5.199  -4.443  1.00  0.99           H  
ATOM    175  HZ2 LYS A  10      17.477  -5.586  -4.895  1.00  0.62           H  
ATOM    176  HZ3 LYS A  10      16.956  -5.859  -3.301  1.00  1.48           H  
ATOM    177  N   THR A  11      15.103  -2.772   0.766  1.00  0.62           N  
ATOM    178  CA  THR A  11      15.876  -2.163   1.878  1.00  1.06           C  
ATOM    179  C   THR A  11      14.999  -2.076   3.127  1.00  0.84           C  
ATOM    180  O   THR A  11      15.464  -1.729   4.194  1.00  0.96           O  
ATOM    181  CB  THR A  11      16.325  -0.760   1.466  1.00  1.51           C  
ATOM    182  OG1 THR A  11      15.315  -0.304   0.571  1.00  1.45           O  
ATOM    183  CG2 THR A  11      17.609  -0.800   0.640  1.00  1.76           C  
ATOM    184  H   THR A  11      14.524  -2.215   0.206  1.00  0.60           H  
ATOM    185  HA  THR A  11      16.742  -2.769   2.088  1.00  1.32           H  
ATOM    186  HB  THR A  11      16.424  -0.104   2.310  1.00  1.79           H  
ATOM    187  HG1 THR A  11      14.461  -0.509   0.959  1.00  1.60           H  
ATOM    188 HG21 THR A  11      17.708  -1.767   0.168  1.00  1.41           H  
ATOM    189 HG22 THR A  11      17.577  -0.035  -0.120  1.00  2.78           H  
ATOM    190 HG23 THR A  11      18.460  -0.630   1.282  1.00  1.74           H  
ATOM    191  N   LEU A  12      13.739  -2.395   2.966  1.00  0.53           N  
ATOM    192  CA  LEU A  12      12.816  -2.336   4.141  1.00  0.32           C  
ATOM    193  C   LEU A  12      11.495  -3.050   3.824  1.00  0.29           C  
ATOM    194  O   LEU A  12      10.989  -2.965   2.724  1.00  0.31           O  
ATOM    195  CB  LEU A  12      12.534  -0.872   4.477  1.00  0.33           C  
ATOM    196  CG  LEU A  12      11.910  -0.788   5.872  1.00  0.27           C  
ATOM    197  CD1 LEU A  12      13.010  -0.511   6.900  1.00  0.28           C  
ATOM    198  CD2 LEU A  12      10.895   0.357   5.902  1.00  0.45           C  
ATOM    199  H   LEU A  12      13.404  -2.670   2.081  1.00  0.45           H  
ATOM    200  HA  LEU A  12      13.284  -2.810   4.986  1.00  0.27           H  
ATOM    201  HB2 LEU A  12      13.456  -0.311   4.458  1.00  0.39           H  
ATOM    202  HB3 LEU A  12      11.852  -0.458   3.749  1.00  0.45           H  
ATOM    203  HG  LEU A  12      11.416  -1.718   6.108  1.00  0.29           H  
ATOM    204 HD11 LEU A  12      13.791  -1.250   6.805  1.00  1.03           H  
ATOM    205 HD12 LEU A  12      13.427   0.471   6.732  1.00  1.15           H  
ATOM    206 HD13 LEU A  12      12.597  -0.556   7.897  1.00  1.22           H  
ATOM    207 HD21 LEU A  12      11.287   1.206   5.362  1.00  0.66           H  
ATOM    208 HD22 LEU A  12       9.972   0.038   5.441  1.00  1.18           H  
ATOM    209 HD23 LEU A  12      10.701   0.645   6.924  1.00  1.48           H  
ATOM    210  N   LYS A  13      10.971  -3.745   4.804  1.00  0.27           N  
ATOM    211  CA  LYS A  13       9.679  -4.470   4.595  1.00  0.24           C  
ATOM    212  C   LYS A  13       8.703  -4.127   5.724  1.00  0.23           C  
ATOM    213  O   LYS A  13       9.093  -4.007   6.868  1.00  0.26           O  
ATOM    214  CB  LYS A  13       9.939  -5.978   4.588  1.00  0.26           C  
ATOM    215  CG  LYS A  13      10.826  -6.333   3.393  1.00  0.25           C  
ATOM    216  CD  LYS A  13      11.433  -7.721   3.615  1.00  0.19           C  
ATOM    217  CE  LYS A  13      12.832  -7.565   4.214  1.00  1.60           C  
ATOM    218  NZ  LYS A  13      13.773  -7.012   3.201  1.00  2.34           N  
ATOM    219  H   LYS A  13      11.425  -3.788   5.672  1.00  0.28           H  
ATOM    220  HA  LYS A  13       9.249  -4.179   3.654  1.00  0.22           H  
ATOM    221  HB2 LYS A  13      10.433  -6.264   5.502  1.00  0.30           H  
ATOM    222  HB3 LYS A  13       9.000  -6.507   4.512  1.00  0.24           H  
ATOM    223  HG2 LYS A  13      10.235  -6.336   2.489  1.00  0.31           H  
ATOM    224  HG3 LYS A  13      11.616  -5.603   3.297  1.00  0.46           H  
ATOM    225  HD2 LYS A  13      10.809  -8.285   4.291  1.00  1.05           H  
ATOM    226  HD3 LYS A  13      11.498  -8.243   2.672  1.00  1.09           H  
ATOM    227  HE2 LYS A  13      12.791  -6.897   5.060  1.00  2.56           H  
ATOM    228  HE3 LYS A  13      13.194  -8.529   4.543  1.00  1.88           H  
ATOM    229  HZ1 LYS A  13      13.591  -7.455   2.278  1.00  1.93           H  
ATOM    230  HZ2 LYS A  13      13.636  -5.983   3.124  1.00  3.14           H  
ATOM    231  HZ3 LYS A  13      14.752  -7.209   3.491  1.00  3.06           H  
ATOM    232  N   GLY A  14       7.453  -3.977   5.380  1.00  0.18           N  
ATOM    233  CA  GLY A  14       6.448  -3.637   6.426  1.00  0.17           C  
ATOM    234  C   GLY A  14       5.028  -3.932   5.935  1.00  0.12           C  
ATOM    235  O   GLY A  14       4.834  -4.634   4.963  1.00  0.11           O  
ATOM    236  H   GLY A  14       7.179  -4.086   4.446  1.00  0.16           H  
ATOM    237  HA2 GLY A  14       6.647  -4.221   7.312  1.00  0.20           H  
ATOM    238  HA3 GLY A  14       6.529  -2.587   6.668  1.00  0.19           H  
ATOM    239  N   GLU A  15       4.064  -3.385   6.627  1.00  0.09           N  
ATOM    240  CA  GLU A  15       2.645  -3.615   6.236  1.00  0.07           C  
ATOM    241  C   GLU A  15       1.728  -2.781   7.135  1.00  0.07           C  
ATOM    242  O   GLU A  15       1.806  -2.859   8.346  1.00  0.13           O  
ATOM    243  CB  GLU A  15       2.313  -5.099   6.397  1.00  0.10           C  
ATOM    244  CG  GLU A  15       3.009  -5.637   7.651  1.00  0.49           C  
ATOM    245  CD  GLU A  15       2.263  -6.876   8.152  1.00  0.25           C  
ATOM    246  OE1 GLU A  15       2.156  -7.798   7.363  1.00  1.15           O  
ATOM    247  OE2 GLU A  15       1.843  -6.829   9.297  1.00  1.17           O  
ATOM    248  H   GLU A  15       4.272  -2.815   7.394  1.00  0.11           H  
ATOM    249  HA  GLU A  15       2.503  -3.325   5.209  1.00  0.07           H  
ATOM    250  HB2 GLU A  15       1.245  -5.224   6.492  1.00  0.20           H  
ATOM    251  HB3 GLU A  15       2.658  -5.644   5.530  1.00  0.25           H  
ATOM    252  HG2 GLU A  15       4.028  -5.905   7.419  1.00  1.05           H  
ATOM    253  HG3 GLU A  15       3.005  -4.883   8.424  1.00  0.90           H  
ATOM    254  N   THR A  16       0.879  -1.998   6.529  1.00  0.11           N  
ATOM    255  CA  THR A  16      -0.039  -1.149   7.344  1.00  0.10           C  
ATOM    256  C   THR A  16      -1.397  -1.011   6.650  1.00  0.12           C  
ATOM    257  O   THR A  16      -1.486  -1.070   5.440  1.00  0.24           O  
ATOM    258  CB  THR A  16       0.593   0.231   7.524  1.00  0.08           C  
ATOM    259  OG1 THR A  16      -0.495   1.090   7.854  1.00  0.42           O  
ATOM    260  CG2 THR A  16       1.154   0.771   6.211  1.00  0.44           C  
ATOM    261  H   THR A  16       0.845  -1.968   5.551  1.00  0.19           H  
ATOM    262  HA  THR A  16      -0.180  -1.602   8.309  1.00  0.10           H  
ATOM    263  HB  THR A  16       1.338   0.234   8.296  1.00  0.22           H  
ATOM    264  HG1 THR A  16      -0.634   1.042   8.803  1.00  0.35           H  
ATOM    265 HG21 THR A  16       0.378   0.788   5.463  1.00  0.68           H  
ATOM    266 HG22 THR A  16       1.528   1.772   6.359  1.00  1.08           H  
ATOM    267 HG23 THR A  16       1.960   0.136   5.872  1.00  1.49           H  
ATOM    268  N   THR A  17      -2.425  -0.827   7.440  1.00  0.11           N  
ATOM    269  CA  THR A  17      -3.794  -0.688   6.857  1.00  0.10           C  
ATOM    270  C   THR A  17      -4.261   0.768   6.921  1.00  0.08           C  
ATOM    271  O   THR A  17      -3.991   1.468   7.878  1.00  0.10           O  
ATOM    272  CB  THR A  17      -4.764  -1.569   7.650  1.00  0.17           C  
ATOM    273  OG1 THR A  17      -4.970  -0.870   8.875  1.00  0.25           O  
ATOM    274  CG2 THR A  17      -4.119  -2.895   8.046  1.00  0.33           C  
ATOM    275  H   THR A  17      -2.297  -0.780   8.410  1.00  0.19           H  
ATOM    276  HA  THR A  17      -3.783  -1.010   5.834  1.00  0.10           H  
ATOM    277  HB  THR A  17      -5.690  -1.724   7.128  1.00  0.10           H  
ATOM    278  HG1 THR A  17      -5.635  -0.196   8.722  1.00  0.74           H  
ATOM    279 HG21 THR A  17      -3.281  -3.102   7.396  1.00  1.19           H  
ATOM    280 HG22 THR A  17      -3.772  -2.842   9.067  1.00  0.57           H  
ATOM    281 HG23 THR A  17      -4.843  -3.693   7.957  1.00  1.11           H  
ATOM    282  N   THR A  18      -4.953   1.190   5.892  1.00  0.07           N  
ATOM    283  CA  THR A  18      -5.458   2.597   5.859  1.00  0.10           C  
ATOM    284  C   THR A  18      -6.942   2.614   5.471  1.00  0.13           C  
ATOM    285  O   THR A  18      -7.399   1.774   4.715  1.00  0.09           O  
ATOM    286  CB  THR A  18      -4.654   3.393   4.829  1.00  0.10           C  
ATOM    287  OG1 THR A  18      -4.849   4.757   5.192  1.00  0.14           O  
ATOM    288  CG2 THR A  18      -5.248   3.260   3.429  1.00  0.12           C  
ATOM    289  H   THR A  18      -5.135   0.585   5.143  1.00  0.07           H  
ATOM    290  HA  THR A  18      -5.340   3.047   6.829  1.00  0.12           H  
ATOM    291  HB  THR A  18      -3.612   3.131   4.838  1.00  0.08           H  
ATOM    292  HG1 THR A  18      -5.422   5.159   4.535  1.00  0.88           H  
ATOM    293 HG21 THR A  18      -5.593   2.249   3.273  1.00  0.82           H  
ATOM    294 HG22 THR A  18      -6.081   3.939   3.321  1.00  0.87           H  
ATOM    295 HG23 THR A  18      -4.498   3.497   2.689  1.00  0.66           H  
ATOM    296  N   GLU A  19      -7.659   3.569   5.996  1.00  0.19           N  
ATOM    297  CA  GLU A  19      -9.112   3.660   5.669  1.00  0.22           C  
ATOM    298  C   GLU A  19      -9.330   4.606   4.485  1.00  0.28           C  
ATOM    299  O   GLU A  19      -9.109   5.797   4.594  1.00  0.56           O  
ATOM    300  CB  GLU A  19      -9.867   4.186   6.888  1.00  0.37           C  
ATOM    301  CG  GLU A  19     -11.302   4.526   6.481  1.00  1.05           C  
ATOM    302  CD  GLU A  19     -12.232   4.300   7.675  1.00  1.23           C  
ATOM    303  OE1 GLU A  19     -12.276   3.165   8.119  1.00  1.99           O  
ATOM    304  OE2 GLU A  19     -12.847   5.276   8.074  1.00  1.53           O  
ATOM    305  H   GLU A  19      -7.248   4.221   6.600  1.00  0.21           H  
ATOM    306  HA  GLU A  19      -9.484   2.682   5.416  1.00  0.13           H  
ATOM    307  HB2 GLU A  19      -9.877   3.432   7.661  1.00  1.31           H  
ATOM    308  HB3 GLU A  19      -9.376   5.071   7.264  1.00  0.97           H  
ATOM    309  HG2 GLU A  19     -11.360   5.560   6.174  1.00  1.80           H  
ATOM    310  HG3 GLU A  19     -11.611   3.893   5.663  1.00  1.95           H  
ATOM    311  N   ALA A  20      -9.756   4.050   3.378  1.00  0.16           N  
ATOM    312  CA  ALA A  20     -10.002   4.891   2.165  1.00  0.26           C  
ATOM    313  C   ALA A  20     -11.432   4.667   1.659  1.00  0.29           C  
ATOM    314  O   ALA A  20     -12.052   3.669   1.966  1.00  0.41           O  
ATOM    315  CB  ALA A  20      -9.004   4.498   1.075  1.00  0.28           C  
ATOM    316  H   ALA A  20      -9.914   3.084   3.345  1.00  0.27           H  
ATOM    317  HA  ALA A  20      -9.871   5.930   2.410  1.00  0.32           H  
ATOM    318  HB1 ALA A  20      -8.652   3.493   1.248  1.00  0.97           H  
ATOM    319  HB2 ALA A  20      -9.480   4.547   0.108  1.00  1.10           H  
ATOM    320  HB3 ALA A  20      -8.162   5.174   1.093  1.00  1.39           H  
ATOM    321  N   VAL A  21     -11.925   5.603   0.894  1.00  0.23           N  
ATOM    322  CA  VAL A  21     -13.317   5.460   0.371  1.00  0.26           C  
ATOM    323  C   VAL A  21     -13.315   4.732  -0.979  1.00  0.22           C  
ATOM    324  O   VAL A  21     -14.288   4.101  -1.345  1.00  0.24           O  
ATOM    325  CB  VAL A  21     -13.933   6.849   0.201  1.00  0.29           C  
ATOM    326  CG1 VAL A  21     -12.959   7.742  -0.570  1.00  0.55           C  
ATOM    327  CG2 VAL A  21     -15.237   6.727  -0.589  1.00  0.44           C  
ATOM    328  H   VAL A  21     -11.389   6.389   0.665  1.00  0.21           H  
ATOM    329  HA  VAL A  21     -13.905   4.898   1.076  1.00  0.31           H  
ATOM    330  HB  VAL A  21     -14.133   7.279   1.170  1.00  0.21           H  
ATOM    331 HG11 VAL A  21     -12.660   7.250  -1.484  1.00  0.60           H  
ATOM    332 HG12 VAL A  21     -13.439   8.679  -0.810  1.00  1.12           H  
ATOM    333 HG13 VAL A  21     -12.085   7.934   0.034  1.00  1.46           H  
ATOM    334 HG21 VAL A  21     -15.734   5.804  -0.333  1.00  0.60           H  
ATOM    335 HG22 VAL A  21     -15.885   7.558  -0.352  1.00  1.24           H  
ATOM    336 HG23 VAL A  21     -15.024   6.733  -1.648  1.00  1.43           H  
ATOM    337  N   ASP A  22     -12.225   4.834  -1.693  1.00  0.17           N  
ATOM    338  CA  ASP A  22     -12.153   4.150  -3.020  1.00  0.14           C  
ATOM    339  C   ASP A  22     -10.738   3.618  -3.271  1.00  0.10           C  
ATOM    340  O   ASP A  22      -9.812   3.941  -2.553  1.00  0.11           O  
ATOM    341  CB  ASP A  22     -12.526   5.144  -4.119  1.00  0.10           C  
ATOM    342  CG  ASP A  22     -11.842   6.484  -3.843  1.00  0.50           C  
ATOM    343  OD1 ASP A  22     -10.669   6.436  -3.521  1.00  0.64           O  
ATOM    344  OD2 ASP A  22     -12.535   7.481  -3.970  1.00  1.14           O  
ATOM    345  H   ASP A  22     -11.462   5.352  -1.361  1.00  0.17           H  
ATOM    346  HA  ASP A  22     -12.848   3.328  -3.036  1.00  0.19           H  
ATOM    347  HB2 ASP A  22     -12.201   4.770  -5.078  1.00  0.26           H  
ATOM    348  HB3 ASP A  22     -13.596   5.287  -4.136  1.00  0.27           H  
ATOM    349  N   ALA A  23     -10.602   2.810  -4.287  1.00  0.11           N  
ATOM    350  CA  ALA A  23      -9.256   2.245  -4.601  1.00  0.10           C  
ATOM    351  C   ALA A  23      -8.322   3.350  -5.105  1.00  0.09           C  
ATOM    352  O   ALA A  23      -7.115   3.224  -5.036  1.00  0.16           O  
ATOM    353  CB  ALA A  23      -9.405   1.173  -5.680  1.00  0.12           C  
ATOM    354  H   ALA A  23     -11.376   2.577  -4.839  1.00  0.16           H  
ATOM    355  HA  ALA A  23      -8.839   1.801  -3.714  1.00  0.08           H  
ATOM    356  HB1 ALA A  23     -10.146   1.483  -6.403  1.00  1.06           H  
ATOM    357  HB2 ALA A  23      -8.460   1.026  -6.181  1.00  0.89           H  
ATOM    358  HB3 ALA A  23      -9.717   0.243  -5.229  1.00  1.10           H  
ATOM    359  N   ALA A  24      -8.899   4.409  -5.600  1.00  0.27           N  
ATOM    360  CA  ALA A  24      -8.057   5.529  -6.112  1.00  0.27           C  
ATOM    361  C   ALA A  24      -7.316   6.204  -4.956  1.00  0.23           C  
ATOM    362  O   ALA A  24      -6.104   6.159  -4.881  1.00  0.26           O  
ATOM    363  CB  ALA A  24      -8.954   6.551  -6.812  1.00  0.36           C  
ATOM    364  H   ALA A  24      -9.877   4.468  -5.636  1.00  0.41           H  
ATOM    365  HA  ALA A  24      -7.341   5.143  -6.817  1.00  0.26           H  
ATOM    366  HB1 ALA A  24      -9.850   6.066  -7.169  1.00  1.09           H  
ATOM    367  HB2 ALA A  24      -9.225   7.334  -6.120  1.00  1.42           H  
ATOM    368  HB3 ALA A  24      -8.427   6.984  -7.650  1.00  0.79           H  
ATOM    369  N   THR A  25      -8.060   6.817  -4.076  1.00  0.25           N  
ATOM    370  CA  THR A  25      -7.409   7.500  -2.922  1.00  0.23           C  
ATOM    371  C   THR A  25      -6.532   6.509  -2.148  1.00  0.17           C  
ATOM    372  O   THR A  25      -5.639   6.905  -1.428  1.00  0.20           O  
ATOM    373  CB  THR A  25      -8.485   8.074  -1.994  1.00  0.29           C  
ATOM    374  OG1 THR A  25      -7.759   8.748  -0.972  1.00  0.42           O  
ATOM    375  CG2 THR A  25      -9.260   6.973  -1.277  1.00  0.15           C  
ATOM    376  H   THR A  25      -9.033   6.831  -4.173  1.00  0.32           H  
ATOM    377  HA  THR A  25      -6.794   8.304  -3.289  1.00  0.22           H  
ATOM    378  HB  THR A  25      -9.146   8.746  -2.511  1.00  0.43           H  
ATOM    379  HG1 THR A  25      -7.564   9.635  -1.281  1.00  0.76           H  
ATOM    380 HG21 THR A  25      -9.068   6.023  -1.751  1.00  0.75           H  
ATOM    381 HG22 THR A  25      -8.949   6.924  -0.244  1.00  0.96           H  
ATOM    382 HG23 THR A  25     -10.318   7.185  -1.319  1.00  0.98           H  
ATOM    383  N   ALA A  26      -6.803   5.239  -2.312  1.00  0.10           N  
ATOM    384  CA  ALA A  26      -5.977   4.226  -1.593  1.00  0.05           C  
ATOM    385  C   ALA A  26      -4.571   4.184  -2.198  1.00  0.06           C  
ATOM    386  O   ALA A  26      -3.593   4.029  -1.494  1.00  0.05           O  
ATOM    387  CB  ALA A  26      -6.634   2.851  -1.717  1.00  0.04           C  
ATOM    388  H   ALA A  26      -7.538   4.956  -2.899  1.00  0.11           H  
ATOM    389  HA  ALA A  26      -5.910   4.496  -0.553  1.00  0.06           H  
ATOM    390  HB1 ALA A  26      -7.687   2.927  -1.489  1.00  0.87           H  
ATOM    391  HB2 ALA A  26      -6.513   2.479  -2.722  1.00  0.93           H  
ATOM    392  HB3 ALA A  26      -6.170   2.164  -1.022  1.00  0.86           H  
ATOM    393  N   GLU A  27      -4.502   4.323  -3.496  1.00  0.09           N  
ATOM    394  CA  GLU A  27      -3.168   4.306  -4.164  1.00  0.11           C  
ATOM    395  C   GLU A  27      -2.332   5.498  -3.686  1.00  0.13           C  
ATOM    396  O   GLU A  27      -1.195   5.345  -3.293  1.00  0.20           O  
ATOM    397  CB  GLU A  27      -3.366   4.408  -5.681  1.00  0.14           C  
ATOM    398  CG  GLU A  27      -3.494   3.006  -6.281  1.00  0.38           C  
ATOM    399  CD  GLU A  27      -3.619   3.118  -7.802  1.00  0.39           C  
ATOM    400  OE1 GLU A  27      -3.388   4.214  -8.285  1.00  1.65           O  
ATOM    401  OE2 GLU A  27      -3.941   2.101  -8.395  1.00  1.02           O  
ATOM    402  H   GLU A  27      -5.318   4.434  -4.027  1.00  0.10           H  
ATOM    403  HA  GLU A  27      -2.657   3.390  -3.927  1.00  0.11           H  
ATOM    404  HB2 GLU A  27      -4.261   4.975  -5.890  1.00  0.11           H  
ATOM    405  HB3 GLU A  27      -2.520   4.914  -6.121  1.00  0.35           H  
ATOM    406  HG2 GLU A  27      -2.621   2.418  -6.039  1.00  0.58           H  
ATOM    407  HG3 GLU A  27      -4.373   2.520  -5.887  1.00  0.47           H  
ATOM    408  N   LYS A  28      -2.925   6.660  -3.728  1.00  0.11           N  
ATOM    409  CA  LYS A  28      -2.188   7.883  -3.292  1.00  0.12           C  
ATOM    410  C   LYS A  28      -1.994   7.874  -1.768  1.00  0.08           C  
ATOM    411  O   LYS A  28      -0.937   8.216  -1.276  1.00  0.06           O  
ATOM    412  CB  LYS A  28      -2.996   9.122  -3.740  1.00  0.11           C  
ATOM    413  CG  LYS A  28      -3.135  10.141  -2.595  1.00  1.73           C  
ATOM    414  CD  LYS A  28      -3.804  11.405  -3.142  1.00  1.73           C  
ATOM    415  CE  LYS A  28      -4.024  12.396  -1.996  1.00  3.10           C  
ATOM    416  NZ  LYS A  28      -3.224  13.633  -2.218  1.00  3.84           N  
ATOM    417  H   LYS A  28      -3.850   6.730  -4.047  1.00  0.15           H  
ATOM    418  HA  LYS A  28      -1.225   7.900  -3.768  1.00  0.14           H  
ATOM    419  HB2 LYS A  28      -2.493   9.591  -4.574  1.00  1.19           H  
ATOM    420  HB3 LYS A  28      -3.978   8.810  -4.061  1.00  1.16           H  
ATOM    421  HG2 LYS A  28      -3.747   9.728  -1.805  1.00  2.52           H  
ATOM    422  HG3 LYS A  28      -2.161  10.394  -2.203  1.00  2.56           H  
ATOM    423  HD2 LYS A  28      -3.172  11.854  -3.894  1.00  1.76           H  
ATOM    424  HD3 LYS A  28      -4.755  11.149  -3.586  1.00  1.29           H  
ATOM    425  HE2 LYS A  28      -5.071  12.658  -1.941  1.00  3.33           H  
ATOM    426  HE3 LYS A  28      -3.723  11.945  -1.063  1.00  3.69           H  
ATOM    427  HZ1 LYS A  28      -2.971  13.707  -3.225  1.00  3.48           H  
ATOM    428  HZ2 LYS A  28      -3.785  14.463  -1.940  1.00  4.19           H  
ATOM    429  HZ3 LYS A  28      -2.357  13.593  -1.645  1.00  4.74           H  
ATOM    430  N   VAL A  29      -3.015   7.485  -1.056  1.00  0.10           N  
ATOM    431  CA  VAL A  29      -2.897   7.459   0.431  1.00  0.08           C  
ATOM    432  C   VAL A  29      -1.725   6.567   0.855  1.00  0.07           C  
ATOM    433  O   VAL A  29      -0.821   7.007   1.540  1.00  0.07           O  
ATOM    434  CB  VAL A  29      -4.194   6.915   1.027  1.00  0.09           C  
ATOM    435  CG1 VAL A  29      -3.964   6.559   2.496  1.00  0.06           C  
ATOM    436  CG2 VAL A  29      -5.280   7.988   0.933  1.00  0.13           C  
ATOM    437  H   VAL A  29      -3.849   7.209  -1.492  1.00  0.14           H  
ATOM    438  HA  VAL A  29      -2.732   8.459   0.794  1.00  0.08           H  
ATOM    439  HB  VAL A  29      -4.502   6.037   0.483  1.00  0.15           H  
ATOM    440 HG11 VAL A  29      -3.359   7.320   2.965  1.00  1.03           H  
ATOM    441 HG12 VAL A  29      -4.913   6.493   3.008  1.00  1.13           H  
ATOM    442 HG13 VAL A  29      -3.457   5.607   2.565  1.00  1.10           H  
ATOM    443 HG21 VAL A  29      -5.078   8.641   0.096  1.00  1.07           H  
ATOM    444 HG22 VAL A  29      -6.245   7.521   0.793  1.00  0.98           H  
ATOM    445 HG23 VAL A  29      -5.297   8.571   1.841  1.00  1.16           H  
ATOM    446  N   PHE A  30      -1.762   5.332   0.435  1.00  0.08           N  
ATOM    447  CA  PHE A  30      -0.655   4.407   0.811  1.00  0.08           C  
ATOM    448  C   PHE A  30       0.670   4.896   0.212  1.00  0.07           C  
ATOM    449  O   PHE A  30       1.698   4.845   0.853  1.00  0.07           O  
ATOM    450  CB  PHE A  30      -0.960   3.002   0.279  1.00  0.11           C  
ATOM    451  CG  PHE A  30      -1.799   2.210   1.295  1.00  0.11           C  
ATOM    452  CD1 PHE A  30      -1.322   1.964   2.575  1.00  0.11           C  
ATOM    453  CD2 PHE A  30      -3.048   1.725   0.943  1.00  0.10           C  
ATOM    454  CE1 PHE A  30      -2.086   1.247   3.479  1.00  0.11           C  
ATOM    455  CE2 PHE A  30      -3.801   1.009   1.850  1.00  0.10           C  
ATOM    456  CZ  PHE A  30      -3.321   0.768   3.114  1.00  0.10           C  
ATOM    457  H   PHE A  30      -2.506   5.018  -0.120  1.00  0.10           H  
ATOM    458  HA  PHE A  30      -0.569   4.375   1.881  1.00  0.08           H  
ATOM    459  HB2 PHE A  30      -1.504   3.078  -0.651  1.00  0.12           H  
ATOM    460  HB3 PHE A  30      -0.035   2.475   0.104  1.00  0.12           H  
ATOM    461  HD1 PHE A  30      -0.344   2.315   2.861  1.00  0.10           H  
ATOM    462  HD2 PHE A  30      -3.436   1.908  -0.048  1.00  0.11           H  
ATOM    463  HE1 PHE A  30      -1.714   1.068   4.475  1.00  0.11           H  
ATOM    464  HE2 PHE A  30      -4.771   0.639   1.568  1.00  0.10           H  
ATOM    465  HZ  PHE A  30      -3.906   0.181   3.814  1.00  0.10           H  
ATOM    466  N   LYS A  31       0.620   5.357  -1.008  1.00  0.06           N  
ATOM    467  CA  LYS A  31       1.877   5.847  -1.647  1.00  0.07           C  
ATOM    468  C   LYS A  31       2.508   6.940  -0.781  1.00  0.08           C  
ATOM    469  O   LYS A  31       3.710   6.986  -0.617  1.00  0.16           O  
ATOM    470  CB  LYS A  31       1.554   6.401  -3.037  1.00  0.05           C  
ATOM    471  CG  LYS A  31       2.844   6.894  -3.700  1.00  0.04           C  
ATOM    472  CD  LYS A  31       2.536   7.332  -5.135  1.00  0.34           C  
ATOM    473  CE  LYS A  31       3.355   6.484  -6.111  1.00  1.44           C  
ATOM    474  NZ  LYS A  31       3.165   6.966  -7.508  1.00  1.90           N  
ATOM    475  H   LYS A  31      -0.230   5.383  -1.497  1.00  0.07           H  
ATOM    476  HA  LYS A  31       2.570   5.030  -1.744  1.00  0.11           H  
ATOM    477  HB2 LYS A  31       1.111   5.621  -3.642  1.00  0.06           H  
ATOM    478  HB3 LYS A  31       0.856   7.219  -2.948  1.00  0.04           H  
ATOM    479  HG2 LYS A  31       3.243   7.730  -3.145  1.00  0.21           H  
ATOM    480  HG3 LYS A  31       3.574   6.097  -3.712  1.00  0.19           H  
ATOM    481  HD2 LYS A  31       1.483   7.201  -5.336  1.00  1.08           H  
ATOM    482  HD3 LYS A  31       2.792   8.375  -5.258  1.00  0.89           H  
ATOM    483  HE2 LYS A  31       4.403   6.548  -5.856  1.00  1.79           H  
ATOM    484  HE3 LYS A  31       3.039   5.453  -6.047  1.00  2.32           H  
ATOM    485  HZ1 LYS A  31       3.185   8.006  -7.521  1.00  1.44           H  
ATOM    486  HZ2 LYS A  31       3.929   6.597  -8.109  1.00  2.75           H  
ATOM    487  HZ3 LYS A  31       2.248   6.633  -7.868  1.00  2.45           H  
ATOM    488  N   GLN A  32       1.684   7.800  -0.246  1.00  0.10           N  
ATOM    489  CA  GLN A  32       2.230   8.884   0.621  1.00  0.14           C  
ATOM    490  C   GLN A  32       2.987   8.265   1.799  1.00  0.16           C  
ATOM    491  O   GLN A  32       3.973   8.803   2.260  1.00  0.27           O  
ATOM    492  CB  GLN A  32       1.078   9.741   1.146  1.00  0.15           C  
ATOM    493  CG  GLN A  32       1.536  10.477   2.407  1.00  0.62           C  
ATOM    494  CD  GLN A  32       0.648  11.704   2.629  1.00  0.27           C  
ATOM    495  OE1 GLN A  32       1.092  12.725   3.116  1.00  1.37           O  
ATOM    496  NE2 GLN A  32      -0.610  11.647   2.286  1.00  1.31           N  
ATOM    497  H   GLN A  32       0.720   7.733  -0.409  1.00  0.15           H  
ATOM    498  HA  GLN A  32       2.902   9.499   0.046  1.00  0.15           H  
ATOM    499  HB2 GLN A  32       0.785  10.458   0.393  1.00  0.58           H  
ATOM    500  HB3 GLN A  32       0.234   9.109   1.381  1.00  0.43           H  
ATOM    501  HG2 GLN A  32       1.458   9.823   3.262  1.00  1.30           H  
ATOM    502  HG3 GLN A  32       2.561  10.796   2.292  1.00  1.17           H  
ATOM    503 HE21 GLN A  32      -0.974  10.825   1.893  1.00  2.23           H  
ATOM    504 HE22 GLN A  32      -1.191  12.424   2.421  1.00  1.50           H  
ATOM    505  N   TYR A  33       2.503   7.142   2.259  1.00  0.07           N  
ATOM    506  CA  TYR A  33       3.182   6.465   3.402  1.00  0.09           C  
ATOM    507  C   TYR A  33       4.523   5.877   2.947  1.00  0.11           C  
ATOM    508  O   TYR A  33       5.567   6.249   3.445  1.00  0.14           O  
ATOM    509  CB  TYR A  33       2.284   5.342   3.925  1.00  0.07           C  
ATOM    510  CG  TYR A  33       2.978   4.647   5.096  1.00  0.04           C  
ATOM    511  CD1 TYR A  33       3.949   3.696   4.865  1.00  0.02           C  
ATOM    512  CD2 TYR A  33       2.643   4.962   6.397  1.00  0.06           C  
ATOM    513  CE1 TYR A  33       4.577   3.067   5.919  1.00  0.01           C  
ATOM    514  CE2 TYR A  33       3.272   4.334   7.452  1.00  0.06           C  
ATOM    515  CZ  TYR A  33       4.243   3.381   7.221  1.00  0.04           C  
ATOM    516  OH  TYR A  33       4.873   2.753   8.275  1.00  0.05           O  
ATOM    517  H   TYR A  33       1.696   6.750   1.859  1.00  0.05           H  
ATOM    518  HA  TYR A  33       3.353   7.176   4.187  1.00  0.11           H  
ATOM    519  HB2 TYR A  33       1.340   5.750   4.256  1.00  0.08           H  
ATOM    520  HB3 TYR A  33       2.106   4.623   3.142  1.00  0.06           H  
ATOM    521  HD1 TYR A  33       4.218   3.439   3.852  1.00  0.04           H  
ATOM    522  HD2 TYR A  33       1.884   5.707   6.591  1.00  0.08           H  
ATOM    523  HE1 TYR A  33       5.335   2.325   5.723  1.00  0.01           H  
ATOM    524  HE2 TYR A  33       3.001   4.589   8.466  1.00  0.08           H  
ATOM    525  HH  TYR A  33       5.820   2.778   8.115  1.00  0.89           H  
ATOM    526  N   ALA A  34       4.463   4.973   2.008  1.00  0.11           N  
ATOM    527  CA  ALA A  34       5.726   4.351   1.506  1.00  0.15           C  
ATOM    528  C   ALA A  34       6.772   5.434   1.225  1.00  0.18           C  
ATOM    529  O   ALA A  34       7.931   5.287   1.566  1.00  0.13           O  
ATOM    530  CB  ALA A  34       5.427   3.586   0.217  1.00  0.16           C  
ATOM    531  H   ALA A  34       3.598   4.705   1.637  1.00  0.10           H  
ATOM    532  HA  ALA A  34       6.109   3.667   2.244  1.00  0.15           H  
ATOM    533  HB1 ALA A  34       4.387   3.297   0.197  1.00  1.02           H  
ATOM    534  HB2 ALA A  34       5.639   4.212  -0.636  1.00  0.88           H  
ATOM    535  HB3 ALA A  34       6.043   2.700   0.168  1.00  0.99           H  
ATOM    536  N   ASN A  35       6.342   6.500   0.609  1.00  0.39           N  
ATOM    537  CA  ASN A  35       7.298   7.604   0.298  1.00  0.44           C  
ATOM    538  C   ASN A  35       7.983   8.086   1.581  1.00  0.36           C  
ATOM    539  O   ASN A  35       9.133   8.477   1.564  1.00  0.30           O  
ATOM    540  CB  ASN A  35       6.532   8.763  -0.339  1.00  0.63           C  
ATOM    541  CG  ASN A  35       7.452   9.505  -1.309  1.00  1.25           C  
ATOM    542  OD1 ASN A  35       8.175   8.905  -2.081  1.00  2.26           O  
ATOM    543  ND2 ASN A  35       7.458  10.810  -1.303  1.00  0.92           N  
ATOM    544  H   ASN A  35       5.400   6.577   0.352  1.00  0.53           H  
ATOM    545  HA  ASN A  35       8.043   7.248  -0.393  1.00  0.44           H  
ATOM    546  HB2 ASN A  35       5.677   8.383  -0.880  1.00  0.51           H  
ATOM    547  HB3 ASN A  35       6.196   9.444   0.427  1.00  0.69           H  
ATOM    548 HD21 ASN A  35       6.878  11.300  -0.683  1.00  0.94           H  
ATOM    549 HD22 ASN A  35       8.042  11.301  -1.919  1.00  1.26           H  
ATOM    550  N   ASP A  36       7.259   8.048   2.665  1.00  0.40           N  
ATOM    551  CA  ASP A  36       7.851   8.500   3.957  1.00  0.40           C  
ATOM    552  C   ASP A  36       8.718   7.388   4.559  1.00  0.33           C  
ATOM    553  O   ASP A  36       8.999   7.389   5.742  1.00  0.58           O  
ATOM    554  CB  ASP A  36       6.725   8.848   4.928  1.00  0.59           C  
ATOM    555  CG  ASP A  36       6.194  10.246   4.607  1.00  0.77           C  
ATOM    556  OD1 ASP A  36       6.917  11.181   4.909  1.00  1.18           O  
ATOM    557  OD2 ASP A  36       5.096  10.301   4.079  1.00  1.57           O  
ATOM    558  H   ASP A  36       6.335   7.727   2.631  1.00  0.46           H  
ATOM    559  HA  ASP A  36       8.457   9.372   3.788  1.00  0.43           H  
ATOM    560  HB2 ASP A  36       5.923   8.131   4.830  1.00  0.64           H  
ATOM    561  HB3 ASP A  36       7.097   8.831   5.942  1.00  0.62           H  
ATOM    562  N   ASN A  37       9.119   6.461   3.728  1.00  0.12           N  
ATOM    563  CA  ASN A  37       9.970   5.337   4.228  1.00  0.26           C  
ATOM    564  C   ASN A  37      11.077   5.019   3.216  1.00  0.38           C  
ATOM    565  O   ASN A  37      12.154   4.596   3.588  1.00  0.56           O  
ATOM    566  CB  ASN A  37       9.096   4.101   4.431  1.00  0.35           C  
ATOM    567  CG  ASN A  37       8.350   4.222   5.761  1.00  0.37           C  
ATOM    568  OD1 ASN A  37       8.594   3.481   6.692  1.00  0.48           O  
ATOM    569  ND2 ASN A  37       7.434   5.141   5.891  1.00  0.56           N  
ATOM    570  H   ASN A  37       8.861   6.503   2.784  1.00  0.22           H  
ATOM    571  HA  ASN A  37      10.416   5.615   5.167  1.00  0.35           H  
ATOM    572  HB2 ASN A  37       8.380   4.023   3.626  1.00  0.38           H  
ATOM    573  HB3 ASN A  37       9.713   3.215   4.447  1.00  0.40           H  
ATOM    574 HD21 ASN A  37       7.233   5.742   5.144  1.00  0.75           H  
ATOM    575 HD22 ASN A  37       6.947   5.232   6.737  1.00  0.62           H  
ATOM    576  N   GLY A  38      10.782   5.225   1.958  1.00  0.40           N  
ATOM    577  CA  GLY A  38      11.799   4.945   0.902  1.00  0.63           C  
ATOM    578  C   GLY A  38      11.450   3.654   0.157  1.00  0.68           C  
ATOM    579  O   GLY A  38      12.296   2.808  -0.054  1.00  1.05           O  
ATOM    580  H   GLY A  38       9.896   5.562   1.709  1.00  0.32           H  
ATOM    581  HA2 GLY A  38      11.819   5.766   0.200  1.00  0.69           H  
ATOM    582  HA3 GLY A  38      12.773   4.841   1.355  1.00  0.74           H  
ATOM    583  N   VAL A  39      10.206   3.534  -0.226  1.00  0.33           N  
ATOM    584  CA  VAL A  39       9.776   2.307  -0.963  1.00  0.34           C  
ATOM    585  C   VAL A  39       8.791   2.678  -2.075  1.00  0.36           C  
ATOM    586  O   VAL A  39       7.600   2.766  -1.849  1.00  0.40           O  
ATOM    587  CB  VAL A  39       9.102   1.346   0.015  1.00  0.38           C  
ATOM    588  CG1 VAL A  39       8.677   0.082  -0.737  1.00  0.37           C  
ATOM    589  CG2 VAL A  39      10.097   0.966   1.115  1.00  0.40           C  
ATOM    590  H   VAL A  39       9.558   4.245  -0.032  1.00  0.20           H  
ATOM    591  HA  VAL A  39      10.638   1.828  -1.395  1.00  0.32           H  
ATOM    592  HB  VAL A  39       8.235   1.818   0.454  1.00  0.41           H  
ATOM    593 HG11 VAL A  39       9.453  -0.206  -1.432  1.00  1.10           H  
ATOM    594 HG12 VAL A  39       8.511  -0.722  -0.036  1.00  1.35           H  
ATOM    595 HG13 VAL A  39       7.765   0.273  -1.282  1.00  0.79           H  
ATOM    596 HG21 VAL A  39      10.989   0.549   0.673  1.00  1.23           H  
ATOM    597 HG22 VAL A  39      10.361   1.843   1.687  1.00  0.79           H  
ATOM    598 HG23 VAL A  39       9.652   0.235   1.774  1.00  1.15           H  
ATOM    599  N   ASP A  40       9.311   2.886  -3.254  1.00  0.36           N  
ATOM    600  CA  ASP A  40       8.421   3.255  -4.395  1.00  0.40           C  
ATOM    601  C   ASP A  40       8.921   2.605  -5.689  1.00  0.31           C  
ATOM    602  O   ASP A  40      10.101   2.617  -5.976  1.00  0.38           O  
ATOM    603  CB  ASP A  40       8.424   4.773  -4.556  1.00  0.45           C  
ATOM    604  CG  ASP A  40       8.181   5.428  -3.195  1.00  0.67           C  
ATOM    605  OD1 ASP A  40       9.169   5.632  -2.509  1.00  1.69           O  
ATOM    606  OD2 ASP A  40       7.021   5.688  -2.920  1.00  0.97           O  
ATOM    607  H   ASP A  40      10.277   2.800  -3.391  1.00  0.35           H  
ATOM    608  HA  ASP A  40       7.418   2.920  -4.191  1.00  0.48           H  
ATOM    609  HB2 ASP A  40       9.379   5.097  -4.942  1.00  0.40           H  
ATOM    610  HB3 ASP A  40       7.643   5.069  -5.241  1.00  0.76           H  
ATOM    611  N   GLY A  41       8.010   2.054  -6.443  1.00  0.16           N  
ATOM    612  CA  GLY A  41       8.413   1.398  -7.721  1.00  0.09           C  
ATOM    613  C   GLY A  41       7.213   0.695  -8.361  1.00  0.12           C  
ATOM    614  O   GLY A  41       6.522   1.267  -9.181  1.00  0.21           O  
ATOM    615  H   GLY A  41       7.068   2.071  -6.173  1.00  0.15           H  
ATOM    616  HA2 GLY A  41       8.794   2.147  -8.401  1.00  0.11           H  
ATOM    617  HA3 GLY A  41       9.188   0.672  -7.520  1.00  0.09           H  
ATOM    618  N   GLU A  42       6.995  -0.534  -7.970  1.00  0.11           N  
ATOM    619  CA  GLU A  42       5.845  -1.302  -8.538  1.00  0.16           C  
ATOM    620  C   GLU A  42       4.735  -1.419  -7.495  1.00  0.17           C  
ATOM    621  O   GLU A  42       4.979  -1.831  -6.379  1.00  0.28           O  
ATOM    622  CB  GLU A  42       6.320  -2.696  -8.917  1.00  0.18           C  
ATOM    623  CG  GLU A  42       7.568  -2.582  -9.795  1.00  0.16           C  
ATOM    624  CD  GLU A  42       7.813  -3.916 -10.505  1.00  0.90           C  
ATOM    625  OE1 GLU A  42       6.833  -4.463 -10.982  1.00  1.57           O  
ATOM    626  OE2 GLU A  42       8.967  -4.313 -10.530  1.00  1.64           O  
ATOM    627  H   GLU A  42       7.580  -0.950  -7.301  1.00  0.14           H  
ATOM    628  HA  GLU A  42       5.466  -0.802  -9.413  1.00  0.19           H  
ATOM    629  HB2 GLU A  42       6.554  -3.244  -8.021  1.00  0.20           H  
ATOM    630  HB3 GLU A  42       5.540  -3.213  -9.457  1.00  0.22           H  
ATOM    631  HG2 GLU A  42       7.427  -1.806 -10.534  1.00  0.42           H  
ATOM    632  HG3 GLU A  42       8.425  -2.340  -9.184  1.00  0.69           H  
ATOM    633  N   TRP A  43       3.539  -1.066  -7.888  1.00  0.08           N  
ATOM    634  CA  TRP A  43       2.392  -1.130  -6.929  1.00  0.08           C  
ATOM    635  C   TRP A  43       1.343  -2.138  -7.408  1.00  0.06           C  
ATOM    636  O   TRP A  43       0.978  -2.155  -8.566  1.00  0.04           O  
ATOM    637  CB  TRP A  43       1.773   0.257  -6.837  1.00  0.09           C  
ATOM    638  CG  TRP A  43       2.641   1.119  -5.915  1.00  0.11           C  
ATOM    639  CD1 TRP A  43       3.837   1.579  -6.263  1.00  0.13           C  
ATOM    640  CD2 TRP A  43       2.329   1.492  -4.677  1.00  0.10           C  
ATOM    641  NE1 TRP A  43       4.246   2.258  -5.181  1.00  0.13           N  
ATOM    642  CE2 TRP A  43       3.355   2.252  -4.132  1.00  0.11           C  
ATOM    643  CE3 TRP A  43       1.202   1.230  -3.904  1.00  0.08           C  
ATOM    644  CZ2 TRP A  43       3.256   2.739  -2.845  1.00  0.10           C  
ATOM    645  CZ3 TRP A  43       1.111   1.719  -2.618  1.00  0.07           C  
ATOM    646  CH2 TRP A  43       2.134   2.472  -2.090  1.00  0.08           C  
ATOM    647  H   TRP A  43       3.393  -0.763  -8.807  1.00  0.09           H  
ATOM    648  HA  TRP A  43       2.749  -1.422  -5.955  1.00  0.09           H  
ATOM    649  HB2 TRP A  43       1.751   0.707  -7.817  1.00  0.09           H  
ATOM    650  HB3 TRP A  43       0.774   0.191  -6.455  1.00  0.08           H  
ATOM    651  HD1 TRP A  43       4.385   1.377  -7.175  1.00  0.15           H  
ATOM    652  HE1 TRP A  43       5.110   2.718  -5.139  1.00  0.15           H  
ATOM    653  HE3 TRP A  43       0.399   0.642  -4.300  1.00  0.07           H  
ATOM    654  HZ2 TRP A  43       4.058   3.330  -2.429  1.00  0.12           H  
ATOM    655  HZ3 TRP A  43       0.233   1.510  -2.024  1.00  0.06           H  
ATOM    656  HH2 TRP A  43       2.060   2.849  -1.081  1.00  0.08           H  
ATOM    657  N   THR A  44       0.884  -2.956  -6.492  1.00  0.07           N  
ATOM    658  CA  THR A  44      -0.147  -3.983  -6.854  1.00  0.06           C  
ATOM    659  C   THR A  44      -1.372  -3.868  -5.931  1.00  0.12           C  
ATOM    660  O   THR A  44      -1.270  -3.428  -4.803  1.00  0.37           O  
ATOM    661  CB  THR A  44       0.468  -5.379  -6.710  1.00  0.12           C  
ATOM    662  OG1 THR A  44       1.251  -5.313  -5.523  1.00  0.21           O  
ATOM    663  CG2 THR A  44       1.462  -5.674  -7.832  1.00  0.25           C  
ATOM    664  H   THR A  44       1.216  -2.897  -5.573  1.00  0.10           H  
ATOM    665  HA  THR A  44      -0.458  -3.838  -7.873  1.00  0.05           H  
ATOM    666  HB  THR A  44      -0.282  -6.147  -6.642  1.00  0.09           H  
ATOM    667  HG1 THR A  44       2.127  -5.653  -5.726  1.00  1.04           H  
ATOM    668 HG21 THR A  44       2.072  -4.802  -8.017  1.00  0.90           H  
ATOM    669 HG22 THR A  44       2.099  -6.499  -7.548  1.00  0.79           H  
ATOM    670 HG23 THR A  44       0.927  -5.932  -8.735  1.00  1.18           H  
ATOM    671  N   TYR A  45      -2.504  -4.273  -6.449  1.00  0.11           N  
ATOM    672  CA  TYR A  45      -3.773  -4.214  -5.649  1.00  0.07           C  
ATOM    673  C   TYR A  45      -4.371  -5.624  -5.561  1.00  0.04           C  
ATOM    674  O   TYR A  45      -4.565  -6.279  -6.565  1.00  0.06           O  
ATOM    675  CB  TYR A  45      -4.750  -3.267  -6.374  1.00  0.09           C  
ATOM    676  CG  TYR A  45      -5.881  -2.769  -5.436  1.00  0.07           C  
ATOM    677  CD1 TYR A  45      -6.704  -3.648  -4.739  1.00  0.07           C  
ATOM    678  CD2 TYR A  45      -6.093  -1.415  -5.284  1.00  0.09           C  
ATOM    679  CE1 TYR A  45      -7.702  -3.168  -3.914  1.00  0.10           C  
ATOM    680  CE2 TYR A  45      -7.094  -0.941  -4.461  1.00  0.10           C  
ATOM    681  CZ  TYR A  45      -7.904  -1.812  -3.770  1.00  0.11           C  
ATOM    682  OH  TYR A  45      -8.904  -1.336  -2.945  1.00  0.14           O  
ATOM    683  H   TYR A  45      -2.523  -4.617  -7.365  1.00  0.31           H  
ATOM    684  HA  TYR A  45      -3.569  -3.840  -4.660  1.00  0.06           H  
ATOM    685  HB2 TYR A  45      -4.196  -2.404  -6.736  1.00  0.11           H  
ATOM    686  HB3 TYR A  45      -5.191  -3.779  -7.216  1.00  0.10           H  
ATOM    687  HD1 TYR A  45      -6.586  -4.705  -4.855  1.00  0.07           H  
ATOM    688  HD2 TYR A  45      -5.472  -0.719  -5.814  1.00  0.11           H  
ATOM    689  HE1 TYR A  45      -8.331  -3.862  -3.376  1.00  0.12           H  
ATOM    690  HE2 TYR A  45      -7.250   0.127  -4.368  1.00  0.11           H  
ATOM    691  HH  TYR A  45      -9.672  -1.148  -3.489  1.00  0.76           H  
ATOM    692  N   ASP A  46      -4.651  -6.059  -4.357  1.00  0.05           N  
ATOM    693  CA  ASP A  46      -5.241  -7.425  -4.183  1.00  0.09           C  
ATOM    694  C   ASP A  46      -6.751  -7.318  -3.925  1.00  0.13           C  
ATOM    695  O   ASP A  46      -7.223  -7.576  -2.835  1.00  0.24           O  
ATOM    696  CB  ASP A  46      -4.560  -8.118  -2.999  1.00  0.09           C  
ATOM    697  CG  ASP A  46      -4.659  -9.635  -3.175  1.00  0.21           C  
ATOM    698  OD1 ASP A  46      -5.548 -10.038  -3.907  1.00  0.34           O  
ATOM    699  OD2 ASP A  46      -3.840 -10.304  -2.566  1.00  0.26           O  
ATOM    700  H   ASP A  46      -4.475  -5.495  -3.576  1.00  0.07           H  
ATOM    701  HA  ASP A  46      -5.073  -8.004  -5.075  1.00  0.17           H  
ATOM    702  HB2 ASP A  46      -3.520  -7.831  -2.958  1.00  0.21           H  
ATOM    703  HB3 ASP A  46      -5.044  -7.834  -2.080  1.00  0.06           H  
ATOM    704  N   ASP A  47      -7.479  -6.941  -4.939  1.00  0.20           N  
ATOM    705  CA  ASP A  47      -8.957  -6.811  -4.770  1.00  0.25           C  
ATOM    706  C   ASP A  47      -9.573  -8.174  -4.436  1.00  0.31           C  
ATOM    707  O   ASP A  47     -10.772  -8.293  -4.276  1.00  0.42           O  
ATOM    708  CB  ASP A  47      -9.563  -6.281  -6.067  1.00  0.32           C  
ATOM    709  CG  ASP A  47     -11.089  -6.305  -5.959  1.00  0.45           C  
ATOM    710  OD1 ASP A  47     -11.603  -5.370  -5.366  1.00  0.82           O  
ATOM    711  OD2 ASP A  47     -11.654  -7.254  -6.475  1.00  1.68           O  
ATOM    712  H   ASP A  47      -7.061  -6.744  -5.803  1.00  0.28           H  
ATOM    713  HA  ASP A  47      -9.165  -6.120  -3.972  1.00  0.22           H  
ATOM    714  HB2 ASP A  47      -9.232  -5.268  -6.238  1.00  0.21           H  
ATOM    715  HB3 ASP A  47      -9.255  -6.902  -6.896  1.00  0.47           H  
ATOM    716  N   ALA A  48      -8.739  -9.172  -4.337  1.00  0.26           N  
ATOM    717  CA  ALA A  48      -9.261 -10.531  -4.012  1.00  0.31           C  
ATOM    718  C   ALA A  48      -9.370 -10.708  -2.495  1.00  0.34           C  
ATOM    719  O   ALA A  48      -9.963 -11.655  -2.020  1.00  0.54           O  
ATOM    720  CB  ALA A  48      -8.310 -11.583  -4.580  1.00  0.37           C  
ATOM    721  H   ALA A  48      -7.779  -9.032  -4.475  1.00  0.22           H  
ATOM    722  HA  ALA A  48     -10.234 -10.654  -4.456  1.00  0.29           H  
ATOM    723  HB1 ALA A  48      -7.881 -11.225  -5.504  1.00  1.37           H  
ATOM    724  HB2 ALA A  48      -7.519 -11.778  -3.872  1.00  0.90           H  
ATOM    725  HB3 ALA A  48      -8.851 -12.497  -4.770  1.00  0.97           H  
ATOM    726  N   THR A  49      -8.794  -9.790  -1.764  1.00  0.25           N  
ATOM    727  CA  THR A  49      -8.859  -9.896  -0.276  1.00  0.25           C  
ATOM    728  C   THR A  49      -8.711  -8.512   0.366  1.00  0.19           C  
ATOM    729  O   THR A  49      -8.407  -8.399   1.536  1.00  0.19           O  
ATOM    730  CB  THR A  49      -7.729 -10.807   0.215  1.00  0.31           C  
ATOM    731  OG1 THR A  49      -6.603 -10.453  -0.583  1.00  0.47           O  
ATOM    732  CG2 THR A  49      -8.009 -12.272  -0.108  1.00  0.16           C  
ATOM    733  H   THR A  49      -8.323  -9.042  -2.188  1.00  0.32           H  
ATOM    734  HA  THR A  49      -9.806 -10.321   0.010  1.00  0.26           H  
ATOM    735  HB  THR A  49      -7.524 -10.669   1.261  1.00  0.38           H  
ATOM    736  HG1 THR A  49      -5.813 -10.768  -0.137  1.00  0.68           H  
ATOM    737 HG21 THR A  49      -9.017 -12.524   0.186  1.00  0.91           H  
ATOM    738 HG22 THR A  49      -7.895 -12.440  -1.168  1.00  1.08           H  
ATOM    739 HG23 THR A  49      -7.315 -12.902   0.430  1.00  0.92           H  
ATOM    740  N   LYS A  50      -8.928  -7.486  -0.413  1.00  0.15           N  
ATOM    741  CA  LYS A  50      -8.802  -6.106   0.145  1.00  0.12           C  
ATOM    742  C   LYS A  50      -7.440  -5.958   0.820  1.00  0.12           C  
ATOM    743  O   LYS A  50      -7.351  -5.698   2.003  1.00  0.13           O  
ATOM    744  CB  LYS A  50      -9.909  -5.866   1.177  1.00  0.14           C  
ATOM    745  CG  LYS A  50     -11.283  -6.102   0.533  1.00  0.15           C  
ATOM    746  CD  LYS A  50     -11.769  -4.797  -0.096  1.00  1.75           C  
ATOM    747  CE  LYS A  50     -12.730  -5.120  -1.242  1.00  2.61           C  
ATOM    748  NZ  LYS A  50     -13.581  -6.292  -0.896  1.00  2.39           N  
ATOM    749  H   LYS A  50      -9.160  -7.619  -1.355  1.00  0.16           H  
ATOM    750  HA  LYS A  50      -8.889  -5.388  -0.651  1.00  0.12           H  
ATOM    751  HB2 LYS A  50      -9.780  -6.540   2.009  1.00  0.18           H  
ATOM    752  HB3 LYS A  50      -9.848  -4.848   1.535  1.00  0.13           H  
ATOM    753  HG2 LYS A  50     -11.209  -6.863  -0.226  1.00  1.28           H  
ATOM    754  HG3 LYS A  50     -11.985  -6.423   1.288  1.00  1.23           H  
ATOM    755  HD2 LYS A  50     -12.279  -4.203   0.649  1.00  2.03           H  
ATOM    756  HD3 LYS A  50     -10.927  -4.244  -0.474  1.00  2.54           H  
ATOM    757  HE2 LYS A  50     -13.364  -4.266  -1.433  1.00  3.09           H  
ATOM    758  HE3 LYS A  50     -12.164  -5.345  -2.134  1.00  3.35           H  
ATOM    759  HZ1 LYS A  50     -13.517  -6.477   0.126  1.00  1.48           H  
ATOM    760  HZ2 LYS A  50     -14.569  -6.092  -1.151  1.00  2.90           H  
ATOM    761  HZ3 LYS A  50     -13.250  -7.128  -1.420  1.00  3.05           H  
ATOM    762  N   THR A  51      -6.409  -6.126   0.048  1.00  0.12           N  
ATOM    763  CA  THR A  51      -5.034  -6.020   0.617  1.00  0.12           C  
ATOM    764  C   THR A  51      -4.092  -5.365  -0.409  1.00  0.08           C  
ATOM    765  O   THR A  51      -3.872  -5.899  -1.476  1.00  0.09           O  
ATOM    766  CB  THR A  51      -4.550  -7.441   0.948  1.00  0.13           C  
ATOM    767  OG1 THR A  51      -5.109  -7.721   2.227  1.00  0.22           O  
ATOM    768  CG2 THR A  51      -3.041  -7.509   1.148  1.00  0.23           C  
ATOM    769  H   THR A  51      -6.534  -6.324  -0.906  1.00  0.14           H  
ATOM    770  HA  THR A  51      -5.058  -5.433   1.520  1.00  0.14           H  
ATOM    771  HB  THR A  51      -4.880  -8.158   0.219  1.00  0.27           H  
ATOM    772  HG1 THR A  51      -4.392  -7.745   2.865  1.00  0.99           H  
ATOM    773 HG21 THR A  51      -2.732  -6.759   1.852  1.00  0.76           H  
ATOM    774 HG22 THR A  51      -2.772  -8.483   1.528  1.00  0.84           H  
ATOM    775 HG23 THR A  51      -2.540  -7.344   0.206  1.00  1.16           H  
ATOM    776  N   PHE A  52      -3.550  -4.220  -0.069  1.00  0.05           N  
ATOM    777  CA  PHE A  52      -2.634  -3.548  -1.024  1.00  0.02           C  
ATOM    778  C   PHE A  52      -1.251  -4.192  -0.938  1.00  0.05           C  
ATOM    779  O   PHE A  52      -0.935  -4.850   0.033  1.00  0.05           O  
ATOM    780  CB  PHE A  52      -2.512  -2.076  -0.669  1.00  0.03           C  
ATOM    781  CG  PHE A  52      -3.223  -1.233  -1.729  1.00  0.01           C  
ATOM    782  CD1 PHE A  52      -2.571  -0.839  -2.886  1.00  0.03           C  
ATOM    783  CD2 PHE A  52      -4.528  -0.855  -1.540  1.00  0.03           C  
ATOM    784  CE1 PHE A  52      -3.233  -0.072  -3.828  1.00  0.05           C  
ATOM    785  CE2 PHE A  52      -5.181  -0.089  -2.467  1.00  0.05           C  
ATOM    786  CZ  PHE A  52      -4.537   0.308  -3.609  1.00  0.05           C  
ATOM    787  H   PHE A  52      -3.722  -3.824   0.813  1.00  0.03           H  
ATOM    788  HA  PHE A  52      -3.027  -3.641  -2.018  1.00  0.02           H  
ATOM    789  HB2 PHE A  52      -2.964  -1.894   0.295  1.00  0.05           H  
ATOM    790  HB3 PHE A  52      -1.473  -1.797  -0.632  1.00  0.06           H  
ATOM    791  HD1 PHE A  52      -1.542  -1.123  -3.049  1.00  0.05           H  
ATOM    792  HD2 PHE A  52      -5.050  -1.195  -0.680  1.00  0.05           H  
ATOM    793  HE1 PHE A  52      -2.744   0.188  -4.757  1.00  0.07           H  
ATOM    794  HE2 PHE A  52      -6.204   0.203  -2.295  1.00  0.07           H  
ATOM    795  HZ  PHE A  52      -5.042   0.944  -4.317  1.00  0.07           H  
ATOM    796  N   THR A  53      -0.455  -3.997  -1.944  1.00  0.11           N  
ATOM    797  CA  THR A  53       0.906  -4.588  -1.907  1.00  0.14           C  
ATOM    798  C   THR A  53       1.836  -3.824  -2.844  1.00  0.16           C  
ATOM    799  O   THR A  53       1.487  -3.549  -3.970  1.00  0.23           O  
ATOM    800  CB  THR A  53       0.826  -6.047  -2.345  1.00  0.16           C  
ATOM    801  OG1 THR A  53      -0.087  -6.650  -1.434  1.00  0.28           O  
ATOM    802  CG2 THR A  53       2.154  -6.770  -2.127  1.00  0.30           C  
ATOM    803  H   THR A  53      -0.750  -3.480  -2.720  1.00  0.13           H  
ATOM    804  HA  THR A  53       1.290  -4.538  -0.904  1.00  0.15           H  
ATOM    805  HB  THR A  53       0.488  -6.143  -3.359  1.00  0.13           H  
ATOM    806  HG1 THR A  53       0.131  -6.347  -0.549  1.00  1.05           H  
ATOM    807 HG21 THR A  53       2.875  -6.087  -1.701  1.00  0.85           H  
ATOM    808 HG22 THR A  53       2.010  -7.601  -1.452  1.00  1.30           H  
ATOM    809 HG23 THR A  53       2.527  -7.139  -3.070  1.00  0.83           H  
ATOM    810  N   VAL A  54       2.998  -3.495  -2.352  1.00  0.12           N  
ATOM    811  CA  VAL A  54       3.977  -2.754  -3.199  1.00  0.13           C  
ATOM    812  C   VAL A  54       5.354  -3.398  -3.047  1.00  0.15           C  
ATOM    813  O   VAL A  54       5.679  -3.927  -2.005  1.00  0.13           O  
ATOM    814  CB  VAL A  54       4.029  -1.290  -2.743  1.00  0.12           C  
ATOM    815  CG1 VAL A  54       4.631  -1.222  -1.349  1.00  0.13           C  
ATOM    816  CG2 VAL A  54       4.899  -0.478  -3.704  1.00  0.15           C  
ATOM    817  H   VAL A  54       3.231  -3.737  -1.430  1.00  0.11           H  
ATOM    818  HA  VAL A  54       3.669  -2.798  -4.232  1.00  0.14           H  
ATOM    819  HB  VAL A  54       3.030  -0.881  -2.726  1.00  0.11           H  
ATOM    820 HG11 VAL A  54       4.147  -1.944  -0.715  1.00  1.07           H  
ATOM    821 HG12 VAL A  54       5.691  -1.436  -1.393  1.00  0.91           H  
ATOM    822 HG13 VAL A  54       4.488  -0.234  -0.940  1.00  0.87           H  
ATOM    823 HG21 VAL A  54       5.841  -0.976  -3.860  1.00  1.16           H  
ATOM    824 HG22 VAL A  54       4.392  -0.372  -4.647  1.00  1.06           H  
ATOM    825 HG23 VAL A  54       5.084   0.500  -3.287  1.00  0.92           H  
ATOM    826  N   THR A  55       6.132  -3.335  -4.083  1.00  0.19           N  
ATOM    827  CA  THR A  55       7.490  -3.955  -4.019  1.00  0.21           C  
ATOM    828  C   THR A  55       8.494  -3.122  -4.826  1.00  0.26           C  
ATOM    829  O   THR A  55       8.341  -2.952  -6.019  1.00  0.34           O  
ATOM    830  CB  THR A  55       7.419  -5.363  -4.610  1.00  0.30           C  
ATOM    831  OG1 THR A  55       6.458  -6.047  -3.811  1.00  0.35           O  
ATOM    832  CG2 THR A  55       8.727  -6.122  -4.409  1.00  0.25           C  
ATOM    833  H   THR A  55       5.834  -2.876  -4.893  1.00  0.20           H  
ATOM    834  HA  THR A  55       7.811  -4.017  -2.988  1.00  0.15           H  
ATOM    835  HB  THR A  55       7.129  -5.353  -5.645  1.00  0.38           H  
ATOM    836  HG1 THR A  55       6.920  -6.711  -3.295  1.00  1.43           H  
ATOM    837 HG21 THR A  55       9.335  -5.620  -3.671  1.00  1.07           H  
ATOM    838 HG22 THR A  55       8.517  -7.127  -4.074  1.00  1.27           H  
ATOM    839 HG23 THR A  55       9.267  -6.165  -5.340  1.00  0.89           H  
ATOM    840  N   GLU A  56       9.502  -2.622  -4.162  1.00  0.24           N  
ATOM    841  CA  GLU A  56      10.520  -1.806  -4.890  1.00  0.33           C  
ATOM    842  C   GLU A  56      11.298  -2.687  -5.873  1.00  0.41           C  
ATOM    843  O   GLU A  56      12.218  -2.152  -6.469  1.00  0.78           O  
ATOM    844  CB  GLU A  56      11.493  -1.191  -3.883  1.00  0.26           C  
ATOM    845  CG  GLU A  56      11.643   0.302  -4.175  1.00  0.36           C  
ATOM    846  CD  GLU A  56      12.204   0.486  -5.587  1.00  1.48           C  
ATOM    847  OE1 GLU A  56      13.415   0.400  -5.703  1.00  1.54           O  
ATOM    848  OE2 GLU A  56      11.390   0.700  -6.470  1.00  2.64           O  
ATOM    849  OXT GLU A  56      10.926  -3.844  -5.972  1.00  1.44           O  
ATOM    850  H   GLU A  56       9.588  -2.776  -3.198  1.00  0.17           H  
ATOM    851  HA  GLU A  56      10.025  -1.019  -5.433  1.00  0.43           H  
ATOM    852  HB2 GLU A  56      11.115  -1.326  -2.885  1.00  0.21           H  
ATOM    853  HB3 GLU A  56      12.455  -1.676  -3.965  1.00  0.21           H  
ATOM    854  HG2 GLU A  56      10.680   0.788  -4.107  1.00  0.71           H  
ATOM    855  HG3 GLU A  56      12.318   0.749  -3.462  1.00  0.66           H  
TER     856      GLU A  56                                                      
ENDMDL                                                                          
