# Supplementary material for: Comparative Performance of High-Throughput Methods for Protein pKa Predictions
Source: J Chem Inf Model. 2023 Aug 8;63(16):5169–81. doi: 10.1021/acs.jcim.3c00165 (PMC10466379; doi:10.1021/acs.jcim.3c00165)
Supplement: Supplementary file 3 — ci3c00165_si_003.zip [file ci3c00165_si_003.zip › curated_pdbs/1a91_curated_1.pdb]

MODEL        1                                                                  
ATOM      1  N   MET A   1      30.297  -6.469   0.716  1.00  0.00           N  
ATOM      2  CA  MET A   1      30.325  -5.230   1.530  1.00  0.00           C  
ATOM      3  C   MET A   1      29.688  -4.125   0.779  1.00  0.00           C  
ATOM      4  O   MET A   1      28.606  -3.688   1.152  1.00  0.00           O  
ATOM      5  CB  MET A   1      31.779  -4.855   1.899  1.00  0.00           C  
ATOM      6  CG  MET A   1      32.379  -5.791   2.963  1.00  0.00           C  
ATOM      7  SD  MET A   1      34.079  -5.361   3.444  1.00  0.00           S  
ATOM      8  CE  MET A   1      34.264  -6.715   4.641  1.00  0.00           C  
ATOM      9  H1  MET A   1      29.313  -6.698   0.468  1.00  0.00           H  
ATOM     10  H2  MET A   1      30.849  -6.324  -0.154  1.00  0.00           H  
ATOM     11  H3  MET A   1      30.709  -7.251   1.262  1.00  0.00           H  
ATOM     12  HA  MET A   1      29.693  -5.402   2.387  1.00  0.00           H  
ATOM     13  HB2 MET A   1      32.420  -4.883   0.991  1.00  0.00           H  
ATOM     14  HB3 MET A   1      31.801  -3.811   2.283  1.00  0.00           H  
ATOM     15  HG2 MET A   1      31.718  -5.762   3.858  1.00  0.00           H  
ATOM     16  HG3 MET A   1      32.354  -6.830   2.570  1.00  0.00           H  
ATOM     17  HE1 MET A   1      34.136  -7.703   4.150  1.00  0.00           H  
ATOM     18  HE2 MET A   1      35.271  -6.694   5.109  1.00  0.00           H  
ATOM     19  HE3 MET A   1      33.509  -6.637   5.454  1.00  0.00           H  
ATOM     20  N   GLU A   2      30.333  -3.672  -0.319  1.00  0.00           N  
ATOM     21  CA  GLU A   2      29.775  -2.782  -1.303  1.00  0.00           C  
ATOM     22  C   GLU A   2      28.628  -3.469  -2.009  1.00  0.00           C  
ATOM     23  O   GLU A   2      27.609  -2.854  -2.319  1.00  0.00           O  
ATOM     24  CB  GLU A   2      30.838  -2.373  -2.352  1.00  0.00           C  
ATOM     25  CG  GLU A   2      30.345  -1.337  -3.379  1.00  0.00           C  
ATOM     26  CD  GLU A   2      31.488  -0.966  -4.323  1.00  0.00           C  
ATOM     27  OE1 GLU A   2      31.970  -1.873  -5.055  1.00  0.00           O  
ATOM     28  OE2 GLU A   2      31.893   0.227  -4.327  1.00  0.00           O  
ATOM     29  H   GLU A   2      31.265  -3.961  -0.506  1.00  0.00           H  
ATOM     30  HA  GLU A   2      29.423  -1.913  -0.777  1.00  0.00           H  
ATOM     31  HB2 GLU A   2      31.705  -1.939  -1.804  1.00  0.00           H  
ATOM     32  HB3 GLU A   2      31.200  -3.283  -2.880  1.00  0.00           H  
ATOM     33  HG2 GLU A   2      29.506  -1.750  -3.976  1.00  0.00           H  
ATOM     34  HG3 GLU A   2      29.987  -0.431  -2.845  1.00  0.00           H  
ATOM     35  N   ASN A   3      28.789  -4.794  -2.234  1.00  0.00           N  
ATOM     36  CA  ASN A   3      27.828  -5.654  -2.875  1.00  0.00           C  
ATOM     37  C   ASN A   3      26.687  -5.951  -1.947  1.00  0.00           C  
ATOM     38  O   ASN A   3      25.527  -5.855  -2.342  1.00  0.00           O  
ATOM     39  CB  ASN A   3      28.445  -7.007  -3.284  1.00  0.00           C  
ATOM     40  CG  ASN A   3      29.565  -6.773  -4.307  1.00  0.00           C  
ATOM     41  OD1 ASN A   3      29.321  -6.227  -5.390  1.00  0.00           O  
ATOM     42  ND2 ASN A   3      30.813  -7.199  -3.945  1.00  0.00           N  
ATOM     43  H   ASN A   3      29.626  -5.255  -1.950  1.00  0.00           H  
ATOM     44  HA  ASN A   3      27.443  -5.146  -3.738  1.00  0.00           H  
ATOM     45  HB2 ASN A   3      28.844  -7.502  -2.378  1.00  0.00           H  
ATOM     46  HB3 ASN A   3      27.674  -7.665  -3.738  1.00  0.00           H  
ATOM     47 HD21 ASN A   3      30.954  -7.638  -3.058  1.00  0.00           H  
ATOM     48 HD22 ASN A   3      31.586  -7.074  -4.567  1.00  0.00           H  
ATOM     49  N   LEU A   4      27.010  -6.334  -0.685  1.00  0.00           N  
ATOM     50  CA  LEU A   4      26.098  -6.550   0.414  1.00  0.00           C  
ATOM     51  C   LEU A   4      25.248  -5.359   0.717  1.00  0.00           C  
ATOM     52  O   LEU A   4      24.165  -5.508   1.270  1.00  0.00           O  
ATOM     53  CB  LEU A   4      26.807  -6.979   1.714  1.00  0.00           C  
ATOM     54  CG  LEU A   4      27.496  -8.361   1.641  1.00  0.00           C  
ATOM     55  CD1 LEU A   4      28.311  -8.617   2.922  1.00  0.00           C  
ATOM     56  CD2 LEU A   4      26.498  -9.507   1.379  1.00  0.00           C  
ATOM     57  H   LEU A   4      27.961  -6.347  -0.396  1.00  0.00           H  
ATOM     58  HA  LEU A   4      25.418  -7.324   0.110  1.00  0.00           H  
ATOM     59  HB2 LEU A   4      27.571  -6.212   1.967  1.00  0.00           H  
ATOM     60  HB3 LEU A   4      26.072  -7.018   2.548  1.00  0.00           H  
ATOM     61  HG  LEU A   4      28.214  -8.342   0.790  1.00  0.00           H  
ATOM     62 HD11 LEU A   4      29.054  -7.804   3.073  1.00  0.00           H  
ATOM     63 HD12 LEU A   4      27.637  -8.647   3.805  1.00  0.00           H  
ATOM     64 HD13 LEU A   4      28.853  -9.583   2.853  1.00  0.00           H  
ATOM     65 HD21 LEU A   4      25.723  -9.528   2.174  1.00  0.00           H  
ATOM     66 HD22 LEU A   4      25.997  -9.381   0.398  1.00  0.00           H  
ATOM     67 HD23 LEU A   4      27.029 -10.482   1.373  1.00  0.00           H  
ATOM     68  N   ASN A   5      25.743  -4.149   0.376  1.00  0.00           N  
ATOM     69  CA  ASN A   5      25.097  -2.900   0.650  1.00  0.00           C  
ATOM     70  C   ASN A   5      23.954  -2.681  -0.284  1.00  0.00           C  
ATOM     71  O   ASN A   5      22.872  -2.284   0.136  1.00  0.00           O  
ATOM     72  CB  ASN A   5      26.048  -1.682   0.544  1.00  0.00           C  
ATOM     73  CG  ASN A   5      25.694  -0.634   1.593  1.00  0.00           C  
ATOM     74  OD1 ASN A   5      25.275   0.486   1.276  1.00  0.00           O  
ATOM     75  ND2 ASN A   5      25.876  -1.038   2.880  1.00  0.00           N  
ATOM     76  H   ASN A   5      26.646  -4.089  -0.025  1.00  0.00           H  
ATOM     77  HA  ASN A   5      24.714  -3.022   1.639  1.00  0.00           H  
ATOM     78  HB2 ASN A   5      27.098  -2.001   0.679  1.00  0.00           H  
ATOM     79  HB3 ASN A   5      25.984  -1.189  -0.433  1.00  0.00           H  
ATOM     80 HD21 ASN A   5      26.191  -1.969   3.075  1.00  0.00           H  
ATOM     81 HD22 ASN A   5      25.652  -0.403   3.604  1.00  0.00           H  
ATOM     82  N   MET A   6      24.175  -2.975  -1.583  1.00  0.00           N  
ATOM     83  CA  MET A   6      23.173  -2.949  -2.606  1.00  0.00           C  
ATOM     84  C   MET A   6      22.164  -4.031  -2.369  1.00  0.00           C  
ATOM     85  O   MET A   6      20.999  -3.856  -2.710  1.00  0.00           O  
ATOM     86  CB  MET A   6      23.777  -3.138  -4.015  1.00  0.00           C  
ATOM     87  CG  MET A   6      24.671  -1.955  -4.429  1.00  0.00           C  
ATOM     88  SD  MET A   6      25.332  -2.051  -6.123  1.00  0.00           S  
ATOM     89  CE  MET A   6      26.541  -3.379  -5.841  1.00  0.00           C  
ATOM     90  H   MET A   6      25.071  -3.245  -1.912  1.00  0.00           H  
ATOM     91  HA  MET A   6      22.678  -1.997  -2.542  1.00  0.00           H  
ATOM     92  HB2 MET A   6      24.369  -4.078  -4.038  1.00  0.00           H  
ATOM     93  HB3 MET A   6      22.957  -3.229  -4.761  1.00  0.00           H  
ATOM     94  HG2 MET A   6      24.064  -1.028  -4.332  1.00  0.00           H  
ATOM     95  HG3 MET A   6      25.509  -1.872  -3.707  1.00  0.00           H  
ATOM     96  HE1 MET A   6      27.259  -3.098  -5.040  1.00  0.00           H  
ATOM     97  HE2 MET A   6      26.040  -4.323  -5.539  1.00  0.00           H  
ATOM     98  HE3 MET A   6      27.125  -3.585  -6.763  1.00  0.00           H  
ATOM     99  N   ASP A   7      22.596  -5.162  -1.755  1.00  0.00           N  
ATOM    100  CA  ASP A   7      21.739  -6.280  -1.418  1.00  0.00           C  
ATOM    101  C   ASP A   7      20.822  -5.931  -0.266  1.00  0.00           C  
ATOM    102  O   ASP A   7      19.667  -6.350  -0.246  1.00  0.00           O  
ATOM    103  CB  ASP A   7      22.561  -7.554  -1.091  1.00  0.00           C  
ATOM    104  CG  ASP A   7      21.684  -8.809  -1.022  1.00  0.00           C  
ATOM    105  OD1 ASP A   7      21.064  -9.156  -2.062  1.00  0.00           O  
ATOM    106  OD2 ASP A   7      21.627  -9.432   0.072  1.00  0.00           O  
ATOM    107  H   ASP A   7      23.552  -5.232  -1.451  1.00  0.00           H  
ATOM    108  HA  ASP A   7      21.130  -6.487  -2.281  1.00  0.00           H  
ATOM    109  HB2 ASP A   7      23.324  -7.705  -1.886  1.00  0.00           H  
ATOM    110  HB3 ASP A   7      23.090  -7.408  -0.133  1.00  0.00           H  
ATOM    111  N   LEU A   8      21.335  -5.140   0.709  1.00  0.00           N  
ATOM    112  CA  LEU A   8      20.664  -4.725   1.923  1.00  0.00           C  
ATOM    113  C   LEU A   8      19.555  -3.785   1.547  1.00  0.00           C  
ATOM    114  O   LEU A   8      18.409  -3.966   1.948  1.00  0.00           O  
ATOM    115  CB  LEU A   8      21.656  -4.000   2.883  1.00  0.00           C  
ATOM    116  CG  LEU A   8      21.275  -3.874   4.384  1.00  0.00           C  
ATOM    117  CD1 LEU A   8      20.015  -3.033   4.672  1.00  0.00           C  
ATOM    118  CD2 LEU A   8      21.234  -5.245   5.088  1.00  0.00           C  
ATOM    119  H   LEU A   8      22.272  -4.807   0.634  1.00  0.00           H  
ATOM    120  HA  LEU A   8      20.252  -5.608   2.390  1.00  0.00           H  
ATOM    121  HB2 LEU A   8      22.606  -4.578   2.866  1.00  0.00           H  
ATOM    122  HB3 LEU A   8      21.898  -2.991   2.490  1.00  0.00           H  
ATOM    123  HG  LEU A   8      22.122  -3.316   4.854  1.00  0.00           H  
ATOM    124 HD11 LEU A   8      20.068  -2.063   4.134  1.00  0.00           H  
ATOM    125 HD12 LEU A   8      19.101  -3.574   4.356  1.00  0.00           H  
ATOM    126 HD13 LEU A   8      19.935  -2.830   5.761  1.00  0.00           H  
ATOM    127 HD21 LEU A   8      22.204  -5.770   4.961  1.00  0.00           H  
ATOM    128 HD22 LEU A   8      21.041  -5.114   6.174  1.00  0.00           H  
ATOM    129 HD23 LEU A   8      20.433  -5.880   4.660  1.00  0.00           H  
ATOM    130  N   LEU A   9      19.896  -2.764   0.733  1.00  0.00           N  
ATOM    131  CA  LEU A   9      19.006  -1.704   0.318  1.00  0.00           C  
ATOM    132  C   LEU A   9      17.952  -2.178  -0.654  1.00  0.00           C  
ATOM    133  O   LEU A   9      16.853  -1.623  -0.681  1.00  0.00           O  
ATOM    134  CB  LEU A   9      19.805  -0.546  -0.316  1.00  0.00           C  
ATOM    135  CG  LEU A   9      20.760   0.140   0.693  1.00  0.00           C  
ATOM    136  CD1 LEU A   9      21.837   0.967  -0.030  1.00  0.00           C  
ATOM    137  CD2 LEU A   9      19.999   0.987   1.731  1.00  0.00           C  
ATOM    138  H   LEU A   9      20.849  -2.664   0.441  1.00  0.00           H  
ATOM    139  HA  LEU A   9      18.494  -1.342   1.198  1.00  0.00           H  
ATOM    140  HB2 LEU A   9      20.409  -0.952  -1.158  1.00  0.00           H  
ATOM    141  HB3 LEU A   9      19.118   0.224  -0.728  1.00  0.00           H  
ATOM    142  HG  LEU A   9      21.302  -0.652   1.257  1.00  0.00           H  
ATOM    143 HD11 LEU A   9      22.416   0.323  -0.727  1.00  0.00           H  
ATOM    144 HD12 LEU A   9      21.357   1.778  -0.611  1.00  0.00           H  
ATOM    145 HD13 LEU A   9      22.539   1.420   0.701  1.00  0.00           H  
ATOM    146 HD21 LEU A   9      19.293   0.360   2.313  1.00  0.00           H  
ATOM    147 HD22 LEU A   9      20.715   1.455   2.442  1.00  0.00           H  
ATOM    148 HD23 LEU A   9      19.426   1.791   1.222  1.00  0.00           H  
ATOM    149  N   TYR A  10      18.248  -3.233  -1.457  1.00  0.00           N  
ATOM    150  CA  TYR A  10      17.292  -3.844  -2.360  1.00  0.00           C  
ATOM    151  C   TYR A  10      16.224  -4.573  -1.594  1.00  0.00           C  
ATOM    152  O   TYR A  10      15.034  -4.331  -1.801  1.00  0.00           O  
ATOM    153  CB  TYR A  10      17.929  -4.882  -3.329  1.00  0.00           C  
ATOM    154  CG  TYR A  10      17.881  -4.393  -4.748  1.00  0.00           C  
ATOM    155  CD1 TYR A  10      16.637  -4.121  -5.346  1.00  0.00           C  
ATOM    156  CD2 TYR A  10      19.049  -4.253  -5.514  1.00  0.00           C  
ATOM    157  CE1 TYR A  10      16.560  -3.709  -6.679  1.00  0.00           C  
ATOM    158  CE2 TYR A  10      18.973  -3.875  -6.861  1.00  0.00           C  
ATOM    159  CZ  TYR A  10      17.730  -3.590  -7.443  1.00  0.00           C  
ATOM    160  OH  TYR A  10      17.659  -3.182  -8.794  1.00  0.00           O  
ATOM    161  H   TYR A  10      19.162  -3.638  -1.453  1.00  0.00           H  
ATOM    162  HA  TYR A  10      16.812  -3.040  -2.902  1.00  0.00           H  
ATOM    163  HB2 TYR A  10      18.979  -5.083  -3.037  1.00  0.00           H  
ATOM    164  HB3 TYR A  10      17.395  -5.856  -3.330  1.00  0.00           H  
ATOM    165  HD1 TYR A  10      15.726  -4.233  -4.776  1.00  0.00           H  
ATOM    166  HD2 TYR A  10      20.015  -4.444  -5.072  1.00  0.00           H  
ATOM    167  HE1 TYR A  10      15.592  -3.488  -7.105  1.00  0.00           H  
ATOM    168  HE2 TYR A  10      19.881  -3.802  -7.439  1.00  0.00           H  
ATOM    169  HH  TYR A  10      18.553  -3.160  -9.144  1.00  0.00           H  
ATOM    170  N   MET A  11      16.637  -5.499  -0.692  1.00  0.00           N  
ATOM    171  CA  MET A  11      15.726  -6.358   0.030  1.00  0.00           C  
ATOM    172  C   MET A  11      14.955  -5.587   1.066  1.00  0.00           C  
ATOM    173  O   MET A  11      13.905  -6.040   1.509  1.00  0.00           O  
ATOM    174  CB  MET A  11      16.404  -7.601   0.661  1.00  0.00           C  
ATOM    175  CG  MET A  11      17.293  -7.351   1.893  1.00  0.00           C  
ATOM    176  SD  MET A  11      16.414  -7.333   3.494  1.00  0.00           S  
ATOM    177  CE  MET A  11      17.822  -6.758   4.479  1.00  0.00           C  
ATOM    178  H   MET A  11      17.608  -5.667  -0.532  1.00  0.00           H  
ATOM    179  HA  MET A  11      15.023  -6.743  -0.691  1.00  0.00           H  
ATOM    180  HB2 MET A  11      15.623  -8.346   0.929  1.00  0.00           H  
ATOM    181  HB3 MET A  11      17.038  -8.067  -0.127  1.00  0.00           H  
ATOM    182  HG2 MET A  11      18.040  -8.172   1.910  1.00  0.00           H  
ATOM    183  HG3 MET A  11      17.857  -6.407   1.742  1.00  0.00           H  
ATOM    184  HE1 MET A  11      18.674  -7.469   4.410  1.00  0.00           H  
ATOM    185  HE2 MET A  11      18.173  -5.766   4.125  1.00  0.00           H  
ATOM    186  HE3 MET A  11      17.544  -6.660   5.549  1.00  0.00           H  
ATOM    187  N   ALA A  12      15.452  -4.385   1.454  1.00  0.00           N  
ATOM    188  CA  ALA A  12      14.816  -3.481   2.370  1.00  0.00           C  
ATOM    189  C   ALA A  12      13.533  -2.965   1.779  1.00  0.00           C  
ATOM    190  O   ALA A  12      12.490  -3.094   2.406  1.00  0.00           O  
ATOM    191  CB  ALA A  12      15.712  -2.290   2.757  1.00  0.00           C  
ATOM    192  H   ALA A  12      16.322  -4.053   1.108  1.00  0.00           H  
ATOM    193  HA  ALA A  12      14.596  -4.049   3.256  1.00  0.00           H  
ATOM    194  HB1 ALA A  12      16.015  -1.711   1.861  1.00  0.00           H  
ATOM    195  HB2 ALA A  12      15.184  -1.612   3.462  1.00  0.00           H  
ATOM    196  HB3 ALA A  12      16.631  -2.656   3.263  1.00  0.00           H  
ATOM    197  N   ALA A  13      13.584  -2.397   0.545  1.00  0.00           N  
ATOM    198  CA  ALA A  13      12.463  -1.984  -0.263  1.00  0.00           C  
ATOM    199  C   ALA A  13      11.508  -3.085  -0.584  1.00  0.00           C  
ATOM    200  O   ALA A  13      10.336  -2.817  -0.807  1.00  0.00           O  
ATOM    201  CB  ALA A  13      12.950  -1.378  -1.594  1.00  0.00           C  
ATOM    202  H   ALA A  13      14.442  -2.277   0.056  1.00  0.00           H  
ATOM    203  HA  ALA A  13      11.873  -1.267   0.294  1.00  0.00           H  
ATOM    204  HB1 ALA A  13      13.617  -0.512  -1.397  1.00  0.00           H  
ATOM    205  HB2 ALA A  13      13.524  -2.125  -2.183  1.00  0.00           H  
ATOM    206  HB3 ALA A  13      12.098  -1.026  -2.208  1.00  0.00           H  
ATOM    207  N   ALA A  14      11.956  -4.355  -0.616  1.00  0.00           N  
ATOM    208  CA  ALA A  14      11.085  -5.431  -1.024  1.00  0.00           C  
ATOM    209  C   ALA A  14      10.327  -5.951   0.160  1.00  0.00           C  
ATOM    210  O   ALA A  14       9.247  -6.511   0.014  1.00  0.00           O  
ATOM    211  CB  ALA A  14      11.862  -6.599  -1.659  1.00  0.00           C  
ATOM    212  H   ALA A  14      12.885  -4.597  -0.337  1.00  0.00           H  
ATOM    213  HA  ALA A  14      10.349  -5.025  -1.711  1.00  0.00           H  
ATOM    214  HB1 ALA A  14      12.422  -6.239  -2.549  1.00  0.00           H  
ATOM    215  HB2 ALA A  14      12.592  -7.025  -0.938  1.00  0.00           H  
ATOM    216  HB3 ALA A  14      11.171  -7.404  -1.985  1.00  0.00           H  
ATOM    217  N   VAL A  15      10.869  -5.732   1.373  1.00  0.00           N  
ATOM    218  CA  VAL A  15      10.232  -6.048   2.623  1.00  0.00           C  
ATOM    219  C   VAL A  15       9.305  -4.907   2.962  1.00  0.00           C  
ATOM    220  O   VAL A  15       8.266  -5.115   3.581  1.00  0.00           O  
ATOM    221  CB  VAL A  15      11.301  -6.258   3.693  1.00  0.00           C  
ATOM    222  CG1 VAL A  15      10.760  -6.133   5.134  1.00  0.00           C  
ATOM    223  CG2 VAL A  15      11.929  -7.652   3.465  1.00  0.00           C  
ATOM    224  H   VAL A  15      11.754  -5.283   1.459  1.00  0.00           H  
ATOM    225  HA  VAL A  15       9.628  -6.938   2.499  1.00  0.00           H  
ATOM    226  HB  VAL A  15      12.096  -5.489   3.537  1.00  0.00           H  
ATOM    227 HG11 VAL A  15       9.909  -6.828   5.291  1.00  0.00           H  
ATOM    228 HG12 VAL A  15      11.562  -6.389   5.860  1.00  0.00           H  
ATOM    229 HG13 VAL A  15      10.426  -5.097   5.349  1.00  0.00           H  
ATOM    230 HG21 VAL A  15      12.308  -7.758   2.429  1.00  0.00           H  
ATOM    231 HG22 VAL A  15      12.774  -7.807   4.167  1.00  0.00           H  
ATOM    232 HG23 VAL A  15      11.172  -8.444   3.643  1.00  0.00           H  
ATOM    233  N   MET A  16       9.645  -3.671   2.526  1.00  0.00           N  
ATOM    234  CA  MET A  16       8.882  -2.482   2.793  1.00  0.00           C  
ATOM    235  C   MET A  16       7.693  -2.473   1.894  1.00  0.00           C  
ATOM    236  O   MET A  16       6.589  -2.771   2.347  1.00  0.00           O  
ATOM    237  CB  MET A  16       9.694  -1.185   2.558  1.00  0.00           C  
ATOM    238  CG  MET A  16      10.618  -0.799   3.726  1.00  0.00           C  
ATOM    239  SD  MET A  16       9.738  -0.178   5.189  1.00  0.00           S  
ATOM    240  CE  MET A  16      11.241   0.164   6.148  1.00  0.00           C  
ATOM    241  H   MET A  16      10.458  -3.524   1.969  1.00  0.00           H  
ATOM    242  HA  MET A  16       8.521  -2.526   3.806  1.00  0.00           H  
ATOM    243  HB2 MET A  16      10.314  -1.338   1.655  1.00  0.00           H  
ATOM    244  HB3 MET A  16       9.032  -0.317   2.354  1.00  0.00           H  
ATOM    245  HG2 MET A  16      11.234  -1.678   4.007  1.00  0.00           H  
ATOM    246  HG3 MET A  16      11.314  -0.012   3.358  1.00  0.00           H  
ATOM    247  HE1 MET A  16      11.894   0.891   5.619  1.00  0.00           H  
ATOM    248  HE2 MET A  16      10.988   0.592   7.141  1.00  0.00           H  
ATOM    249  HE3 MET A  16      11.827  -0.764   6.313  1.00  0.00           H  
ATOM    250  N   MET A  17       7.882  -2.125   0.597  1.00  0.00           N  
ATOM    251  CA  MET A  17       6.733  -1.935  -0.277  1.00  0.00           C  
ATOM    252  C   MET A  17       6.192  -3.218  -0.814  1.00  0.00           C  
ATOM    253  O   MET A  17       5.123  -3.228  -1.418  1.00  0.00           O  
ATOM    254  CB  MET A  17       6.924  -0.912  -1.423  1.00  0.00           C  
ATOM    255  CG  MET A  17       8.345  -0.762  -1.984  1.00  0.00           C  
ATOM    256  SD  MET A  17       8.409   0.189  -3.536  1.00  0.00           S  
ATOM    257  CE  MET A  17      10.123  -0.172  -4.003  1.00  0.00           C  
ATOM    258  H   MET A  17       8.817  -2.047   0.209  1.00  0.00           H  
ATOM    259  HA  MET A  17       5.915  -1.556   0.337  1.00  0.00           H  
ATOM    260  HB2 MET A  17       6.203  -1.095  -2.248  1.00  0.00           H  
ATOM    261  HB3 MET A  17       6.659   0.065  -0.985  1.00  0.00           H  
ATOM    262  HG2 MET A  17       8.976  -0.278  -1.203  1.00  0.00           H  
ATOM    263  HG3 MET A  17       8.752  -1.773  -2.169  1.00  0.00           H  
ATOM    264  HE1 MET A  17      10.311  -1.267  -4.021  1.00  0.00           H  
ATOM    265  HE2 MET A  17      10.350   0.232  -5.013  1.00  0.00           H  
ATOM    266  HE3 MET A  17      10.835   0.290  -3.289  1.00  0.00           H  
ATOM    267  N   GLY A  18       6.865  -4.351  -0.540  1.00  0.00           N  
ATOM    268  CA  GLY A  18       6.270  -5.650  -0.749  1.00  0.00           C  
ATOM    269  C   GLY A  18       5.146  -5.853   0.222  1.00  0.00           C  
ATOM    270  O   GLY A  18       4.030  -6.177  -0.182  1.00  0.00           O  
ATOM    271  H   GLY A  18       7.762  -4.314  -0.107  1.00  0.00           H  
ATOM    272  HA2 GLY A  18       5.891  -5.702  -1.757  1.00  0.00           H  
ATOM    273  HA3 GLY A  18       7.015  -6.397  -0.539  1.00  0.00           H  
ATOM    274  N   LEU A  19       5.425  -5.641   1.533  1.00  0.00           N  
ATOM    275  CA  LEU A  19       4.509  -5.906   2.615  1.00  0.00           C  
ATOM    276  C   LEU A  19       3.293  -5.027   2.544  1.00  0.00           C  
ATOM    277  O   LEU A  19       2.169  -5.526   2.534  1.00  0.00           O  
ATOM    278  CB  LEU A  19       5.217  -5.735   3.984  1.00  0.00           C  
ATOM    279  CG  LEU A  19       4.503  -6.263   5.255  1.00  0.00           C  
ATOM    280  CD1 LEU A  19       5.547  -6.484   6.369  1.00  0.00           C  
ATOM    281  CD2 LEU A  19       3.367  -5.364   5.785  1.00  0.00           C  
ATOM    282  H   LEU A  19       6.311  -5.278   1.833  1.00  0.00           H  
ATOM    283  HA  LEU A  19       4.193  -6.936   2.519  1.00  0.00           H  
ATOM    284  HB2 LEU A  19       6.159  -6.324   3.900  1.00  0.00           H  
ATOM    285  HB3 LEU A  19       5.514  -4.676   4.138  1.00  0.00           H  
ATOM    286  HG  LEU A  19       4.069  -7.259   5.010  1.00  0.00           H  
ATOM    287 HD11 LEU A  19       6.340  -7.181   6.023  1.00  0.00           H  
ATOM    288 HD12 LEU A  19       6.023  -5.518   6.643  1.00  0.00           H  
ATOM    289 HD13 LEU A  19       5.065  -6.913   7.272  1.00  0.00           H  
ATOM    290 HD21 LEU A  19       3.741  -4.332   5.956  1.00  0.00           H  
ATOM    291 HD22 LEU A  19       2.517  -5.324   5.076  1.00  0.00           H  
ATOM    292 HD23 LEU A  19       2.985  -5.765   6.749  1.00  0.00           H  
ATOM    293  N   ALA A  20       3.489  -3.688   2.561  1.00  0.00           N  
ATOM    294  CA  ALA A  20       2.380  -2.776   2.690  1.00  0.00           C  
ATOM    295  C   ALA A  20       1.617  -2.594   1.435  1.00  0.00           C  
ATOM    296  O   ALA A  20       0.398  -2.596   1.488  1.00  0.00           O  
ATOM    297  CB  ALA A  20       2.710  -1.394   3.252  1.00  0.00           C  
ATOM    298  H   ALA A  20       4.386  -3.283   2.379  1.00  0.00           H  
ATOM    299  HA  ALA A  20       1.681  -3.240   3.375  1.00  0.00           H  
ATOM    300  HB1 ALA A  20       3.344  -1.494   4.157  1.00  0.00           H  
ATOM    301  HB2 ALA A  20       3.239  -0.774   2.499  1.00  0.00           H  
ATOM    302  HB3 ALA A  20       1.778  -0.864   3.543  1.00  0.00           H  
ATOM    303  N   ALA A  21       2.293  -2.357   0.284  1.00  0.00           N  
ATOM    304  CA  ALA A  21       1.620  -2.191  -0.985  1.00  0.00           C  
ATOM    305  C   ALA A  21       0.729  -3.338  -1.410  1.00  0.00           C  
ATOM    306  O   ALA A  21      -0.195  -3.124  -2.191  1.00  0.00           O  
ATOM    307  CB  ALA A  21       2.517  -1.785  -2.162  1.00  0.00           C  
ATOM    308  H   ALA A  21       3.292  -2.339   0.245  1.00  0.00           H  
ATOM    309  HA  ALA A  21       0.970  -1.341  -0.803  1.00  0.00           H  
ATOM    310  HB1 ALA A  21       3.218  -0.984  -1.841  1.00  0.00           H  
ATOM    311  HB2 ALA A  21       3.094  -2.651  -2.541  1.00  0.00           H  
ATOM    312  HB3 ALA A  21       1.895  -1.386  -2.993  1.00  0.00           H  
ATOM    313  N   ILE A  22       0.978  -4.587  -0.922  1.00  0.00           N  
ATOM    314  CA  ILE A  22       0.045  -5.673  -1.182  1.00  0.00           C  
ATOM    315  C   ILE A  22      -1.111  -5.647  -0.227  1.00  0.00           C  
ATOM    316  O   ILE A  22      -2.216  -6.025  -0.601  1.00  0.00           O  
ATOM    317  CB  ILE A  22       0.620  -7.075  -1.250  1.00  0.00           C  
ATOM    318  CG1 ILE A  22       1.257  -7.606   0.049  1.00  0.00           C  
ATOM    319  CG2 ILE A  22       1.585  -7.130  -2.452  1.00  0.00           C  
ATOM    320  CD1 ILE A  22       0.285  -8.366   0.958  1.00  0.00           C  
ATOM    321  H   ILE A  22       1.768  -4.789  -0.333  1.00  0.00           H  
ATOM    322  HA  ILE A  22      -0.381  -5.521  -2.158  1.00  0.00           H  
ATOM    323  HB  ILE A  22      -0.235  -7.749  -1.459  1.00  0.00           H  
ATOM    324 HG12 ILE A  22       2.069  -8.309  -0.240  1.00  0.00           H  
ATOM    325 HG13 ILE A  22       1.715  -6.760   0.589  1.00  0.00           H  
ATOM    326 HG21 ILE A  22       1.067  -6.808  -3.380  1.00  0.00           H  
ATOM    327 HG22 ILE A  22       2.460  -6.466  -2.288  1.00  0.00           H  
ATOM    328 HG23 ILE A  22       1.954  -8.168  -2.599  1.00  0.00           H  
ATOM    329 HD11 ILE A  22      -0.206  -9.183   0.390  1.00  0.00           H  
ATOM    330 HD12 ILE A  22       0.828  -8.791   1.825  1.00  0.00           H  
ATOM    331 HD13 ILE A  22      -0.511  -7.701   1.347  1.00  0.00           H  
ATOM    332  N   GLY A  23      -0.875  -5.203   1.028  1.00  0.00           N  
ATOM    333  CA  GLY A  23      -1.878  -5.074   2.070  1.00  0.00           C  
ATOM    334  C   GLY A  23      -2.873  -4.002   1.735  1.00  0.00           C  
ATOM    335  O   GLY A  23      -4.068  -4.118   2.009  1.00  0.00           O  
ATOM    336  H   GLY A  23       0.068  -5.000   1.282  1.00  0.00           H  
ATOM    337  HA2 GLY A  23      -2.398  -6.014   2.145  1.00  0.00           H  
ATOM    338  HA3 GLY A  23      -1.358  -4.790   2.973  1.00  0.00           H  
ATOM    339  N   ALA A  24      -2.362  -2.937   1.086  1.00  0.00           N  
ATOM    340  CA  ALA A  24      -3.064  -1.894   0.400  1.00  0.00           C  
ATOM    341  C   ALA A  24      -3.926  -2.475  -0.662  1.00  0.00           C  
ATOM    342  O   ALA A  24      -5.119  -2.211  -0.689  1.00  0.00           O  
ATOM    343  CB  ALA A  24      -2.072  -0.953  -0.300  1.00  0.00           C  
ATOM    344  H   ALA A  24      -1.378  -2.890   0.946  1.00  0.00           H  
ATOM    345  HA  ALA A  24      -3.696  -1.366   1.101  1.00  0.00           H  
ATOM    346  HB1 ALA A  24      -1.411  -1.514  -0.985  1.00  0.00           H  
ATOM    347  HB2 ALA A  24      -2.600  -0.182  -0.895  1.00  0.00           H  
ATOM    348  HB3 ALA A  24      -1.419  -0.460   0.446  1.00  0.00           H  
ATOM    349  N   ALA A  25      -3.323  -3.302  -1.548  1.00  0.00           N  
ATOM    350  CA  ALA A  25      -3.963  -3.796  -2.753  1.00  0.00           C  
ATOM    351  C   ALA A  25      -5.205  -4.589  -2.449  1.00  0.00           C  
ATOM    352  O   ALA A  25      -6.248  -4.377  -3.066  1.00  0.00           O  
ATOM    353  CB  ALA A  25      -3.044  -4.683  -3.612  1.00  0.00           C  
ATOM    354  H   ALA A  25      -2.364  -3.561  -1.396  1.00  0.00           H  
ATOM    355  HA  ALA A  25      -4.244  -2.935  -3.340  1.00  0.00           H  
ATOM    356  HB1 ALA A  25      -2.125  -4.121  -3.882  1.00  0.00           H  
ATOM    357  HB2 ALA A  25      -2.746  -5.602  -3.066  1.00  0.00           H  
ATOM    358  HB3 ALA A  25      -3.559  -4.980  -4.551  1.00  0.00           H  
ATOM    359  N   ILE A  26      -5.109  -5.507  -1.459  1.00  0.00           N  
ATOM    360  CA  ILE A  26      -6.218  -6.318  -1.019  1.00  0.00           C  
ATOM    361  C   ILE A  26      -7.267  -5.578  -0.260  1.00  0.00           C  
ATOM    362  O   ILE A  26      -8.379  -6.072  -0.178  1.00  0.00           O  
ATOM    363  CB  ILE A  26      -5.842  -7.515  -0.168  1.00  0.00           C  
ATOM    364  CG1 ILE A  26      -4.987  -7.161   1.073  1.00  0.00           C  
ATOM    365  CG2 ILE A  26      -5.180  -8.505  -1.140  1.00  0.00           C  
ATOM    366  CD1 ILE A  26      -4.643  -8.364   1.957  1.00  0.00           C  
ATOM    367  H   ILE A  26      -4.239  -5.665  -0.995  1.00  0.00           H  
ATOM    368  HA  ILE A  26      -6.701  -6.693  -1.912  1.00  0.00           H  
ATOM    369  HB  ILE A  26      -6.779  -7.973   0.226  1.00  0.00           H  
ATOM    370 HG12 ILE A  26      -4.047  -6.679   0.748  1.00  0.00           H  
ATOM    371 HG13 ILE A  26      -5.543  -6.427   1.697  1.00  0.00           H  
ATOM    372 HG21 ILE A  26      -5.865  -8.693  -1.996  1.00  0.00           H  
ATOM    373 HG22 ILE A  26      -4.233  -8.079  -1.532  1.00  0.00           H  
ATOM    374 HG23 ILE A  26      -4.975  -9.468  -0.634  1.00  0.00           H  
ATOM    375 HD11 ILE A  26      -5.570  -8.878   2.289  1.00  0.00           H  
ATOM    376 HD12 ILE A  26      -4.009  -9.091   1.405  1.00  0.00           H  
ATOM    377 HD13 ILE A  26      -4.084  -8.028   2.856  1.00  0.00           H  
ATOM    378  N   GLY A  27      -6.964  -4.417   0.343  1.00  0.00           N  
ATOM    379  CA  GLY A  27      -7.930  -3.749   1.175  1.00  0.00           C  
ATOM    380  C   GLY A  27      -8.744  -2.782   0.420  1.00  0.00           C  
ATOM    381  O   GLY A  27      -9.918  -2.598   0.692  1.00  0.00           O  
ATOM    382  H   GLY A  27      -6.050  -4.022   0.304  1.00  0.00           H  
ATOM    383  HA2 GLY A  27      -8.584  -4.459   1.646  1.00  0.00           H  
ATOM    384  HA3 GLY A  27      -7.378  -3.183   1.856  1.00  0.00           H  
ATOM    385  N   ILE A  28      -8.158  -2.159  -0.612  1.00  0.00           N  
ATOM    386  CA  ILE A  28      -8.881  -1.417  -1.622  1.00  0.00           C  
ATOM    387  C   ILE A  28      -9.847  -2.352  -2.275  1.00  0.00           C  
ATOM    388  O   ILE A  28     -10.975  -1.982  -2.604  1.00  0.00           O  
ATOM    389  CB  ILE A  28      -7.911  -0.997  -2.706  1.00  0.00           C  
ATOM    390  CG1 ILE A  28      -6.858  -0.058  -2.144  1.00  0.00           C  
ATOM    391  CG2 ILE A  28      -8.591  -0.436  -3.979  1.00  0.00           C  
ATOM    392  CD1 ILE A  28      -5.652  -0.030  -3.077  1.00  0.00           C  
ATOM    393  H   ILE A  28      -7.173  -2.246  -0.766  1.00  0.00           H  
ATOM    394  HA  ILE A  28      -9.414  -0.597  -1.153  1.00  0.00           H  
ATOM    395  HB  ILE A  28      -7.300  -1.889  -2.956  1.00  0.00           H  
ATOM    396 HG12 ILE A  28      -7.285   0.945  -1.971  1.00  0.00           H  
ATOM    397 HG13 ILE A  28      -6.538  -0.460  -1.155  1.00  0.00           H  
ATOM    398 HG21 ILE A  28      -9.207   0.446  -3.722  1.00  0.00           H  
ATOM    399 HG22 ILE A  28      -7.833  -0.123  -4.725  1.00  0.00           H  
ATOM    400 HG23 ILE A  28      -9.233  -1.192  -4.474  1.00  0.00           H  
ATOM    401 HD11 ILE A  28      -5.339  -1.078  -3.285  1.00  0.00           H  
ATOM    402 HD12 ILE A  28      -5.923   0.438  -4.046  1.00  0.00           H  
ATOM    403 HD13 ILE A  28      -4.812   0.513  -2.610  1.00  0.00           H  
ATOM    404  N   GLY A  29      -9.391  -3.615  -2.442  1.00  0.00           N  
ATOM    405  CA  GLY A  29     -10.113  -4.595  -3.161  1.00  0.00           C  
ATOM    406  C   GLY A  29     -11.251  -5.096  -2.309  1.00  0.00           C  
ATOM    407  O   GLY A  29     -12.385  -5.163  -2.777  1.00  0.00           O  
ATOM    408  H   GLY A  29      -8.521  -3.942  -2.060  1.00  0.00           H  
ATOM    409  HA2 GLY A  29     -10.471  -4.119  -4.065  1.00  0.00           H  
ATOM    410  HA3 GLY A  29      -9.391  -5.378  -3.335  1.00  0.00           H  
ATOM    411  N   ILE A  30     -10.954  -5.507  -1.044  1.00  0.00           N  
ATOM    412  CA  ILE A  30     -11.928  -6.037  -0.105  1.00  0.00           C  
ATOM    413  C   ILE A  30     -12.931  -5.014   0.317  1.00  0.00           C  
ATOM    414  O   ILE A  30     -14.116  -5.136   0.016  1.00  0.00           O  
ATOM    415  CB  ILE A  30     -11.329  -6.827   1.048  1.00  0.00           C  
ATOM    416  CG1 ILE A  30     -10.719  -8.099   0.413  1.00  0.00           C  
ATOM    417  CG2 ILE A  30     -12.396  -7.210   2.103  1.00  0.00           C  
ATOM    418  CD1 ILE A  30      -9.866  -8.941   1.364  1.00  0.00           C  
ATOM    419  H   ILE A  30     -10.052  -5.304  -0.626  1.00  0.00           H  
ATOM    420  HA  ILE A  30     -12.499  -6.764  -0.669  1.00  0.00           H  
ATOM    421  HB  ILE A  30     -10.530  -6.230   1.539  1.00  0.00           H  
ATOM    422 HG12 ILE A  30     -11.561  -8.703   0.008  1.00  0.00           H  
ATOM    423 HG13 ILE A  30     -10.097  -7.802  -0.459  1.00  0.00           H  
ATOM    424 HG21 ILE A  30     -13.220  -7.782   1.625  1.00  0.00           H  
ATOM    425 HG22 ILE A  30     -11.947  -7.838   2.899  1.00  0.00           H  
ATOM    426 HG23 ILE A  30     -12.826  -6.313   2.592  1.00  0.00           H  
ATOM    427 HD11 ILE A  30      -9.041  -8.328   1.786  1.00  0.00           H  
ATOM    428 HD12 ILE A  30     -10.479  -9.340   2.199  1.00  0.00           H  
ATOM    429 HD13 ILE A  30      -9.421  -9.800   0.817  1.00  0.00           H  
ATOM    430  N   LEU A  31     -12.447  -3.987   1.057  1.00  0.00           N  
ATOM    431  CA  LEU A  31     -13.222  -2.969   1.687  1.00  0.00           C  
ATOM    432  C   LEU A  31     -13.907  -2.153   0.646  1.00  0.00           C  
ATOM    433  O   LEU A  31     -15.128  -2.139   0.646  1.00  0.00           O  
ATOM    434  CB  LEU A  31     -12.349  -2.100   2.623  1.00  0.00           C  
ATOM    435  CG  LEU A  31     -12.491  -2.498   4.106  1.00  0.00           C  
ATOM    436  CD1 LEU A  31     -11.768  -3.817   4.440  1.00  0.00           C  
ATOM    437  CD2 LEU A  31     -12.031  -1.362   5.036  1.00  0.00           C  
ATOM    438  H   LEU A  31     -11.482  -3.868   1.274  1.00  0.00           H  
ATOM    439  HA  LEU A  31     -14.006  -3.447   2.255  1.00  0.00           H  
ATOM    440  HB2 LEU A  31     -11.275  -2.202   2.380  1.00  0.00           H  
ATOM    441  HB3 LEU A  31     -12.589  -1.032   2.484  1.00  0.00           H  
ATOM    442  HG  LEU A  31     -13.576  -2.670   4.266  1.00  0.00           H  
ATOM    443 HD11 LEU A  31     -12.168  -4.649   3.826  1.00  0.00           H  
ATOM    444 HD12 LEU A  31     -10.679  -3.721   4.243  1.00  0.00           H  
ATOM    445 HD13 LEU A  31     -11.914  -4.074   5.511  1.00  0.00           H  
ATOM    446 HD21 LEU A  31     -12.577  -0.424   4.803  1.00  0.00           H  
ATOM    447 HD22 LEU A  31     -12.220  -1.628   6.097  1.00  0.00           H  
ATOM    448 HD23 LEU A  31     -10.944  -1.179   4.905  1.00  0.00           H  
ATOM    449  N   GLY A  32     -13.164  -1.517  -0.290  1.00  0.00           N  
ATOM    450  CA  GLY A  32     -13.725  -0.687  -1.330  1.00  0.00           C  
ATOM    451  C   GLY A  32     -14.583  -1.438  -2.317  1.00  0.00           C  
ATOM    452  O   GLY A  32     -15.364  -0.812  -3.033  1.00  0.00           O  
ATOM    453  H   GLY A  32     -12.171  -1.565  -0.297  1.00  0.00           H  
ATOM    454  HA2 GLY A  32     -14.334   0.067  -0.853  1.00  0.00           H  
ATOM    455  HA3 GLY A  32     -12.889  -0.268  -1.869  1.00  0.00           H  
ATOM    456  N   GLY A  33     -14.486  -2.796  -2.373  1.00  0.00           N  
ATOM    457  CA  GLY A  33     -15.352  -3.593  -3.212  1.00  0.00           C  
ATOM    458  C   GLY A  33     -16.708  -3.742  -2.578  1.00  0.00           C  
ATOM    459  O   GLY A  33     -17.731  -3.624  -3.250  1.00  0.00           O  
ATOM    460  H   GLY A  33     -13.836  -3.328  -1.820  1.00  0.00           H  
ATOM    461  HA2 GLY A  33     -15.459  -3.107  -4.172  1.00  0.00           H  
ATOM    462  HA3 GLY A  33     -14.905  -4.572  -3.280  1.00  0.00           H  
ATOM    463  N   LYS A  34     -16.728  -4.008  -1.251  1.00  0.00           N  
ATOM    464  CA  LYS A  34     -17.912  -4.269  -0.465  1.00  0.00           C  
ATOM    465  C   LYS A  34     -18.649  -2.997  -0.160  1.00  0.00           C  
ATOM    466  O   LYS A  34     -19.874  -2.991  -0.063  1.00  0.00           O  
ATOM    467  CB  LYS A  34     -17.531  -4.937   0.881  1.00  0.00           C  
ATOM    468  CG  LYS A  34     -18.704  -5.336   1.798  1.00  0.00           C  
ATOM    469  CD  LYS A  34     -19.673  -6.357   1.177  1.00  0.00           C  
ATOM    470  CE  LYS A  34     -20.836  -6.743   2.103  1.00  0.00           C  
ATOM    471  NZ  LYS A  34     -21.713  -5.580   2.377  1.00  0.00           N  
ATOM    472  H   LYS A  34     -15.875  -4.068  -0.739  1.00  0.00           H  
ATOM    473  HA  LYS A  34     -18.562  -4.911  -1.042  1.00  0.00           H  
ATOM    474  HB2 LYS A  34     -16.950  -5.853   0.652  1.00  0.00           H  
ATOM    475  HB3 LYS A  34     -16.856  -4.258   1.448  1.00  0.00           H  
ATOM    476  HG2 LYS A  34     -18.281  -5.779   2.728  1.00  0.00           H  
ATOM    477  HG3 LYS A  34     -19.264  -4.423   2.093  1.00  0.00           H  
ATOM    478  HD2 LYS A  34     -20.091  -5.950   0.230  1.00  0.00           H  
ATOM    479  HD3 LYS A  34     -19.099  -7.277   0.927  1.00  0.00           H  
ATOM    480  HE2 LYS A  34     -21.461  -7.528   1.628  1.00  0.00           H  
ATOM    481  HE3 LYS A  34     -20.454  -7.117   3.075  1.00  0.00           H  
ATOM    482  HZ1 LYS A  34     -21.159  -4.828   2.833  1.00  0.00           H  
ATOM    483  HZ2 LYS A  34     -22.108  -5.225   1.482  1.00  0.00           H  
ATOM    484  HZ3 LYS A  34     -22.488  -5.870   3.006  1.00  0.00           H  
ATOM    485  N   PHE A  35     -17.908  -1.878   0.003  1.00  0.00           N  
ATOM    486  CA  PHE A  35     -18.419  -0.614   0.402  1.00  0.00           C  
ATOM    487  C   PHE A  35     -19.182   0.040  -0.722  1.00  0.00           C  
ATOM    488  O   PHE A  35     -20.158   0.743  -0.462  1.00  0.00           O  
ATOM    489  CB  PHE A  35     -17.215   0.260   0.816  1.00  0.00           C  
ATOM    490  CG  PHE A  35     -17.090   0.384   2.313  1.00  0.00           C  
ATOM    491  CD1 PHE A  35     -18.143   0.927   3.068  1.00  0.00           C  
ATOM    492  CD2 PHE A  35     -15.897   0.043   2.976  1.00  0.00           C  
ATOM    493  CE1 PHE A  35     -17.967   1.244   4.421  1.00  0.00           C  
ATOM    494  CE2 PHE A  35     -15.731   0.317   4.337  1.00  0.00           C  
ATOM    495  CZ  PHE A  35     -16.746   0.969   5.045  1.00  0.00           C  
ATOM    496  H   PHE A  35     -16.911  -1.838  -0.055  1.00  0.00           H  
ATOM    497  HA  PHE A  35     -19.102  -0.789   1.222  1.00  0.00           H  
ATOM    498  HB2 PHE A  35     -16.279  -0.169   0.410  1.00  0.00           H  
ATOM    499  HB3 PHE A  35     -17.255   1.260   0.376  1.00  0.00           H  
ATOM    500  HD1 PHE A  35     -19.076   1.162   2.587  1.00  0.00           H  
ATOM    501  HD2 PHE A  35     -15.066  -0.361   2.423  1.00  0.00           H  
ATOM    502  HE1 PHE A  35     -18.758   1.734   4.967  1.00  0.00           H  
ATOM    503  HE2 PHE A  35     -14.790   0.103   4.820  1.00  0.00           H  
ATOM    504  HZ  PHE A  35     -16.543   1.343   6.037  1.00  0.00           H  
ATOM    505  N   LEU A  36     -18.773  -0.183  -2.000  1.00  0.00           N  
ATOM    506  CA  LEU A  36     -19.541   0.266  -3.145  1.00  0.00           C  
ATOM    507  C   LEU A  36     -20.746  -0.620  -3.398  1.00  0.00           C  
ATOM    508  O   LEU A  36     -21.714  -0.201  -4.027  1.00  0.00           O  
ATOM    509  CB  LEU A  36     -18.754   0.400  -4.463  1.00  0.00           C  
ATOM    510  CG  LEU A  36     -19.418   1.421  -5.429  1.00  0.00           C  
ATOM    511  CD1 LEU A  36     -19.055   2.887  -5.117  1.00  0.00           C  
ATOM    512  CD2 LEU A  36     -19.165   1.055  -6.894  1.00  0.00           C  
ATOM    513  H   LEU A  36     -17.963  -0.728  -2.205  1.00  0.00           H  
ATOM    514  HA  LEU A  36     -19.889   1.258  -2.899  1.00  0.00           H  
ATOM    515  HB2 LEU A  36     -17.718   0.736  -4.253  1.00  0.00           H  
ATOM    516  HB3 LEU A  36     -18.676  -0.594  -4.957  1.00  0.00           H  
ATOM    517  HG  LEU A  36     -20.520   1.350  -5.304  1.00  0.00           H  
ATOM    518 HD11 LEU A  36     -19.302   3.134  -4.062  1.00  0.00           H  
ATOM    519 HD12 LEU A  36     -17.972   3.063  -5.278  1.00  0.00           H  
ATOM    520 HD13 LEU A  36     -19.629   3.575  -5.774  1.00  0.00           H  
ATOM    521 HD21 LEU A  36     -19.543   0.028  -7.082  1.00  0.00           H  
ATOM    522 HD22 LEU A  36     -19.715   1.762  -7.551  1.00  0.00           H  
ATOM    523 HD23 LEU A  36     -18.080   1.099  -7.115  1.00  0.00           H  
ATOM    524  N   GLU A  37     -20.742  -1.877  -2.890  1.00  0.00           N  
ATOM    525  CA  GLU A  37     -21.917  -2.730  -2.914  1.00  0.00           C  
ATOM    526  C   GLU A  37     -22.848  -2.373  -1.784  1.00  0.00           C  
ATOM    527  O   GLU A  37     -23.895  -2.993  -1.625  1.00  0.00           O  
ATOM    528  CB  GLU A  37     -21.591  -4.234  -2.830  1.00  0.00           C  
ATOM    529  CG  GLU A  37     -20.895  -4.776  -4.090  1.00  0.00           C  
ATOM    530  CD  GLU A  37     -21.828  -4.678  -5.299  1.00  0.00           C  
ATOM    531  OE1 GLU A  37     -22.903  -5.334  -5.272  1.00  0.00           O  
ATOM    532  OE2 GLU A  37     -21.478  -3.943  -6.261  1.00  0.00           O  
ATOM    533  H   GLU A  37     -19.951  -2.245  -2.407  1.00  0.00           H  
ATOM    534  HA  GLU A  37     -22.448  -2.561  -3.835  1.00  0.00           H  
ATOM    535  HB2 GLU A  37     -20.929  -4.402  -1.958  1.00  0.00           H  
ATOM    536  HB3 GLU A  37     -22.518  -4.831  -2.671  1.00  0.00           H  
ATOM    537  HG2 GLU A  37     -19.972  -4.192  -4.284  1.00  0.00           H  
ATOM    538  HG3 GLU A  37     -20.625  -5.839  -3.928  1.00  0.00           H  
ATOM    539  N   GLY A  38     -22.493  -1.328  -1.004  1.00  0.00           N  
ATOM    540  CA  GLY A  38     -23.376  -0.645  -0.102  1.00  0.00           C  
ATOM    541  C   GLY A  38     -23.919   0.567  -0.809  1.00  0.00           C  
ATOM    542  O   GLY A  38     -25.048   0.978  -0.550  1.00  0.00           O  
ATOM    543  H   GLY A  38     -21.592  -0.912  -1.105  1.00  0.00           H  
ATOM    544  HA2 GLY A  38     -24.194  -1.294   0.178  1.00  0.00           H  
ATOM    545  HA3 GLY A  38     -22.779  -0.319   0.735  1.00  0.00           H  
ATOM    546  N   ALA A  39     -23.116   1.179  -1.723  1.00  0.00           N  
ATOM    547  CA  ALA A  39     -23.437   2.403  -2.404  1.00  0.00           C  
ATOM    548  C   ALA A  39     -24.431   2.205  -3.518  1.00  0.00           C  
ATOM    549  O   ALA A  39     -25.089   3.155  -3.934  1.00  0.00           O  
ATOM    550  CB  ALA A  39     -22.191   3.074  -3.005  1.00  0.00           C  
ATOM    551  H   ALA A  39     -22.217   0.835  -1.983  1.00  0.00           H  
ATOM    552  HA  ALA A  39     -23.845   3.061  -1.667  1.00  0.00           H  
ATOM    553  HB1 ALA A  39     -21.417   3.205  -2.219  1.00  0.00           H  
ATOM    554  HB2 ALA A  39     -21.761   2.451  -3.815  1.00  0.00           H  
ATOM    555  HB3 ALA A  39     -22.440   4.075  -3.418  1.00  0.00           H  
ATOM    556  N   ALA A  40     -24.532   0.958  -4.037  1.00  0.00           N  
ATOM    557  CA  ALA A  40     -25.275   0.592  -5.214  1.00  0.00           C  
ATOM    558  C   ALA A  40     -26.763   0.642  -4.994  1.00  0.00           C  
ATOM    559  O   ALA A  40     -27.496   1.170  -5.829  1.00  0.00           O  
ATOM    560  CB  ALA A  40     -24.904  -0.824  -5.693  1.00  0.00           C  
ATOM    561  H   ALA A  40     -23.996   0.210  -3.663  1.00  0.00           H  
ATOM    562  HA  ALA A  40     -25.005   1.299  -5.980  1.00  0.00           H  
ATOM    563  HB1 ALA A  40     -23.819  -0.870  -5.926  1.00  0.00           H  
ATOM    564  HB2 ALA A  40     -25.117  -1.575  -4.903  1.00  0.00           H  
ATOM    565  HB3 ALA A  40     -25.469  -1.096  -6.611  1.00  0.00           H  
ATOM    566  N   ARG A  41     -27.236   0.090  -3.850  1.00  0.00           N  
ATOM    567  CA  ARG A  41     -28.639   0.029  -3.490  1.00  0.00           C  
ATOM    568  C   ARG A  41     -29.112   1.365  -2.970  1.00  0.00           C  
ATOM    569  O   ARG A  41     -30.289   1.702  -3.087  1.00  0.00           O  
ATOM    570  CB  ARG A  41     -28.973  -1.083  -2.460  1.00  0.00           C  
ATOM    571  CG  ARG A  41     -28.095  -1.150  -1.198  1.00  0.00           C  
ATOM    572  CD  ARG A  41     -26.835  -2.013  -1.349  1.00  0.00           C  
ATOM    573  NE  ARG A  41     -27.219  -3.459  -1.512  1.00  0.00           N  
ATOM    574  CZ  ARG A  41     -26.975  -4.200  -2.639  1.00  0.00           C  
ATOM    575  NH1 ARG A  41     -26.380  -3.658  -3.739  1.00  0.00           N  
ATOM    576  NH2 ARG A  41     -27.344  -5.515  -2.660  1.00  0.00           N  
ATOM    577  H   ARG A  41     -26.612  -0.317  -3.188  1.00  0.00           H  
ATOM    578  HA  ARG A  41     -29.200  -0.186  -4.389  1.00  0.00           H  
ATOM    579  HB2 ARG A  41     -30.014  -0.951  -2.108  1.00  0.00           H  
ATOM    580  HB3 ARG A  41     -28.938  -2.065  -2.978  1.00  0.00           H  
ATOM    581  HG2 ARG A  41     -27.802  -0.122  -0.893  1.00  0.00           H  
ATOM    582  HG3 ARG A  41     -28.705  -1.575  -0.368  1.00  0.00           H  
ATOM    583  HD2 ARG A  41     -26.221  -1.668  -2.205  1.00  0.00           H  
ATOM    584  HD3 ARG A  41     -26.237  -1.944  -0.419  1.00  0.00           H  
ATOM    585  HE  ARG A  41     -27.664  -3.911  -0.740  1.00  0.00           H  
ATOM    586 HH11 ARG A  41     -26.110  -2.694  -3.737  1.00  0.00           H  
ATOM    587 HH12 ARG A  41     -26.217  -4.221  -4.549  1.00  0.00           H  
ATOM    588 HH21 ARG A  41     -27.783  -5.924  -1.860  1.00  0.00           H  
ATOM    589 HH22 ARG A  41     -27.174  -6.069  -3.476  1.00  0.00           H  
ATOM    590  N   GLN A  42     -28.173   2.174  -2.428  1.00  0.00           N  
ATOM    591  CA  GLN A  42     -28.367   3.553  -2.050  1.00  0.00           C  
ATOM    592  C   GLN A  42     -28.177   4.384  -3.298  1.00  0.00           C  
ATOM    593  O   GLN A  42     -27.846   3.803  -4.331  1.00  0.00           O  
ATOM    594  CB  GLN A  42     -27.324   3.931  -0.975  1.00  0.00           C  
ATOM    595  CG  GLN A  42     -27.548   3.218   0.370  1.00  0.00           C  
ATOM    596  CD  GLN A  42     -26.487   3.675   1.381  1.00  0.00           C  
ATOM    597  OE1 GLN A  42     -25.565   2.921   1.715  1.00  0.00           O  
ATOM    598  NE2 GLN A  42     -26.633   4.943   1.874  1.00  0.00           N  
ATOM    599  H   GLN A  42     -27.234   1.852  -2.327  1.00  0.00           H  
ATOM    600  HA  GLN A  42     -29.362   3.706  -1.681  1.00  0.00           H  
ATOM    601  HB2 GLN A  42     -26.326   3.650  -1.368  1.00  0.00           H  
ATOM    602  HB3 GLN A  42     -27.316   5.024  -0.796  1.00  0.00           H  
ATOM    603  HG2 GLN A  42     -28.560   3.456   0.759  1.00  0.00           H  
ATOM    604  HG3 GLN A  42     -27.469   2.119   0.238  1.00  0.00           H  
ATOM    605 HE21 GLN A  42     -27.399   5.512   1.572  1.00  0.00           H  
ATOM    606 HE22 GLN A  42     -25.975   5.302   2.535  1.00  0.00           H  
ATOM    607  N   PRO A  43     -28.344   5.710  -3.341  1.00  0.00           N  
ATOM    608  CA  PRO A  43     -27.864   6.494  -4.463  1.00  0.00           C  
ATOM    609  C   PRO A  43     -26.369   6.565  -4.350  1.00  0.00           C  
ATOM    610  O   PRO A  43     -25.861   6.419  -3.245  1.00  0.00           O  
ATOM    611  CB  PRO A  43     -28.513   7.873  -4.282  1.00  0.00           C  
ATOM    612  CG  PRO A  43     -28.775   7.987  -2.779  1.00  0.00           C  
ATOM    613  CD  PRO A  43     -29.044   6.538  -2.352  1.00  0.00           C  
ATOM    614  HA  PRO A  43     -28.129   6.025  -5.394  1.00  0.00           H  
ATOM    615  HB2 PRO A  43     -27.891   8.706  -4.668  1.00  0.00           H  
ATOM    616  HB3 PRO A  43     -29.491   7.879  -4.813  1.00  0.00           H  
ATOM    617  HG2 PRO A  43     -27.855   8.353  -2.273  1.00  0.00           H  
ATOM    618  HG3 PRO A  43     -29.621   8.663  -2.544  1.00  0.00           H  
ATOM    619  HD2 PRO A  43     -28.645   6.394  -1.328  1.00  0.00           H  
ATOM    620  HD3 PRO A  43     -30.129   6.304  -2.393  1.00  0.00           H  
ATOM    621  N   ASP A  44     -25.645   6.740  -5.478  1.00  0.00           N  
ATOM    622  CA  ASP A  44     -24.207   6.883  -5.482  1.00  0.00           C  
ATOM    623  C   ASP A  44     -23.838   8.334  -5.290  1.00  0.00           C  
ATOM    624  O   ASP A  44     -22.894   8.830  -5.904  1.00  0.00           O  
ATOM    625  CB  ASP A  44     -23.583   6.362  -6.802  1.00  0.00           C  
ATOM    626  CG  ASP A  44     -23.811   4.854  -6.923  1.00  0.00           C  
ATOM    627  OD1 ASP A  44     -23.173   4.098  -6.143  1.00  0.00           O  
ATOM    628  OD2 ASP A  44     -24.618   4.440  -7.796  1.00  0.00           O  
ATOM    629  H   ASP A  44     -26.086   6.815  -6.369  1.00  0.00           H  
ATOM    630  HA  ASP A  44     -23.798   6.334  -4.640  1.00  0.00           H  
ATOM    631  HB2 ASP A  44     -24.048   6.882  -7.667  1.00  0.00           H  
ATOM    632  HB3 ASP A  44     -22.489   6.548  -6.823  1.00  0.00           H  
ATOM    633  N   LEU A  45     -24.587   9.053  -4.420  1.00  0.00           N  
ATOM    634  CA  LEU A  45     -24.358  10.442  -4.118  1.00  0.00           C  
ATOM    635  C   LEU A  45     -23.484  10.526  -2.906  1.00  0.00           C  
ATOM    636  O   LEU A  45     -22.301  10.851  -3.004  1.00  0.00           O  
ATOM    637  CB  LEU A  45     -25.689  11.225  -3.975  1.00  0.00           C  
ATOM    638  CG  LEU A  45     -25.628  12.771  -4.133  1.00  0.00           C  
ATOM    639  CD1 LEU A  45     -24.956  13.508  -2.958  1.00  0.00           C  
ATOM    640  CD2 LEU A  45     -25.036  13.212  -5.488  1.00  0.00           C  
ATOM    641  H   LEU A  45     -25.374   8.629  -3.970  1.00  0.00           H  
ATOM    642  HA  LEU A  45     -23.795  10.870  -4.913  1.00  0.00           H  
ATOM    643  HB2 LEU A  45     -26.363  10.857  -4.783  1.00  0.00           H  
ATOM    644  HB3 LEU A  45     -26.179  10.967  -3.017  1.00  0.00           H  
ATOM    645  HG  LEU A  45     -26.693  13.110  -4.134  1.00  0.00           H  
ATOM    646 HD11 LEU A  45     -25.441  13.224  -2.002  1.00  0.00           H  
ATOM    647 HD12 LEU A  45     -23.876  13.263  -2.902  1.00  0.00           H  
ATOM    648 HD13 LEU A  45     -25.057  14.606  -3.090  1.00  0.00           H  
ATOM    649 HD21 LEU A  45     -25.558  12.697  -6.323  1.00  0.00           H  
ATOM    650 HD22 LEU A  45     -25.157  14.308  -5.618  1.00  0.00           H  
ATOM    651 HD23 LEU A  45     -23.954  12.972  -5.541  1.00  0.00           H  
ATOM    652  N   ILE A  46     -24.063  10.216  -1.731  1.00  0.00           N  
ATOM    653  CA  ILE A  46     -23.390  10.254  -0.458  1.00  0.00           C  
ATOM    654  C   ILE A  46     -22.474   9.065  -0.301  1.00  0.00           C  
ATOM    655  O   ILE A  46     -21.303   9.328  -0.037  1.00  0.00           O  
ATOM    656  CB  ILE A  46     -24.387  10.351   0.687  1.00  0.00           C  
ATOM    657  CG1 ILE A  46     -25.249  11.639   0.601  1.00  0.00           C  
ATOM    658  CG2 ILE A  46     -23.694  10.219   2.065  1.00  0.00           C  
ATOM    659  CD1 ILE A  46     -24.471  12.954   0.750  1.00  0.00           C  
ATOM    660  H   ILE A  46     -25.015   9.913  -1.692  1.00  0.00           H  
ATOM    661  HA  ILE A  46     -22.744  11.120  -0.440  1.00  0.00           H  
ATOM    662  HB  ILE A  46     -25.085   9.496   0.556  1.00  0.00           H  
ATOM    663 HG12 ILE A  46     -25.796  11.651  -0.365  1.00  0.00           H  
ATOM    664 HG13 ILE A  46     -26.014  11.595   1.408  1.00  0.00           H  
ATOM    665 HG21 ILE A  46     -22.883  10.970   2.166  1.00  0.00           H  
ATOM    666 HG22 ILE A  46     -24.433  10.383   2.876  1.00  0.00           H  
ATOM    667 HG23 ILE A  46     -23.259   9.207   2.202  1.00  0.00           H  
ATOM    668 HD11 ILE A  46     -23.946  12.996   1.728  1.00  0.00           H  
ATOM    669 HD12 ILE A  46     -23.721  13.066  -0.061  1.00  0.00           H  
ATOM    670 HD13 ILE A  46     -25.171  13.814   0.693  1.00  0.00           H  
ATOM    671  N   PRO A  47     -22.837   7.784  -0.405  1.00  0.00           N  
ATOM    672  CA  PRO A  47     -21.953   6.715   0.001  1.00  0.00           C  
ATOM    673  C   PRO A  47     -20.998   6.333  -1.100  1.00  0.00           C  
ATOM    674  O   PRO A  47     -20.297   5.340  -0.929  1.00  0.00           O  
ATOM    675  CB  PRO A  47     -22.898   5.545   0.272  1.00  0.00           C  
ATOM    676  CG  PRO A  47     -23.976   5.751  -0.781  1.00  0.00           C  
ATOM    677  CD  PRO A  47     -24.155   7.266  -0.762  1.00  0.00           C  
ATOM    678  HA  PRO A  47     -21.393   7.047   0.861  1.00  0.00           H  
ATOM    679  HB2 PRO A  47     -22.419   4.550   0.194  1.00  0.00           H  
ATOM    680  HB3 PRO A  47     -23.343   5.656   1.285  1.00  0.00           H  
ATOM    681  HG2 PRO A  47     -23.569   5.436  -1.767  1.00  0.00           H  
ATOM    682  HG3 PRO A  47     -24.908   5.203  -0.556  1.00  0.00           H  
ATOM    683  HD2 PRO A  47     -24.465   7.662  -1.749  1.00  0.00           H  
ATOM    684  HD3 PRO A  47     -24.893   7.543   0.014  1.00  0.00           H  
ATOM    685  N   LEU A  48     -20.919   7.102  -2.213  1.00  0.00           N  
ATOM    686  CA  LEU A  48     -19.849   6.956  -3.172  1.00  0.00           C  
ATOM    687  C   LEU A  48     -18.645   7.649  -2.598  1.00  0.00           C  
ATOM    688  O   LEU A  48     -17.514   7.236  -2.840  1.00  0.00           O  
ATOM    689  CB  LEU A  48     -20.209   7.561  -4.550  1.00  0.00           C  
ATOM    690  CG  LEU A  48     -19.115   7.441  -5.645  1.00  0.00           C  
ATOM    691  CD1 LEU A  48     -19.723   7.067  -7.013  1.00  0.00           C  
ATOM    692  CD2 LEU A  48     -18.253   8.715  -5.775  1.00  0.00           C  
ATOM    693  H   LEU A  48     -21.536   7.872  -2.372  1.00  0.00           H  
ATOM    694  HA  LEU A  48     -19.626   5.905  -3.297  1.00  0.00           H  
ATOM    695  HB2 LEU A  48     -21.106   7.008  -4.908  1.00  0.00           H  
ATOM    696  HB3 LEU A  48     -20.504   8.625  -4.438  1.00  0.00           H  
ATOM    697  HG  LEU A  48     -18.443   6.599  -5.360  1.00  0.00           H  
ATOM    698 HD11 LEU A  48     -20.268   6.103  -6.939  1.00  0.00           H  
ATOM    699 HD12 LEU A  48     -20.432   7.854  -7.348  1.00  0.00           H  
ATOM    700 HD13 LEU A  48     -18.922   6.961  -7.774  1.00  0.00           H  
ATOM    701 HD21 LEU A  48     -17.755   8.961  -4.815  1.00  0.00           H  
ATOM    702 HD22 LEU A  48     -17.468   8.567  -6.546  1.00  0.00           H  
ATOM    703 HD23 LEU A  48     -18.886   9.576  -6.074  1.00  0.00           H  
ATOM    704  N   LEU A  49     -18.878   8.714  -1.793  1.00  0.00           N  
ATOM    705  CA  LEU A  49     -17.847   9.539  -1.219  1.00  0.00           C  
ATOM    706  C   LEU A  49     -17.184   8.858  -0.051  1.00  0.00           C  
ATOM    707  O   LEU A  49     -15.982   9.007   0.173  1.00  0.00           O  
ATOM    708  CB  LEU A  49     -18.361  10.959  -0.893  1.00  0.00           C  
ATOM    709  CG  LEU A  49     -18.769  11.323   0.554  1.00  0.00           C  
ATOM    710  CD1 LEU A  49     -17.600  11.736   1.471  1.00  0.00           C  
ATOM    711  CD2 LEU A  49     -19.786  12.468   0.467  1.00  0.00           C  
ATOM    712  H   LEU A  49     -19.812   9.008  -1.597  1.00  0.00           H  
ATOM    713  HA  LEU A  49     -17.120   9.672  -2.001  1.00  0.00           H  
ATOM    714  HB2 LEU A  49     -17.616  11.706  -1.242  1.00  0.00           H  
ATOM    715  HB3 LEU A  49     -19.277  11.080  -1.520  1.00  0.00           H  
ATOM    716  HG  LEU A  49     -19.287  10.452   1.012  1.00  0.00           H  
ATOM    717 HD11 LEU A  49     -17.050  12.593   1.029  1.00  0.00           H  
ATOM    718 HD12 LEU A  49     -17.990  12.043   2.464  1.00  0.00           H  
ATOM    719 HD13 LEU A  49     -16.888  10.903   1.627  1.00  0.00           H  
ATOM    720 HD21 LEU A  49     -20.649  12.153  -0.159  1.00  0.00           H  
ATOM    721 HD22 LEU A  49     -20.140  12.741   1.481  1.00  0.00           H  
ATOM    722 HD23 LEU A  49     -19.302  13.347  -0.009  1.00  0.00           H  
ATOM    723  N   ARG A  50     -17.947   8.051   0.727  1.00  0.00           N  
ATOM    724  CA  ARG A  50     -17.353   7.271   1.793  1.00  0.00           C  
ATOM    725  C   ARG A  50     -16.551   6.136   1.224  1.00  0.00           C  
ATOM    726  O   ARG A  50     -15.518   5.782   1.780  1.00  0.00           O  
ATOM    727  CB  ARG A  50     -18.344   6.811   2.890  1.00  0.00           C  
ATOM    728  CG  ARG A  50     -19.414   5.812   2.432  1.00  0.00           C  
ATOM    729  CD  ARG A  50     -19.082   4.342   2.717  1.00  0.00           C  
ATOM    730  NE  ARG A  50     -20.048   3.484   1.949  1.00  0.00           N  
ATOM    731  CZ  ARG A  50     -21.261   3.083   2.443  1.00  0.00           C  
ATOM    732  NH1 ARG A  50     -21.698   3.485   3.672  1.00  0.00           N  
ATOM    733  NH2 ARG A  50     -22.051   2.263   1.689  1.00  0.00           N  
ATOM    734  H   ARG A  50     -18.933   7.967   0.587  1.00  0.00           H  
ATOM    735  HA  ARG A  50     -16.633   7.907   2.275  1.00  0.00           H  
ATOM    736  HB2 ARG A  50     -17.789   6.385   3.752  1.00  0.00           H  
ATOM    737  HB3 ARG A  50     -18.868   7.724   3.254  1.00  0.00           H  
ATOM    738  HG2 ARG A  50     -20.372   6.056   2.946  1.00  0.00           H  
ATOM    739  HG3 ARG A  50     -19.567   5.961   1.344  1.00  0.00           H  
ATOM    740  HD2 ARG A  50     -18.052   4.081   2.385  1.00  0.00           H  
ATOM    741  HD3 ARG A  50     -19.156   4.121   3.803  1.00  0.00           H  
ATOM    742  HE  ARG A  50     -19.776   3.163   1.042  1.00  0.00           H  
ATOM    743 HH11 ARG A  50     -21.129   4.089   4.231  1.00  0.00           H  
ATOM    744 HH12 ARG A  50     -22.588   3.181   4.010  1.00  0.00           H  
ATOM    745 HH21 ARG A  50     -21.741   1.961   0.787  1.00  0.00           H  
ATOM    746 HH22 ARG A  50     -22.939   1.964   2.039  1.00  0.00           H  
ATOM    747  N   THR A  51     -16.965   5.587   0.056  1.00  0.00           N  
ATOM    748  CA  THR A  51     -16.220   4.583  -0.675  1.00  0.00           C  
ATOM    749  C   THR A  51     -14.875   5.079  -1.152  1.00  0.00           C  
ATOM    750  O   THR A  51     -13.945   4.288  -1.308  1.00  0.00           O  
ATOM    751  CB  THR A  51     -17.041   4.018  -1.812  1.00  0.00           C  
ATOM    752  OG1 THR A  51     -18.223   3.420  -1.294  1.00  0.00           O  
ATOM    753  CG2 THR A  51     -16.280   2.945  -2.615  1.00  0.00           C  
ATOM    754  H   THR A  51     -17.829   5.865  -0.368  1.00  0.00           H  
ATOM    755  HA  THR A  51     -15.993   3.811   0.029  1.00  0.00           H  
ATOM    756  HB  THR A  51     -17.339   4.864  -2.466  1.00  0.00           H  
ATOM    757  HG1 THR A  51     -18.768   4.144  -0.978  1.00  0.00           H  
ATOM    758 HG21 THR A  51     -15.905   2.146  -1.939  1.00  0.00           H  
ATOM    759 HG22 THR A  51     -16.949   2.480  -3.364  1.00  0.00           H  
ATOM    760 HG23 THR A  51     -15.424   3.385  -3.166  1.00  0.00           H  
ATOM    761  N   GLN A  52     -14.714   6.418  -1.319  1.00  0.00           N  
ATOM    762  CA  GLN A  52     -13.434   7.052  -1.554  1.00  0.00           C  
ATOM    763  C   GLN A  52     -12.546   6.777  -0.409  1.00  0.00           C  
ATOM    764  O   GLN A  52     -11.508   6.178  -0.622  1.00  0.00           O  
ATOM    765  CB  GLN A  52     -13.471   8.578  -1.734  1.00  0.00           C  
ATOM    766  CG  GLN A  52     -14.610   9.060  -2.636  1.00  0.00           C  
ATOM    767  CD  GLN A  52     -14.122   9.488  -4.021  1.00  0.00           C  
ATOM    768  OE1 GLN A  52     -14.164  10.675  -4.365  1.00  0.00           O  
ATOM    769  NE2 GLN A  52     -13.657   8.485  -4.827  1.00  0.00           N  
ATOM    770  H   GLN A  52     -15.483   7.047  -1.217  1.00  0.00           H  
ATOM    771  HA  GLN A  52     -12.967   6.603  -2.407  1.00  0.00           H  
ATOM    772  HB2 GLN A  52     -13.648   9.055  -0.746  1.00  0.00           H  
ATOM    773  HB3 GLN A  52     -12.485   8.950  -2.092  1.00  0.00           H  
ATOM    774  HG2 GLN A  52     -15.415   8.313  -2.727  1.00  0.00           H  
ATOM    775  HG3 GLN A  52     -15.081   9.898  -2.089  1.00  0.00           H  
ATOM    776 HE21 GLN A  52     -13.646   7.542  -4.495  1.00  0.00           H  
ATOM    777 HE22 GLN A  52     -13.325   8.696  -5.747  1.00  0.00           H  
ATOM    778  N   PHE A  53     -12.978   7.119   0.832  1.00  0.00           N  
ATOM    779  CA  PHE A  53     -12.227   6.937   2.068  1.00  0.00           C  
ATOM    780  C   PHE A  53     -11.579   5.593   2.156  1.00  0.00           C  
ATOM    781  O   PHE A  53     -10.486   5.475   2.699  1.00  0.00           O  
ATOM    782  CB  PHE A  53     -13.119   7.096   3.341  1.00  0.00           C  
ATOM    783  CG  PHE A  53     -12.284   7.448   4.547  1.00  0.00           C  
ATOM    784  CD1 PHE A  53     -11.841   8.768   4.744  1.00  0.00           C  
ATOM    785  CD2 PHE A  53     -11.904   6.459   5.473  1.00  0.00           C  
ATOM    786  CE1 PHE A  53     -11.036   9.093   5.843  1.00  0.00           C  
ATOM    787  CE2 PHE A  53     -11.096   6.781   6.570  1.00  0.00           C  
ATOM    788  CZ  PHE A  53     -10.663   8.099   6.755  1.00  0.00           C  
ATOM    789  H   PHE A  53     -13.891   7.519   0.920  1.00  0.00           H  
ATOM    790  HA  PHE A  53     -11.408   7.642   2.047  1.00  0.00           H  
ATOM    791  HB2 PHE A  53     -13.833   7.931   3.179  1.00  0.00           H  
ATOM    792  HB3 PHE A  53     -13.710   6.168   3.568  1.00  0.00           H  
ATOM    793  HD1 PHE A  53     -12.118   9.536   4.037  1.00  0.00           H  
ATOM    794  HD2 PHE A  53     -12.223   5.439   5.326  1.00  0.00           H  
ATOM    795  HE1 PHE A  53     -10.700  10.110   5.983  1.00  0.00           H  
ATOM    796  HE2 PHE A  53     -10.805   6.012   7.270  1.00  0.00           H  
ATOM    797  HZ  PHE A  53     -10.038   8.350   7.600  1.00  0.00           H  
ATOM    798  N   PHE A  54     -12.276   4.561   1.640  1.00  0.00           N  
ATOM    799  CA  PHE A  54     -11.796   3.197   1.634  1.00  0.00           C  
ATOM    800  C   PHE A  54     -10.774   2.760   0.624  1.00  0.00           C  
ATOM    801  O   PHE A  54      -9.879   1.980   0.958  1.00  0.00           O  
ATOM    802  CB  PHE A  54     -12.928   2.165   1.829  1.00  0.00           C  
ATOM    803  CG  PHE A  54     -13.662   2.580   3.078  1.00  0.00           C  
ATOM    804  CD1 PHE A  54     -13.042   2.482   4.337  1.00  0.00           C  
ATOM    805  CD2 PHE A  54     -14.920   3.197   2.993  1.00  0.00           C  
ATOM    806  CE1 PHE A  54     -13.653   3.030   5.473  1.00  0.00           C  
ATOM    807  CE2 PHE A  54     -15.515   3.773   4.123  1.00  0.00           C  
ATOM    808  CZ  PHE A  54     -14.879   3.694   5.364  1.00  0.00           C  
ATOM    809  H   PHE A  54     -13.155   4.761   1.193  1.00  0.00           H  
ATOM    810  HA  PHE A  54     -11.150   3.224   2.485  1.00  0.00           H  
ATOM    811  HB2 PHE A  54     -13.627   2.176   0.964  1.00  0.00           H  
ATOM    812  HB3 PHE A  54     -12.530   1.140   1.976  1.00  0.00           H  
ATOM    813  HD1 PHE A  54     -12.076   2.011   4.422  1.00  0.00           H  
ATOM    814  HD2 PHE A  54     -15.412   3.267   2.037  1.00  0.00           H  
ATOM    815  HE1 PHE A  54     -13.177   2.962   6.433  1.00  0.00           H  
ATOM    816  HE2 PHE A  54     -16.468   4.271   4.040  1.00  0.00           H  
ATOM    817  HZ  PHE A  54     -15.340   4.128   6.238  1.00  0.00           H  
ATOM    818  N   ILE A  55     -10.834   3.243  -0.634  1.00  0.00           N  
ATOM    819  CA  ILE A  55      -9.809   2.925  -1.609  1.00  0.00           C  
ATOM    820  C   ILE A  55      -8.563   3.738  -1.303  1.00  0.00           C  
ATOM    821  O   ILE A  55      -7.447   3.346  -1.625  1.00  0.00           O  
ATOM    822  CB  ILE A  55     -10.273   3.103  -3.052  1.00  0.00           C  
ATOM    823  CG1 ILE A  55     -10.667   4.556  -3.414  1.00  0.00           C  
ATOM    824  CG2 ILE A  55     -11.437   2.111  -3.278  1.00  0.00           C  
ATOM    825  CD1 ILE A  55     -11.071   4.749  -4.880  1.00  0.00           C  
ATOM    826  H   ILE A  55     -11.552   3.867  -0.932  1.00  0.00           H  
ATOM    827  HA  ILE A  55      -9.549   1.882  -1.493  1.00  0.00           H  
ATOM    828  HB  ILE A  55      -9.432   2.807  -3.718  1.00  0.00           H  
ATOM    829 HG12 ILE A  55     -11.513   4.872  -2.769  1.00  0.00           H  
ATOM    830 HG13 ILE A  55      -9.805   5.227  -3.211  1.00  0.00           H  
ATOM    831 HG21 ILE A  55     -11.154   1.094  -2.933  1.00  0.00           H  
ATOM    832 HG22 ILE A  55     -12.341   2.432  -2.718  1.00  0.00           H  
ATOM    833 HG23 ILE A  55     -11.695   2.050  -4.355  1.00  0.00           H  
ATOM    834 HD11 ILE A  55     -10.256   4.409  -5.553  1.00  0.00           H  
ATOM    835 HD12 ILE A  55     -11.992   4.174  -5.115  1.00  0.00           H  
ATOM    836 HD13 ILE A  55     -11.272   5.822  -5.081  1.00  0.00           H  
ATOM    837  N   VAL A  56      -8.777   4.893  -0.641  1.00  0.00           N  
ATOM    838  CA  VAL A  56      -7.836   5.872  -0.155  1.00  0.00           C  
ATOM    839  C   VAL A  56      -7.129   5.391   1.065  1.00  0.00           C  
ATOM    840  O   VAL A  56      -5.931   5.613   1.195  1.00  0.00           O  
ATOM    841  CB  VAL A  56      -8.595   7.147   0.133  1.00  0.00           C  
ATOM    842  CG1 VAL A  56      -7.778   8.266   0.789  1.00  0.00           C  
ATOM    843  CG2 VAL A  56      -9.171   7.646  -1.196  1.00  0.00           C  
ATOM    844  H   VAL A  56      -9.723   5.136  -0.446  1.00  0.00           H  
ATOM    845  HA  VAL A  56      -7.078   6.000  -0.906  1.00  0.00           H  
ATOM    846  HB  VAL A  56      -9.439   6.897   0.807  1.00  0.00           H  
ATOM    847 HG11 VAL A  56      -6.909   8.520   0.150  1.00  0.00           H  
ATOM    848 HG12 VAL A  56      -8.430   9.165   0.880  1.00  0.00           H  
ATOM    849 HG13 VAL A  56      -7.447   7.970   1.803  1.00  0.00           H  
ATOM    850 HG21 VAL A  56      -9.653   6.828  -1.765  1.00  0.00           H  
ATOM    851 HG22 VAL A  56      -9.953   8.400  -0.965  1.00  0.00           H  
ATOM    852 HG23 VAL A  56      -8.362   8.066  -1.814  1.00  0.00           H  
ATOM    853  N   MET A  57      -7.853   4.687   1.966  1.00  0.00           N  
ATOM    854  CA  MET A  57      -7.311   3.914   3.073  1.00  0.00           C  
ATOM    855  C   MET A  57      -6.270   2.927   2.593  1.00  0.00           C  
ATOM    856  O   MET A  57      -5.277   2.663   3.272  1.00  0.00           O  
ATOM    857  CB  MET A  57      -8.437   3.156   3.822  1.00  0.00           C  
ATOM    858  CG  MET A  57      -7.998   1.964   4.694  1.00  0.00           C  
ATOM    859  SD  MET A  57      -9.325   1.228   5.706  1.00  0.00           S  
ATOM    860  CE  MET A  57      -9.752   2.662   6.738  1.00  0.00           C  
ATOM    861  H   MET A  57      -8.853   4.690   1.890  1.00  0.00           H  
ATOM    862  HA  MET A  57      -6.834   4.602   3.756  1.00  0.00           H  
ATOM    863  HB2 MET A  57      -8.984   3.902   4.436  1.00  0.00           H  
ATOM    864  HB3 MET A  57      -9.154   2.759   3.078  1.00  0.00           H  
ATOM    865  HG2 MET A  57      -7.602   1.178   4.007  1.00  0.00           H  
ATOM    866  HG3 MET A  57      -7.152   2.293   5.333  1.00  0.00           H  
ATOM    867  HE1 MET A  57      -8.847   3.096   7.215  1.00  0.00           H  
ATOM    868  HE2 MET A  57     -10.244   3.459   6.141  1.00  0.00           H  
ATOM    869  HE3 MET A  57     -10.458   2.370   7.546  1.00  0.00           H  
ATOM    870  N   GLY A  58      -6.469   2.395   1.373  1.00  0.00           N  
ATOM    871  CA  GLY A  58      -5.513   1.547   0.723  1.00  0.00           C  
ATOM    872  C   GLY A  58      -4.343   2.286   0.143  1.00  0.00           C  
ATOM    873  O   GLY A  58      -3.210   1.832   0.253  1.00  0.00           O  
ATOM    874  H   GLY A  58      -7.303   2.587   0.858  1.00  0.00           H  
ATOM    875  HA2 GLY A  58      -5.147   0.824   1.420  1.00  0.00           H  
ATOM    876  HA3 GLY A  58      -6.062   1.101  -0.068  1.00  0.00           H  
ATOM    877  N   LEU A  59      -4.577   3.454  -0.494  1.00  0.00           N  
ATOM    878  CA  LEU A  59      -3.555   4.233  -1.163  1.00  0.00           C  
ATOM    879  C   LEU A  59      -2.535   4.792  -0.199  1.00  0.00           C  
ATOM    880  O   LEU A  59      -1.367   4.935  -0.553  1.00  0.00           O  
ATOM    881  CB  LEU A  59      -4.171   5.412  -1.951  1.00  0.00           C  
ATOM    882  CG  LEU A  59      -4.911   4.996  -3.246  1.00  0.00           C  
ATOM    883  CD1 LEU A  59      -5.776   6.153  -3.785  1.00  0.00           C  
ATOM    884  CD2 LEU A  59      -3.951   4.476  -4.335  1.00  0.00           C  
ATOM    885  H   LEU A  59      -5.500   3.826  -0.560  1.00  0.00           H  
ATOM    886  HA  LEU A  59      -3.039   3.583  -1.848  1.00  0.00           H  
ATOM    887  HB2 LEU A  59      -4.887   5.926  -1.278  1.00  0.00           H  
ATOM    888  HB3 LEU A  59      -3.396   6.154  -2.230  1.00  0.00           H  
ATOM    889  HG  LEU A  59      -5.602   4.163  -2.993  1.00  0.00           H  
ATOM    890 HD11 LEU A  59      -6.505   6.483  -3.016  1.00  0.00           H  
ATOM    891 HD12 LEU A  59      -5.134   7.017  -4.060  1.00  0.00           H  
ATOM    892 HD13 LEU A  59      -6.337   5.826  -4.685  1.00  0.00           H  
ATOM    893 HD21 LEU A  59      -3.217   5.262  -4.607  1.00  0.00           H  
ATOM    894 HD22 LEU A  59      -3.400   3.579  -3.983  1.00  0.00           H  
ATOM    895 HD23 LEU A  59      -4.524   4.196  -5.245  1.00  0.00           H  
ATOM    896  N   VAL A  60      -2.970   5.110   1.043  1.00  0.00           N  
ATOM    897  CA  VAL A  60      -2.154   5.642   2.111  1.00  0.00           C  
ATOM    898  C   VAL A  60      -1.328   4.575   2.742  1.00  0.00           C  
ATOM    899  O   VAL A  60      -0.302   4.861   3.347  1.00  0.00           O  
ATOM    900  CB  VAL A  60      -2.910   6.349   3.220  1.00  0.00           C  
ATOM    901  CG1 VAL A  60      -3.523   7.627   2.627  1.00  0.00           C  
ATOM    902  CG2 VAL A  60      -3.958   5.463   3.919  1.00  0.00           C  
ATOM    903  H   VAL A  60      -3.889   4.854   1.312  1.00  0.00           H  
ATOM    904  HA  VAL A  60      -1.476   6.359   1.670  1.00  0.00           H  
ATOM    905  HB  VAL A  60      -2.172   6.627   3.998  1.00  0.00           H  
ATOM    906 HG11 VAL A  60      -2.725   8.257   2.181  1.00  0.00           H  
ATOM    907 HG12 VAL A  60      -4.258   7.373   1.836  1.00  0.00           H  
ATOM    908 HG13 VAL A  60      -4.041   8.200   3.423  1.00  0.00           H  
ATOM    909 HG21 VAL A  60      -4.703   5.108   3.187  1.00  0.00           H  
ATOM    910 HG22 VAL A  60      -3.487   4.586   4.406  1.00  0.00           H  
ATOM    911 HG23 VAL A  60      -4.489   6.048   4.701  1.00  0.00           H  
ATOM    912  N   ASP A  61      -1.794   3.317   2.642  1.00  0.00           N  
ATOM    913  CA  ASP A  61      -1.103   2.166   3.185  1.00  0.00           C  
ATOM    914  C   ASP A  61       0.192   1.906   2.444  1.00  0.00           C  
ATOM    915  O   ASP A  61       1.200   1.564   3.059  1.00  0.00           O  
ATOM    916  CB  ASP A  61      -1.981   0.888   3.152  1.00  0.00           C  
ATOM    917  CG  ASP A  61      -1.465  -0.187   4.115  1.00  0.00           C  
ATOM    918  OD1 ASP A  61      -1.408   0.097   5.341  1.00  0.00           O  
ATOM    919  OD2 ASP A  61      -1.127  -1.301   3.639  1.00  0.00           O  
ATOM    920  H   ASP A  61      -2.708   3.201   2.253  1.00  0.00           H  
ATOM    921  HA  ASP A  61      -0.857   2.407   4.204  1.00  0.00           H  
ATOM    922  HB2 ASP A  61      -3.022   1.140   3.443  1.00  0.00           H  
ATOM    923  HB3 ASP A  61      -2.015   0.492   2.119  1.00  0.00           H  
ATOM    924  N   ALA A  62       0.172   2.067   1.102  1.00  0.00           N  
ATOM    925  CA  ALA A  62       1.314   1.807   0.243  1.00  0.00           C  
ATOM    926  C   ALA A  62       2.227   2.986   0.119  1.00  0.00           C  
ATOM    927  O   ALA A  62       3.408   2.804  -0.154  1.00  0.00           O  
ATOM    928  CB  ALA A  62       0.860   1.459  -1.187  1.00  0.00           C  
ATOM    929  H   ALA A  62      -0.659   2.417   0.662  1.00  0.00           H  
ATOM    930  HA  ALA A  62       1.933   1.016   0.680  1.00  0.00           H  
ATOM    931  HB1 ALA A  62       0.175   0.588  -1.168  1.00  0.00           H  
ATOM    932  HB2 ALA A  62       0.310   2.310  -1.645  1.00  0.00           H  
ATOM    933  HB3 ALA A  62       1.728   1.206  -1.833  1.00  0.00           H  
ATOM    934  N   ILE A  63       1.704   4.221   0.301  1.00  0.00           N  
ATOM    935  CA  ILE A  63       2.422   5.471   0.229  1.00  0.00           C  
ATOM    936  C   ILE A  63       3.714   5.587   1.007  1.00  0.00           C  
ATOM    937  O   ILE A  63       4.682   6.051   0.409  1.00  0.00           O  
ATOM    938  CB  ILE A  63       1.459   6.636   0.454  1.00  0.00           C  
ATOM    939  CG1 ILE A  63       1.341   7.488  -0.831  1.00  0.00           C  
ATOM    940  CG2 ILE A  63       1.705   7.528   1.692  1.00  0.00           C  
ATOM    941  CD1 ILE A  63       2.624   8.261  -1.173  1.00  0.00           C  
ATOM    942  H   ILE A  63       0.754   4.363   0.567  1.00  0.00           H  
ATOM    943  HA  ILE A  63       2.730   5.512  -0.806  1.00  0.00           H  
ATOM    944  HB  ILE A  63       0.486   6.138   0.669  1.00  0.00           H  
ATOM    945 HG12 ILE A  63       1.073   6.827  -1.682  1.00  0.00           H  
ATOM    946 HG13 ILE A  63       0.511   8.217  -0.697  1.00  0.00           H  
ATOM    947 HG21 ILE A  63       2.724   7.962   1.681  1.00  0.00           H  
ATOM    948 HG22 ILE A  63       0.961   8.351   1.691  1.00  0.00           H  
ATOM    949 HG23 ILE A  63       1.557   6.956   2.626  1.00  0.00           H  
ATOM    950 HD11 ILE A  63       2.914   8.937  -0.341  1.00  0.00           H  
ATOM    951 HD12 ILE A  63       3.469   7.564  -1.358  1.00  0.00           H  
ATOM    952 HD13 ILE A  63       2.474   8.873  -2.084  1.00  0.00           H  
ATOM    953  N   PRO A  64       3.854   5.235   2.286  1.00  0.00           N  
ATOM    954  CA  PRO A  64       5.046   5.552   3.038  1.00  0.00           C  
ATOM    955  C   PRO A  64       6.069   4.480   2.784  1.00  0.00           C  
ATOM    956  O   PRO A  64       7.199   4.623   3.234  1.00  0.00           O  
ATOM    957  CB  PRO A  64       4.561   5.508   4.494  1.00  0.00           C  
ATOM    958  CG  PRO A  64       3.447   4.449   4.505  1.00  0.00           C  
ATOM    959  CD  PRO A  64       2.864   4.520   3.093  1.00  0.00           C  
ATOM    960  HA  PRO A  64       5.434   6.515   2.727  1.00  0.00           H  
ATOM    961  HB2 PRO A  64       5.366   5.280   5.220  1.00  0.00           H  
ATOM    962  HB3 PRO A  64       4.113   6.493   4.748  1.00  0.00           H  
ATOM    963  HG2 PRO A  64       3.889   3.450   4.674  1.00  0.00           H  
ATOM    964  HG3 PRO A  64       2.687   4.652   5.285  1.00  0.00           H  
ATOM    965  HD2 PRO A  64       2.660   3.525   2.630  1.00  0.00           H  
ATOM    966  HD3 PRO A  64       1.930   5.102   3.108  1.00  0.00           H  
ATOM    967  N   MET A  65       5.669   3.399   2.087  1.00  0.00           N  
ATOM    968  CA  MET A  65       6.463   2.248   1.790  1.00  0.00           C  
ATOM    969  C   MET A  65       7.046   2.411   0.428  1.00  0.00           C  
ATOM    970  O   MET A  65       8.127   1.893   0.167  1.00  0.00           O  
ATOM    971  CB  MET A  65       5.579   0.993   1.853  1.00  0.00           C  
ATOM    972  CG  MET A  65       5.712   0.238   3.185  1.00  0.00           C  
ATOM    973  SD  MET A  65       4.943   0.997   4.647  1.00  0.00           S  
ATOM    974  CE  MET A  65       6.420   1.720   5.417  1.00  0.00           C  
ATOM    975  H   MET A  65       4.731   3.332   1.749  1.00  0.00           H  
ATOM    976  HA  MET A  65       7.292   2.137   2.469  1.00  0.00           H  
ATOM    977  HB2 MET A  65       4.516   1.268   1.680  1.00  0.00           H  
ATOM    978  HB3 MET A  65       5.861   0.285   1.053  1.00  0.00           H  
ATOM    979  HG2 MET A  65       5.275  -0.770   3.036  1.00  0.00           H  
ATOM    980  HG3 MET A  65       6.787   0.075   3.351  1.00  0.00           H  
ATOM    981  HE1 MET A  65       6.975   2.370   4.708  1.00  0.00           H  
ATOM    982  HE2 MET A  65       6.141   2.339   6.298  1.00  0.00           H  
ATOM    983  HE3 MET A  65       7.111   0.924   5.767  1.00  0.00           H  
ATOM    984  N   ILE A  66       6.339   3.131  -0.473  1.00  0.00           N  
ATOM    985  CA  ILE A  66       6.768   3.363  -1.829  1.00  0.00           C  
ATOM    986  C   ILE A  66       7.699   4.536  -1.850  1.00  0.00           C  
ATOM    987  O   ILE A  66       8.612   4.565  -2.665  1.00  0.00           O  
ATOM    988  CB  ILE A  66       5.577   3.495  -2.791  1.00  0.00           C  
ATOM    989  CG1 ILE A  66       5.790   2.779  -4.152  1.00  0.00           C  
ATOM    990  CG2 ILE A  66       5.058   4.942  -2.952  1.00  0.00           C  
ATOM    991  CD1 ILE A  66       6.897   3.341  -5.051  1.00  0.00           C  
ATOM    992  H   ILE A  66       5.463   3.542  -0.231  1.00  0.00           H  
ATOM    993  HA  ILE A  66       7.378   2.516  -2.104  1.00  0.00           H  
ATOM    994  HB  ILE A  66       4.743   2.933  -2.307  1.00  0.00           H  
ATOM    995 HG12 ILE A  66       5.995   1.704  -3.957  1.00  0.00           H  
ATOM    996 HG13 ILE A  66       4.830   2.829  -4.714  1.00  0.00           H  
ATOM    997 HG21 ILE A  66       4.828   5.386  -1.964  1.00  0.00           H  
ATOM    998 HG22 ILE A  66       5.804   5.583  -3.467  1.00  0.00           H  
ATOM    999 HG23 ILE A  66       4.126   4.943  -3.557  1.00  0.00           H  
ATOM   1000 HD11 ILE A  66       6.757   4.430  -5.220  1.00  0.00           H  
ATOM   1001 HD12 ILE A  66       7.895   3.172  -4.598  1.00  0.00           H  
ATOM   1002 HD13 ILE A  66       6.879   2.829  -6.036  1.00  0.00           H  
ATOM   1003  N   ALA A  67       7.506   5.504  -0.923  1.00  0.00           N  
ATOM   1004  CA  ALA A  67       8.347   6.670  -0.768  1.00  0.00           C  
ATOM   1005  C   ALA A  67       9.595   6.333   0.001  1.00  0.00           C  
ATOM   1006  O   ALA A  67      10.634   6.953  -0.216  1.00  0.00           O  
ATOM   1007  CB  ALA A  67       7.614   7.794  -0.013  1.00  0.00           C  
ATOM   1008  H   ALA A  67       6.723   5.447  -0.306  1.00  0.00           H  
ATOM   1009  HA  ALA A  67       8.655   7.020  -1.749  1.00  0.00           H  
ATOM   1010  HB1 ALA A  67       6.697   8.082  -0.569  1.00  0.00           H  
ATOM   1011  HB2 ALA A  67       7.311   7.456   1.000  1.00  0.00           H  
ATOM   1012  HB3 ALA A  67       8.259   8.693   0.085  1.00  0.00           H  
ATOM   1013  N   VAL A  68       9.531   5.321   0.905  1.00  0.00           N  
ATOM   1014  CA  VAL A  68      10.694   4.834   1.621  1.00  0.00           C  
ATOM   1015  C   VAL A  68      11.415   3.864   0.731  1.00  0.00           C  
ATOM   1016  O   VAL A  68      12.634   3.768   0.809  1.00  0.00           O  
ATOM   1017  CB  VAL A  68      10.353   4.237   2.984  1.00  0.00           C  
ATOM   1018  CG1 VAL A  68      11.478   3.358   3.578  1.00  0.00           C  
ATOM   1019  CG2 VAL A  68      10.047   5.417   3.932  1.00  0.00           C  
ATOM   1020  H   VAL A  68       8.676   4.827   1.074  1.00  0.00           H  
ATOM   1021  HA  VAL A  68      11.378   5.653   1.785  1.00  0.00           H  
ATOM   1022  HB  VAL A  68       9.449   3.601   2.879  1.00  0.00           H  
ATOM   1023 HG11 VAL A  68      12.434   3.922   3.618  1.00  0.00           H  
ATOM   1024 HG12 VAL A  68      11.209   3.050   4.611  1.00  0.00           H  
ATOM   1025 HG13 VAL A  68      11.622   2.437   2.978  1.00  0.00           H  
ATOM   1026 HG21 VAL A  68       9.255   6.071   3.512  1.00  0.00           H  
ATOM   1027 HG22 VAL A  68       9.706   5.036   4.917  1.00  0.00           H  
ATOM   1028 HG23 VAL A  68      10.960   6.029   4.087  1.00  0.00           H  
ATOM   1029  N   GLY A  69      10.700   3.169  -0.187  1.00  0.00           N  
ATOM   1030  CA  GLY A  69      11.319   2.262  -1.123  1.00  0.00           C  
ATOM   1031  C   GLY A  69      11.974   3.007  -2.245  1.00  0.00           C  
ATOM   1032  O   GLY A  69      12.838   2.464  -2.923  1.00  0.00           O  
ATOM   1033  H   GLY A  69       9.709   3.260  -0.283  1.00  0.00           H  
ATOM   1034  HA2 GLY A  69      12.080   1.701  -0.606  1.00  0.00           H  
ATOM   1035  HA3 GLY A  69      10.536   1.648  -1.533  1.00  0.00           H  
ATOM   1036  N   LEU A  70      11.574   4.284  -2.434  1.00  0.00           N  
ATOM   1037  CA  LEU A  70      12.146   5.245  -3.343  1.00  0.00           C  
ATOM   1038  C   LEU A  70      13.420   5.792  -2.779  1.00  0.00           C  
ATOM   1039  O   LEU A  70      14.378   6.025  -3.507  1.00  0.00           O  
ATOM   1040  CB  LEU A  70      11.172   6.425  -3.583  1.00  0.00           C  
ATOM   1041  CG  LEU A  70      10.962   6.748  -5.073  1.00  0.00           C  
ATOM   1042  CD1 LEU A  70       9.751   7.679  -5.274  1.00  0.00           C  
ATOM   1043  CD2 LEU A  70      12.220   7.301  -5.769  1.00  0.00           C  
ATOM   1044  H   LEU A  70      10.800   4.622  -1.910  1.00  0.00           H  
ATOM   1045  HA  LEU A  70      12.379   4.749  -4.272  1.00  0.00           H  
ATOM   1046  HB2 LEU A  70      10.182   6.126  -3.192  1.00  0.00           H  
ATOM   1047  HB3 LEU A  70      11.431   7.333  -3.007  1.00  0.00           H  
ATOM   1048  HG  LEU A  70      10.713   5.766  -5.534  1.00  0.00           H  
ATOM   1049 HD11 LEU A  70       8.842   7.232  -4.817  1.00  0.00           H  
ATOM   1050 HD12 LEU A  70       9.939   8.664  -4.797  1.00  0.00           H  
ATOM   1051 HD13 LEU A  70       9.561   7.837  -6.356  1.00  0.00           H  
ATOM   1052 HD21 LEU A  70      12.551   8.240  -5.279  1.00  0.00           H  
ATOM   1053 HD22 LEU A  70      13.050   6.566  -5.727  1.00  0.00           H  
ATOM   1054 HD23 LEU A  70      12.003   7.515  -6.837  1.00  0.00           H  
ATOM   1055  N   GLY A  71      13.456   5.990  -1.447  1.00  0.00           N  
ATOM   1056  CA  GLY A  71      14.595   6.523  -0.736  1.00  0.00           C  
ATOM   1057  C   GLY A  71      15.660   5.475  -0.619  1.00  0.00           C  
ATOM   1058  O   GLY A  71      16.848   5.784  -0.603  1.00  0.00           O  
ATOM   1059  H   GLY A  71      12.667   5.742  -0.895  1.00  0.00           H  
ATOM   1060  HA2 GLY A  71      14.986   7.366  -1.290  1.00  0.00           H  
ATOM   1061  HA3 GLY A  71      14.255   6.778   0.256  1.00  0.00           H  
ATOM   1062  N   LEU A  72      15.225   4.197  -0.555  1.00  0.00           N  
ATOM   1063  CA  LEU A  72      16.061   3.023  -0.512  1.00  0.00           C  
ATOM   1064  C   LEU A  72      16.591   2.700  -1.883  1.00  0.00           C  
ATOM   1065  O   LEU A  72      17.668   2.120  -1.996  1.00  0.00           O  
ATOM   1066  CB  LEU A  72      15.269   1.801   0.021  1.00  0.00           C  
ATOM   1067  CG  LEU A  72      15.072   1.839   1.557  1.00  0.00           C  
ATOM   1068  CD1 LEU A  72      13.939   0.896   1.999  1.00  0.00           C  
ATOM   1069  CD2 LEU A  72      16.375   1.537   2.322  1.00  0.00           C  
ATOM   1070  H   LEU A  72      14.244   4.011  -0.528  1.00  0.00           H  
ATOM   1071  HA  LEU A  72      16.907   3.227   0.128  1.00  0.00           H  
ATOM   1072  HB2 LEU A  72      14.269   1.779  -0.473  1.00  0.00           H  
ATOM   1073  HB3 LEU A  72      15.781   0.850  -0.235  1.00  0.00           H  
ATOM   1074  HG  LEU A  72      14.758   2.870   1.836  1.00  0.00           H  
ATOM   1075 HD11 LEU A  72      12.993   1.150   1.478  1.00  0.00           H  
ATOM   1076 HD12 LEU A  72      14.203  -0.151   1.756  1.00  0.00           H  
ATOM   1077 HD13 LEU A  72      13.772   0.976   3.094  1.00  0.00           H  
ATOM   1078 HD21 LEU A  72      16.761   0.533   2.047  1.00  0.00           H  
ATOM   1079 HD22 LEU A  72      17.155   2.291   2.087  1.00  0.00           H  
ATOM   1080 HD23 LEU A  72      16.190   1.558   3.417  1.00  0.00           H  
ATOM   1081  N   TYR A  73      15.848   3.066  -2.959  1.00  0.00           N  
ATOM   1082  CA  TYR A  73      16.243   2.792  -4.325  1.00  0.00           C  
ATOM   1083  C   TYR A  73      17.265   3.800  -4.801  1.00  0.00           C  
ATOM   1084  O   TYR A  73      18.175   3.465  -5.556  1.00  0.00           O  
ATOM   1085  CB  TYR A  73      15.049   2.757  -5.304  1.00  0.00           C  
ATOM   1086  CG  TYR A  73      15.410   2.000  -6.552  1.00  0.00           C  
ATOM   1087  CD1 TYR A  73      15.443   0.594  -6.532  1.00  0.00           C  
ATOM   1088  CD2 TYR A  73      15.755   2.680  -7.730  1.00  0.00           C  
ATOM   1089  CE1 TYR A  73      15.804  -0.118  -7.683  1.00  0.00           C  
ATOM   1090  CE2 TYR A  73      16.123   1.970  -8.879  1.00  0.00           C  
ATOM   1091  CZ  TYR A  73      16.146   0.568  -8.857  1.00  0.00           C  
ATOM   1092  OH  TYR A  73      16.522  -0.151 -10.014  1.00  0.00           O  
ATOM   1093  H   TYR A  73      14.984   3.555  -2.842  1.00  0.00           H  
ATOM   1094  HA  TYR A  73      16.697   1.816  -4.331  1.00  0.00           H  
ATOM   1095  HB2 TYR A  73      14.202   2.211  -4.845  1.00  0.00           H  
ATOM   1096  HB3 TYR A  73      14.715   3.780  -5.559  1.00  0.00           H  
ATOM   1097  HD1 TYR A  73      15.196   0.059  -5.620  1.00  0.00           H  
ATOM   1098  HD2 TYR A  73      15.752   3.761  -7.743  1.00  0.00           H  
ATOM   1099  HE1 TYR A  73      15.820  -1.195  -7.661  1.00  0.00           H  
ATOM   1100  HE2 TYR A  73      16.390   2.508  -9.777  1.00  0.00           H  
ATOM   1101  HH  TYR A  73      16.730   0.484 -10.703  1.00  0.00           H  
ATOM   1102  N   VAL A  74      17.134   5.070  -4.350  1.00  0.00           N  
ATOM   1103  CA  VAL A  74      18.073   6.137  -4.639  1.00  0.00           C  
ATOM   1104  C   VAL A  74      19.354   5.888  -3.879  1.00  0.00           C  
ATOM   1105  O   VAL A  74      20.438   6.207  -4.364  1.00  0.00           O  
ATOM   1106  CB  VAL A  74      17.491   7.507  -4.305  1.00  0.00           C  
ATOM   1107  CG1 VAL A  74      18.547   8.636  -4.347  1.00  0.00           C  
ATOM   1108  CG2 VAL A  74      16.365   7.805  -5.318  1.00  0.00           C  
ATOM   1109  H   VAL A  74      16.350   5.324  -3.786  1.00  0.00           H  
ATOM   1110  HA  VAL A  74      18.299   6.114  -5.694  1.00  0.00           H  
ATOM   1111  HB  VAL A  74      17.067   7.465  -3.280  1.00  0.00           H  
ATOM   1112 HG11 VAL A  74      19.067   8.643  -5.328  1.00  0.00           H  
ATOM   1113 HG12 VAL A  74      18.051   9.620  -4.206  1.00  0.00           H  
ATOM   1114 HG13 VAL A  74      19.299   8.516  -3.540  1.00  0.00           H  
ATOM   1115 HG21 VAL A  74      15.613   6.993  -5.349  1.00  0.00           H  
ATOM   1116 HG22 VAL A  74      15.849   8.752  -5.047  1.00  0.00           H  
ATOM   1117 HG23 VAL A  74      16.791   7.917  -6.337  1.00  0.00           H  
ATOM   1118  N   MET A  75      19.260   5.269  -2.677  1.00  0.00           N  
ATOM   1119  CA  MET A  75      20.402   4.971  -1.844  1.00  0.00           C  
ATOM   1120  C   MET A  75      21.169   3.791  -2.394  1.00  0.00           C  
ATOM   1121  O   MET A  75      22.385   3.702  -2.230  1.00  0.00           O  
ATOM   1122  CB  MET A  75      19.986   4.695  -0.385  1.00  0.00           C  
ATOM   1123  CG  MET A  75      21.152   4.676   0.619  1.00  0.00           C  
ATOM   1124  SD  MET A  75      20.613   4.522   2.350  1.00  0.00           S  
ATOM   1125  CE  MET A  75      22.282   4.286   3.025  1.00  0.00           C  
ATOM   1126  H   MET A  75      18.375   4.988  -2.315  1.00  0.00           H  
ATOM   1127  HA  MET A  75      21.037   5.839  -1.848  1.00  0.00           H  
ATOM   1128  HB2 MET A  75      19.292   5.507  -0.075  1.00  0.00           H  
ATOM   1129  HB3 MET A  75      19.426   3.741  -0.339  1.00  0.00           H  
ATOM   1130  HG2 MET A  75      21.828   3.834   0.364  1.00  0.00           H  
ATOM   1131  HG3 MET A  75      21.735   5.615   0.494  1.00  0.00           H  
ATOM   1132  HE1 MET A  75      22.767   3.390   2.581  1.00  0.00           H  
ATOM   1133  HE2 MET A  75      22.926   5.166   2.813  1.00  0.00           H  
ATOM   1134  HE3 MET A  75      22.246   4.144   4.127  1.00  0.00           H  
ATOM   1135  N   PHE A  76      20.460   2.876  -3.103  1.00  0.00           N  
ATOM   1136  CA  PHE A  76      21.000   1.749  -3.836  1.00  0.00           C  
ATOM   1137  C   PHE A  76      21.846   2.256  -4.990  1.00  0.00           C  
ATOM   1138  O   PHE A  76      22.870   1.656  -5.314  1.00  0.00           O  
ATOM   1139  CB  PHE A  76      19.845   0.789  -4.292  1.00  0.00           C  
ATOM   1140  CG  PHE A  76      20.106   0.004  -5.558  1.00  0.00           C  
ATOM   1141  CD1 PHE A  76      21.110  -0.975  -5.593  1.00  0.00           C  
ATOM   1142  CD2 PHE A  76      19.430   0.333  -6.747  1.00  0.00           C  
ATOM   1143  CE1 PHE A  76      21.468  -1.583  -6.803  1.00  0.00           C  
ATOM   1144  CE2 PHE A  76      19.775  -0.284  -7.955  1.00  0.00           C  
ATOM   1145  CZ  PHE A  76      20.802  -1.234  -7.985  1.00  0.00           C  
ATOM   1146  H   PHE A  76      19.471   2.981  -3.185  1.00  0.00           H  
ATOM   1147  HA  PHE A  76      21.652   1.195  -3.178  1.00  0.00           H  
ATOM   1148  HB2 PHE A  76      19.625   0.069  -3.475  1.00  0.00           H  
ATOM   1149  HB3 PHE A  76      18.931   1.391  -4.454  1.00  0.00           H  
ATOM   1150  HD1 PHE A  76      21.641  -1.222  -4.687  1.00  0.00           H  
ATOM   1151  HD2 PHE A  76      18.665   1.094  -6.739  1.00  0.00           H  
ATOM   1152  HE1 PHE A  76      22.252  -2.324  -6.827  1.00  0.00           H  
ATOM   1153  HE2 PHE A  76      19.258  -0.016  -8.865  1.00  0.00           H  
ATOM   1154  HZ  PHE A  76      21.073  -1.707  -8.917  1.00  0.00           H  
ATOM   1155  N   ALA A  77      21.435   3.381  -5.623  1.00  0.00           N  
ATOM   1156  CA  ALA A  77      22.103   3.946  -6.776  1.00  0.00           C  
ATOM   1157  C   ALA A  77      23.415   4.591  -6.397  1.00  0.00           C  
ATOM   1158  O   ALA A  77      24.302   4.730  -7.238  1.00  0.00           O  
ATOM   1159  CB  ALA A  77      21.234   5.004  -7.481  1.00  0.00           C  
ATOM   1160  H   ALA A  77      20.623   3.874  -5.319  1.00  0.00           H  
ATOM   1161  HA  ALA A  77      22.301   3.141  -7.470  1.00  0.00           H  
ATOM   1162  HB1 ALA A  77      20.258   4.560  -7.767  1.00  0.00           H  
ATOM   1163  HB2 ALA A  77      21.039   5.870  -6.815  1.00  0.00           H  
ATOM   1164  HB3 ALA A  77      21.732   5.371  -8.404  1.00  0.00           H  
ATOM   1165  N   VAL A  78      23.570   4.973  -5.105  1.00  0.00           N  
ATOM   1166  CA  VAL A  78      24.784   5.545  -4.567  1.00  0.00           C  
ATOM   1167  C   VAL A  78      25.706   4.404  -4.216  1.00  0.00           C  
ATOM   1168  O   VAL A  78      26.892   4.432  -4.547  1.00  0.00           O  
ATOM   1169  CB  VAL A  78      24.528   6.420  -3.346  1.00  0.00           C  
ATOM   1170  CG1 VAL A  78      25.851   6.929  -2.729  1.00  0.00           C  
ATOM   1171  CG2 VAL A  78      23.636   7.606  -3.772  1.00  0.00           C  
ATOM   1172  H   VAL A  78      22.840   4.823  -4.441  1.00  0.00           H  
ATOM   1173  HA  VAL A  78      25.253   6.153  -5.323  1.00  0.00           H  
ATOM   1174  HB  VAL A  78      23.983   5.830  -2.581  1.00  0.00           H  
ATOM   1175 HG11 VAL A  78      26.454   7.459  -3.496  1.00  0.00           H  
ATOM   1176 HG12 VAL A  78      25.632   7.637  -1.902  1.00  0.00           H  
ATOM   1177 HG13 VAL A  78      26.450   6.094  -2.313  1.00  0.00           H  
ATOM   1178 HG21 VAL A  78      22.665   7.257  -4.173  1.00  0.00           H  
ATOM   1179 HG22 VAL A  78      23.435   8.262  -2.899  1.00  0.00           H  
ATOM   1180 HG23 VAL A  78      24.146   8.207  -4.554  1.00  0.00           H  
ATOM   1181  N   ALA A  79      25.159   3.363  -3.545  1.00  0.00           N  
ATOM   1182  CA  ALA A  79      25.906   2.225  -3.068  1.00  0.00           C  
ATOM   1183  C   ALA A  79      26.353   1.294  -4.210  1.00  0.00           C  
ATOM   1184  O   ALA A  79      25.877   1.460  -5.364  1.00  0.00           O  
ATOM   1185  CB  ALA A  79      25.073   1.382  -2.083  1.00  0.00           C  
ATOM   1186  OXT ALA A  79      27.189   0.394  -3.925  1.00  0.00           O  
ATOM   1187  H   ALA A  79      24.189   3.357  -3.316  1.00  0.00           H  
ATOM   1188  HA  ALA A  79      26.783   2.599  -2.558  1.00  0.00           H  
ATOM   1189  HB1 ALA A  79      24.744   2.012  -1.229  1.00  0.00           H  
ATOM   1190  HB2 ALA A  79      24.169   0.975  -2.584  1.00  0.00           H  
ATOM   1191  HB3 ALA A  79      25.671   0.537  -1.684  1.00  0.00           H  
TER    1192      ALA A  79                                                      
ENDMDL                                                                          
