# Supplementary material for: Comparative Performance of High-Throughput Methods for Protein pKa Predictions
Source: J Chem Inf Model. 2023 Aug 8;63(16):5169–81. doi: 10.1021/acs.jcim.3c00165 (PMC10466379; doi:10.1021/acs.jcim.3c00165)
Supplement: Supplementary file 3 — ci3c00165_si_003.zip [file ci3c00165_si_003.zip › curated_pdbs/1fez_curated_3.pdb]

ATOM   4085  N   LYS A   5      35.880  22.930 147.205  1.00 96.89           N  
ATOM   4086  CA  LYS A   5      35.492  23.640 145.943  1.00 96.89           C  
ATOM   4087  C   LYS A   5      34.410  22.844 145.196  1.00 96.89           C  
ATOM   4088  O   LYS A   5      34.557  21.632 145.046  1.00 96.89           O  
ATOM   4089  CB  LYS A   5      36.721  23.789 145.052  1.00  5.06           C  
ATOM   4090  CG  LYS A   5      36.489  24.655 143.842  1.00  5.06           C  
ATOM   4091  CD  LYS A   5      37.745  24.744 142.996  1.00  5.06           C  
ATOM   4092  CE  LYS A   5      37.513  25.601 141.759  1.00  5.06           C  
ATOM   4093  NZ  LYS A   5      38.705  25.617 140.871  1.00  5.06           N  
ATOM   4094  N   ILE A   6      33.338  23.497 144.725  1.00  6.62           N  
ATOM   4095  CA  ILE A   6      32.264  22.767 144.021  1.00  6.62           C  
ATOM   4096  C   ILE A   6      32.323  22.881 142.504  1.00  6.62           C  
ATOM   4097  O   ILE A   6      31.968  23.907 141.936  1.00  6.62           O  
ATOM   4098  CB  ILE A   6      30.840  23.217 144.448  1.00 43.58           C  
ATOM   4099  CG1 ILE A   6      30.641  23.068 145.962  1.00 43.58           C  
ATOM   4100  CG2 ILE A   6      29.808  22.356 143.730  1.00 43.58           C  
ATOM   4101  CD1 ILE A   6      30.701  21.644 146.475  1.00 43.58           C  
ATOM   4102  N   GLU A   7      32.719  21.790 141.863  1.00  5.00           N  
ATOM   4103  CA  GLU A   7      32.874  21.712 140.423  1.00  5.00           C  
ATOM   4104  C   GLU A   7      31.678  21.203 139.598  1.00  5.00           C  
ATOM   4105  O   GLU A   7      31.481  21.624 138.462  1.00  5.00           O  
ATOM   4106  CB  GLU A   7      34.084  20.839 140.135  1.00 85.27           C  
ATOM   4107  CG  GLU A   7      35.248  21.541 139.483  1.00 85.27           C  
ATOM   4108  CD  GLU A   7      34.971  21.910 138.031  1.00 85.27           C  
ATOM   4109  OE1 GLU A   7      35.913  21.806 137.206  1.00 85.27           O  
ATOM   4110  OE2 GLU A   7      33.823  22.311 137.713  1.00 85.27           O  
ATOM   4111  N   ALA A   8      30.887  20.289 140.138  1.00  5.00           N  
ATOM   4112  CA  ALA A   8      29.760  19.770 139.374  1.00  5.00           C  
ATOM   4113  C   ALA A   8      28.503  19.580 140.216  1.00  5.00           C  
ATOM   4114  O   ALA A   8      28.577  19.527 141.437  1.00  5.00           O  
ATOM   4115  CB  ALA A   8      30.149  18.463 138.734  1.00 20.76           C  
ATOM   4116  N   VAL A   9      27.351  19.492 139.558  1.00  5.00           N  
ATOM   4117  CA  VAL A   9      26.077  19.296 140.243  1.00  5.00           C  
ATOM   4118  C   VAL A   9      25.280  18.282 139.442  1.00  5.00           C  
ATOM   4119  O   VAL A   9      24.880  18.566 138.326  1.00  5.00           O  
ATOM   4120  CB  VAL A   9      25.223  20.588 140.301  1.00  5.00           C  
ATOM   4121  CG1 VAL A   9      24.133  20.429 141.334  1.00  5.00           C  
ATOM   4122  CG2 VAL A   9      26.074  21.782 140.624  1.00  5.00           C  
ATOM   4123  N   ILE A  10      25.051  17.105 140.007  1.00  5.00           N  
ATOM   4124  CA  ILE A  10      24.275  16.075 139.332  1.00  5.00           C  
ATOM   4125  C   ILE A  10      22.826  16.292 139.724  1.00  5.00           C  
ATOM   4126  O   ILE A  10      22.477  16.133 140.887  1.00  5.00           O  
ATOM   4127  CB  ILE A  10      24.692  14.665 139.793  1.00  5.00           C  
ATOM   4128  CG1 ILE A  10      26.214  14.554 139.837  1.00  5.00           C  
ATOM   4129  CG2 ILE A  10      24.137  13.632 138.850  1.00  5.00           C  
ATOM   4130  CD1 ILE A  10      26.898  14.930 138.549  1.00  5.00           C  
ATOM   4131  N   PHE A  11      21.985  16.666 138.768  1.00  5.00           N  
ATOM   4132  CA  PHE A  11      20.571  16.908 139.040  1.00  5.00           C  
ATOM   4133  C   PHE A  11      19.709  15.695 138.773  1.00  5.00           C  
ATOM   4134  O   PHE A  11      19.968  14.941 137.847  1.00  5.00           O  
ATOM   4135  CB  PHE A  11      20.035  18.041 138.173  1.00  5.64           C  
ATOM   4136  CG  PHE A  11      20.356  19.413 138.681  1.00  5.64           C  
ATOM   4137  CD1 PHE A  11      21.595  19.984 138.455  1.00  5.64           C  
ATOM   4138  CD2 PHE A  11      19.396  20.150 139.371  1.00  5.64           C  
ATOM   4139  CE1 PHE A  11      21.865  21.253 138.899  1.00  5.64           C  
ATOM   4140  CE2 PHE A  11      19.661  21.422 139.817  1.00  5.64           C  
ATOM   4141  CZ  PHE A  11      20.891  21.973 139.580  1.00  5.64           C  
ATOM   4142  N   ASP A  12      18.675  15.501 139.581  1.00 18.99           N  
ATOM   4143  CA  ASP A  12      17.778  14.380 139.346  1.00 18.99           C  
ATOM   4144  C   ASP A  12      16.773  14.897 138.323  1.00 18.99           C  
ATOM   4145  O   ASP A  12      16.647  16.107 138.123  1.00 18.99           O  
ATOM   4146  CB  ASP A  12      17.033  13.975 140.619  1.00  5.10           C  
ATOM   4147  CG  ASP A  12      16.155  12.747 140.406  1.00  5.10           C  
ATOM   4148  OD1 ASP A  12      15.021  12.691 140.941  1.00  5.10           O  
ATOM   4149  OD2 ASP A  12      16.611  11.822 139.699  1.00  5.10           O  
ATOM   4150  N   TRP A  13      16.052  13.996 137.671  1.00 22.98           N  
ATOM   4151  CA  TRP A  13      15.072  14.433 136.688  1.00 22.98           C  
ATOM   4152  C   TRP A  13      13.687  14.725 137.280  1.00 22.98           C  
ATOM   4153  O   TRP A  13      13.459  15.825 137.804  1.00 22.98           O  
ATOM   4154  CB  TRP A  13      14.979  13.413 135.542  1.00  5.00           C  
ATOM   4155  CG  TRP A  13      16.065  13.607 134.523  1.00  5.00           C  
ATOM   4156  CD1 TRP A  13      17.340  13.121 134.577  1.00  5.00           C  
ATOM   4157  CD2 TRP A  13      15.997  14.431 133.352  1.00  5.00           C  
ATOM   4158  NE1 TRP A  13      18.074  13.596 133.511  1.00  5.00           N  
ATOM   4159  CE2 TRP A  13      17.272  14.400 132.745  1.00  5.00           C  
ATOM   4160  CE3 TRP A  13      14.986  15.192 132.757  1.00  5.00           C  
ATOM   4161  CZ2 TRP A  13      17.556  15.100 131.579  1.00  5.00           C  
ATOM   4162  CZ3 TRP A  13      15.271  15.881 131.600  1.00  5.00           C  
ATOM   4163  CH2 TRP A  13      16.546  15.833 131.024  1.00  5.00           C  
ATOM   4164  N   ALA A  14      12.779  13.750 137.191  1.00  5.00           N  
ATOM   4165  CA  ALA A  14      11.418  13.892 137.714  1.00  5.00           C  
ATOM   4166  C   ALA A  14      11.429  14.320 139.177  1.00  5.00           C  
ATOM   4167  O   ALA A  14      12.048  13.674 140.021  1.00  5.00           O  
ATOM   4168  CB  ALA A  14      10.658  12.583 137.564  1.00  7.78           C  
ATOM   4169  N   GLY A  15      10.737  15.414 139.473  1.00  9.76           N  
ATOM   4170  CA  GLY A  15      10.702  15.908 140.833  1.00  9.76           C  
ATOM   4171  C   GLY A  15      11.740  16.975 141.142  1.00  9.76           C  
ATOM   4172  O   GLY A  15      11.517  17.831 141.992  1.00  9.76           O  
ATOM   4173  N   THR A  16      12.873  16.939 140.457  1.00  5.00           N  
ATOM   4174  CA  THR A  16      13.905  17.920 140.705  1.00  5.00           C  
ATOM   4175  C   THR A  16      13.944  18.949 139.603  1.00  5.00           C  
ATOM   4176  O   THR A  16      14.002  20.146 139.857  1.00  5.00           O  
ATOM   4177  CB  THR A  16      15.290  17.262 140.808  1.00  6.36           C  
ATOM   4178  OG1 THR A  16      15.269  16.278 141.850  1.00  6.36           O  
ATOM   4179  CG2 THR A  16      16.367  18.310 141.112  1.00  6.36           C  
ATOM   4180  N   THR A  17      13.907  18.495 138.368  1.00  5.02           N  
ATOM   4181  CA  THR A  17      13.965  19.447 137.274  1.00  5.02           C  
ATOM   4182  C   THR A  17      12.715  19.464 136.366  1.00  5.02           C  
ATOM   4183  O   THR A  17      12.441  20.473 135.704  1.00  5.02           O  
ATOM   4184  CB  THR A  17      15.275  19.224 136.452  1.00  6.38           C  
ATOM   4185  OG1 THR A  17      15.458  17.828 136.202  1.00  6.38           O  
ATOM   4186  CG2 THR A  17      16.486  19.720 137.230  1.00  6.38           C  
ATOM   4187  N   VAL A  18      11.956  18.368 136.361  1.00  5.00           N  
ATOM   4188  CA  VAL A  18      10.743  18.250 135.551  1.00  5.00           C  
ATOM   4189  C   VAL A  18       9.711  17.484 136.343  1.00  5.00           C  
ATOM   4190  O   VAL A  18      10.052  16.821 137.309  1.00  5.00           O  
ATOM   4191  CB  VAL A  18      10.981  17.434 134.244  1.00  5.00           C  
ATOM   4192  CG1 VAL A  18      11.774  18.236 133.235  1.00  5.00           C  
ATOM   4193  CG2 VAL A  18      11.711  16.148 134.573  1.00  5.00           C  
ATOM   4194  N   ASP A  19       8.453  17.565 135.914  1.00 17.79           N  
ATOM   4195  CA  ASP A  19       7.353  16.838 136.556  1.00 17.79           C  
ATOM   4196  C   ASP A  19       7.215  17.202 138.027  1.00 17.79           C  
ATOM   4197  O   ASP A  19       7.395  16.364 138.906  1.00 17.79           O  
ATOM   4198  CB  ASP A  19       7.583  15.322 136.395  1.00  5.00           C  
ATOM   4199  CG  ASP A  19       6.403  14.473 136.889  1.00  5.00           C  
ATOM   4200  OD1 ASP A  19       6.457  13.228 136.723  1.00  5.00           O  
ATOM   4201  OD2 ASP A  19       5.428  15.038 137.440  1.00  5.00           O  
ATOM   4202  N   TYR A  20       6.902  18.463 138.289  1.00  5.08           N  
ATOM   4203  CA  TYR A  20       6.733  18.947 139.650  1.00  5.08           C  
ATOM   4204  C   TYR A  20       5.750  18.041 140.393  1.00  5.08           C  
ATOM   4205  O   TYR A  20       4.588  17.899 139.990  1.00  5.08           O  
ATOM   4206  CB  TYR A  20       6.201  20.367 139.612  1.00  5.00           C  
ATOM   4207  CG  TYR A  20       6.105  21.034 140.944  1.00  5.00           C  
ATOM   4208  CD1 TYR A  20       7.208  21.635 141.520  1.00  5.00           C  
ATOM   4209  CD2 TYR A  20       4.898  21.097 141.617  1.00  5.00           C  
ATOM   4210  CE1 TYR A  20       7.115  22.294 142.735  1.00  5.00           C  
ATOM   4211  CE2 TYR A  20       4.785  21.749 142.835  1.00  5.00           C  
ATOM   4212  CZ  TYR A  20       5.897  22.351 143.390  1.00  5.00           C  
ATOM   4213  OH  TYR A  20       5.785  23.028 144.591  1.00  5.00           O  
ATOM   4214  N   GLY A  21       6.236  17.427 141.474  1.00  5.00           N  
ATOM   4215  CA  GLY A  21       5.413  16.533 142.269  1.00  5.00           C  
ATOM   4216  C   GLY A  21       5.550  15.080 141.857  1.00  5.00           C  
ATOM   4217  O   GLY A  21       5.064  14.170 142.520  1.00  5.00           O  
ATOM   4218  N   CYS A  22       6.215  14.859 140.736  1.00 22.93           N  
ATOM   4219  CA  CYS A  22       6.418  13.512 140.240  1.00 22.93           C  
ATOM   4220  C   CYS A  22       5.092  12.784 140.147  1.00 22.93           C  
ATOM   4221  O   CYS A  22       4.808  11.909 140.961  1.00 22.93           O  
ATOM   4222  CB  CYS A  22       7.364  12.750 141.174  1.00  5.37           C  
ATOM   4223  SG  CYS A  22       7.915  11.155 140.548  1.00  5.37           S  
ATOM   4224  N   PHE A  23       4.277  13.146 139.161  1.00  5.00           N  
ATOM   4225  CA  PHE A  23       2.996  12.493 138.988  1.00  5.00           C  
ATOM   4226  C   PHE A  23       2.889  11.683 137.718  1.00  5.00           C  
ATOM   4227  O   PHE A  23       1.847  11.090 137.445  1.00  5.00           O  
ATOM   4228  CB  PHE A  23       1.873  13.506 139.004  1.00  5.00           C  
ATOM   4229  CG  PHE A  23       1.573  14.028 140.348  1.00  5.00           C  
ATOM   4230  CD1 PHE A  23       2.371  15.007 140.916  1.00  5.00           C  
ATOM   4231  CD2 PHE A  23       0.488  13.543 141.062  1.00  5.00           C  
ATOM   4232  CE1 PHE A  23       2.089  15.508 142.188  1.00  5.00           C  
ATOM   4233  CE2 PHE A  23       0.195  14.033 142.332  1.00  5.00           C  
ATOM   4234  CZ  PHE A  23       0.999  15.021 142.897  1.00  5.00           C  
ATOM   4235  N   ALA A  24       3.954  11.659 136.929  1.00 44.05           N  
ATOM   4236  CA  ALA A  24       3.910  10.903 135.690  1.00 44.05           C  
ATOM   4237  C   ALA A  24       3.384   9.490 135.937  1.00 44.05           C  
ATOM   4238  O   ALA A  24       2.332   9.125 135.423  1.00 44.05           O  
ATOM   4239  CB  ALA A  24       5.301  10.852 135.042  1.00  9.53           C  
ATOM   4240  N   PRO A  25       4.093   8.690 136.755  1.00 18.97           N  
ATOM   4241  CA  PRO A  25       3.705   7.313 137.070  1.00 18.97           C  
ATOM   4242  C   PRO A  25       2.436   7.168 137.881  1.00 18.97           C  
ATOM   4243  O   PRO A  25       1.592   6.339 137.552  1.00 18.97           O  
ATOM   4244  CB  PRO A  25       4.908   6.773 137.843  1.00  7.57           C  
ATOM   4245  CG  PRO A  25       6.026   7.680 137.455  1.00  7.57           C  
ATOM   4246  CD  PRO A  25       5.353   9.017 137.437  1.00  7.57           C  
ATOM   4247  N   LEU A  26       2.313   7.960 138.947  1.00  5.00           N  
ATOM   4248  CA  LEU A  26       1.143   7.890 139.827  1.00  5.00           C  
ATOM   4249  C   LEU A  26      -0.186   7.713 139.101  1.00  5.00           C  
ATOM   4250  O   LEU A  26      -1.068   6.990 139.565  1.00  5.00           O  
ATOM   4251  CB  LEU A  26       1.061   9.132 140.720  1.00 72.38           C  
ATOM   4252  CG  LEU A  26      -0.125   9.117 141.698  1.00 72.38           C  
ATOM   4253  CD1 LEU A  26       0.109   8.049 142.738  1.00 72.38           C  
ATOM   4254  CD2 LEU A  26      -0.298  10.465 142.372  1.00 72.38           C  
ATOM   4255  N   GLU A  27      -0.325   8.374 137.958  1.00 19.24           N  
ATOM   4256  CA  GLU A  27      -1.543   8.292 137.167  1.00 19.24           C  
ATOM   4257  C   GLU A  27      -1.632   6.997 136.362  1.00 19.24           C  
ATOM   4258  O   GLU A  27      -2.710   6.435 136.190  1.00 19.24           O  
ATOM   4259  CB  GLU A  27      -1.602   9.460 136.195  1.00 71.98           C  
ATOM   4260  CG  GLU A  27      -1.315  10.802 136.805  1.00 71.98           C  
ATOM   4261  CD  GLU A  27      -0.911  11.794 135.743  1.00 71.98           C  
ATOM   4262  OE1 GLU A  27      -0.757  12.993 136.072  1.00 71.98           O  
ATOM   4263  OE2 GLU A  27      -0.744  11.358 134.574  1.00 71.98           O  
ATOM   4264  N   VAL A  28      -0.497   6.542 135.845  1.00 25.23           N  
ATOM   4265  CA  VAL A  28      -0.454   5.317 135.057  1.00 25.23           C  
ATOM   4266  C   VAL A  28      -0.895   4.124 135.891  1.00 25.23           C  
ATOM   4267  O   VAL A  28      -1.736   3.339 135.451  1.00 25.23           O  
ATOM   4268  CB  VAL A  28       0.967   5.045 134.516  1.00 94.51           C  
ATOM   4269  CG1 VAL A  28       0.998   3.714 133.789  1.00 94.51           C  
ATOM   4270  CG2 VAL A  28       1.397   6.168 133.582  1.00 94.51           C  
ATOM   4271  N   PHE A  29      -0.316   3.988 137.084  1.00  8.67           N  
ATOM   4272  CA  PHE A  29      -0.667   2.895 137.985  1.00  8.67           C  
ATOM   4273  C   PHE A  29      -2.152   2.949 138.320  1.00  8.67           C  
ATOM   4274  O   PHE A  29      -2.886   1.971 138.139  1.00  8.67           O  
ATOM   4275  CB  PHE A  29       0.149   2.966 139.273  1.00  6.20           C  
ATOM   4276  CG  PHE A  29       1.565   2.505 139.118  1.00  6.20           C  
ATOM   4277  CD1 PHE A  29       2.619   3.413 139.140  1.00  6.20           C  
ATOM   4278  CD2 PHE A  29       1.846   1.158 138.929  1.00  6.20           C  
ATOM   4279  CE1 PHE A  29       3.943   2.984 138.974  1.00  6.20           C  
ATOM   4280  CE2 PHE A  29       3.172   0.720 138.758  1.00  6.20           C  
ATOM   4281  CZ  PHE A  29       4.219   1.636 138.780  1.00  6.20           C  
ATOM   4282  N   MET A  30      -2.599   4.093 138.819  1.00 12.99           N  
ATOM   4283  CA  MET A  30      -3.998   4.234 139.141  1.00 12.99           C  
ATOM   4284  C   MET A  30      -4.783   3.846 137.899  1.00 12.99           C  
ATOM   4285  O   MET A  30      -5.905   3.367 137.990  1.00 12.99           O  
ATOM   4286  CB  MET A  30      -4.319   5.675 139.532  1.00 35.85           C  
ATOM   4287  CG  MET A  30      -3.609   6.123 140.794  1.00 35.85           C  
ATOM   4288  SD  MET A  30      -4.442   7.447 141.706  1.00 35.85           S  
ATOM   4289  CE  MET A  30      -3.320   8.844 141.483  1.00 35.85           C  
ATOM   4290  N   GLU A  31      -4.182   4.021 136.733  1.00  5.00           N  
ATOM   4291  CA  GLU A  31      -4.883   3.697 135.503  1.00  5.00           C  
ATOM   4292  C   GLU A  31      -4.930   2.220 135.174  1.00  5.00           C  
ATOM   4293  O   GLU A  31      -6.002   1.697 134.887  1.00  5.00           O  
ATOM   4294  CB  GLU A  31      -4.293   4.466 134.317  1.00 55.59           C  
ATOM   4295  CG  GLU A  31      -5.266   4.587 133.158  1.00 55.59           C  
ATOM   4296  CD  GLU A  31      -6.700   4.852 133.621  1.00 55.59           C  
ATOM   4297  OE1 GLU A  31      -7.388   3.895 134.049  1.00 55.59           O  
ATOM   4298  OE2 GLU A  31      -7.136   6.023 133.569  1.00 55.59           O  
ATOM   4299  N   ILE A  32      -3.787   1.543 135.208  1.00 29.82           N  
ATOM   4300  CA  ILE A  32      -3.772   0.118 134.895  1.00 29.82           C  
ATOM   4301  C   ILE A  32      -4.680  -0.689 135.835  1.00 29.82           C  
ATOM   4302  O   ILE A  32      -5.392  -1.581 135.384  1.00 29.82           O  
ATOM   4303  CB  ILE A  32      -2.343  -0.492 134.957  1.00  5.00           C  
ATOM   4304  CG1 ILE A  32      -1.871  -0.561 136.403  1.00  5.00           C  
ATOM   4305  CG2 ILE A  32      -1.378   0.333 134.129  1.00  5.00           C  
ATOM   4306  CD1 ILE A  32      -0.603  -1.343 136.605  1.00  5.00           C  
ATOM   4307  N   PHE A  33      -4.668  -0.383 137.130  1.00  5.00           N  
ATOM   4308  CA  PHE A  33      -5.510  -1.124 138.069  1.00  5.00           C  
ATOM   4309  C   PHE A  33      -7.001  -0.863 137.881  1.00  5.00           C  
ATOM   4310  O   PHE A  33      -7.823  -1.762 138.052  1.00  5.00           O  
ATOM   4311  CB  PHE A  33      -5.109  -0.820 139.513  1.00  5.67           C  
ATOM   4312  CG  PHE A  33      -3.850  -1.499 139.933  1.00  5.67           C  
ATOM   4313  CD1 PHE A  33      -2.612  -0.910 139.693  1.00  5.67           C  
ATOM   4314  CD2 PHE A  33      -3.893  -2.759 140.516  1.00  5.67           C  
ATOM   4315  CE1 PHE A  33      -1.425  -1.573 140.029  1.00  5.67           C  
ATOM   4316  CE2 PHE A  33      -2.719  -3.430 140.855  1.00  5.67           C  
ATOM   4317  CZ  PHE A  33      -1.482  -2.838 140.611  1.00  5.67           C  
ATOM   4318  N   HIS A  34      -7.338   0.375 137.534  1.00 47.60           N  
ATOM   4319  CA  HIS A  34      -8.723   0.785 137.306  1.00 47.60           C  
ATOM   4320  C   HIS A  34      -9.366  -0.179 136.318  1.00 47.60           C  
ATOM   4321  O   HIS A  34     -10.473  -0.677 136.537  1.00 47.60           O  
ATOM   4322  CB  HIS A  34      -8.748   2.204 136.737  1.00 57.40           C  
ATOM   4323  CG  HIS A  34     -10.095   2.643 136.262  1.00 57.40           C  
ATOM   4324  ND1 HIS A  34     -11.159   2.831 137.116  1.00 57.40           N  
ATOM   4325  CD2 HIS A  34     -10.551   2.931 135.021  1.00 57.40           C  
ATOM   4326  CE1 HIS A  34     -12.213   3.218 136.421  1.00 57.40           C  
ATOM   4327  NE2 HIS A  34     -11.871   3.286 135.146  1.00 57.40           N  
ATOM   4328  N   LYS A  35      -8.646  -0.429 135.231  1.00 12.00           N  
ATOM   4329  CA  LYS A  35      -9.067  -1.329 134.169  1.00 12.00           C  
ATOM   4330  C   LYS A  35      -9.572  -2.632 134.778  1.00 12.00           C  
ATOM   4331  O   LYS A  35     -10.738  -2.989 134.618  1.00 12.00           O  
ATOM   4332  CB  LYS A  35      -7.874  -1.610 133.255  1.00 40.58           C  
ATOM   4333  CG  LYS A  35      -8.204  -2.205 131.892  1.00 40.58           C  
ATOM   4334  CD  LYS A  35      -6.924  -2.400 131.067  1.00 40.58           C  
ATOM   4335  CE  LYS A  35      -6.143  -1.095 130.911  1.00 40.58           C  
ATOM   4336  NZ  LYS A  35      -4.760  -1.320 130.417  1.00 40.58           N  
ATOM   4337  N   ARG A  36      -8.683  -3.320 135.490  1.00 16.31           N  
ATOM   4338  CA  ARG A  36      -8.991  -4.591 136.132  1.00 16.31           C  
ATOM   4339  C   ARG A  36      -9.864  -4.450 137.373  1.00 16.31           C  
ATOM   4340  O   ARG A  36      -9.558  -5.023 138.411  1.00 16.31           O  
ATOM   4341  CB  ARG A  36      -7.705  -5.296 136.536  1.00 55.90           C  
ATOM   4342  CG  ARG A  36      -6.561  -5.095 135.584  1.00 55.90           C  
ATOM   4343  CD  ARG A  36      -5.362  -5.901 136.035  1.00 55.90           C  
ATOM   4344  NE  ARG A  36      -4.194  -5.624 135.210  1.00 55.90           N  
ATOM   4345  CZ  ARG A  36      -4.197  -5.620 133.880  1.00 55.90           C  
ATOM   4346  NH1 ARG A  36      -5.312  -5.878 133.211  1.00 55.90           N  
ATOM   4347  NH2 ARG A  36      -3.078  -5.364 133.215  1.00 55.90           N  
ATOM   4348  N   GLY A  37     -10.938  -3.682 137.266  1.00 20.06           N  
ATOM   4349  CA  GLY A  37     -11.848  -3.509 138.385  1.00 20.06           C  
ATOM   4350  C   GLY A  37     -11.258  -3.390 139.780  1.00 20.06           C  
ATOM   4351  O   GLY A  37     -11.950  -3.630 140.775  1.00 20.06           O  
ATOM   4352  N   VAL A  38      -9.986  -3.017 139.871  1.00  5.00           N  
ATOM   4353  CA  VAL A  38      -9.347  -2.863 141.169  1.00  5.00           C  
ATOM   4354  C   VAL A  38      -8.913  -1.419 141.383  1.00  5.00           C  
ATOM   4355  O   VAL A  38      -7.833  -1.004 140.971  1.00  5.00           O  
ATOM   4356  CB  VAL A  38      -8.147  -3.801 141.307  1.00  5.00           C  
ATOM   4357  CG1 VAL A  38      -7.441  -3.558 142.628  1.00  5.00           C  
ATOM   4358  CG2 VAL A  38      -8.624  -5.226 141.240  1.00  5.00           C  
ATOM   4359  N   ALA A  39      -9.782  -0.663 142.042  1.00 33.54           N  
ATOM   4360  CA  ALA A  39      -9.537   0.741 142.329  1.00 33.54           C  
ATOM   4361  C   ALA A  39      -8.531   0.949 143.449  1.00 33.54           C  
ATOM   4362  O   ALA A  39      -8.702   0.436 144.557  1.00 33.54           O  
ATOM   4363  CB  ALA A  39     -10.847   1.435 142.683  1.00  5.00           C  
ATOM   4364  N   ILE A  40      -7.483   1.710 143.145  1.00 12.06           N  
ATOM   4365  CA  ILE A  40      -6.452   2.025 144.122  1.00 12.06           C  
ATOM   4366  C   ILE A  40      -6.329   3.552 144.163  1.00 12.06           C  
ATOM   4367  O   ILE A  40      -6.626   4.226 143.176  1.00 12.06           O  
ATOM   4368  CB  ILE A  40      -5.092   1.387 143.739  1.00 12.28           C  
ATOM   4369  CG1 ILE A  40      -4.287   2.325 142.848  1.00 12.28           C  
ATOM   4370  CG2 ILE A  40      -5.327   0.092 142.975  1.00 12.28           C  
ATOM   4371  CD1 ILE A  40      -2.851   1.878 142.666  1.00 12.28           C  
ATOM   4372  N   THR A  41      -5.903   4.092 145.303  1.00 36.72           N  
ATOM   4373  CA  THR A  41      -5.762   5.539 145.471  1.00 36.72           C  
ATOM   4374  C   THR A  41      -4.343   6.098 145.260  1.00 36.72           C  
ATOM   4375  O   THR A  41      -3.385   5.351 145.022  1.00 36.72           O  
ATOM   4376  CB  THR A  41      -6.262   5.974 146.867  1.00 13.02           C  
ATOM   4377  OG1 THR A  41      -5.447   5.374 147.881  1.00 13.02           O  
ATOM   4378  CG2 THR A  41      -7.695   5.549 147.065  1.00 13.02           C  
ATOM   4379  N   ALA A  42      -4.233   7.425 145.358  1.00 19.62           N  
ATOM   4380  CA  ALA A  42      -2.979   8.150 145.171  1.00 19.62           C  
ATOM   4381  C   ALA A  42      -1.912   7.870 146.234  1.00 19.62           C  
ATOM   4382  O   ALA A  42      -0.719   7.858 145.937  1.00 19.62           O  
ATOM   4383  CB  ALA A  42      -3.267   9.631 145.102  1.00 47.72           C  
ATOM   4384  N   GLU A  43      -2.321   7.667 147.478  1.00 86.92           N  
ATOM   4385  CA  GLU A  43      -1.327   7.368 148.491  1.00 86.92           C  
ATOM   4386  C   GLU A  43      -0.925   5.905 148.375  1.00 86.92           C  
ATOM   4387  O   GLU A  43       0.253   5.592 148.239  1.00 86.92           O  
ATOM   4388  CB  GLU A  43      -1.846   7.647 149.907  1.00 64.92           C  
ATOM   4389  CG  GLU A  43      -1.909   9.116 150.280  1.00 64.92           C  
ATOM   4390  CD  GLU A  43      -3.291   9.700 150.089  1.00 64.92           C  
ATOM   4391  OE1 GLU A  43      -3.830   9.593 148.965  1.00 64.92           O  
ATOM   4392  OE2 GLU A  43      -3.838  10.264 151.064  1.00 64.92           O  
ATOM   4393  N   GLU A  44      -1.905   5.008 148.397  1.00  5.00           N  
ATOM   4394  CA  GLU A  44      -1.591   3.589 148.314  1.00  5.00           C  
ATOM   4395  C   GLU A  44      -1.010   3.202 146.962  1.00  5.00           C  
ATOM   4396  O   GLU A  44      -0.912   2.023 146.628  1.00  5.00           O  
ATOM   4397  CB  GLU A  44      -2.824   2.737 148.646  1.00 12.40           C  
ATOM   4398  CG  GLU A  44      -3.940   2.773 147.638  1.00 12.40           C  
ATOM   4399  CD  GLU A  44      -5.138   1.952 148.086  1.00 12.40           C  
ATOM   4400  OE1 GLU A  44      -6.026   1.724 147.241  1.00 12.40           O  
ATOM   4401  OE2 GLU A  44      -5.198   1.540 149.272  1.00 12.40           O  
ATOM   4402  N   ALA A  45      -0.631   4.214 146.191  1.00  5.00           N  
ATOM   4403  CA  ALA A  45      -0.015   4.027 144.886  1.00  5.00           C  
ATOM   4404  C   ALA A  45       1.357   4.663 145.058  1.00  5.00           C  
ATOM   4405  O   ALA A  45       2.380   4.088 144.692  1.00  5.00           O  
ATOM   4406  CB  ALA A  45      -0.807   4.752 143.816  1.00  5.00           C  
ATOM   4407  N   ARG A  46       1.349   5.858 145.640  1.00 10.39           N  
ATOM   4408  CA  ARG A  46       2.556   6.615 145.929  1.00 10.39           C  
ATOM   4409  C   ARG A  46       3.345   5.805 146.952  1.00 10.39           C  
ATOM   4410  O   ARG A  46       4.530   5.506 146.765  1.00 10.39           O  
ATOM   4411  CB  ARG A  46       2.160   7.979 146.498  1.00 34.73           C  
ATOM   4412  CG  ARG A  46       3.277   8.760 147.187  1.00 34.73           C  
ATOM   4413  CD  ARG A  46       3.122  10.286 146.984  1.00 34.73           C  
ATOM   4414  NE  ARG A  46       3.827  10.761 145.785  1.00 34.73           N  
ATOM   4415  CZ  ARG A  46       3.259  11.422 144.780  1.00 34.73           C  
ATOM   4416  NH1 ARG A  46       1.957  11.702 144.811  1.00 34.73           N  
ATOM   4417  NH2 ARG A  46       3.999  11.797 143.746  1.00 34.73           N  
ATOM   4418  N   LYS A  47       2.639   5.438 148.017  1.00 61.09           N  
ATOM   4419  CA  LYS A  47       3.128   4.652 149.151  1.00 61.09           C  
ATOM   4420  C   LYS A  47       4.278   3.656 148.924  1.00 61.09           C  
ATOM   4421  O   LYS A  47       5.246   3.645 149.680  1.00 61.09           O  
ATOM   4422  CB  LYS A  47       1.925   3.938 149.768  1.00 38.30           C  
ATOM   4423  CG  LYS A  47       2.238   2.761 150.649  1.00 38.30           C  
ATOM   4424  CD  LYS A  47       2.812   3.161 151.975  1.00 38.30           C  
ATOM   4425  CE  LYS A  47       2.674   1.986 152.913  1.00 38.30           C  
ATOM   4426  NZ  LYS A  47       3.104   0.728 152.240  1.00 38.30           N  
ATOM   4427  N   PRO A  48       4.168   2.782 147.910  1.00 59.43           N  
ATOM   4428  CA  PRO A  48       5.262   1.823 147.673  1.00 59.43           C  
ATOM   4429  C   PRO A  48       6.390   2.466 146.862  1.00 59.43           C  
ATOM   4430  O   PRO A  48       6.983   1.836 145.976  1.00 59.43           O  
ATOM   4431  CB  PRO A  48       4.574   0.687 146.915  1.00 38.83           C  
ATOM   4432  CG  PRO A  48       3.125   0.813 147.336  1.00 38.83           C  
ATOM   4433  CD  PRO A  48       2.928   2.306 147.278  1.00 38.83           C  
ATOM   4434  N   MET A  49       6.666   3.726 147.194  1.00 90.79           N  
ATOM   4435  CA  MET A  49       7.683   4.575 146.566  1.00 90.79           C  
ATOM   4436  C   MET A  49       8.876   3.933 145.841  1.00 90.79           C  
ATOM   4437  O   MET A  49       9.316   2.825 146.184  1.00 90.79           O  
ATOM   4438  CB  MET A  49       8.238   5.559 147.608  1.00 94.03           C  
ATOM   4439  CG  MET A  49       8.882   4.905 148.842  1.00 94.03           C  
ATOM   4440  SD  MET A  49       9.997   6.019 149.766  1.00 94.03           S  
ATOM   4441  CE  MET A  49       8.828   7.024 150.736  1.00 94.03           C  
ATOM   4442  N   GLY A  50       9.385   4.671 144.844  1.00 79.16           N  
ATOM   4443  CA  GLY A  50      10.552   4.253 144.068  1.00 79.16           C  
ATOM   4444  C   GLY A  50      10.557   2.881 143.408  1.00 79.16           C  
ATOM   4445  O   GLY A  50       9.741   2.607 142.518  1.00 79.16           O  
ATOM   4446  N   LEU A  51      11.485   2.024 143.848  1.00 65.99           N  
ATOM   4447  CA  LEU A  51      11.654   0.671 143.299  1.00 65.99           C  
ATOM   4448  C   LEU A  51      11.665   0.665 141.767  1.00 65.99           C  
ATOM   4449  O   LEU A  51      11.505   1.717 141.109  1.00 65.99           O  
ATOM   4450  CB  LEU A  51      10.555  -0.277 143.797  1.00 57.36           C  
ATOM   4451  CG  LEU A  51      10.497  -0.563 145.304  1.00 57.36           C  
ATOM   4452  CD1 LEU A  51       9.942  -1.992 145.520  1.00 57.36           C  
ATOM   4453  CD2 LEU A  51      11.901  -0.437 145.944  1.00 57.36           C  
ATOM   4454  N   LEU A  52      11.862  -0.518 141.191  1.00 35.79           N  
ATOM   4455  CA  LEU A  52      11.885  -0.638 139.731  1.00 35.79           C  
ATOM   4456  C   LEU A  52      10.431  -0.757 139.275  1.00 35.79           C  
ATOM   4457  O   LEU A  52       9.704  -1.649 139.740  1.00 35.79           O  
ATOM   4458  CB  LEU A  52      12.691  -1.878 139.329  1.00  5.00           C  
ATOM   4459  CG  LEU A  52      14.093  -1.969 139.960  1.00  5.00           C  
ATOM   4460  CD1 LEU A  52      14.729  -3.322 139.619  1.00  5.00           C  
ATOM   4461  CD2 LEU A  52      14.956  -0.798 139.477  1.00  5.00           C  
ATOM   4462  N   LYS A  53      10.008   0.137 138.381  1.00 41.16           N  
ATOM   4463  CA  LYS A  53       8.628   0.129 137.899  1.00 41.16           C  
ATOM   4464  C   LYS A  53       7.964  -1.242 137.859  1.00 41.16           C  
ATOM   4465  O   LYS A  53       6.760  -1.347 138.065  1.00 41.16           O  
ATOM   4466  CB  LYS A  53       8.522   0.767 136.518  1.00 52.99           C  
ATOM   4467  CG  LYS A  53       8.048   2.214 136.532  1.00 52.99           C  
ATOM   4468  CD  LYS A  53       9.085   3.129 137.133  1.00 52.99           C  
ATOM   4469  CE  LYS A  53       8.678   4.577 137.001  1.00 52.99           C  
ATOM   4470  NZ  LYS A  53       9.676   5.470 137.651  1.00 52.99           N  
ATOM   4471  N   ILE A  54       8.739  -2.289 137.596  1.00 76.09           N  
ATOM   4472  CA  ILE A  54       8.186  -3.639 137.554  1.00 76.09           C  
ATOM   4473  C   ILE A  54       7.811  -4.088 138.960  1.00 76.09           C  
ATOM   4474  O   ILE A  54       6.664  -4.446 139.235  1.00 76.09           O  
ATOM   4475  CB  ILE A  54       9.208  -4.641 137.002  1.00 38.01           C  
ATOM   4476  CG1 ILE A  54       9.685  -4.181 135.620  1.00 38.01           C  
ATOM   4477  CG2 ILE A  54       8.581  -6.034 136.959  1.00 38.01           C  
ATOM   4478  CD1 ILE A  54      11.111  -4.585 135.273  1.00 38.01           C  
ATOM   4479  N   ASP A  55       8.800  -4.058 139.846  1.00 14.29           N  
ATOM   4480  CA  ASP A  55       8.625  -4.475 141.230  1.00 14.29           C  
ATOM   4481  C   ASP A  55       7.702  -3.544 142.008  1.00 14.29           C  
ATOM   4482  O   ASP A  55       7.427  -3.774 143.182  1.00 14.29           O  
ATOM   4483  CB  ASP A  55       9.996  -4.568 141.915  1.00 99.56           C  
ATOM   4484  CG  ASP A  55      10.990  -5.453 141.136  1.00 99.56           C  
ATOM   4485  OD1 ASP A  55      12.172  -5.554 141.557  1.00 99.56           O  
ATOM   4486  OD2 ASP A  55      10.588  -6.045 140.103  1.00 99.56           O  
ATOM   4487  N   HIS A  56       7.227  -2.488 141.355  1.00 15.32           N  
ATOM   4488  CA  HIS A  56       6.309  -1.575 142.023  1.00 15.32           C  
ATOM   4489  C   HIS A  56       4.926  -2.182 141.887  1.00 15.32           C  
ATOM   4490  O   HIS A  56       4.177  -2.274 142.859  1.00 15.32           O  
ATOM   4491  CB  HIS A  56       6.306  -0.185 141.378  1.00 30.07           C  
ATOM   4492  CG  HIS A  56       5.499   0.830 142.138  1.00 30.07           C  
ATOM   4493  ND1 HIS A  56       4.945   1.946 141.544  1.00 30.07           N  
ATOM   4494  CD2 HIS A  56       5.171   0.905 143.451  1.00 30.07           C  
ATOM   4495  CE1 HIS A  56       4.309   2.661 142.454  1.00 30.07           C  
ATOM   4496  NE2 HIS A  56       4.431   2.051 143.620  1.00 30.07           N  
ATOM   4497  N   VAL A  57       4.581  -2.584 140.674  1.00 12.11           N  
ATOM   4498  CA  VAL A  57       3.285  -3.197 140.458  1.00 12.11           C  
ATOM   4499  C   VAL A  57       3.241  -4.334 141.480  1.00 12.11           C  
ATOM   4500  O   VAL A  57       2.254  -4.520 142.189  1.00 12.11           O  
ATOM   4501  CB  VAL A  57       3.158  -3.764 139.005  1.00 12.14           C  
ATOM   4502  CG1 VAL A  57       1.707  -4.153 138.709  1.00 12.14           C  
ATOM   4503  CG2 VAL A  57       3.631  -2.729 137.989  1.00 12.14           C  
ATOM   4504  N   ARG A  58       4.349  -5.064 141.561  1.00  5.00           N  
ATOM   4505  CA  ARG A  58       4.507  -6.184 142.485  1.00  5.00           C  
ATOM   4506  C   ARG A  58       4.168  -5.769 143.920  1.00  5.00           C  
ATOM   4507  O   ARG A  58       3.424  -6.458 144.620  1.00  5.00           O  
ATOM   4508  CB  ARG A  58       5.949  -6.712 142.387  1.00 35.36           C  
ATOM   4509  CG  ARG A  58       6.420  -7.561 143.563  1.00 35.36           C  
ATOM   4510  CD  ARG A  58       7.404  -8.625 143.109  1.00 35.36           C  
ATOM   4511  NE  ARG A  58       6.750  -9.605 142.247  1.00 35.36           N  
ATOM   4512  CZ  ARG A  58       5.649 -10.280 142.582  1.00 35.36           C  
ATOM   4513  NH1 ARG A  58       5.076 -10.085 143.771  1.00 35.36           N  
ATOM   4514  NH2 ARG A  58       5.115 -11.149 141.724  1.00 35.36           N  
ATOM   4515  N   ALA A  59       4.726  -4.644 144.350  1.00  5.05           N  
ATOM   4516  CA  ALA A  59       4.453  -4.129 145.678  1.00  5.05           C  
ATOM   4517  C   ALA A  59       2.950  -3.876 145.794  1.00  5.05           C  
ATOM   4518  O   ALA A  59       2.267  -4.470 146.617  1.00  5.05           O  
ATOM   4519  CB  ALA A  59       5.204  -2.846 145.888  1.00  5.00           C  
ATOM   4520  N   LEU A  60       2.444  -2.991 144.948  1.00  5.00           N  
ATOM   4521  CA  LEU A  60       1.026  -2.650 144.928  1.00  5.00           C  
ATOM   4522  C   LEU A  60       0.120  -3.877 144.928  1.00  5.00           C  
ATOM   4523  O   LEU A  60      -1.034  -3.829 145.363  1.00  5.00           O  
ATOM   4524  CB  LEU A  60       0.736  -1.798 143.697  1.00  5.00           C  
ATOM   4525  CG  LEU A  60       1.363  -0.412 143.809  1.00  5.00           C  
ATOM   4526  CD1 LEU A  60       1.292   0.329 142.480  1.00  5.00           C  
ATOM   4527  CD2 LEU A  60       0.633   0.342 144.912  1.00  5.00           C  
ATOM   4528  N   THR A  61       0.652  -4.982 144.431  1.00 43.12           N  
ATOM   4529  CA  THR A  61      -0.099  -6.220 144.368  1.00 43.12           C  
ATOM   4530  C   THR A  61      -0.275  -6.814 145.756  1.00 43.12           C  
ATOM   4531  O   THR A  61      -1.262  -7.513 146.015  1.00 43.12           O  
ATOM   4532  CB  THR A  61       0.616  -7.221 143.431  1.00  5.00           C  
ATOM   4533  OG1 THR A  61       0.134  -7.021 142.101  1.00  5.00           O  
ATOM   4534  CG2 THR A  61       0.380  -8.658 143.855  1.00  5.00           C  
ATOM   4535  N   GLU A  62       0.674  -6.518 146.645  1.00  5.60           N  
ATOM   4536  CA  GLU A  62       0.660  -7.032 148.010  1.00  5.60           C  
ATOM   4537  C   GLU A  62       0.010  -6.115 149.039  1.00  5.60           C  
ATOM   4538  O   GLU A  62      -0.050  -6.450 150.217  1.00  5.60           O  
ATOM   4539  CB  GLU A  62       2.086  -7.373 148.447  1.00 38.99           C  
ATOM   4540  CG  GLU A  62       2.589  -8.703 147.897  1.00 38.99           C  
ATOM   4541  CD  GLU A  62       4.089  -8.720 147.605  1.00 38.99           C  
ATOM   4542  OE1 GLU A  62       4.597  -9.796 147.208  1.00 38.99           O  
ATOM   4543  OE2 GLU A  62       4.753  -7.665 147.758  1.00 38.99           O  
ATOM   4544  N   MET A  63      -0.474  -4.958 148.602  1.00 10.73           N  
ATOM   4545  CA  MET A  63      -1.126  -4.039 149.525  1.00 10.73           C  
ATOM   4546  C   MET A  63      -2.349  -4.781 149.986  1.00 10.73           C  
ATOM   4547  O   MET A  63      -3.250  -5.038 149.196  1.00 10.73           O  
ATOM   4548  CB  MET A  63      -1.546  -2.757 148.814  1.00 94.98           C  
ATOM   4549  CG  MET A  63      -0.390  -1.945 148.257  1.00 94.98           C  
ATOM   4550  SD  MET A  63       0.337  -0.861 149.475  1.00 94.98           S  
ATOM   4551  CE  MET A  63      -0.691   0.535 149.225  1.00 94.98           C  
ATOM   4552  N   PRO A  64      -2.398  -5.144 151.272  1.00 60.59           N  
ATOM   4553  CA  PRO A  64      -3.537  -5.878 151.839  1.00 60.59           C  
ATOM   4554  C   PRO A  64      -4.863  -5.534 151.175  1.00 60.59           C  
ATOM   4555  O   PRO A  64      -5.527  -6.394 150.595  1.00 60.59           O  
ATOM   4556  CB  PRO A  64      -3.494  -5.482 153.312  1.00 55.10           C  
ATOM   4557  CG  PRO A  64      -2.000  -5.418 153.568  1.00 55.10           C  
ATOM   4558  CD  PRO A  64      -1.472  -4.696 152.335  1.00 55.10           C  
ATOM   4559  N   ARG A  65      -5.215  -4.257 151.245  1.00  5.00           N  
ATOM   4560  CA  ARG A  65      -6.457  -3.743 150.680  1.00  5.00           C  
ATOM   4561  C   ARG A  65      -6.560  -4.006 149.174  1.00  5.00           C  
ATOM   4562  O   ARG A  65      -7.654  -4.232 148.655  1.00  5.00           O  
ATOM   4563  CB  ARG A  65      -6.557  -2.241 150.978  1.00 15.19           C  
ATOM   4564  CG  ARG A  65      -7.915  -1.789 151.468  1.00 15.19           C  
ATOM   4565  CD  ARG A  65      -8.816  -1.503 150.304  1.00 15.19           C  
ATOM   4566  NE  ARG A  65      -8.250  -0.449 149.474  1.00 15.19           N  
ATOM   4567  CZ  ARG A  65      -8.605  -0.236 148.214  1.00 15.19           C  
ATOM   4568  NH1 ARG A  65      -9.518  -1.014 147.647  1.00 15.19           N  
ATOM   4569  NH2 ARG A  65      -8.057   0.749 147.522  1.00 15.19           N  
ATOM   4570  N   ILE A  66      -5.425  -3.984 148.481  1.00  9.87           N  
ATOM   4571  CA  ILE A  66      -5.401  -4.236 147.042  1.00  9.87           C  
ATOM   4572  C   ILE A  66      -5.485  -5.725 146.744  1.00  9.87           C  
ATOM   4573  O   ILE A  66      -6.167  -6.134 145.809  1.00  9.87           O  
ATOM   4574  CB  ILE A  66      -4.111  -3.716 146.390  1.00  5.00           C  
ATOM   4575  CG1 ILE A  66      -4.018  -2.196 146.544  1.00  5.00           C  
ATOM   4576  CG2 ILE A  66      -4.075  -4.125 144.924  1.00  5.00           C  
ATOM   4577  CD1 ILE A  66      -5.174  -1.430 145.945  1.00  5.00           C  
ATOM   4578  N   ALA A  67      -4.787  -6.539 147.528  1.00 42.55           N  
ATOM   4579  CA  ALA A  67      -4.810  -7.975 147.299  1.00 42.55           C  
ATOM   4580  C   ALA A  67      -6.165  -8.530 147.694  1.00 42.55           C  
ATOM   4581  O   ALA A  67      -6.539  -9.621 147.273  1.00 42.55           O  
ATOM   4582  CB  ALA A  67      -3.710  -8.653 148.077  1.00  5.00           C  
ATOM   4583  N   SER A  68      -6.906  -7.774 148.496  1.00  5.00           N  
ATOM   4584  CA  SER A  68      -8.242  -8.197 148.909  1.00  5.00           C  
ATOM   4585  C   SER A  68      -9.300  -7.845 147.855  1.00  5.00           C  
ATOM   4586  O   SER A  68     -10.160  -8.662 147.546  1.00  5.00           O  
ATOM   4587  CB  SER A  68      -8.617  -7.568 150.253  1.00 32.89           C  
ATOM   4588  OG  SER A  68      -7.819  -8.096 151.298  1.00 32.89           O  
ATOM   4589  N   GLU A  69      -9.249  -6.636 147.303  1.00  5.00           N  
ATOM   4590  CA  GLU A  69     -10.216  -6.258 146.277  1.00  5.00           C  
ATOM   4591  C   GLU A  69      -9.941  -7.005 144.988  1.00  5.00           C  
ATOM   4592  O   GLU A  69     -10.852  -7.288 144.217  1.00  5.00           O  
ATOM   4593  CB  GLU A  69     -10.185  -4.755 146.025  1.00 22.07           C  
ATOM   4594  CG  GLU A  69     -11.135  -3.996 146.938  1.00 22.07           C  
ATOM   4595  CD  GLU A  69     -12.582  -4.417 146.732  1.00 22.07           C  
ATOM   4596  OE1 GLU A  69     -13.167  -4.034 145.692  1.00 22.07           O  
ATOM   4597  OE2 GLU A  69     -13.124  -5.141 147.601  1.00 22.07           O  
ATOM   4598  N   TRP A  70      -8.676  -7.335 144.769  1.00 23.75           N  
ATOM   4599  CA  TRP A  70      -8.276  -8.066 143.581  1.00 23.75           C  
ATOM   4600  C   TRP A  70      -8.930  -9.443 143.605  1.00 23.75           C  
ATOM   4601  O   TRP A  70      -9.570  -9.864 142.636  1.00 23.75           O  
ATOM   4602  CB  TRP A  70      -6.753  -8.219 143.546  1.00  6.07           C  
ATOM   4603  CG  TRP A  70      -6.212  -8.802 142.261  1.00  6.07           C  
ATOM   4604  CD1 TRP A  70      -6.262 -10.105 141.856  1.00  6.07           C  
ATOM   4605  CD2 TRP A  70      -5.554  -8.087 141.215  1.00  6.07           C  
ATOM   4606  NE1 TRP A  70      -5.676 -10.247 140.625  1.00  6.07           N  
ATOM   4607  CE2 TRP A  70      -5.233  -9.021 140.205  1.00  6.07           C  
ATOM   4608  CE3 TRP A  70      -5.198  -6.744 141.033  1.00  6.07           C  
ATOM   4609  CZ2 TRP A  70      -4.578  -8.655 139.030  1.00  6.07           C  
ATOM   4610  CZ3 TRP A  70      -4.545  -6.381 139.869  1.00  6.07           C  
ATOM   4611  CH2 TRP A  70      -4.242  -7.333 138.880  1.00  6.07           C  
ATOM   4612  N   ASN A  71      -8.769 -10.137 144.726  1.00 11.07           N  
ATOM   4613  CA  ASN A  71      -9.321 -11.473 144.885  1.00 11.07           C  
ATOM   4614  C   ASN A  71     -10.840 -11.458 144.893  1.00 11.07           C  
ATOM   4615  O   ASN A  71     -11.480 -12.483 144.676  1.00 11.07           O  
ATOM   4616  CB  ASN A  71      -8.800 -12.089 146.175  1.00  6.55           C  
ATOM   4617  CG  ASN A  71      -8.644 -13.580 146.073  1.00  6.55           C  
ATOM   4618  OD1 ASN A  71      -8.073 -14.082 145.104  1.00  6.55           O  
ATOM   4619  ND2 ASN A  71      -9.137 -14.301 147.072  1.00  6.55           N  
ATOM   4620  N   ARG A  72     -11.409 -10.288 145.156  1.00 16.12           N  
ATOM   4621  CA  ARG A  72     -12.856 -10.129 145.176  1.00 16.12           C  
ATOM   4622  C   ARG A  72     -13.312 -10.108 143.733  1.00 16.12           C  
ATOM   4623  O   ARG A  72     -14.441 -10.472 143.419  1.00 16.12           O  
ATOM   4624  CB  ARG A  72     -13.256  -8.807 145.836  1.00 41.04           C  
ATOM   4625  CG  ARG A  72     -14.762  -8.604 145.924  1.00 41.04           C  
ATOM   4626  CD  ARG A  72     -15.135  -7.135 145.813  1.00 41.04           C  
ATOM   4627  NE  ARG A  72     -14.864  -6.619 144.474  1.00 41.04           N  
ATOM   4628  CZ  ARG A  72     -15.057  -5.358 144.100  1.00 41.04           C  
ATOM   4629  NH1 ARG A  72     -15.526  -4.471 144.964  1.00 41.04           N  
ATOM   4630  NH2 ARG A  72     -14.785  -4.983 142.856  1.00 41.04           N  
ATOM   4631  N   VAL A  73     -12.407  -9.682 142.860  1.00  5.00           N  
ATOM   4632  CA  VAL A  73     -12.686  -9.575 141.438  1.00  5.00           C  
ATOM   4633  C   VAL A  73     -12.405 -10.847 140.664  1.00  5.00           C  
ATOM   4634  O   VAL A  73     -13.327 -11.541 140.253  1.00  5.00           O  
ATOM   4635  CB  VAL A  73     -11.854  -8.445 140.798  1.00 16.10           C  
ATOM   4636  CG1 VAL A  73     -12.231  -8.285 139.336  1.00 16.10           C  
ATOM   4637  CG2 VAL A  73     -12.061  -7.147 141.562  1.00 16.10           C  
ATOM   4638  N   PHE A  74     -11.122 -11.138 140.471  1.00 44.95           N  
ATOM   4639  CA  PHE A  74     -10.696 -12.308 139.709  1.00 44.95           C  
ATOM   4640  C   PHE A  74     -10.759 -13.640 140.454  1.00 44.95           C  
ATOM   4641  O   PHE A  74     -10.547 -14.702 139.862  1.00 44.95           O  
ATOM   4642  CB  PHE A  74      -9.282 -12.094 139.178  1.00 25.50           C  
ATOM   4643  CG  PHE A  74      -9.107 -10.807 138.429  1.00 25.50           C  
ATOM   4644  CD1 PHE A  74      -8.781  -9.633 139.102  1.00 25.50           C  
ATOM   4645  CD2 PHE A  74      -9.258 -10.770 137.052  1.00 25.50           C  
ATOM   4646  CE1 PHE A  74      -8.601  -8.434 138.404  1.00 25.50           C  
ATOM   4647  CE2 PHE A  74      -9.080  -9.575 136.344  1.00 25.50           C  
ATOM   4648  CZ  PHE A  74      -8.751  -8.406 137.020  1.00 25.50           C  
ATOM   4649  N   ARG A  75     -11.045 -13.578 141.751  1.00  5.00           N  
ATOM   4650  CA  ARG A  75     -11.146 -14.777 142.564  1.00  5.00           C  
ATOM   4651  C   ARG A  75      -9.861 -15.595 142.510  1.00  5.00           C  
ATOM   4652  O   ARG A  75      -9.918 -16.784 142.228  1.00  5.00           O  
ATOM   4653  CB  ARG A  75     -12.298 -15.648 142.062  1.00 13.90           C  
ATOM   4654  CG  ARG A  75     -13.645 -14.963 141.995  1.00 13.90           C  
ATOM   4655  CD  ARG A  75     -14.431 -15.490 140.798  1.00 13.90           C  
ATOM   4656  NE  ARG A  75     -15.846 -15.140 140.851  1.00 13.90           N  
ATOM   4657  CZ  ARG A  75     -16.738 -15.762 141.615  1.00 13.90           C  
ATOM   4658  NH1 ARG A  75     -16.356 -16.772 142.389  1.00 13.90           N  
ATOM   4659  NH2 ARG A  75     -18.010 -15.376 141.607  1.00 13.90           N  
ATOM   4660  N   GLN A  76      -8.711 -14.976 142.772  1.00 35.81           N  
ATOM   4661  CA  GLN A  76      -7.444 -15.719 142.735  1.00 35.81           C  
ATOM   4662  C   GLN A  76      -6.280 -15.121 143.499  1.00 35.81           C  
ATOM   4663  O   GLN A  76      -5.743 -15.752 144.410  1.00 35.81           O  
ATOM   4664  CB  GLN A  76      -6.975 -15.931 141.298  1.00 49.92           C  
ATOM   4665  CG  GLN A  76      -7.574 -17.125 140.611  1.00 49.92           C  
ATOM   4666  CD  GLN A  76      -7.103 -17.242 139.186  1.00 49.92           C  
ATOM   4667  OE1 GLN A  76      -5.900 -17.279 138.922  1.00 49.92           O  
ATOM   4668  NE2 GLN A  76      -8.048 -17.302 138.254  1.00 49.92           N  
ATOM   4669  N   LEU A  77      -5.903 -13.911 143.096  1.00 13.46           N  
ATOM   4670  CA  LEU A  77      -4.767 -13.145 143.629  1.00 13.46           C  
ATOM   4671  C   LEU A  77      -3.766 -13.049 142.468  1.00 13.46           C  
ATOM   4672  O   LEU A  77      -3.506 -14.028 141.762  1.00 13.46           O  
ATOM   4673  CB  LEU A  77      -4.123 -13.817 144.863  1.00  5.00           C  
ATOM   4674  CG  LEU A  77      -4.896 -13.648 146.188  1.00  5.00           C  
ATOM   4675  CD1 LEU A  77      -4.515 -14.730 147.169  1.00  5.00           C  
ATOM   4676  CD2 LEU A  77      -4.633 -12.273 146.775  1.00  5.00           C  
ATOM   4677  N   PRO A  78      -3.212 -11.848 142.241  1.00 52.90           N  
ATOM   4678  CA  PRO A  78      -2.245 -11.560 141.173  1.00 52.90           C  
ATOM   4679  C   PRO A  78      -1.172 -12.624 140.998  1.00 52.90           C  
ATOM   4680  O   PRO A  78      -0.693 -13.214 141.971  1.00 52.90           O  
ATOM   4681  CB  PRO A  78      -1.648 -10.232 141.606  1.00  5.00           C  
ATOM   4682  CG  PRO A  78      -2.785  -9.589 142.359  1.00  5.00           C  
ATOM   4683  CD  PRO A  78      -3.329 -10.714 143.172  1.00  5.00           C  
ATOM   4684  N   THR A  79      -0.780 -12.852 139.749  1.00  5.00           N  
ATOM   4685  CA  THR A  79       0.240 -13.848 139.446  1.00  5.00           C  
ATOM   4686  C   THR A  79       1.348 -13.264 138.571  1.00  5.00           C  
ATOM   4687  O   THR A  79       1.260 -12.123 138.125  1.00  5.00           O  
ATOM   4688  CB  THR A  79      -0.380 -15.048 138.731  1.00 19.15           C  
ATOM   4689  OG1 THR A  79      -0.645 -14.705 137.368  1.00 19.15           O  
ATOM   4690  CG2 THR A  79      -1.693 -15.426 139.391  1.00 19.15           C  
ATOM   4691  N   GLU A  80       2.388 -14.056 138.326  1.00 23.44           N  
ATOM   4692  CA  GLU A  80       3.525 -13.624 137.518  1.00 23.44           C  
ATOM   4693  C   GLU A  80       3.063 -13.152 136.145  1.00 23.44           C  
ATOM   4694  O   GLU A  80       3.716 -12.337 135.497  1.00 23.44           O  
ATOM   4695  CB  GLU A  80       4.527 -14.775 137.380  1.00 21.21           C  
ATOM   4696  CG  GLU A  80       5.894 -14.387 136.824  1.00 21.21           C  
ATOM   4697  CD  GLU A  80       6.504 -13.178 137.519  1.00 21.21           C  
ATOM   4698  OE1 GLU A  80       6.449 -13.108 138.771  1.00 21.21           O  
ATOM   4699  OE2 GLU A  80       7.049 -12.302 136.809  1.00 21.21           O  
ATOM   4700  N   ALA A  81       1.931 -13.677 135.701  1.00  7.82           N  
ATOM   4701  CA  ALA A  81       1.379 -13.280 134.416  1.00  7.82           C  
ATOM   4702  C   ALA A  81       0.894 -11.851 134.570  1.00  7.82           C  
ATOM   4703  O   ALA A  81       1.429 -10.939 133.945  1.00  7.82           O  
ATOM   4704  CB  ALA A  81       0.217 -14.184 134.041  1.00  5.00           C  
ATOM   4705  N   ASP A  82      -0.111 -11.675 135.425  1.00  5.83           N  
ATOM   4706  CA  ASP A  82      -0.711 -10.376 135.707  1.00  5.83           C  
ATOM   4707  C   ASP A  82       0.299  -9.242 135.892  1.00  5.83           C  
ATOM   4708  O   ASP A  82       0.090  -8.125 135.406  1.00  5.83           O  
ATOM   4709  CB  ASP A  82      -1.586 -10.471 136.953  1.00 46.65           C  
ATOM   4710  CG  ASP A  82      -2.637 -11.548 136.839  1.00 46.65           C  
ATOM   4711  OD1 ASP A  82      -3.105 -11.780 135.702  1.00 46.65           O  
ATOM   4712  OD2 ASP A  82      -3.002 -12.148 137.882  1.00 46.65           O  
ATOM   4713  N   ILE A  83       1.385  -9.519 136.606  1.00 34.41           N  
ATOM   4714  CA  ILE A  83       2.423  -8.514 136.834  1.00 34.41           C  
ATOM   4715  C   ILE A  83       2.990  -8.049 135.499  1.00 34.41           C  
ATOM   4716  O   ILE A  83       3.058  -6.852 135.218  1.00 34.41           O  
ATOM   4717  CB  ILE A  83       3.569  -9.089 137.675  1.00  5.00           C  
ATOM   4718  CG1 ILE A  83       3.024  -9.601 139.013  1.00  5.00           C  
ATOM   4719  CG2 ILE A  83       4.645  -8.060 137.852  1.00  5.00           C  
ATOM   4720  CD1 ILE A  83       1.944  -8.734 139.624  1.00  5.00           C  
ATOM   4721  N   GLN A  84       3.395  -9.023 134.691  1.00  5.37           N  
ATOM   4722  CA  GLN A  84       3.938  -8.778 133.367  1.00  5.37           C  
ATOM   4723  C   GLN A  84       2.921  -7.969 132.593  1.00  5.37           C  
ATOM   4724  O   GLN A  84       3.198  -6.857 132.166  1.00  5.37           O  
ATOM   4725  CB  GLN A  84       4.175 -10.104 132.653  1.00 83.86           C  
ATOM   4726  CG  GLN A  84       5.612 -10.350 132.245  1.00 83.86           C  
ATOM   4727  CD  GLN A  84       6.568 -10.329 133.420  1.00 83.86           C  
ATOM   4728  OE1 GLN A  84       6.385 -11.044 134.409  1.00 83.86           O  
ATOM   4729  NE2 GLN A  84       7.605  -9.508 133.313  1.00 83.86           N  
ATOM   4730  N   GLU A  85       1.735  -8.539 132.417  1.00 30.24           N  
ATOM   4731  CA  GLU A  85       0.671  -7.858 131.697  1.00 30.24           C  
ATOM   4732  C   GLU A  85       0.570  -6.427 132.161  1.00 30.24           C  
ATOM   4733  O   GLU A  85       0.363  -5.536 131.351  1.00 30.24           O  
ATOM   4734  CB  GLU A  85      -0.686  -8.523 131.934  1.00 91.59           C  
ATOM   4735  CG  GLU A  85      -1.876  -7.652 131.486  1.00 91.59           C  
ATOM   4736  CD  GLU A  85      -3.223  -8.125 132.027  1.00 91.59           C  
ATOM   4737  OE1 GLU A  85      -3.380  -8.201 133.266  1.00 91.59           O  
ATOM   4738  OE2 GLU A  85      -4.126  -8.414 131.212  1.00 91.59           O  
ATOM   4739  N   MET A  86       0.709  -6.208 133.465  1.00 18.48           N  
ATOM   4740  CA  MET A  86       0.599  -4.864 134.009  1.00 18.48           C  
ATOM   4741  C   MET A  86       1.786  -3.958 133.716  1.00 18.48           C  
ATOM   4742  O   MET A  86       1.596  -2.831 133.270  1.00 18.48           O  
ATOM   4743  CB  MET A  86       0.335  -4.916 135.511  1.00  5.00           C  
ATOM   4744  CG  MET A  86      -1.061  -5.404 135.855  1.00  5.00           C  
ATOM   4745  SD  MET A  86      -1.636  -4.858 137.470  1.00  5.00           S  
ATOM   4746  CE  MET A  86      -0.867  -6.097 138.567  1.00  5.00           C  
ATOM   4747  N   TYR A  87       3.007  -4.440 133.958  1.00  5.00           N  
ATOM   4748  CA  TYR A  87       4.189  -3.631 133.685  1.00  5.00           C  
ATOM   4749  C   TYR A  87       4.302  -3.384 132.190  1.00  5.00           C  
ATOM   4750  O   TYR A  87       5.014  -2.495 131.741  1.00  5.00           O  
ATOM   4751  CB  TYR A  87       5.466  -4.318 134.189  1.00 15.51           C  
ATOM   4752  CG  TYR A  87       6.724  -3.557 133.820  1.00 15.51           C  
ATOM   4753  CD1 TYR A  87       6.920  -2.242 134.258  1.00 15.51           C  
ATOM   4754  CD2 TYR A  87       7.674  -4.109 132.956  1.00 15.51           C  
ATOM   4755  CE1 TYR A  87       8.017  -1.495 133.839  1.00 15.51           C  
ATOM   4756  CE2 TYR A  87       8.776  -3.369 132.532  1.00 15.51           C  
ATOM   4757  CZ  TYR A  87       8.938  -2.062 132.973  1.00 15.51           C  
ATOM   4758  OH  TYR A  87       9.998  -1.309 132.528  1.00 15.51           O  
ATOM   4759  N   GLU A  88       3.598  -4.185 131.412  1.00 14.16           N  
ATOM   4760  CA  GLU A  88       3.629  -4.011 129.978  1.00 14.16           C  
ATOM   4761  C   GLU A  88       2.583  -2.971 129.631  1.00 14.16           C  
ATOM   4762  O   GLU A  88       2.896  -1.992 128.976  1.00 14.16           O  
ATOM   4763  CB  GLU A  88       3.370  -5.351 129.269  1.00 80.52           C  
ATOM   4764  CG  GLU A  88       4.462  -6.408 129.575  1.00 80.52           C  
ATOM   4765  CD  GLU A  88       4.195  -7.790 128.977  1.00 80.52           C  
ATOM   4766  OE1 GLU A  88       5.003  -8.713 129.229  1.00 80.52           O  
ATOM   4767  OE2 GLU A  88       3.188  -7.955 128.256  1.00 80.52           O  
ATOM   4768  N   GLU A  89       1.349  -3.150 130.085  1.00  5.00           N  
ATOM   4769  CA  GLU A  89       0.301  -2.174 129.794  1.00  5.00           C  
ATOM   4770  C   GLU A  89       0.577  -0.948 130.632  1.00  5.00           C  
ATOM   4771  O   GLU A  89      -0.337  -0.205 130.976  1.00  5.00           O  
ATOM   4772  CB  GLU A  89      -1.093  -2.712 130.143  1.00 45.94           C  
ATOM   4773  CG  GLU A  89      -1.585  -3.860 129.250  1.00 45.94           C  
ATOM   4774  CD  GLU A  89      -2.943  -4.421 129.674  1.00 45.94           C  
ATOM   4775  OE1 GLU A  89      -3.077  -4.825 130.849  1.00 45.94           O  
ATOM   4776  OE2 GLU A  89      -3.873  -4.464 128.828  1.00 45.94           O  
ATOM   4777  N   PHE A  90       1.845  -0.757 130.977  1.00 40.02           N  
ATOM   4778  CA  PHE A  90       2.284   0.379 131.773  1.00 40.02           C  
ATOM   4779  C   PHE A  90       3.098   1.259 130.850  1.00 40.02           C  
ATOM   4780  O   PHE A  90       2.663   2.347 130.484  1.00 40.02           O  
ATOM   4781  CB  PHE A  90       3.167  -0.102 132.923  1.00  6.04           C  
ATOM   4782  CG  PHE A  90       3.736   1.005 133.776  1.00  6.04           C  
ATOM   4783  CD1 PHE A  90       3.012   1.522 134.848  1.00  6.04           C  
ATOM   4784  CD2 PHE A  90       5.021   1.491 133.542  1.00  6.04           C  
ATOM   4785  CE1 PHE A  90       3.557   2.493 135.669  1.00  6.04           C  
ATOM   4786  CE2 PHE A  90       5.574   2.463 134.359  1.00  6.04           C  
ATOM   4787  CZ  PHE A  90       4.841   2.965 135.427  1.00  6.04           C  
ATOM   4788  N   GLU A  91       4.275   0.767 130.467  1.00  9.36           N  
ATOM   4789  CA  GLU A  91       5.186   1.489 129.584  1.00  9.36           C  
ATOM   4790  C   GLU A  91       4.490   2.218 128.434  1.00  9.36           C  
ATOM   4791  O   GLU A  91       4.658   3.427 128.274  1.00  9.36           O  
ATOM   4792  CB  GLU A  91       6.223   0.532 128.999  1.00 33.38           C  
ATOM   4793  CG  GLU A  91       7.026  -0.254 130.018  1.00 33.38           C  
ATOM   4794  CD  GLU A  91       8.174  -1.031 129.377  1.00 33.38           C  
ATOM   4795  OE1 GLU A  91       7.920  -1.845 128.458  1.00 33.38           O  
ATOM   4796  OE2 GLU A  91       9.335  -0.822 129.797  1.00 33.38           O  
ATOM   4797  N   GLU A  92       3.717   1.489 127.634  1.00  5.00           N  
ATOM   4798  CA  GLU A  92       3.020   2.093 126.497  1.00  5.00           C  
ATOM   4799  C   GLU A  92       2.217   3.322 126.918  1.00  5.00           C  
ATOM   4800  O   GLU A  92       2.232   4.349 126.235  1.00  5.00           O  
ATOM   4801  CB  GLU A  92       2.097   1.063 125.825  1.00 94.41           C  
ATOM   4802  CG  GLU A  92       0.952   0.565 126.701  1.00 94.41           C  
ATOM   4803  CD  GLU A  92       0.038  -0.426 125.984  1.00 94.41           C  
ATOM   4804  OE1 GLU A  92       0.511  -1.527 125.623  1.00 94.41           O  
ATOM   4805  OE2 GLU A  92      -1.156  -0.103 125.783  1.00 94.41           O  
ATOM   4806  N   ILE A  93       1.524   3.210 128.047  1.00  5.00           N  
ATOM   4807  CA  ILE A  93       0.716   4.312 128.574  1.00  5.00           C  
ATOM   4808  C   ILE A  93       1.604   5.465 129.034  1.00  5.00           C  
ATOM   4809  O   ILE A  93       1.210   6.626 129.003  1.00  5.00           O  
ATOM   4810  CB  ILE A  93      -0.115   3.871 129.781  1.00 10.49           C  
ATOM   4811  CG1 ILE A  93      -0.834   2.562 129.471  1.00 10.49           C  
ATOM   4812  CG2 ILE A  93      -1.111   4.963 130.152  1.00 10.49           C  
ATOM   4813  CD1 ILE A  93      -1.727   2.094 130.602  1.00 10.49           C  
ATOM   4814  N   LEU A  94       2.802   5.128 129.483  1.00  5.00           N  
ATOM   4815  CA  LEU A  94       3.731   6.135 129.945  1.00  5.00           C  
ATOM   4816  C   LEU A  94       4.301   6.865 128.735  1.00  5.00           C  
ATOM   4817  O   LEU A  94       4.195   8.088 128.622  1.00  5.00           O  
ATOM   4818  CB  LEU A  94       4.871   5.489 130.737  1.00  7.50           C  
ATOM   4819  CG  LEU A  94       5.617   6.483 131.636  1.00  7.50           C  
ATOM   4820  CD1 LEU A  94       4.944   6.504 133.022  1.00  7.50           C  
ATOM   4821  CD2 LEU A  94       7.095   6.103 131.750  1.00  7.50           C  
ATOM   4822  N   PHE A  95       4.906   6.103 127.828  1.00 20.42           N  
ATOM   4823  CA  PHE A  95       5.509   6.676 126.635  1.00 20.42           C  
ATOM   4824  C   PHE A  95       4.528   7.632 125.983  1.00 20.42           C  
ATOM   4825  O   PHE A  95       4.907   8.691 125.469  1.00 20.42           O  
ATOM   4826  CB  PHE A  95       5.879   5.572 125.642  1.00  5.00           C  
ATOM   4827  CG  PHE A  95       6.816   4.544 126.201  1.00  5.00           C  
ATOM   4828  CD1 PHE A  95       6.635   3.192 125.912  1.00  5.00           C  
ATOM   4829  CD2 PHE A  95       7.880   4.920 127.018  1.00  5.00           C  
ATOM   4830  CE1 PHE A  95       7.498   2.227 126.430  1.00  5.00           C  
ATOM   4831  CE2 PHE A  95       8.747   3.969 127.538  1.00  5.00           C  
ATOM   4832  CZ  PHE A  95       8.556   2.618 127.247  1.00  5.00           C  
ATOM   4833  N   ALA A  96       3.258   7.252 126.029  1.00 12.65           N  
ATOM   4834  CA  ALA A  96       2.198   8.031 125.421  1.00 12.65           C  
ATOM   4835  C   ALA A  96       1.868   9.329 126.129  1.00 12.65           C  
ATOM   4836  O   ALA A  96       1.452  10.284 125.487  1.00 12.65           O  
ATOM   4837  CB  ALA A  96       0.949   7.179 125.310  1.00  5.00           C  
ATOM   4838  N   ILE A  97       2.052   9.382 127.441  1.00 14.67           N  
ATOM   4839  CA  ILE A  97       1.702  10.591 128.180  1.00 14.67           C  
ATOM   4840  C   ILE A  97       2.857  11.228 128.919  1.00 14.67           C  
ATOM   4841  O   ILE A  97       2.668  12.179 129.667  1.00 14.67           O  
ATOM   4842  CB  ILE A  97       0.569  10.295 129.195  1.00 43.65           C  
ATOM   4843  CG1 ILE A  97       1.048   9.298 130.254  1.00 43.65           C  
ATOM   4844  CG2 ILE A  97      -0.659   9.733 128.463  1.00 43.65           C  
ATOM   4845  CD1 ILE A  97       1.682   9.940 131.445  1.00 43.65           C  
ATOM   4846  N   LEU A  98       4.056  10.717 128.694  1.00 25.01           N  
ATOM   4847  CA  LEU A  98       5.244  11.218 129.375  1.00 25.01           C  
ATOM   4848  C   LEU A  98       5.676  12.645 129.010  1.00 25.01           C  
ATOM   4849  O   LEU A  98       6.174  13.380 129.861  1.00 25.01           O  
ATOM   4850  CB  LEU A  98       6.395  10.234 129.148  1.00 12.64           C  
ATOM   4851  CG  LEU A  98       7.322   9.913 130.324  1.00 12.64           C  
ATOM   4852  CD1 LEU A  98       6.504   9.606 131.582  1.00 12.64           C  
ATOM   4853  CD2 LEU A  98       8.218   8.732 129.935  1.00 12.64           C  
ATOM   4854  N   PRO A  99       5.502  13.056 127.743  1.00 12.72           N  
ATOM   4855  CA  PRO A  99       5.914  14.414 127.396  1.00 12.72           C  
ATOM   4856  C   PRO A  99       5.149  15.496 128.147  1.00 12.72           C  
ATOM   4857  O   PRO A  99       5.654  16.600 128.323  1.00 12.72           O  
ATOM   4858  CB  PRO A  99       5.683  14.467 125.896  1.00 12.46           C  
ATOM   4859  CG  PRO A  99       6.002  13.086 125.486  1.00 12.46           C  
ATOM   4860  CD  PRO A  99       5.247  12.281 126.523  1.00 12.46           C  
ATOM   4861  N   ARG A 100       3.933  15.190 128.589  1.00 39.00           N  
ATOM   4862  CA  ARG A 100       3.149  16.167 129.339  1.00 39.00           C  
ATOM   4863  C   ARG A 100       3.841  16.494 130.660  1.00 39.00           C  
ATOM   4864  O   ARG A 100       3.523  17.492 131.311  1.00 39.00           O  
ATOM   4865  CB  ARG A 100       1.763  15.623 129.672  1.00 51.55           C  
ATOM   4866  CG  ARG A 100       0.767  15.573 128.544  1.00 51.55           C  
ATOM   4867  CD  ARG A 100      -0.618  15.293 129.124  1.00 51.55           C  
ATOM   4868  NE  ARG A 100      -1.650  15.206 128.094  1.00 51.55           N  
ATOM   4869  CZ  ARG A 100      -2.953  15.133 128.348  1.00 51.55           C  
ATOM   4870  NH1 ARG A 100      -3.393  15.140 129.601  1.00 51.55           N  
ATOM   4871  NH2 ARG A 100      -3.820  15.052 127.347  1.00 51.55           N  
ATOM   4872  N   TYR A 101       4.789  15.653 131.054  1.00  6.34           N  
ATOM   4873  CA  TYR A 101       5.472  15.842 132.320  1.00  6.34           C  
ATOM   4874  C   TYR A 101       6.954  16.143 132.199  1.00  6.34           C  
ATOM   4875  O   TYR A 101       7.688  16.066 133.181  1.00  6.34           O  
ATOM   4876  CB  TYR A 101       5.258  14.608 133.196  1.00  5.36           C  
ATOM   4877  CG  TYR A 101       3.803  14.229 133.356  1.00  5.36           C  
ATOM   4878  CD1 TYR A 101       3.078  13.727 132.288  1.00  5.36           C  
ATOM   4879  CD2 TYR A 101       3.136  14.432 134.559  1.00  5.36           C  
ATOM   4880  CE1 TYR A 101       1.728  13.444 132.404  1.00  5.36           C  
ATOM   4881  CE2 TYR A 101       1.780  14.150 134.685  1.00  5.36           C  
ATOM   4882  CZ  TYR A 101       1.083  13.664 133.598  1.00  5.36           C  
ATOM   4883  OH  TYR A 101      -0.272  13.448 133.678  1.00  5.36           O  
ATOM   4884  N   ALA A 102       7.410  16.484 131.007  1.00  5.97           N  
ATOM   4885  CA  ALA A 102       8.818  16.799 130.845  1.00  5.97           C  
ATOM   4886  C   ALA A 102       9.010  18.317 130.750  1.00  5.97           C  
ATOM   4887  O   ALA A 102       9.942  18.802 130.103  1.00  5.97           O  
ATOM   4888  CB  ALA A 102       9.366  16.105 129.609  1.00  5.00           C  
ATOM   4889  N   SER A 103       8.126  19.055 131.412  1.00 43.51           N  
ATOM   4890  CA  SER A 103       8.174  20.518 131.412  1.00 43.51           C  
ATOM   4891  C   SER A 103       8.971  20.994 132.619  1.00 43.51           C  
ATOM   4892  O   SER A 103       8.577  20.757 133.759  1.00 43.51           O  
ATOM   4893  CB  SER A 103       6.751  21.079 131.473  1.00  5.00           C  
ATOM   4894  OG  SER A 103       6.655  22.303 130.767  1.00  5.00           O  
ATOM   4895  N   PRO A 104      10.105  21.670 132.386  1.00  5.00           N  
ATOM   4896  CA  PRO A 104      10.966  22.175 133.462  1.00  5.00           C  
ATOM   4897  C   PRO A 104      10.271  23.023 134.527  1.00  5.00           C  
ATOM   4898  O   PRO A 104       9.534  23.969 134.234  1.00  5.00           O  
ATOM   4899  CB  PRO A 104      12.048  22.940 132.708  1.00  5.00           C  
ATOM   4900  CG  PRO A 104      12.185  22.158 131.455  1.00  5.00           C  
ATOM   4901  CD  PRO A 104      10.723  21.921 131.079  1.00  5.00           C  
ATOM   4902  N   ILE A 105      10.531  22.659 135.773  1.00  5.00           N  
ATOM   4903  CA  ILE A 105       9.958  23.315 136.925  1.00  5.00           C  
ATOM   4904  C   ILE A 105      10.343  24.774 136.996  1.00  5.00           C  
ATOM   4905  O   ILE A 105      11.498  25.120 136.793  1.00  5.00           O  
ATOM   4906  CB  ILE A 105      10.424  22.597 138.191  1.00  5.00           C  
ATOM   4907  CG1 ILE A 105       9.846  21.174 138.190  1.00  5.00           C  
ATOM   4908  CG2 ILE A 105      10.036  23.392 139.420  1.00  5.00           C  
ATOM   4909  CD1 ILE A 105      10.490  20.231 139.176  1.00  5.00           C  
ATOM   4910  N   ASN A 106       9.363  25.628 137.274  1.00  6.41           N  
ATOM   4911  CA  ASN A 106       9.610  27.066 137.391  1.00  6.41           C  
ATOM   4912  C   ASN A 106      10.693  27.220 138.437  1.00  6.41           C  
ATOM   4913  O   ASN A 106      10.485  26.856 139.587  1.00  6.41           O  
ATOM   4914  CB  ASN A 106       8.350  27.825 137.858  1.00 34.10           C  
ATOM   4915  CG  ASN A 106       7.207  27.783 136.838  1.00 34.10           C  
ATOM   4916  OD1 ASN A 106       7.338  28.267 135.708  1.00 34.10           O  
ATOM   4917  ND2 ASN A 106       6.077  27.208 137.242  1.00 34.10           N  
ATOM   4918  N   ALA A 107      11.844  27.740 138.024  1.00  5.00           N  
ATOM   4919  CA  ALA A 107      12.984  27.948 138.913  1.00  5.00           C  
ATOM   4920  C   ALA A 107      14.289  27.389 138.354  1.00  5.00           C  
ATOM   4921  O   ALA A 107      15.281  28.112 138.181  1.00  5.00           O  
ATOM   4922  CB  ALA A 107      12.723  27.303 140.306  1.00 28.31           C  
ATOM   4923  N   VAL A 108      14.268  26.086 138.089  1.00  5.00           N  
ATOM   4924  CA  VAL A 108      15.432  25.360 137.615  1.00  5.00           C  
ATOM   4925  C   VAL A 108      16.093  25.885 136.354  1.00  5.00           C  
ATOM   4926  O   VAL A 108      17.318  25.894 136.265  1.00  5.00           O  
ATOM   4927  CB  VAL A 108      15.112  23.869 137.409  1.00  5.00           C  
ATOM   4928  CG1 VAL A 108      16.397  23.061 137.550  1.00  5.00           C  
ATOM   4929  CG2 VAL A 108      14.053  23.407 138.413  1.00  5.00           C  
ATOM   4930  N   LYS A 109      15.304  26.314 135.376  1.00  5.00           N  
ATOM   4931  CA  LYS A 109      15.895  26.828 134.147  1.00  5.00           C  
ATOM   4932  C   LYS A 109      16.817  28.000 134.510  1.00  5.00           C  
ATOM   4933  O   LYS A 109      18.011  27.996 134.195  1.00  5.00           O  
ATOM   4934  CB  LYS A 109      14.800  27.292 133.179  1.00 38.34           C  
ATOM   4935  CG  LYS A 109      15.175  27.147 131.697  1.00 38.34           C  
ATOM   4936  CD  LYS A 109      14.082  27.633 130.755  1.00 38.34           C  
ATOM   4937  CE  LYS A 109      12.766  26.914 131.004  1.00 38.34           C  
ATOM   4938  NZ  LYS A 109      12.208  27.187 132.365  1.00 38.34           N  
ATOM   4939  N   GLU A 110      16.246  28.980 135.202  1.00 13.20           N  
ATOM   4940  CA  GLU A 110      16.946  30.185 135.638  1.00 13.20           C  
ATOM   4941  C   GLU A 110      18.151  29.945 136.542  1.00 13.20           C  
ATOM   4942  O   GLU A 110      19.015  30.803 136.647  1.00 13.20           O  
ATOM   4943  CB  GLU A 110      15.961  31.135 136.337  1.00 12.57           C  
ATOM   4944  CG  GLU A 110      14.619  30.506 136.800  1.00 12.57           C  
ATOM   4945  CD  GLU A 110      13.524  30.468 135.712  1.00 12.57           C  
ATOM   4946  OE1 GLU A 110      13.196  31.536 135.149  1.00 12.57           O  
ATOM   4947  OE2 GLU A 110      12.972  29.379 135.424  1.00 12.57           O  
ATOM   4948  N   VAL A 111      18.214  28.780 137.181  1.00  5.00           N  
ATOM   4949  CA  VAL A 111      19.318  28.447 138.091  1.00  5.00           C  
ATOM   4950  C   VAL A 111      20.482  27.754 137.400  1.00  5.00           C  
ATOM   4951  O   VAL A 111      21.639  27.997 137.725  1.00  5.00           O  
ATOM   4952  CB  VAL A 111      18.840  27.528 139.250  1.00  5.00           C  
ATOM   4953  CG1 VAL A 111      20.020  27.133 140.135  1.00  5.00           C  
ATOM   4954  CG2 VAL A 111      17.782  28.234 140.072  1.00  5.00           C  
ATOM   4955  N   ILE A 112      20.173  26.870 136.459  1.00  5.00           N  
ATOM   4956  CA  ILE A 112      21.215  26.157 135.738  1.00  5.00           C  
ATOM   4957  C   ILE A 112      22.085  27.186 135.036  1.00  5.00           C  
ATOM   4958  O   ILE A 112      23.301  27.070 134.999  1.00  5.00           O  
ATOM   4959  CB  ILE A 112      20.628  25.226 134.660  1.00 29.81           C  
ATOM   4960  CG1 ILE A 112      19.461  24.402 135.224  1.00 29.81           C  
ATOM   4961  CG2 ILE A 112      21.728  24.332 134.112  1.00 29.81           C  
ATOM   4962  CD1 ILE A 112      19.827  23.457 136.339  1.00 29.81           C  
ATOM   4963  N   ALA A 113      21.440  28.201 134.476  1.00  5.00           N  
ATOM   4964  CA  ALA A 113      22.136  29.259 133.765  1.00  5.00           C  
ATOM   4965  C   ALA A 113      23.210  29.893 134.632  1.00  5.00           C  
ATOM   4966  O   ALA A 113      24.317  30.188 134.171  1.00  5.00           O  
ATOM   4967  CB  ALA A 113      21.150  30.299 133.348  1.00  5.00           C  
ATOM   4968  N   SER A 114      22.864  30.096 135.898  1.00  5.00           N  
ATOM   4969  CA  SER A 114      23.744  30.706 136.881  1.00  5.00           C  
ATOM   4970  C   SER A 114      24.935  29.844 137.288  1.00  5.00           C  
ATOM   4971  O   SER A 114      26.005  30.362 137.589  1.00  5.00           O  
ATOM   4972  CB  SER A 114      22.911  31.054 138.092  1.00  5.00           C  
ATOM   4973  OG  SER A 114      21.629  31.460 137.652  1.00  5.00           O  
ATOM   4974  N   LEU A 115      24.752  28.530 137.326  1.00 30.79           N  
ATOM   4975  CA  LEU A 115      25.859  27.638 137.665  1.00 30.79           C  
ATOM   4976  C   LEU A 115      26.749  27.659 136.435  1.00 30.79           C  
ATOM   4977  O   LEU A 115      27.978  27.736 136.528  1.00 30.79           O  
ATOM   4978  CB  LEU A 115      25.384  26.198 137.885  1.00  5.00           C  
ATOM   4979  CG  LEU A 115      24.255  25.904 138.863  1.00  5.00           C  
ATOM   4980  CD1 LEU A 115      24.066  24.410 138.920  1.00  5.00           C  
ATOM   4981  CD2 LEU A 115      24.588  26.457 140.232  1.00  5.00           C  
ATOM   4982  N   ARG A 116      26.088  27.572 135.279  1.00  5.63           N  
ATOM   4983  CA  ARG A 116      26.741  27.576 133.979  1.00  5.63           C  
ATOM   4984  C   ARG A 116      27.655  28.782 133.851  1.00  5.63           C  
ATOM   4985  O   ARG A 116      28.783  28.665 133.359  1.00  5.63           O  
ATOM   4986  CB  ARG A 116      25.688  27.593 132.860  1.00 33.70           C  
ATOM   4987  CG  ARG A 116      25.026  26.250 132.577  1.00 33.70           C  
ATOM   4988  CD  ARG A 116      25.994  25.316 131.882  1.00 33.70           C  
ATOM   4989  NE  ARG A 116      25.407  24.047 131.451  1.00 33.70           N  
ATOM   4990  CZ  ARG A 116      24.211  23.921 130.881  1.00 33.70           C  
ATOM   4991  NH1 ARG A 116      23.450  24.985 130.686  1.00 33.70           N  
ATOM   4992  NH2 ARG A 116      23.792  22.734 130.464  1.00 33.70           N  
ATOM   4993  N   GLU A 117      27.170  29.937 134.300  1.00  5.00           N  
ATOM   4994  CA  GLU A 117      27.960  31.159 134.234  1.00  5.00           C  
ATOM   4995  C   GLU A 117      29.226  30.993 135.068  1.00  5.00           C  
ATOM   4996  O   GLU A 117      30.265  31.551 134.733  1.00  5.00           O  
ATOM   4997  CB  GLU A 117      27.140  32.361 134.735  1.00 60.80           C  
ATOM   4998  CG  GLU A 117      25.929  32.728 133.847  1.00 60.80           C  
ATOM   4999  CD  GLU A 117      25.098  33.900 134.387  1.00 60.80           C  
ATOM   5000  OE1 GLU A 117      25.671  34.992 134.617  1.00 60.80           O  
ATOM   5001  OE2 GLU A 117      23.871  33.728 134.574  1.00 60.80           O  
ATOM   5002  N   ARG A 118      29.141  30.200 136.132  1.00  7.11           N  
ATOM   5003  CA  ARG A 118      30.278  29.959 137.019  1.00  7.11           C  
ATOM   5004  C   ARG A 118      31.217  28.839 136.558  1.00  7.11           C  
ATOM   5005  O   ARG A 118      32.241  28.571 137.194  1.00  7.11           O  
ATOM   5006  CB  ARG A 118      29.774  29.629 138.411  1.00 42.94           C  
ATOM   5007  CG  ARG A 118      28.780  30.620 138.949  1.00 42.94           C  
ATOM   5008  CD  ARG A 118      28.518  30.310 140.395  1.00 42.94           C  
ATOM   5009  NE  ARG A 118      29.781  30.065 141.071  1.00 42.94           N  
ATOM   5010  CZ  ARG A 118      29.893  29.562 142.293  1.00 42.94           C  
ATOM   5011  NH1 ARG A 118      28.800  29.248 142.984  1.00 42.94           N  
ATOM   5012  NH2 ARG A 118      31.099  29.362 142.811  1.00 42.94           N  
ATOM   5013  N   GLY A 119      30.853  28.174 135.464  1.00 42.97           N  
ATOM   5014  CA  GLY A 119      31.672  27.107 134.926  1.00 42.97           C  
ATOM   5015  C   GLY A 119      31.480  25.785 135.623  1.00 42.97           C  
ATOM   5016  O   GLY A 119      32.419  24.996 135.730  1.00 42.97           O  
ATOM   5017  N   ILE A 120      30.268  25.529 136.098  1.00  6.85           N  
ATOM   5018  CA  ILE A 120      29.992  24.281 136.791  1.00  6.85           C  
ATOM   5019  C   ILE A 120      29.323  23.288 135.848  1.00  6.85           C  
ATOM   5020  O   ILE A 120      28.193  23.506 135.414  1.00  6.85           O  
ATOM   5021  CB  ILE A 120      29.088  24.531 138.004  1.00 27.04           C  
ATOM   5022  CG1 ILE A 120      29.684  25.648 138.852  1.00 27.04           C  
ATOM   5023  CG2 ILE A 120      28.973  23.267 138.850  1.00 27.04           C  
ATOM   5024  CD1 ILE A 120      28.882  25.972 140.081  1.00 27.04           C  
ATOM   5025  N   LYS A 121      30.011  22.191 135.531  1.00  5.00           N  
ATOM   5026  CA  LYS A 121      29.445  21.200 134.621  1.00  5.00           C  
ATOM   5027  C   LYS A 121      28.173  20.585 135.204  1.00  5.00           C  
ATOM   5028  O   LYS A 121      28.164  20.139 136.340  1.00  5.00           O  
ATOM   5029  CB  LYS A 121      30.463  20.106 134.328  1.00 57.19           C  
ATOM   5030  CG  LYS A 121      31.861  20.620 134.075  1.00 57.19           C  
ATOM   5031  CD  LYS A 121      32.711  20.433 135.326  1.00 57.19           C  
ATOM   5032  CE  LYS A 121      34.133  20.954 135.145  1.00 57.19           C  
ATOM   5033  NZ  LYS A 121      34.231  22.454 135.206  1.00 57.19           N  
ATOM   5034  N   ILE A 122      27.102  20.570 134.422  1.00  9.20           N  
ATOM   5035  CA  ILE A 122      25.828  20.019 134.871  1.00  9.20           C  
ATOM   5036  C   ILE A 122      25.628  18.574 134.418  1.00  9.20           C  
ATOM   5037  O   ILE A 122      25.775  18.263 133.235  1.00  9.20           O  
ATOM   5038  CB  ILE A 122      24.661  20.854 134.325  1.00  5.00           C  
ATOM   5039  CG1 ILE A 122      24.860  22.315 134.680  1.00  5.00           C  
ATOM   5040  CG2 ILE A 122      23.360  20.345 134.899  1.00  5.00           C  
ATOM   5041  CD1 ILE A 122      24.896  22.551 136.168  1.00  5.00           C  
ATOM   5042  N   GLY A 123      25.284  17.696 135.353  1.00  5.00           N  
ATOM   5043  CA  GLY A 123      25.066  16.299 135.009  1.00  5.00           C  
ATOM   5044  C   GLY A 123      23.705  15.864 135.504  1.00  5.00           C  
ATOM   5045  O   GLY A 123      22.910  16.707 135.897  1.00  5.00           O  
ATOM   5046  N   SER A 124      23.421  14.565 135.473  1.00  5.00           N  
ATOM   5047  CA  SER A 124      22.149  14.052 135.963  1.00  5.00           C  
ATOM   5048  C   SER A 124      22.098  12.535 135.913  1.00  5.00           C  
ATOM   5049  O   SER A 124      22.808  11.910 135.130  1.00  5.00           O  
ATOM   5050  CB  SER A 124      20.987  14.617 135.153  1.00  5.00           C  
ATOM   5051  OG  SER A 124      20.972  14.078 133.850  1.00  5.00           O  
ATOM   5052  N   THR A 125      21.277  11.949 136.778  1.00  5.00           N  
ATOM   5053  CA  THR A 125      21.082  10.505 136.829  1.00  5.00           C  
ATOM   5054  C   THR A 125      19.575  10.364 136.873  1.00  5.00           C  
ATOM   5055  O   THR A 125      18.874  11.353 136.896  1.00  5.00           O  
ATOM   5056  CB  THR A 125      21.682   9.851 138.101  1.00  5.00           C  
ATOM   5057  OG1 THR A 125      21.149  10.481 139.268  1.00  5.00           O  
ATOM   5058  CG2 THR A 125      23.185   9.958 138.103  1.00  5.00           C  
ATOM   5059  N   THR A 126      19.061   9.150 136.899  1.00  5.46           N  
ATOM   5060  CA  THR A 126      17.620   8.992 136.905  1.00  5.46           C  
ATOM   5061  C   THR A 126      17.198   7.545 137.170  1.00  5.46           C  
ATOM   5062  O   THR A 126      18.022   6.695 137.515  1.00  5.46           O  
ATOM   5063  CB  THR A 126      17.055   9.455 135.545  1.00  5.00           C  
ATOM   5064  OG1 THR A 126      15.656   9.189 135.487  1.00  5.00           O  
ATOM   5065  CG2 THR A 126      17.742   8.731 134.408  1.00  5.00           C  
ATOM   5066  N   GLY A 127      15.901   7.287 137.017  1.00  9.12           N  
ATOM   5067  CA  GLY A 127      15.339   5.960 137.205  1.00  9.12           C  
ATOM   5068  C   GLY A 127      14.664   5.582 135.900  1.00  9.12           C  
ATOM   5069  O   GLY A 127      14.640   4.413 135.513  1.00  9.12           O  
ATOM   5070  N   TYR A 128      14.110   6.584 135.217  1.00  5.02           N  
ATOM   5071  CA  TYR A 128      13.455   6.363 133.938  1.00  5.02           C  
ATOM   5072  C   TYR A 128      14.484   5.621 133.100  1.00  5.02           C  
ATOM   5073  O   TYR A 128      15.683   5.896 133.184  1.00  5.02           O  
ATOM   5074  CB  TYR A 128      13.078   7.702 133.272  1.00 21.96           C  
ATOM   5075  CG  TYR A 128      11.853   8.415 133.866  1.00 21.96           C  
ATOM   5076  CD1 TYR A 128      11.665   9.799 133.697  1.00 21.96           C  
ATOM   5077  CD2 TYR A 128      10.871   7.706 134.571  1.00 21.96           C  
ATOM   5078  CE1 TYR A 128      10.538  10.455 134.210  1.00 21.96           C  
ATOM   5079  CE2 TYR A 128       9.737   8.353 135.089  1.00 21.96           C  
ATOM   5080  CZ  TYR A 128       9.577   9.721 134.905  1.00 21.96           C  
ATOM   5081  OH  TYR A 128       8.445  10.339 135.399  1.00 21.96           O  
ATOM   5082  N   THR A 129      14.008   4.653 132.325  1.00 38.81           N  
ATOM   5083  CA  THR A 129      14.853   3.844 131.461  1.00 38.81           C  
ATOM   5084  C   THR A 129      15.203   4.632 130.213  1.00 38.81           C  
ATOM   5085  O   THR A 129      14.486   5.552 129.843  1.00 38.81           O  
ATOM   5086  CB  THR A 129      14.122   2.579 131.040  1.00  5.00           C  
ATOM   5087  OG1 THR A 129      13.769   1.832 132.212  1.00  5.00           O  
ATOM   5088  CG2 THR A 129      14.996   1.734 130.128  1.00  5.00           C  
ATOM   5089  N   ARG A 130      16.302   4.266 129.564  1.00  5.00           N  
ATOM   5090  CA  ARG A 130      16.734   4.950 128.360  1.00  5.00           C  
ATOM   5091  C   ARG A 130      15.584   5.069 127.390  1.00  5.00           C  
ATOM   5092  O   ARG A 130      15.425   6.078 126.734  1.00  5.00           O  
ATOM   5093  CB  ARG A 130      17.865   4.188 127.710  1.00  6.08           C  
ATOM   5094  CG  ARG A 130      18.651   5.007 126.744  1.00  6.08           C  
ATOM   5095  CD  ARG A 130      19.792   4.181 126.199  1.00  6.08           C  
ATOM   5096  NE  ARG A 130      20.604   3.597 127.258  1.00  6.08           N  
ATOM   5097  CZ  ARG A 130      21.077   2.365 127.204  1.00  6.08           C  
ATOM   5098  NH1 ARG A 130      20.803   1.616 126.152  1.00  6.08           N  
ATOM   5099  NH2 ARG A 130      21.828   1.885 128.182  1.00  6.08           N  
ATOM   5100  N   GLU A 131      14.771   4.027 127.303  1.00 27.67           N  
ATOM   5101  CA  GLU A 131      13.623   4.054 126.411  1.00 27.67           C  
ATOM   5102  C   GLU A 131      12.757   5.271 126.719  1.00 27.67           C  
ATOM   5103  O   GLU A 131      12.209   5.886 125.807  1.00 27.67           O  
ATOM   5104  CB  GLU A 131      12.782   2.771 126.563  1.00 60.49           C  
ATOM   5105  CG  GLU A 131      12.299   2.491 127.997  1.00 60.49           C  
ATOM   5106  CD  GLU A 131      11.486   1.198 128.130  1.00 60.49           C  
ATOM   5107  OE1 GLU A 131      11.127   0.833 129.273  1.00 60.49           O  
ATOM   5108  OE2 GLU A 131      11.202   0.551 127.099  1.00 60.49           O  
ATOM   5109  N   MET A 132      12.655   5.620 128.002  1.00  5.00           N  
ATOM   5110  CA  MET A 132      11.838   6.752 128.459  1.00  5.00           C  
ATOM   5111  C   MET A 132      12.591   8.079 128.551  1.00  5.00           C  
ATOM   5112  O   MET A 132      12.086   9.120 128.127  1.00  5.00           O  
ATOM   5113  CB  MET A 132      11.248   6.450 129.832  1.00 31.83           C  
ATOM   5114  CG  MET A 132      10.514   5.124 129.951  1.00 31.83           C  
ATOM   5115  SD  MET A 132      10.351   4.604 131.690  1.00 31.83           S  
ATOM   5116  CE  MET A 132      11.085   2.967 131.618  1.00 31.83           C  
ATOM   5117  N   MET A 133      13.789   8.050 129.131  1.00  5.20           N  
ATOM   5118  CA  MET A 133      14.583   9.259 129.283  1.00  5.20           C  
ATOM   5119  C   MET A 133      14.764   9.944 127.959  1.00  5.20           C  
ATOM   5120  O   MET A 133      14.748  11.171 127.876  1.00  5.20           O  
ATOM   5121  CB  MET A 133      15.943   8.945 129.869  1.00 15.65           C  
ATOM   5122  CG  MET A 133      16.093   9.421 131.297  1.00 15.65           C  
ATOM   5123  SD  MET A 133      15.821  11.192 131.523  1.00 15.65           S  
ATOM   5124  CE  MET A 133      14.166  11.151 132.077  1.00 15.65           C  
ATOM   5125  N   ASP A 134      14.937   9.146 126.917  1.00  5.00           N  
ATOM   5126  CA  ASP A 134      15.102   9.691 125.586  1.00  5.00           C  
ATOM   5127  C   ASP A 134      13.911  10.556 125.211  1.00  5.00           C  
ATOM   5128  O   ASP A 134      14.087  11.597 124.587  1.00  5.00           O  
ATOM   5129  CB  ASP A 134      15.300   8.558 124.589  1.00 35.39           C  
ATOM   5130  CG  ASP A 134      16.705   7.972 124.657  1.00 35.39           C  
ATOM   5131  OD1 ASP A 134      17.292   7.960 125.770  1.00 35.39           O  
ATOM   5132  OD2 ASP A 134      17.220   7.528 123.603  1.00 35.39           O  
ATOM   5133  N   ILE A 135      12.711  10.137 125.612  1.00  5.00           N  
ATOM   5134  CA  ILE A 135      11.493  10.899 125.340  1.00  5.00           C  
ATOM   5135  C   ILE A 135      11.443  12.117 126.236  1.00  5.00           C  
ATOM   5136  O   ILE A 135      11.355  13.246 125.771  1.00  5.00           O  
ATOM   5137  CB  ILE A 135      10.227  10.124 125.672  1.00  5.00           C  
ATOM   5138  CG1 ILE A 135      10.107   8.889 124.781  1.00  5.00           C  
ATOM   5139  CG2 ILE A 135       9.023  11.063 125.578  1.00  5.00           C  
ATOM   5140  CD1 ILE A 135       9.014   7.910 125.227  1.00  5.00           C  
ATOM   5141  N   VAL A 136      11.456  11.865 127.536  1.00  5.00           N  
ATOM   5142  CA  VAL A 136      11.411  12.928 128.518  1.00  5.00           C  
ATOM   5143  C   VAL A 136      12.441  13.984 128.166  1.00  5.00           C  
ATOM   5144  O   VAL A 136      12.119  15.170 128.049  1.00  5.00           O  
ATOM   5145  CB  VAL A 136      11.710  12.381 129.913  1.00  5.00           C  
ATOM   5146  CG1 VAL A 136      11.963  13.516 130.885  1.00  5.00           C  
ATOM   5147  CG2 VAL A 136      10.554  11.523 130.374  1.00  5.00           C  
ATOM   5148  N   ALA A 137      13.679  13.539 127.986  1.00  5.00           N  
ATOM   5149  CA  ALA A 137      14.757  14.453 127.657  1.00  5.00           C  
ATOM   5150  C   ALA A 137      14.415  15.309 126.439  1.00  5.00           C  
ATOM   5151  O   ALA A 137      14.304  16.525 126.552  1.00  5.00           O  
ATOM   5152  CB  ALA A 137      16.044  13.679 127.429  1.00  5.00           C  
ATOM   5153  N   LYS A 138      14.239  14.671 125.281  1.00  5.00           N  
ATOM   5154  CA  LYS A 138      13.913  15.366 124.027  1.00  5.00           C  
ATOM   5155  C   LYS A 138      12.921  16.514 124.245  1.00  5.00           C  
ATOM   5156  O   LYS A 138      13.081  17.605 123.686  1.00  5.00           O  
ATOM   5157  CB  LYS A 138      13.351  14.367 123.005  1.00  5.00           C  
ATOM   5158  CG  LYS A 138      13.010  14.953 121.647  1.00  5.00           C  
ATOM   5159  CD  LYS A 138      12.442  13.898 120.703  1.00  5.00           C  
ATOM   5160  CE  LYS A 138      12.100  14.509 119.341  1.00  5.00           C  
ATOM   5161  NZ  LYS A 138      11.532  13.537 118.347  1.00  5.00           N  
ATOM   5162  N   GLU A 139      11.896  16.277 125.053  1.00  5.78           N  
ATOM   5163  CA  GLU A 139      10.936  17.328 125.311  1.00  5.78           C  
ATOM   5164  C   GLU A 139      11.628  18.397 126.117  1.00  5.78           C  
ATOM   5165  O   GLU A 139      11.631  19.560 125.738  1.00  5.78           O  
ATOM   5166  CB  GLU A 139       9.740  16.805 126.094  1.00  6.59           C  
ATOM   5167  CG  GLU A 139       8.778  17.902 126.470  1.00  6.59           C  
ATOM   5168  CD  GLU A 139       8.279  18.666 125.262  1.00  6.59           C  
ATOM   5169  OE1 GLU A 139       7.869  19.831 125.431  1.00  6.59           O  
ATOM   5170  OE2 GLU A 139       8.284  18.104 124.140  1.00  6.59           O  
ATOM   5171  N   ALA A 140      12.229  17.982 127.229  1.00  7.46           N  
ATOM   5172  CA  ALA A 140      12.932  18.894 128.127  1.00  7.46           C  
ATOM   5173  C   ALA A 140      13.869  19.837 127.389  1.00  7.46           C  
ATOM   5174  O   ALA A 140      13.910  21.031 127.686  1.00  7.46           O  
ATOM   5175  CB  ALA A 140      13.710  18.105 129.156  1.00  5.00           C  
ATOM   5176  N   ALA A 141      14.635  19.301 126.443  1.00  5.00           N  
ATOM   5177  CA  ALA A 141      15.551  20.128 125.680  1.00  5.00           C  
ATOM   5178  C   ALA A 141      14.708  21.173 124.967  1.00  5.00           C  
ATOM   5179  O   ALA A 141      14.936  22.377 125.098  1.00  5.00           O  
ATOM   5180  CB  ALA A 141      16.296  19.288 124.690  1.00  5.00           C  
ATOM   5181  N   LEU A 142      13.720  20.694 124.223  1.00  5.00           N  
ATOM   5182  CA  LEU A 142      12.808  21.566 123.493  1.00  5.00           C  
ATOM   5183  C   LEU A 142      12.254  22.700 124.352  1.00  5.00           C  
ATOM   5184  O   LEU A 142      11.725  23.684 123.828  1.00  5.00           O  
ATOM   5185  CB  LEU A 142      11.629  20.757 122.950  1.00  5.00           C  
ATOM   5186  CG  LEU A 142      11.789  20.028 121.628  1.00  5.00           C  
ATOM   5187  CD1 LEU A 142      10.467  19.397 121.263  1.00  5.00           C  
ATOM   5188  CD2 LEU A 142      12.221  21.008 120.560  1.00  5.00           C  
ATOM   5189  N   GLN A 143      12.356  22.553 125.669  1.00  5.00           N  
ATOM   5190  CA  GLN A 143      11.859  23.574 126.584  1.00  5.00           C  
ATOM   5191  C   GLN A 143      12.953  24.206 127.438  1.00  5.00           C  
ATOM   5192  O   GLN A 143      12.767  24.447 128.626  1.00  5.00           O  
ATOM   5193  CB  GLN A 143      10.759  22.994 127.468  1.00  6.36           C  
ATOM   5194  CG  GLN A 143       9.434  22.831 126.752  1.00  6.36           C  
ATOM   5195  CD  GLN A 143       8.395  22.119 127.597  1.00  6.36           C  
ATOM   5196  OE1 GLN A 143       7.194  22.386 127.486  1.00  6.36           O  
ATOM   5197  NE2 GLN A 143       8.847  21.197 128.437  1.00  6.36           N  
ATOM   5198  N   GLY A 144      14.106  24.438 126.820  1.00 16.88           N  
ATOM   5199  CA  GLY A 144      15.215  25.099 127.489  1.00 16.88           C  
ATOM   5200  C   GLY A 144      15.918  24.485 128.677  1.00 16.88           C  
ATOM   5201  O   GLY A 144      16.401  25.225 129.540  1.00 16.88           O  
ATOM   5202  N   TYR A 145      15.979  23.159 128.746  1.00  6.12           N  
ATOM   5203  CA  TYR A 145      16.681  22.501 129.845  1.00  6.12           C  
ATOM   5204  C   TYR A 145      17.439  21.283 129.335  1.00  6.12           C  
ATOM   5205  O   TYR A 145      16.838  20.343 128.819  1.00  6.12           O  
ATOM   5206  CB  TYR A 145      15.718  22.068 130.941  1.00 17.27           C  
ATOM   5207  CG  TYR A 145      16.423  21.211 131.962  1.00 17.27           C  
ATOM   5208  CD1 TYR A 145      17.556  21.680 132.634  1.00 17.27           C  
ATOM   5209  CD2 TYR A 145      16.027  19.902 132.187  1.00 17.27           C  
ATOM   5210  CE1 TYR A 145      18.274  20.858 133.485  1.00 17.27           C  
ATOM   5211  CE2 TYR A 145      16.741  19.077 133.033  1.00 17.27           C  
ATOM   5212  CZ  TYR A 145      17.858  19.557 133.671  1.00 17.27           C  
ATOM   5213  OH  TYR A 145      18.569  18.703 134.471  1.00 17.27           O  
ATOM   5214  N   LYS A 146      18.753  21.275 129.504  1.00  5.00           N  
ATOM   5215  CA  LYS A 146      19.523  20.163 128.986  1.00  5.00           C  
ATOM   5216  C   LYS A 146      20.900  20.000 129.632  1.00  5.00           C  
ATOM   5217  O   LYS A 146      21.878  20.592 129.198  1.00  5.00           O  
ATOM   5218  CB  LYS A 146      19.655  20.338 127.466  1.00  5.53           C  
ATOM   5219  CG  LYS A 146      20.433  19.257 126.744  1.00  5.53           C  
ATOM   5220  CD  LYS A 146      20.512  19.537 125.245  1.00  5.53           C  
ATOM   5221  CE  LYS A 146      21.371  18.493 124.518  1.00  5.53           C  
ATOM   5222  NZ  LYS A 146      21.028  18.361 123.063  1.00  5.53           N  
ATOM   5223  N   PRO A 147      20.995  19.160 130.662  1.00  5.00           N  
ATOM   5224  CA  PRO A 147      22.258  18.924 131.355  1.00  5.00           C  
ATOM   5225  C   PRO A 147      23.364  18.532 130.396  1.00  5.00           C  
ATOM   5226  O   PRO A 147      23.103  18.035 129.299  1.00  5.00           O  
ATOM   5227  CB  PRO A 147      21.913  17.803 132.318  1.00 54.50           C  
ATOM   5228  CG  PRO A 147      20.923  17.025 131.549  1.00 54.50           C  
ATOM   5229  CD  PRO A 147      20.020  18.119 131.020  1.00 54.50           C  
ATOM   5230  N   ASP A 148      24.599  18.750 130.837  1.00 30.10           N  
ATOM   5231  CA  ASP A 148      25.787  18.458 130.048  1.00 30.10           C  
ATOM   5232  C   ASP A 148      25.949  16.973 129.779  1.00 30.10           C  
ATOM   5233  O   ASP A 148      26.562  16.578 128.794  1.00 30.10           O  
ATOM   5234  CB  ASP A 148      27.025  18.995 130.757  1.00  5.00           C  
ATOM   5235  CG  ASP A 148      26.937  20.485 131.040  1.00  5.00           C  
ATOM   5236  OD1 ASP A 148      27.805  20.995 131.782  1.00  5.00           O  
ATOM   5237  OD2 ASP A 148      26.004  21.149 130.521  1.00  5.00           O  
ATOM   5238  N   PHE A 149      25.418  16.147 130.667  1.00  5.00           N  
ATOM   5239  CA  PHE A 149      25.499  14.715 130.466  1.00  5.00           C  
ATOM   5240  C   PHE A 149      24.304  14.040 131.105  1.00  5.00           C  
ATOM   5241  O   PHE A 149      23.704  14.559 132.050  1.00  5.00           O  
ATOM   5242  CB  PHE A 149      26.792  14.150 131.036  1.00 30.20           C  
ATOM   5243  CG  PHE A 149      27.169  12.817 130.451  1.00 30.20           C  
ATOM   5244  CD1 PHE A 149      27.480  12.700 129.100  1.00 30.20           C  
ATOM   5245  CD2 PHE A 149      27.194  11.676 131.241  1.00 30.20           C  
ATOM   5246  CE1 PHE A 149      27.811  11.461 128.540  1.00 30.20           C  
ATOM   5247  CE2 PHE A 149      27.521  10.437 130.693  1.00 30.20           C  
ATOM   5248  CZ  PHE A 149      27.830  10.331 129.337  1.00 30.20           C  
ATOM   5249  N   LEU A 150      23.965  12.875 130.567  1.00 68.26           N  
ATOM   5250  CA  LEU A 150      22.828  12.098 131.040  1.00 68.26           C  
ATOM   5251  C   LEU A 150      23.274  10.653 131.269  1.00 68.26           C  
ATOM   5252  O   LEU A 150      24.255  10.202 130.681  1.00 68.26           O  
ATOM   5253  CB  LEU A 150      21.706  12.169 129.988  1.00  5.00           C  
ATOM   5254  CG  LEU A 150      20.279  11.644 130.212  1.00  5.00           C  
ATOM   5255  CD1 LEU A 150      19.369  12.301 129.190  1.00  5.00           C  
ATOM   5256  CD2 LEU A 150      20.214  10.128 130.086  1.00  5.00           C  
ATOM   5257  N   VAL A 151      22.571   9.942 132.144  1.00  5.00           N  
ATOM   5258  CA  VAL A 151      22.886   8.551 132.434  1.00  5.00           C  
ATOM   5259  C   VAL A 151      21.648   7.862 132.937  1.00  5.00           C  
ATOM   5260  O   VAL A 151      20.917   8.394 133.770  1.00  5.00           O  
ATOM   5261  CB  VAL A 151      23.943   8.390 133.531  1.00  5.00           C  
ATOM   5262  CG1 VAL A 151      24.178   6.910 133.797  1.00  5.00           C  
ATOM   5263  CG2 VAL A 151      25.230   9.066 133.121  1.00  5.00           C  
ATOM   5264  N   THR A 152      21.424   6.665 132.431  1.00 53.31           N  
ATOM   5265  CA  THR A 152      20.276   5.888 132.849  1.00 53.31           C  
ATOM   5266  C   THR A 152      20.766   4.580 133.453  1.00 53.31           C  
ATOM   5267  O   THR A 152      21.866   4.117 133.136  1.00 53.31           O  
ATOM   5268  CB  THR A 152      19.361   5.586 131.664  1.00  9.36           C  
ATOM   5269  OG1 THR A 152      20.152   5.194 130.535  1.00  9.36           O  
ATOM   5270  CG2 THR A 152      18.561   6.806 131.316  1.00  9.36           C  
ATOM   5271  N   PRO A 153      19.963   3.979 134.346  1.00  5.00           N  
ATOM   5272  CA  PRO A 153      20.286   2.719 135.012  1.00  5.00           C  
ATOM   5273  C   PRO A 153      20.793   1.686 134.012  1.00  5.00           C  
ATOM   5274  O   PRO A 153      21.412   0.690 134.385  1.00  5.00           O  
ATOM   5275  CB  PRO A 153      18.957   2.317 135.614  1.00  5.00           C  
ATOM   5276  CG  PRO A 153      18.369   3.607 135.970  1.00  5.00           C  
ATOM   5277  CD  PRO A 153      18.635   4.453 134.762  1.00  5.00           C  
ATOM   5278  N   ASP A 154      20.517   1.936 132.734  1.00  6.31           N  
ATOM   5279  CA  ASP A 154      20.935   1.049 131.656  1.00  6.31           C  
ATOM   5280  C   ASP A 154      22.382   1.299 131.261  1.00  6.31           C  
ATOM   5281  O   ASP A 154      23.069   0.404 130.786  1.00  6.31           O  
ATOM   5282  CB  ASP A 154      20.032   1.243 130.434  1.00  9.87           C  
ATOM   5283  CG  ASP A 154      18.564   1.118 130.773  1.00  9.87           C  
ATOM   5284  OD1 ASP A 154      18.006   2.090 131.323  1.00  9.87           O  
ATOM   5285  OD2 ASP A 154      17.973   0.047 130.505  1.00  9.87           O  
ATOM   5286  N   ASP A 155      22.850   2.518 131.460  1.00  5.00           N  
ATOM   5287  CA  ASP A 155      24.207   2.841 131.090  1.00  5.00           C  
ATOM   5288  C   ASP A 155      25.169   2.041 131.950  1.00  5.00           C  
ATOM   5289  O   ASP A 155      26.327   1.832 131.571  1.00  5.00           O  
ATOM   5290  CB  ASP A 155      24.451   4.339 131.264  1.00 62.29           C  
ATOM   5291  CG  ASP A 155      23.544   5.191 130.374  1.00 62.29           C  
ATOM   5292  OD1 ASP A 155      22.532   4.660 129.861  1.00 62.29           O  
ATOM   5293  OD2 ASP A 155      23.840   6.398 130.199  1.00 62.29           O  
ATOM   5294  N   VAL A 156      24.667   1.566 133.090  1.00  7.22           N  
ATOM   5295  CA  VAL A 156      25.473   0.815 134.062  1.00  7.22           C  
ATOM   5296  C   VAL A 156      24.811  -0.458 134.588  1.00  7.22           C  
ATOM   5297  O   VAL A 156      23.628  -0.687 134.355  1.00  7.22           O  
ATOM   5298  CB  VAL A 156      25.778   1.694 135.270  1.00  5.00           C  
ATOM   5299  CG1 VAL A 156      26.826   2.739 134.917  1.00  5.00           C  
ATOM   5300  CG2 VAL A 156      24.494   2.366 135.715  1.00  5.00           C  
ATOM   5301  N   PRO A 157      25.568  -1.301 135.314  1.00 21.98           N  
ATOM   5302  CA  PRO A 157      24.989  -2.540 135.853  1.00 21.98           C  
ATOM   5303  C   PRO A 157      23.805  -2.338 136.807  1.00 21.98           C  
ATOM   5304  O   PRO A 157      22.669  -2.178 136.371  1.00 21.98           O  
ATOM   5305  CB  PRO A 157      26.188  -3.229 136.518  1.00 16.13           C  
ATOM   5306  CG  PRO A 157      27.166  -2.112 136.770  1.00 16.13           C  
ATOM   5307  CD  PRO A 157      27.025  -1.274 135.534  1.00 16.13           C  
ATOM   5308  N   ALA A 158      24.061  -2.345 138.104  1.00 16.04           N  
ATOM   5309  CA  ALA A 158      22.986  -2.167 139.071  1.00 16.04           C  
ATOM   5310  C   ALA A 158      22.286  -0.825 138.894  1.00 16.04           C  
ATOM   5311  O   ALA A 158      22.843   0.115 138.325  1.00 16.04           O  
ATOM   5312  CB  ALA A 158      23.536  -2.296 140.504  1.00 35.17           C  
ATOM   5313  N   GLY A 159      21.060  -0.749 139.413  1.00  5.00           N  
ATOM   5314  CA  GLY A 159      20.250   0.452 139.321  1.00  5.00           C  
ATOM   5315  C   GLY A 159      20.661   1.678 140.123  1.00  5.00           C  
ATOM   5316  O   GLY A 159      21.825   2.067 140.139  1.00  5.00           O  
ATOM   5317  N   ARG A 160      19.692   2.267 140.819  1.00 48.04           N  
ATOM   5318  CA  ARG A 160      19.921   3.493 141.560  1.00 48.04           C  
ATOM   5319  C   ARG A 160      20.610   3.574 142.911  1.00 48.04           C  
ATOM   5320  O   ARG A 160      21.614   4.267 143.026  1.00 48.04           O  
ATOM   5321  CB  ARG A 160      18.621   4.294 141.665  1.00 11.63           C  
ATOM   5322  CG  ARG A 160      18.742   5.467 142.653  1.00 11.63           C  
ATOM   5323  CD  ARG A 160      17.798   6.639 142.373  1.00 11.63           C  
ATOM   5324  NE  ARG A 160      18.388   7.655 141.497  1.00 11.63           N  
ATOM   5325  CZ  ARG A 160      17.756   8.759 141.109  1.00 11.63           C  
ATOM   5326  NH1 ARG A 160      16.513   8.985 141.523  1.00 11.63           N  
ATOM   5327  NH2 ARG A 160      18.354   9.624 140.296  1.00 11.63           N  
ATOM   5328  N   PRO A 161      20.106   2.891 143.949  1.00  5.09           N  
ATOM   5329  CA  PRO A 161      20.802   3.022 145.250  1.00  5.09           C  
ATOM   5330  C   PRO A 161      22.332   3.058 145.245  1.00  5.09           C  
ATOM   5331  O   PRO A 161      22.922   3.628 146.150  1.00  5.09           O  
ATOM   5332  CB  PRO A 161      20.238   1.872 146.071  1.00 14.39           C  
ATOM   5333  CG  PRO A 161      19.906   0.853 145.027  1.00 14.39           C  
ATOM   5334  CD  PRO A 161      19.285   1.674 143.916  1.00 14.39           C  
ATOM   5335  N   TYR A 162      22.959   2.479 144.216  1.00 32.83           N  
ATOM   5336  CA  TYR A 162      24.428   2.442 144.070  1.00 32.83           C  
ATOM   5337  C   TYR A 162      25.001   3.746 143.505  1.00 32.83           C  
ATOM   5338  O   TYR A 162      24.270   4.576 142.981  1.00 32.83           O  
ATOM   5339  CB  TYR A 162      24.837   1.267 143.174  1.00 19.42           C  
ATOM   5340  CG  TYR A 162      24.360  -0.067 143.699  1.00 19.42           C  
ATOM   5341  CD1 TYR A 162      23.003  -0.321 143.845  1.00 19.42           C  
ATOM   5342  CD2 TYR A 162      25.261  -1.048 144.113  1.00 19.42           C  
ATOM   5343  CE1 TYR A 162      22.547  -1.502 144.400  1.00 19.42           C  
ATOM   5344  CE2 TYR A 162      24.813  -2.245 144.668  1.00 19.42           C  
ATOM   5345  CZ  TYR A 162      23.449  -2.458 144.815  1.00 19.42           C  
ATOM   5346  OH  TYR A 162      22.958  -3.592 145.420  1.00 19.42           O  
ATOM   5347  N   PRO A 163      26.324   3.943 143.604  1.00  5.00           N  
ATOM   5348  CA  PRO A 163      26.922   5.174 143.090  1.00  5.00           C  
ATOM   5349  C   PRO A 163      27.315   5.147 141.622  1.00  5.00           C  
ATOM   5350  O   PRO A 163      27.767   6.155 141.085  1.00  5.00           O  
ATOM   5351  CB  PRO A 163      28.133   5.344 143.986  1.00  5.00           C  
ATOM   5352  CG  PRO A 163      28.586   3.970 144.127  1.00  5.00           C  
ATOM   5353  CD  PRO A 163      27.312   3.199 144.395  1.00  5.00           C  
ATOM   5354  N   TRP A 164      27.123   4.001 140.980  1.00  5.00           N  
ATOM   5355  CA  TRP A 164      27.512   3.814 139.589  1.00  5.00           C  
ATOM   5356  C   TRP A 164      27.111   4.920 138.630  1.00  5.00           C  
ATOM   5357  O   TRP A 164      27.911   5.324 137.795  1.00  5.00           O  
ATOM   5358  CB  TRP A 164      26.992   2.475 139.058  1.00  5.00           C  
ATOM   5359  CG  TRP A 164      27.181   1.329 139.985  1.00  5.00           C  
ATOM   5360  CD1 TRP A 164      26.383   0.241 140.073  1.00  5.00           C  
ATOM   5361  CD2 TRP A 164      28.163   1.195 141.027  1.00  5.00           C  
ATOM   5362  NE1 TRP A 164      26.784  -0.559 141.110  1.00  5.00           N  
ATOM   5363  CE2 TRP A 164      27.874   0.001 141.716  1.00  5.00           C  
ATOM   5364  CE3 TRP A 164      29.247   1.971 141.451  1.00  5.00           C  
ATOM   5365  CZ2 TRP A 164      28.630  -0.445 142.807  1.00  5.00           C  
ATOM   5366  CZ3 TRP A 164      30.002   1.526 142.536  1.00  5.00           C  
ATOM   5367  CH2 TRP A 164      29.685   0.327 143.203  1.00  5.00           C  
ATOM   5368  N   MET A 165      25.894   5.428 138.721  1.00  5.00           N  
ATOM   5369  CA  MET A 165      25.545   6.470 137.775  1.00  5.00           C  
ATOM   5370  C   MET A 165      26.262   7.802 137.986  1.00  5.00           C  
ATOM   5371  O   MET A 165      26.416   8.580 137.052  1.00  5.00           O  
ATOM   5372  CB  MET A 165      24.041   6.673 137.750  1.00  5.00           C  
ATOM   5373  CG  MET A 165      23.318   5.467 137.224  1.00  5.00           C  
ATOM   5374  SD  MET A 165      21.624   5.837 136.886  1.00  5.00           S  
ATOM   5375  CE  MET A 165      20.916   5.755 138.538  1.00  5.00           C  
ATOM   5376  N   CYS A 166      26.713   8.067 139.203  1.00  5.00           N  
ATOM   5377  CA  CYS A 166      27.415   9.311 139.465  1.00  5.00           C  
ATOM   5378  C   CYS A 166      28.860   9.179 139.057  1.00  5.00           C  
ATOM   5379  O   CYS A 166      29.467  10.127 138.597  1.00  5.00           O  
ATOM   5380  CB  CYS A 166      27.336   9.658 140.941  1.00  5.00           C  
ATOM   5381  SG  CYS A 166      25.650   9.764 141.555  1.00  5.00           S  
ATOM   5382  N   TYR A 167      29.408   7.987 139.238  1.00  5.00           N  
ATOM   5383  CA  TYR A 167      30.794   7.706 138.901  1.00  5.00           C  
ATOM   5384  C   TYR A 167      30.974   7.872 137.414  1.00  5.00           C  
ATOM   5385  O   TYR A 167      32.054   8.196 136.939  1.00  5.00           O  
ATOM   5386  CB  TYR A 167      31.170   6.266 139.300  1.00  9.86           C  
ATOM   5387  CG  TYR A 167      31.470   6.046 140.771  1.00  9.86           C  
ATOM   5388  CD1 TYR A 167      31.635   4.766 141.284  1.00  9.86           C  
ATOM   5389  CD2 TYR A 167      31.594   7.119 141.645  1.00  9.86           C  
ATOM   5390  CE1 TYR A 167      31.916   4.555 142.637  1.00  9.86           C  
ATOM   5391  CE2 TYR A 167      31.874   6.924 143.000  1.00  9.86           C  
ATOM   5392  CZ  TYR A 167      32.033   5.641 143.491  1.00  9.86           C  
ATOM   5393  OH  TYR A 167      32.300   5.464 144.834  1.00  9.86           O  
ATOM   5394  N   LYS A 168      29.902   7.650 136.668  1.00  5.24           N  
ATOM   5395  CA  LYS A 168      29.976   7.769 135.221  1.00  5.24           C  
ATOM   5396  C   LYS A 168      29.771   9.210 134.749  1.00  5.24           C  
ATOM   5397  O   LYS A 168      30.251   9.583 133.685  1.00  5.24           O  
ATOM   5398  CB  LYS A 168      28.963   6.837 134.565  1.00  5.15           C  
ATOM   5399  CG  LYS A 168      29.162   6.685 133.090  1.00  5.15           C  
ATOM   5400  CD  LYS A 168      28.237   5.620 132.525  1.00  5.15           C  
ATOM   5401  CE  LYS A 168      28.232   5.638 130.994  1.00  5.15           C  
ATOM   5402  NZ  LYS A 168      27.800   6.958 130.457  1.00  5.15           N  
ATOM   5403  N   ASN A 169      29.053  10.018 135.526  1.00  5.61           N  
ATOM   5404  CA  ASN A 169      28.857  11.416 135.166  1.00  5.61           C  
ATOM   5405  C   ASN A 169      30.198  12.048 135.421  1.00  5.61           C  
ATOM   5406  O   ASN A 169      30.795  12.624 134.524  1.00  5.61           O  
ATOM   5407  CB  ASN A 169      27.789  12.073 136.036  1.00  5.00           C  
ATOM   5408  CG  ASN A 169      26.442  12.150 135.340  1.00  5.00           C  
ATOM   5409  OD1 ASN A 169      26.208  13.017 134.498  1.00  5.00           O  
ATOM   5410  ND2 ASN A 169      25.557  11.229 135.673  1.00  5.00           N  
ATOM   5411  N   ALA A 170      30.687  11.906 136.650  1.00  5.00           N  
ATOM   5412  CA  ALA A 170      31.981  12.457 137.045  1.00  5.00           C  
ATOM   5413  C   ALA A 170      33.037  12.191 135.968  1.00  5.00           C  
ATOM   5414  O   ALA A 170      33.768  13.085 135.523  1.00  5.00           O  
ATOM   5415  CB  ALA A 170      32.412  11.832 138.338  1.00  5.00           C  
ATOM   5416  N   MET A 171      33.095  10.932 135.568  1.00  5.00           N  
ATOM   5417  CA  MET A 171      34.018  10.472 134.554  1.00  5.00           C  
ATOM   5418  C   MET A 171      33.849  11.227 133.247  1.00  5.00           C  
ATOM   5419  O   MET A 171      34.829  11.501 132.577  1.00  5.00           O  
ATOM   5420  CB  MET A 171      33.775   8.986 134.326  1.00 30.20           C  
ATOM   5421  CG  MET A 171      34.643   8.353 133.289  1.00 30.20           C  
ATOM   5422  SD  MET A 171      34.172   6.631 133.111  1.00 30.20           S  
ATOM   5423  CE  MET A 171      34.410   6.003 134.797  1.00 30.20           C  
ATOM   5424  N   GLU A 172      32.606  11.558 132.896  1.00  5.00           N  
ATOM   5425  CA  GLU A 172      32.288  12.262 131.646  1.00  5.00           C  
ATOM   5426  C   GLU A 172      32.314  13.775 131.694  1.00  5.00           C  
ATOM   5427  O   GLU A 172      32.664  14.407 130.705  1.00  5.00           O  
ATOM   5428  CB  GLU A 172      30.926  11.830 131.116  1.00 57.22           C  
ATOM   5429  CG  GLU A 172      30.986  10.668 130.153  1.00 57.22           C  
ATOM   5430  CD  GLU A 172      31.716  11.021 128.871  1.00 57.22           C  
ATOM   5431  OE1 GLU A 172      31.414  12.091 128.298  1.00 57.22           O  
ATOM   5432  OE2 GLU A 172      32.580  10.229 128.434  1.00 57.22           O  
ATOM   5433  N   LEU A 173      31.914  14.354 132.822  1.00 16.93           N  
ATOM   5434  CA  LEU A 173      31.926  15.802 132.979  1.00 16.93           C  
ATOM   5435  C   LEU A 173      33.364  16.185 133.175  1.00 16.93           C  
ATOM   5436  O   LEU A 173      33.796  17.251 132.744  1.00 16.93           O  
ATOM   5437  CB  LEU A 173      31.149  16.224 134.214  1.00  5.00           C  
ATOM   5438  CG  LEU A 173      29.669  15.881 134.165  1.00  5.00           C  
ATOM   5439  CD1 LEU A 173      29.068  16.088 135.538  1.00  5.00           C  
ATOM   5440  CD2 LEU A 173      28.976  16.727 133.098  1.00  5.00           C  
ATOM   5441  N   GLY A 174      34.105  15.291 133.831  1.00  5.00           N  
ATOM   5442  CA  GLY A 174      35.507  15.535 134.098  1.00  5.00           C  
ATOM   5443  C   GLY A 174      35.664  16.306 135.393  1.00  5.00           C  
ATOM   5444  O   GLY A 174      36.010  17.480 135.391  1.00  5.00           O  
ATOM   5445  N   VAL A 175      35.384  15.652 136.511  1.00  5.00           N  
ATOM   5446  CA  VAL A 175      35.516  16.282 137.814  1.00  5.00           C  
ATOM   5447  C   VAL A 175      36.145  15.204 138.699  1.00  5.00           C  
ATOM   5448  O   VAL A 175      35.653  14.076 138.755  1.00  5.00           O  
ATOM   5449  CB  VAL A 175      34.138  16.730 138.324  1.00 15.76           C  
ATOM   5450  CG1 VAL A 175      34.294  17.630 139.523  1.00 15.76           C  
ATOM   5451  CG2 VAL A 175      33.405  17.485 137.217  1.00 15.76           C  
ATOM   5452  N   TYR A 176      37.240  15.532 139.376  1.00 55.01           N  
ATOM   5453  CA  TYR A 176      37.920  14.525 140.179  1.00 55.01           C  
ATOM   5454  C   TYR A 176      37.233  14.000 141.432  1.00 55.01           C  
ATOM   5455  O   TYR A 176      36.424  13.060 141.365  1.00 55.01           O  
ATOM   5456  CB  TYR A 176      39.333  14.974 140.586  1.00 31.00           C  
ATOM   5457  CG  TYR A 176      40.380  15.023 139.504  1.00 31.00           C  
ATOM   5458  CD1 TYR A 176      40.079  14.682 138.185  1.00 31.00           C  
ATOM   5459  CD2 TYR A 176      41.668  15.488 139.796  1.00 31.00           C  
ATOM   5460  CE1 TYR A 176      41.033  14.816 137.181  1.00 31.00           C  
ATOM   5461  CE2 TYR A 176      42.623  15.625 138.804  1.00 31.00           C  
ATOM   5462  CZ  TYR A 176      42.302  15.291 137.497  1.00 31.00           C  
ATOM   5463  OH  TYR A 176      43.238  15.458 136.500  1.00 31.00           O  
ATOM   5464  N   PRO A 177      37.523  14.614 142.593  1.00 19.79           N  
ATOM   5465  CA  PRO A 177      36.910  14.125 143.828  1.00 19.79           C  
ATOM   5466  C   PRO A 177      35.405  14.039 143.700  1.00 19.79           C  
ATOM   5467  O   PRO A 177      34.789  14.929 143.133  1.00 19.79           O  
ATOM   5468  CB  PRO A 177      37.333  15.168 144.863  1.00 22.98           C  
ATOM   5469  CG  PRO A 177      38.390  15.994 144.164  1.00 22.98           C  
ATOM   5470  CD  PRO A 177      37.914  16.018 142.763  1.00 22.98           C  
ATOM   5471  N   MET A 178      34.809  12.962 144.200  1.00  5.86           N  
ATOM   5472  CA  MET A 178      33.363  12.858 144.147  1.00  5.86           C  
ATOM   5473  C   MET A 178      32.832  14.015 144.979  1.00  5.86           C  
ATOM   5474  O   MET A 178      31.730  14.504 144.733  1.00  5.86           O  
ATOM   5475  CB  MET A 178      32.873  11.533 144.741  1.00  5.86           C  
ATOM   5476  CG  MET A 178      33.074  10.332 143.842  1.00  5.86           C  
ATOM   5477  SD  MET A 178      32.464  10.619 142.163  1.00  5.86           S  
ATOM   5478  CE  MET A 178      30.765  10.368 142.385  1.00  5.86           C  
ATOM   5479  N   ASN A 179      33.633  14.467 145.951  1.00  5.00           N  
ATOM   5480  CA  ASN A 179      33.235  15.569 146.823  1.00  5.00           C  
ATOM   5481  C   ASN A 179      33.451  16.971 146.271  1.00  5.00           C  
ATOM   5482  O   ASN A 179      33.529  17.922 147.025  1.00  5.00           O  
ATOM   5483  CB  ASN A 179      33.874  15.456 148.219  1.00  5.00           C  
ATOM   5484  CG  ASN A 179      35.374  15.655 148.212  1.00  5.00           C  
ATOM   5485  OD1 ASN A 179      35.901  16.487 147.475  1.00  5.00           O  
ATOM   5486  ND2 ASN A 179      36.071  14.902 149.059  1.00  5.00           N  
ATOM   5487  N   HIS A 180      33.570  17.090 144.956  1.00  6.20           N  
ATOM   5488  CA  HIS A 180      33.666  18.400 144.311  1.00  6.20           C  
ATOM   5489  C   HIS A 180      32.384  18.383 143.496  1.00  6.20           C  
ATOM   5490  O   HIS A 180      32.266  19.043 142.467  1.00  6.20           O  
ATOM   5491  CB  HIS A 180      34.848  18.514 143.335  1.00 21.08           C  
ATOM   5492  CG  HIS A 180      36.159  18.843 143.980  1.00 21.08           C  
ATOM   5493  ND1 HIS A 180      37.221  19.357 143.266  1.00 21.08           N  
ATOM   5494  CD2 HIS A 180      36.599  18.689 145.252  1.00 21.08           C  
ATOM   5495  CE1 HIS A 180      38.260  19.503 144.068  1.00 21.08           C  
ATOM   5496  NE2 HIS A 180      37.909  19.104 145.278  1.00 21.08           N  
ATOM   5497  N   MET A 181      31.435  17.584 143.961  1.00  5.00           N  
ATOM   5498  CA  MET A 181      30.177  17.442 143.272  1.00  5.00           C  
ATOM   5499  C   MET A 181      29.001  17.396 144.227  1.00  5.00           C  
ATOM   5500  O   MET A 181      29.056  16.752 145.267  1.00  5.00           O  
ATOM   5501  CB  MET A 181      30.224  16.178 142.417  1.00 19.25           C  
ATOM   5502  CG  MET A 181      31.421  16.151 141.464  1.00 19.25           C  
ATOM   5503  SD  MET A 181      31.371  14.852 140.215  1.00 19.25           S  
ATOM   5504  CE  MET A 181      31.628  13.444 141.273  1.00 19.25           C  
ATOM   5505  N   ILE A 182      27.938  18.096 143.859  1.00  5.00           N  
ATOM   5506  CA  ILE A 182      26.720  18.175 144.650  1.00  5.00           C  
ATOM   5507  C   ILE A 182      25.622  17.402 143.943  1.00  5.00           C  
ATOM   5508  O   ILE A 182      25.343  17.662 142.773  1.00  5.00           O  
ATOM   5509  CB  ILE A 182      26.248  19.627 144.775  1.00  6.14           C  
ATOM   5510  CG1 ILE A 182      27.244  20.430 145.601  1.00  6.14           C  
ATOM   5511  CG2 ILE A 182      24.883  19.680 145.395  1.00  6.14           C  
ATOM   5512  CD1 ILE A 182      26.912  21.909 145.691  1.00  6.14           C  
ATOM   5513  N   LYS A 183      24.987  16.466 144.646  1.00  5.00           N  
ATOM   5514  CA  LYS A 183      23.898  15.686 144.067  1.00  5.00           C  
ATOM   5515  C   LYS A 183      22.578  16.246 144.607  1.00  5.00           C  
ATOM   5516  O   LYS A 183      22.384  16.332 145.812  1.00  5.00           O  
ATOM   5517  CB  LYS A 183      24.041  14.215 144.455  1.00  8.87           C  
ATOM   5518  CG  LYS A 183      23.478  13.230 143.445  1.00  8.87           C  
ATOM   5519  CD  LYS A 183      21.989  13.403 143.264  1.00  8.87           C  
ATOM   5520  CE  LYS A 183      21.483  12.468 142.198  1.00  8.87           C  
ATOM   5521  NZ  LYS A 183      21.892  11.090 142.538  1.00  8.87           N  
ATOM   5522  N   VAL A 184      21.675  16.636 143.719  1.00  5.00           N  
ATOM   5523  CA  VAL A 184      20.410  17.188 144.160  1.00  5.00           C  
ATOM   5524  C   VAL A 184      19.263  16.255 143.770  1.00  5.00           C  
ATOM   5525  O   VAL A 184      19.129  15.858 142.614  1.00  5.00           O  
ATOM   5526  CB  VAL A 184      20.174  18.588 143.547  1.00 11.03           C  
ATOM   5527  CG1 VAL A 184      18.969  19.225 144.177  1.00 11.03           C  
ATOM   5528  CG2 VAL A 184      21.394  19.469 143.745  1.00 11.03           C  
ATOM   5529  N   GLY A 185      18.430  15.908 144.745  1.00  5.00           N  
ATOM   5530  CA  GLY A 185      17.333  15.004 144.468  1.00  5.00           C  
ATOM   5531  C   GLY A 185      16.067  15.265 145.247  1.00  5.00           C  
ATOM   5532  O   GLY A 185      16.037  16.087 146.151  1.00  5.00           O  
ATOM   5533  N   ASP A 186      15.015  14.536 144.902  1.00  5.09           N  
ATOM   5534  CA  ASP A 186      13.730  14.716 145.546  1.00  5.09           C  
ATOM   5535  C   ASP A 186      13.260  13.471 146.281  1.00  5.09           C  
ATOM   5536  O   ASP A 186      12.071  13.344 146.600  1.00  5.09           O  
ATOM   5537  CB  ASP A 186      12.687  15.108 144.494  1.00  5.78           C  
ATOM   5538  CG  ASP A 186      12.476  14.025 143.439  1.00  5.78           C  
ATOM   5539  OD1 ASP A 186      13.447  13.674 142.733  1.00  5.78           O  
ATOM   5540  OD2 ASP A 186      11.336  13.525 143.314  1.00  5.78           O  
ATOM   5541  N   THR A 187      14.178  12.552 146.561  1.00 26.85           N  
ATOM   5542  CA  THR A 187      13.785  11.324 147.244  1.00 26.85           C  
ATOM   5543  C   THR A 187      14.760  10.794 148.267  1.00 26.85           C  
ATOM   5544  O   THR A 187      15.930  11.186 148.299  1.00 26.85           O  
ATOM   5545  CB  THR A 187      13.529  10.199 146.245  1.00  5.00           C  
ATOM   5546  OG1 THR A 187      14.499  10.284 145.194  1.00  5.00           O  
ATOM   5547  CG2 THR A 187      12.124  10.294 145.663  1.00  5.00           C  
ATOM   5548  N   VAL A 188      14.247   9.883 149.091  1.00 19.70           N  
ATOM   5549  CA  VAL A 188      15.021   9.232 150.149  1.00 19.70           C  
ATOM   5550  C   VAL A 188      16.173   8.482 149.504  1.00 19.70           C  
ATOM   5551  O   VAL A 188      17.344   8.645 149.872  1.00 19.70           O  
ATOM   5552  CB  VAL A 188      14.171   8.206 150.915  1.00  5.00           C  
ATOM   5553  CG1 VAL A 188      15.033   7.493 151.904  1.00  5.00           C  
ATOM   5554  CG2 VAL A 188      13.008   8.886 151.621  1.00  5.00           C  
ATOM   5555  N   SER A 189      15.820   7.650 148.535  1.00 45.11           N  
ATOM   5556  CA  SER A 189      16.799   6.870 147.822  1.00 45.11           C  
ATOM   5557  C   SER A 189      17.758   7.770 147.065  1.00 45.11           C  
ATOM   5558  O   SER A 189      18.902   7.406 146.818  1.00 45.11           O  
ATOM   5559  CB  SER A 189      16.085   5.903 146.882  1.00 30.45           C  
ATOM   5560  OG  SER A 189      15.633   4.760 147.603  1.00 30.45           O  
ATOM   5561  N   ASP A 190      17.303   8.963 146.719  1.00  5.00           N  
ATOM   5562  CA  ASP A 190      18.157   9.895 145.997  1.00  5.00           C  
ATOM   5563  C   ASP A 190      19.335  10.342 146.836  1.00  5.00           C  
ATOM   5564  O   ASP A 190      20.411  10.640 146.315  1.00  5.00           O  
ATOM   5565  CB  ASP A 190      17.372  11.124 145.576  1.00  5.00           C  
ATOM   5566  CG  ASP A 190      17.540  11.418 144.116  1.00  5.00           C  
ATOM   5567  OD1 ASP A 190      18.701  11.326 143.635  1.00  5.00           O  
ATOM   5568  OD2 ASP A 190      16.513  11.730 143.463  1.00  5.00           O  
ATOM   5569  N   MET A 191      19.113  10.397 148.143  1.00 16.03           N  
ATOM   5570  CA  MET A 191      20.142  10.804 149.082  1.00 16.03           C  
ATOM   5571  C   MET A 191      21.200   9.724 149.173  1.00 16.03           C  
ATOM   5572  O   MET A 191      22.392  10.011 149.101  1.00 16.03           O  
ATOM   5573  CB  MET A 191      19.512  11.051 150.448  1.00  6.24           C  
ATOM   5574  CG  MET A 191      18.435  12.094 150.396  1.00  6.24           C  
ATOM   5575  SD  MET A 191      19.085  13.612 149.685  1.00  6.24           S  
ATOM   5576  CE  MET A 191      18.798  13.380 147.897  1.00  6.24           C  
ATOM   5577  N   LYS A 192      20.747   8.484 149.325  1.00 25.42           N  
ATOM   5578  CA  LYS A 192      21.634   7.336 149.408  1.00 25.42           C  
ATOM   5579  C   LYS A 192      22.636   7.343 148.247  1.00 25.42           C  
ATOM   5580  O   LYS A 192      23.848   7.200 148.458  1.00 25.42           O  
ATOM   5581  CB  LYS A 192      20.804   6.056 149.367  1.00 73.70           C  
ATOM   5582  CG  LYS A 192      19.904   5.844 150.582  1.00 73.70           C  
ATOM   5583  CD  LYS A 192      18.885   4.700 150.367  1.00 73.70           C  
ATOM   5584  CE  LYS A 192      19.527   3.368 149.943  1.00 73.70           C  
ATOM   5585  NZ  LYS A 192      20.397   2.748 150.990  1.00 73.70           N  
ATOM   5586  N   GLU A 193      22.119   7.514 147.027  1.00  6.16           N  
ATOM   5587  CA  GLU A 193      22.944   7.543 145.814  1.00  6.16           C  
ATOM   5588  C   GLU A 193      24.090   8.530 145.913  1.00  6.16           C  
ATOM   5589  O   GLU A 193      25.179   8.278 145.402  1.00  6.16           O  
ATOM   5590  CB  GLU A 193      22.101   7.888 144.579  1.00 52.56           C  
ATOM   5591  CG  GLU A 193      22.921   8.483 143.417  1.00 52.56           C  
ATOM   5592  CD  GLU A 193      22.197   8.462 142.071  1.00 52.56           C  
ATOM   5593  OE1 GLU A 193      20.968   8.700 142.036  1.00 52.56           O  
ATOM   5594  OE2 GLU A 193      22.871   8.223 141.043  1.00 52.56           O  
ATOM   5595  N   GLY A 194      23.833   9.657 146.568  1.00  5.00           N  
ATOM   5596  CA  GLY A 194      24.851  10.680 146.717  1.00  5.00           C  
ATOM   5597  C   GLY A 194      25.865  10.334 147.782  1.00  5.00           C  
ATOM   5598  O   GLY A 194      27.066  10.444 147.563  1.00  5.00           O  
ATOM   5599  N   ARG A 195      25.382   9.916 148.943  1.00  5.00           N  
ATOM   5600  CA  ARG A 195      26.269   9.552 150.024  1.00  5.00           C  
ATOM   5601  C   ARG A 195      27.178   8.467 149.495  1.00  5.00           C  
ATOM   5602  O   ARG A 195      28.395   8.600 149.540  1.00  5.00           O  
ATOM   5603  CB  ARG A 195      25.471   9.030 151.220  1.00  5.00           C  
ATOM   5604  CG  ARG A 195      24.514  10.043 151.820  1.00  5.00           C  
ATOM   5605  CD  ARG A 195      25.259  11.217 152.420  1.00  5.00           C  
ATOM   5606  NE  ARG A 195      26.002  10.815 153.606  1.00  5.00           N  
ATOM   5607  CZ  ARG A 195      26.490  11.663 154.502  1.00  5.00           C  
ATOM   5608  NH1 ARG A 195      26.314  12.965 154.344  1.00  5.00           N  
ATOM   5609  NH2 ARG A 195      27.143  11.208 155.562  1.00  5.00           N  
ATOM   5610  N   ASN A 196      26.591   7.390 148.988  1.00  5.00           N  
ATOM   5611  CA  ASN A 196      27.404   6.307 148.459  1.00  5.00           C  
ATOM   5612  C   ASN A 196      28.395   6.833 147.416  1.00  5.00           C  
ATOM   5613  O   ASN A 196      29.545   6.387 147.327  1.00  5.00           O  
ATOM   5614  CB  ASN A 196      26.507   5.228 147.870  1.00  5.00           C  
ATOM   5615  CG  ASN A 196      25.710   4.501 148.928  1.00  5.00           C  
ATOM   5616  OD1 ASN A 196      26.084   4.480 150.104  1.00  5.00           O  
ATOM   5617  ND2 ASN A 196      24.617   3.883 148.513  1.00  5.00           N  
ATOM   5618  N   ALA A 197      27.944   7.795 146.629  1.00 20.27           N  
ATOM   5619  CA  ALA A 197      28.798   8.398 145.628  1.00 20.27           C  
ATOM   5620  C   ALA A 197      29.904   9.171 146.367  1.00 20.27           C  
ATOM   5621  O   ALA A 197      30.938   9.515 145.789  1.00 20.27           O  
ATOM   5622  CB  ALA A 197      27.982   9.334 144.759  1.00  5.00           C  
ATOM   5623  N   GLY A 198      29.675   9.435 147.654  1.00 10.44           N  
ATOM   5624  CA  GLY A 198      30.645  10.156 148.462  1.00 10.44           C  
ATOM   5625  C   GLY A 198      30.670  11.643 148.176  1.00 10.44           C  
ATOM   5626  O   GLY A 198      31.681  12.312 148.383  1.00 10.44           O  
ATOM   5627  N   MET A 199      29.546  12.166 147.714  1.00  5.00           N  
ATOM   5628  CA  MET A 199      29.439  13.570 147.370  1.00  5.00           C  
ATOM   5629  C   MET A 199      28.382  14.283 148.209  1.00  5.00           C  
ATOM   5630  O   MET A 199      27.378  13.687 148.562  1.00  5.00           O  
ATOM   5631  CB  MET A 199      29.118  13.665 145.880  1.00  5.00           C  
ATOM   5632  CG  MET A 199      28.231  12.526 145.378  1.00  5.00           C  
ATOM   5633  SD  MET A 199      28.125  12.399 143.573  1.00  5.00           S  
ATOM   5634  CE  MET A 199      27.006  13.694 143.187  1.00  5.00           C  
ATOM   5635  N   TRP A 200      28.620  15.555 148.537  1.00  5.00           N  
ATOM   5636  CA  TRP A 200      27.689  16.342 149.345  1.00  5.00           C  
ATOM   5637  C   TRP A 200      26.279  16.169 148.849  1.00  5.00           C  
ATOM   5638  O   TRP A 200      25.998  16.420 147.688  1.00  5.00           O  
ATOM   5639  CB  TRP A 200      28.082  17.810 149.305  1.00 29.77           C  
ATOM   5640  CG  TRP A 200      29.158  18.115 150.274  1.00 29.77           C  
ATOM   5641  CD1 TRP A 200      29.094  17.977 151.630  1.00 29.77           C  
ATOM   5642  CD2 TRP A 200      30.457  18.609 149.984  1.00 29.77           C  
ATOM   5643  NE1 TRP A 200      30.274  18.359 152.204  1.00 29.77           N  
ATOM   5644  CE2 TRP A 200      31.133  18.753 151.215  1.00 29.77           C  
ATOM   5645  CE3 TRP A 200      31.122  18.947 148.806  1.00 29.77           C  
ATOM   5646  CZ2 TRP A 200      32.448  19.224 151.304  1.00 29.77           C  
ATOM   5647  CZ3 TRP A 200      32.436  19.421 148.892  1.00 29.77           C  
ATOM   5648  CH2 TRP A 200      33.084  19.552 150.135  1.00 29.77           C  
ATOM   5649  N   THR A 201      25.383  15.741 149.725  1.00 30.16           N  
ATOM   5650  CA  THR A 201      24.001  15.506 149.316  1.00 30.16           C  
ATOM   5651  C   THR A 201      23.003  16.587 149.709  1.00 30.16           C  
ATOM   5652  O   THR A 201      22.948  17.019 150.854  1.00 30.16           O  
ATOM   5653  CB  THR A 201      23.482  14.167 149.861  1.00  5.00           C  
ATOM   5654  OG1 THR A 201      24.254  13.090 149.323  1.00  5.00           O  
ATOM   5655  CG2 THR A 201      22.062  13.965 149.455  1.00  5.00           C  
ATOM   5656  N   VAL A 202      22.192  16.996 148.746  1.00 22.32           N  
ATOM   5657  CA  VAL A 202      21.182  18.013 148.976  1.00 22.32           C  
ATOM   5658  C   VAL A 202      19.785  17.518 148.597  1.00 22.32           C  
ATOM   5659  O   VAL A 202      19.597  16.758 147.641  1.00 22.32           O  
ATOM   5660  CB  VAL A 202      21.503  19.275 148.157  1.00 15.99           C  
ATOM   5661  CG1 VAL A 202      20.492  20.388 148.465  1.00 15.99           C  
ATOM   5662  CG2 VAL A 202      22.926  19.709 148.445  1.00 15.99           C  
ATOM   5663  N   GLY A 203      18.799  17.963 149.356  1.00  5.00           N  
ATOM   5664  CA  GLY A 203      17.441  17.569 149.069  1.00  5.00           C  
ATOM   5665  C   GLY A 203      16.521  18.742 148.803  1.00  5.00           C  
ATOM   5666  O   GLY A 203      16.500  19.713 149.556  1.00  5.00           O  
ATOM   5667  N   VAL A 204      15.771  18.649 147.712  1.00  7.61           N  
ATOM   5668  CA  VAL A 204      14.804  19.668 147.343  1.00  7.61           C  
ATOM   5669  C   VAL A 204      13.425  19.150 147.749  1.00  7.61           C  
ATOM   5670  O   VAL A 204      13.068  18.014 147.441  1.00  7.61           O  
ATOM   5671  CB  VAL A 204      14.867  19.957 145.838  1.00  5.00           C  
ATOM   5672  CG1 VAL A 204      13.459  20.144 145.273  1.00  5.00           C  
ATOM   5673  CG2 VAL A 204      15.723  21.213 145.605  1.00  5.00           C  
ATOM   5674  N   ILE A 205      12.661  19.994 148.435  1.00  8.26           N  
ATOM   5675  CA  ILE A 205      11.351  19.616 148.950  1.00  8.26           C  
ATOM   5676  C   ILE A 205      10.127  19.967 148.096  1.00  8.26           C  
ATOM   5677  O   ILE A 205       9.379  19.059 147.697  1.00  8.26           O  
ATOM   5678  CB  ILE A 205      11.178  20.191 150.366  1.00  5.00           C  
ATOM   5679  CG1 ILE A 205      12.276  19.637 151.273  1.00  5.00           C  
ATOM   5680  CG2 ILE A 205       9.819  19.838 150.921  1.00  5.00           C  
ATOM   5681  CD1 ILE A 205      12.279  20.209 152.651  1.00  5.00           C  
ATOM   5682  N   LEU A 206       9.898  21.258 147.838  1.00 13.26           N  
ATOM   5683  CA  LEU A 206       8.763  21.684 147.009  1.00 13.26           C  
ATOM   5684  C   LEU A 206       9.079  21.334 145.553  1.00 13.26           C  
ATOM   5685  O   LEU A 206       9.631  22.133 144.802  1.00 13.26           O  
ATOM   5686  CB  LEU A 206       8.522  23.195 147.123  1.00 33.43           C  
ATOM   5687  CG  LEU A 206       8.202  23.793 148.492  1.00 33.43           C  
ATOM   5688  CD1 LEU A 206       8.083  25.292 148.356  1.00 33.43           C  
ATOM   5689  CD2 LEU A 206       6.920  23.207 149.026  1.00 33.43           C  
ATOM   5690  N   GLY A 207       8.713  20.122 145.182  1.00 27.65           N  
ATOM   5691  CA  GLY A 207       8.960  19.588 143.860  1.00 27.65           C  
ATOM   5692  C   GLY A 207       8.477  18.204 144.190  1.00 27.65           C  
ATOM   5693  O   GLY A 207       8.654  17.218 143.484  1.00 27.65           O  
ATOM   5694  N   SER A 208       7.883  18.192 145.369  1.00 68.49           N  
ATOM   5695  CA  SER A 208       7.269  17.036 145.973  1.00 68.49           C  
ATOM   5696  C   SER A 208       7.984  15.704 145.889  1.00 68.49           C  
ATOM   5697  O   SER A 208       9.177  15.589 146.177  1.00 68.49           O  
ATOM   5698  CB  SER A 208       5.840  16.884 145.425  1.00 69.38           C  
ATOM   5699  OG  SER A 208       5.058  18.039 145.701  1.00 69.38           O  
ATOM   5700  N   SER A 209       7.180  14.719 145.488  1.00  5.00           N  
ATOM   5701  CA  SER A 209       7.511  13.307 145.362  1.00  5.00           C  
ATOM   5702  C   SER A 209       7.401  12.820 146.788  1.00  5.00           C  
ATOM   5703  O   SER A 209       6.438  12.151 147.135  1.00  5.00           O  
ATOM   5704  CB  SER A 209       8.910  13.075 144.809  1.00 20.91           C  
ATOM   5705  OG  SER A 209       8.938  11.807 144.168  1.00 20.91           O  
ATOM   5706  N   GLU A 210       8.373  13.176 147.618  1.00 12.41           N  
ATOM   5707  CA  GLU A 210       8.309  12.801 149.021  1.00 12.41           C  
ATOM   5708  C   GLU A 210       7.189  13.645 149.612  1.00 12.41           C  
ATOM   5709  O   GLU A 210       6.566  13.259 150.596  1.00 12.41           O  
ATOM   5710  CB  GLU A 210       9.626  13.105 149.745  1.00 62.69           C  
ATOM   5711  CG  GLU A 210      10.766  12.109 149.498  1.00 62.69           C  
ATOM   5712  CD  GLU A 210      10.467  10.683 149.996  1.00 62.69           C  
ATOM   5713  OE1 GLU A 210       9.997  10.524 151.152  1.00 62.69           O  
ATOM   5714  OE2 GLU A 210      10.722   9.720 149.225  1.00 62.69           O  
ATOM   5715  N   LEU A 211       6.943  14.803 148.996  1.00 28.47           N  
ATOM   5716  CA  LEU A 211       5.893  15.722 149.435  1.00 28.47           C  
ATOM   5717  C   LEU A 211       4.541  15.340 148.795  1.00 28.47           C  
ATOM   5718  O   LEU A 211       3.558  15.141 149.497  1.00 28.47           O  
ATOM   5719  CB  LEU A 211       6.272  17.156 149.072  1.00  5.00           C  
ATOM   5720  CG  LEU A 211       5.712  18.303 149.920  1.00  5.00           C  
ATOM   5721  CD1 LEU A 211       5.491  19.496 149.007  1.00  5.00           C  
ATOM   5722  CD2 LEU A 211       4.403  17.921 150.577  1.00  5.00           C  
ATOM   5723  N   GLY A 212       4.485  15.258 147.469  1.00  8.48           N  
ATOM   5724  CA  GLY A 212       3.259  14.838 146.797  1.00  8.48           C  
ATOM   5725  C   GLY A 212       2.108  15.805 146.609  1.00  8.48           C  
ATOM   5726  O   GLY A 212       0.948  15.408 146.692  1.00  8.48           O  
ATOM   5727  N   LEU A 213       2.421  17.065 146.336  1.00 25.42           N  
ATOM   5728  CA  LEU A 213       1.402  18.080 146.125  1.00 25.42           C  
ATOM   5729  C   LEU A 213       1.592  18.692 144.739  1.00 25.42           C  
ATOM   5730  O   LEU A 213       2.527  18.355 144.041  1.00 25.42           O  
ATOM   5731  CB  LEU A 213       1.520  19.177 147.192  1.00  5.00           C  
ATOM   5732  CG  LEU A 213       1.473  18.839 148.684  1.00  5.00           C  
ATOM   5733  CD1 LEU A 213       1.417  20.129 149.502  1.00  5.00           C  
ATOM   5734  CD2 LEU A 213       0.262  17.984 148.977  1.00  5.00           C  
ATOM   5735  N   THR A 214       0.701  19.603 144.358  1.00 93.60           N  
ATOM   5736  CA  THR A 214       0.754  20.290 143.071  1.00 93.60           C  
ATOM   5737  C   THR A 214       0.382  21.765 143.296  1.00 93.60           C  
ATOM   5738  O   THR A 214      -0.015  22.155 144.406  1.00 93.60           O  
ATOM   5739  CB  THR A 214      -0.260  19.687 142.117  1.00 29.68           C  
ATOM   5740  OG1 THR A 214      -0.299  18.274 142.312  1.00 29.68           O  
ATOM   5741  CG2 THR A 214       0.129  19.986 140.671  1.00 29.68           C  
ATOM   5742  N   GLU A 215       0.492  22.594 142.264  1.00  5.00           N  
ATOM   5743  CA  GLU A 215       0.132  23.998 142.421  1.00  5.00           C  
ATOM   5744  C   GLU A 215      -1.388  24.150 142.464  1.00  5.00           C  
ATOM   5745  O   GLU A 215      -2.021  24.397 141.445  1.00  5.00           O  
ATOM   5746  CB  GLU A 215       0.707  24.837 141.278  1.00 28.64           C  
ATOM   5747  CG  GLU A 215       2.214  25.070 141.353  1.00 28.64           C  
ATOM   5748  CD  GLU A 215       3.012  23.890 140.862  1.00 28.64           C  
ATOM   5749  OE1 GLU A 215       2.708  22.764 141.296  1.00 28.64           O  
ATOM   5750  OE2 GLU A 215       3.941  24.090 140.048  1.00 28.64           O  
ATOM   5751  N   GLU A 216      -1.957  23.989 143.651  0.08  5.00           N  
ATOM   5752  CA  GLU A 216      -3.397  24.096 143.877  0.08  5.00           C  
ATOM   5753  C   GLU A 216      -3.670  23.449 145.223  0.08  5.00           C  
ATOM   5754  O   GLU A 216      -4.808  23.137 145.579  0.08  5.00           O  
ATOM   5755  CB  GLU A 216      -4.181  23.387 142.766  0.08 90.65           C  
ATOM   5756  CG  GLU A 216      -4.917  24.352 141.841  1.00 90.65           C  
ATOM   5757  CD  GLU A 216      -4.906  23.912 140.391  1.00 90.65           C  
ATOM   5758  OE1 GLU A 216      -3.808  23.799 139.815  1.00 90.65           O  
ATOM   5759  OE2 GLU A 216      -5.995  23.687 139.825  1.00 90.65           O  
ATOM   5760  N   GLU A 217      -2.582  23.255 145.959  0.08  5.00           N  
ATOM   5761  CA  GLU A 217      -2.579  22.671 147.291  0.08  5.00           C  
ATOM   5762  C   GLU A 217      -1.172  22.925 147.808  0.08  5.00           C  
ATOM   5763  O   GLU A 217      -0.643  22.192 148.642  0.08  5.00           O  
ATOM   5764  CB  GLU A 217      -2.875  21.175 147.231  0.08 61.91           C  
ATOM   5765  CG  GLU A 217      -2.186  20.456 146.095  1.00 61.91           C  
ATOM   5766  CD  GLU A 217      -2.366  18.953 146.181  1.00 61.91           C  
ATOM   5767  OE1 GLU A 217      -1.938  18.240 145.248  1.00 61.91           O  
ATOM   5768  OE2 GLU A 217      -2.935  18.484 147.190  1.00 61.91           O  
ATOM   5769  N   VAL A 218      -0.588  23.989 147.271  0.08  5.00           N  
ATOM   5770  CA  VAL A 218       0.749  24.458 147.600  0.08  5.00           C  
ATOM   5771  C   VAL A 218       0.691  25.937 147.296  0.08  5.00           C  
ATOM   5772  O   VAL A 218       0.993  26.787 148.132  0.08  5.00           O  
ATOM   5773  CB  VAL A 218       1.806  23.857 146.675  0.08 18.09           C  
ATOM   5774  CG1 VAL A 218       3.127  24.569 146.876  1.00 18.09           C  
ATOM   5775  CG2 VAL A 218       1.947  22.392 146.938  1.00 18.09           C  
ATOM   5776  N   GLU A 219       0.298  26.215 146.062  0.08  5.00           N  
ATOM   5777  CA  GLU A 219       0.156  27.566 145.563  0.08  5.00           C  
ATOM   5778  C   GLU A 219      -1.124  28.121 146.172  0.08  5.00           C  
ATOM   5779  O   GLU A 219      -1.445  29.297 146.018  0.08  5.00           O  
ATOM   5780  CB  GLU A 219       0.058  27.522 144.039  0.08 72.74           C  
ATOM   5781  CG  GLU A 219      -0.244  28.839 143.377  1.00 72.74           C  
ATOM   5782  CD  GLU A 219      -0.281  28.715 141.863  1.00 72.74           C  
ATOM   5783  OE1 GLU A 219       0.807  28.601 141.247  1.00 72.74           O  
ATOM   5784  OE2 GLU A 219      -1.399  28.719 141.294  1.00 72.74           O  
ATOM   5785  N   ASN A 220      -1.847  27.255 146.875  0.08  5.00           N  
ATOM   5786  CA  ASN A 220      -3.089  27.648 147.520  0.08  5.00           C  
ATOM   5787  C   ASN A 220      -3.432  26.755 148.712  0.08  5.00           C  
ATOM   5788  O   ASN A 220      -4.603  26.522 149.010  0.08  5.00           O  
ATOM   5789  CB  ASN A 220      -4.237  27.624 146.514  0.08 99.81           C  
ATOM   5790  CG  ASN A 220      -5.508  28.212 147.081  1.00 99.81           C  
ATOM   5791  OD1 ASN A 220      -5.579  29.407 147.381  1.00 99.81           O  
ATOM   5792  ND2 ASN A 220      -6.524  27.373 147.243  1.00 99.81           N  
ATOM   5793  N   MET A 221      -2.406  26.250 149.388  0.08  5.00           N  
ATOM   5794  CA  MET A 221      -2.616  25.412 150.560  0.08  5.00           C  
ATOM   5795  C   MET A 221      -2.384  26.294 151.773  0.08  5.00           C  
ATOM   5796  O   MET A 221      -1.444  27.089 151.795  0.08  5.00           O  
ATOM   5797  CB  MET A 221      -1.644  24.236 150.568  0.08 42.90           C  
ATOM   5798  CG  MET A 221      -1.766  23.354 151.795  1.00 42.90           C  
ATOM   5799  SD  MET A 221      -0.924  21.760 151.613  1.00 42.90           S  
ATOM   5800  CE  MET A 221      -1.882  20.748 152.715  1.00 42.90           C  
ATOM   5801  N   ASP A 222      -3.233  26.154 152.785  1.00  5.00           N  
ATOM   5802  CA  ASP A 222      -3.110  26.993 153.974  1.00  5.00           C  
ATOM   5803  C   ASP A 222      -1.796  26.833 154.727  1.00  5.00           C  
ATOM   5804  O   ASP A 222      -1.327  25.725 154.998  1.00  5.00           O  
ATOM   5805  CB  ASP A 222      -4.291  26.779 154.925  1.00 53.59           C  
ATOM   5806  CG  ASP A 222      -4.207  25.475 155.667  1.00 53.59           C  
ATOM   5807  OD1 ASP A 222      -4.177  24.421 154.997  1.00 53.59           O  
ATOM   5808  OD2 ASP A 222      -4.174  25.510 156.917  1.00 53.59           O  
ATOM   5809  N   SER A 223      -1.231  27.988 155.061  1.00 71.43           N  
ATOM   5810  CA  SER A 223       0.037  28.145 155.752  1.00 71.43           C  
ATOM   5811  C   SER A 223       0.379  27.149 156.852  1.00 71.43           C  
ATOM   5812  O   SER A 223       1.338  26.383 156.727  1.00 71.43           O  
ATOM   5813  CB  SER A 223       0.097  29.566 156.303  1.00 49.14           C  
ATOM   5814  OG  SER A 223      -0.404  30.476 155.334  1.00 49.14           O  
ATOM   5815  N   VAL A 224      -0.388  27.177 157.936  1.00  5.00           N  
ATOM   5816  CA  VAL A 224      -0.144  26.280 159.055  1.00  5.00           C  
ATOM   5817  C   VAL A 224      -0.119  24.813 158.642  1.00  5.00           C  
ATOM   5818  O   VAL A 224       0.564  24.000 159.266  1.00  5.00           O  
ATOM   5819  CB  VAL A 224      -1.198  26.491 160.166  1.00 74.07           C  
ATOM   5820  CG1 VAL A 224      -1.265  25.279 161.076  1.00 74.07           C  
ATOM   5821  CG2 VAL A 224      -0.834  27.711 160.986  1.00 74.07           C  
ATOM   5822  N   GLU A 225      -0.854  24.471 157.588  1.00 21.89           N  
ATOM   5823  CA  GLU A 225      -0.903  23.090 157.121  1.00 21.89           C  
ATOM   5824  C   GLU A 225       0.264  22.761 156.203  1.00 21.89           C  
ATOM   5825  O   GLU A 225       0.986  21.787 156.433  1.00 21.89           O  
ATOM   5826  CB  GLU A 225      -2.224  22.818 156.400  1.00 99.81           C  
ATOM   5827  CG  GLU A 225      -2.393  21.374 155.954  1.00 99.81           C  
ATOM   5828  CD  GLU A 225      -3.776  21.082 155.401  1.00 99.81           C  
ATOM   5829  OE1 GLU A 225      -3.994  19.955 154.907  1.00 99.81           O  
ATOM   5830  OE2 GLU A 225      -4.647  21.976 155.461  1.00 99.81           O  
ATOM   5831  N   LEU A 226       0.448  23.561 155.160  1.00 18.02           N  
ATOM   5832  CA  LEU A 226       1.554  23.330 154.241  1.00 18.02           C  
ATOM   5833  C   LEU A 226       2.835  23.120 155.042  1.00 18.02           C  
ATOM   5834  O   LEU A 226       3.535  22.133 154.845  1.00 18.02           O  
ATOM   5835  CB  LEU A 226       1.751  24.519 153.300  1.00  7.48           C  
ATOM   5836  CG  LEU A 226       2.900  24.303 152.316  1.00  7.48           C  
ATOM   5837  CD1 LEU A 226       2.439  23.352 151.240  1.00  7.48           C  
ATOM   5838  CD2 LEU A 226       3.341  25.611 151.702  1.00  7.48           C  
ATOM   5839  N   ARG A 227       3.138  24.047 155.949  1.00 10.87           N  
ATOM   5840  CA  ARG A 227       4.344  23.926 156.763  1.00 10.87           C  
ATOM   5841  C   ARG A 227       4.389  22.626 157.556  1.00 10.87           C  
ATOM   5842  O   ARG A 227       5.347  21.857 157.444  1.00 10.87           O  
ATOM   5843  CB  ARG A 227       4.484  25.118 157.725  1.00 22.53           C  
ATOM   5844  CG  ARG A 227       5.011  26.384 157.061  1.00 22.53           C  
ATOM   5845  CD  ARG A 227       6.355  26.129 156.367  1.00 22.53           C  
ATOM   5846  NE  ARG A 227       6.664  27.164 155.381  1.00 22.53           N  
ATOM   5847  CZ  ARG A 227       5.866  27.496 154.367  1.00 22.53           C  
ATOM   5848  NH1 ARG A 227       4.698  26.884 154.194  1.00 22.53           N  
ATOM   5849  NH2 ARG A 227       6.232  28.451 153.521  1.00 22.53           N  
ATOM   5850  N   GLU A 228       3.364  22.378 158.363  1.00  7.63           N  
ATOM   5851  CA  GLU A 228       3.339  21.158 159.145  1.00  7.63           C  
ATOM   5852  C   GLU A 228       3.655  20.016 158.192  1.00  7.63           C  
ATOM   5853  O   GLU A 228       4.286  19.034 158.576  1.00  7.63           O  
ATOM   5854  CB  GLU A 228       1.961  20.919 159.762  1.00 77.08           C  
ATOM   5855  CG  GLU A 228       1.928  19.687 160.678  1.00 77.08           C  
ATOM   5856  CD  GLU A 228       0.541  19.069 160.841  1.00 77.08           C  
ATOM   5857  OE1 GLU A 228      -0.406  19.807 161.191  1.00 77.08           O  
ATOM   5858  OE2 GLU A 228       0.404  17.839 160.628  1.00 77.08           O  
ATOM   5859  N   LYS A 229       3.226  20.174 156.941  1.00  5.01           N  
ATOM   5860  CA  LYS A 229       3.421  19.160 155.902  1.00  5.01           C  
ATOM   5861  C   LYS A 229       4.833  19.107 155.340  1.00  5.01           C  
ATOM   5862  O   LYS A 229       5.329  18.041 154.982  1.00  5.01           O  
ATOM   5863  CB  LYS A 229       2.436  19.386 154.754  1.00 63.83           C  
ATOM   5864  CG  LYS A 229       2.230  18.144 153.931  1.00 63.83           C  
ATOM   5865  CD  LYS A 229       1.162  18.298 152.877  1.00 63.83           C  
ATOM   5866  CE  LYS A 229       0.793  16.924 152.308  1.00 63.83           C  
ATOM   5867  NZ  LYS A 229       1.997  16.114 151.952  1.00 63.83           N  
ATOM   5868  N   ILE A 230       5.466  20.269 155.258  1.00  5.00           N  
ATOM   5869  CA  ILE A 230       6.825  20.365 154.751  1.00  5.00           C  
ATOM   5870  C   ILE A 230       7.806  19.740 155.737  1.00  5.00           C  
ATOM   5871  O   ILE A 230       8.526  18.808 155.388  1.00  5.00           O  
ATOM   5872  CB  ILE A 230       7.225  21.841 154.501  1.00  5.00           C  
ATOM   5873  CG1 ILE A 230       6.557  22.349 153.217  1.00  5.00           C  
ATOM   5874  CG2 ILE A 230       8.748  21.979 154.464  1.00  5.00           C  
ATOM   5875  CD1 ILE A 230       6.865  23.793 152.893  1.00  5.00           C  
ATOM   5876  N   GLU A 231       7.823  20.247 156.967  1.00  5.00           N  
ATOM   5877  CA  GLU A 231       8.729  19.749 157.999  1.00  5.00           C  
ATOM   5878  C   GLU A 231       8.911  18.220 157.979  1.00  5.00           C  
ATOM   5879  O   GLU A 231      10.026  17.717 158.102  1.00  5.00           O  
ATOM   5880  CB  GLU A 231       8.231  20.199 159.373  1.00 31.42           C  
ATOM   5881  CG  GLU A 231       9.316  20.756 160.290  1.00 31.42           C  
ATOM   5882  CD  GLU A 231      10.198  19.679 160.897  1.00 31.42           C  
ATOM   5883  OE1 GLU A 231      10.837  18.925 160.133  1.00 31.42           O  
ATOM   5884  OE2 GLU A 231      10.258  19.588 162.142  1.00 31.42           O  
ATOM   5885  N   VAL A 232       7.820  17.484 157.807  1.00  5.00           N  
ATOM   5886  CA  VAL A 232       7.901  16.032 157.787  1.00  5.00           C  
ATOM   5887  C   VAL A 232       8.811  15.539 156.676  1.00  5.00           C  
ATOM   5888  O   VAL A 232       9.589  14.591 156.843  1.00  5.00           O  
ATOM   5889  CB  VAL A 232       6.532  15.396 157.571  1.00  6.46           C  
ATOM   5890  CG1 VAL A 232       6.672  13.882 157.551  1.00  6.46           C  
ATOM   5891  CG2 VAL A 232       5.579  15.818 158.666  1.00  6.46           C  
ATOM   5892  N   VAL A 233       8.708  16.173 155.524  1.00 11.16           N  
ATOM   5893  CA  VAL A 233       9.531  15.766 154.411  1.00 11.16           C  
ATOM   5894  C   VAL A 233      10.980  16.103 154.718  1.00 11.16           C  
ATOM   5895  O   VAL A 233      11.872  15.286 154.496  1.00 11.16           O  
ATOM   5896  CB  VAL A 233       9.094  16.472 153.140  1.00  5.00           C  
ATOM   5897  CG1 VAL A 233       9.608  15.703 151.935  1.00  5.00           C  
ATOM   5898  CG2 VAL A 233       7.556  16.616 153.122  1.00  5.00           C  
ATOM   5899  N   ARG A 234      11.201  17.305 155.252  1.00  5.00           N  
ATOM   5900  CA  ARG A 234      12.540  17.770 155.614  1.00  5.00           C  
ATOM   5901  C   ARG A 234      13.199  16.820 156.604  1.00  5.00           C  
ATOM   5902  O   ARG A 234      14.410  16.616 156.576  1.00  5.00           O  
ATOM   5903  CB  ARG A 234      12.482  19.164 156.241  1.00 24.26           C  
ATOM   5904  CG  ARG A 234      13.859  19.769 156.532  1.00 24.26           C  
ATOM   5905  CD  ARG A 234      13.749  21.058 157.342  1.00 24.26           C  
ATOM   5906  NE  ARG A 234      13.437  20.788 158.746  1.00 24.26           N  
ATOM   5907  CZ  ARG A 234      14.284  20.229 159.616  1.00 24.26           C  
ATOM   5908  NH1 ARG A 234      15.509  19.878 159.233  1.00 24.26           N  
ATOM   5909  NH2 ARG A 234      13.906  20.007 160.871  1.00 24.26           N  
ATOM   5910  N   ASN A 235      12.398  16.240 157.485  1.00  5.27           N  
ATOM   5911  CA  ASN A 235      12.943  15.328 158.464  1.00  5.27           C  
ATOM   5912  C   ASN A 235      13.303  14.017 157.823  1.00  5.27           C  
ATOM   5913  O   ASN A 235      14.416  13.540 157.984  1.00  5.27           O  
ATOM   5914  CB  ASN A 235      11.953  15.100 159.606  1.00 27.22           C  
ATOM   5915  CG  ASN A 235      12.449  15.674 160.922  1.00 27.22           C  
ATOM   5916  OD1 ASN A 235      13.516  15.293 161.406  1.00 27.22           O  
ATOM   5917  ND2 ASN A 235      11.681  16.597 161.505  1.00 27.22           N  
ATOM   5918  N   ARG A 236      12.366  13.438 157.086  1.00  5.00           N  
ATOM   5919  CA  ARG A 236      12.630  12.161 156.438  1.00  5.00           C  
ATOM   5920  C   ARG A 236      13.963  12.245 155.709  1.00  5.00           C  
ATOM   5921  O   ARG A 236      14.734  11.277 155.666  1.00  5.00           O  
ATOM   5922  CB  ARG A 236      11.517  11.818 155.449  1.00 38.77           C  
ATOM   5923  CG  ARG A 236      11.452  10.333 155.105  1.00 38.77           C  
ATOM   5924  CD  ARG A 236      10.252  10.051 154.237  1.00 38.77           C  
ATOM   5925  NE  ARG A 236       9.066  10.711 154.779  1.00 38.77           N  
ATOM   5926  CZ  ARG A 236       7.909  10.820 154.138  1.00 38.77           C  
ATOM   5927  NH1 ARG A 236       7.770  10.310 152.916  1.00 38.77           N  
ATOM   5928  NH2 ARG A 236       6.889  11.446 154.716  1.00 38.77           N  
ATOM   5929  N   PHE A 237      14.226  13.424 155.144  1.00  9.63           N  
ATOM   5930  CA  PHE A 237      15.454  13.684 154.413  1.00  9.63           C  
ATOM   5931  C   PHE A 237      16.630  13.585 155.339  1.00  9.63           C  
ATOM   5932  O   PHE A 237      17.381  12.620 155.280  1.00  9.63           O  
ATOM   5933  CB  PHE A 237      15.442  15.078 153.807  1.00 48.38           C  
ATOM   5934  CG  PHE A 237      14.943  15.120 152.402  1.00 48.38           C  
ATOM   5935  CD1 PHE A 237      15.326  14.144 151.493  1.00 48.38           C  
ATOM   5936  CD2 PHE A 237      14.116  16.151 151.976  1.00 48.38           C  
ATOM   5937  CE1 PHE A 237      14.897  14.196 150.186  1.00 48.38           C  
ATOM   5938  CE2 PHE A 237      13.683  16.213 150.675  1.00 48.38           C  
ATOM   5939  CZ  PHE A 237      14.069  15.237 149.776  1.00 48.38           C  
ATOM   5940  N   VAL A 238      16.779  14.596 156.191  1.00 24.41           N  
ATOM   5941  CA  VAL A 238      17.875  14.656 157.155  1.00 24.41           C  
ATOM   5942  C   VAL A 238      18.163  13.308 157.802  1.00 24.41           C  
ATOM   5943  O   VAL A 238      19.312  13.000 158.133  1.00 24.41           O  
ATOM   5944  CB  VAL A 238      17.594  15.667 158.266  1.00  5.00           C  
ATOM   5945  CG1 VAL A 238      18.686  15.586 159.319  1.00  5.00           C  
ATOM   5946  CG2 VAL A 238      17.535  17.060 157.681  1.00  5.00           C  
ATOM   5947  N   GLU A 239      17.121  12.508 157.985  1.00  8.12           N  
ATOM   5948  CA  GLU A 239      17.296  11.203 158.583  1.00  8.12           C  
ATOM   5949  C   GLU A 239      17.987  10.268 157.607  1.00  8.12           C  
ATOM   5950  O   GLU A 239      18.986   9.637 157.948  1.00  8.12           O  
ATOM   5951  CB  GLU A 239      15.947  10.636 159.003  1.00 47.79           C  
ATOM   5952  CG  GLU A 239      15.333  11.383 160.165  1.00 47.79           C  
ATOM   5953  CD  GLU A 239      14.002  10.798 160.597  1.00 47.79           C  
ATOM   5954  OE1 GLU A 239      13.457  11.261 161.626  1.00 47.79           O  
ATOM   5955  OE2 GLU A 239      13.501   9.880 159.906  1.00 47.79           O  
ATOM   5956  N   ASN A 240      17.481  10.196 156.383  1.00  5.82           N  
ATOM   5957  CA  ASN A 240      18.075   9.307 155.399  1.00  5.82           C  
ATOM   5958  C   ASN A 240      19.427   9.703 154.819  1.00  5.82           C  
ATOM   5959  O   ASN A 240      19.859   9.130 153.826  1.00  5.82           O  
ATOM   5960  CB  ASN A 240      17.084   9.043 154.281  1.00 34.04           C  
ATOM   5961  CG  ASN A 240      15.963   8.143 154.727  1.00 34.04           C  
ATOM   5962  OD1 ASN A 240      16.050   6.914 154.611  1.00 34.04           O  
ATOM   5963  ND2 ASN A 240      14.900   8.743 155.264  1.00 34.04           N  
ATOM   5964  N   GLY A 241      20.084  10.693 155.417  1.00  5.00           N  
ATOM   5965  CA  GLY A 241      21.414  11.044 154.955  1.00  5.00           C  
ATOM   5966  C   GLY A 241      21.762  12.272 154.143  1.00  5.00           C  
ATOM   5967  O   GLY A 241      22.855  12.321 153.587  1.00  5.00           O  
ATOM   5968  N   ALA A 242      20.888  13.266 154.072  1.00  5.53           N  
ATOM   5969  CA  ALA A 242      21.212  14.464 153.295  1.00  5.53           C  
ATOM   5970  C   ALA A 242      21.938  15.497 154.141  1.00  5.53           C  
ATOM   5971  O   ALA A 242      21.651  15.646 155.328  1.00  5.53           O  
ATOM   5972  CB  ALA A 242      19.954  15.068 152.723  1.00 12.23           C  
ATOM   5973  N   HIS A 243      22.882  16.200 153.523  1.00  5.00           N  
ATOM   5974  CA  HIS A 243      23.652  17.220 154.223  1.00  5.00           C  
ATOM   5975  C   HIS A 243      22.832  18.478 154.345  1.00  5.00           C  
ATOM   5976  O   HIS A 243      22.886  19.168 155.352  1.00  5.00           O  
ATOM   5977  CB  HIS A 243      24.937  17.549 153.475  1.00  8.70           C  
ATOM   5978  CG  HIS A 243      25.748  16.349 153.108  1.00  8.70           C  
ATOM   5979  ND1 HIS A 243      27.105  16.272 153.334  1.00  8.70           N  
ATOM   5980  CD2 HIS A 243      25.402  15.192 152.497  1.00  8.70           C  
ATOM   5981  CE1 HIS A 243      27.558  15.120 152.880  1.00  8.70           C  
ATOM   5982  NE2 HIS A 243      26.546  14.445 152.366  1.00  8.70           N  
ATOM   5983  N   PHE A 244      22.073  18.787 153.304  1.00  9.41           N  
ATOM   5984  CA  PHE A 244      21.235  19.974 153.322  1.00  9.41           C  
ATOM   5985  C   PHE A 244      19.858  19.712 152.755  1.00  9.41           C  
ATOM   5986  O   PHE A 244      19.592  18.677 152.155  1.00  9.41           O  
ATOM   5987  CB  PHE A 244      21.872  21.099 152.525  1.00  5.00           C  
ATOM   5988  CG  PHE A 244      23.279  21.391 152.915  1.00  5.00           C  
ATOM   5989  CD1 PHE A 244      24.317  20.621 152.427  1.00  5.00           C  
ATOM   5990  CD2 PHE A 244      23.570  22.465 153.736  1.00  5.00           C  
ATOM   5991  CE1 PHE A 244      25.623  20.920 152.744  1.00  5.00           C  
ATOM   5992  CE2 PHE A 244      24.872  22.774 154.058  1.00  5.00           C  
ATOM   5993  CZ  PHE A 244      25.902  22.005 153.564  1.00  5.00           C  
ATOM   5994  N   THR A 245      18.985  20.684 152.940  1.00  5.00           N  
ATOM   5995  CA  THR A 245      17.629  20.587 152.457  1.00  5.00           C  
ATOM   5996  C   THR A 245      17.207  21.984 152.093  1.00  5.00           C  
ATOM   5997  O   THR A 245      17.418  22.912 152.860  1.00  5.00           O  
ATOM   5998  CB  THR A 245      16.705  20.035 153.551  1.00 18.48           C  
ATOM   5999  OG1 THR A 245      16.429  18.657 153.284  1.00 18.48           O  
ATOM   6000  CG2 THR A 245      15.409  20.823 153.615  1.00 18.48           C  
ATOM   6001  N   ILE A 246      16.621  22.134 150.916  1.00  5.00           N  
ATOM   6002  CA  ILE A 246      16.180  23.440 150.472  1.00  5.00           C  
ATOM   6003  C   ILE A 246      14.745  23.352 149.970  1.00  5.00           C  
ATOM   6004  O   ILE A 246      14.381  22.408 149.275  1.00  5.00           O  
ATOM   6005  CB  ILE A 246      17.119  23.972 149.374  1.00  5.00           C  
ATOM   6006  CG1 ILE A 246      17.038  23.077 148.138  1.00  5.00           C  
ATOM   6007  CG2 ILE A 246      18.553  24.006 149.907  1.00  5.00           C  
ATOM   6008  CD1 ILE A 246      17.942  23.481 147.008  1.00  5.00           C  
ATOM   6009  N   GLU A 247      13.912  24.316 150.341  1.00 49.23           N  
ATOM   6010  CA  GLU A 247      12.530  24.276 149.905  1.00 49.23           C  
ATOM   6011  C   GLU A 247      12.462  24.459 148.402  1.00 49.23           C  
ATOM   6012  O   GLU A 247      11.523  23.998 147.761  1.00 49.23           O  
ATOM   6013  CB  GLU A 247      11.695  25.330 150.647  1.00 50.77           C  
ATOM   6014  CG  GLU A 247      11.029  24.781 151.927  1.00 50.77           C  
ATOM   6015  CD  GLU A 247      10.570  25.869 152.907  1.00 50.77           C  
ATOM   6016  OE1 GLU A 247      10.153  26.956 152.448  1.00 50.77           O  
ATOM   6017  OE2 GLU A 247      10.613  25.625 154.137  1.00 50.77           O  
ATOM   6018  N   THR A 248      13.461  25.118 147.825  1.00  7.48           N  
ATOM   6019  CA  THR A 248      13.466  25.292 146.378  1.00  7.48           C  
ATOM   6020  C   THR A 248      14.861  25.310 145.798  1.00  7.48           C  
ATOM   6021  O   THR A 248      15.838  25.544 146.499  1.00  7.48           O  
ATOM   6022  CB  THR A 248      12.776  26.582 145.918  1.00 46.00           C  
ATOM   6023  OG1 THR A 248      13.779  27.513 145.494  1.00 46.00           O  
ATOM   6024  CG2 THR A 248      11.932  27.185 147.033  1.00 46.00           C  
ATOM   6025  N   MET A 249      14.923  25.073 144.496  1.00  6.84           N  
ATOM   6026  CA  MET A 249      16.170  25.030 143.762  1.00  6.84           C  
ATOM   6027  C   MET A 249      16.961  26.318 143.897  1.00  6.84           C  
ATOM   6028  O   MET A 249      18.156  26.344 143.618  1.00  6.84           O  
ATOM   6029  CB  MET A 249      15.888  24.763 142.289  1.00  5.11           C  
ATOM   6030  CG  MET A 249      17.096  24.281 141.534  1.00  5.11           C  
ATOM   6031  SD  MET A 249      17.725  22.760 142.275  1.00  5.11           S  
ATOM   6032  CE  MET A 249      16.283  21.683 142.063  1.00  5.11           C  
ATOM   6033  N   GLN A 250      16.296  27.389 144.319  1.00 65.34           N  
ATOM   6034  CA  GLN A 250      16.958  28.683 144.473  1.00 65.34           C  
ATOM   6035  C   GLN A 250      18.113  28.625 145.466  1.00 65.34           C  
ATOM   6036  O   GLN A 250      19.253  28.966 145.129  1.00 65.34           O  
ATOM   6037  CB  GLN A 250      15.952  29.740 144.924  1.00 42.63           C  
ATOM   6038  CG  GLN A 250      15.241  30.479 143.788  1.00 42.63           C  
ATOM   6039  CD  GLN A 250      14.615  29.556 142.740  1.00 42.63           C  
ATOM   6040  OE1 GLN A 250      14.068  28.493 143.061  1.00 42.63           O  
ATOM   6041  NE2 GLN A 250      14.677  29.976 141.479  1.00 42.63           N  
ATOM   6042  N   GLU A 251      17.813  28.189 146.686  1.00  5.00           N  
ATOM   6043  CA  GLU A 251      18.815  28.093 147.737  1.00  5.00           C  
ATOM   6044  C   GLU A 251      20.077  27.382 147.281  1.00  5.00           C  
ATOM   6045  O   GLU A 251      21.161  27.696 147.747  1.00  5.00           O  
ATOM   6046  CB  GLU A 251      18.263  27.334 148.947  1.00 45.71           C  
ATOM   6047  CG  GLU A 251      17.011  27.912 149.577  1.00 45.71           C  
ATOM   6048  CD  GLU A 251      16.634  27.211 150.880  1.00 45.71           C  
ATOM   6049  OE1 GLU A 251      17.437  27.257 151.840  1.00 45.71           O  
ATOM   6050  OE2 GLU A 251      15.533  26.616 150.946  1.00 45.71           O  
ATOM   6051  N   LEU A 252      19.935  26.430 146.367  1.00 33.63           N  
ATOM   6052  CA  LEU A 252      21.062  25.637 145.891  1.00 33.63           C  
ATOM   6053  C   LEU A 252      22.427  26.302 145.799  1.00 33.63           C  
ATOM   6054  O   LEU A 252      23.441  25.650 146.061  1.00 33.63           O  
ATOM   6055  CB  LEU A 252      20.729  25.003 144.546  1.00  7.90           C  
ATOM   6056  CG  LEU A 252      21.788  24.061 143.975  1.00  7.90           C  
ATOM   6057  CD1 LEU A 252      22.227  23.008 144.990  1.00  7.90           C  
ATOM   6058  CD2 LEU A 252      21.187  23.415 142.771  1.00  7.90           C  
ATOM   6059  N   GLU A 253      22.477  27.577 145.420  1.00  5.48           N  
ATOM   6060  CA  GLU A 253      23.769  28.260 145.326  1.00  5.48           C  
ATOM   6061  C   GLU A 253      24.256  28.796 146.675  1.00  5.48           C  
ATOM   6062  O   GLU A 253      25.458  28.971 146.890  1.00  5.48           O  
ATOM   6063  CB  GLU A 253      23.708  29.382 144.291  1.00 49.04           C  
ATOM   6064  CG  GLU A 253      23.583  28.853 142.870  1.00 49.04           C  
ATOM   6065  CD  GLU A 253      24.481  29.577 141.868  1.00 49.04           C  
ATOM   6066  OE1 GLU A 253      24.100  30.676 141.401  1.00 49.04           O  
ATOM   6067  OE2 GLU A 253      25.572  29.041 141.557  1.00 49.04           O  
ATOM   6068  N   SER A 254      23.312  29.046 147.580  1.00 13.14           N  
ATOM   6069  CA  SER A 254      23.608  29.536 148.923  1.00 13.14           C  
ATOM   6070  C   SER A 254      24.250  28.383 149.668  1.00 13.14           C  
ATOM   6071  O   SER A 254      25.100  28.587 150.531  1.00 13.14           O  
ATOM   6072  CB  SER A 254      22.317  29.930 149.639  1.00 57.28           C  
ATOM   6073  OG  SER A 254      21.318  30.339 148.712  1.00 57.28           O  
ATOM   6074  N   VAL A 255      23.820  27.171 149.326  1.00  5.00           N  
ATOM   6075  CA  VAL A 255      24.344  25.952 149.926  1.00  5.00           C  
ATOM   6076  C   VAL A 255      25.718  25.637 149.353  1.00  5.00           C  
ATOM   6077  O   VAL A 255      26.637  25.310 150.090  1.00  5.00           O  
ATOM   6078  CB  VAL A 255      23.414  24.749 149.659  1.00  5.00           C  
ATOM   6079  CG1 VAL A 255      24.023  23.468 150.263  1.00  5.00           C  
ATOM   6080  CG2 VAL A 255      22.026  25.033 150.229  1.00  5.00           C  
ATOM   6081  N   MET A 256      25.851  25.726 148.033  1.00 12.31           N  
ATOM   6082  CA  MET A 256      27.133  25.460 147.404  1.00 12.31           C  
ATOM   6083  C   MET A 256      28.124  26.396 148.049  1.00 12.31           C  
ATOM   6084  O   MET A 256      29.295  26.061 148.213  1.00 12.31           O  
ATOM   6085  CB  MET A 256      27.094  25.784 145.927  1.00 52.29           C  
ATOM   6086  CG  MET A 256      26.130  24.978 145.108  1.00 52.29           C  
ATOM   6087  SD  MET A 256      26.160  25.599 143.418  1.00 52.29           S  
ATOM   6088  CE  MET A 256      27.982  25.996 143.230  1.00 52.29           C  
ATOM   6089  N   GLU A 257      27.630  27.583 148.401  1.00  5.23           N  
ATOM   6090  CA  GLU A 257      28.425  28.643 149.029  1.00  5.23           C  
ATOM   6091  C   GLU A 257      28.789  28.268 150.471  1.00  5.23           C  
ATOM   6092  O   GLU A 257      29.936  28.412 150.890  1.00  5.23           O  
ATOM   6093  CB  GLU A 257      27.618  29.944 148.990  1.00 30.09           C  
ATOM   6094  CG  GLU A 257      28.434  31.217 149.002  1.00 30.09           C  
ATOM   6095  CD  GLU A 257      27.578  32.447 148.735  1.00 30.09           C  
ATOM   6096  OE1 GLU A 257      26.545  32.613 149.420  1.00 30.09           O  
ATOM   6097  OE2 GLU A 257      27.938  33.247 147.845  1.00 30.09           O  
ATOM   6098  N   HIS A 258      27.800  27.778 151.216  1.00  5.00           N  
ATOM   6099  CA  HIS A 258      27.986  27.347 152.596  1.00  5.00           C  
ATOM   6100  C   HIS A 258      28.997  26.207 152.622  1.00  5.00           C  
ATOM   6101  O   HIS A 258      29.813  26.107 153.537  1.00  5.00           O  
ATOM   6102  CB  HIS A 258      26.659  26.856 153.168  1.00  6.01           C  
ATOM   6103  CG  HIS A 258      26.753  26.311 154.562  1.00  6.01           C  
ATOM   6104  ND1 HIS A 258      26.522  27.082 155.682  1.00  6.01           N  
ATOM   6105  CD2 HIS A 258      27.031  25.067 155.015  1.00  6.01           C  
ATOM   6106  CE1 HIS A 258      26.647  26.332 156.765  1.00  6.01           C  
ATOM   6107  NE2 HIS A 258      26.955  25.106 156.389  1.00  6.01           N  
ATOM   6108  N   ILE A 259      28.934  25.347 151.610  1.00  5.00           N  
ATOM   6109  CA  ILE A 259      29.843  24.212 151.515  1.00  5.00           C  
ATOM   6110  C   ILE A 259      31.263  24.685 151.207  1.00  5.00           C  
ATOM   6111  O   ILE A 259      32.191  23.891 151.190  1.00  5.00           O  
ATOM   6112  CB  ILE A 259      29.395  23.188 150.418  1.00  5.00           C  
ATOM   6113  CG1 ILE A 259      27.947  22.764 150.640  1.00  5.00           C  
ATOM   6114  CG2 ILE A 259      30.233  21.928 150.495  1.00  5.00           C  
ATOM   6115  CD1 ILE A 259      27.459  21.705 149.667  1.00  5.00           C  
ATOM   6116  N   GLU A 260      31.447  25.974 150.973  1.00  5.00           N  
ATOM   6117  CA  GLU A 260      32.788  26.460 150.686  1.00  5.00           C  
ATOM   6118  C   GLU A 260      33.231  27.554 151.671  1.00  5.00           C  
ATOM   6119  O   GLU A 260      34.150  27.291 152.480  1.00  5.00           O  
ATOM   6120  CB  GLU A 260      32.840  26.957 149.245  1.00 39.58           C  
ATOM   6121  CG  GLU A 260      32.445  25.882 148.245  1.00 39.58           C  
ATOM   6122  CD  GLU A 260      32.290  26.409 146.828  1.00 39.58           C  
ATOM   6123  OE1 GLU A 260      31.495  27.353 146.635  1.00 39.58           O  
ATOM   6124  OE2 GLU A 260      32.951  25.879 145.908  1.00 39.58           O  
