# Supplementary material for: Comparative Performance of High-Throughput Methods for Protein pKa Predictions
Source: J Chem Inf Model. 2023 Aug 8;63(16):5169–81. doi: 10.1021/acs.jcim.3c00165 (PMC10466379; doi:10.1021/acs.jcim.3c00165)
Supplement: Supplementary file 3 — ci3c00165_si_003.zip [file ci3c00165_si_003.zip › curated_pdbs/1fmh_curated_4.pdb]

MODEL        4                                                                  
ATOM      7  N   GLU A   1     -19.866  -1.800  -4.010  1.00  0.00           N  
ATOM      8  CA  GLU A   1     -20.533  -2.454  -2.895  1.00  0.00           C  
ATOM      9  C   GLU A   1     -19.563  -2.624  -1.728  1.00  0.00           C  
ATOM     10  O   GLU A   1     -18.347  -2.562  -1.919  1.00  0.00           O  
ATOM     11  CB  GLU A   1     -21.089  -3.810  -3.339  1.00  0.00           C  
ATOM     12  CG  GLU A   1     -21.985  -4.477  -2.307  1.00  0.00           C  
ATOM     13  CD  GLU A   1     -23.156  -3.608  -1.895  1.00  0.00           C  
ATOM     14  OE1 GLU A   1     -22.939  -2.622  -1.161  1.00  0.00           O  
ATOM     15  OE2 GLU A   1     -24.291  -3.904  -2.316  1.00  0.00           O  
ATOM     16  H   GLU A   1     -19.479  -2.348  -4.723  1.00  0.00           H  
ATOM     17  HA  GLU A   1     -21.350  -1.823  -2.582  1.00  0.00           H  
ATOM     18  HB2 GLU A   1     -21.662  -3.669  -4.243  1.00  0.00           H  
ATOM     19  HB3 GLU A   1     -20.262  -4.473  -3.546  1.00  0.00           H  
ATOM     20  HG2 GLU A   1     -22.366  -5.398  -2.721  1.00  0.00           H  
ATOM     21  HG3 GLU A   1     -21.395  -4.693  -1.429  1.00  0.00           H  
ATOM     22  N   VAL A   2     -20.104  -2.837  -0.532  1.00  0.00           N  
ATOM     23  CA  VAL A   2     -19.289  -3.019   0.666  1.00  0.00           C  
ATOM     24  C   VAL A   2     -18.258  -4.128   0.457  1.00  0.00           C  
ATOM     25  O   VAL A   2     -17.069  -3.931   0.693  1.00  0.00           O  
ATOM     26  CB  VAL A   2     -20.152  -3.359   1.896  1.00  0.00           C  
ATOM     27  CG1 VAL A   2     -19.315  -3.310   3.164  1.00  0.00           C  
ATOM     28  CG2 VAL A   2     -21.346  -2.420   1.999  1.00  0.00           C  
ATOM     29  H   VAL A   2     -21.086  -2.874  -0.454  1.00  0.00           H  
ATOM     30  HA  VAL A   2     -18.768  -2.092   0.861  1.00  0.00           H  
ATOM     31  HB  VAL A   2     -20.525  -4.365   1.778  1.00  0.00           H  
ATOM     32 HG11 VAL A   2     -18.587  -2.515   3.083  1.00  0.00           H  
ATOM     33 HG12 VAL A   2     -19.955  -3.125   4.014  1.00  0.00           H  
ATOM     34 HG13 VAL A   2     -18.806  -4.252   3.295  1.00  0.00           H  
ATOM     35 HG21 VAL A   2     -21.017  -1.401   1.848  1.00  0.00           H  
ATOM     36 HG22 VAL A   2     -22.072  -2.678   1.244  1.00  0.00           H  
ATOM     37 HG23 VAL A   2     -21.794  -2.512   2.977  1.00  0.00           H  
ATOM     38  N   ALA A   3     -18.727  -5.290   0.004  1.00  0.00           N  
ATOM     39  CA  ALA A   3     -17.856  -6.440  -0.245  1.00  0.00           C  
ATOM     40  C   ALA A   3     -16.755  -6.105  -1.254  1.00  0.00           C  
ATOM     41  O   ALA A   3     -15.633  -6.604  -1.154  1.00  0.00           O  
ATOM     42  CB  ALA A   3     -18.678  -7.625  -0.733  1.00  0.00           C  
ATOM     43  H   ALA A   3     -19.693  -5.378  -0.162  1.00  0.00           H  
ATOM     44  HA  ALA A   3     -17.397  -6.718   0.692  1.00  0.00           H  
ATOM     45  HB1 ALA A   3     -19.264  -7.331  -1.592  1.00  0.00           H  
ATOM     46  HB2 ALA A   3     -18.014  -8.432  -1.008  1.00  0.00           H  
ATOM     47  HB3 ALA A   3     -19.337  -7.954   0.057  1.00  0.00           H  
ATOM     48  N   GLN A   4     -17.085  -5.250  -2.213  1.00  0.00           N  
ATOM     49  CA  GLN A   4     -16.134  -4.833  -3.237  1.00  0.00           C  
ATOM     50  C   GLN A   4     -15.082  -3.920  -2.634  1.00  0.00           C  
ATOM     51  O   GLN A   4     -13.899  -4.029  -2.921  1.00  0.00           O  
ATOM     52  CB  GLN A   4     -16.856  -4.100  -4.361  1.00  0.00           C  
ATOM     53  CG  GLN A   4     -17.974  -4.906  -5.016  1.00  0.00           C  
ATOM     54  CD  GLN A   4     -17.510  -6.255  -5.542  1.00  0.00           C  
ATOM     55  OE1 GLN A   4     -17.102  -7.128  -4.778  1.00  0.00           O  
ATOM     56  NE2 GLN A   4     -17.565  -6.432  -6.851  1.00  0.00           N  
ATOM     57  H   GLN A   4     -17.993  -4.883  -2.228  1.00  0.00           H  
ATOM     58  HA  GLN A   4     -15.651  -5.716  -3.634  1.00  0.00           H  
ATOM     59  HB2 GLN A   4     -17.281  -3.195  -3.950  1.00  0.00           H  
ATOM     60  HB3 GLN A   4     -16.136  -3.835  -5.118  1.00  0.00           H  
ATOM     61  HG2 GLN A   4     -18.753  -5.073  -4.287  1.00  0.00           H  
ATOM     62  HG3 GLN A   4     -18.373  -4.333  -5.840  1.00  0.00           H  
ATOM     63 HE21 GLN A   4     -17.896  -5.689  -7.411  1.00  0.00           H  
ATOM     64 HE22 GLN A   4     -17.279  -7.297  -7.212  1.00  0.00           H  
ATOM     65  N   LEU A   5     -15.526  -3.024  -1.782  1.00  0.00           N  
ATOM     66  CA  LEU A   5     -14.625  -2.108  -1.118  1.00  0.00           C  
ATOM     67  C   LEU A   5     -13.766  -2.875  -0.123  1.00  0.00           C  
ATOM     68  O   LEU A   5     -12.593  -2.574   0.056  1.00  0.00           O  
ATOM     69  CB  LEU A   5     -15.427  -1.008  -0.437  1.00  0.00           C  
ATOM     70  CG  LEU A   5     -15.999   0.044  -1.385  1.00  0.00           C  
ATOM     71  CD1 LEU A   5     -16.947   0.965  -0.644  1.00  0.00           C  
ATOM     72  CD2 LEU A   5     -14.874   0.842  -2.034  1.00  0.00           C  
ATOM     73  H   LEU A   5     -16.486  -2.983  -1.585  1.00  0.00           H  
ATOM     74  HA  LEU A   5     -13.984  -1.669  -1.870  1.00  0.00           H  
ATOM     75  HB2 LEU A   5     -16.250  -1.472   0.087  1.00  0.00           H  
ATOM     76  HB3 LEU A   5     -14.790  -0.512   0.281  1.00  0.00           H  
ATOM     77  HG  LEU A   5     -16.558  -0.450  -2.168  1.00  0.00           H  
ATOM     78 HD11 LEU A   5     -16.507   1.258   0.297  1.00  0.00           H  
ATOM     79 HD12 LEU A   5     -17.138   1.845  -1.242  1.00  0.00           H  
ATOM     80 HD13 LEU A   5     -17.878   0.448  -0.457  1.00  0.00           H  
ATOM     81 HD21 LEU A   5     -13.934   0.335  -1.868  1.00  0.00           H  
ATOM     82 HD22 LEU A   5     -15.057   0.925  -3.093  1.00  0.00           H  
ATOM     83 HD23 LEU A   5     -14.834   1.829  -1.596  1.00  0.00           H  
ATOM     84  N   GLU A   6     -14.359  -3.891   0.492  1.00  0.00           N  
ATOM     85  CA  GLU A   6     -13.658  -4.740   1.446  1.00  0.00           C  
ATOM     86  C   GLU A   6     -12.492  -5.463   0.779  1.00  0.00           C  
ATOM     87  O   GLU A   6     -11.417  -5.582   1.364  1.00  0.00           O  
ATOM     88  CB  GLU A   6     -14.620  -5.763   2.051  1.00  0.00           C  
ATOM     89  CG  GLU A   6     -15.402  -5.246   3.245  1.00  0.00           C  
ATOM     90  CD  GLU A   6     -14.533  -5.103   4.477  1.00  0.00           C  
ATOM     91  OE1 GLU A   6     -13.889  -6.099   4.868  1.00  0.00           O  
ATOM     92  OE2 GLU A   6     -14.496  -4.003   5.064  1.00  0.00           O  
ATOM     93  H   GLU A   6     -15.301  -4.089   0.284  1.00  0.00           H  
ATOM     94  HA  GLU A   6     -13.270  -4.109   2.234  1.00  0.00           H  
ATOM     95  HB2 GLU A   6     -15.324  -6.070   1.293  1.00  0.00           H  
ATOM     96  HB3 GLU A   6     -14.050  -6.627   2.368  1.00  0.00           H  
ATOM     97  HG2 GLU A   6     -15.817  -4.280   2.998  1.00  0.00           H  
ATOM     98  HG3 GLU A   6     -16.204  -5.938   3.464  1.00  0.00           H  
ATOM     99  N   LYS A   7     -12.696  -5.930  -0.453  1.00  0.00           N  
ATOM    100  CA  LYS A   7     -11.641  -6.622  -1.177  1.00  0.00           C  
ATOM    101  C   LYS A   7     -10.582  -5.618  -1.629  1.00  0.00           C  
ATOM    102  O   LYS A   7      -9.413  -5.957  -1.795  1.00  0.00           O  
ATOM    103  CB  LYS A   7     -12.210  -7.387  -2.368  1.00  0.00           C  
ATOM    104  CG  LYS A   7     -12.582  -6.475  -3.492  1.00  0.00           C  
ATOM    105  CD  LYS A   7     -12.782  -7.207  -4.806  1.00  0.00           C  
ATOM    106  CE  LYS A   7     -14.028  -8.077  -4.777  1.00  0.00           C  
ATOM    107  NZ  LYS A   7     -14.317  -8.674  -6.106  1.00  0.00           N  
ATOM    108  H   LYS A   7     -13.568  -5.796  -0.888  1.00  0.00           H  
ATOM    109  HA  LYS A   7     -11.180  -7.314  -0.515  1.00  0.00           H  
ATOM    110  HB2 LYS A   7     -11.473  -8.088  -2.725  1.00  0.00           H  
ATOM    111  HB3 LYS A   7     -13.095  -7.924  -2.056  1.00  0.00           H  
ATOM    112  HG2 LYS A   7     -13.498  -5.962  -3.235  1.00  0.00           H  
ATOM    113  HG3 LYS A   7     -11.790  -5.761  -3.586  1.00  0.00           H  
ATOM    114  HD2 LYS A   7     -12.879  -6.483  -5.601  1.00  0.00           H  
ATOM    115  HD3 LYS A   7     -11.921  -7.834  -4.988  1.00  0.00           H  
ATOM    116  HE2 LYS A   7     -13.882  -8.871  -4.061  1.00  0.00           H  
ATOM    117  HE3 LYS A   7     -14.869  -7.469  -4.474  1.00  0.00           H  
ATOM    118  HZ1 LYS A   7     -14.242  -7.946  -6.852  1.00  0.00           H  
ATOM    119  HZ2 LYS A   7     -13.640  -9.439  -6.313  1.00  0.00           H  
ATOM    120  HZ3 LYS A   7     -15.282  -9.070  -6.120  1.00  0.00           H  
ATOM    121  N   GLU A   8     -11.008  -4.369  -1.793  1.00  0.00           N  
ATOM    122  CA  GLU A   8     -10.124  -3.286  -2.191  1.00  0.00           C  
ATOM    123  C   GLU A   8      -9.273  -2.867  -0.996  1.00  0.00           C  
ATOM    124  O   GLU A   8      -8.064  -2.663  -1.113  1.00  0.00           O  
ATOM    125  CB  GLU A   8     -10.970  -2.116  -2.698  1.00  0.00           C  
ATOM    126  CG  GLU A   8     -10.177  -0.913  -3.168  1.00  0.00           C  
ATOM    127  CD  GLU A   8      -9.386  -1.183  -4.426  1.00  0.00           C  
ATOM    128  OE1 GLU A   8      -9.990  -1.619  -5.429  1.00  0.00           O  
ATOM    129  OE2 GLU A   8      -8.164  -0.943  -4.432  1.00  0.00           O  
ATOM    130  H   GLU A   8     -11.952  -4.165  -1.623  1.00  0.00           H  
ATOM    131  HA  GLU A   8      -9.478  -3.643  -2.983  1.00  0.00           H  
ATOM    132  HB2 GLU A   8     -11.572  -2.460  -3.525  1.00  0.00           H  
ATOM    133  HB3 GLU A   8     -11.626  -1.795  -1.901  1.00  0.00           H  
ATOM    134  HG2 GLU A   8     -10.868  -0.107  -3.363  1.00  0.00           H  
ATOM    135  HG3 GLU A   8      -9.493  -0.617  -2.386  1.00  0.00           H  
ATOM    136  N   VAL A   9      -9.918  -2.774   0.164  1.00  0.00           N  
ATOM    137  CA  VAL A   9      -9.235  -2.418   1.399  1.00  0.00           C  
ATOM    138  C   VAL A   9      -8.217  -3.500   1.737  1.00  0.00           C  
ATOM    139  O   VAL A   9      -7.079  -3.207   2.095  1.00  0.00           O  
ATOM    140  CB  VAL A   9     -10.232  -2.238   2.575  1.00  0.00           C  
ATOM    141  CG1 VAL A   9      -9.493  -2.045   3.892  1.00  0.00           C  
ATOM    142  CG2 VAL A   9     -11.158  -1.057   2.316  1.00  0.00           C  
ATOM    143  H   VAL A   9     -10.882  -2.970   0.192  1.00  0.00           H  
ATOM    144  HA  VAL A   9      -8.719  -1.484   1.239  1.00  0.00           H  
ATOM    145  HB  VAL A   9     -10.838  -3.132   2.652  1.00  0.00           H  
ATOM    146 HG11 VAL A   9      -8.440  -2.238   3.746  1.00  0.00           H  
ATOM    147 HG12 VAL A   9      -9.629  -1.029   4.234  1.00  0.00           H  
ATOM    148 HG13 VAL A   9      -9.887  -2.729   4.628  1.00  0.00           H  
ATOM    149 HG21 VAL A   9     -11.071  -0.749   1.284  1.00  0.00           H  
ATOM    150 HG22 VAL A   9     -12.178  -1.347   2.520  1.00  0.00           H  
ATOM    151 HG23 VAL A   9     -10.881  -0.236   2.960  1.00  0.00           H  
ATOM    152  N   ALA A  10      -8.636  -4.751   1.585  1.00  0.00           N  
ATOM    153  CA  ALA A  10      -7.769  -5.892   1.844  1.00  0.00           C  
ATOM    154  C   ALA A  10      -6.640  -5.955   0.818  1.00  0.00           C  
ATOM    155  O   ALA A  10      -5.554  -6.463   1.100  1.00  0.00           O  
ATOM    156  CB  ALA A  10      -8.577  -7.181   1.826  1.00  0.00           C  
ATOM    157  H   ALA A  10      -9.554  -4.910   1.273  1.00  0.00           H  
ATOM    158  HA  ALA A  10      -7.345  -5.771   2.830  1.00  0.00           H  
ATOM    159  HB1 ALA A  10      -9.488  -7.042   2.389  1.00  0.00           H  
ATOM    160  HB2 ALA A  10      -8.821  -7.438   0.806  1.00  0.00           H  
ATOM    161  HB3 ALA A  10      -7.997  -7.977   2.271  1.00  0.00           H  
ATOM    162  N   GLN A  11      -6.900  -5.410  -0.369  1.00  0.00           N  
ATOM    163  CA  GLN A  11      -5.915  -5.374  -1.439  1.00  0.00           C  
ATOM    164  C   GLN A  11      -4.768  -4.478  -1.019  1.00  0.00           C  
ATOM    165  O   GLN A  11      -3.602  -4.875  -1.027  1.00  0.00           O  
ATOM    166  CB  GLN A  11      -6.552  -4.835  -2.724  1.00  0.00           C  
ATOM    167  CG  GLN A  11      -5.639  -4.893  -3.941  1.00  0.00           C  
ATOM    168  CD  GLN A  11      -5.303  -6.309  -4.387  1.00  0.00           C  
ATOM    169  OE1 GLN A  11      -4.430  -6.506  -5.235  1.00  0.00           O  
ATOM    170  NE2 GLN A  11      -6.003  -7.298  -3.851  1.00  0.00           N  
ATOM    171  H   GLN A  11      -7.775  -5.002  -0.522  1.00  0.00           H  
ATOM    172  HA  GLN A  11      -5.548  -6.376  -1.607  1.00  0.00           H  
ATOM    173  HB2 GLN A  11      -7.447  -5.400  -2.937  1.00  0.00           H  
ATOM    174  HB3 GLN A  11      -6.828  -3.802  -2.562  1.00  0.00           H  
ATOM    175  HG2 GLN A  11      -6.125  -4.383  -4.759  1.00  0.00           H  
ATOM    176  HG3 GLN A  11      -4.717  -4.383  -3.701  1.00  0.00           H  
ATOM    177 HE21 GLN A  11      -6.701  -7.077  -3.201  1.00  0.00           H  
ATOM    178 HE22 GLN A  11      -5.787  -8.223  -4.128  1.00  0.00           H  
ATOM    179  N   ALA A  12      -5.127  -3.265  -0.632  1.00  0.00           N  
ATOM    180  CA  ALA A  12      -4.157  -2.287  -0.185  1.00  0.00           C  
ATOM    181  C   ALA A  12      -3.489  -2.747   1.105  1.00  0.00           C  
ATOM    182  O   ALA A  12      -2.279  -2.616   1.254  1.00  0.00           O  
ATOM    183  CB  ALA A  12      -4.815  -0.936   0.002  1.00  0.00           C  
ATOM    184  H   ALA A  12      -6.083  -3.026  -0.642  1.00  0.00           H  
ATOM    185  HA  ALA A  12      -3.407  -2.193  -0.951  1.00  0.00           H  
ATOM    186  HB1 ALA A  12      -5.868  -1.013  -0.233  1.00  0.00           H  
ATOM    187  HB2 ALA A  12      -4.697  -0.617   1.026  1.00  0.00           H  
ATOM    188  HB3 ALA A  12      -4.352  -0.217  -0.657  1.00  0.00           H  
ATOM    189  N   GLU A  13      -4.289  -3.292   2.022  1.00  0.00           N  
ATOM    190  CA  GLU A  13      -3.786  -3.791   3.303  1.00  0.00           C  
ATOM    191  C   GLU A  13      -2.673  -4.817   3.101  1.00  0.00           C  
ATOM    192  O   GLU A  13      -1.634  -4.750   3.762  1.00  0.00           O  
ATOM    193  CB  GLU A  13      -4.923  -4.420   4.113  1.00  0.00           C  
ATOM    194  CG  GLU A  13      -5.566  -3.475   5.113  1.00  0.00           C  
ATOM    195  CD  GLU A  13      -4.616  -3.079   6.223  1.00  0.00           C  
ATOM    196  OE1 GLU A  13      -3.958  -3.974   6.792  1.00  0.00           O  
ATOM    197  OE2 GLU A  13      -4.535  -1.875   6.547  1.00  0.00           O  
ATOM    198  H   GLU A  13      -5.251  -3.365   1.830  1.00  0.00           H  
ATOM    199  HA  GLU A  13      -3.389  -2.950   3.853  1.00  0.00           H  
ATOM    200  HB2 GLU A  13      -5.689  -4.757   3.431  1.00  0.00           H  
ATOM    201  HB3 GLU A  13      -4.535  -5.270   4.654  1.00  0.00           H  
ATOM    202  HG2 GLU A  13      -5.881  -2.583   4.592  1.00  0.00           H  
ATOM    203  HG3 GLU A  13      -6.426  -3.961   5.548  1.00  0.00           H  
ATOM    204  N   ALA A  14      -2.897  -5.758   2.185  1.00  0.00           N  
ATOM    205  CA  ALA A  14      -1.915  -6.795   1.895  1.00  0.00           C  
ATOM    206  C   ALA A  14      -0.610  -6.177   1.407  1.00  0.00           C  
ATOM    207  O   ALA A  14       0.468  -6.501   1.905  1.00  0.00           O  
ATOM    208  CB  ALA A  14      -2.458  -7.771   0.863  1.00  0.00           C  
ATOM    209  H   ALA A  14      -3.749  -5.755   1.693  1.00  0.00           H  
ATOM    210  HA  ALA A  14      -1.725  -7.339   2.808  1.00  0.00           H  
ATOM    211  HB1 ALA A  14      -3.534  -7.678   0.809  1.00  0.00           H  
ATOM    212  HB2 ALA A  14      -2.029  -7.551  -0.103  1.00  0.00           H  
ATOM    213  HB3 ALA A  14      -2.198  -8.779   1.151  1.00  0.00           H  
ATOM    214  N   GLU A  15      -0.722  -5.270   0.441  1.00  0.00           N  
ATOM    215  CA  GLU A  15       0.445  -4.590  -0.104  1.00  0.00           C  
ATOM    216  C   GLU A  15       1.116  -3.753   0.974  1.00  0.00           C  
ATOM    217  O   GLU A  15       2.328  -3.807   1.137  1.00  0.00           O  
ATOM    218  CB  GLU A  15       0.052  -3.695  -1.281  1.00  0.00           C  
ATOM    219  CG  GLU A  15      -0.424  -4.461  -2.499  1.00  0.00           C  
ATOM    220  CD  GLU A  15      -0.907  -3.546  -3.604  1.00  0.00           C  
ATOM    221  OE1 GLU A  15      -0.110  -2.705  -4.072  1.00  0.00           O  
ATOM    222  OE2 GLU A  15      -2.079  -3.659  -4.014  1.00  0.00           O  
ATOM    223  H   GLU A  15      -1.614  -5.046   0.095  1.00  0.00           H  
ATOM    224  HA  GLU A  15       1.141  -5.341  -0.448  1.00  0.00           H  
ATOM    225  HB2 GLU A  15      -0.743  -3.035  -0.965  1.00  0.00           H  
ATOM    226  HB3 GLU A  15       0.908  -3.102  -1.567  1.00  0.00           H  
ATOM    227  HG2 GLU A  15       0.397  -5.056  -2.878  1.00  0.00           H  
ATOM    228  HG3 GLU A  15      -1.230  -5.107  -2.204  1.00  0.00           H  
ATOM    229  N   ASN A  16       0.307  -2.992   1.706  1.00  0.00           N  
ATOM    230  CA  ASN A  16       0.792  -2.128   2.785  1.00  0.00           C  
ATOM    231  C   ASN A  16       1.655  -2.916   3.759  1.00  0.00           C  
ATOM    232  O   ASN A  16       2.739  -2.474   4.145  1.00  0.00           O  
ATOM    233  CB  ASN A  16      -0.400  -1.512   3.528  1.00  0.00           C  
ATOM    234  CG  ASN A  16      -0.031  -0.324   4.403  1.00  0.00           C  
ATOM    235  OD1 ASN A  16       0.789  -0.429   5.317  1.00  0.00           O  
ATOM    236  ND2 ASN A  16      -0.642   0.820   4.133  1.00  0.00           N  
ATOM    237  H   ASN A  16      -0.659  -3.010   1.516  1.00  0.00           H  
ATOM    238  HA  ASN A  16       1.387  -1.344   2.345  1.00  0.00           H  
ATOM    239  HB2 ASN A  16      -1.131  -1.184   2.806  1.00  0.00           H  
ATOM    240  HB3 ASN A  16      -0.844  -2.268   4.157  1.00  0.00           H  
ATOM    241 HD21 ASN A  16      -1.292   0.840   3.388  1.00  0.00           H  
ATOM    242 HD22 ASN A  16      -0.424   1.599   4.684  1.00  0.00           H  
ATOM    243  N   TYR A  17       1.169  -4.090   4.135  1.00  0.00           N  
ATOM    244  CA  TYR A  17       1.886  -4.964   5.054  1.00  0.00           C  
ATOM    245  C   TYR A  17       3.238  -5.357   4.459  1.00  0.00           C  
ATOM    246  O   TYR A  17       4.255  -5.380   5.157  1.00  0.00           O  
ATOM    247  CB  TYR A  17       1.047  -6.216   5.347  1.00  0.00           C  
ATOM    248  CG  TYR A  17       1.500  -7.000   6.562  1.00  0.00           C  
ATOM    249  CD1 TYR A  17       2.707  -7.692   6.568  1.00  0.00           C  
ATOM    250  CD2 TYR A  17       0.718  -7.043   7.709  1.00  0.00           C  
ATOM    251  CE1 TYR A  17       3.120  -8.399   7.680  1.00  0.00           C  
ATOM    252  CE2 TYR A  17       1.126  -7.749   8.824  1.00  0.00           C  
ATOM    253  CZ  TYR A  17       2.326  -8.426   8.804  1.00  0.00           C  
ATOM    254  OH  TYR A  17       2.738  -9.129   9.917  1.00  0.00           O  
ATOM    255  H   TYR A  17       0.302  -4.382   3.774  1.00  0.00           H  
ATOM    256  HA  TYR A  17       2.050  -4.424   5.974  1.00  0.00           H  
ATOM    257  HB2 TYR A  17       0.021  -5.921   5.510  1.00  0.00           H  
ATOM    258  HB3 TYR A  17       1.092  -6.874   4.491  1.00  0.00           H  
ATOM    259  HD1 TYR A  17       3.329  -7.669   5.684  1.00  0.00           H  
ATOM    260  HD2 TYR A  17      -0.223  -6.513   7.723  1.00  0.00           H  
ATOM    261  HE1 TYR A  17       4.061  -8.928   7.663  1.00  0.00           H  
ATOM    262  HE2 TYR A  17       0.502  -7.771   9.707  1.00  0.00           H  
ATOM    263  HH  TYR A  17       2.069  -9.044  10.617  1.00  0.00           H  
ATOM    264  N   GLN A  18       3.243  -5.654   3.166  1.00  0.00           N  
ATOM    265  CA  GLN A  18       4.468  -6.044   2.477  1.00  0.00           C  
ATOM    266  C   GLN A  18       5.413  -4.860   2.308  1.00  0.00           C  
ATOM    267  O   GLN A  18       6.631  -5.011   2.437  1.00  0.00           O  
ATOM    268  CB  GLN A  18       4.159  -6.671   1.116  1.00  0.00           C  
ATOM    269  CG  GLN A  18       3.454  -8.011   1.215  1.00  0.00           C  
ATOM    270  CD  GLN A  18       3.376  -8.728  -0.115  1.00  0.00           C  
ATOM    271  OE1 GLN A  18       2.733  -8.260  -1.055  1.00  0.00           O  
ATOM    272  NE2 GLN A  18       4.051  -9.860  -0.209  1.00  0.00           N  
ATOM    273  H   GLN A  18       2.400  -5.606   2.661  1.00  0.00           H  
ATOM    274  HA  GLN A  18       4.961  -6.785   3.090  1.00  0.00           H  
ATOM    275  HB2 GLN A  18       3.528  -5.998   0.556  1.00  0.00           H  
ATOM    276  HB3 GLN A  18       5.085  -6.815   0.579  1.00  0.00           H  
ATOM    277  HG2 GLN A  18       3.995  -8.637   1.912  1.00  0.00           H  
ATOM    278  HG3 GLN A  18       2.451  -7.850   1.580  1.00  0.00           H  
ATOM    279 HE21 GLN A  18       4.557 -10.164   0.580  1.00  0.00           H  
ATOM    280 HE22 GLN A  18       4.026 -10.350  -1.063  1.00  0.00           H  
ATOM    281  N   LEU A  19       4.852  -3.683   2.029  1.00  0.00           N  
ATOM    282  CA  LEU A  19       5.651  -2.476   1.851  1.00  0.00           C  
ATOM    283  C   LEU A  19       6.410  -2.162   3.133  1.00  0.00           C  
ATOM    284  O   LEU A  19       7.604  -1.883   3.098  1.00  0.00           O  
ATOM    285  CB  LEU A  19       4.783  -1.271   1.464  1.00  0.00           C  
ATOM    286  CG  LEU A  19       3.787  -1.476   0.313  1.00  0.00           C  
ATOM    287  CD1 LEU A  19       3.198  -0.145  -0.109  1.00  0.00           C  
ATOM    288  CD2 LEU A  19       4.428  -2.161  -0.887  1.00  0.00           C  
ATOM    289  H   LEU A  19       3.872  -3.630   1.943  1.00  0.00           H  
ATOM    290  HA  LEU A  19       6.369  -2.659   1.065  1.00  0.00           H  
ATOM    291  HB2 LEU A  19       4.227  -0.968   2.337  1.00  0.00           H  
ATOM    292  HB3 LEU A  19       5.444  -0.461   1.190  1.00  0.00           H  
ATOM    293  HG  LEU A  19       2.974  -2.099   0.659  1.00  0.00           H  
ATOM    294 HD11 LEU A  19       3.572   0.634   0.541  1.00  0.00           H  
ATOM    295 HD12 LEU A  19       3.489   0.067  -1.128  1.00  0.00           H  
ATOM    296 HD13 LEU A  19       2.122  -0.187  -0.041  1.00  0.00           H  
ATOM    297 HD21 LEU A  19       5.029  -2.991  -0.553  1.00  0.00           H  
ATOM    298 HD22 LEU A  19       3.650  -2.522  -1.547  1.00  0.00           H  
ATOM    299 HD23 LEU A  19       5.046  -1.453  -1.416  1.00  0.00           H  
ATOM    300  N   GLU A  20       5.710  -2.226   4.265  1.00  0.00           N  
ATOM    301  CA  GLU A  20       6.324  -1.959   5.566  1.00  0.00           C  
ATOM    302  C   GLU A  20       7.473  -2.927   5.823  1.00  0.00           C  
ATOM    303  O   GLU A  20       8.549  -2.524   6.267  1.00  0.00           O  
ATOM    304  CB  GLU A  20       5.283  -2.062   6.686  1.00  0.00           C  
ATOM    305  CG  GLU A  20       4.271  -0.924   6.684  1.00  0.00           C  
ATOM    306  CD  GLU A  20       4.866   0.392   7.146  1.00  0.00           C  
ATOM    307  OE1 GLU A  20       5.283   0.483   8.319  1.00  0.00           O  
ATOM    308  OE2 GLU A  20       4.911   1.345   6.344  1.00  0.00           O  
ATOM    309  H   GLU A  20       4.755  -2.463   4.227  1.00  0.00           H  
ATOM    310  HA  GLU A  20       6.719  -0.955   5.542  1.00  0.00           H  
ATOM    311  HB2 GLU A  20       4.747  -2.992   6.577  1.00  0.00           H  
ATOM    312  HB3 GLU A  20       5.793  -2.060   7.639  1.00  0.00           H  
ATOM    313  HG2 GLU A  20       3.894  -0.796   5.682  1.00  0.00           H  
ATOM    314  HG3 GLU A  20       3.455  -1.185   7.342  1.00  0.00           H  
ATOM    315  N   GLN A  21       7.246  -4.202   5.522  1.00  0.00           N  
ATOM    316  CA  GLN A  21       8.272  -5.223   5.702  1.00  0.00           C  
ATOM    317  C   GLN A  21       9.463  -4.939   4.801  1.00  0.00           C  
ATOM    318  O   GLN A  21      10.615  -5.089   5.207  1.00  0.00           O  
ATOM    319  CB  GLN A  21       7.722  -6.614   5.393  1.00  0.00           C  
ATOM    320  CG  GLN A  21       6.712  -7.118   6.410  1.00  0.00           C  
ATOM    321  CD  GLN A  21       6.239  -8.519   6.091  1.00  0.00           C  
ATOM    322  OE1 GLN A  21       5.639  -8.760   5.044  1.00  0.00           O  
ATOM    323  NE2 GLN A  21       6.510  -9.452   6.987  1.00  0.00           N  
ATOM    324  H   GLN A  21       6.372  -4.458   5.158  1.00  0.00           H  
ATOM    325  HA  GLN A  21       8.597  -5.190   6.731  1.00  0.00           H  
ATOM    326  HB2 GLN A  21       7.242  -6.591   4.426  1.00  0.00           H  
ATOM    327  HB3 GLN A  21       8.544  -7.314   5.358  1.00  0.00           H  
ATOM    328  HG2 GLN A  21       7.170  -7.123   7.387  1.00  0.00           H  
ATOM    329  HG3 GLN A  21       5.859  -6.456   6.414  1.00  0.00           H  
ATOM    330 HE21 GLN A  21       6.996  -9.188   7.806  1.00  0.00           H  
ATOM    331 HE22 GLN A  21       6.226 -10.374   6.800  1.00  0.00           H  
ATOM    332  N   GLU A  22       9.173  -4.521   3.577  1.00  0.00           N  
ATOM    333  CA  GLU A  22      10.205  -4.200   2.608  1.00  0.00           C  
ATOM    334  C   GLU A  22      11.016  -3.005   3.099  1.00  0.00           C  
ATOM    335  O   GLU A  22      12.248  -3.022   3.076  1.00  0.00           O  
ATOM    336  CB  GLU A  22       9.559  -3.895   1.256  1.00  0.00           C  
ATOM    337  CG  GLU A  22      10.518  -3.938   0.081  1.00  0.00           C  
ATOM    338  CD  GLU A  22      11.122  -5.310  -0.131  1.00  0.00           C  
ATOM    339  OE1 GLU A  22      10.363  -6.300  -0.170  1.00  0.00           O  
ATOM    340  OE2 GLU A  22      12.352  -5.405  -0.280  1.00  0.00           O  
ATOM    341  H   GLU A  22       8.229  -4.419   3.318  1.00  0.00           H  
ATOM    342  HA  GLU A  22      10.857  -5.056   2.511  1.00  0.00           H  
ATOM    343  HB2 GLU A  22       8.774  -4.615   1.079  1.00  0.00           H  
ATOM    344  HB3 GLU A  22       9.121  -2.907   1.298  1.00  0.00           H  
ATOM    345  HG2 GLU A  22       9.981  -3.660  -0.810  1.00  0.00           H  
ATOM    346  HG3 GLU A  22      11.317  -3.232   0.256  1.00  0.00           H  
ATOM    347  N   VAL A  23      10.307  -1.982   3.571  1.00  0.00           N  
ATOM    348  CA  VAL A  23      10.938  -0.780   4.098  1.00  0.00           C  
ATOM    349  C   VAL A  23      11.833  -1.120   5.284  1.00  0.00           C  
ATOM    350  O   VAL A  23      12.989  -0.702   5.336  1.00  0.00           O  
ATOM    351  CB  VAL A  23       9.883   0.270   4.525  1.00  0.00           C  
ATOM    352  CG1 VAL A  23      10.528   1.400   5.320  1.00  0.00           C  
ATOM    353  CG2 VAL A  23       9.160   0.821   3.304  1.00  0.00           C  
ATOM    354  H   VAL A  23       9.323  -2.045   3.576  1.00  0.00           H  
ATOM    355  HA  VAL A  23      11.545  -0.352   3.313  1.00  0.00           H  
ATOM    356  HB  VAL A  23       9.154  -0.215   5.159  1.00  0.00           H  
ATOM    357 HG11 VAL A  23      11.454   1.052   5.750  1.00  0.00           H  
ATOM    358 HG12 VAL A  23      10.727   2.237   4.665  1.00  0.00           H  
ATOM    359 HG13 VAL A  23       9.860   1.712   6.112  1.00  0.00           H  
ATOM    360 HG21 VAL A  23       9.628   0.437   2.408  1.00  0.00           H  
ATOM    361 HG22 VAL A  23       8.126   0.512   3.327  1.00  0.00           H  
ATOM    362 HG23 VAL A  23       9.215   1.899   3.305  1.00  0.00           H  
ATOM    363  N   ALA A  24      11.297  -1.889   6.228  1.00  0.00           N  
ATOM    364  CA  ALA A  24      12.051  -2.289   7.409  1.00  0.00           C  
ATOM    365  C   ALA A  24      13.309  -3.053   7.018  1.00  0.00           C  
ATOM    366  O   ALA A  24      14.374  -2.858   7.604  1.00  0.00           O  
ATOM    367  CB  ALA A  24      11.197  -3.140   8.329  1.00  0.00           C  
ATOM    368  H   ALA A  24      10.368  -2.197   6.125  1.00  0.00           H  
ATOM    369  HA  ALA A  24      12.333  -1.391   7.943  1.00  0.00           H  
ATOM    370  HB1 ALA A  24      10.184  -3.166   7.959  1.00  0.00           H  
ATOM    371  HB2 ALA A  24      11.595  -4.144   8.361  1.00  0.00           H  
ATOM    372  HB3 ALA A  24      11.208  -2.717   9.322  1.00  0.00           H  
ATOM    373  N   GLN A  25      13.175  -3.915   6.017  1.00  0.00           N  
ATOM    374  CA  GLN A  25      14.294  -4.712   5.528  1.00  0.00           C  
ATOM    375  C   GLN A  25      15.391  -3.807   4.977  1.00  0.00           C  
ATOM    376  O   GLN A  25      16.547  -3.911   5.372  1.00  0.00           O  
ATOM    377  CB  GLN A  25      13.824  -5.667   4.430  1.00  0.00           C  
ATOM    378  CG  GLN A  25      14.893  -6.651   3.983  1.00  0.00           C  
ATOM    379  CD  GLN A  25      14.524  -7.377   2.702  1.00  0.00           C  
ATOM    380  OE1 GLN A  25      15.117  -8.404   2.367  1.00  0.00           O  
ATOM    381  NE2 GLN A  25      13.571  -6.831   1.958  1.00  0.00           N  
ATOM    382  H   GLN A  25      12.296  -4.017   5.592  1.00  0.00           H  
ATOM    383  HA  GLN A  25      14.688  -5.286   6.353  1.00  0.00           H  
ATOM    384  HB2 GLN A  25      12.976  -6.228   4.794  1.00  0.00           H  
ATOM    385  HB3 GLN A  25      13.519  -5.088   3.573  1.00  0.00           H  
ATOM    386  HG2 GLN A  25      15.812  -6.109   3.819  1.00  0.00           H  
ATOM    387  HG3 GLN A  25      15.042  -7.383   4.762  1.00  0.00           H  
ATOM    388 HE21 GLN A  25      13.161  -5.996   2.265  1.00  0.00           H  
ATOM    389 HE22 GLN A  25      13.320  -7.280   1.120  1.00  0.00           H  
ATOM    390  N   LEU A  26      15.016  -2.922   4.062  1.00  0.00           N  
ATOM    391  CA  LEU A  26      15.964  -2.000   3.442  1.00  0.00           C  
ATOM    392  C   LEU A  26      16.600  -1.083   4.480  1.00  0.00           C  
ATOM    393  O   LEU A  26      17.813  -0.888   4.472  1.00  0.00           O  
ATOM    394  CB  LEU A  26      15.267  -1.192   2.355  1.00  0.00           C  
ATOM    395  CG  LEU A  26      14.587  -2.037   1.275  1.00  0.00           C  
ATOM    396  CD1 LEU A  26      13.858  -1.149   0.278  1.00  0.00           C  
ATOM    397  CD2 LEU A  26      15.606  -2.919   0.565  1.00  0.00           C  
ATOM    398  H   LEU A  26      14.071  -2.891   3.787  1.00  0.00           H  
ATOM    399  HA  LEU A  26      16.744  -2.591   2.988  1.00  0.00           H  
ATOM    400  HB2 LEU A  26      14.522  -0.564   2.821  1.00  0.00           H  
ATOM    401  HB3 LEU A  26      15.999  -0.561   1.877  1.00  0.00           H  
ATOM    402  HG  LEU A  26      13.857  -2.680   1.743  1.00  0.00           H  
ATOM    403 HD11 LEU A  26      14.029  -0.110   0.525  1.00  0.00           H  
ATOM    404 HD12 LEU A  26      14.229  -1.345  -0.718  1.00  0.00           H  
ATOM    405 HD13 LEU A  26      12.799  -1.356   0.313  1.00  0.00           H  
ATOM    406 HD21 LEU A  26      16.605  -2.587   0.810  1.00  0.00           H  
ATOM    407 HD22 LEU A  26      15.480  -3.945   0.883  1.00  0.00           H  
ATOM    408 HD23 LEU A  26      15.456  -2.854  -0.502  1.00  0.00           H  
ATOM    409  N   GLU A  27      15.782  -0.550   5.384  1.00  0.00           N  
ATOM    410  CA  GLU A  27      16.271   0.322   6.453  1.00  0.00           C  
ATOM    411  C   GLU A  27      17.312  -0.410   7.292  1.00  0.00           C  
ATOM    412  O   GLU A  27      18.320   0.163   7.703  1.00  0.00           O  
ATOM    413  CB  GLU A  27      15.113   0.756   7.355  1.00  0.00           C  
ATOM    414  CG  GLU A  27      14.345   1.963   6.846  1.00  0.00           C  
ATOM    415  CD  GLU A  27      15.057   3.263   7.149  1.00  0.00           C  
ATOM    416  OE1 GLU A  27      15.344   3.522   8.336  1.00  0.00           O  
ATOM    417  OE2 GLU A  27      15.326   4.037   6.210  1.00  0.00           O  
ATOM    418  H   GLU A  27      14.821  -0.762   5.342  1.00  0.00           H  
ATOM    419  HA  GLU A  27      16.722   1.194   6.003  1.00  0.00           H  
ATOM    420  HB2 GLU A  27      14.421  -0.068   7.451  1.00  0.00           H  
ATOM    421  HB3 GLU A  27      15.508   0.996   8.332  1.00  0.00           H  
ATOM    422  HG2 GLU A  27      14.223   1.874   5.777  1.00  0.00           H  
ATOM    423  HG3 GLU A  27      13.374   1.980   7.320  1.00  0.00           H  
ATOM    424  N   HIS A  28      17.045  -1.684   7.539  1.00  0.00           N  
ATOM    425  CA  HIS A  28      17.926  -2.533   8.326  1.00  0.00           C  
ATOM    426  C   HIS A  28      19.203  -2.874   7.551  1.00  0.00           C  
ATOM    427  O   HIS A  28      20.304  -2.809   8.098  1.00  0.00           O  
ATOM    428  CB  HIS A  28      17.160  -3.804   8.726  1.00  0.00           C  
ATOM    429  CG  HIS A  28      17.978  -4.864   9.398  1.00  0.00           C  
ATOM    430  ND1 HIS A  28      18.850  -4.631  10.436  1.00  0.00           N  
ATOM    431  CD2 HIS A  28      18.009  -6.200   9.175  1.00  0.00           C  
ATOM    432  CE1 HIS A  28      19.374  -5.803  10.805  1.00  0.00           C  
ATOM    433  NE2 HIS A  28      18.894  -6.793  10.070  1.00  0.00           N  
ATOM    434  H   HIS A  28      16.217  -2.069   7.180  1.00  0.00           H  
ATOM    435  HA  HIS A  28      18.195  -1.992   9.221  1.00  0.00           H  
ATOM    436  HB2 HIS A  28      16.364  -3.533   9.402  1.00  0.00           H  
ATOM    437  HB3 HIS A  28      16.726  -4.240   7.836  1.00  0.00           H  
ATOM    438  HD1 HIS A  28      19.058  -3.750  10.835  1.00  0.00           H  
ATOM    439  HD2 HIS A  28      17.430  -6.729   8.430  1.00  0.00           H  
ATOM    440  HE1 HIS A  28      20.101  -5.925  11.598  1.00  0.00           H  
ATOM    441  N   GLU A  29      19.050  -3.234   6.283  1.00  0.00           N  
ATOM    442  CA  GLU A  29      20.191  -3.591   5.442  1.00  0.00           C  
ATOM    443  C   GLU A  29      21.065  -2.379   5.129  1.00  0.00           C  
ATOM    444  O   GLU A  29      22.243  -2.522   4.801  1.00  0.00           O  
ATOM    445  CB  GLU A  29      19.721  -4.242   4.141  1.00  0.00           C  
ATOM    446  CG  GLU A  29      19.017  -5.575   4.336  1.00  0.00           C  
ATOM    447  CD  GLU A  29      19.849  -6.562   5.130  1.00  0.00           C  
ATOM    448  OE1 GLU A  29      21.014  -6.809   4.748  1.00  0.00           O  
ATOM    449  OE2 GLU A  29      19.341  -7.108   6.127  1.00  0.00           O  
ATOM    450  H   GLU A  29      18.144  -3.268   5.900  1.00  0.00           H  
ATOM    451  HA  GLU A  29      20.784  -4.306   5.990  1.00  0.00           H  
ATOM    452  HB2 GLU A  29      19.036  -3.570   3.645  1.00  0.00           H  
ATOM    453  HB3 GLU A  29      20.577  -4.401   3.505  1.00  0.00           H  
ATOM    454  HG2 GLU A  29      18.091  -5.404   4.864  1.00  0.00           H  
ATOM    455  HG3 GLU A  29      18.806  -6.001   3.366  1.00  0.00           H  
ATOM    456  N   CYS A  30      20.488  -1.193   5.225  1.00  0.00           N  
ATOM    457  CA  CYS A  30      21.225   0.032   4.948  1.00  0.00           C  
ATOM    458  C   CYS A  30      22.136   0.381   6.123  1.00  0.00           C  
ATOM    459  O   CYS A  30      23.158   1.053   5.958  1.00  0.00           O  
ATOM    460  CB  CYS A  30      20.258   1.185   4.655  1.00  0.00           C  
ATOM    461  SG  CYS A  30      21.072   2.752   4.187  1.00  0.00           S  
ATOM    462  H   CYS A  30      19.541  -1.140   5.483  1.00  0.00           H  
ATOM    463  HA  CYS A  30      21.838  -0.144   4.077  1.00  0.00           H  
ATOM    464  HB2 CYS A  30      19.610   0.900   3.842  1.00  0.00           H  
ATOM    465  HB3 CYS A  30      19.661   1.376   5.534  1.00  0.00           H  
ATOM    466  N   GLY A  31      21.765  -0.089   7.308  1.00  0.00           N  
ATOM    467  CA  GLY A  31      22.556   0.168   8.494  1.00  0.00           C  
ATOM    468  C   GLY A  31      21.815   1.012   9.511  1.00  0.00           C  
ATOM    469  O   GLY A  31      20.615   0.837   9.715  1.00  0.00           O  
ATOM    470  H   GLY A  31      20.945  -0.625   7.379  1.00  0.00           H  
ATOM    471  HA2 GLY A  31      22.819  -0.776   8.949  1.00  0.00           H  
ATOM    472  HA3 GLY A  31      23.462   0.681   8.206  1.00  0.00           H  
TER     476      NH2 A  32                                                      
ATOM    483  N   GLU B   1     -19.315   0.693   6.495  1.00  0.00           N  
ATOM    484  CA  GLU B   1     -19.930   1.741   5.699  1.00  0.00           C  
ATOM    485  C   GLU B   1     -19.204   1.890   4.367  1.00  0.00           C  
ATOM    486  O   GLU B   1     -17.976   1.928   4.322  1.00  0.00           O  
ATOM    487  CB  GLU B   1     -19.923   3.066   6.469  1.00  0.00           C  
ATOM    488  CG  GLU B   1     -20.494   4.252   5.700  1.00  0.00           C  
ATOM    489  CD  GLU B   1     -21.940   4.061   5.290  1.00  0.00           C  
ATOM    490  OE1 GLU B   1     -22.220   3.182   4.450  1.00  0.00           O  
ATOM    491  OE2 GLU B   1     -22.807   4.795   5.806  1.00  0.00           O  
ATOM    492  H   GLU B   1     -18.665   0.940   7.193  1.00  0.00           H  
ATOM    493  HA  GLU B   1     -20.950   1.454   5.504  1.00  0.00           H  
ATOM    494  HB2 GLU B   1     -20.503   2.946   7.372  1.00  0.00           H  
ATOM    495  HB3 GLU B   1     -18.905   3.299   6.739  1.00  0.00           H  
ATOM    496  HG2 GLU B   1     -20.430   5.130   6.325  1.00  0.00           H  
ATOM    497  HG3 GLU B   1     -19.900   4.405   4.809  1.00  0.00           H  
ATOM    498  N   VAL B   2     -19.977   1.976   3.294  1.00  0.00           N  
ATOM    499  CA  VAL B   2     -19.433   2.128   1.947  1.00  0.00           C  
ATOM    500  C   VAL B   2     -18.529   3.356   1.868  1.00  0.00           C  
ATOM    501  O   VAL B   2     -17.359   3.251   1.501  1.00  0.00           O  
ATOM    502  CB  VAL B   2     -20.564   2.242   0.897  1.00  0.00           C  
ATOM    503  CG1 VAL B   2     -20.015   2.619  -0.472  1.00  0.00           C  
ATOM    504  CG2 VAL B   2     -21.341   0.939   0.806  1.00  0.00           C  
ATOM    505  H   VAL B   2     -20.950   1.941   3.415  1.00  0.00           H  
ATOM    506  HA  VAL B   2     -18.849   1.247   1.725  1.00  0.00           H  
ATOM    507  HB  VAL B   2     -21.245   3.018   1.214  1.00  0.00           H  
ATOM    508 HG11 VAL B   2     -19.324   3.446  -0.371  1.00  0.00           H  
ATOM    509 HG12 VAL B   2     -19.501   1.771  -0.900  1.00  0.00           H  
ATOM    510 HG13 VAL B   2     -20.830   2.909  -1.119  1.00  0.00           H  
ATOM    511 HG21 VAL B   2     -21.632   0.623   1.796  1.00  0.00           H  
ATOM    512 HG22 VAL B   2     -22.223   1.088   0.201  1.00  0.00           H  
ATOM    513 HG23 VAL B   2     -20.719   0.179   0.354  1.00  0.00           H  
ATOM    514  N   GLN B   3     -19.071   4.513   2.231  1.00  0.00           N  
ATOM    515  CA  GLN B   3     -18.313   5.759   2.216  1.00  0.00           C  
ATOM    516  C   GLN B   3     -17.070   5.642   3.095  1.00  0.00           C  
ATOM    517  O   GLN B   3     -15.986   6.111   2.734  1.00  0.00           O  
ATOM    518  CB  GLN B   3     -19.195   6.902   2.709  1.00  0.00           C  
ATOM    519  CG  GLN B   3     -18.498   8.251   2.730  1.00  0.00           C  
ATOM    520  CD  GLN B   3     -19.331   9.333   3.389  1.00  0.00           C  
ATOM    521  OE1 GLN B   3     -18.887  10.471   3.532  1.00  0.00           O  
ATOM    522  NE2 GLN B   3     -20.541   8.989   3.801  1.00  0.00           N  
ATOM    523  H   GLN B   3     -20.006   4.527   2.527  1.00  0.00           H  
ATOM    524  HA  GLN B   3     -18.010   5.957   1.198  1.00  0.00           H  
ATOM    525  HB2 GLN B   3     -20.057   6.978   2.062  1.00  0.00           H  
ATOM    526  HB3 GLN B   3     -19.527   6.676   3.712  1.00  0.00           H  
ATOM    527  HG2 GLN B   3     -17.570   8.152   3.274  1.00  0.00           H  
ATOM    528  HG3 GLN B   3     -18.289   8.549   1.714  1.00  0.00           H  
ATOM    529 HE21 GLN B   3     -20.835   8.061   3.663  1.00  0.00           H  
ATOM    530 HE22 GLN B   3     -21.101   9.679   4.223  1.00  0.00           H  
ATOM    531  N   ALA B   4     -17.242   4.998   4.243  1.00  0.00           N  
ATOM    532  CA  ALA B   4     -16.156   4.789   5.191  1.00  0.00           C  
ATOM    533  C   ALA B   4     -15.032   3.970   4.568  1.00  0.00           C  
ATOM    534  O   ALA B   4     -13.857   4.316   4.686  1.00  0.00           O  
ATOM    535  CB  ALA B   4     -16.682   4.093   6.434  1.00  0.00           C  
ATOM    536  H   ALA B   4     -18.128   4.642   4.456  1.00  0.00           H  
ATOM    537  HA  ALA B   4     -15.771   5.755   5.483  1.00  0.00           H  
ATOM    538  HB1 ALA B   4     -17.308   3.261   6.140  1.00  0.00           H  
ATOM    539  HB2 ALA B   4     -15.853   3.728   7.020  1.00  0.00           H  
ATOM    540  HB3 ALA B   4     -17.262   4.790   7.019  1.00  0.00           H  
ATOM    541  N   LEU B   5     -15.402   2.881   3.905  1.00  0.00           N  
ATOM    542  CA  LEU B   5     -14.427   2.009   3.265  1.00  0.00           C  
ATOM    543  C   LEU B   5     -13.710   2.723   2.132  1.00  0.00           C  
ATOM    544  O   LEU B   5     -12.535   2.469   1.885  1.00  0.00           O  
ATOM    545  CB  LEU B   5     -15.097   0.737   2.750  1.00  0.00           C  
ATOM    546  CG  LEU B   5     -15.647  -0.185   3.836  1.00  0.00           C  
ATOM    547  CD1 LEU B   5     -16.329  -1.391   3.216  1.00  0.00           C  
ATOM    548  CD2 LEU B   5     -14.534  -0.634   4.768  1.00  0.00           C  
ATOM    549  H   LEU B   5     -16.359   2.656   3.846  1.00  0.00           H  
ATOM    550  HA  LEU B   5     -13.697   1.737   4.012  1.00  0.00           H  
ATOM    551  HB2 LEU B   5     -15.912   1.025   2.103  1.00  0.00           H  
ATOM    552  HB3 LEU B   5     -14.374   0.183   2.169  1.00  0.00           H  
ATOM    553  HG  LEU B   5     -16.379   0.353   4.418  1.00  0.00           H  
ATOM    554 HD11 LEU B   5     -16.849  -1.090   2.319  1.00  0.00           H  
ATOM    555 HD12 LEU B   5     -15.587  -2.137   2.970  1.00  0.00           H  
ATOM    556 HD13 LEU B   5     -17.034  -1.806   3.921  1.00  0.00           H  
ATOM    557 HD21 LEU B   5     -13.906   0.211   5.014  1.00  0.00           H  
ATOM    558 HD22 LEU B   5     -14.963  -1.040   5.673  1.00  0.00           H  
ATOM    559 HD23 LEU B   5     -13.942  -1.393   4.279  1.00  0.00           H  
ATOM    560  N   LYS B   6     -14.409   3.630   1.457  1.00  0.00           N  
ATOM    561  CA  LYS B   6     -13.807   4.380   0.365  1.00  0.00           C  
ATOM    562  C   LYS B   6     -12.680   5.249   0.899  1.00  0.00           C  
ATOM    563  O   LYS B   6     -11.604   5.316   0.309  1.00  0.00           O  
ATOM    564  CB  LYS B   6     -14.860   5.235  -0.341  1.00  0.00           C  
ATOM    565  CG  LYS B   6     -15.971   4.414  -0.975  1.00  0.00           C  
ATOM    566  CD  LYS B   6     -17.020   5.285  -1.649  1.00  0.00           C  
ATOM    567  CE  LYS B   6     -16.485   5.929  -2.915  1.00  0.00           C  
ATOM    568  NZ  LYS B   6     -17.556   6.620  -3.678  1.00  0.00           N  
ATOM    569  H   LYS B   6     -15.345   3.806   1.707  1.00  0.00           H  
ATOM    570  HA  LYS B   6     -13.394   3.669  -0.336  1.00  0.00           H  
ATOM    571  HB2 LYS B   6     -15.301   5.910   0.380  1.00  0.00           H  
ATOM    572  HB3 LYS B   6     -14.379   5.814  -1.114  1.00  0.00           H  
ATOM    573  HG2 LYS B   6     -15.539   3.757  -1.716  1.00  0.00           H  
ATOM    574  HG3 LYS B   6     -16.449   3.823  -0.207  1.00  0.00           H  
ATOM    575  HD2 LYS B   6     -17.872   4.675  -1.903  1.00  0.00           H  
ATOM    576  HD3 LYS B   6     -17.322   6.062  -0.961  1.00  0.00           H  
ATOM    577  HE2 LYS B   6     -15.728   6.649  -2.643  1.00  0.00           H  
ATOM    578  HE3 LYS B   6     -16.048   5.162  -3.535  1.00  0.00           H  
ATOM    579  HZ1 LYS B   6     -18.032   7.326  -3.080  1.00  0.00           H  
ATOM    580  HZ2 LYS B   6     -17.150   7.102  -4.511  1.00  0.00           H  
ATOM    581  HZ3 LYS B   6     -18.267   5.928  -4.000  1.00  0.00           H  
ATOM    582  N   LYS B   7     -12.923   5.883   2.039  1.00  0.00           N  
ATOM    583  CA  LYS B   7     -11.912   6.717   2.672  1.00  0.00           C  
ATOM    584  C   LYS B   7     -10.781   5.847   3.205  1.00  0.00           C  
ATOM    585  O   LYS B   7      -9.618   6.251   3.189  1.00  0.00           O  
ATOM    586  CB  LYS B   7     -12.520   7.568   3.786  1.00  0.00           C  
ATOM    587  CG  LYS B   7     -13.005   8.928   3.310  1.00  0.00           C  
ATOM    588  CD  LYS B   7     -14.085   8.809   2.247  1.00  0.00           C  
ATOM    589  CE  LYS B   7     -14.331  10.145   1.565  1.00  0.00           C  
ATOM    590  NZ  LYS B   7     -15.387  10.054   0.526  1.00  0.00           N  
ATOM    591  H   LYS B   7     -13.795   5.770   2.476  1.00  0.00           H  
ATOM    592  HA  LYS B   7     -11.510   7.372   1.912  1.00  0.00           H  
ATOM    593  HB2 LYS B   7     -13.360   7.039   4.210  1.00  0.00           H  
ATOM    594  HB3 LYS B   7     -11.776   7.722   4.554  1.00  0.00           H  
ATOM    595  HG2 LYS B   7     -13.406   9.470   4.154  1.00  0.00           H  
ATOM    596  HG3 LYS B   7     -12.167   9.471   2.898  1.00  0.00           H  
ATOM    597  HD2 LYS B   7     -13.777   8.081   1.507  1.00  0.00           H  
ATOM    598  HD3 LYS B   7     -15.002   8.482   2.716  1.00  0.00           H  
ATOM    599  HE2 LYS B   7     -14.636  10.865   2.312  1.00  0.00           H  
ATOM    600  HE3 LYS B   7     -13.409  10.472   1.105  1.00  0.00           H  
ATOM    601  HZ1 LYS B   7     -16.148   9.416   0.837  1.00  0.00           H  
ATOM    602  HZ2 LYS B   7     -15.797  10.996   0.351  1.00  0.00           H  
ATOM    603  HZ3 LYS B   7     -14.987   9.687  -0.366  1.00  0.00           H  
ATOM    604  N   ARG B   8     -11.127   4.629   3.626  1.00  0.00           N  
ATOM    605  CA  ARG B   8     -10.143   3.668   4.108  1.00  0.00           C  
ATOM    606  C   ARG B   8      -9.209   3.314   2.959  1.00  0.00           C  
ATOM    607  O   ARG B   8      -7.988   3.315   3.107  1.00  0.00           O  
ATOM    608  CB  ARG B   8     -10.837   2.408   4.630  1.00  0.00           C  
ATOM    609  CG  ARG B   8      -9.884   1.309   5.065  1.00  0.00           C  
ATOM    610  CD  ARG B   8      -9.745   1.240   6.575  1.00  0.00           C  
ATOM    611  NE  ARG B   8      -9.003   0.049   6.985  1.00  0.00           N  
ATOM    612  CZ  ARG B   8      -7.674  -0.058   6.956  1.00  0.00           C  
ATOM    613  NH1 ARG B   8      -6.915   1.008   6.721  1.00  0.00           N  
ATOM    614  NH2 ARG B   8      -7.101  -1.231   7.191  1.00  0.00           N  
ATOM    615  H   ARG B   8     -12.069   4.360   3.578  1.00  0.00           H  
ATOM    616  HA  ARG B   8      -9.575   4.125   4.903  1.00  0.00           H  
ATOM    617  HB2 ARG B   8     -11.447   2.674   5.480  1.00  0.00           H  
ATOM    618  HB3 ARG B   8     -11.475   2.014   3.853  1.00  0.00           H  
ATOM    619  HG2 ARG B   8     -10.262   0.362   4.711  1.00  0.00           H  
ATOM    620  HG3 ARG B   8      -8.912   1.494   4.628  1.00  0.00           H  
ATOM    621  HD2 ARG B   8      -9.224   2.119   6.919  1.00  0.00           H  
ATOM    622  HD3 ARG B   8     -10.731   1.207   7.012  1.00  0.00           H  
ATOM    623  HE  ARG B   8      -9.538  -0.743   7.242  1.00  0.00           H  
ATOM    624 HH11 ARG B   8      -7.338   1.912   6.566  1.00  0.00           H  
ATOM    625 HH12 ARG B   8      -5.911   0.920   6.706  1.00  0.00           H  
ATOM    626 HH21 ARG B   8      -7.665  -2.036   7.395  1.00  0.00           H  
ATOM    627 HH22 ARG B   8      -6.095  -1.323   7.148  1.00  0.00           H  
ATOM    628  N   VAL B   9      -9.808   3.043   1.801  1.00  0.00           N  
ATOM    629  CA  VAL B   9      -9.062   2.715   0.592  1.00  0.00           C  
ATOM    630  C   VAL B   9      -8.116   3.858   0.233  1.00  0.00           C  
ATOM    631  O   VAL B   9      -6.933   3.642  -0.039  1.00  0.00           O  
ATOM    632  CB  VAL B   9     -10.011   2.449  -0.601  1.00  0.00           C  
ATOM    633  CG1 VAL B   9      -9.234   2.306  -1.899  1.00  0.00           C  
ATOM    634  CG2 VAL B   9     -10.853   1.209  -0.356  1.00  0.00           C  
ATOM    635  H   VAL B   9     -10.792   3.081   1.756  1.00  0.00           H  
ATOM    636  HA  VAL B   9      -8.489   1.822   0.784  1.00  0.00           H  
ATOM    637  HB  VAL B   9     -10.676   3.295  -0.699  1.00  0.00           H  
ATOM    638 HG11 VAL B   9      -8.469   1.555  -1.777  1.00  0.00           H  
ATOM    639 HG12 VAL B   9      -9.906   2.012  -2.691  1.00  0.00           H  
ATOM    640 HG13 VAL B   9      -8.775   3.251  -2.149  1.00  0.00           H  
ATOM    641 HG21 VAL B   9     -10.405   0.616   0.429  1.00  0.00           H  
ATOM    642 HG22 VAL B   9     -11.849   1.504  -0.059  1.00  0.00           H  
ATOM    643 HG23 VAL B   9     -10.906   0.625  -1.263  1.00  0.00           H  
ATOM    644  N   GLN B  10      -8.655   5.072   0.248  1.00  0.00           N  
ATOM    645  CA  GLN B  10      -7.889   6.272  -0.065  1.00  0.00           C  
ATOM    646  C   GLN B  10      -6.731   6.456   0.910  1.00  0.00           C  
ATOM    647  O   GLN B  10      -5.612   6.765   0.502  1.00  0.00           O  
ATOM    648  CB  GLN B  10      -8.806   7.494  -0.033  1.00  0.00           C  
ATOM    649  CG  GLN B  10      -9.846   7.494  -1.136  1.00  0.00           C  
ATOM    650  CD  GLN B  10      -9.222   7.507  -2.515  1.00  0.00           C  
ATOM    651  OE1 GLN B  10      -8.467   8.418  -2.857  1.00  0.00           O  
ATOM    652  NE2 GLN B  10      -9.532   6.501  -3.315  1.00  0.00           N  
ATOM    653  H   GLN B  10      -9.605   5.164   0.483  1.00  0.00           H  
ATOM    654  HA  GLN B  10      -7.489   6.160  -1.061  1.00  0.00           H  
ATOM    655  HB2 GLN B  10      -9.317   7.523   0.917  1.00  0.00           H  
ATOM    656  HB3 GLN B  10      -8.203   8.385  -0.137  1.00  0.00           H  
ATOM    657  HG2 GLN B  10     -10.455   6.606  -1.042  1.00  0.00           H  
ATOM    658  HG3 GLN B  10     -10.467   8.368  -1.029  1.00  0.00           H  
ATOM    659 HE21 GLN B  10     -10.147   5.813  -2.980  1.00  0.00           H  
ATOM    660 HE22 GLN B  10      -9.128   6.479  -4.210  1.00  0.00           H  
ATOM    661  N   ALA B  11      -6.999   6.243   2.196  1.00  0.00           N  
ATOM    662  CA  ALA B  11      -5.971   6.373   3.220  1.00  0.00           C  
ATOM    663  C   ALA B  11      -4.875   5.344   2.990  1.00  0.00           C  
ATOM    664  O   ALA B  11      -3.684   5.648   3.103  1.00  0.00           O  
ATOM    665  CB  ALA B  11      -6.572   6.208   4.608  1.00  0.00           C  
ATOM    666  H   ALA B  11      -7.907   5.980   2.461  1.00  0.00           H  
ATOM    667  HA  ALA B  11      -5.545   7.364   3.149  1.00  0.00           H  
ATOM    668  HB1 ALA B  11      -7.562   5.784   4.521  1.00  0.00           H  
ATOM    669  HB2 ALA B  11      -5.948   5.548   5.193  1.00  0.00           H  
ATOM    670  HB3 ALA B  11      -6.635   7.170   5.093  1.00  0.00           H  
ATOM    671  N   LEU B  12      -5.285   4.131   2.648  1.00  0.00           N  
ATOM    672  CA  LEU B  12      -4.344   3.060   2.380  1.00  0.00           C  
ATOM    673  C   LEU B  12      -3.503   3.395   1.164  1.00  0.00           C  
ATOM    674  O   LEU B  12      -2.290   3.378   1.239  1.00  0.00           O  
ATOM    675  CB  LEU B  12      -5.066   1.734   2.158  1.00  0.00           C  
ATOM    676  CG  LEU B  12      -5.579   1.058   3.425  1.00  0.00           C  
ATOM    677  CD1 LEU B  12      -6.650   0.030   3.095  1.00  0.00           C  
ATOM    678  CD2 LEU B  12      -4.423   0.388   4.146  1.00  0.00           C  
ATOM    679  H   LEU B  12      -6.249   3.956   2.562  1.00  0.00           H  
ATOM    680  HA  LEU B  12      -3.693   2.969   3.239  1.00  0.00           H  
ATOM    681  HB2 LEU B  12      -5.898   1.905   1.500  1.00  0.00           H  
ATOM    682  HB3 LEU B  12      -4.380   1.056   1.670  1.00  0.00           H  
ATOM    683  HG  LEU B  12      -6.010   1.803   4.081  1.00  0.00           H  
ATOM    684 HD11 LEU B  12      -6.278  -0.650   2.343  1.00  0.00           H  
ATOM    685 HD12 LEU B  12      -6.901  -0.523   3.987  1.00  0.00           H  
ATOM    686 HD13 LEU B  12      -7.532   0.532   2.723  1.00  0.00           H  
ATOM    687 HD21 LEU B  12      -3.614   1.095   4.266  1.00  0.00           H  
ATOM    688 HD22 LEU B  12      -4.753   0.048   5.116  1.00  0.00           H  
ATOM    689 HD23 LEU B  12      -4.081  -0.456   3.566  1.00  0.00           H  
ATOM    690  N   LYS B  13      -4.157   3.717   0.054  1.00  0.00           N  
ATOM    691  CA  LYS B  13      -3.452   4.067  -1.182  1.00  0.00           C  
ATOM    692  C   LYS B  13      -2.476   5.215  -0.959  1.00  0.00           C  
ATOM    693  O   LYS B  13      -1.382   5.218  -1.515  1.00  0.00           O  
ATOM    694  CB  LYS B  13      -4.440   4.422  -2.296  1.00  0.00           C  
ATOM    695  CG  LYS B  13      -4.785   3.245  -3.199  1.00  0.00           C  
ATOM    696  CD  LYS B  13      -5.392   2.087  -2.419  1.00  0.00           C  
ATOM    697  CE  LYS B  13      -5.532   0.834  -3.275  1.00  0.00           C  
ATOM    698  NZ  LYS B  13      -6.417   1.037  -4.455  1.00  0.00           N  
ATOM    699  H   LYS B  13      -5.143   3.725   0.064  1.00  0.00           H  
ATOM    700  HA  LYS B  13      -2.885   3.195  -1.489  1.00  0.00           H  
ATOM    701  HB2 LYS B  13      -5.352   4.791  -1.847  1.00  0.00           H  
ATOM    702  HB3 LYS B  13      -4.010   5.203  -2.908  1.00  0.00           H  
ATOM    703  HG2 LYS B  13      -5.495   3.573  -3.942  1.00  0.00           H  
ATOM    704  HG3 LYS B  13      -3.884   2.906  -3.686  1.00  0.00           H  
ATOM    705  HD2 LYS B  13      -4.754   1.863  -1.574  1.00  0.00           H  
ATOM    706  HD3 LYS B  13      -6.368   2.381  -2.063  1.00  0.00           H  
ATOM    707  HE2 LYS B  13      -4.552   0.543  -3.622  1.00  0.00           H  
ATOM    708  HE3 LYS B  13      -5.941   0.044  -2.663  1.00  0.00           H  
ATOM    709  HZ1 LYS B  13      -6.925   1.946  -4.383  1.00  0.00           H  
ATOM    710  HZ2 LYS B  13      -5.850   1.041  -5.333  1.00  0.00           H  
ATOM    711  HZ3 LYS B  13      -7.120   0.260  -4.515  1.00  0.00           H  
ATOM    712  N   ALA B  14      -2.869   6.176  -0.133  1.00  0.00           N  
ATOM    713  CA  ALA B  14      -2.005   7.313   0.171  1.00  0.00           C  
ATOM    714  C   ALA B  14      -0.765   6.849   0.926  1.00  0.00           C  
ATOM    715  O   ALA B  14       0.357   7.260   0.617  1.00  0.00           O  
ATOM    716  CB  ALA B  14      -2.757   8.358   0.977  1.00  0.00           C  
ATOM    717  H   ALA B  14      -3.757   6.113   0.288  1.00  0.00           H  
ATOM    718  HA  ALA B  14      -1.695   7.757  -0.764  1.00  0.00           H  
ATOM    719  HB1 ALA B  14      -3.803   8.095   1.018  1.00  0.00           H  
ATOM    720  HB2 ALA B  14      -2.357   8.394   1.981  1.00  0.00           H  
ATOM    721  HB3 ALA B  14      -2.644   9.324   0.510  1.00  0.00           H  
ATOM    722  N   ARG B  15      -0.976   5.975   1.901  1.00  0.00           N  
ATOM    723  CA  ARG B  15       0.118   5.426   2.695  1.00  0.00           C  
ATOM    724  C   ARG B  15       0.947   4.471   1.837  1.00  0.00           C  
ATOM    725  O   ARG B  15       2.177   4.480   1.879  1.00  0.00           O  
ATOM    726  CB  ARG B  15      -0.439   4.690   3.920  1.00  0.00           C  
ATOM    727  CG  ARG B  15       0.611   3.929   4.718  1.00  0.00           C  
ATOM    728  CD  ARG B  15       1.602   4.860   5.400  1.00  0.00           C  
ATOM    729  NE  ARG B  15       2.719   4.126   5.989  1.00  0.00           N  
ATOM    730  CZ  ARG B  15       3.672   4.686   6.733  1.00  0.00           C  
ATOM    731  NH1 ARG B  15       3.608   5.981   7.030  1.00  0.00           N  
ATOM    732  NH2 ARG B  15       4.686   3.950   7.178  1.00  0.00           N  
ATOM    733  H   ARG B  15      -1.895   5.678   2.083  1.00  0.00           H  
ATOM    734  HA  ARG B  15       0.744   6.245   3.021  1.00  0.00           H  
ATOM    735  HB2 ARG B  15      -0.905   5.412   4.574  1.00  0.00           H  
ATOM    736  HB3 ARG B  15      -1.186   3.986   3.588  1.00  0.00           H  
ATOM    737  HG2 ARG B  15       0.112   3.336   5.472  1.00  0.00           H  
ATOM    738  HG3 ARG B  15       1.151   3.275   4.048  1.00  0.00           H  
ATOM    739  HD2 ARG B  15       1.991   5.553   4.670  1.00  0.00           H  
ATOM    740  HD3 ARG B  15       1.090   5.404   6.179  1.00  0.00           H  
ATOM    741  HE  ARG B  15       2.770   3.157   5.795  1.00  0.00           H  
ATOM    742 HH11 ARG B  15       2.841   6.544   6.695  1.00  0.00           H  
ATOM    743 HH12 ARG B  15       4.323   6.409   7.595  1.00  0.00           H  
ATOM    744 HH21 ARG B  15       4.739   2.968   6.946  1.00  0.00           H  
ATOM    745 HH22 ARG B  15       5.408   4.365   7.746  1.00  0.00           H  
ATOM    746  N   ASN B  16       0.246   3.667   1.051  1.00  0.00           N  
ATOM    747  CA  ASN B  16       0.857   2.702   0.156  1.00  0.00           C  
ATOM    748  C   ASN B  16       1.731   3.413  -0.865  1.00  0.00           C  
ATOM    749  O   ASN B  16       2.787   2.918  -1.241  1.00  0.00           O  
ATOM    750  CB  ASN B  16      -0.231   1.895  -0.561  1.00  0.00           C  
ATOM    751  CG  ASN B  16      -0.740   0.717   0.256  1.00  0.00           C  
ATOM    752  OD1 ASN B  16      -1.195   0.873   1.387  1.00  0.00           O  
ATOM    753  ND2 ASN B  16      -0.687  -0.471  -0.323  1.00  0.00           N  
ATOM    754  H   ASN B  16      -0.736   3.729   1.065  1.00  0.00           H  
ATOM    755  HA  ASN B  16       1.468   2.034   0.744  1.00  0.00           H  
ATOM    756  HB2 ASN B  16      -1.068   2.544  -0.765  1.00  0.00           H  
ATOM    757  HB3 ASN B  16       0.156   1.526  -1.492  1.00  0.00           H  
ATOM    758 HD21 ASN B  16      -0.329  -0.526  -1.241  1.00  0.00           H  
ATOM    759 HD22 ASN B  16      -1.003  -1.248   0.185  1.00  0.00           H  
ATOM    760  N   TYR B  17       1.280   4.582  -1.298  1.00  0.00           N  
ATOM    761  CA  TYR B  17       2.016   5.378  -2.269  1.00  0.00           C  
ATOM    762  C   TYR B  17       3.352   5.810  -1.677  1.00  0.00           C  
ATOM    763  O   TYR B  17       4.404   5.630  -2.291  1.00  0.00           O  
ATOM    764  CB  TYR B  17       1.201   6.609  -2.673  1.00  0.00           C  
ATOM    765  CG  TYR B  17       1.741   7.330  -3.886  1.00  0.00           C  
ATOM    766  CD1 TYR B  17       1.789   6.704  -5.126  1.00  0.00           C  
ATOM    767  CD2 TYR B  17       2.196   8.636  -3.794  1.00  0.00           C  
ATOM    768  CE1 TYR B  17       2.284   7.358  -6.236  1.00  0.00           C  
ATOM    769  CE2 TYR B  17       2.692   9.299  -4.901  1.00  0.00           C  
ATOM    770  CZ  TYR B  17       2.730   8.657  -6.118  1.00  0.00           C  
ATOM    771  OH  TYR B  17       3.224   9.314  -7.220  1.00  0.00           O  
ATOM    772  H   TYR B  17       0.426   4.921  -0.951  1.00  0.00           H  
ATOM    773  HA  TYR B  17       2.194   4.766  -3.141  1.00  0.00           H  
ATOM    774  HB2 TYR B  17       0.190   6.303  -2.890  1.00  0.00           H  
ATOM    775  HB3 TYR B  17       1.191   7.308  -1.850  1.00  0.00           H  
ATOM    776  HD1 TYR B  17       1.437   5.686  -5.215  1.00  0.00           H  
ATOM    777  HD2 TYR B  17       2.164   9.139  -2.837  1.00  0.00           H  
ATOM    778  HE1 TYR B  17       2.314   6.854  -7.191  1.00  0.00           H  
ATOM    779  HE2 TYR B  17       3.041  10.315  -4.809  1.00  0.00           H  
ATOM    780  HH  TYR B  17       4.103   9.674  -7.013  1.00  0.00           H  
ATOM    781  N   ALA B  18       3.298   6.365  -0.470  1.00  0.00           N  
ATOM    782  CA  ALA B  18       4.504   6.812   0.222  1.00  0.00           C  
ATOM    783  C   ALA B  18       5.433   5.639   0.506  1.00  0.00           C  
ATOM    784  O   ALA B  18       6.641   5.738   0.317  1.00  0.00           O  
ATOM    785  CB  ALA B  18       4.159   7.521   1.519  1.00  0.00           C  
ATOM    786  H   ALA B  18       2.424   6.470  -0.031  1.00  0.00           H  
ATOM    787  HA  ALA B  18       5.016   7.516  -0.419  1.00  0.00           H  
ATOM    788  HB1 ALA B  18       3.102   7.432   1.711  1.00  0.00           H  
ATOM    789  HB2 ALA B  18       4.713   7.070   2.331  1.00  0.00           H  
ATOM    790  HB3 ALA B  18       4.427   8.564   1.440  1.00  0.00           H  
ATOM    791  N   ALA B  19       4.860   4.529   0.954  1.00  0.00           N  
ATOM    792  CA  ALA B  19       5.638   3.338   1.260  1.00  0.00           C  
ATOM    793  C   ALA B  19       6.243   2.747  -0.011  1.00  0.00           C  
ATOM    794  O   ALA B  19       7.374   2.273  -0.005  1.00  0.00           O  
ATOM    795  CB  ALA B  19       4.776   2.309   1.979  1.00  0.00           C  
ATOM    796  H   ALA B  19       3.887   4.510   1.083  1.00  0.00           H  
ATOM    797  HA  ALA B  19       6.440   3.627   1.925  1.00  0.00           H  
ATOM    798  HB1 ALA B  19       3.805   2.735   2.185  1.00  0.00           H  
ATOM    799  HB2 ALA B  19       4.662   1.436   1.354  1.00  0.00           H  
ATOM    800  HB3 ALA B  19       5.248   2.027   2.909  1.00  0.00           H  
ATOM    801  N   LYS B  20       5.487   2.793  -1.100  1.00  0.00           N  
ATOM    802  CA  LYS B  20       5.942   2.274  -2.382  1.00  0.00           C  
ATOM    803  C   LYS B  20       7.189   3.010  -2.846  1.00  0.00           C  
ATOM    804  O   LYS B  20       8.209   2.392  -3.158  1.00  0.00           O  
ATOM    805  CB  LYS B  20       4.839   2.431  -3.419  1.00  0.00           C  
ATOM    806  CG  LYS B  20       4.513   1.155  -4.161  1.00  0.00           C  
ATOM    807  CD  LYS B  20       3.202   1.292  -4.900  1.00  0.00           C  
ATOM    808  CE  LYS B  20       2.829   0.003  -5.612  1.00  0.00           C  
ATOM    809  NZ  LYS B  20       3.711  -0.270  -6.781  1.00  0.00           N  
ATOM    810  H   LYS B  20       4.587   3.191  -1.041  1.00  0.00           H  
ATOM    811  HA  LYS B  20       6.172   1.226  -2.262  1.00  0.00           H  
ATOM    812  HB2 LYS B  20       3.941   2.771  -2.924  1.00  0.00           H  
ATOM    813  HB3 LYS B  20       5.144   3.173  -4.141  1.00  0.00           H  
ATOM    814  HG2 LYS B  20       5.299   0.946  -4.871  1.00  0.00           H  
ATOM    815  HG3 LYS B  20       4.435   0.342  -3.453  1.00  0.00           H  
ATOM    816  HD2 LYS B  20       2.427   1.543  -4.189  1.00  0.00           H  
ATOM    817  HD3 LYS B  20       3.296   2.085  -5.627  1.00  0.00           H  
ATOM    818  HE2 LYS B  20       2.918  -0.816  -4.909  1.00  0.00           H  
ATOM    819  HE3 LYS B  20       1.807   0.075  -5.948  1.00  0.00           H  
ATOM    820  HZ1 LYS B  20       4.014   0.627  -7.224  1.00  0.00           H  
ATOM    821  HZ2 LYS B  20       4.557  -0.799  -6.482  1.00  0.00           H  
ATOM    822  HZ3 LYS B  20       3.200  -0.837  -7.492  1.00  0.00           H  
ATOM    823  N   GLN B  21       7.106   4.335  -2.878  1.00  0.00           N  
ATOM    824  CA  GLN B  21       8.236   5.146  -3.293  1.00  0.00           C  
ATOM    825  C   GLN B  21       9.339   5.061  -2.248  1.00  0.00           C  
ATOM    826  O   GLN B  21      10.517   5.183  -2.571  1.00  0.00           O  
ATOM    827  CB  GLN B  21       7.808   6.591  -3.550  1.00  0.00           C  
ATOM    828  CG  GLN B  21       7.221   7.300  -2.344  1.00  0.00           C  
ATOM    829  CD  GLN B  21       6.333   8.460  -2.741  1.00  0.00           C  
ATOM    830  OE1 GLN B  21       6.168   9.416  -1.987  1.00  0.00           O  
ATOM    831  NE2 GLN B  21       5.706   8.357  -3.904  1.00  0.00           N  
ATOM    832  H   GLN B  21       6.268   4.774  -2.611  1.00  0.00           H  
ATOM    833  HA  GLN B  21       8.613   4.726  -4.215  1.00  0.00           H  
ATOM    834  HB2 GLN B  21       8.669   7.153  -3.880  1.00  0.00           H  
ATOM    835  HB3 GLN B  21       7.066   6.596  -4.337  1.00  0.00           H  
ATOM    836  HG2 GLN B  21       6.637   6.594  -1.772  1.00  0.00           H  
ATOM    837  HG3 GLN B  21       8.031   7.676  -1.736  1.00  0.00           H  
ATOM    838 HE21 GLN B  21       5.842   7.535  -4.438  1.00  0.00           H  
ATOM    839 HE22 GLN B  21       5.145   9.102  -4.197  1.00  0.00           H  
ATOM    840  N   LYS B  22       8.946   4.793  -1.002  1.00  0.00           N  
ATOM    841  CA  LYS B  22       9.900   4.628   0.083  1.00  0.00           C  
ATOM    842  C   LYS B  22      10.771   3.416  -0.212  1.00  0.00           C  
ATOM    843  O   LYS B  22      11.991   3.469  -0.099  1.00  0.00           O  
ATOM    844  CB  LYS B  22       9.185   4.416   1.420  1.00  0.00           C  
ATOM    845  CG  LYS B  22       9.360   5.550   2.417  1.00  0.00           C  
ATOM    846  CD  LYS B  22       8.990   5.092   3.820  1.00  0.00           C  
ATOM    847  CE  LYS B  22       9.674   5.926   4.891  1.00  0.00           C  
ATOM    848  NZ  LYS B  22       9.196   7.331   4.909  1.00  0.00           N  
ATOM    849  H   LYS B  22       7.989   4.672  -0.819  1.00  0.00           H  
ATOM    850  HA  LYS B  22      10.518   5.513   0.135  1.00  0.00           H  
ATOM    851  HB2 LYS B  22       8.130   4.295   1.232  1.00  0.00           H  
ATOM    852  HB3 LYS B  22       9.564   3.512   1.875  1.00  0.00           H  
ATOM    853  HG2 LYS B  22      10.388   5.873   2.409  1.00  0.00           H  
ATOM    854  HG3 LYS B  22       8.716   6.374   2.134  1.00  0.00           H  
ATOM    855  HD2 LYS B  22       7.921   5.175   3.944  1.00  0.00           H  
ATOM    856  HD3 LYS B  22       9.288   4.059   3.938  1.00  0.00           H  
ATOM    857  HE2 LYS B  22       9.478   5.483   5.855  1.00  0.00           H  
ATOM    858  HE3 LYS B  22      10.737   5.922   4.705  1.00  0.00           H  
ATOM    859  HZ1 LYS B  22       8.155   7.357   4.994  1.00  0.00           H  
ATOM    860  HZ2 LYS B  22       9.611   7.833   5.725  1.00  0.00           H  
ATOM    861  HZ3 LYS B  22       9.477   7.821   4.032  1.00  0.00           H  
ATOM    862  N   VAL B  23      10.120   2.329  -0.617  1.00  0.00           N  
ATOM    863  CA  VAL B  23      10.803   1.091  -0.962  1.00  0.00           C  
ATOM    864  C   VAL B  23      11.837   1.339  -2.061  1.00  0.00           C  
ATOM    865  O   VAL B  23      12.989   0.914  -1.960  1.00  0.00           O  
ATOM    866  CB  VAL B  23       9.792   0.021  -1.449  1.00  0.00           C  
ATOM    867  CG1 VAL B  23      10.515  -1.207  -1.979  1.00  0.00           C  
ATOM    868  CG2 VAL B  23       8.829  -0.372  -0.335  1.00  0.00           C  
ATOM    869  H   VAL B  23       9.139   2.366  -0.698  1.00  0.00           H  
ATOM    870  HA  VAL B  23      11.302   0.718  -0.079  1.00  0.00           H  
ATOM    871  HB  VAL B  23       9.215   0.446  -2.258  1.00  0.00           H  
ATOM    872 HG11 VAL B  23      11.388  -0.900  -2.536  1.00  0.00           H  
ATOM    873 HG12 VAL B  23      10.816  -1.831  -1.151  1.00  0.00           H  
ATOM    874 HG13 VAL B  23       9.853  -1.764  -2.625  1.00  0.00           H  
ATOM    875 HG21 VAL B  23       9.213  -0.030   0.613  1.00  0.00           H  
ATOM    876 HG22 VAL B  23       7.863   0.082  -0.517  1.00  0.00           H  
ATOM    877 HG23 VAL B  23       8.720  -1.446  -0.313  1.00  0.00           H  
ATOM    878  N   GLN B  24      11.417   2.028  -3.112  1.00  0.00           N  
ATOM    879  CA  GLN B  24      12.301   2.321  -4.229  1.00  0.00           C  
ATOM    880  C   GLN B  24      13.389   3.317  -3.830  1.00  0.00           C  
ATOM    881  O   GLN B  24      14.519   3.235  -4.311  1.00  0.00           O  
ATOM    882  CB  GLN B  24      11.492   2.836  -5.419  1.00  0.00           C  
ATOM    883  CG  GLN B  24      10.391   1.877  -5.856  1.00  0.00           C  
ATOM    884  CD  GLN B  24       9.672   2.339  -7.105  1.00  0.00           C  
ATOM    885  OE1 GLN B  24       9.187   3.467  -7.174  1.00  0.00           O  
ATOM    886  NE2 GLN B  24       9.585   1.467  -8.098  1.00  0.00           N  
ATOM    887  H   GLN B  24      10.485   2.342  -3.138  1.00  0.00           H  
ATOM    888  HA  GLN B  24      12.780   1.397  -4.511  1.00  0.00           H  
ATOM    889  HB2 GLN B  24      11.037   3.779  -5.152  1.00  0.00           H  
ATOM    890  HB3 GLN B  24      12.159   2.990  -6.254  1.00  0.00           H  
ATOM    891  HG2 GLN B  24      10.829   0.910  -6.050  1.00  0.00           H  
ATOM    892  HG3 GLN B  24       9.670   1.789  -5.056  1.00  0.00           H  
ATOM    893 HE21 GLN B  24       9.986   0.574  -7.973  1.00  0.00           H  
ATOM    894 HE22 GLN B  24       9.128   1.746  -8.922  1.00  0.00           H  
ATOM    895  N   ALA B  25      13.053   4.240  -2.938  1.00  0.00           N  
ATOM    896  CA  ALA B  25      14.015   5.228  -2.463  1.00  0.00           C  
ATOM    897  C   ALA B  25      15.073   4.543  -1.613  1.00  0.00           C  
ATOM    898  O   ALA B  25      16.270   4.802  -1.756  1.00  0.00           O  
ATOM    899  CB  ALA B  25      13.318   6.323  -1.670  1.00  0.00           C  
ATOM    900  H   ALA B  25      12.137   4.250  -2.578  1.00  0.00           H  
ATOM    901  HA  ALA B  25      14.491   5.677  -3.322  1.00  0.00           H  
ATOM    902  HB1 ALA B  25      12.400   6.599  -2.166  1.00  0.00           H  
ATOM    903  HB2 ALA B  25      13.096   5.964  -0.675  1.00  0.00           H  
ATOM    904  HB3 ALA B  25      13.965   7.186  -1.603  1.00  0.00           H  
ATOM    905  N   LEU B  26      14.621   3.649  -0.743  1.00  0.00           N  
ATOM    906  CA  LEU B  26      15.519   2.901   0.123  1.00  0.00           C  
ATOM    907  C   LEU B  26      16.423   2.000  -0.705  1.00  0.00           C  
ATOM    908  O   LEU B  26      17.622   1.931  -0.460  1.00  0.00           O  
ATOM    909  CB  LEU B  26      14.730   2.062   1.133  1.00  0.00           C  
ATOM    910  CG  LEU B  26      13.911   2.853   2.148  1.00  0.00           C  
ATOM    911  CD1 LEU B  26      13.091   1.908   3.007  1.00  0.00           C  
ATOM    912  CD2 LEU B  26      14.822   3.703   3.013  1.00  0.00           C  
ATOM    913  H   LEU B  26      13.652   3.482  -0.689  1.00  0.00           H  
ATOM    914  HA  LEU B  26      16.135   3.613   0.657  1.00  0.00           H  
ATOM    915  HB2 LEU B  26      14.059   1.416   0.587  1.00  0.00           H  
ATOM    916  HB3 LEU B  26      15.429   1.444   1.678  1.00  0.00           H  
ATOM    917  HG  LEU B  26      13.228   3.507   1.626  1.00  0.00           H  
ATOM    918 HD11 LEU B  26      12.938   0.981   2.476  1.00  0.00           H  
ATOM    919 HD12 LEU B  26      13.621   1.711   3.927  1.00  0.00           H  
ATOM    920 HD13 LEU B  26      12.134   2.358   3.231  1.00  0.00           H  
ATOM    921 HD21 LEU B  26      15.554   4.196   2.389  1.00  0.00           H  
ATOM    922 HD22 LEU B  26      14.233   4.444   3.531  1.00  0.00           H  
ATOM    923 HD23 LEU B  26      15.327   3.075   3.733  1.00  0.00           H  
ATOM    924  N   ARG B  27      15.846   1.325  -1.699  1.00  0.00           N  
ATOM    925  CA  ARG B  27      16.614   0.446  -2.571  1.00  0.00           C  
ATOM    926  C   ARG B  27      17.615   1.242  -3.401  1.00  0.00           C  
ATOM    927  O   ARG B  27      18.628   0.714  -3.855  1.00  0.00           O  
ATOM    928  CB  ARG B  27      15.677  -0.355  -3.466  1.00  0.00           C  
ATOM    929  CG  ARG B  27      15.158  -1.611  -2.791  1.00  0.00           C  
ATOM    930  CD  ARG B  27      13.886  -2.134  -3.436  1.00  0.00           C  
ATOM    931  NE  ARG B  27      13.504  -3.436  -2.881  1.00  0.00           N  
ATOM    932  CZ  ARG B  27      14.156  -4.576  -3.136  1.00  0.00           C  
ATOM    933  NH1 ARG B  27      15.089  -4.617  -4.080  1.00  0.00           N  
ATOM    934  NH2 ARG B  27      13.853  -5.682  -2.467  1.00  0.00           N  
ATOM    935  H   ARG B  27      14.880   1.426  -1.855  1.00  0.00           H  
ATOM    936  HA  ARG B  27      17.157  -0.240  -1.939  1.00  0.00           H  
ATOM    937  HB2 ARG B  27      14.834   0.266  -3.733  1.00  0.00           H  
ATOM    938  HB3 ARG B  27      16.206  -0.640  -4.362  1.00  0.00           H  
ATOM    939  HG2 ARG B  27      15.914  -2.377  -2.849  1.00  0.00           H  
ATOM    940  HG3 ARG B  27      14.955  -1.387  -1.753  1.00  0.00           H  
ATOM    941  HD2 ARG B  27      13.087  -1.426  -3.256  1.00  0.00           H  
ATOM    942  HD3 ARG B  27      14.049  -2.230  -4.495  1.00  0.00           H  
ATOM    943  HE  ARG B  27      12.762  -3.449  -2.235  1.00  0.00           H  
ATOM    944 HH11 ARG B  27      15.308  -3.791  -4.615  1.00  0.00           H  
ATOM    945 HH12 ARG B  27      15.596  -5.475  -4.257  1.00  0.00           H  
ATOM    946 HH21 ARG B  27      13.127  -5.667  -1.756  1.00  0.00           H  
ATOM    947 HH22 ARG B  27      14.341  -6.534  -2.655  1.00  0.00           H  
ATOM    948  N   HIS B  28      17.336   2.522  -3.575  1.00  0.00           N  
ATOM    949  CA  HIS B  28      18.224   3.397  -4.318  1.00  0.00           C  
ATOM    950  C   HIS B  28      19.421   3.752  -3.443  1.00  0.00           C  
ATOM    951  O   HIS B  28      20.574   3.683  -3.878  1.00  0.00           O  
ATOM    952  CB  HIS B  28      17.486   4.669  -4.739  1.00  0.00           C  
ATOM    953  CG  HIS B  28      18.311   5.619  -5.560  1.00  0.00           C  
ATOM    954  ND1 HIS B  28      18.779   5.342  -6.826  1.00  0.00           N  
ATOM    955  CD2 HIS B  28      18.762   6.864  -5.260  1.00  0.00           C  
ATOM    956  CE1 HIS B  28      19.484   6.401  -7.246  1.00  0.00           C  
ATOM    957  NE2 HIS B  28      19.504   7.353  -6.330  1.00  0.00           N  
ATOM    958  H   HIS B  28      16.520   2.891  -3.178  1.00  0.00           H  
ATOM    959  HA  HIS B  28      18.566   2.869  -5.193  1.00  0.00           H  
ATOM    960  HB2 HIS B  28      16.618   4.397  -5.320  1.00  0.00           H  
ATOM    961  HB3 HIS B  28      17.166   5.191  -3.849  1.00  0.00           H  
ATOM    962  HD1 HIS B  28      18.618   4.515  -7.336  1.00  0.00           H  
ATOM    963  HD2 HIS B  28      18.576   7.400  -4.342  1.00  0.00           H  
ATOM    964  HE1 HIS B  28      19.968   6.469  -8.208  1.00  0.00           H  
ATOM    965  N   LYS B  29      19.129   4.129  -2.204  1.00  0.00           N  
ATOM    966  CA  LYS B  29      20.157   4.506  -1.241  1.00  0.00           C  
ATOM    967  C   LYS B  29      20.951   3.294  -0.765  1.00  0.00           C  
ATOM    968  O   LYS B  29      22.183   3.312  -0.746  1.00  0.00           O  
ATOM    969  CB  LYS B  29      19.513   5.196  -0.034  1.00  0.00           C  
ATOM    970  CG  LYS B  29      20.517   5.666   1.005  1.00  0.00           C  
ATOM    971  CD  LYS B  29      19.821   6.249   2.222  1.00  0.00           C  
ATOM    972  CE  LYS B  29      20.820   6.618   3.306  1.00  0.00           C  
ATOM    973  NZ  LYS B  29      21.760   7.680   2.859  1.00  0.00           N  
ATOM    974  H   LYS B  29      18.186   4.157  -1.925  1.00  0.00           H  
ATOM    975  HA  LYS B  29      20.829   5.196  -1.722  1.00  0.00           H  
ATOM    976  HB2 LYS B  29      18.953   6.054  -0.377  1.00  0.00           H  
ATOM    977  HB3 LYS B  29      18.835   4.505   0.443  1.00  0.00           H  
ATOM    978  HG2 LYS B  29      21.121   4.825   1.315  1.00  0.00           H  
ATOM    979  HG3 LYS B  29      21.149   6.424   0.565  1.00  0.00           H  
ATOM    980  HD2 LYS B  29      19.283   7.137   1.925  1.00  0.00           H  
ATOM    981  HD3 LYS B  29      19.129   5.517   2.616  1.00  0.00           H  
ATOM    982  HE2 LYS B  29      20.279   6.969   4.170  1.00  0.00           H  
ATOM    983  HE3 LYS B  29      21.385   5.736   3.568  1.00  0.00           H  
ATOM    984  HZ1 LYS B  29      22.075   7.499   1.884  1.00  0.00           H  
ATOM    985  HZ2 LYS B  29      21.291   8.612   2.889  1.00  0.00           H  
ATOM    986  HZ3 LYS B  29      22.597   7.706   3.484  1.00  0.00           H  
ATOM    987  N   CYS B  30      20.239   2.253  -0.375  1.00  0.00           N  
ATOM    988  CA  CYS B  30      20.863   1.032   0.124  1.00  0.00           C  
ATOM    989  C   CYS B  30      20.105  -0.203  -0.354  1.00  0.00           C  
ATOM    990  O   CYS B  30      19.377  -0.834   0.415  1.00  0.00           O  
ATOM    991  CB  CYS B  30      20.905   1.045   1.656  1.00  0.00           C  
ATOM    992  SG  CYS B  30      21.925   2.374   2.379  1.00  0.00           S  
ATOM    993  H   CYS B  30      19.256   2.307  -0.415  1.00  0.00           H  
ATOM    994  HA  CYS B  30      21.871   0.994  -0.257  1.00  0.00           H  
ATOM    995  HB2 CYS B  30      19.900   1.167   2.032  1.00  0.00           H  
ATOM    996  HB3 CYS B  30      21.299   0.101   2.004  1.00  0.00           H  
ATOM    997  N   GLY B  31      20.277  -0.543  -1.622  1.00  0.00           N  
ATOM    998  CA  GLY B  31      19.604  -1.700  -2.179  1.00  0.00           C  
ATOM    999  C   GLY B  31      20.391  -2.323  -3.313  1.00  0.00           C  
ATOM   1000  O   GLY B  31      20.050  -2.151  -4.484  1.00  0.00           O  
ATOM   1001  H   GLY B  31      20.871   0.000  -2.193  1.00  0.00           H  
ATOM   1002  HA2 GLY B  31      19.463  -2.434  -1.399  1.00  0.00           H  
ATOM   1003  HA3 GLY B  31      18.637  -1.394  -2.552  1.00  0.00           H  
TER    1007      NH2 B  32                                                      
ENDMDL                                                                          
