# Supplementary material for: Comparative Performance of High-Throughput Methods for Protein pKa Predictions
Source: J Chem Inf Model. 2023 Aug 8;63(16):5169–81. doi: 10.1021/acs.jcim.3c00165 (PMC10466379; doi:10.1021/acs.jcim.3c00165)
Supplement: Supplementary file 3 — ci3c00165_si_003.zip [file ci3c00165_si_003.zip › curated_pdbs/1fmh_curated_16.pdb]

MODEL       16                                                                  
ATOM      7  N   GLU A   1     -19.729  -1.033  -5.074  1.00  0.00           N  
ATOM      8  CA  GLU A   1     -20.281  -2.073  -4.216  1.00  0.00           C  
ATOM      9  C   GLU A   1     -19.333  -2.369  -3.059  1.00  0.00           C  
ATOM     10  O   GLU A   1     -18.121  -2.185  -3.181  1.00  0.00           O  
ATOM     11  CB  GLU A   1     -20.524  -3.349  -5.024  1.00  0.00           C  
ATOM     12  CG  GLU A   1     -21.174  -4.458  -4.219  1.00  0.00           C  
ATOM     13  CD  GLU A   1     -21.306  -5.753  -4.994  1.00  0.00           C  
ATOM     14  OE1 GLU A   1     -20.647  -5.896  -6.045  1.00  0.00           O  
ATOM     15  OE2 GLU A   1     -22.050  -6.647  -4.537  1.00  0.00           O  
ATOM     16  H   GLU A   1     -19.385  -1.276  -5.966  1.00  0.00           H  
ATOM     17  HA  GLU A   1     -21.222  -1.720  -3.821  1.00  0.00           H  
ATOM     18  HB2 GLU A   1     -21.167  -3.116  -5.861  1.00  0.00           H  
ATOM     19  HB3 GLU A   1     -19.579  -3.712  -5.397  1.00  0.00           H  
ATOM     20  HG2 GLU A   1     -20.571  -4.643  -3.342  1.00  0.00           H  
ATOM     21  HG3 GLU A   1     -22.156  -4.130  -3.911  1.00  0.00           H  
ATOM     22  N   VAL A   2     -19.886  -2.839  -1.942  1.00  0.00           N  
ATOM     23  CA  VAL A   2     -19.084  -3.169  -0.771  1.00  0.00           C  
ATOM     24  C   VAL A   2     -18.009  -4.190  -1.135  1.00  0.00           C  
ATOM     25  O   VAL A   2     -16.837  -3.989  -0.842  1.00  0.00           O  
ATOM     26  CB  VAL A   2     -19.942  -3.732   0.383  1.00  0.00           C  
ATOM     27  CG1 VAL A   2     -19.095  -3.942   1.629  1.00  0.00           C  
ATOM     28  CG2 VAL A   2     -21.112  -2.812   0.687  1.00  0.00           C  
ATOM     29  H   VAL A   2     -20.858  -2.973  -1.907  1.00  0.00           H  
ATOM     30  HA  VAL A   2     -18.606  -2.263  -0.429  1.00  0.00           H  
ATOM     31  HB  VAL A   2     -20.335  -4.689   0.075  1.00  0.00           H  
ATOM     32 HG11 VAL A   2     -18.632  -3.007   1.910  1.00  0.00           H  
ATOM     33 HG12 VAL A   2     -19.722  -4.290   2.437  1.00  0.00           H  
ATOM     34 HG13 VAL A   2     -18.330  -4.676   1.427  1.00  0.00           H  
ATOM     35 HG21 VAL A   2     -20.817  -1.788   0.512  1.00  0.00           H  
ATOM     36 HG22 VAL A   2     -21.944  -3.062   0.046  1.00  0.00           H  
ATOM     37 HG23 VAL A   2     -21.404  -2.932   1.719  1.00  0.00           H  
ATOM     38  N   ALA A   3     -18.417  -5.278  -1.784  1.00  0.00           N  
ATOM     39  CA  ALA A   3     -17.489  -6.329  -2.193  1.00  0.00           C  
ATOM     40  C   ALA A   3     -16.411  -5.782  -3.123  1.00  0.00           C  
ATOM     41  O   ALA A   3     -15.239  -6.147  -3.017  1.00  0.00           O  
ATOM     42  CB  ALA A   3     -18.242  -7.462  -2.867  1.00  0.00           C  
ATOM     43  H   ALA A   3     -19.375  -5.378  -1.991  1.00  0.00           H  
ATOM     44  HA  ALA A   3     -17.017  -6.721  -1.304  1.00  0.00           H  
ATOM     45  HB1 ALA A   3     -19.232  -7.538  -2.443  1.00  0.00           H  
ATOM     46  HB2 ALA A   3     -18.317  -7.263  -3.926  1.00  0.00           H  
ATOM     47  HB3 ALA A   3     -17.712  -8.391  -2.713  1.00  0.00           H  
ATOM     48  N   GLN A   4     -16.807  -4.887  -4.021  1.00  0.00           N  
ATOM     49  CA  GLN A   4     -15.869  -4.272  -4.956  1.00  0.00           C  
ATOM     50  C   GLN A   4     -14.844  -3.447  -4.202  1.00  0.00           C  
ATOM     51  O   GLN A   4     -13.651  -3.471  -4.506  1.00  0.00           O  
ATOM     52  CB  GLN A   4     -16.610  -3.365  -5.927  1.00  0.00           C  
ATOM     53  CG  GLN A   4     -17.654  -4.077  -6.772  1.00  0.00           C  
ATOM     54  CD  GLN A   4     -17.061  -5.124  -7.695  1.00  0.00           C  
ATOM     55  OE1 GLN A   4     -16.560  -6.158  -7.250  1.00  0.00           O  
ATOM     56  NE2 GLN A   4     -17.103  -4.859  -8.988  1.00  0.00           N  
ATOM     57  H   GLN A   4     -17.752  -4.624  -4.046  1.00  0.00           H  
ATOM     58  HA  GLN A   4     -15.364  -5.055  -5.503  1.00  0.00           H  
ATOM     59  HB2 GLN A   4     -17.100  -2.591  -5.354  1.00  0.00           H  
ATOM     60  HB3 GLN A   4     -15.890  -2.905  -6.590  1.00  0.00           H  
ATOM     61  HG2 GLN A   4     -18.355  -4.565  -6.111  1.00  0.00           H  
ATOM     62  HG3 GLN A   4     -18.176  -3.345  -7.370  1.00  0.00           H  
ATOM     63 HE21 GLN A   4     -17.505  -4.006  -9.276  1.00  0.00           H  
ATOM     64 HE22 GLN A   4     -16.747  -5.532  -9.613  1.00  0.00           H  
ATOM     65  N   LEU A   5     -15.322  -2.719  -3.214  1.00  0.00           N  
ATOM     66  CA  LEU A   5     -14.466  -1.886  -2.399  1.00  0.00           C  
ATOM     67  C   LEU A   5     -13.603  -2.754  -1.496  1.00  0.00           C  
ATOM     68  O   LEU A   5     -12.444  -2.444  -1.247  1.00  0.00           O  
ATOM     69  CB  LEU A   5     -15.314  -0.919  -1.588  1.00  0.00           C  
ATOM     70  CG  LEU A   5     -15.970   0.192  -2.408  1.00  0.00           C  
ATOM     71  CD1 LEU A   5     -16.892   1.018  -1.535  1.00  0.00           C  
ATOM     72  CD2 LEU A   5     -14.915   1.076  -3.060  1.00  0.00           C  
ATOM     73  H   LEU A   5     -16.286  -2.747  -3.022  1.00  0.00           H  
ATOM     74  HA  LEU A   5     -13.824  -1.325  -3.060  1.00  0.00           H  
ATOM     75  HB2 LEU A   5     -16.097  -1.487  -1.102  1.00  0.00           H  
ATOM     76  HB3 LEU A   5     -14.692  -0.465  -0.832  1.00  0.00           H  
ATOM     77  HG  LEU A   5     -16.566  -0.253  -3.191  1.00  0.00           H  
ATOM     78 HD11 LEU A   5     -17.348   0.382  -0.788  1.00  0.00           H  
ATOM     79 HD12 LEU A   5     -16.325   1.798  -1.049  1.00  0.00           H  
ATOM     80 HD13 LEU A   5     -17.663   1.463  -2.148  1.00  0.00           H  
ATOM     81 HD21 LEU A   5     -14.132   1.292  -2.346  1.00  0.00           H  
ATOM     82 HD22 LEU A   5     -14.494   0.564  -3.912  1.00  0.00           H  
ATOM     83 HD23 LEU A   5     -15.371   1.999  -3.386  1.00  0.00           H  
ATOM     84  N   GLU A   6     -14.168  -3.860  -1.038  1.00  0.00           N  
ATOM     85  CA  GLU A   6     -13.445  -4.799  -0.192  1.00  0.00           C  
ATOM     86  C   GLU A   6     -12.298  -5.428  -0.972  1.00  0.00           C  
ATOM     87  O   GLU A   6     -11.197  -5.587  -0.447  1.00  0.00           O  
ATOM     88  CB  GLU A   6     -14.384  -5.893   0.326  1.00  0.00           C  
ATOM     89  CG  GLU A   6     -15.211  -5.482   1.533  1.00  0.00           C  
ATOM     90  CD  GLU A   6     -14.426  -5.556   2.826  1.00  0.00           C  
ATOM     91  OE1 GLU A   6     -14.018  -6.672   3.212  1.00  0.00           O  
ATOM     92  OE2 GLU A   6     -14.214  -4.507   3.464  1.00  0.00           O  
ATOM     93  H   GLU A   6     -15.098  -4.061  -1.291  1.00  0.00           H  
ATOM     94  HA  GLU A   6     -13.037  -4.250   0.646  1.00  0.00           H  
ATOM     95  HB2 GLU A   6     -15.060  -6.171  -0.467  1.00  0.00           H  
ATOM     96  HB3 GLU A   6     -13.791  -6.753   0.600  1.00  0.00           H  
ATOM     97  HG2 GLU A   6     -15.551  -4.466   1.393  1.00  0.00           H  
ATOM     98  HG3 GLU A   6     -16.065  -6.140   1.607  1.00  0.00           H  
ATOM     99  N   LYS A   7     -12.549  -5.767  -2.234  1.00  0.00           N  
ATOM    100  CA  LYS A   7     -11.517  -6.359  -3.071  1.00  0.00           C  
ATOM    101  C   LYS A   7     -10.512  -5.284  -3.487  1.00  0.00           C  
ATOM    102  O   LYS A   7      -9.376  -5.579  -3.851  1.00  0.00           O  
ATOM    103  CB  LYS A   7     -12.121  -7.052  -4.289  1.00  0.00           C  
ATOM    104  CG  LYS A   7     -12.582  -6.082  -5.334  1.00  0.00           C  
ATOM    105  CD  LYS A   7     -12.637  -6.710  -6.714  1.00  0.00           C  
ATOM    106  CE  LYS A   7     -13.628  -7.861  -6.766  1.00  0.00           C  
ATOM    107  NZ  LYS A   7     -13.629  -8.527  -8.093  1.00  0.00           N  
ATOM    108  H   LYS A   7     -13.446  -5.604  -2.612  1.00  0.00           H  
ATOM    109  HA  LYS A   7     -11.002  -7.085  -2.488  1.00  0.00           H  
ATOM    110  HB2 LYS A   7     -11.382  -7.702  -4.730  1.00  0.00           H  
ATOM    111  HB3 LYS A   7     -12.971  -7.639  -3.973  1.00  0.00           H  
ATOM    112  HG2 LYS A   7     -13.566  -5.722  -5.072  1.00  0.00           H  
ATOM    113  HG3 LYS A   7     -11.883  -5.267  -5.335  1.00  0.00           H  
ATOM    114  HD2 LYS A   7     -12.933  -5.957  -7.432  1.00  0.00           H  
ATOM    115  HD3 LYS A   7     -11.655  -7.082  -6.968  1.00  0.00           H  
ATOM    116  HE2 LYS A   7     -13.360  -8.587  -6.011  1.00  0.00           H  
ATOM    117  HE3 LYS A   7     -14.619  -7.482  -6.561  1.00  0.00           H  
ATOM    118  HZ1 LYS A   7     -13.064  -7.974  -8.776  1.00  0.00           H  
ATOM    119  HZ2 LYS A   7     -13.217  -9.481  -8.013  1.00  0.00           H  
ATOM    120  HZ3 LYS A   7     -14.605  -8.611  -8.455  1.00  0.00           H  
ATOM    121  N   GLU A   8     -10.939  -4.030  -3.391  1.00  0.00           N  
ATOM    122  CA  GLU A   8     -10.096  -2.891  -3.710  1.00  0.00           C  
ATOM    123  C   GLU A   8      -9.191  -2.605  -2.517  1.00  0.00           C  
ATOM    124  O   GLU A   8      -7.981  -2.419  -2.661  1.00  0.00           O  
ATOM    125  CB  GLU A   8     -10.974  -1.674  -4.013  1.00  0.00           C  
ATOM    126  CG  GLU A   8     -10.203  -0.405  -4.323  1.00  0.00           C  
ATOM    127  CD  GLU A   8      -9.691  -0.360  -5.742  1.00  0.00           C  
ATOM    128  OE1 GLU A   8     -10.510  -0.512  -6.674  1.00  0.00           O  
ATOM    129  OE2 GLU A   8      -8.481  -0.141  -5.933  1.00  0.00           O  
ATOM    130  H   GLU A   8     -11.851  -3.866  -3.070  1.00  0.00           H  
ATOM    131  HA  GLU A   8      -9.490  -3.139  -4.572  1.00  0.00           H  
ATOM    132  HB2 GLU A   8     -11.600  -1.902  -4.864  1.00  0.00           H  
ATOM    133  HB3 GLU A   8     -11.607  -1.484  -3.157  1.00  0.00           H  
ATOM    134  HG2 GLU A   8     -10.854   0.440  -4.165  1.00  0.00           H  
ATOM    135  HG3 GLU A   8      -9.361  -0.338  -3.649  1.00  0.00           H  
ATOM    136  N   VAL A   9      -9.791  -2.605  -1.332  1.00  0.00           N  
ATOM    137  CA  VAL A   9      -9.059  -2.382  -0.100  1.00  0.00           C  
ATOM    138  C   VAL A   9      -8.048  -3.503   0.082  1.00  0.00           C  
ATOM    139  O   VAL A   9      -6.886  -3.258   0.385  1.00  0.00           O  
ATOM    140  CB  VAL A   9     -10.004  -2.310   1.127  1.00  0.00           C  
ATOM    141  CG1 VAL A   9      -9.215  -2.307   2.426  1.00  0.00           C  
ATOM    142  CG2 VAL A   9     -10.883  -1.072   1.055  1.00  0.00           C  
ATOM    143  H   VAL A   9     -10.758  -2.780  -1.286  1.00  0.00           H  
ATOM    144  HA  VAL A   9      -8.533  -1.444  -0.187  1.00  0.00           H  
ATOM    145  HB  VAL A   9     -10.646  -3.182   1.116  1.00  0.00           H  
ATOM    146 HG11 VAL A   9      -8.158  -2.345   2.207  1.00  0.00           H  
ATOM    147 HG12 VAL A   9      -9.438  -1.404   2.977  1.00  0.00           H  
ATOM    148 HG13 VAL A   9      -9.490  -3.165   3.018  1.00  0.00           H  
ATOM    149 HG21 VAL A   9     -10.325  -0.259   0.618  1.00  0.00           H  
ATOM    150 HG22 VAL A   9     -11.754  -1.281   0.449  1.00  0.00           H  
ATOM    151 HG23 VAL A   9     -11.195  -0.793   2.051  1.00  0.00           H  
ATOM    152  N   ALA A  10      -8.498  -4.733  -0.144  1.00  0.00           N  
ATOM    153  CA  ALA A  10      -7.634  -5.902  -0.036  1.00  0.00           C  
ATOM    154  C   ALA A  10      -6.525  -5.854  -1.083  1.00  0.00           C  
ATOM    155  O   ALA A  10      -5.441  -6.400  -0.877  1.00  0.00           O  
ATOM    156  CB  ALA A  10      -8.444  -7.181  -0.181  1.00  0.00           C  
ATOM    157  H   ALA A  10      -9.436  -4.856  -0.406  1.00  0.00           H  
ATOM    158  HA  ALA A  10      -7.188  -5.896   0.949  1.00  0.00           H  
ATOM    159  HB1 ALA A  10      -9.489  -6.965  -0.008  1.00  0.00           H  
ATOM    160  HB2 ALA A  10      -8.319  -7.575  -1.178  1.00  0.00           H  
ATOM    161  HB3 ALA A  10      -8.102  -7.910   0.541  1.00  0.00           H  
ATOM    162  N   GLN A  11      -6.794  -5.184  -2.200  1.00  0.00           N  
ATOM    163  CA  GLN A  11      -5.814  -5.051  -3.268  1.00  0.00           C  
ATOM    164  C   GLN A  11      -4.698  -4.128  -2.808  1.00  0.00           C  
ATOM    165  O   GLN A  11      -3.514  -4.439  -2.936  1.00  0.00           O  
ATOM    166  CB  GLN A  11      -6.462  -4.480  -4.531  1.00  0.00           C  
ATOM    167  CG  GLN A  11      -5.635  -4.714  -5.788  1.00  0.00           C  
ATOM    168  CD  GLN A  11      -5.273  -6.175  -5.978  1.00  0.00           C  
ATOM    169  OE1 GLN A  11      -6.147  -7.028  -6.157  1.00  0.00           O  
ATOM    170  NE2 GLN A  11      -3.981  -6.477  -5.934  1.00  0.00           N  
ATOM    171  H   GLN A  11      -7.671  -4.759  -2.301  1.00  0.00           H  
ATOM    172  HA  GLN A  11      -5.405  -6.026  -3.480  1.00  0.00           H  
ATOM    173  HB2 GLN A  11      -7.438  -4.926  -4.666  1.00  0.00           H  
ATOM    174  HB3 GLN A  11      -6.584  -3.414  -4.405  1.00  0.00           H  
ATOM    175  HG2 GLN A  11      -6.205  -4.384  -6.646  1.00  0.00           H  
ATOM    176  HG3 GLN A  11      -4.725  -4.136  -5.716  1.00  0.00           H  
ATOM    177 HE21 GLN A  11      -3.339  -5.750  -5.787  1.00  0.00           H  
ATOM    178 HE22 GLN A  11      -3.719  -7.418  -6.042  1.00  0.00           H  
ATOM    179  N   ALA A  12      -5.098  -2.992  -2.259  1.00  0.00           N  
ATOM    180  CA  ALA A  12      -4.155  -2.009  -1.758  1.00  0.00           C  
ATOM    181  C   ALA A  12      -3.433  -2.534  -0.527  1.00  0.00           C  
ATOM    182  O   ALA A  12      -2.217  -2.406  -0.422  1.00  0.00           O  
ATOM    183  CB  ALA A  12      -4.859  -0.706  -1.447  1.00  0.00           C  
ATOM    184  H   ALA A  12      -6.064  -2.815  -2.184  1.00  0.00           H  
ATOM    185  HA  ALA A  12      -3.430  -1.823  -2.529  1.00  0.00           H  
ATOM    186  HB1 ALA A  12      -5.664  -0.555  -2.150  1.00  0.00           H  
ATOM    187  HB2 ALA A  12      -5.257  -0.744  -0.444  1.00  0.00           H  
ATOM    188  HB3 ALA A  12      -4.155   0.111  -1.525  1.00  0.00           H  
ATOM    189  N   GLU A  13      -4.191  -3.136   0.389  1.00  0.00           N  
ATOM    190  CA  GLU A  13      -3.634  -3.702   1.614  1.00  0.00           C  
ATOM    191  C   GLU A  13      -2.567  -4.743   1.295  1.00  0.00           C  
ATOM    192  O   GLU A  13      -1.541  -4.813   1.967  1.00  0.00           O  
ATOM    193  CB  GLU A  13      -4.750  -4.333   2.456  1.00  0.00           C  
ATOM    194  CG  GLU A  13      -5.609  -3.327   3.207  1.00  0.00           C  
ATOM    195  CD  GLU A  13      -5.043  -2.955   4.562  1.00  0.00           C  
ATOM    196  OE1 GLU A  13      -3.852  -2.594   4.643  1.00  0.00           O  
ATOM    197  OE2 GLU A  13      -5.798  -3.004   5.559  1.00  0.00           O  
ATOM    198  H   GLU A  13      -5.160  -3.210   0.233  1.00  0.00           H  
ATOM    199  HA  GLU A  13      -3.180  -2.900   2.174  1.00  0.00           H  
ATOM    200  HB2 GLU A  13      -5.395  -4.899   1.802  1.00  0.00           H  
ATOM    201  HB3 GLU A  13      -4.307  -5.003   3.174  1.00  0.00           H  
ATOM    202  HG2 GLU A  13      -5.690  -2.430   2.612  1.00  0.00           H  
ATOM    203  HG3 GLU A  13      -6.592  -3.752   3.349  1.00  0.00           H  
ATOM    204  N   ALA A  14      -2.810  -5.541   0.256  1.00  0.00           N  
ATOM    205  CA  ALA A  14      -1.861  -6.567  -0.159  1.00  0.00           C  
ATOM    206  C   ALA A  14      -0.527  -5.932  -0.531  1.00  0.00           C  
ATOM    207  O   ALA A  14       0.523  -6.321  -0.012  1.00  0.00           O  
ATOM    208  CB  ALA A  14      -2.416  -7.368  -1.327  1.00  0.00           C  
ATOM    209  H   ALA A  14      -3.645  -5.430  -0.248  1.00  0.00           H  
ATOM    210  HA  ALA A  14      -1.709  -7.239   0.675  1.00  0.00           H  
ATOM    211  HB1 ALA A  14      -3.457  -7.592  -1.146  1.00  0.00           H  
ATOM    212  HB2 ALA A  14      -2.324  -6.793  -2.238  1.00  0.00           H  
ATOM    213  HB3 ALA A  14      -1.862  -8.288  -1.425  1.00  0.00           H  
ATOM    214  N   GLU A  15      -0.576  -4.934  -1.409  1.00  0.00           N  
ATOM    215  CA  GLU A  15       0.630  -4.231  -1.819  1.00  0.00           C  
ATOM    216  C   GLU A  15       1.238  -3.509  -0.635  1.00  0.00           C  
ATOM    217  O   GLU A  15       2.415  -3.666  -0.345  1.00  0.00           O  
ATOM    218  CB  GLU A  15       0.339  -3.197  -2.902  1.00  0.00           C  
ATOM    219  CG  GLU A  15      -0.036  -3.773  -4.247  1.00  0.00           C  
ATOM    220  CD  GLU A  15      -0.171  -2.688  -5.298  1.00  0.00           C  
ATOM    221  OE1 GLU A  15      -0.864  -1.678  -5.035  1.00  0.00           O  
ATOM    222  OE2 GLU A  15       0.428  -2.821  -6.380  1.00  0.00           O  
ATOM    223  H   GLU A  15      -1.444  -4.656  -1.772  1.00  0.00           H  
ATOM    224  HA  GLU A  15       1.332  -4.956  -2.198  1.00  0.00           H  
ATOM    225  HB2 GLU A  15      -0.475  -2.571  -2.568  1.00  0.00           H  
ATOM    226  HB3 GLU A  15       1.216  -2.580  -3.032  1.00  0.00           H  
ATOM    227  HG2 GLU A  15       0.732  -4.467  -4.556  1.00  0.00           H  
ATOM    228  HG3 GLU A  15      -0.972  -4.288  -4.150  1.00  0.00           H  
ATOM    229  N   ASN A  16       0.411  -2.703   0.030  1.00  0.00           N  
ATOM    230  CA  ASN A  16       0.825  -1.909   1.184  1.00  0.00           C  
ATOM    231  C   ASN A  16       1.589  -2.751   2.194  1.00  0.00           C  
ATOM    232  O   ASN A  16       2.666  -2.368   2.652  1.00  0.00           O  
ATOM    233  CB  ASN A  16      -0.408  -1.284   1.846  1.00  0.00           C  
ATOM    234  CG  ASN A  16      -0.065  -0.163   2.808  1.00  0.00           C  
ATOM    235  OD1 ASN A  16       0.560  -0.384   3.846  1.00  0.00           O  
ATOM    236  ND2 ASN A  16      -0.477   1.052   2.470  1.00  0.00           N  
ATOM    237  H   ASN A  16      -0.525  -2.633  -0.276  1.00  0.00           H  
ATOM    238  HA  ASN A  16       1.470  -1.123   0.823  1.00  0.00           H  
ATOM    239  HB2 ASN A  16      -1.056  -0.888   1.078  1.00  0.00           H  
ATOM    240  HB3 ASN A  16      -0.940  -2.051   2.393  1.00  0.00           H  
ATOM    241 HD21 ASN A  16      -0.980   1.154   1.625  1.00  0.00           H  
ATOM    242 HD22 ASN A  16      -0.250   1.805   3.063  1.00  0.00           H  
ATOM    243  N   TYR A  17       1.022  -3.903   2.525  1.00  0.00           N  
ATOM    244  CA  TYR A  17       1.626  -4.829   3.474  1.00  0.00           C  
ATOM    245  C   TYR A  17       3.035  -5.214   3.025  1.00  0.00           C  
ATOM    246  O   TYR A  17       3.962  -5.283   3.833  1.00  0.00           O  
ATOM    247  CB  TYR A  17       0.753  -6.083   3.589  1.00  0.00           C  
ATOM    248  CG  TYR A  17       0.963  -6.877   4.858  1.00  0.00           C  
ATOM    249  CD1 TYR A  17       1.802  -6.414   5.863  1.00  0.00           C  
ATOM    250  CD2 TYR A  17       0.312  -8.085   5.052  1.00  0.00           C  
ATOM    251  CE1 TYR A  17       1.988  -7.134   7.024  1.00  0.00           C  
ATOM    252  CE2 TYR A  17       0.493  -8.813   6.211  1.00  0.00           C  
ATOM    253  CZ  TYR A  17       1.333  -8.334   7.194  1.00  0.00           C  
ATOM    254  OH  TYR A  17       1.519  -9.062   8.349  1.00  0.00           O  
ATOM    255  H   TYR A  17       0.161  -4.144   2.112  1.00  0.00           H  
ATOM    256  HA  TYR A  17       1.681  -4.343   4.435  1.00  0.00           H  
ATOM    257  HB2 TYR A  17      -0.287  -5.791   3.550  1.00  0.00           H  
ATOM    258  HB3 TYR A  17       0.965  -6.734   2.753  1.00  0.00           H  
ATOM    259  HD1 TYR A  17       2.312  -5.472   5.725  1.00  0.00           H  
ATOM    260  HD2 TYR A  17      -0.344  -8.461   4.280  1.00  0.00           H  
ATOM    261  HE1 TYR A  17       2.647  -6.758   7.792  1.00  0.00           H  
ATOM    262  HE2 TYR A  17      -0.023  -9.752   6.344  1.00  0.00           H  
ATOM    263  HH  TYR A  17       1.711  -8.457   9.086  1.00  0.00           H  
ATOM    264  N   GLN A  18       3.186  -5.452   1.731  1.00  0.00           N  
ATOM    265  CA  GLN A  18       4.475  -5.826   1.161  1.00  0.00           C  
ATOM    266  C   GLN A  18       5.404  -4.622   1.048  1.00  0.00           C  
ATOM    267  O   GLN A  18       6.604  -4.735   1.293  1.00  0.00           O  
ATOM    268  CB  GLN A  18       4.285  -6.463  -0.214  1.00  0.00           C  
ATOM    269  CG  GLN A  18       3.521  -7.772  -0.173  1.00  0.00           C  
ATOM    270  CD  GLN A  18       3.372  -8.399  -1.542  1.00  0.00           C  
ATOM    271  OE1 GLN A  18       2.754  -7.826  -2.440  1.00  0.00           O  
ATOM    272  NE2 GLN A  18       3.935  -9.585  -1.710  1.00  0.00           N  
ATOM    273  H   GLN A  18       2.406  -5.368   1.134  1.00  0.00           H  
ATOM    274  HA  GLN A  18       4.927  -6.552   1.821  1.00  0.00           H  
ATOM    275  HB2 GLN A  18       3.741  -5.776  -0.846  1.00  0.00           H  
ATOM    276  HB3 GLN A  18       5.255  -6.649  -0.651  1.00  0.00           H  
ATOM    277  HG2 GLN A  18       4.050  -8.462   0.466  1.00  0.00           H  
ATOM    278  HG3 GLN A  18       2.538  -7.589   0.234  1.00  0.00           H  
ATOM    279 HE21 GLN A  18       4.409  -9.986  -0.950  1.00  0.00           H  
ATOM    280 HE22 GLN A  18       3.859 -10.014  -2.589  1.00  0.00           H  
ATOM    281  N   LEU A  19       4.847  -3.476   0.671  1.00  0.00           N  
ATOM    282  CA  LEU A  19       5.626  -2.253   0.517  1.00  0.00           C  
ATOM    283  C   LEU A  19       6.335  -1.909   1.820  1.00  0.00           C  
ATOM    284  O   LEU A  19       7.532  -1.632   1.830  1.00  0.00           O  
ATOM    285  CB  LEU A  19       4.734  -1.078   0.099  1.00  0.00           C  
ATOM    286  CG  LEU A  19       3.836  -1.311  -1.120  1.00  0.00           C  
ATOM    287  CD1 LEU A  19       3.104  -0.033  -1.493  1.00  0.00           C  
ATOM    288  CD2 LEU A  19       4.632  -1.827  -2.305  1.00  0.00           C  
ATOM    289  H   LEU A  19       3.880  -3.455   0.485  1.00  0.00           H  
ATOM    290  HA  LEU A  19       6.367  -2.425  -0.249  1.00  0.00           H  
ATOM    291  HB2 LEU A  19       4.102  -0.822   0.936  1.00  0.00           H  
ATOM    292  HB3 LEU A  19       5.371  -0.232  -0.114  1.00  0.00           H  
ATOM    293  HG  LEU A  19       3.094  -2.054  -0.868  1.00  0.00           H  
ATOM    294 HD11 LEU A  19       2.804   0.486  -0.596  1.00  0.00           H  
ATOM    295 HD12 LEU A  19       3.760   0.601  -2.073  1.00  0.00           H  
ATOM    296 HD13 LEU A  19       2.231  -0.277  -2.079  1.00  0.00           H  
ATOM    297 HD21 LEU A  19       5.572  -2.226  -1.961  1.00  0.00           H  
ATOM    298 HD22 LEU A  19       4.069  -2.604  -2.803  1.00  0.00           H  
ATOM    299 HD23 LEU A  19       4.812  -1.016  -2.994  1.00  0.00           H  
ATOM    300  N   GLU A  20       5.588  -1.937   2.918  1.00  0.00           N  
ATOM    301  CA  GLU A  20       6.144  -1.633   4.229  1.00  0.00           C  
ATOM    302  C   GLU A  20       7.241  -2.626   4.600  1.00  0.00           C  
ATOM    303  O   GLU A  20       8.289  -2.238   5.115  1.00  0.00           O  
ATOM    304  CB  GLU A  20       5.040  -1.641   5.290  1.00  0.00           C  
ATOM    305  CG  GLU A  20       3.954  -0.598   5.056  1.00  0.00           C  
ATOM    306  CD  GLU A  20       4.473   0.823   5.150  1.00  0.00           C  
ATOM    307  OE1 GLU A  20       5.009   1.195   6.212  1.00  0.00           O  
ATOM    308  OE2 GLU A  20       4.335   1.581   4.171  1.00  0.00           O  
ATOM    309  H   GLU A  20       4.634  -2.171   2.841  1.00  0.00           H  
ATOM    310  HA  GLU A  20       6.578  -0.645   4.179  1.00  0.00           H  
ATOM    311  HB2 GLU A  20       4.574  -2.616   5.300  1.00  0.00           H  
ATOM    312  HB3 GLU A  20       5.486  -1.456   6.256  1.00  0.00           H  
ATOM    313  HG2 GLU A  20       3.539  -0.745   4.070  1.00  0.00           H  
ATOM    314  HG3 GLU A  20       3.180  -0.732   5.797  1.00  0.00           H  
ATOM    315  N   GLN A  21       7.002  -3.906   4.323  1.00  0.00           N  
ATOM    316  CA  GLN A  21       7.983  -4.945   4.621  1.00  0.00           C  
ATOM    317  C   GLN A  21       9.254  -4.739   3.811  1.00  0.00           C  
ATOM    318  O   GLN A  21      10.362  -4.941   4.314  1.00  0.00           O  
ATOM    319  CB  GLN A  21       7.409  -6.333   4.343  1.00  0.00           C  
ATOM    320  CG  GLN A  21       6.330  -6.747   5.323  1.00  0.00           C  
ATOM    321  CD  GLN A  21       5.842  -8.171   5.114  1.00  0.00           C  
ATOM    322  OE1 GLN A  21       4.966  -8.640   5.843  1.00  0.00           O  
ATOM    323  NE2 GLN A  21       6.394  -8.870   4.128  1.00  0.00           N  
ATOM    324  H   GLN A  21       6.152  -4.156   3.901  1.00  0.00           H  
ATOM    325  HA  GLN A  21       8.229  -4.873   5.671  1.00  0.00           H  
ATOM    326  HB2 GLN A  21       6.989  -6.344   3.351  1.00  0.00           H  
ATOM    327  HB3 GLN A  21       8.209  -7.057   4.396  1.00  0.00           H  
ATOM    328  HG2 GLN A  21       6.725  -6.663   6.326  1.00  0.00           H  
ATOM    329  HG3 GLN A  21       5.490  -6.077   5.215  1.00  0.00           H  
ATOM    330 HE21 GLN A  21       7.086  -8.440   3.575  1.00  0.00           H  
ATOM    331 HE22 GLN A  21       6.105  -9.799   4.004  1.00  0.00           H  
ATOM    332  N   GLU A  22       9.092  -4.328   2.561  1.00  0.00           N  
ATOM    333  CA  GLU A  22      10.222  -4.086   1.687  1.00  0.00           C  
ATOM    334  C   GLU A  22      10.976  -2.839   2.143  1.00  0.00           C  
ATOM    335  O   GLU A  22      12.202  -2.851   2.251  1.00  0.00           O  
ATOM    336  CB  GLU A  22       9.745  -3.920   0.244  1.00  0.00           C  
ATOM    337  CG  GLU A  22      10.873  -3.835  -0.770  1.00  0.00           C  
ATOM    338  CD  GLU A  22      11.537  -5.173  -1.036  1.00  0.00           C  
ATOM    339  OE1 GLU A  22      10.983  -6.213  -0.624  1.00  0.00           O  
ATOM    340  OE2 GLU A  22      12.600  -5.197  -1.689  1.00  0.00           O  
ATOM    341  H   GLU A  22       8.184  -4.181   2.215  1.00  0.00           H  
ATOM    342  HA  GLU A  22      10.882  -4.939   1.747  1.00  0.00           H  
ATOM    343  HB2 GLU A  22       9.124  -4.765  -0.015  1.00  0.00           H  
ATOM    344  HB3 GLU A  22       9.157  -3.017   0.173  1.00  0.00           H  
ATOM    345  HG2 GLU A  22      10.469  -3.463  -1.697  1.00  0.00           H  
ATOM    346  HG3 GLU A  22      11.620  -3.147  -0.403  1.00  0.00           H  
ATOM    347  N   VAL A  23      10.234  -1.766   2.428  1.00  0.00           N  
ATOM    348  CA  VAL A  23      10.836  -0.516   2.884  1.00  0.00           C  
ATOM    349  C   VAL A  23      11.620  -0.732   4.172  1.00  0.00           C  
ATOM    350  O   VAL A  23      12.765  -0.301   4.282  1.00  0.00           O  
ATOM    351  CB  VAL A  23       9.777   0.594   3.098  1.00  0.00           C  
ATOM    352  CG1 VAL A  23      10.368   1.786   3.840  1.00  0.00           C  
ATOM    353  CG2 VAL A  23       9.205   1.045   1.763  1.00  0.00           C  
ATOM    354  H   VAL A  23       9.253  -1.819   2.335  1.00  0.00           H  
ATOM    355  HA  VAL A  23      11.521  -0.182   2.116  1.00  0.00           H  
ATOM    356  HB  VAL A  23       8.972   0.190   3.693  1.00  0.00           H  
ATOM    357 HG11 VAL A  23      11.284   1.490   4.328  1.00  0.00           H  
ATOM    358 HG12 VAL A  23      10.576   2.580   3.138  1.00  0.00           H  
ATOM    359 HG13 VAL A  23       9.662   2.135   4.580  1.00  0.00           H  
ATOM    360 HG21 VAL A  23       9.518   0.363   0.987  1.00  0.00           H  
ATOM    361 HG22 VAL A  23       8.126   1.056   1.818  1.00  0.00           H  
ATOM    362 HG23 VAL A  23       9.563   2.039   1.535  1.00  0.00           H  
ATOM    363  N   ALA A  24      11.007  -1.408   5.140  1.00  0.00           N  
ATOM    364  CA  ALA A  24      11.665  -1.679   6.413  1.00  0.00           C  
ATOM    365  C   ALA A  24      12.978  -2.421   6.199  1.00  0.00           C  
ATOM    366  O   ALA A  24      13.992  -2.099   6.815  1.00  0.00           O  
ATOM    367  CB  ALA A  24      10.760  -2.490   7.324  1.00  0.00           C  
ATOM    368  H   ALA A  24      10.090  -1.736   4.991  1.00  0.00           H  
ATOM    369  HA  ALA A  24      11.870  -0.732   6.891  1.00  0.00           H  
ATOM    370  HB1 ALA A  24       9.793  -2.606   6.863  1.00  0.00           H  
ATOM    371  HB2 ALA A  24      11.200  -3.463   7.492  1.00  0.00           H  
ATOM    372  HB3 ALA A  24      10.651  -1.978   8.269  1.00  0.00           H  
ATOM    373  N   GLN A  25      12.942  -3.412   5.318  1.00  0.00           N  
ATOM    374  CA  GLN A  25      14.117  -4.210   5.003  1.00  0.00           C  
ATOM    375  C   GLN A  25      15.196  -3.347   4.355  1.00  0.00           C  
ATOM    376  O   GLN A  25      16.352  -3.360   4.781  1.00  0.00           O  
ATOM    377  CB  GLN A  25      13.721  -5.356   4.070  1.00  0.00           C  
ATOM    378  CG  GLN A  25      14.837  -6.349   3.790  1.00  0.00           C  
ATOM    379  CD  GLN A  25      14.398  -7.459   2.854  1.00  0.00           C  
ATOM    380  OE1 GLN A  25      13.981  -7.206   1.723  1.00  0.00           O  
ATOM    381  NE2 GLN A  25      14.477  -8.694   3.319  1.00  0.00           N  
ATOM    382  H   GLN A  25      12.095  -3.612   4.861  1.00  0.00           H  
ATOM    383  HA  GLN A  25      14.501  -4.620   5.925  1.00  0.00           H  
ATOM    384  HB2 GLN A  25      12.898  -5.895   4.512  1.00  0.00           H  
ATOM    385  HB3 GLN A  25      13.398  -4.937   3.126  1.00  0.00           H  
ATOM    386  HG2 GLN A  25      15.666  -5.825   3.339  1.00  0.00           H  
ATOM    387  HG3 GLN A  25      15.153  -6.789   4.724  1.00  0.00           H  
ATOM    388 HE21 GLN A  25      14.807  -8.828   4.236  1.00  0.00           H  
ATOM    389 HE22 GLN A  25      14.214  -9.429   2.727  1.00  0.00           H  
ATOM    390  N   LEU A  26      14.810  -2.595   3.330  1.00  0.00           N  
ATOM    391  CA  LEU A  26      15.737  -1.723   2.614  1.00  0.00           C  
ATOM    392  C   LEU A  26      16.318  -0.652   3.534  1.00  0.00           C  
ATOM    393  O   LEU A  26      17.524  -0.416   3.524  1.00  0.00           O  
ATOM    394  CB  LEU A  26      15.037  -1.083   1.410  1.00  0.00           C  
ATOM    395  CG  LEU A  26      14.546  -2.077   0.348  1.00  0.00           C  
ATOM    396  CD1 LEU A  26      13.709  -1.378  -0.715  1.00  0.00           C  
ATOM    397  CD2 LEU A  26      15.725  -2.789  -0.293  1.00  0.00           C  
ATOM    398  H   LEU A  26      13.868  -2.628   3.042  1.00  0.00           H  
ATOM    399  HA  LEU A  26      16.549  -2.338   2.255  1.00  0.00           H  
ATOM    400  HB2 LEU A  26      14.187  -0.521   1.772  1.00  0.00           H  
ATOM    401  HB3 LEU A  26      15.728  -0.398   0.939  1.00  0.00           H  
ATOM    402  HG  LEU A  26      13.923  -2.822   0.823  1.00  0.00           H  
ATOM    403 HD11 LEU A  26      13.472  -0.378  -0.387  1.00  0.00           H  
ATOM    404 HD12 LEU A  26      14.268  -1.330  -1.639  1.00  0.00           H  
ATOM    405 HD13 LEU A  26      12.797  -1.932  -0.875  1.00  0.00           H  
ATOM    406 HD21 LEU A  26      16.492  -2.951   0.449  1.00  0.00           H  
ATOM    407 HD22 LEU A  26      15.398  -3.740  -0.688  1.00  0.00           H  
ATOM    408 HD23 LEU A  26      16.118  -2.182  -1.095  1.00  0.00           H  
ATOM    409  N   GLU A  27      15.466  -0.019   4.337  1.00  0.00           N  
ATOM    410  CA  GLU A  27      15.915   1.013   5.271  1.00  0.00           C  
ATOM    411  C   GLU A  27      16.887   0.428   6.289  1.00  0.00           C  
ATOM    412  O   GLU A  27      17.910   1.032   6.610  1.00  0.00           O  
ATOM    413  CB  GLU A  27      14.725   1.633   6.010  1.00  0.00           C  
ATOM    414  CG  GLU A  27      13.825   2.493   5.139  1.00  0.00           C  
ATOM    415  CD  GLU A  27      14.410   3.858   4.828  1.00  0.00           C  
ATOM    416  OE1 GLU A  27      15.545   4.149   5.261  1.00  0.00           O  
ATOM    417  OE2 GLU A  27      13.719   4.659   4.161  1.00  0.00           O  
ATOM    418  H   GLU A  27      14.511  -0.258   4.308  1.00  0.00           H  
ATOM    419  HA  GLU A  27      16.422   1.780   4.704  1.00  0.00           H  
ATOM    420  HB2 GLU A  27      14.129   0.837   6.428  1.00  0.00           H  
ATOM    421  HB3 GLU A  27      15.100   2.247   6.815  1.00  0.00           H  
ATOM    422  HG2 GLU A  27      13.653   1.976   4.208  1.00  0.00           H  
ATOM    423  HG3 GLU A  27      12.882   2.630   5.650  1.00  0.00           H  
ATOM    424  N   HIS A  28      16.553  -0.753   6.786  1.00  0.00           N  
ATOM    425  CA  HIS A  28      17.373  -1.444   7.772  1.00  0.00           C  
ATOM    426  C   HIS A  28      18.737  -1.823   7.191  1.00  0.00           C  
ATOM    427  O   HIS A  28      19.771  -1.625   7.832  1.00  0.00           O  
ATOM    428  CB  HIS A  28      16.621  -2.681   8.275  1.00  0.00           C  
ATOM    429  CG  HIS A  28      17.413  -3.593   9.159  1.00  0.00           C  
ATOM    430  ND1 HIS A  28      18.073  -3.195  10.300  1.00  0.00           N  
ATOM    431  CD2 HIS A  28      17.626  -4.928   9.048  1.00  0.00           C  
ATOM    432  CE1 HIS A  28      18.661  -4.274  10.833  1.00  0.00           C  
ATOM    433  NE2 HIS A  28      18.419  -5.355  10.109  1.00  0.00           N  
ATOM    434  H   HIS A  28      15.721  -1.175   6.483  1.00  0.00           H  
ATOM    435  HA  HIS A  28      17.530  -0.770   8.601  1.00  0.00           H  
ATOM    436  HB2 HIS A  28      15.758  -2.356   8.833  1.00  0.00           H  
ATOM    437  HB3 HIS A  28      16.289  -3.254   7.420  1.00  0.00           H  
ATOM    438  HD1 HIS A  28      18.101  -2.282  10.666  1.00  0.00           H  
ATOM    439  HD2 HIS A  28      17.221  -5.570   8.281  1.00  0.00           H  
ATOM    440  HE1 HIS A  28      19.250  -4.263  11.739  1.00  0.00           H  
ATOM    441  N   GLU A  29      18.742  -2.363   5.983  1.00  0.00           N  
ATOM    442  CA  GLU A  29      19.988  -2.763   5.340  1.00  0.00           C  
ATOM    443  C   GLU A  29      20.798  -1.550   4.892  1.00  0.00           C  
ATOM    444  O   GLU A  29      22.023  -1.607   4.796  1.00  0.00           O  
ATOM    445  CB  GLU A  29      19.706  -3.685   4.157  1.00  0.00           C  
ATOM    446  CG  GLU A  29      19.033  -4.986   4.561  1.00  0.00           C  
ATOM    447  CD  GLU A  29      19.922  -5.868   5.417  1.00  0.00           C  
ATOM    448  OE1 GLU A  29      20.383  -5.415   6.488  1.00  0.00           O  
ATOM    449  OE2 GLU A  29      20.156  -7.033   5.028  1.00  0.00           O  
ATOM    450  H   GLU A  29      17.889  -2.502   5.510  1.00  0.00           H  
ATOM    451  HA  GLU A  29      20.567  -3.307   6.070  1.00  0.00           H  
ATOM    452  HB2 GLU A  29      19.061  -3.170   3.459  1.00  0.00           H  
ATOM    453  HB3 GLU A  29      20.639  -3.920   3.666  1.00  0.00           H  
ATOM    454  HG2 GLU A  29      18.136  -4.756   5.119  1.00  0.00           H  
ATOM    455  HG3 GLU A  29      18.768  -5.530   3.665  1.00  0.00           H  
ATOM    456  N   CYS A  30      20.108  -0.452   4.630  1.00  0.00           N  
ATOM    457  CA  CYS A  30      20.762   0.781   4.199  1.00  0.00           C  
ATOM    458  C   CYS A  30      21.354   1.525   5.398  1.00  0.00           C  
ATOM    459  O   CYS A  30      21.971   2.578   5.248  1.00  0.00           O  
ATOM    460  CB  CYS A  30      19.770   1.678   3.450  1.00  0.00           C  
ATOM    461  SG  CYS A  30      20.520   3.123   2.624  1.00  0.00           S  
ATOM    462  H   CYS A  30      19.129  -0.469   4.728  1.00  0.00           H  
ATOM    463  HA  CYS A  30      21.564   0.510   3.529  1.00  0.00           H  
ATOM    464  HB2 CYS A  30      19.271   1.093   2.692  1.00  0.00           H  
ATOM    465  HB3 CYS A  30      19.034   2.047   4.152  1.00  0.00           H  
ATOM    466  N   GLY A  31      21.169   0.966   6.588  1.00  0.00           N  
ATOM    467  CA  GLY A  31      21.697   1.584   7.788  1.00  0.00           C  
ATOM    468  C   GLY A  31      23.102   1.109   8.108  1.00  0.00           C  
ATOM    469  O   GLY A  31      23.795   1.702   8.938  1.00  0.00           O  
ATOM    470  H   GLY A  31      20.674   0.124   6.651  1.00  0.00           H  
ATOM    471  HA2 GLY A  31      21.709   2.657   7.656  1.00  0.00           H  
ATOM    472  HA3 GLY A  31      21.050   1.341   8.619  1.00  0.00           H  
TER     476      NH2 A  32                                                      
ATOM    483  N   GLU B   1     -18.821  -0.566   5.376  1.00  0.00           N  
ATOM    484  CA  GLU B   1     -19.533   0.557   4.798  1.00  0.00           C  
ATOM    485  C   GLU B   1     -18.870   1.013   3.503  1.00  0.00           C  
ATOM    486  O   GLU B   1     -17.649   1.114   3.426  1.00  0.00           O  
ATOM    487  CB  GLU B   1     -19.616   1.719   5.793  1.00  0.00           C  
ATOM    488  CG  GLU B   1     -20.440   2.897   5.292  1.00  0.00           C  
ATOM    489  CD  GLU B   1     -21.850   2.501   4.901  1.00  0.00           C  
ATOM    490  OE1 GLU B   1     -22.011   1.713   3.942  1.00  0.00           O  
ATOM    491  OE2 GLU B   1     -22.801   2.969   5.551  1.00  0.00           O  
ATOM    492  H   GLU B   1     -18.071  -0.397   5.999  1.00  0.00           H  
ATOM    493  HA  GLU B   1     -20.530   0.224   4.571  1.00  0.00           H  
ATOM    494  HB2 GLU B   1     -20.062   1.361   6.709  1.00  0.00           H  
ATOM    495  HB3 GLU B   1     -18.617   2.070   6.002  1.00  0.00           H  
ATOM    496  HG2 GLU B   1     -20.497   3.640   6.073  1.00  0.00           H  
ATOM    497  HG3 GLU B   1     -19.949   3.323   4.427  1.00  0.00           H  
ATOM    498  N   VAL B   2     -19.689   1.301   2.498  1.00  0.00           N  
ATOM    499  CA  VAL B   2     -19.201   1.767   1.205  1.00  0.00           C  
ATOM    500  C   VAL B   2     -18.411   3.066   1.367  1.00  0.00           C  
ATOM    501  O   VAL B   2     -17.268   3.167   0.929  1.00  0.00           O  
ATOM    502  CB  VAL B   2     -20.368   1.972   0.204  1.00  0.00           C  
ATOM    503  CG1 VAL B   2     -19.921   2.767  -1.012  1.00  0.00           C  
ATOM    504  CG2 VAL B   2     -20.942   0.630  -0.230  1.00  0.00           C  
ATOM    505  H   VAL B   2     -20.655   1.210   2.639  1.00  0.00           H  
ATOM    506  HA  VAL B   2     -18.543   1.007   0.807  1.00  0.00           H  
ATOM    507  HB  VAL B   2     -21.148   2.529   0.702  1.00  0.00           H  
ATOM    508 HG11 VAL B   2     -18.867   2.994  -0.924  1.00  0.00           H  
ATOM    509 HG12 VAL B   2     -20.092   2.186  -1.905  1.00  0.00           H  
ATOM    510 HG13 VAL B   2     -20.485   3.684  -1.069  1.00  0.00           H  
ATOM    511 HG21 VAL B   2     -21.016  -0.027   0.625  1.00  0.00           H  
ATOM    512 HG22 VAL B   2     -21.922   0.777  -0.656  1.00  0.00           H  
ATOM    513 HG23 VAL B   2     -20.293   0.184  -0.970  1.00  0.00           H  
ATOM    514  N   GLN B   3     -19.024   4.046   2.021  1.00  0.00           N  
ATOM    515  CA  GLN B   3     -18.386   5.336   2.266  1.00  0.00           C  
ATOM    516  C   GLN B   3     -17.088   5.153   3.046  1.00  0.00           C  
ATOM    517  O   GLN B   3     -16.105   5.865   2.832  1.00  0.00           O  
ATOM    518  CB  GLN B   3     -19.343   6.232   3.052  1.00  0.00           C  
ATOM    519  CG  GLN B   3     -18.775   7.602   3.380  1.00  0.00           C  
ATOM    520  CD  GLN B   3     -19.657   8.388   4.326  1.00  0.00           C  
ATOM    521  OE1 GLN B   3     -19.877   7.981   5.466  1.00  0.00           O  
ATOM    522  NE2 GLN B   3     -20.168   9.512   3.860  1.00  0.00           N  
ATOM    523  H   GLN B   3     -19.930   3.897   2.359  1.00  0.00           H  
ATOM    524  HA  GLN B   3     -18.164   5.795   1.314  1.00  0.00           H  
ATOM    525  HB2 GLN B   3     -20.243   6.370   2.472  1.00  0.00           H  
ATOM    526  HB3 GLN B   3     -19.595   5.739   3.979  1.00  0.00           H  
ATOM    527  HG2 GLN B   3     -17.806   7.475   3.838  1.00  0.00           H  
ATOM    528  HG3 GLN B   3     -18.668   8.162   2.462  1.00  0.00           H  
ATOM    529 HE21 GLN B   3     -19.951   9.773   2.939  1.00  0.00           H  
ATOM    530 HE22 GLN B   3     -20.747  10.041   4.451  1.00  0.00           H  
ATOM    531  N   ALA B   4     -17.105   4.187   3.946  1.00  0.00           N  
ATOM    532  CA  ALA B   4     -15.957   3.876   4.780  1.00  0.00           C  
ATOM    533  C   ALA B   4     -14.823   3.258   3.965  1.00  0.00           C  
ATOM    534  O   ALA B   4     -13.665   3.661   4.084  1.00  0.00           O  
ATOM    535  CB  ALA B   4     -16.380   2.924   5.882  1.00  0.00           C  
ATOM    536  H   ALA B   4     -17.923   3.662   4.057  1.00  0.00           H  
ATOM    537  HA  ALA B   4     -15.612   4.791   5.237  1.00  0.00           H  
ATOM    538  HB1 ALA B   4     -17.246   2.364   5.558  1.00  0.00           H  
ATOM    539  HB2 ALA B   4     -15.572   2.241   6.098  1.00  0.00           H  
ATOM    540  HB3 ALA B   4     -16.629   3.485   6.771  1.00  0.00           H  
ATOM    541  N   LEU B   5     -15.163   2.270   3.150  1.00  0.00           N  
ATOM    542  CA  LEU B   5     -14.181   1.576   2.330  1.00  0.00           C  
ATOM    543  C   LEU B   5     -13.579   2.498   1.279  1.00  0.00           C  
ATOM    544  O   LEU B   5     -12.399   2.380   0.960  1.00  0.00           O  
ATOM    545  CB  LEU B   5     -14.810   0.353   1.663  1.00  0.00           C  
ATOM    546  CG  LEU B   5     -15.350  -0.705   2.626  1.00  0.00           C  
ATOM    547  CD1 LEU B   5     -16.002  -1.841   1.854  1.00  0.00           C  
ATOM    548  CD2 LEU B   5     -14.236  -1.230   3.519  1.00  0.00           C  
ATOM    549  H   LEU B   5     -16.104   1.988   3.106  1.00  0.00           H  
ATOM    550  HA  LEU B   5     -13.388   1.242   2.985  1.00  0.00           H  
ATOM    551  HB2 LEU B   5     -15.625   0.690   1.038  1.00  0.00           H  
ATOM    552  HB3 LEU B   5     -14.066  -0.113   1.034  1.00  0.00           H  
ATOM    553  HG  LEU B   5     -16.105  -0.257   3.257  1.00  0.00           H  
ATOM    554 HD11 LEU B   5     -16.368  -1.469   0.906  1.00  0.00           H  
ATOM    555 HD12 LEU B   5     -15.276  -2.620   1.679  1.00  0.00           H  
ATOM    556 HD13 LEU B   5     -16.827  -2.241   2.426  1.00  0.00           H  
ATOM    557 HD21 LEU B   5     -13.351  -0.625   3.382  1.00  0.00           H  
ATOM    558 HD22 LEU B   5     -14.550  -1.182   4.552  1.00  0.00           H  
ATOM    559 HD23 LEU B   5     -14.014  -2.255   3.261  1.00  0.00           H  
ATOM    560  N   LYS B   6     -14.373   3.425   0.746  1.00  0.00           N  
ATOM    561  CA  LYS B   6     -13.868   4.355  -0.254  1.00  0.00           C  
ATOM    562  C   LYS B   6     -12.756   5.196   0.345  1.00  0.00           C  
ATOM    563  O   LYS B   6     -11.716   5.404  -0.277  1.00  0.00           O  
ATOM    564  CB  LYS B   6     -14.989   5.242  -0.786  1.00  0.00           C  
ATOM    565  CG  LYS B   6     -16.060   4.463  -1.528  1.00  0.00           C  
ATOM    566  CD  LYS B   6     -17.172   5.362  -2.040  1.00  0.00           C  
ATOM    567  CE  LYS B   6     -16.694   6.262  -3.167  1.00  0.00           C  
ATOM    568  NZ  LYS B   6     -17.828   6.929  -3.858  1.00  0.00           N  
ATOM    569  H   LYS B   6     -15.312   3.491   1.037  1.00  0.00           H  
ATOM    570  HA  LYS B   6     -13.457   3.772  -1.067  1.00  0.00           H  
ATOM    571  HB2 LYS B   6     -15.451   5.757   0.043  1.00  0.00           H  
ATOM    572  HB3 LYS B   6     -14.567   5.969  -1.463  1.00  0.00           H  
ATOM    573  HG2 LYS B   6     -15.607   3.959  -2.367  1.00  0.00           H  
ATOM    574  HG3 LYS B   6     -16.484   3.731  -0.855  1.00  0.00           H  
ATOM    575  HD2 LYS B   6     -17.981   4.745  -2.402  1.00  0.00           H  
ATOM    576  HD3 LYS B   6     -17.525   5.977  -1.225  1.00  0.00           H  
ATOM    577  HE2 LYS B   6     -16.036   7.016  -2.758  1.00  0.00           H  
ATOM    578  HE3 LYS B   6     -16.151   5.662  -3.882  1.00  0.00           H  
ATOM    579  HZ1 LYS B   6     -18.589   6.240  -4.043  1.00  0.00           H  
ATOM    580  HZ2 LYS B   6     -18.210   7.701  -3.266  1.00  0.00           H  
ATOM    581  HZ3 LYS B   6     -17.509   7.328  -4.764  1.00  0.00           H  
ATOM    582  N   LYS B   7     -12.966   5.643   1.577  1.00  0.00           N  
ATOM    583  CA  LYS B   7     -11.964   6.428   2.281  1.00  0.00           C  
ATOM    584  C   LYS B   7     -10.752   5.560   2.591  1.00  0.00           C  
ATOM    585  O   LYS B   7      -9.616   6.035   2.576  1.00  0.00           O  
ATOM    586  CB  LYS B   7     -12.553   7.035   3.557  1.00  0.00           C  
ATOM    587  CG  LYS B   7     -13.161   8.414   3.337  1.00  0.00           C  
ATOM    588  CD  LYS B   7     -14.234   8.402   2.258  1.00  0.00           C  
ATOM    589  CE  LYS B   7     -14.552   9.813   1.790  1.00  0.00           C  
ATOM    590  NZ  LYS B   7     -15.475   9.836   0.628  1.00  0.00           N  
ATOM    591  H   LYS B   7     -13.807   5.417   2.032  1.00  0.00           H  
ATOM    592  HA  LYS B   7     -11.651   7.226   1.626  1.00  0.00           H  
ATOM    593  HB2 LYS B   7     -13.325   6.380   3.933  1.00  0.00           H  
ATOM    594  HB3 LYS B   7     -11.772   7.124   4.299  1.00  0.00           H  
ATOM    595  HG2 LYS B   7     -13.602   8.753   4.261  1.00  0.00           H  
ATOM    596  HG3 LYS B   7     -12.379   9.097   3.040  1.00  0.00           H  
ATOM    597  HD2 LYS B   7     -13.886   7.817   1.417  1.00  0.00           H  
ATOM    598  HD3 LYS B   7     -15.132   7.955   2.662  1.00  0.00           H  
ATOM    599  HE2 LYS B   7     -15.006  10.355   2.606  1.00  0.00           H  
ATOM    600  HE3 LYS B   7     -13.626  10.297   1.514  1.00  0.00           H  
ATOM    601  HZ1 LYS B   7     -15.061   9.308  -0.172  1.00  0.00           H  
ATOM    602  HZ2 LYS B   7     -16.393   9.404   0.878  1.00  0.00           H  
ATOM    603  HZ3 LYS B   7     -15.640  10.820   0.323  1.00  0.00           H  
ATOM    604  N   ARG B   8     -10.998   4.276   2.827  1.00  0.00           N  
ATOM    605  CA  ARG B   8      -9.932   3.324   3.090  1.00  0.00           C  
ATOM    606  C   ARG B   8      -9.063   3.190   1.848  1.00  0.00           C  
ATOM    607  O   ARG B   8      -7.836   3.202   1.925  1.00  0.00           O  
ATOM    608  CB  ARG B   8     -10.515   1.962   3.472  1.00  0.00           C  
ATOM    609  CG  ARG B   8      -9.462   0.912   3.784  1.00  0.00           C  
ATOM    610  CD  ARG B   8      -8.643   1.309   4.992  1.00  0.00           C  
ATOM    611  NE  ARG B   8      -7.621   0.319   5.328  1.00  0.00           N  
ATOM    612  CZ  ARG B   8      -6.682   0.513   6.253  1.00  0.00           C  
ATOM    613  NH1 ARG B   8      -6.586   1.687   6.871  1.00  0.00           N  
ATOM    614  NH2 ARG B   8      -5.819  -0.459   6.535  1.00  0.00           N  
ATOM    615  H   ARG B   8     -11.923   3.955   2.796  1.00  0.00           H  
ATOM    616  HA  ARG B   8      -9.332   3.701   3.906  1.00  0.00           H  
ATOM    617  HB2 ARG B   8     -11.138   2.084   4.346  1.00  0.00           H  
ATOM    618  HB3 ARG B   8     -11.122   1.600   2.655  1.00  0.00           H  
ATOM    619  HG2 ARG B   8      -9.951  -0.028   3.986  1.00  0.00           H  
ATOM    620  HG3 ARG B   8      -8.807   0.808   2.931  1.00  0.00           H  
ATOM    621  HD2 ARG B   8      -8.163   2.254   4.792  1.00  0.00           H  
ATOM    622  HD3 ARG B   8      -9.316   1.415   5.828  1.00  0.00           H  
ATOM    623  HE  ARG B   8      -7.652  -0.539   4.854  1.00  0.00           H  
ATOM    624 HH11 ARG B   8      -7.219   2.435   6.642  1.00  0.00           H  
ATOM    625 HH12 ARG B   8      -5.881   1.837   7.576  1.00  0.00           H  
ATOM    626 HH21 ARG B   8      -5.871  -1.345   6.049  1.00  0.00           H  
ATOM    627 HH22 ARG B   8      -5.112  -0.324   7.242  1.00  0.00           H  
ATOM    628  N   VAL B   9      -9.724   3.084   0.702  1.00  0.00           N  
ATOM    629  CA  VAL B   9      -9.046   2.970  -0.582  1.00  0.00           C  
ATOM    630  C   VAL B   9      -8.162   4.191  -0.827  1.00  0.00           C  
ATOM    631  O   VAL B   9      -6.990   4.061  -1.189  1.00  0.00           O  
ATOM    632  CB  VAL B   9     -10.066   2.834  -1.736  1.00  0.00           C  
ATOM    633  CG1 VAL B   9      -9.373   2.855  -3.090  1.00  0.00           C  
ATOM    634  CG2 VAL B   9     -10.891   1.563  -1.575  1.00  0.00           C  
ATOM    635  H   VAL B   9     -10.709   3.095   0.720  1.00  0.00           H  
ATOM    636  HA  VAL B   9      -8.430   2.082  -0.560  1.00  0.00           H  
ATOM    637  HB  VAL B   9     -10.740   3.676  -1.694  1.00  0.00           H  
ATOM    638 HG11 VAL B   9      -8.312   2.991  -2.951  1.00  0.00           H  
ATOM    639 HG12 VAL B   9      -9.551   1.921  -3.602  1.00  0.00           H  
ATOM    640 HG13 VAL B   9      -9.765   3.672  -3.681  1.00  0.00           H  
ATOM    641 HG21 VAL B   9     -10.237   0.705  -1.577  1.00  0.00           H  
ATOM    642 HG22 VAL B   9     -11.429   1.603  -0.640  1.00  0.00           H  
ATOM    643 HG23 VAL B   9     -11.593   1.485  -2.391  1.00  0.00           H  
ATOM    644  N   GLN B  10      -8.737   5.372  -0.614  1.00  0.00           N  
ATOM    645  CA  GLN B  10      -8.018   6.631  -0.797  1.00  0.00           C  
ATOM    646  C   GLN B  10      -6.773   6.682   0.086  1.00  0.00           C  
ATOM    647  O   GLN B  10      -5.700   7.095  -0.359  1.00  0.00           O  
ATOM    648  CB  GLN B  10      -8.929   7.823  -0.467  1.00  0.00           C  
ATOM    649  CG  GLN B  10     -10.188   7.903  -1.320  1.00  0.00           C  
ATOM    650  CD  GLN B  10      -9.916   8.284  -2.768  1.00  0.00           C  
ATOM    651  OE1 GLN B  10     -10.821   8.270  -3.600  1.00  0.00           O  
ATOM    652  NE2 GLN B  10      -8.682   8.650  -3.078  1.00  0.00           N  
ATOM    653  H   GLN B  10      -9.673   5.397  -0.318  1.00  0.00           H  
ATOM    654  HA  GLN B  10      -7.716   6.694  -1.830  1.00  0.00           H  
ATOM    655  HB2 GLN B  10      -9.230   7.756   0.569  1.00  0.00           H  
ATOM    656  HB3 GLN B  10      -8.370   8.736  -0.609  1.00  0.00           H  
ATOM    657  HG2 GLN B  10     -10.674   6.938  -1.308  1.00  0.00           H  
ATOM    658  HG3 GLN B  10     -10.850   8.640  -0.890  1.00  0.00           H  
ATOM    659 HE21 GLN B  10      -8.010   8.660  -2.369  1.00  0.00           H  
ATOM    660 HE22 GLN B  10      -8.491   8.896  -4.008  1.00  0.00           H  
ATOM    661  N   ALA B  11      -6.935   6.260   1.336  1.00  0.00           N  
ATOM    662  CA  ALA B  11      -5.845   6.255   2.304  1.00  0.00           C  
ATOM    663  C   ALA B  11      -4.751   5.273   1.911  1.00  0.00           C  
ATOM    664  O   ALA B  11      -3.566   5.612   1.909  1.00  0.00           O  
ATOM    665  CB  ALA B  11      -6.386   5.921   3.684  1.00  0.00           C  
ATOM    666  H   ALA B  11      -7.821   5.944   1.617  1.00  0.00           H  
ATOM    667  HA  ALA B  11      -5.426   7.250   2.339  1.00  0.00           H  
ATOM    668  HB1 ALA B  11      -7.155   5.166   3.597  1.00  0.00           H  
ATOM    669  HB2 ALA B  11      -5.585   5.549   4.305  1.00  0.00           H  
ATOM    670  HB3 ALA B  11      -6.806   6.810   4.129  1.00  0.00           H  
ATOM    671  N   LEU B  12      -5.158   4.059   1.578  1.00  0.00           N  
ATOM    672  CA  LEU B  12      -4.223   3.018   1.179  1.00  0.00           C  
ATOM    673  C   LEU B  12      -3.435   3.438  -0.044  1.00  0.00           C  
ATOM    674  O   LEU B  12      -2.217   3.384  -0.032  1.00  0.00           O  
ATOM    675  CB  LEU B  12      -4.961   1.717   0.891  1.00  0.00           C  
ATOM    676  CG  LEU B  12      -5.437   0.954   2.122  1.00  0.00           C  
ATOM    677  CD1 LEU B  12      -6.444  -0.107   1.729  1.00  0.00           C  
ATOM    678  CD2 LEU B  12      -4.253   0.313   2.826  1.00  0.00           C  
ATOM    679  H   LEU B  12      -6.117   3.856   1.599  1.00  0.00           H  
ATOM    680  HA  LEU B  12      -3.535   2.861   1.998  1.00  0.00           H  
ATOM    681  HB2 LEU B  12      -5.819   1.944   0.282  1.00  0.00           H  
ATOM    682  HB3 LEU B  12      -4.302   1.072   0.329  1.00  0.00           H  
ATOM    683  HG  LEU B  12      -5.914   1.640   2.807  1.00  0.00           H  
ATOM    684 HD11 LEU B  12      -6.532  -0.142   0.653  1.00  0.00           H  
ATOM    685 HD12 LEU B  12      -6.114  -1.069   2.094  1.00  0.00           H  
ATOM    686 HD13 LEU B  12      -7.404   0.130   2.162  1.00  0.00           H  
ATOM    687 HD21 LEU B  12      -3.340   0.788   2.499  1.00  0.00           H  
ATOM    688 HD22 LEU B  12      -4.362   0.431   3.892  1.00  0.00           H  
ATOM    689 HD23 LEU B  12      -4.217  -0.739   2.580  1.00  0.00           H  
ATOM    690  N   LYS B  13      -4.130   3.863  -1.093  1.00  0.00           N  
ATOM    691  CA  LYS B  13      -3.468   4.294  -2.322  1.00  0.00           C  
ATOM    692  C   LYS B  13      -2.476   5.411  -2.046  1.00  0.00           C  
ATOM    693  O   LYS B  13      -1.406   5.451  -2.646  1.00  0.00           O  
ATOM    694  CB  LYS B  13      -4.487   4.747  -3.360  1.00  0.00           C  
ATOM    695  CG  LYS B  13      -4.852   3.661  -4.359  1.00  0.00           C  
ATOM    696  CD  LYS B  13      -5.503   2.460  -3.687  1.00  0.00           C  
ATOM    697  CE  LYS B  13      -5.716   1.311  -4.667  1.00  0.00           C  
ATOM    698  NZ  LYS B  13      -6.545   1.703  -5.840  1.00  0.00           N  
ATOM    699  H   LYS B  13      -5.114   3.890  -1.039  1.00  0.00           H  
ATOM    700  HA  LYS B  13      -2.922   3.442  -2.717  1.00  0.00           H  
ATOM    701  HB2 LYS B  13      -5.384   5.063  -2.849  1.00  0.00           H  
ATOM    702  HB3 LYS B  13      -4.080   5.586  -3.906  1.00  0.00           H  
ATOM    703  HG2 LYS B  13      -5.542   4.069  -5.082  1.00  0.00           H  
ATOM    704  HG3 LYS B  13      -3.953   3.335  -4.862  1.00  0.00           H  
ATOM    705  HD2 LYS B  13      -4.865   2.118  -2.884  1.00  0.00           H  
ATOM    706  HD3 LYS B  13      -6.458   2.761  -3.283  1.00  0.00           H  
ATOM    707  HE2 LYS B  13      -4.753   0.975  -5.019  1.00  0.00           H  
ATOM    708  HE3 LYS B  13      -6.206   0.502  -4.147  1.00  0.00           H  
ATOM    709  HZ1 LYS B  13      -6.854   2.697  -5.757  1.00  0.00           H  
ATOM    710  HZ2 LYS B  13      -5.992   1.596  -6.720  1.00  0.00           H  
ATOM    711  HZ3 LYS B  13      -7.391   1.089  -5.905  1.00  0.00           H  
ATOM    712  N   ALA B  14      -2.825   6.300  -1.124  1.00  0.00           N  
ATOM    713  CA  ALA B  14      -1.937   7.396  -0.758  1.00  0.00           C  
ATOM    714  C   ALA B  14      -0.650   6.838  -0.161  1.00  0.00           C  
ATOM    715  O   ALA B  14       0.452   7.277  -0.500  1.00  0.00           O  
ATOM    716  CB  ALA B  14      -2.618   8.337   0.220  1.00  0.00           C  
ATOM    717  H   ALA B  14      -3.692   6.205  -0.667  1.00  0.00           H  
ATOM    718  HA  ALA B  14      -1.695   7.949  -1.656  1.00  0.00           H  
ATOM    719  HB1 ALA B  14      -3.033   7.767   1.038  1.00  0.00           H  
ATOM    720  HB2 ALA B  14      -1.895   9.042   0.604  1.00  0.00           H  
ATOM    721  HB3 ALA B  14      -3.410   8.870  -0.285  1.00  0.00           H  
ATOM    722  N   ARG B  15      -0.800   5.843   0.702  1.00  0.00           N  
ATOM    723  CA  ARG B  15       0.343   5.189   1.328  1.00  0.00           C  
ATOM    724  C   ARG B  15       1.104   4.365   0.309  1.00  0.00           C  
ATOM    725  O   ARG B  15       2.327   4.428   0.226  1.00  0.00           O  
ATOM    726  CB  ARG B  15      -0.120   4.267   2.451  1.00  0.00           C  
ATOM    727  CG  ARG B  15      -0.398   4.971   3.758  1.00  0.00           C  
ATOM    728  CD  ARG B  15       0.846   5.650   4.293  1.00  0.00           C  
ATOM    729  NE  ARG B  15       2.014   4.761   4.304  1.00  0.00           N  
ATOM    730  CZ  ARG B  15       3.265   5.184   4.494  1.00  0.00           C  
ATOM    731  NH1 ARG B  15       3.515   6.481   4.625  1.00  0.00           N  
ATOM    732  NH2 ARG B  15       4.277   4.320   4.509  1.00  0.00           N  
ATOM    733  H   ARG B  15      -1.711   5.523   0.911  1.00  0.00           H  
ATOM    734  HA  ARG B  15       0.995   5.949   1.728  1.00  0.00           H  
ATOM    735  HB2 ARG B  15      -1.025   3.771   2.140  1.00  0.00           H  
ATOM    736  HB3 ARG B  15       0.646   3.524   2.624  1.00  0.00           H  
ATOM    737  HG2 ARG B  15      -1.164   5.716   3.598  1.00  0.00           H  
ATOM    738  HG3 ARG B  15      -0.742   4.244   4.477  1.00  0.00           H  
ATOM    739  HD2 ARG B  15       1.066   6.510   3.677  1.00  0.00           H  
ATOM    740  HD3 ARG B  15       0.644   5.970   5.299  1.00  0.00           H  
ATOM    741  HE  ARG B  15       1.850   3.791   4.176  1.00  0.00           H  
ATOM    742 HH11 ARG B  15       2.765   7.144   4.577  1.00  0.00           H  
ATOM    743 HH12 ARG B  15       4.456   6.800   4.786  1.00  0.00           H  
ATOM    744 HH21 ARG B  15       4.111   3.332   4.375  1.00  0.00           H  
ATOM    745 HH22 ARG B  15       5.213   4.650   4.659  1.00  0.00           H  
ATOM    746  N   ASN B  16       0.354   3.594  -0.457  1.00  0.00           N  
ATOM    747  CA  ASN B  16       0.897   2.731  -1.484  1.00  0.00           C  
ATOM    748  C   ASN B  16       1.717   3.536  -2.474  1.00  0.00           C  
ATOM    749  O   ASN B  16       2.780   3.113  -2.905  1.00  0.00           O  
ATOM    750  CB  ASN B  16      -0.250   2.009  -2.201  1.00  0.00           C  
ATOM    751  CG  ASN B  16      -0.752   0.802  -1.431  1.00  0.00           C  
ATOM    752  OD1 ASN B  16      -1.126   0.906  -0.267  1.00  0.00           O  
ATOM    753  ND2 ASN B  16      -0.774  -0.348  -2.077  1.00  0.00           N  
ATOM    754  H   ASN B  16      -0.621   3.605  -0.325  1.00  0.00           H  
ATOM    755  HA  ASN B  16       1.532   2.002  -1.007  1.00  0.00           H  
ATOM    756  HB2 ASN B  16      -1.073   2.697  -2.324  1.00  0.00           H  
ATOM    757  HB3 ASN B  16       0.082   1.687  -3.169  1.00  0.00           H  
ATOM    758 HD21 ASN B  16      -0.470  -0.365  -3.006  1.00  0.00           H  
ATOM    759 HD22 ASN B  16      -1.101  -1.138  -1.599  1.00  0.00           H  
ATOM    760  N   TYR B  17       1.209   4.707  -2.809  1.00  0.00           N  
ATOM    761  CA  TYR B  17       1.868   5.611  -3.735  1.00  0.00           C  
ATOM    762  C   TYR B  17       3.239   6.020  -3.214  1.00  0.00           C  
ATOM    763  O   TYR B  17       4.247   5.886  -3.906  1.00  0.00           O  
ATOM    764  CB  TYR B  17       1.000   6.850  -3.923  1.00  0.00           C  
ATOM    765  CG  TYR B  17       1.501   7.802  -4.979  1.00  0.00           C  
ATOM    766  CD1 TYR B  17       1.587   7.422  -6.310  1.00  0.00           C  
ATOM    767  CD2 TYR B  17       1.889   9.089  -4.636  1.00  0.00           C  
ATOM    768  CE1 TYR B  17       2.047   8.301  -7.273  1.00  0.00           C  
ATOM    769  CE2 TYR B  17       2.350   9.973  -5.589  1.00  0.00           C  
ATOM    770  CZ  TYR B  17       2.426   9.576  -6.907  1.00  0.00           C  
ATOM    771  OH  TYR B  17       2.883  10.455  -7.863  1.00  0.00           O  
ATOM    772  H   TYR B  17       0.354   4.983  -2.411  1.00  0.00           H  
ATOM    773  HA  TYR B  17       1.979   5.107  -4.684  1.00  0.00           H  
ATOM    774  HB2 TYR B  17       0.002   6.541  -4.192  1.00  0.00           H  
ATOM    775  HB3 TYR B  17       0.959   7.388  -2.988  1.00  0.00           H  
ATOM    776  HD1 TYR B  17       1.288   6.422  -6.593  1.00  0.00           H  
ATOM    777  HD2 TYR B  17       1.830   9.394  -3.603  1.00  0.00           H  
ATOM    778  HE1 TYR B  17       2.108   7.988  -8.305  1.00  0.00           H  
ATOM    779  HE2 TYR B  17       2.651  10.970  -5.302  1.00  0.00           H  
ATOM    780  HH  TYR B  17       3.506  11.080  -7.450  1.00  0.00           H  
ATOM    781  N   ALA B  18       3.266   6.523  -1.988  1.00  0.00           N  
ATOM    782  CA  ALA B  18       4.512   6.961  -1.373  1.00  0.00           C  
ATOM    783  C   ALA B  18       5.454   5.791  -1.117  1.00  0.00           C  
ATOM    784  O   ALA B  18       6.661   5.895  -1.338  1.00  0.00           O  
ATOM    785  CB  ALA B  18       4.227   7.703  -0.078  1.00  0.00           C  
ATOM    786  H   ALA B  18       2.422   6.605  -1.484  1.00  0.00           H  
ATOM    787  HA  ALA B  18       4.993   7.649  -2.054  1.00  0.00           H  
ATOM    788  HB1 ALA B  18       3.301   8.248  -0.174  1.00  0.00           H  
ATOM    789  HB2 ALA B  18       4.147   6.992   0.730  1.00  0.00           H  
ATOM    790  HB3 ALA B  18       5.033   8.394   0.127  1.00  0.00           H  
ATOM    791  N   ALA B  19       4.899   4.683  -0.645  1.00  0.00           N  
ATOM    792  CA  ALA B  19       5.691   3.499  -0.348  1.00  0.00           C  
ATOM    793  C   ALA B  19       6.314   2.912  -1.610  1.00  0.00           C  
ATOM    794  O   ALA B  19       7.479   2.534  -1.601  1.00  0.00           O  
ATOM    795  CB  ALA B  19       4.847   2.462   0.371  1.00  0.00           C  
ATOM    796  H   ALA B  19       3.928   4.661  -0.485  1.00  0.00           H  
ATOM    797  HA  ALA B  19       6.487   3.799   0.320  1.00  0.00           H  
ATOM    798  HB1 ALA B  19       3.818   2.790   0.395  1.00  0.00           H  
ATOM    799  HB2 ALA B  19       4.913   1.517  -0.149  1.00  0.00           H  
ATOM    800  HB3 ALA B  19       5.209   2.342   1.381  1.00  0.00           H  
ATOM    801  N   LYS B  20       5.542   2.849  -2.692  1.00  0.00           N  
ATOM    802  CA  LYS B  20       6.039   2.313  -3.961  1.00  0.00           C  
ATOM    803  C   LYS B  20       7.271   3.074  -4.434  1.00  0.00           C  
ATOM    804  O   LYS B  20       8.241   2.476  -4.906  1.00  0.00           O  
ATOM    805  CB  LYS B  20       4.946   2.359  -5.033  1.00  0.00           C  
ATOM    806  CG  LYS B  20       3.972   1.197  -4.943  1.00  0.00           C  
ATOM    807  CD  LYS B  20       2.702   1.447  -5.741  1.00  0.00           C  
ATOM    808  CE  LYS B  20       1.793   0.227  -5.691  1.00  0.00           C  
ATOM    809  NZ  LYS B  20       0.491   0.453  -6.371  1.00  0.00           N  
ATOM    810  H   LYS B  20       4.614   3.176  -2.642  1.00  0.00           H  
ATOM    811  HA  LYS B  20       6.317   1.283  -3.791  1.00  0.00           H  
ATOM    812  HB2 LYS B  20       4.389   3.278  -4.926  1.00  0.00           H  
ATOM    813  HB3 LYS B  20       5.410   2.340  -6.007  1.00  0.00           H  
ATOM    814  HG2 LYS B  20       4.453   0.308  -5.325  1.00  0.00           H  
ATOM    815  HG3 LYS B  20       3.710   1.046  -3.906  1.00  0.00           H  
ATOM    816  HD2 LYS B  20       2.180   2.295  -5.317  1.00  0.00           H  
ATOM    817  HD3 LYS B  20       2.959   1.658  -6.769  1.00  0.00           H  
ATOM    818  HE2 LYS B  20       2.296  -0.600  -6.174  1.00  0.00           H  
ATOM    819  HE3 LYS B  20       1.608  -0.024  -4.658  1.00  0.00           H  
ATOM    820  HZ1 LYS B  20       0.075   1.358  -6.065  1.00  0.00           H  
ATOM    821  HZ2 LYS B  20       0.625   0.476  -7.407  1.00  0.00           H  
ATOM    822  HZ3 LYS B  20      -0.170  -0.320  -6.134  1.00  0.00           H  
ATOM    823  N   GLN B  21       7.238   4.390  -4.293  1.00  0.00           N  
ATOM    824  CA  GLN B  21       8.363   5.221  -4.693  1.00  0.00           C  
ATOM    825  C   GLN B  21       9.524   5.029  -3.735  1.00  0.00           C  
ATOM    826  O   GLN B  21      10.681   5.018  -4.149  1.00  0.00           O  
ATOM    827  CB  GLN B  21       7.949   6.694  -4.756  1.00  0.00           C  
ATOM    828  CG  GLN B  21       7.425   7.142  -6.116  1.00  0.00           C  
ATOM    829  CD  GLN B  21       6.370   6.218  -6.696  1.00  0.00           C  
ATOM    830  OE1 GLN B  21       6.673   5.123  -7.170  1.00  0.00           O  
ATOM    831  NE2 GLN B  21       5.122   6.651  -6.655  1.00  0.00           N  
ATOM    832  H   GLN B  21       6.444   4.812  -3.899  1.00  0.00           H  
ATOM    833  HA  GLN B  21       8.680   4.897  -5.672  1.00  0.00           H  
ATOM    834  HB2 GLN B  21       7.175   6.862  -4.022  1.00  0.00           H  
ATOM    835  HB3 GLN B  21       8.805   7.302  -4.507  1.00  0.00           H  
ATOM    836  HG2 GLN B  21       6.994   8.125  -6.012  1.00  0.00           H  
ATOM    837  HG3 GLN B  21       8.255   7.192  -6.806  1.00  0.00           H  
ATOM    838 HE21 GLN B  21       4.949   7.528  -6.255  1.00  0.00           H  
ATOM    839 HE22 GLN B  21       4.418   6.075  -7.035  1.00  0.00           H  
ATOM    840  N   LYS B  22       9.210   4.845  -2.458  1.00  0.00           N  
ATOM    841  CA  LYS B  22      10.237   4.618  -1.453  1.00  0.00           C  
ATOM    842  C   LYS B  22      10.929   3.291  -1.710  1.00  0.00           C  
ATOM    843  O   LYS B  22      12.147   3.206  -1.654  1.00  0.00           O  
ATOM    844  CB  LYS B  22       9.647   4.646  -0.039  1.00  0.00           C  
ATOM    845  CG  LYS B  22       9.520   6.045   0.543  1.00  0.00           C  
ATOM    846  CD  LYS B  22      10.487   6.274   1.703  1.00  0.00           C  
ATOM    847  CE  LYS B  22      11.939   6.050   1.294  1.00  0.00           C  
ATOM    848  NZ  LYS B  22      12.898   6.437   2.365  1.00  0.00           N  
ATOM    849  H   LYS B  22       8.264   4.840  -2.192  1.00  0.00           H  
ATOM    850  HA  LYS B  22      10.966   5.410  -1.547  1.00  0.00           H  
ATOM    851  HB2 LYS B  22       8.662   4.202  -0.065  1.00  0.00           H  
ATOM    852  HB3 LYS B  22      10.277   4.063   0.615  1.00  0.00           H  
ATOM    853  HG2 LYS B  22       9.730   6.767  -0.233  1.00  0.00           H  
ATOM    854  HG3 LYS B  22       8.509   6.184   0.898  1.00  0.00           H  
ATOM    855  HD2 LYS B  22      10.378   7.289   2.054  1.00  0.00           H  
ATOM    856  HD3 LYS B  22      10.239   5.589   2.502  1.00  0.00           H  
ATOM    857  HE2 LYS B  22      12.078   5.003   1.067  1.00  0.00           H  
ATOM    858  HE3 LYS B  22      12.143   6.636   0.411  1.00  0.00           H  
ATOM    859  HZ1 LYS B  22      12.477   7.165   2.984  1.00  0.00           H  
ATOM    860  HZ2 LYS B  22      13.148   5.606   2.949  1.00  0.00           H  
ATOM    861  HZ3 LYS B  22      13.773   6.824   1.943  1.00  0.00           H  
ATOM    862  N   VAL B  23      10.147   2.262  -2.012  1.00  0.00           N  
ATOM    863  CA  VAL B  23      10.692   0.938  -2.294  1.00  0.00           C  
ATOM    864  C   VAL B  23      11.685   0.992  -3.447  1.00  0.00           C  
ATOM    865  O   VAL B  23      12.816   0.525  -3.327  1.00  0.00           O  
ATOM    866  CB  VAL B  23       9.573  -0.074  -2.648  1.00  0.00           C  
ATOM    867  CG1 VAL B  23      10.161  -1.397  -3.120  1.00  0.00           C  
ATOM    868  CG2 VAL B  23       8.648  -0.298  -1.464  1.00  0.00           C  
ATOM    869  H   VAL B  23       9.171   2.399  -2.055  1.00  0.00           H  
ATOM    870  HA  VAL B  23      11.203   0.592  -1.405  1.00  0.00           H  
ATOM    871  HB  VAL B  23       8.989   0.342  -3.458  1.00  0.00           H  
ATOM    872 HG11 VAL B  23      11.149  -1.521  -2.703  1.00  0.00           H  
ATOM    873 HG12 VAL B  23       9.527  -2.211  -2.795  1.00  0.00           H  
ATOM    874 HG13 VAL B  23      10.223  -1.399  -4.198  1.00  0.00           H  
ATOM    875 HG21 VAL B  23       9.122   0.055  -0.561  1.00  0.00           H  
ATOM    876 HG22 VAL B  23       7.726   0.243  -1.622  1.00  0.00           H  
ATOM    877 HG23 VAL B  23       8.432  -1.353  -1.369  1.00  0.00           H  
ATOM    878  N   GLN B  24      11.257   1.563  -4.566  1.00  0.00           N  
ATOM    879  CA  GLN B  24      12.115   1.662  -5.741  1.00  0.00           C  
ATOM    880  C   GLN B  24      13.318   2.560  -5.477  1.00  0.00           C  
ATOM    881  O   GLN B  24      14.407   2.318  -6.000  1.00  0.00           O  
ATOM    882  CB  GLN B  24      11.317   2.167  -6.941  1.00  0.00           C  
ATOM    883  CG  GLN B  24      10.158   1.256  -7.312  1.00  0.00           C  
ATOM    884  CD  GLN B  24       9.344   1.789  -8.470  1.00  0.00           C  
ATOM    885  OE1 GLN B  24       9.818   1.860  -9.605  1.00  0.00           O  
ATOM    886  NE2 GLN B  24       8.112   2.177  -8.184  1.00  0.00           N  
ATOM    887  H   GLN B  24      10.340   1.923  -4.608  1.00  0.00           H  
ATOM    888  HA  GLN B  24      12.476   0.669  -5.961  1.00  0.00           H  
ATOM    889  HB2 GLN B  24      10.920   3.146  -6.712  1.00  0.00           H  
ATOM    890  HB3 GLN B  24      11.977   2.244  -7.793  1.00  0.00           H  
ATOM    891  HG2 GLN B  24      10.551   0.289  -7.586  1.00  0.00           H  
ATOM    892  HG3 GLN B  24       9.511   1.150  -6.453  1.00  0.00           H  
ATOM    893 HE21 GLN B  24       7.806   2.095  -7.256  1.00  0.00           H  
ATOM    894 HE22 GLN B  24       7.558   2.538  -8.910  1.00  0.00           H  
ATOM    895  N   ALA B  25      13.128   3.587  -4.656  1.00  0.00           N  
ATOM    896  CA  ALA B  25      14.217   4.503  -4.325  1.00  0.00           C  
ATOM    897  C   ALA B  25      15.220   3.829  -3.396  1.00  0.00           C  
ATOM    898  O   ALA B  25      16.433   3.934  -3.584  1.00  0.00           O  
ATOM    899  CB  ALA B  25      13.676   5.771  -3.685  1.00  0.00           C  
ATOM    900  H   ALA B  25      12.237   3.727  -4.259  1.00  0.00           H  
ATOM    901  HA  ALA B  25      14.717   4.774  -5.243  1.00  0.00           H  
ATOM    902  HB1 ALA B  25      12.960   5.510  -2.919  1.00  0.00           H  
ATOM    903  HB2 ALA B  25      14.489   6.328  -3.243  1.00  0.00           H  
ATOM    904  HB3 ALA B  25      13.193   6.376  -4.438  1.00  0.00           H  
ATOM    905  N   LEU B  26      14.702   3.133  -2.397  1.00  0.00           N  
ATOM    906  CA  LEU B  26      15.535   2.429  -1.432  1.00  0.00           C  
ATOM    907  C   LEU B  26      16.308   1.308  -2.104  1.00  0.00           C  
ATOM    908  O   LEU B  26      17.490   1.122  -1.847  1.00  0.00           O  
ATOM    909  CB  LEU B  26      14.677   1.847  -0.310  1.00  0.00           C  
ATOM    910  CG  LEU B  26      13.998   2.863   0.600  1.00  0.00           C  
ATOM    911  CD1 LEU B  26      13.084   2.156   1.583  1.00  0.00           C  
ATOM    912  CD2 LEU B  26      15.040   3.679   1.334  1.00  0.00           C  
ATOM    913  H   LEU B  26      13.722   3.087  -2.305  1.00  0.00           H  
ATOM    914  HA  LEU B  26      16.236   3.138  -1.014  1.00  0.00           H  
ATOM    915  HB2 LEU B  26      13.910   1.232  -0.757  1.00  0.00           H  
ATOM    916  HB3 LEU B  26      15.305   1.217   0.301  1.00  0.00           H  
ATOM    917  HG  LEU B  26      13.397   3.534   0.004  1.00  0.00           H  
ATOM    918 HD11 LEU B  26      13.044   1.104   1.342  1.00  0.00           H  
ATOM    919 HD12 LEU B  26      13.464   2.283   2.585  1.00  0.00           H  
ATOM    920 HD13 LEU B  26      12.092   2.578   1.520  1.00  0.00           H  
ATOM    921 HD21 LEU B  26      16.023   3.400   0.982  1.00  0.00           H  
ATOM    922 HD22 LEU B  26      14.872   4.729   1.149  1.00  0.00           H  
ATOM    923 HD23 LEU B  26      14.967   3.485   2.392  1.00  0.00           H  
ATOM    924  N   ARG B  27      15.632   0.560  -2.961  1.00  0.00           N  
ATOM    925  CA  ARG B  27      16.253  -0.549  -3.669  1.00  0.00           C  
ATOM    926  C   ARG B  27      17.331  -0.051  -4.629  1.00  0.00           C  
ATOM    927  O   ARG B  27      18.278  -0.768  -4.951  1.00  0.00           O  
ATOM    928  CB  ARG B  27      15.182  -1.325  -4.429  1.00  0.00           C  
ATOM    929  CG  ARG B  27      15.049  -2.767  -3.988  1.00  0.00           C  
ATOM    930  CD  ARG B  27      13.671  -3.314  -4.312  1.00  0.00           C  
ATOM    931  NE  ARG B  27      13.614  -4.768  -4.172  1.00  0.00           N  
ATOM    932  CZ  ARG B  27      14.158  -5.626  -5.037  1.00  0.00           C  
ATOM    933  NH1 ARG B  27      14.692  -5.187  -6.172  1.00  0.00           N  
ATOM    934  NH2 ARG B  27      14.129  -6.929  -4.791  1.00  0.00           N  
ATOM    935  H   ARG B  27      14.680   0.753  -3.122  1.00  0.00           H  
ATOM    936  HA  ARG B  27      16.711  -1.197  -2.934  1.00  0.00           H  
ATOM    937  HB2 ARG B  27      14.230  -0.837  -4.281  1.00  0.00           H  
ATOM    938  HB3 ARG B  27      15.424  -1.313  -5.482  1.00  0.00           H  
ATOM    939  HG2 ARG B  27      15.790  -3.361  -4.500  1.00  0.00           H  
ATOM    940  HG3 ARG B  27      15.210  -2.825  -2.921  1.00  0.00           H  
ATOM    941  HD2 ARG B  27      12.955  -2.871  -3.635  1.00  0.00           H  
ATOM    942  HD3 ARG B  27      13.421  -3.044  -5.326  1.00  0.00           H  
ATOM    943  HE  ARG B  27      13.177  -5.123  -3.355  1.00  0.00           H  
ATOM    944 HH11 ARG B  27      14.691  -4.204  -6.389  1.00  0.00           H  
ATOM    945 HH12 ARG B  27      15.120  -5.835  -6.816  1.00  0.00           H  
ATOM    946 HH21 ARG B  27      13.698  -7.277  -3.946  1.00  0.00           H  
ATOM    947 HH22 ARG B  27      14.551  -7.578  -5.439  1.00  0.00           H  
ATOM    948  N   HIS B  28      17.184   1.179  -5.079  1.00  0.00           N  
ATOM    949  CA  HIS B  28      18.142   1.771  -5.993  1.00  0.00           C  
ATOM    950  C   HIS B  28      19.354   2.300  -5.232  1.00  0.00           C  
ATOM    951  O   HIS B  28      20.490   2.189  -5.691  1.00  0.00           O  
ATOM    952  CB  HIS B  28      17.479   2.907  -6.763  1.00  0.00           C  
ATOM    953  CG  HIS B  28      18.296   3.428  -7.904  1.00  0.00           C  
ATOM    954  ND1 HIS B  28      18.660   2.673  -8.996  1.00  0.00           N  
ATOM    955  CD2 HIS B  28      18.821   4.662  -8.110  1.00  0.00           C  
ATOM    956  CE1 HIS B  28      19.375   3.452  -9.815  1.00  0.00           C  
ATOM    957  NE2 HIS B  28      19.502   4.671  -9.323  1.00  0.00           N  
ATOM    958  H   HIS B  28      16.408   1.707  -4.788  1.00  0.00           H  
ATOM    959  HA  HIS B  28      18.464   1.011  -6.688  1.00  0.00           H  
ATOM    960  HB2 HIS B  28      16.536   2.563  -7.160  1.00  0.00           H  
ATOM    961  HB3 HIS B  28      17.299   3.725  -6.080  1.00  0.00           H  
ATOM    962  HD1 HIS B  28      18.437   1.723  -9.145  1.00  0.00           H  
ATOM    963  HD2 HIS B  28      18.730   5.508  -7.448  1.00  0.00           H  
ATOM    964  HE1 HIS B  28      19.790   3.131 -10.758  1.00  0.00           H  
ATOM    965  N   LYS B  29      19.094   2.897  -4.077  1.00  0.00           N  
ATOM    966  CA  LYS B  29      20.151   3.477  -3.260  1.00  0.00           C  
ATOM    967  C   LYS B  29      20.850   2.427  -2.399  1.00  0.00           C  
ATOM    968  O   LYS B  29      22.072   2.445  -2.253  1.00  0.00           O  
ATOM    969  CB  LYS B  29      19.572   4.573  -2.361  1.00  0.00           C  
ATOM    970  CG  LYS B  29      20.624   5.488  -1.758  1.00  0.00           C  
ATOM    971  CD  LYS B  29      20.009   6.500  -0.802  1.00  0.00           C  
ATOM    972  CE  LYS B  29      21.064   7.425  -0.220  1.00  0.00           C  
ATOM    973  NZ  LYS B  29      22.058   6.700   0.611  1.00  0.00           N  
ATOM    974  H   LYS B  29      18.161   2.974  -3.778  1.00  0.00           H  
ATOM    975  HA  LYS B  29      20.874   3.918  -3.924  1.00  0.00           H  
ATOM    976  HB2 LYS B  29      18.888   5.176  -2.942  1.00  0.00           H  
ATOM    977  HB3 LYS B  29      19.025   4.107  -1.555  1.00  0.00           H  
ATOM    978  HG2 LYS B  29      21.344   4.889  -1.221  1.00  0.00           H  
ATOM    979  HG3 LYS B  29      21.121   6.019  -2.557  1.00  0.00           H  
ATOM    980  HD2 LYS B  29      19.287   7.094  -1.342  1.00  0.00           H  
ATOM    981  HD3 LYS B  29      19.518   5.973   0.002  1.00  0.00           H  
ATOM    982  HE2 LYS B  29      21.581   7.912  -1.034  1.00  0.00           H  
ATOM    983  HE3 LYS B  29      20.573   8.171   0.388  1.00  0.00           H  
ATOM    984  HZ1 LYS B  29      22.359   5.820   0.134  1.00  0.00           H  
ATOM    985  HZ2 LYS B  29      22.898   7.296   0.765  1.00  0.00           H  
ATOM    986  HZ3 LYS B  29      21.649   6.458   1.541  1.00  0.00           H  
ATOM    987  N   CYS B  30      20.070   1.533  -1.811  1.00  0.00           N  
ATOM    988  CA  CYS B  30      20.612   0.495  -0.937  1.00  0.00           C  
ATOM    989  C   CYS B  30      19.911  -0.845  -1.142  1.00  0.00           C  
ATOM    990  O   CYS B  30      19.482  -1.488  -0.180  1.00  0.00           O  
ATOM    991  CB  CYS B  30      20.467   0.913   0.529  1.00  0.00           C  
ATOM    992  SG  CYS B  30      21.492   2.341   1.019  1.00  0.00           S  
ATOM    993  H   CYS B  30      19.098   1.580  -1.954  1.00  0.00           H  
ATOM    994  HA  CYS B  30      21.660   0.380  -1.165  1.00  0.00           H  
ATOM    995  HB2 CYS B  30      19.436   1.175   0.719  1.00  0.00           H  
ATOM    996  HB3 CYS B  30      20.738   0.080   1.158  1.00  0.00           H  
ATOM    997  N   GLY B  31      19.799  -1.273  -2.387  1.00  0.00           N  
ATOM    998  CA  GLY B  31      19.155  -2.539  -2.667  1.00  0.00           C  
ATOM    999  C   GLY B  31      19.997  -3.410  -3.570  1.00  0.00           C  
ATOM   1000  O   GLY B  31      20.270  -3.044  -4.715  1.00  0.00           O  
ATOM   1001  H   GLY B  31      20.161  -0.733  -3.119  1.00  0.00           H  
ATOM   1002  HA2 GLY B  31      18.981  -3.057  -1.736  1.00  0.00           H  
ATOM   1003  HA3 GLY B  31      18.205  -2.349  -3.146  1.00  0.00           H  
TER    1007      NH2 B  32                                                      
ENDMDL                                                                          
