# Supplementary material for: Comparative Performance of High-Throughput Methods for Protein pKa Predictions
Source: J Chem Inf Model. 2023 Aug 8;63(16):5169–81. doi: 10.1021/acs.jcim.3c00165 (PMC10466379; doi:10.1021/acs.jcim.3c00165)
Supplement: Supplementary file 3 — ci3c00165_si_003.zip [file ci3c00165_si_003.zip › curated_pdbs/1beo_curated_17.pdb]

MODEL       16                                                                  
ATOM      1  N   THR A   1       0.790   1.390  -0.750  1.00  0.00           N  
ATOM      2  CA  THR A   1       2.048   2.156  -1.030  1.00  0.00           C  
ATOM      3  C   THR A   1       3.334   1.390  -0.627  1.00  0.00           C  
ATOM      4  O   THR A   1       4.337   1.986  -0.259  1.00  0.00           O  
ATOM      5  CB  THR A   1       1.917   3.569  -0.419  1.00  0.00           C  
ATOM      6  OG1 THR A   1       2.819   4.461  -1.066  1.00  0.00           O  
ATOM      7  CG2 THR A   1       2.141   3.575   1.102  1.00  0.00           C  
ATOM      8  H1  THR A   1       0.757   1.060   0.239  1.00  0.00           H  
ATOM      9  H2  THR A   1      -0.039   1.991  -0.946  1.00  0.00           H  
ATOM     10  H3  THR A   1       0.736   0.566  -1.379  1.00  0.00           H  
ATOM     11  HA  THR A   1       2.093   2.260  -2.106  1.00  0.00           H  
ATOM     12  HB  THR A   1       0.917   3.924  -0.621  1.00  0.00           H  
ATOM     13  HG1 THR A   1       2.908   5.278  -0.566  1.00  0.00           H  
ATOM     14 HG21 THR A   1       1.947   2.596   1.519  1.00  0.00           H  
ATOM     15 HG22 THR A   1       3.162   3.857   1.310  1.00  0.00           H  
ATOM     16 HG23 THR A   1       1.478   4.296   1.556  1.00  0.00           H  
ATOM     17  N   ALA A   2       3.322   0.071  -0.700  1.00  0.00           N  
ATOM     18  CA  ALA A   2       4.489  -0.809  -0.355  1.00  0.00           C  
ATOM     19  C   ALA A   2       5.597  -0.574  -1.398  1.00  0.00           C  
ATOM     20  O   ALA A   2       5.296  -0.415  -2.576  1.00  0.00           O  
ATOM     21  CB  ALA A   2       4.091  -2.296  -0.366  1.00  0.00           C  
ATOM     22  H   ALA A   2       2.513  -0.383  -1.003  1.00  0.00           H  
ATOM     23  HA  ALA A   2       4.861  -0.530   0.624  1.00  0.00           H  
ATOM     24  HB1 ALA A   2       3.037  -2.410  -0.568  1.00  0.00           H  
ATOM     25  HB2 ALA A   2       4.644  -2.819  -1.131  1.00  0.00           H  
ATOM     26  HB3 ALA A   2       4.328  -2.734   0.594  1.00  0.00           H  
ATOM     27  N   CYS A   3       6.845  -0.558  -0.969  1.00  0.00           N  
ATOM     28  CA  CYS A   3       8.006  -0.340  -1.902  1.00  0.00           C  
ATOM     29  C   CYS A   3       8.083  -1.507  -2.902  1.00  0.00           C  
ATOM     30  O   CYS A   3       7.897  -2.655  -2.530  1.00  0.00           O  
ATOM     31  CB  CYS A   3       9.379  -0.204  -1.223  1.00  0.00           C  
ATOM     32  SG  CYS A   3       9.319   0.351   0.504  1.00  0.00           S  
ATOM     33  H   CYS A   3       7.013  -0.695  -0.009  1.00  0.00           H  
ATOM     34  HA  CYS A   3       7.786   0.555  -2.475  1.00  0.00           H  
ATOM     35  HB2 CYS A   3       9.867  -1.163  -1.256  1.00  0.00           H  
ATOM     36  HB3 CYS A   3       9.986   0.475  -1.804  1.00  0.00           H  
ATOM     37  N   THR A   4       8.350  -1.180  -4.147  1.00  0.00           N  
ATOM     38  CA  THR A   4       8.466  -2.158  -5.275  1.00  0.00           C  
ATOM     39  C   THR A   4       9.759  -1.916  -6.090  1.00  0.00           C  
ATOM     40  O   THR A   4      10.105  -0.787  -6.410  1.00  0.00           O  
ATOM     41  CB  THR A   4       7.196  -1.998  -6.137  1.00  0.00           C  
ATOM     42  OG1 THR A   4       5.995  -2.108  -5.369  1.00  0.00           O  
ATOM     43  CG2 THR A   4       7.150  -3.056  -7.237  1.00  0.00           C  
ATOM     44  H   THR A   4       8.483  -0.238  -4.376  1.00  0.00           H  
ATOM     45  HA  THR A   4       8.485  -3.160  -4.868  1.00  0.00           H  
ATOM     46  HB  THR A   4       7.220  -1.032  -6.615  1.00  0.00           H  
ATOM     47  HG1 THR A   4       5.281  -1.659  -5.830  1.00  0.00           H  
ATOM     48 HG21 THR A   4       8.158  -3.312  -7.527  1.00  0.00           H  
ATOM     49 HG22 THR A   4       6.644  -3.932  -6.861  1.00  0.00           H  
ATOM     50 HG23 THR A   4       6.621  -2.650  -8.083  1.00  0.00           H  
ATOM     51  N   ALA A   5      10.459  -2.988  -6.420  1.00  0.00           N  
ATOM     52  CA  ALA A   5      11.743  -3.041  -7.208  1.00  0.00           C  
ATOM     53  C   ALA A   5      12.869  -2.105  -6.709  1.00  0.00           C  
ATOM     54  O   ALA A   5      13.355  -2.346  -5.613  1.00  0.00           O  
ATOM     55  CB  ALA A   5      11.387  -2.883  -8.692  1.00  0.00           C  
ATOM     56  H   ALA A   5      10.115  -3.857  -6.130  1.00  0.00           H  
ATOM     57  HA  ALA A   5      12.132  -4.041  -7.081  1.00  0.00           H  
ATOM     58  HB1 ALA A   5      10.672  -3.644  -8.971  1.00  0.00           H  
ATOM     59  HB2 ALA A   5      10.955  -1.907  -8.857  1.00  0.00           H  
ATOM     60  HB3 ALA A   5      12.278  -2.989  -9.297  1.00  0.00           H  
ATOM     61  N   THR A   6      13.285  -1.088  -7.451  1.00  0.00           N  
ATOM     62  CA  THR A   6      14.374  -0.130  -7.046  1.00  0.00           C  
ATOM     63  C   THR A   6      14.093   0.455  -5.647  1.00  0.00           C  
ATOM     64  O   THR A   6      15.024   0.634  -4.881  1.00  0.00           O  
ATOM     65  CB  THR A   6      14.581   0.994  -8.087  1.00  0.00           C  
ATOM     66  OG1 THR A   6      13.420   1.804  -8.246  1.00  0.00           O  
ATOM     67  CG2 THR A   6      15.017   0.418  -9.441  1.00  0.00           C  
ATOM     68  H   THR A   6      12.865  -0.939  -8.321  1.00  0.00           H  
ATOM     69  HA  THR A   6      15.284  -0.708  -6.964  1.00  0.00           H  
ATOM     70  HB  THR A   6      15.382   1.625  -7.729  1.00  0.00           H  
ATOM     71  HG1 THR A   6      12.701   1.295  -8.628  1.00  0.00           H  
ATOM     72 HG21 THR A   6      14.280  -0.281  -9.809  1.00  0.00           H  
ATOM     73 HG22 THR A   6      15.130   1.221 -10.156  1.00  0.00           H  
ATOM     74 HG23 THR A   6      15.966  -0.087  -9.331  1.00  0.00           H  
ATOM     75  N   GLN A   7      12.836   0.727  -5.340  1.00  0.00           N  
ATOM     76  CA  GLN A   7      12.388   1.285  -4.021  1.00  0.00           C  
ATOM     77  C   GLN A   7      12.852   0.351  -2.886  1.00  0.00           C  
ATOM     78  O   GLN A   7      13.396   0.810  -1.890  1.00  0.00           O  
ATOM     79  CB  GLN A   7      10.852   1.393  -3.975  1.00  0.00           C  
ATOM     80  CG  GLN A   7      10.315   2.429  -4.973  1.00  0.00           C  
ATOM     81  CD  GLN A   7       8.823   2.736  -4.761  1.00  0.00           C  
ATOM     82  OE1 GLN A   7       8.340   2.918  -3.658  1.00  0.00           O  
ATOM     83  NE2 GLN A   7       8.034   2.807  -5.796  1.00  0.00           N  
ATOM     84  H   GLN A   7      12.145   0.546  -6.012  1.00  0.00           H  
ATOM     85  HA  GLN A   7      12.824   2.257  -3.876  1.00  0.00           H  
ATOM     86  HB2 GLN A   7      10.418   0.432  -4.203  1.00  0.00           H  
ATOM     87  HB3 GLN A   7      10.559   1.685  -2.978  1.00  0.00           H  
ATOM     88  HG2 GLN A   7      10.872   3.347  -4.865  1.00  0.00           H  
ATOM     89  HG3 GLN A   7      10.457   2.052  -5.976  1.00  0.00           H  
ATOM     90 HE21 GLN A   7       8.389   2.665  -6.701  1.00  0.00           H  
ATOM     91 HE22 GLN A   7       7.084   3.005  -5.663  1.00  0.00           H  
ATOM     92  N   GLN A   8      12.628  -0.938  -3.078  1.00  0.00           N  
ATOM     93  CA  GLN A   8      13.006  -2.012  -2.102  1.00  0.00           C  
ATOM     94  C   GLN A   8      14.526  -2.145  -2.033  1.00  0.00           C  
ATOM     95  O   GLN A   8      15.049  -2.097  -0.937  1.00  0.00           O  
ATOM     96  CB  GLN A   8      12.422  -3.388  -2.451  1.00  0.00           C  
ATOM     97  CG  GLN A   8      10.929  -3.429  -2.131  1.00  0.00           C  
ATOM     98  CD  GLN A   8      10.400  -4.868  -2.194  1.00  0.00           C  
ATOM     99  OE1 GLN A   8      10.122  -5.360  -3.269  1.00  0.00           O  
ATOM    100  NE2 GLN A   8      10.242  -5.574  -1.106  1.00  0.00           N  
ATOM    101  H   GLN A   8      12.191  -1.211  -3.914  1.00  0.00           H  
ATOM    102  HA  GLN A   8      12.658  -1.703  -1.130  1.00  0.00           H  
ATOM    103  HB2 GLN A   8      12.568  -3.588  -3.502  1.00  0.00           H  
ATOM    104  HB3 GLN A   8      12.928  -4.144  -1.871  1.00  0.00           H  
ATOM    105  HG2 GLN A   8      10.791  -3.028  -1.138  1.00  0.00           H  
ATOM    106  HG3 GLN A   8      10.413  -2.815  -2.853  1.00  0.00           H  
ATOM    107 HE21 GLN A   8      10.460  -5.196  -0.228  1.00  0.00           H  
ATOM    108 HE22 GLN A   8       9.907  -6.490  -1.171  1.00  0.00           H  
ATOM    109  N   THR A   9      15.181  -2.302  -3.163  1.00  0.00           N  
ATOM    110  CA  THR A   9      16.679  -2.438  -3.184  1.00  0.00           C  
ATOM    111  C   THR A   9      17.377  -1.196  -2.593  1.00  0.00           C  
ATOM    112  O   THR A   9      18.463  -1.330  -2.056  1.00  0.00           O  
ATOM    113  CB  THR A   9      17.225  -2.854  -4.558  1.00  0.00           C  
ATOM    114  OG1 THR A   9      18.484  -3.508  -4.415  1.00  0.00           O  
ATOM    115  CG2 THR A   9      17.392  -1.668  -5.502  1.00  0.00           C  
ATOM    116  H   THR A   9      14.652  -2.326  -3.991  1.00  0.00           H  
ATOM    117  HA  THR A   9      16.869  -3.240  -2.481  1.00  0.00           H  
ATOM    118  HB  THR A   9      16.516  -3.543  -4.982  1.00  0.00           H  
ATOM    119  HG1 THR A   9      18.375  -4.276  -3.848  1.00  0.00           H  
ATOM    120 HG21 THR A   9      16.578  -0.978  -5.357  1.00  0.00           H  
ATOM    121 HG22 THR A   9      18.327  -1.178  -5.278  1.00  0.00           H  
ATOM    122 HG23 THR A   9      17.402  -2.025  -6.518  1.00  0.00           H  
ATOM    123  N   ALA A  10      16.779  -0.018  -2.669  1.00  0.00           N  
ATOM    124  CA  ALA A  10      17.357   1.253  -2.113  1.00  0.00           C  
ATOM    125  C   ALA A  10      17.302   1.035  -0.589  1.00  0.00           C  
ATOM    126  O   ALA A  10      18.291   1.229   0.112  1.00  0.00           O  
ATOM    127  CB  ALA A  10      16.515   2.474  -2.522  1.00  0.00           C  
ATOM    128  H   ALA A  10      15.901   0.036  -3.103  1.00  0.00           H  
ATOM    129  HA  ALA A  10      18.388   1.338  -2.419  1.00  0.00           H  
ATOM    130  HB1 ALA A  10      15.841   2.206  -3.321  1.00  0.00           H  
ATOM    131  HB2 ALA A  10      15.936   2.837  -1.684  1.00  0.00           H  
ATOM    132  HB3 ALA A  10      17.170   3.259  -2.865  1.00  0.00           H  
ATOM    133  N   ALA A  11      16.139   0.616  -0.111  1.00  0.00           N  
ATOM    134  CA  ALA A  11      15.898   0.329   1.338  1.00  0.00           C  
ATOM    135  C   ALA A  11      16.897  -0.759   1.761  1.00  0.00           C  
ATOM    136  O   ALA A  11      17.405  -0.682   2.861  1.00  0.00           O  
ATOM    137  CB  ALA A  11      14.467  -0.165   1.576  1.00  0.00           C  
ATOM    138  H   ALA A  11      15.393   0.470  -0.742  1.00  0.00           H  
ATOM    139  HA  ALA A  11      16.092   1.229   1.900  1.00  0.00           H  
ATOM    140  HB1 ALA A  11      13.788   0.382   0.941  1.00  0.00           H  
ATOM    141  HB2 ALA A  11      14.401  -1.221   1.351  1.00  0.00           H  
ATOM    142  HB3 ALA A  11      14.207  -0.001   2.612  1.00  0.00           H  
ATOM    143  N   TYR A  12      17.165  -1.726   0.899  1.00  0.00           N  
ATOM    144  CA  TYR A  12      18.113  -2.861   1.125  1.00  0.00           C  
ATOM    145  C   TYR A  12      19.493  -2.245   1.377  1.00  0.00           C  
ATOM    146  O   TYR A  12      20.113  -2.634   2.342  1.00  0.00           O  
ATOM    147  CB  TYR A  12      18.188  -3.796  -0.097  1.00  0.00           C  
ATOM    148  CG  TYR A  12      17.062  -4.808  -0.206  1.00  0.00           C  
ATOM    149  CD1 TYR A  12      15.909  -4.750   0.587  1.00  0.00           C  
ATOM    150  CD2 TYR A  12      17.194  -5.848  -1.134  1.00  0.00           C  
ATOM    151  CE1 TYR A  12      14.902  -5.710   0.453  1.00  0.00           C  
ATOM    152  CE2 TYR A  12      16.186  -6.814  -1.269  1.00  0.00           C  
ATOM    153  CZ  TYR A  12      15.033  -6.750  -0.473  1.00  0.00           C  
ATOM    154  OH  TYR A  12      14.019  -7.689  -0.575  1.00  0.00           O  
ATOM    155  H   TYR A  12      16.711  -1.697   0.035  1.00  0.00           H  
ATOM    156  HA  TYR A  12      17.801  -3.400   2.008  1.00  0.00           H  
ATOM    157  HB2 TYR A  12      18.193  -3.212  -0.998  1.00  0.00           H  
ATOM    158  HB3 TYR A  12      19.131  -4.325  -0.052  1.00  0.00           H  
ATOM    159  HD1 TYR A  12      15.794  -3.951   1.302  1.00  0.00           H  
ATOM    160  HD2 TYR A  12      18.078  -5.903  -1.752  1.00  0.00           H  
ATOM    161  HE1 TYR A  12      14.021  -5.646   1.073  1.00  0.00           H  
ATOM    162  HE2 TYR A  12      16.299  -7.612  -1.989  1.00  0.00           H  
ATOM    163  HH  TYR A  12      13.814  -7.835  -1.502  1.00  0.00           H  
ATOM    164  N   LYS A  13      19.945  -1.319   0.550  1.00  0.00           N  
ATOM    165  CA  LYS A  13      21.280  -0.647   0.713  1.00  0.00           C  
ATOM    166  C   LYS A  13      21.382  -0.129   2.163  1.00  0.00           C  
ATOM    167  O   LYS A  13      22.326  -0.488   2.856  1.00  0.00           O  
ATOM    168  CB  LYS A  13      21.416   0.518  -0.286  1.00  0.00           C  
ATOM    169  CG  LYS A  13      22.806   0.609  -0.940  1.00  0.00           C  
ATOM    170  CD  LYS A  13      23.640   1.744  -0.330  1.00  0.00           C  
ATOM    171  CE  LYS A  13      24.338   2.616  -1.387  1.00  0.00           C  
ATOM    172  NZ  LYS A  13      23.366   3.454  -2.153  1.00  0.00           N  
ATOM    173  H   LYS A  13      19.375  -1.055  -0.207  1.00  0.00           H  
ATOM    174  HA  LYS A  13      22.055  -1.381   0.545  1.00  0.00           H  
ATOM    175  HB2 LYS A  13      20.684   0.382  -1.067  1.00  0.00           H  
ATOM    176  HB3 LYS A  13      21.193   1.447   0.218  1.00  0.00           H  
ATOM    177  HG2 LYS A  13      23.335  -0.322  -0.806  1.00  0.00           H  
ATOM    178  HG3 LYS A  13      22.689   0.790  -2.000  1.00  0.00           H  
ATOM    179  HD2 LYS A  13      23.012   2.378   0.277  1.00  0.00           H  
ATOM    180  HD3 LYS A  13      24.393   1.300   0.307  1.00  0.00           H  
ATOM    181  HE2 LYS A  13      25.029   3.275  -0.883  1.00  0.00           H  
ATOM    182  HE3 LYS A  13      24.894   1.986  -2.067  1.00  0.00           H  
ATOM    183  HZ1 LYS A  13      22.600   3.793  -1.534  1.00  0.00           H  
ATOM    184  HZ2 LYS A  13      23.867   4.279  -2.540  1.00  0.00           H  
ATOM    185  HZ3 LYS A  13      22.958   2.905  -2.938  1.00  0.00           H  
ATOM    186  N   THR A  14      20.430   0.683   2.593  1.00  0.00           N  
ATOM    187  CA  THR A  14      20.428   1.249   3.987  1.00  0.00           C  
ATOM    188  C   THR A  14      20.164   0.190   5.083  1.00  0.00           C  
ATOM    189  O   THR A  14      21.087  -0.190   5.793  1.00  0.00           O  
ATOM    190  CB  THR A  14      19.440   2.436   4.077  1.00  0.00           C  
ATOM    191  OG1 THR A  14      19.737   3.447   3.116  1.00  0.00           O  
ATOM    192  CG2 THR A  14      19.411   3.081   5.472  1.00  0.00           C  
ATOM    193  H   THR A  14      19.695   0.924   1.973  1.00  0.00           H  
ATOM    194  HA  THR A  14      21.421   1.630   4.173  1.00  0.00           H  
ATOM    195  HB  THR A  14      18.449   2.062   3.867  1.00  0.00           H  
ATOM    196  HG1 THR A  14      20.664   3.690   3.179  1.00  0.00           H  
ATOM    197 HG21 THR A  14      20.108   2.583   6.128  1.00  0.00           H  
ATOM    198 HG22 THR A  14      19.678   4.126   5.401  1.00  0.00           H  
ATOM    199 HG23 THR A  14      18.414   2.998   5.882  1.00  0.00           H  
ATOM    200  N   LEU A  15      18.933  -0.264   5.213  1.00  0.00           N  
ATOM    201  CA  LEU A  15      18.479  -1.286   6.218  1.00  0.00           C  
ATOM    202  C   LEU A  15      19.336  -2.563   6.236  1.00  0.00           C  
ATOM    203  O   LEU A  15      19.606  -3.031   7.332  1.00  0.00           O  
ATOM    204  CB  LEU A  15      16.980  -1.522   5.974  1.00  0.00           C  
ATOM    205  CG  LEU A  15      16.390  -2.776   6.632  1.00  0.00           C  
ATOM    206  CD1 LEU A  15      14.972  -2.441   7.096  1.00  0.00           C  
ATOM    207  CD2 LEU A  15      16.325  -3.924   5.617  1.00  0.00           C  
ATOM    208  H   LEU A  15      18.250   0.095   4.604  1.00  0.00           H  
ATOM    209  HA  LEU A  15      18.581  -0.823   7.192  1.00  0.00           H  
ATOM    210  HB2 LEU A  15      16.461  -0.666   6.377  1.00  0.00           H  
ATOM    211  HB3 LEU A  15      16.796  -1.546   4.909  1.00  0.00           H  
ATOM    212  HG  LEU A  15      16.984  -3.061   7.489  1.00  0.00           H  
ATOM    213 HD11 LEU A  15      14.503  -1.767   6.393  1.00  0.00           H  
ATOM    214 HD12 LEU A  15      14.382  -3.342   7.170  1.00  0.00           H  
ATOM    215 HD13 LEU A  15      15.022  -1.968   8.066  1.00  0.00           H  
ATOM    216 HD21 LEU A  15      17.047  -3.770   4.828  1.00  0.00           H  
ATOM    217 HD22 LEU A  15      16.550  -4.850   6.124  1.00  0.00           H  
ATOM    218 HD23 LEU A  15      15.335  -3.987   5.188  1.00  0.00           H  
ATOM    219  N   VAL A  16      19.751  -3.105   5.104  1.00  0.00           N  
ATOM    220  CA  VAL A  16      20.593  -4.349   5.081  1.00  0.00           C  
ATOM    221  C   VAL A  16      22.008  -3.967   5.527  1.00  0.00           C  
ATOM    222  O   VAL A  16      22.521  -4.758   6.302  1.00  0.00           O  
ATOM    223  CB  VAL A  16      20.642  -5.090   3.732  1.00  0.00           C  
ATOM    224  CG1 VAL A  16      21.467  -6.381   3.819  1.00  0.00           C  
ATOM    225  CG2 VAL A  16      19.231  -5.422   3.230  1.00  0.00           C  
ATOM    226  H   VAL A  16      19.510  -2.685   4.250  1.00  0.00           H  
ATOM    227  HA  VAL A  16      20.192  -4.996   5.858  1.00  0.00           H  
ATOM    228  HB  VAL A  16      21.135  -4.456   3.011  1.00  0.00           H  
ATOM    229 HG11 VAL A  16      21.814  -6.545   4.830  1.00  0.00           H  
ATOM    230 HG12 VAL A  16      20.871  -7.221   3.495  1.00  0.00           H  
ATOM    231 HG13 VAL A  16      22.322  -6.280   3.168  1.00  0.00           H  
ATOM    232 HG21 VAL A  16      18.507  -4.779   3.708  1.00  0.00           H  
ATOM    233 HG22 VAL A  16      19.198  -5.258   2.163  1.00  0.00           H  
ATOM    234 HG23 VAL A  16      18.991  -6.455   3.442  1.00  0.00           H  
ATOM    235  N   SER A  17      22.607  -2.856   5.099  1.00  0.00           N  
ATOM    236  CA  SER A  17      23.996  -2.503   5.566  1.00  0.00           C  
ATOM    237  C   SER A  17      24.014  -2.450   7.109  1.00  0.00           C  
ATOM    238  O   SER A  17      25.021  -2.822   7.688  1.00  0.00           O  
ATOM    239  CB  SER A  17      24.500  -1.160   5.026  1.00  0.00           C  
ATOM    240  OG  SER A  17      24.899  -1.312   3.671  1.00  0.00           O  
ATOM    241  H   SER A  17      22.150  -2.241   4.471  1.00  0.00           H  
ATOM    242  HA  SER A  17      24.656  -3.302   5.250  1.00  0.00           H  
ATOM    243  HB2 SER A  17      23.722  -0.415   5.072  1.00  0.00           H  
ATOM    244  HB3 SER A  17      25.331  -0.830   5.637  1.00  0.00           H  
ATOM    245  HG  SER A  17      24.200  -0.952   3.115  1.00  0.00           H  
ATOM    246  N   ILE A  18      22.931  -2.012   7.736  1.00  0.00           N  
ATOM    247  CA  ILE A  18      22.795  -1.916   9.237  1.00  0.00           C  
ATOM    248  C   ILE A  18      22.585  -3.342   9.824  1.00  0.00           C  
ATOM    249  O   ILE A  18      22.788  -4.323   9.124  1.00  0.00           O  
ATOM    250  CB  ILE A  18      21.672  -0.868   9.475  1.00  0.00           C  
ATOM    251  CG1 ILE A  18      22.268   0.539   9.643  1.00  0.00           C  
ATOM    252  CG2 ILE A  18      20.642  -1.114  10.587  1.00  0.00           C  
ATOM    253  CD1 ILE A  18      23.138   0.676  10.900  1.00  0.00           C  
ATOM    254  H   ILE A  18      22.158  -1.736   7.190  1.00  0.00           H  
ATOM    255  HA  ILE A  18      23.735  -1.551   9.627  1.00  0.00           H  
ATOM    256  HB  ILE A  18      21.090  -0.832   8.568  1.00  0.00           H  
ATOM    257 HG12 ILE A  18      22.881   0.764   8.783  1.00  0.00           H  
ATOM    258 HG13 ILE A  18      21.466   1.262   9.686  1.00  0.00           H  
ATOM    259 HG21 ILE A  18      20.243  -2.113  10.502  1.00  0.00           H  
ATOM    260 HG22 ILE A  18      21.109  -0.993  11.555  1.00  0.00           H  
ATOM    261 HG23 ILE A  18      19.839  -0.400  10.492  1.00  0.00           H  
ATOM    262 HD11 ILE A  18      22.884  -0.087  11.621  1.00  0.00           H  
ATOM    263 HD12 ILE A  18      24.176   0.570  10.623  1.00  0.00           H  
ATOM    264 HD13 ILE A  18      22.987   1.652  11.337  1.00  0.00           H  
ATOM    265  N   LEU A  19      22.201  -3.525  11.078  1.00  0.00           N  
ATOM    266  CA  LEU A  19      21.966  -4.832  11.780  1.00  0.00           C  
ATOM    267  C   LEU A  19      23.317  -5.303  12.336  1.00  0.00           C  
ATOM    268  O   LEU A  19      23.453  -5.450  13.540  1.00  0.00           O  
ATOM    269  CB  LEU A  19      21.296  -5.929  10.916  1.00  0.00           C  
ATOM    270  CG  LEU A  19      20.077  -5.455  10.098  1.00  0.00           C  
ATOM    271  CD1 LEU A  19      19.484  -6.636   9.322  1.00  0.00           C  
ATOM    272  CD2 LEU A  19      18.974  -4.889  11.001  1.00  0.00           C  
ATOM    273  H   LEU A  19      22.052  -2.745  11.641  1.00  0.00           H  
ATOM    274  HA  LEU A  19      21.350  -4.600  12.641  1.00  0.00           H  
ATOM    275  HB2 LEU A  19      22.021  -6.335  10.228  1.00  0.00           H  
ATOM    276  HB3 LEU A  19      20.986  -6.723  11.580  1.00  0.00           H  
ATOM    277  HG  LEU A  19      20.379  -4.712   9.371  1.00  0.00           H  
ATOM    278 HD11 LEU A  19      19.617  -7.550   9.882  1.00  0.00           H  
ATOM    279 HD12 LEU A  19      18.429  -6.466   9.158  1.00  0.00           H  
ATOM    280 HD13 LEU A  19      19.984  -6.719   8.368  1.00  0.00           H  
ATOM    281 HD21 LEU A  19      18.692  -5.628  11.737  1.00  0.00           H  
ATOM    282 HD22 LEU A  19      19.329  -3.998  11.496  1.00  0.00           H  
ATOM    283 HD23 LEU A  19      18.115  -4.640  10.394  1.00  0.00           H  
ATOM    284  N   SER A  20      24.290  -5.520  11.472  1.00  0.00           N  
ATOM    285  CA  SER A  20      25.672  -5.970  11.844  1.00  0.00           C  
ATOM    286  C   SER A  20      26.650  -4.770  11.780  1.00  0.00           C  
ATOM    287  O   SER A  20      27.801  -4.919  11.389  1.00  0.00           O  
ATOM    288  CB  SER A  20      26.070  -7.114  10.896  1.00  0.00           C  
ATOM    289  OG  SER A  20      27.089  -7.895  11.505  1.00  0.00           O  
ATOM    290  H   SER A  20      24.105  -5.366  10.521  1.00  0.00           H  
ATOM    291  HA  SER A  20      25.647  -6.337  12.863  1.00  0.00           H  
ATOM    292  HB2 SER A  20      25.222  -7.748  10.696  1.00  0.00           H  
ATOM    293  HB3 SER A  20      26.412  -6.691   9.961  1.00  0.00           H  
ATOM    294  HG  SER A  20      27.936  -7.577  11.180  1.00  0.00           H  
ATOM    295  N   ASP A  21      26.190  -3.591  12.164  1.00  0.00           N  
ATOM    296  CA  ASP A  21      26.980  -2.319  12.175  1.00  0.00           C  
ATOM    297  C   ASP A  21      27.419  -1.929  13.602  1.00  0.00           C  
ATOM    298  O   ASP A  21      26.693  -2.147  14.563  1.00  0.00           O  
ATOM    299  CB  ASP A  21      26.104  -1.217  11.555  1.00  0.00           C  
ATOM    300  CG  ASP A  21      26.921  -0.045  10.996  1.00  0.00           C  
ATOM    301  OD1 ASP A  21      27.413  -0.156   9.882  1.00  0.00           O  
ATOM    302  OD2 ASP A  21      27.036   0.945  11.698  1.00  0.00           O  
ATOM    303  H   ASP A  21      25.262  -3.524  12.472  1.00  0.00           H  
ATOM    304  HA  ASP A  21      27.855  -2.445  11.553  1.00  0.00           H  
ATOM    305  HB2 ASP A  21      25.537  -1.649  10.745  1.00  0.00           H  
ATOM    306  HB3 ASP A  21      25.411  -0.853  12.298  1.00  0.00           H  
ATOM    307  N   ALA A  22      28.602  -1.356  13.715  1.00  0.00           N  
ATOM    308  CA  ALA A  22      29.213  -0.900  15.012  1.00  0.00           C  
ATOM    309  C   ALA A  22      28.250  -0.016  15.820  1.00  0.00           C  
ATOM    310  O   ALA A  22      28.092  -0.250  17.006  1.00  0.00           O  
ATOM    311  CB  ALA A  22      30.515  -0.132  14.755  1.00  0.00           C  
ATOM    312  H   ALA A  22      29.119  -1.217  12.891  1.00  0.00           H  
ATOM    313  HA  ALA A  22      29.434  -1.773  15.602  1.00  0.00           H  
ATOM    314  HB1 ALA A  22      31.152  -0.697  14.088  1.00  0.00           H  
ATOM    315  HB2 ALA A  22      30.278   0.819  14.302  1.00  0.00           H  
ATOM    316  HB3 ALA A  22      31.033   0.033  15.689  1.00  0.00           H  
ATOM    317  N   SER A  23      27.631   0.959  15.182  1.00  0.00           N  
ATOM    318  CA  SER A  23      26.661   1.891  15.851  1.00  0.00           C  
ATOM    319  C   SER A  23      25.515   1.071  16.468  1.00  0.00           C  
ATOM    320  O   SER A  23      25.229   1.285  17.634  1.00  0.00           O  
ATOM    321  CB  SER A  23      26.089   2.928  14.871  1.00  0.00           C  
ATOM    322  OG  SER A  23      25.395   3.922  15.623  1.00  0.00           O  
ATOM    323  H   SER A  23      27.822   1.063  14.225  1.00  0.00           H  
ATOM    324  HA  SER A  23      27.189   2.397  16.649  1.00  0.00           H  
ATOM    325  HB2 SER A  23      26.875   3.398  14.301  1.00  0.00           H  
ATOM    326  HB3 SER A  23      25.418   2.438  14.178  1.00  0.00           H  
ATOM    327  HG  SER A  23      26.013   4.552  16.008  1.00  0.00           H  
ATOM    328  N   PHE A  24      24.905   0.175  15.708  1.00  0.00           N  
ATOM    329  CA  PHE A  24      23.777  -0.695  16.183  1.00  0.00           C  
ATOM    330  C   PHE A  24      24.302  -1.612  17.297  1.00  0.00           C  
ATOM    331  O   PHE A  24      23.632  -1.705  18.313  1.00  0.00           O  
ATOM    332  CB  PHE A  24      23.163  -1.472  15.000  1.00  0.00           C  
ATOM    333  CG  PHE A  24      21.875  -2.187  15.358  1.00  0.00           C  
ATOM    334  CD1 PHE A  24      21.890  -3.501  15.848  1.00  0.00           C  
ATOM    335  CD2 PHE A  24      20.651  -1.521  15.199  1.00  0.00           C  
ATOM    336  CE1 PHE A  24      20.689  -4.139  16.177  1.00  0.00           C  
ATOM    337  CE2 PHE A  24      19.452  -2.162  15.528  1.00  0.00           C  
ATOM    338  CZ  PHE A  24      19.469  -3.472  16.018  1.00  0.00           C  
ATOM    339  H   PHE A  24      25.206   0.068  14.778  1.00  0.00           H  
ATOM    340  HA  PHE A  24      23.047  -0.048  16.647  1.00  0.00           H  
ATOM    341  HB2 PHE A  24      22.949  -0.773  14.206  1.00  0.00           H  
ATOM    342  HB3 PHE A  24      23.880  -2.189  14.623  1.00  0.00           H  
ATOM    343  HD1 PHE A  24      22.824  -4.027  15.975  1.00  0.00           H  
ATOM    344  HD2 PHE A  24      20.630  -0.509  14.821  1.00  0.00           H  
ATOM    345  HE1 PHE A  24      20.697  -5.152  16.552  1.00  0.00           H  
ATOM    346  HE2 PHE A  24      18.515  -1.638  15.401  1.00  0.00           H  
ATOM    347  HZ  PHE A  24      18.544  -3.965  16.270  1.00  0.00           H  
ATOM    348  N   ASN A  25      25.447  -2.243  17.112  1.00  0.00           N  
ATOM    349  CA  ASN A  25      26.062  -3.156  18.134  1.00  0.00           C  
ATOM    350  C   ASN A  25      26.264  -2.360  19.438  1.00  0.00           C  
ATOM    351  O   ASN A  25      25.894  -2.821  20.506  1.00  0.00           O  
ATOM    352  CB  ASN A  25      27.428  -3.692  17.670  1.00  0.00           C  
ATOM    353  CG  ASN A  25      27.259  -4.892  16.728  1.00  0.00           C  
ATOM    354  OD1 ASN A  25      27.668  -4.841  15.587  1.00  0.00           O  
ATOM    355  ND2 ASN A  25      26.674  -5.989  17.134  1.00  0.00           N  
ATOM    356  H   ASN A  25      25.923  -2.102  16.264  1.00  0.00           H  
ATOM    357  HA  ASN A  25      25.387  -3.973  18.324  1.00  0.00           H  
ATOM    358  HB2 ASN A  25      27.970  -2.912  17.153  1.00  0.00           H  
ATOM    359  HB3 ASN A  25      28.001  -4.005  18.533  1.00  0.00           H  
ATOM    360 HD21 ASN A  25      26.333  -6.060  18.052  1.00  0.00           H  
ATOM    361 HD22 ASN A  25      26.579  -6.740  16.513  1.00  0.00           H  
ATOM    362  N   GLN A  26      26.839  -1.180  19.316  1.00  0.00           N  
ATOM    363  CA  GLN A  26      27.127  -0.240  20.449  1.00  0.00           C  
ATOM    364  C   GLN A  26      25.830   0.122  21.185  1.00  0.00           C  
ATOM    365  O   GLN A  26      25.754  -0.081  22.383  1.00  0.00           O  
ATOM    366  CB  GLN A  26      27.776   1.056  19.931  1.00  0.00           C  
ATOM    367  CG  GLN A  26      28.769   1.718  20.888  1.00  0.00           C  
ATOM    368  CD  GLN A  26      28.418   1.552  22.371  1.00  0.00           C  
ATOM    369  OE1 GLN A  26      28.905   0.643  23.011  1.00  0.00           O  
ATOM    370  NE2 GLN A  26      27.599   2.380  22.960  1.00  0.00           N  
ATOM    371  H   GLN A  26      27.098  -0.893  18.413  1.00  0.00           H  
ATOM    372  HA  GLN A  26      27.798  -0.728  21.135  1.00  0.00           H  
ATOM    373  HB2 GLN A  26      28.323   0.832  19.031  1.00  0.00           H  
ATOM    374  HB3 GLN A  26      27.000   1.767  19.683  1.00  0.00           H  
ATOM    375  HG2 GLN A  26      29.738   1.284  20.711  1.00  0.00           H  
ATOM    376  HG3 GLN A  26      28.797   2.769  20.638  1.00  0.00           H  
ATOM    377 HE21 GLN A  26      27.192   3.126  22.471  1.00  0.00           H  
ATOM    378 HE22 GLN A  26      27.390   2.246  23.909  1.00  0.00           H  
ATOM    379  N   CYS A  27      24.858   0.638  20.462  1.00  0.00           N  
ATOM    380  CA  CYS A  27      23.531   1.036  21.042  1.00  0.00           C  
ATOM    381  C   CYS A  27      22.822  -0.187  21.655  1.00  0.00           C  
ATOM    382  O   CYS A  27      22.129  -0.009  22.643  1.00  0.00           O  
ATOM    383  CB  CYS A  27      22.650   1.755  20.006  1.00  0.00           C  
ATOM    384  SG  CYS A  27      22.586   3.501  20.488  1.00  0.00           S  
ATOM    385  H   CYS A  27      25.036   0.752  19.504  1.00  0.00           H  
ATOM    386  HA  CYS A  27      23.756   1.715  21.856  1.00  0.00           H  
ATOM    387  HB2 CYS A  27      23.091   1.653  19.026  1.00  0.00           H  
ATOM    388  HB3 CYS A  27      21.650   1.349  19.999  1.00  0.00           H  
ATOM    389  N   SER A  28      22.998  -1.374  21.098  1.00  0.00           N  
ATOM    390  CA  SER A  28      22.370  -2.639  21.611  1.00  0.00           C  
ATOM    391  C   SER A  28      22.917  -2.941  23.016  1.00  0.00           C  
ATOM    392  O   SER A  28      22.140  -3.354  23.864  1.00  0.00           O  
ATOM    393  CB  SER A  28      22.670  -3.820  20.672  1.00  0.00           C  
ATOM    394  OG  SER A  28      22.065  -5.021  21.151  1.00  0.00           O  
ATOM    395  H   SER A  28      23.577  -1.447  20.304  1.00  0.00           H  
ATOM    396  HA  SER A  28      21.302  -2.491  21.683  1.00  0.00           H  
ATOM    397  HB2 SER A  28      22.277  -3.609  19.691  1.00  0.00           H  
ATOM    398  HB3 SER A  28      23.743  -3.933  20.582  1.00  0.00           H  
ATOM    399  HG  SER A  28      21.325  -5.263  20.591  1.00  0.00           H  
ATOM    400  N   THR A  29      24.206  -2.738  23.236  1.00  0.00           N  
ATOM    401  CA  THR A  29      24.893  -2.983  24.552  1.00  0.00           C  
ATOM    402  C   THR A  29      24.208  -2.206  25.696  1.00  0.00           C  
ATOM    403  O   THR A  29      24.094  -2.760  26.779  1.00  0.00           O  
ATOM    404  CB  THR A  29      26.382  -2.611  24.410  1.00  0.00           C  
ATOM    405  OG1 THR A  29      27.023  -3.550  23.549  1.00  0.00           O  
ATOM    406  CG2 THR A  29      27.128  -2.570  25.751  1.00  0.00           C  
ATOM    407  H   THR A  29      24.764  -2.404  22.497  1.00  0.00           H  
ATOM    408  HA  THR A  29      24.814  -4.033  24.776  1.00  0.00           H  
ATOM    409  HB  THR A  29      26.434  -1.636  23.951  1.00  0.00           H  
ATOM    410  HG1 THR A  29      27.904  -3.226  23.337  1.00  0.00           H  
ATOM    411 HG21 THR A  29      26.625  -3.203  26.467  1.00  0.00           H  
ATOM    412 HG22 THR A  29      28.149  -2.903  25.624  1.00  0.00           H  
ATOM    413 HG23 THR A  29      27.128  -1.554  26.117  1.00  0.00           H  
ATOM    414  N   ASP A  30      23.775  -0.984  25.449  1.00  0.00           N  
ATOM    415  CA  ASP A  30      23.091  -0.119  26.465  1.00  0.00           C  
ATOM    416  C   ASP A  30      21.629  -0.567  26.588  1.00  0.00           C  
ATOM    417  O   ASP A  30      21.179  -0.851  27.686  1.00  0.00           O  
ATOM    418  CB  ASP A  30      23.147   1.378  26.094  1.00  0.00           C  
ATOM    419  CG  ASP A  30      23.664   2.221  27.271  1.00  0.00           C  
ATOM    420  OD1 ASP A  30      24.867   2.277  27.473  1.00  0.00           O  
ATOM    421  OD2 ASP A  30      22.861   2.813  27.975  1.00  0.00           O  
ATOM    422  H   ASP A  30      23.907  -0.625  24.549  1.00  0.00           H  
ATOM    423  HA  ASP A  30      23.564  -0.282  27.420  1.00  0.00           H  
ATOM    424  HB2 ASP A  30      23.774   1.551  25.231  1.00  0.00           H  
ATOM    425  HB3 ASP A  30      22.152   1.720  25.845  1.00  0.00           H  
ATOM    426  N   SER A  31      20.934  -0.616  25.470  1.00  0.00           N  
ATOM    427  CA  SER A  31      19.498  -1.030  25.397  1.00  0.00           C  
ATOM    428  C   SER A  31      19.177  -1.567  23.992  1.00  0.00           C  
ATOM    429  O   SER A  31      19.044  -2.771  23.848  1.00  0.00           O  
ATOM    430  CB  SER A  31      18.628   0.169  25.809  1.00  0.00           C  
ATOM    431  OG  SER A  31      17.250  -0.180  25.778  1.00  0.00           O  
ATOM    432  H   SER A  31      21.391  -0.367  24.637  1.00  0.00           H  
ATOM    433  HA  SER A  31      19.354  -1.837  26.100  1.00  0.00           H  
ATOM    434  HB2 SER A  31      18.880   0.443  26.820  1.00  0.00           H  
ATOM    435  HB3 SER A  31      18.843   1.007  25.161  1.00  0.00           H  
ATOM    436  HG  SER A  31      16.729   0.623  25.862  1.00  0.00           H  
ATOM    437  N   GLY A  32      19.050  -0.714  22.994  1.00  0.00           N  
ATOM    438  CA  GLY A  32      18.736  -1.150  21.597  1.00  0.00           C  
ATOM    439  C   GLY A  32      17.229  -1.284  21.355  1.00  0.00           C  
ATOM    440  O   GLY A  32      16.852  -1.175  20.199  1.00  0.00           O  
ATOM    441  H   GLY A  32      19.159   0.246  23.160  1.00  0.00           H  
ATOM    442  HA2 GLY A  32      19.130  -0.420  20.906  1.00  0.00           H  
ATOM    443  HA3 GLY A  32      19.207  -2.101  21.398  1.00  0.00           H  
ATOM    444  N   TYR A  33      16.394  -1.511  22.361  1.00  0.00           N  
ATOM    445  CA  TYR A  33      14.909  -1.654  22.212  1.00  0.00           C  
ATOM    446  C   TYR A  33      14.462  -2.936  21.470  1.00  0.00           C  
ATOM    447  O   TYR A  33      13.279  -3.227  21.491  1.00  0.00           O  
ATOM    448  CB  TYR A  33      14.443  -0.294  21.645  1.00  0.00           C  
ATOM    449  CG  TYR A  33      13.355  -0.365  20.593  1.00  0.00           C  
ATOM    450  CD1 TYR A  33      12.023  -0.692  20.882  1.00  0.00           C  
ATOM    451  CD2 TYR A  33      13.727  -0.086  19.277  1.00  0.00           C  
ATOM    452  CE1 TYR A  33      11.080  -0.737  19.852  1.00  0.00           C  
ATOM    453  CE2 TYR A  33      12.785  -0.128  18.250  1.00  0.00           C  
ATOM    454  CZ  TYR A  33      11.456  -0.456  18.529  1.00  0.00           C  
ATOM    455  OH  TYR A  33      10.548  -0.491  17.489  1.00  0.00           O  
ATOM    456  H   TYR A  33      16.744  -1.593  23.273  1.00  0.00           H  
ATOM    457  HA  TYR A  33      14.490  -1.743  23.203  1.00  0.00           H  
ATOM    458  HB2 TYR A  33      14.135   0.331  22.464  1.00  0.00           H  
ATOM    459  HB3 TYR A  33      15.306   0.207  21.230  1.00  0.00           H  
ATOM    460  HD1 TYR A  33      11.713  -0.912  21.892  1.00  0.00           H  
ATOM    461  HD2 TYR A  33      14.753   0.165  19.051  1.00  0.00           H  
ATOM    462  HE1 TYR A  33      10.059  -0.991  20.095  1.00  0.00           H  
ATOM    463  HE2 TYR A  33      13.092   0.091  17.241  1.00  0.00           H  
ATOM    464  HH  TYR A  33       9.975  -1.259  17.602  1.00  0.00           H  
ATOM    465  N   SER A  34      15.331  -3.703  20.829  1.00  0.00           N  
ATOM    466  CA  SER A  34      15.009  -4.962  20.075  1.00  0.00           C  
ATOM    467  C   SER A  34      14.332  -4.584  18.744  1.00  0.00           C  
ATOM    468  O   SER A  34      13.365  -5.202  18.319  1.00  0.00           O  
ATOM    469  CB  SER A  34      14.157  -5.955  20.893  1.00  0.00           C  
ATOM    470  OG  SER A  34      14.646  -6.198  22.212  1.00  0.00           O  
ATOM    471  H   SER A  34      16.275  -3.456  20.823  1.00  0.00           H  
ATOM    472  HA  SER A  34      15.957  -5.417  19.813  1.00  0.00           H  
ATOM    473  HB2 SER A  34      13.154  -5.576  20.982  1.00  0.00           H  
ATOM    474  HB3 SER A  34      14.097  -6.876  20.324  1.00  0.00           H  
ATOM    475  HG  SER A  34      15.379  -5.617  22.436  1.00  0.00           H  
ATOM    476  N   MET A  35      14.849  -3.561  18.081  1.00  0.00           N  
ATOM    477  CA  MET A  35      14.328  -3.049  16.768  1.00  0.00           C  
ATOM    478  C   MET A  35      14.256  -4.156  15.697  1.00  0.00           C  
ATOM    479  O   MET A  35      13.435  -4.040  14.802  1.00  0.00           O  
ATOM    480  CB  MET A  35      15.209  -1.888  16.276  1.00  0.00           C  
ATOM    481  CG  MET A  35      14.426  -0.916  15.388  1.00  0.00           C  
ATOM    482  SD  MET A  35      15.159  -0.929  13.732  1.00  0.00           S  
ATOM    483  CE  MET A  35      14.721   0.761  13.260  1.00  0.00           C  
ATOM    484  H   MET A  35      15.626  -3.105  18.466  1.00  0.00           H  
ATOM    485  HA  MET A  35      13.328  -2.679  16.931  1.00  0.00           H  
ATOM    486  HB2 MET A  35      15.596  -1.351  17.129  1.00  0.00           H  
ATOM    487  HB3 MET A  35      16.040  -2.288  15.713  1.00  0.00           H  
ATOM    488  HG2 MET A  35      13.390  -1.217  15.331  1.00  0.00           H  
ATOM    489  HG3 MET A  35      14.491   0.081  15.799  1.00  0.00           H  
ATOM    490  HE1 MET A  35      13.688   0.943  13.522  1.00  0.00           H  
ATOM    491  HE2 MET A  35      15.350   1.463  13.785  1.00  0.00           H  
ATOM    492  HE3 MET A  35      14.867   0.881  12.196  1.00  0.00           H  
ATOM    493  N   LEU A  36      15.075  -5.187  15.780  1.00  0.00           N  
ATOM    494  CA  LEU A  36      15.075  -6.310  14.787  1.00  0.00           C  
ATOM    495  C   LEU A  36      14.309  -7.567  15.246  1.00  0.00           C  
ATOM    496  O   LEU A  36      14.045  -8.397  14.394  1.00  0.00           O  
ATOM    497  CB  LEU A  36      16.538  -6.590  14.380  1.00  0.00           C  
ATOM    498  CG  LEU A  36      17.248  -7.679  15.203  1.00  0.00           C  
ATOM    499  CD1 LEU A  36      17.094  -9.050  14.531  1.00  0.00           C  
ATOM    500  CD2 LEU A  36      18.737  -7.335  15.329  1.00  0.00           C  
ATOM    501  H   LEU A  36      15.713  -5.229  16.521  1.00  0.00           H  
ATOM    502  HA  LEU A  36      14.559  -5.948  13.910  1.00  0.00           H  
ATOM    503  HB2 LEU A  36      16.548  -6.897  13.346  1.00  0.00           H  
ATOM    504  HB3 LEU A  36      17.095  -5.665  14.450  1.00  0.00           H  
ATOM    505  HG  LEU A  36      16.807  -7.737  16.188  1.00  0.00           H  
ATOM    506 HD11 LEU A  36      16.359  -8.995  13.742  1.00  0.00           H  
ATOM    507 HD12 LEU A  36      18.035  -9.372  14.110  1.00  0.00           H  
ATOM    508 HD13 LEU A  36      16.767  -9.772  15.266  1.00  0.00           H  
ATOM    509 HD21 LEU A  36      18.938  -6.379  14.870  1.00  0.00           H  
ATOM    510 HD22 LEU A  36      19.005  -7.291  16.374  1.00  0.00           H  
ATOM    511 HD23 LEU A  36      19.333  -8.092  14.840  1.00  0.00           H  
ATOM    512  N   THR A  37      13.956  -7.727  16.506  1.00  0.00           N  
ATOM    513  CA  THR A  37      13.211  -8.930  17.010  1.00  0.00           C  
ATOM    514  C   THR A  37      11.774  -8.551  17.422  1.00  0.00           C  
ATOM    515  O   THR A  37      10.905  -9.410  17.442  1.00  0.00           O  
ATOM    516  CB  THR A  37      14.043  -9.501  18.179  1.00  0.00           C  
ATOM    517  OG1 THR A  37      15.365  -9.840  17.760  1.00  0.00           O  
ATOM    518  CG2 THR A  37      13.407 -10.728  18.845  1.00  0.00           C  
ATOM    519  H   THR A  37      14.178  -7.039  17.177  1.00  0.00           H  
ATOM    520  HA  THR A  37      13.155  -9.669  16.223  1.00  0.00           H  
ATOM    521  HB  THR A  37      14.128  -8.724  18.924  1.00  0.00           H  
ATOM    522  HG1 THR A  37      15.333 -10.480  17.043  1.00  0.00           H  
ATOM    523 HG21 THR A  37      12.709 -11.194  18.166  1.00  0.00           H  
ATOM    524 HG22 THR A  37      14.176 -11.438  19.113  1.00  0.00           H  
ATOM    525 HG23 THR A  37      12.886 -10.415  19.737  1.00  0.00           H  
ATOM    526  N   ALA A  38      11.532  -7.296  17.743  1.00  0.00           N  
ATOM    527  CA  ALA A  38      10.207  -6.759  18.167  1.00  0.00           C  
ATOM    528  C   ALA A  38       9.521  -5.888  17.099  1.00  0.00           C  
ATOM    529  O   ALA A  38      10.143  -5.037  16.480  1.00  0.00           O  
ATOM    530  CB  ALA A  38      10.497  -5.951  19.432  1.00  0.00           C  
ATOM    531  H   ALA A  38      12.261  -6.642  17.713  1.00  0.00           H  
ATOM    532  HA  ALA A  38       9.556  -7.571  18.445  1.00  0.00           H  
ATOM    533  HB1 ALA A  38      11.170  -6.523  20.056  1.00  0.00           H  
ATOM    534  HB2 ALA A  38      10.974  -5.020  19.152  1.00  0.00           H  
ATOM    535  HB3 ALA A  38       9.578  -5.762  19.960  1.00  0.00           H  
ATOM    536  N   LYS A  39       8.236  -6.112  16.904  1.00  0.00           N  
ATOM    537  CA  LYS A  39       7.422  -5.342  15.906  1.00  0.00           C  
ATOM    538  C   LYS A  39       6.884  -4.030  16.511  1.00  0.00           C  
ATOM    539  O   LYS A  39       6.595  -3.114  15.760  1.00  0.00           O  
ATOM    540  CB  LYS A  39       6.307  -6.215  15.299  1.00  0.00           C  
ATOM    541  CG  LYS A  39       5.087  -6.442  16.204  1.00  0.00           C  
ATOM    542  CD  LYS A  39       5.099  -7.856  16.799  1.00  0.00           C  
ATOM    543  CE  LYS A  39       3.699  -8.481  16.784  1.00  0.00           C  
ATOM    544  NZ  LYS A  39       3.381  -9.119  15.468  1.00  0.00           N  
ATOM    545  H   LYS A  39       7.787  -6.807  17.435  1.00  0.00           H  
ATOM    546  HA  LYS A  39       8.104  -5.046  15.115  1.00  0.00           H  
ATOM    547  HB2 LYS A  39       5.960  -5.708  14.413  1.00  0.00           H  
ATOM    548  HB3 LYS A  39       6.729  -7.167  15.002  1.00  0.00           H  
ATOM    549  HG2 LYS A  39       5.072  -5.714  17.002  1.00  0.00           H  
ATOM    550  HG3 LYS A  39       4.193  -6.321  15.609  1.00  0.00           H  
ATOM    551  HD2 LYS A  39       5.772  -8.487  16.237  1.00  0.00           H  
ATOM    552  HD3 LYS A  39       5.445  -7.798  17.820  1.00  0.00           H  
ATOM    553  HE2 LYS A  39       3.647  -9.236  17.552  1.00  0.00           H  
ATOM    554  HE3 LYS A  39       2.961  -7.721  17.005  1.00  0.00           H  
ATOM    555  HZ1 LYS A  39       4.235  -9.535  15.039  1.00  0.00           H  
ATOM    556  HZ2 LYS A  39       2.677  -9.875  15.615  1.00  0.00           H  
ATOM    557  HZ3 LYS A  39       2.982  -8.418  14.813  1.00  0.00           H  
ATOM    558  N   ALA A  40       6.759  -3.943  17.823  1.00  0.00           N  
ATOM    559  CA  ALA A  40       6.254  -2.731  18.545  1.00  0.00           C  
ATOM    560  C   ALA A  40       7.335  -1.649  18.707  1.00  0.00           C  
ATOM    561  O   ALA A  40       8.519  -1.928  18.584  1.00  0.00           O  
ATOM    562  CB  ALA A  40       5.820  -3.133  19.959  1.00  0.00           C  
ATOM    563  H   ALA A  40       7.010  -4.712  18.377  1.00  0.00           H  
ATOM    564  HA  ALA A  40       5.395  -2.323  18.035  1.00  0.00           H  
ATOM    565  HB1 ALA A  40       5.237  -4.040  19.919  1.00  0.00           H  
ATOM    566  HB2 ALA A  40       6.701  -3.302  20.565  1.00  0.00           H  
ATOM    567  HB3 ALA A  40       5.233  -2.341  20.399  1.00  0.00           H  
ATOM    568  N   LEU A  41       6.899  -0.438  18.990  1.00  0.00           N  
ATOM    569  CA  LEU A  41       7.790   0.751  19.198  1.00  0.00           C  
ATOM    570  C   LEU A  41       8.068   0.937  20.710  1.00  0.00           C  
ATOM    571  O   LEU A  41       7.330   0.384  21.517  1.00  0.00           O  
ATOM    572  CB  LEU A  41       7.133   1.991  18.573  1.00  0.00           C  
ATOM    573  CG  LEU A  41       7.016   1.866  17.046  1.00  0.00           C  
ATOM    574  CD1 LEU A  41       6.224   3.049  16.486  1.00  0.00           C  
ATOM    575  CD2 LEU A  41       8.397   1.831  16.377  1.00  0.00           C  
ATOM    576  H   LEU A  41       5.933  -0.290  19.079  1.00  0.00           H  
ATOM    577  HA  LEU A  41       8.733   0.551  18.709  1.00  0.00           H  
ATOM    578  HB2 LEU A  41       6.142   2.111  18.988  1.00  0.00           H  
ATOM    579  HB3 LEU A  41       7.720   2.866  18.812  1.00  0.00           H  
ATOM    580  HG  LEU A  41       6.473   0.962  16.809  1.00  0.00           H  
ATOM    581 HD11 LEU A  41       6.688   3.973  16.794  1.00  0.00           H  
ATOM    582 HD12 LEU A  41       6.208   2.992  15.405  1.00  0.00           H  
ATOM    583 HD13 LEU A  41       5.211   3.010  16.861  1.00  0.00           H  
ATOM    584 HD21 LEU A  41       9.144   2.230  17.046  1.00  0.00           H  
ATOM    585 HD22 LEU A  41       8.640   0.806  16.144  1.00  0.00           H  
ATOM    586 HD23 LEU A  41       8.385   2.409  15.465  1.00  0.00           H  
ATOM    587  N   PRO A  42       9.093   1.684  21.099  1.00  0.00           N  
ATOM    588  CA  PRO A  42       9.442   1.915  22.538  1.00  0.00           C  
ATOM    589  C   PRO A  42       8.618   3.003  23.251  1.00  0.00           C  
ATOM    590  O   PRO A  42       8.010   3.861  22.628  1.00  0.00           O  
ATOM    591  CB  PRO A  42      10.935   2.245  22.504  1.00  0.00           C  
ATOM    592  CG  PRO A  42      11.231   2.793  21.106  1.00  0.00           C  
ATOM    593  CD  PRO A  42      10.049   2.404  20.208  1.00  0.00           C  
ATOM    594  HA  PRO A  42       9.343   0.989  23.083  1.00  0.00           H  
ATOM    595  HB2 PRO A  42      11.170   2.984  23.257  1.00  0.00           H  
ATOM    596  HB3 PRO A  42      11.518   1.351  22.662  1.00  0.00           H  
ATOM    597  HG2 PRO A  42      11.343   3.866  21.157  1.00  0.00           H  
ATOM    598  HG3 PRO A  42      12.134   2.342  20.723  1.00  0.00           H  
ATOM    599  HD2 PRO A  42       9.596   3.298  19.803  1.00  0.00           H  
ATOM    600  HD3 PRO A  42      10.376   1.746  19.417  1.00  0.00           H  
ATOM    601  N   THR A  43       8.622   2.940  24.564  1.00  0.00           N  
ATOM    602  CA  THR A  43       7.893   3.895  25.460  1.00  0.00           C  
ATOM    603  C   THR A  43       8.749   5.134  25.792  1.00  0.00           C  
ATOM    604  O   THR A  43       9.963   5.094  25.671  1.00  0.00           O  
ATOM    605  CB  THR A  43       7.429   3.187  26.750  1.00  0.00           C  
ATOM    606  OG1 THR A  43       8.321   2.158  27.176  1.00  0.00           O  
ATOM    607  CG2 THR A  43       6.028   2.614  26.518  1.00  0.00           C  
ATOM    608  H   THR A  43       9.129   2.230  25.013  1.00  0.00           H  
ATOM    609  HA  THR A  43       7.021   4.239  24.924  1.00  0.00           H  
ATOM    610  HB  THR A  43       7.348   3.914  27.541  1.00  0.00           H  
ATOM    611  HG1 THR A  43       8.178   1.996  28.111  1.00  0.00           H  
ATOM    612 HG21 THR A  43       5.958   2.190  25.526  1.00  0.00           H  
ATOM    613 HG22 THR A  43       5.818   1.848  27.252  1.00  0.00           H  
ATOM    614 HG23 THR A  43       5.308   3.412  26.615  1.00  0.00           H  
ATOM    615  N   THR A  44       8.107   6.214  26.202  1.00  0.00           N  
ATOM    616  CA  THR A  44       8.752   7.526  26.575  1.00  0.00           C  
ATOM    617  C   THR A  44      10.050   7.369  27.395  1.00  0.00           C  
ATOM    618  O   THR A  44      11.022   8.048  27.099  1.00  0.00           O  
ATOM    619  CB  THR A  44       7.719   8.459  27.237  1.00  0.00           C  
ATOM    620  OG1 THR A  44       8.305   9.715  27.571  1.00  0.00           O  
ATOM    621  CG2 THR A  44       7.006   7.823  28.444  1.00  0.00           C  
ATOM    622  H   THR A  44       7.129   6.162  26.268  1.00  0.00           H  
ATOM    623  HA  THR A  44       9.053   7.978  25.640  1.00  0.00           H  
ATOM    624  HB  THR A  44       6.979   8.662  26.477  1.00  0.00           H  
ATOM    625  HG1 THR A  44       8.508   9.774  28.510  1.00  0.00           H  
ATOM    626 HG21 THR A  44       6.515   6.909  28.143  1.00  0.00           H  
ATOM    627 HG22 THR A  44       7.719   7.612  29.226  1.00  0.00           H  
ATOM    628 HG23 THR A  44       6.263   8.511  28.817  1.00  0.00           H  
ATOM    629  N   ALA A  45      10.065   6.496  28.384  1.00  0.00           N  
ATOM    630  CA  ALA A  45      11.256   6.225  29.261  1.00  0.00           C  
ATOM    631  C   ALA A  45      12.398   5.728  28.357  1.00  0.00           C  
ATOM    632  O   ALA A  45      13.509   6.230  28.464  1.00  0.00           O  
ATOM    633  CB  ALA A  45      10.924   5.156  30.313  1.00  0.00           C  
ATOM    634  H   ALA A  45       9.244   5.989  28.546  1.00  0.00           H  
ATOM    635  HA  ALA A  45      11.557   7.146  29.740  1.00  0.00           H  
ATOM    636  HB1 ALA A  45      10.591   4.250  29.827  1.00  0.00           H  
ATOM    637  HB2 ALA A  45      11.801   4.935  30.904  1.00  0.00           H  
ATOM    638  HB3 ALA A  45      10.142   5.519  30.963  1.00  0.00           H  
ATOM    639  N   GLN A  46      12.100   4.774  27.492  1.00  0.00           N  
ATOM    640  CA  GLN A  46      13.074   4.174  26.524  1.00  0.00           C  
ATOM    641  C   GLN A  46      13.515   5.280  25.547  1.00  0.00           C  
ATOM    642  O   GLN A  46      14.677   5.306  25.181  1.00  0.00           O  
ATOM    643  CB  GLN A  46      12.449   2.998  25.751  1.00  0.00           C  
ATOM    644  CG  GLN A  46      11.821   1.949  26.684  1.00  0.00           C  
ATOM    645  CD  GLN A  46      12.778   0.790  26.995  1.00  0.00           C  
ATOM    646  OE1 GLN A  46      13.911   1.000  27.387  1.00  0.00           O  
ATOM    647  NE2 GLN A  46      12.392  -0.448  26.847  1.00  0.00           N  
ATOM    648  H   GLN A  46      11.178   4.435  27.467  1.00  0.00           H  
ATOM    649  HA  GLN A  46      13.943   3.844  27.073  1.00  0.00           H  
ATOM    650  HB2 GLN A  46      11.679   3.374  25.095  1.00  0.00           H  
ATOM    651  HB3 GLN A  46      13.212   2.521  25.151  1.00  0.00           H  
ATOM    652  HG2 GLN A  46      11.544   2.419  27.614  1.00  0.00           H  
ATOM    653  HG3 GLN A  46      10.932   1.559  26.207  1.00  0.00           H  
ATOM    654 HE21 GLN A  46      11.487  -0.656  26.533  1.00  0.00           H  
ATOM    655 HE22 GLN A  46      13.016  -1.174  27.052  1.00  0.00           H  
ATOM    656  N   TYR A  47      12.609   6.159  25.153  1.00  0.00           N  
ATOM    657  CA  TYR A  47      12.868   7.299  24.212  1.00  0.00           C  
ATOM    658  C   TYR A  47      13.929   8.261  24.768  1.00  0.00           C  
ATOM    659  O   TYR A  47      14.954   8.381  24.119  1.00  0.00           O  
ATOM    660  CB  TYR A  47      11.592   8.111  23.946  1.00  0.00           C  
ATOM    661  CG  TYR A  47      10.978   7.758  22.615  1.00  0.00           C  
ATOM    662  CD1 TYR A  47      11.552   8.230  21.427  1.00  0.00           C  
ATOM    663  CD2 TYR A  47       9.830   6.958  22.574  1.00  0.00           C  
ATOM    664  CE1 TYR A  47      10.977   7.903  20.195  1.00  0.00           C  
ATOM    665  CE2 TYR A  47       9.255   6.631  21.344  1.00  0.00           C  
ATOM    666  CZ  TYR A  47       9.828   7.104  20.157  1.00  0.00           C  
ATOM    667  OH  TYR A  47       9.256   6.782  18.944  1.00  0.00           O  
ATOM    668  H   TYR A  47      11.696   6.061  25.504  1.00  0.00           H  
ATOM    669  HA  TYR A  47      13.223   6.893  23.276  1.00  0.00           H  
ATOM    670  HB2 TYR A  47      10.868   7.913  24.720  1.00  0.00           H  
ATOM    671  HB3 TYR A  47      11.825   9.169  23.958  1.00  0.00           H  
ATOM    672  HD1 TYR A  47      12.439   8.847  21.456  1.00  0.00           H  
ATOM    673  HD2 TYR A  47       9.383   6.591  23.485  1.00  0.00           H  
ATOM    674  HE1 TYR A  47      11.417   8.265  19.275  1.00  0.00           H  
ATOM    675  HE2 TYR A  47       8.370   6.013  21.309  1.00  0.00           H  
ATOM    676  HH  TYR A  47       9.786   6.085  18.541  1.00  0.00           H  
ATOM    677  N   LYS A  48      13.697   8.906  25.907  1.00  0.00           N  
ATOM    678  CA  LYS A  48      14.693   9.858  26.504  1.00  0.00           C  
ATOM    679  C   LYS A  48      16.032   9.141  26.696  1.00  0.00           C  
ATOM    680  O   LYS A  48      17.059   9.714  26.369  1.00  0.00           O  
ATOM    681  CB  LYS A  48      14.248  10.549  27.804  1.00  0.00           C  
ATOM    682  CG  LYS A  48      13.845   9.627  28.961  1.00  0.00           C  
ATOM    683  CD  LYS A  48      12.744  10.337  29.756  1.00  0.00           C  
ATOM    684  CE  LYS A  48      12.943  10.236  31.274  1.00  0.00           C  
ATOM    685  NZ  LYS A  48      12.474  11.494  31.934  1.00  0.00           N  
ATOM    686  H   LYS A  48      12.845   8.757  26.376  1.00  0.00           H  
ATOM    687  HA  LYS A  48      14.852  10.603  25.738  1.00  0.00           H  
ATOM    688  HB2 LYS A  48      15.069  11.157  28.155  1.00  0.00           H  
ATOM    689  HB3 LYS A  48      13.428  11.208  27.560  1.00  0.00           H  
ATOM    690  HG2 LYS A  48      13.480   8.687  28.571  1.00  0.00           H  
ATOM    691  HG3 LYS A  48      14.698   9.461  29.604  1.00  0.00           H  
ATOM    692  HD2 LYS A  48      12.735  11.381  29.471  1.00  0.00           H  
ATOM    693  HD3 LYS A  48      11.796   9.900  29.482  1.00  0.00           H  
ATOM    694  HE2 LYS A  48      12.376   9.398  31.651  1.00  0.00           H  
ATOM    695  HE3 LYS A  48      13.990  10.079  31.496  1.00  0.00           H  
ATOM    696  HZ1 LYS A  48      11.491  11.697  31.660  1.00  0.00           H  
ATOM    697  HZ2 LYS A  48      12.527  11.397  32.970  1.00  0.00           H  
ATOM    698  HZ3 LYS A  48      13.075  12.290  31.632  1.00  0.00           H  
ATOM    699  N   LEU A  49      15.986   7.923  27.201  1.00  0.00           N  
ATOM    700  CA  LEU A  49      17.205   7.080  27.440  1.00  0.00           C  
ATOM    701  C   LEU A  49      17.958   6.880  26.111  1.00  0.00           C  
ATOM    702  O   LEU A  49      19.167   7.032  26.081  1.00  0.00           O  
ATOM    703  CB  LEU A  49      16.796   5.708  28.000  1.00  0.00           C  
ATOM    704  CG  LEU A  49      16.649   5.753  29.522  1.00  0.00           C  
ATOM    705  CD1 LEU A  49      15.908   4.499  30.001  1.00  0.00           C  
ATOM    706  CD2 LEU A  49      18.028   5.822  30.192  1.00  0.00           C  
ATOM    707  H   LEU A  49      15.105   7.543  27.426  1.00  0.00           H  
ATOM    708  HA  LEU A  49      17.849   7.584  28.145  1.00  0.00           H  
ATOM    709  HB2 LEU A  49      15.846   5.429  27.570  1.00  0.00           H  
ATOM    710  HB3 LEU A  49      17.533   4.964  27.736  1.00  0.00           H  
ATOM    711  HG  LEU A  49      16.066   6.624  29.778  1.00  0.00           H  
ATOM    712 HD11 LEU A  49      15.016   4.353  29.407  1.00  0.00           H  
ATOM    713 HD12 LEU A  49      16.555   3.640  29.899  1.00  0.00           H  
ATOM    714 HD13 LEU A  49      15.630   4.617  31.036  1.00  0.00           H  
ATOM    715 HD21 LEU A  49      18.782   5.420  29.532  1.00  0.00           H  
ATOM    716 HD22 LEU A  49      18.263   6.852  30.415  1.00  0.00           H  
ATOM    717 HD23 LEU A  49      18.016   5.255  31.112  1.00  0.00           H  
ATOM    718  N   MET A  50      17.244   6.552  25.050  1.00  0.00           N  
ATOM    719  CA  MET A  50      17.809   6.322  23.680  1.00  0.00           C  
ATOM    720  C   MET A  50      18.387   7.625  23.110  1.00  0.00           C  
ATOM    721  O   MET A  50      19.423   7.554  22.470  1.00  0.00           O  
ATOM    722  CB  MET A  50      16.739   5.763  22.732  1.00  0.00           C  
ATOM    723  CG  MET A  50      16.724   4.234  22.801  1.00  0.00           C  
ATOM    724  SD  MET A  50      15.349   3.598  21.809  1.00  0.00           S  
ATOM    725  CE  MET A  50      16.053   3.831  20.156  1.00  0.00           C  
ATOM    726  H   MET A  50      16.276   6.455  25.163  1.00  0.00           H  
ATOM    727  HA  MET A  50      18.613   5.604  23.773  1.00  0.00           H  
ATOM    728  HB2 MET A  50      15.765   6.140  23.011  1.00  0.00           H  
ATOM    729  HB3 MET A  50      16.956   6.063  21.718  1.00  0.00           H  
ATOM    730  HG2 MET A  50      17.655   3.853  22.409  1.00  0.00           H  
ATOM    731  HG3 MET A  50      16.606   3.916  23.827  1.00  0.00           H  
ATOM    732  HE1 MET A  50      17.128   3.731  20.184  1.00  0.00           H  
ATOM    733  HE2 MET A  50      15.642   3.088  19.488  1.00  0.00           H  
ATOM    734  HE3 MET A  50      15.805   4.824  19.804  1.00  0.00           H  
ATOM    735  N   CYS A  51      17.744   8.758  23.341  1.00  0.00           N  
ATOM    736  CA  CYS A  51      18.213  10.094  22.843  1.00  0.00           C  
ATOM    737  C   CYS A  51      19.557  10.518  23.479  1.00  0.00           C  
ATOM    738  O   CYS A  51      20.168  11.427  22.943  1.00  0.00           O  
ATOM    739  CB  CYS A  51      17.175  11.194  23.117  1.00  0.00           C  
ATOM    740  SG  CYS A  51      15.743  11.025  22.014  1.00  0.00           S  
ATOM    741  H   CYS A  51      16.913   8.729  23.871  1.00  0.00           H  
ATOM    742  HA  CYS A  51      18.356  10.017  21.774  1.00  0.00           H  
ATOM    743  HB2 CYS A  51      16.849  11.139  24.144  1.00  0.00           H  
ATOM    744  HB3 CYS A  51      17.643  12.154  22.953  1.00  0.00           H  
ATOM    745  N   ALA A  52      20.006   9.907  24.563  1.00  0.00           N  
ATOM    746  CA  ALA A  52      21.297  10.257  25.244  1.00  0.00           C  
ATOM    747  C   ALA A  52      22.531   9.550  24.649  1.00  0.00           C  
ATOM    748  O   ALA A  52      23.576  10.184  24.617  1.00  0.00           O  
ATOM    749  CB  ALA A  52      21.223   9.970  26.747  1.00  0.00           C  
ATOM    750  H   ALA A  52      19.475   9.183  24.956  1.00  0.00           H  
ATOM    751  HA  ALA A  52      21.443  11.313  25.117  1.00  0.00           H  
ATOM    752  HB1 ALA A  52      20.897   8.953  26.907  1.00  0.00           H  
ATOM    753  HB2 ALA A  52      22.204  10.102  27.179  1.00  0.00           H  
ATOM    754  HB3 ALA A  52      20.530  10.652  27.216  1.00  0.00           H  
ATOM    755  N   SER A  53      22.435   8.309  24.203  1.00  0.00           N  
ATOM    756  CA  SER A  53      23.599   7.557  23.612  1.00  0.00           C  
ATOM    757  C   SER A  53      23.991   8.153  22.246  1.00  0.00           C  
ATOM    758  O   SER A  53      23.187   8.187  21.322  1.00  0.00           O  
ATOM    759  CB  SER A  53      23.364   6.032  23.526  1.00  0.00           C  
ATOM    760  OG  SER A  53      24.486   5.367  22.937  1.00  0.00           O  
ATOM    761  H   SER A  53      21.562   7.872  24.268  1.00  0.00           H  
ATOM    762  HA  SER A  53      24.429   7.750  24.281  1.00  0.00           H  
ATOM    763  HB2 SER A  53      23.233   5.629  24.519  1.00  0.00           H  
ATOM    764  HB3 SER A  53      22.458   5.834  22.971  1.00  0.00           H  
ATOM    765  HG  SER A  53      24.988   4.914  23.624  1.00  0.00           H  
ATOM    766  N   THR A  54      25.227   8.610  22.158  1.00  0.00           N  
ATOM    767  CA  THR A  54      25.812   9.227  20.921  1.00  0.00           C  
ATOM    768  C   THR A  54      25.717   8.293  19.701  1.00  0.00           C  
ATOM    769  O   THR A  54      25.466   8.780  18.609  1.00  0.00           O  
ATOM    770  CB  THR A  54      27.258   9.695  21.173  1.00  0.00           C  
ATOM    771  OG1 THR A  54      27.755  10.388  20.037  1.00  0.00           O  
ATOM    772  CG2 THR A  54      28.219   8.543  21.491  1.00  0.00           C  
ATOM    773  H   THR A  54      25.806   8.545  22.947  1.00  0.00           H  
ATOM    774  HA  THR A  54      25.203  10.092  20.701  1.00  0.00           H  
ATOM    775  HB  THR A  54      27.250  10.373  22.015  1.00  0.00           H  
ATOM    776  HG1 THR A  54      28.496  10.928  20.322  1.00  0.00           H  
ATOM    777 HG21 THR A  54      27.832   7.953  22.308  1.00  0.00           H  
ATOM    778 HG22 THR A  54      28.338   7.920  20.617  1.00  0.00           H  
ATOM    779 HG23 THR A  54      29.181   8.952  21.767  1.00  0.00           H  
ATOM    780  N   ALA A  55      25.908   6.999  19.884  1.00  0.00           N  
ATOM    781  CA  ALA A  55      25.839   5.994  18.773  1.00  0.00           C  
ATOM    782  C   ALA A  55      24.480   6.102  18.061  1.00  0.00           C  
ATOM    783  O   ALA A  55      24.437   6.212  16.848  1.00  0.00           O  
ATOM    784  CB  ALA A  55      25.964   4.562  19.313  1.00  0.00           C  
ATOM    785  H   ALA A  55      26.104   6.680  20.791  1.00  0.00           H  
ATOM    786  HA  ALA A  55      26.635   6.188  18.073  1.00  0.00           H  
ATOM    787  HB1 ALA A  55      26.392   4.570  20.302  1.00  0.00           H  
ATOM    788  HB2 ALA A  55      24.982   4.119  19.371  1.00  0.00           H  
ATOM    789  HB3 ALA A  55      26.575   3.971  18.646  1.00  0.00           H  
ATOM    790  N   CYS A  56      23.422   6.064  18.846  1.00  0.00           N  
ATOM    791  CA  CYS A  56      22.009   6.148  18.367  1.00  0.00           C  
ATOM    792  C   CYS A  56      21.731   7.442  17.580  1.00  0.00           C  
ATOM    793  O   CYS A  56      21.098   7.379  16.539  1.00  0.00           O  
ATOM    794  CB  CYS A  56      21.040   5.926  19.540  1.00  0.00           C  
ATOM    795  SG  CYS A  56      20.798   4.146  19.802  1.00  0.00           S  
ATOM    796  H   CYS A  56      23.569   5.972  19.811  1.00  0.00           H  
ATOM    797  HA  CYS A  56      21.926   5.320  17.688  1.00  0.00           H  
ATOM    798  HB2 CYS A  56      21.441   6.366  20.441  1.00  0.00           H  
ATOM    799  HB3 CYS A  56      20.090   6.385  19.321  1.00  0.00           H  
ATOM    800  N   ASN A  57      22.204   8.576  18.063  1.00  0.00           N  
ATOM    801  CA  ASN A  57      22.012   9.907  17.384  1.00  0.00           C  
ATOM    802  C   ASN A  57      22.751   9.886  16.040  1.00  0.00           C  
ATOM    803  O   ASN A  57      22.186  10.360  15.066  1.00  0.00           O  
ATOM    804  CB  ASN A  57      22.490  11.064  18.275  1.00  0.00           C  
ATOM    805  CG  ASN A  57      21.294  11.679  19.012  1.00  0.00           C  
ATOM    806  OD1 ASN A  57      20.679  12.606  18.532  1.00  0.00           O  
ATOM    807  ND2 ASN A  57      20.929  11.201  20.171  1.00  0.00           N  
ATOM    808  H   ASN A  57      22.711   8.542  18.903  1.00  0.00           H  
ATOM    809  HA  ASN A  57      20.971  10.032  17.113  1.00  0.00           H  
ATOM    810  HB2 ASN A  57      23.212  10.693  18.988  1.00  0.00           H  
ATOM    811  HB3 ASN A  57      22.969  11.826  17.679  1.00  0.00           H  
ATOM    812 HD21 ASN A  57      21.413  10.452  20.574  1.00  0.00           H  
ATOM    813 HD22 ASN A  57      20.166  11.590  20.646  1.00  0.00           H  
ATOM    814  N   THR A  58      23.953   9.345  16.006  1.00  0.00           N  
ATOM    815  CA  THR A  58      24.779   9.246  14.760  1.00  0.00           C  
ATOM    816  C   THR A  58      23.944   8.375  13.793  1.00  0.00           C  
ATOM    817  O   THR A  58      23.767   8.739  12.645  1.00  0.00           O  
ATOM    818  CB  THR A  58      26.151   8.613  15.095  1.00  0.00           C  
ATOM    819  OG1 THR A  58      26.851   9.381  16.076  1.00  0.00           O  
ATOM    820  CG2 THR A  58      27.048   8.493  13.860  1.00  0.00           C  
ATOM    821  H   THR A  58      24.330   8.978  16.836  1.00  0.00           H  
ATOM    822  HA  THR A  58      24.886  10.229  14.328  1.00  0.00           H  
ATOM    823  HB  THR A  58      25.981   7.623  15.487  1.00  0.00           H  
ATOM    824  HG1 THR A  58      27.562   8.856  16.458  1.00  0.00           H  
ATOM    825 HG21 THR A  58      26.810   9.275  13.154  1.00  0.00           H  
ATOM    826 HG22 THR A  58      28.085   8.579  14.153  1.00  0.00           H  
ATOM    827 HG23 THR A  58      26.893   7.530  13.400  1.00  0.00           H  
ATOM    828  N   MET A  59      23.441   7.254  14.276  1.00  0.00           N  
ATOM    829  CA  MET A  59      22.596   6.256  13.537  1.00  0.00           C  
ATOM    830  C   MET A  59      21.406   6.925  12.832  1.00  0.00           C  
ATOM    831  O   MET A  59      21.318   6.873  11.618  1.00  0.00           O  
ATOM    832  CB  MET A  59      22.043   5.227  14.540  1.00  0.00           C  
ATOM    833  CG  MET A  59      22.477   3.790  14.234  1.00  0.00           C  
ATOM    834  SD  MET A  59      21.130   2.848  13.465  1.00  0.00           S  
ATOM    835  CE  MET A  59      19.750   3.175  14.598  1.00  0.00           C  
ATOM    836  H   MET A  59      23.637   7.056  15.217  1.00  0.00           H  
ATOM    837  HA  MET A  59      23.190   5.736  12.806  1.00  0.00           H  
ATOM    838  HB2 MET A  59      22.383   5.485  15.532  1.00  0.00           H  
ATOM    839  HB3 MET A  59      20.963   5.279  14.546  1.00  0.00           H  
ATOM    840  HG2 MET A  59      23.326   3.809  13.569  1.00  0.00           H  
ATOM    841  HG3 MET A  59      22.779   3.309  15.151  1.00  0.00           H  
ATOM    842  HE1 MET A  59      20.110   3.447  15.579  1.00  0.00           H  
ATOM    843  HE2 MET A  59      19.157   3.991  14.211  1.00  0.00           H  
ATOM    844  HE3 MET A  59      19.141   2.286  14.680  1.00  0.00           H  
ATOM    845  N   ILE A  60      20.531   7.526  13.607  1.00  0.00           N  
ATOM    846  CA  ILE A  60      19.298   8.233  13.124  1.00  0.00           C  
ATOM    847  C   ILE A  60      19.654   9.407  12.209  1.00  0.00           C  
ATOM    848  O   ILE A  60      19.120   9.474  11.114  1.00  0.00           O  
ATOM    849  CB  ILE A  60      18.416   8.601  14.327  1.00  0.00           C  
ATOM    850  CG1 ILE A  60      18.044   7.304  15.061  1.00  0.00           C  
ATOM    851  CG2 ILE A  60      17.136   9.322  13.886  1.00  0.00           C  
ATOM    852  CD1 ILE A  60      17.357   7.624  16.384  1.00  0.00           C  
ATOM    853  H   ILE A  60      20.701   7.506  14.575  1.00  0.00           H  
ATOM    854  HA  ILE A  60      18.770   7.529  12.502  1.00  0.00           H  
ATOM    855  HB  ILE A  60      18.967   9.236  15.006  1.00  0.00           H  
ATOM    856 HG12 ILE A  60      17.383   6.715  14.445  1.00  0.00           H  
ATOM    857 HG13 ILE A  60      18.933   6.726  15.262  1.00  0.00           H  
ATOM    858 HG21 ILE A  60      17.349  10.009  13.082  1.00  0.00           H  
ATOM    859 HG22 ILE A  60      16.402   8.598  13.565  1.00  0.00           H  
ATOM    860 HG23 ILE A  60      16.749   9.874  14.727  1.00  0.00           H  
ATOM    861 HD11 ILE A  60      18.014   8.212  17.006  1.00  0.00           H  
ATOM    862 HD12 ILE A  60      16.456   8.182  16.187  1.00  0.00           H  
ATOM    863 HD13 ILE A  60      17.103   6.703  16.885  1.00  0.00           H  
ATOM    864  N   LYS A  61      20.529  10.283  12.651  1.00  0.00           N  
ATOM    865  CA  LYS A  61      20.953  11.464  11.824  1.00  0.00           C  
ATOM    866  C   LYS A  61      21.502  10.966  10.470  1.00  0.00           C  
ATOM    867  O   LYS A  61      21.240  11.599   9.463  1.00  0.00           O  
ATOM    868  CB  LYS A  61      22.013  12.269  12.581  1.00  0.00           C  
ATOM    869  CG  LYS A  61      22.283  13.627  11.920  1.00  0.00           C  
ATOM    870  CD  LYS A  61      21.146  14.632  12.153  1.00  0.00           C  
ATOM    871  CE  LYS A  61      20.945  14.944  13.642  1.00  0.00           C  
ATOM    872  NZ  LYS A  61      20.377  16.315  13.788  1.00  0.00           N  
ATOM    873  H   LYS A  61      20.912  10.143  13.551  1.00  0.00           H  
ATOM    874  HA  LYS A  61      20.086  12.077  11.635  1.00  0.00           H  
ATOM    875  HB2 LYS A  61      21.675  12.433  13.592  1.00  0.00           H  
ATOM    876  HB3 LYS A  61      22.929  11.700  12.608  1.00  0.00           H  
ATOM    877  HG2 LYS A  61      23.199  14.027  12.329  1.00  0.00           H  
ATOM    878  HG3 LYS A  61      22.426  13.484  10.860  1.00  0.00           H  
ATOM    879  HD2 LYS A  61      21.385  15.548  11.634  1.00  0.00           H  
ATOM    880  HD3 LYS A  61      20.229  14.236  11.743  1.00  0.00           H  
ATOM    881  HE2 LYS A  61      20.261  14.223  14.068  1.00  0.00           H  
ATOM    882  HE3 LYS A  61      21.892  14.888  14.163  1.00  0.00           H  
ATOM    883  HZ1 LYS A  61      19.527  16.417  13.198  1.00  0.00           H  
ATOM    884  HZ2 LYS A  61      20.121  16.496  14.778  1.00  0.00           H  
ATOM    885  HZ3 LYS A  61      21.084  17.018  13.488  1.00  0.00           H  
ATOM    886  N   LYS A  62      22.230   9.865  10.462  1.00  0.00           N  
ATOM    887  CA  LYS A  62      22.826   9.257   9.224  1.00  0.00           C  
ATOM    888  C   LYS A  62      21.701   8.926   8.237  1.00  0.00           C  
ATOM    889  O   LYS A  62      21.770   9.353   7.095  1.00  0.00           O  
ATOM    890  CB  LYS A  62      23.626   7.990   9.569  1.00  0.00           C  
ATOM    891  CG  LYS A  62      24.438   7.446   8.383  1.00  0.00           C  
ATOM    892  CD  LYS A  62      24.463   5.912   8.432  1.00  0.00           C  
ATOM    893  CE  LYS A  62      24.925   5.308   7.099  1.00  0.00           C  
ATOM    894  NZ  LYS A  62      26.364   5.622   6.853  1.00  0.00           N  
ATOM    895  H   LYS A  62      22.383   9.420  11.327  1.00  0.00           H  
ATOM    896  HA  LYS A  62      23.470   9.988   8.768  1.00  0.00           H  
ATOM    897  HB2 LYS A  62      24.313   8.230  10.366  1.00  0.00           H  
ATOM    898  HB3 LYS A  62      22.942   7.231   9.919  1.00  0.00           H  
ATOM    899  HG2 LYS A  62      24.000   7.774   7.449  1.00  0.00           H  
ATOM    900  HG3 LYS A  62      25.450   7.816   8.445  1.00  0.00           H  
ATOM    901  HD2 LYS A  62      25.133   5.589   9.214  1.00  0.00           H  
ATOM    902  HD3 LYS A  62      23.468   5.555   8.656  1.00  0.00           H  
ATOM    903  HE2 LYS A  62      24.797   4.236   7.144  1.00  0.00           H  
ATOM    904  HE3 LYS A  62      24.321   5.695   6.292  1.00  0.00           H  
ATOM    905  HZ1 LYS A  62      26.516   6.650   6.871  1.00  0.00           H  
ATOM    906  HZ2 LYS A  62      26.948   5.180   7.592  1.00  0.00           H  
ATOM    907  HZ3 LYS A  62      26.648   5.257   5.922  1.00  0.00           H  
ATOM    908  N   ILE A  63      20.710   8.192   8.695  1.00  0.00           N  
ATOM    909  CA  ILE A  63      19.537   7.795   7.847  1.00  0.00           C  
ATOM    910  C   ILE A  63      18.798   9.059   7.381  1.00  0.00           C  
ATOM    911  O   ILE A  63      18.388   9.093   6.233  1.00  0.00           O  
ATOM    912  CB  ILE A  63      18.560   6.858   8.581  1.00  0.00           C  
ATOM    913  CG1 ILE A  63      19.256   5.680   9.290  1.00  0.00           C  
ATOM    914  CG2 ILE A  63      17.506   6.302   7.613  1.00  0.00           C  
ATOM    915  CD1 ILE A  63      20.334   4.981   8.449  1.00  0.00           C  
ATOM    916  H   ILE A  63      20.746   7.901   9.634  1.00  0.00           H  
ATOM    917  HA  ILE A  63      19.921   7.307   6.960  1.00  0.00           H  
ATOM    918  HB  ILE A  63      18.024   7.451   9.312  1.00  0.00           H  
ATOM    919 HG12 ILE A  63      19.723   6.051  10.188  1.00  0.00           H  
ATOM    920 HG13 ILE A  63      18.505   4.956   9.579  1.00  0.00           H  
ATOM    921 HG21 ILE A  63      17.613   6.764   6.641  1.00  0.00           H  
ATOM    922 HG22 ILE A  63      17.616   5.233   7.516  1.00  0.00           H  
ATOM    923 HG23 ILE A  63      16.525   6.528   8.003  1.00  0.00           H  
ATOM    924 HD11 ILE A  63      20.622   5.606   7.616  1.00  0.00           H  
ATOM    925 HD12 ILE A  63      21.198   4.788   9.069  1.00  0.00           H  
ATOM    926 HD13 ILE A  63      19.948   4.044   8.076  1.00  0.00           H  
ATOM    927  N   VAL A  64      18.644  10.052   8.234  1.00  0.00           N  
ATOM    928  CA  VAL A  64      17.941  11.333   7.880  1.00  0.00           C  
ATOM    929  C   VAL A  64      18.693  11.974   6.705  1.00  0.00           C  
ATOM    930  O   VAL A  64      18.075  12.210   5.684  1.00  0.00           O  
ATOM    931  CB  VAL A  64      17.833  12.239   9.119  1.00  0.00           C  
ATOM    932  CG1 VAL A  64      17.239  13.611   8.783  1.00  0.00           C  
ATOM    933  CG2 VAL A  64      16.944  11.554  10.160  1.00  0.00           C  
ATOM    934  H   VAL A  64      19.010   9.943   9.143  1.00  0.00           H  
ATOM    935  HA  VAL A  64      16.968  11.075   7.496  1.00  0.00           H  
ATOM    936  HB  VAL A  64      18.818  12.380   9.542  1.00  0.00           H  
ATOM    937 HG11 VAL A  64      16.580  13.519   7.932  1.00  0.00           H  
ATOM    938 HG12 VAL A  64      16.677  13.988   9.626  1.00  0.00           H  
ATOM    939 HG13 VAL A  64      18.038  14.298   8.546  1.00  0.00           H  
ATOM    940 HG21 VAL A  64      17.200  10.505  10.225  1.00  0.00           H  
ATOM    941 HG22 VAL A  64      17.098  12.014  11.123  1.00  0.00           H  
ATOM    942 HG23 VAL A  64      15.910  11.653   9.868  1.00  0.00           H  
ATOM    943  N   THR A  65      19.975  12.224   6.863  1.00  0.00           N  
ATOM    944  CA  THR A  65      20.842  12.837   5.797  1.00  0.00           C  
ATOM    945  C   THR A  65      20.762  11.970   4.526  1.00  0.00           C  
ATOM    946  O   THR A  65      20.747  12.528   3.443  1.00  0.00           O  
ATOM    947  CB  THR A  65      22.321  12.970   6.204  1.00  0.00           C  
ATOM    948  OG1 THR A  65      22.442  13.435   7.543  1.00  0.00           O  
ATOM    949  CG2 THR A  65      23.042  13.960   5.280  1.00  0.00           C  
ATOM    950  H   THR A  65      20.366  11.984   7.729  1.00  0.00           H  
ATOM    951  HA  THR A  65      20.435  13.808   5.559  1.00  0.00           H  
ATOM    952  HB  THR A  65      22.808  12.011   6.106  1.00  0.00           H  
ATOM    953  HG1 THR A  65      22.726  12.705   8.099  1.00  0.00           H  
ATOM    954 HG21 THR A  65      22.555  13.981   4.317  1.00  0.00           H  
ATOM    955 HG22 THR A  65      23.015  14.952   5.707  1.00  0.00           H  
ATOM    956 HG23 THR A  65      24.068  13.652   5.152  1.00  0.00           H  
ATOM    957  N   LEU A  66      20.707  10.659   4.672  1.00  0.00           N  
ATOM    958  CA  LEU A  66      20.618   9.683   3.538  1.00  0.00           C  
ATOM    959  C   LEU A  66      19.386  10.008   2.683  1.00  0.00           C  
ATOM    960  O   LEU A  66      19.524  10.019   1.474  1.00  0.00           O  
ATOM    961  CB  LEU A  66      20.510   8.237   4.053  1.00  0.00           C  
ATOM    962  CG  LEU A  66      21.379   7.195   3.329  1.00  0.00           C  
ATOM    963  CD1 LEU A  66      20.846   6.866   1.930  1.00  0.00           C  
ATOM    964  CD2 LEU A  66      22.847   7.632   3.233  1.00  0.00           C  
ATOM    965  H   LEU A  66      20.719  10.296   5.583  1.00  0.00           H  
ATOM    966  HA  LEU A  66      21.483   9.792   2.914  1.00  0.00           H  
ATOM    967  HB2 LEU A  66      20.783   8.215   5.096  1.00  0.00           H  
ATOM    968  HB3 LEU A  66      19.473   7.942   3.982  1.00  0.00           H  
ATOM    969  HG  LEU A  66      21.321   6.285   3.911  1.00  0.00           H  
ATOM    970 HD11 LEU A  66      20.519   7.773   1.446  1.00  0.00           H  
ATOM    971 HD12 LEU A  66      21.629   6.407   1.341  1.00  0.00           H  
ATOM    972 HD13 LEU A  66      20.014   6.181   2.015  1.00  0.00           H  
ATOM    973 HD21 LEU A  66      23.140   8.142   4.138  1.00  0.00           H  
ATOM    974 HD22 LEU A  66      23.469   6.760   3.096  1.00  0.00           H  
ATOM    975 HD23 LEU A  66      22.980   8.298   2.393  1.00  0.00           H  
ATOM    976  N   ASN A  67      18.249  10.258   3.304  1.00  0.00           N  
ATOM    977  CA  ASN A  67      16.961  10.591   2.606  1.00  0.00           C  
ATOM    978  C   ASN A  67      16.429   9.367   1.829  1.00  0.00           C  
ATOM    979  O   ASN A  67      16.768   9.191   0.669  1.00  0.00           O  
ATOM    980  CB  ASN A  67      17.151  11.821   1.697  1.00  0.00           C  
ATOM    981  CG  ASN A  67      15.844  12.611   1.562  1.00  0.00           C  
ATOM    982  OD1 ASN A  67      14.976  12.250   0.788  1.00  0.00           O  
ATOM    983  ND2 ASN A  67      15.661  13.683   2.285  1.00  0.00           N  
ATOM    984  H   ASN A  67      18.242  10.226   4.289  1.00  0.00           H  
ATOM    985  HA  ASN A  67      16.252  10.836   3.385  1.00  0.00           H  
ATOM    986  HB2 ASN A  67      17.911  12.453   2.129  1.00  0.00           H  
ATOM    987  HB3 ASN A  67      17.480  11.503   0.717  1.00  0.00           H  
ATOM    988 HD21 ASN A  67      16.345  13.997   2.916  1.00  0.00           H  
ATOM    989 HD22 ASN A  67      14.825  14.180   2.192  1.00  0.00           H  
ATOM    990  N   PRO A  68      15.610   8.550   2.470  1.00  0.00           N  
ATOM    991  CA  PRO A  68      15.011   7.327   1.845  1.00  0.00           C  
ATOM    992  C   PRO A  68      13.727   7.685   1.063  1.00  0.00           C  
ATOM    993  O   PRO A  68      13.239   8.795   1.216  1.00  0.00           O  
ATOM    994  CB  PRO A  68      14.678   6.443   3.050  1.00  0.00           C  
ATOM    995  CG  PRO A  68      14.499   7.381   4.249  1.00  0.00           C  
ATOM    996  CD  PRO A  68      15.163   8.715   3.886  1.00  0.00           C  
ATOM    997  HA  PRO A  68      15.731   6.816   1.227  1.00  0.00           H  
ATOM    998  HB2 PRO A  68      13.766   5.891   2.866  1.00  0.00           H  
ATOM    999  HB3 PRO A  68      15.499   5.771   3.252  1.00  0.00           H  
ATOM   1000  HG2 PRO A  68      13.445   7.525   4.442  1.00  0.00           H  
ATOM   1001  HG3 PRO A  68      14.985   6.970   5.119  1.00  0.00           H  
ATOM   1002  HD2 PRO A  68      14.446   9.520   3.969  1.00  0.00           H  
ATOM   1003  HD3 PRO A  68      16.021   8.902   4.511  1.00  0.00           H  
ATOM   1004  N   PRO A  69      13.177   6.798   0.251  1.00  0.00           N  
ATOM   1005  CA  PRO A  69      11.930   7.081  -0.526  1.00  0.00           C  
ATOM   1006  C   PRO A  69      10.673   6.677   0.274  1.00  0.00           C  
ATOM   1007  O   PRO A  69      10.649   5.610   0.875  1.00  0.00           O  
ATOM   1008  CB  PRO A  69      12.089   6.222  -1.781  1.00  0.00           C  
ATOM   1009  CG  PRO A  69      13.029   5.071  -1.399  1.00  0.00           C  
ATOM   1010  CD  PRO A  69      13.667   5.419  -0.043  1.00  0.00           C  
ATOM   1011  HA  PRO A  69      11.880   8.119  -0.822  1.00  0.00           H  
ATOM   1012  HB2 PRO A  69      11.125   5.846  -2.096  1.00  0.00           H  
ATOM   1013  HB3 PRO A  69      12.541   6.802  -2.570  1.00  0.00           H  
ATOM   1014  HG2 PRO A  69      12.462   4.153  -1.326  1.00  0.00           H  
ATOM   1015  HG3 PRO A  69      13.805   4.974  -2.141  1.00  0.00           H  
ATOM   1016  HD2 PRO A  69      13.325   4.717   0.705  1.00  0.00           H  
ATOM   1017  HD3 PRO A  69      14.744   5.421  -0.113  1.00  0.00           H  
ATOM   1018  N   ASN A  70       9.650   7.512   0.273  1.00  0.00           N  
ATOM   1019  CA  ASN A  70       8.364   7.246   1.003  1.00  0.00           C  
ATOM   1020  C   ASN A  70       7.689   5.957   0.506  1.00  0.00           C  
ATOM   1021  O   ASN A  70       7.232   5.874  -0.623  1.00  0.00           O  
ATOM   1022  CB  ASN A  70       7.366   8.420   0.967  1.00  0.00           C  
ATOM   1023  CG  ASN A  70       7.139   9.101  -0.396  1.00  0.00           C  
ATOM   1024  OD1 ASN A  70       7.575   8.672  -1.443  1.00  0.00           O  
ATOM   1025  ND2 ASN A  70       6.442  10.202  -0.439  1.00  0.00           N  
ATOM   1026  H   ASN A  70       9.727   8.351  -0.228  1.00  0.00           H  
ATOM   1027  HA  ASN A  70       8.640   7.055   2.033  1.00  0.00           H  
ATOM   1028  HB2 ASN A  70       6.403   8.052   1.282  1.00  0.00           H  
ATOM   1029  HB3 ASN A  70       7.687   9.164   1.683  1.00  0.00           H  
ATOM   1030 HD21 ASN A  70       6.069  10.590   0.382  1.00  0.00           H  
ATOM   1031 HD22 ASN A  70       6.294  10.643  -1.301  1.00  0.00           H  
ATOM   1032  N   CYS A  71       7.652   4.978   1.387  1.00  0.00           N  
ATOM   1033  CA  CYS A  71       7.041   3.629   1.126  1.00  0.00           C  
ATOM   1034  C   CYS A  71       6.981   2.722   2.368  1.00  0.00           C  
ATOM   1035  O   CYS A  71       7.647   3.000   3.355  1.00  0.00           O  
ATOM   1036  CB  CYS A  71       7.743   2.879  -0.019  1.00  0.00           C  
ATOM   1037  SG  CYS A  71       9.429   2.365   0.388  1.00  0.00           S  
ATOM   1038  H   CYS A  71       8.048   5.135   2.277  1.00  0.00           H  
ATOM   1039  HA  CYS A  71       6.021   3.809   0.821  1.00  0.00           H  
ATOM   1040  HB2 CYS A  71       7.176   1.987  -0.240  1.00  0.00           H  
ATOM   1041  HB3 CYS A  71       7.756   3.507  -0.897  1.00  0.00           H  
ATOM   1042  N   ASP A  72       6.194   1.663   2.310  1.00  0.00           N  
ATOM   1043  CA  ASP A  72       6.050   0.706   3.457  1.00  0.00           C  
ATOM   1044  C   ASP A  72       6.848  -0.581   3.205  1.00  0.00           C  
ATOM   1045  O   ASP A  72       6.600  -1.262   2.217  1.00  0.00           O  
ATOM   1046  CB  ASP A  72       4.578   0.349   3.680  1.00  0.00           C  
ATOM   1047  CG  ASP A  72       3.838   1.404   4.516  1.00  0.00           C  
ATOM   1048  OD1 ASP A  72       4.206   1.650   5.657  1.00  0.00           O  
ATOM   1049  OD2 ASP A  72       2.891   1.972   3.992  1.00  0.00           O  
ATOM   1050  H   ASP A  72       5.681   1.492   1.488  1.00  0.00           H  
ATOM   1051  HA  ASP A  72       6.432   1.188   4.348  1.00  0.00           H  
ATOM   1052  HB2 ASP A  72       4.105   0.252   2.715  1.00  0.00           H  
ATOM   1053  HB3 ASP A  72       4.537  -0.606   4.183  1.00  0.00           H  
ATOM   1054  N   LEU A  73       7.771  -0.876   4.096  1.00  0.00           N  
ATOM   1055  CA  LEU A  73       8.625  -2.097   3.990  1.00  0.00           C  
ATOM   1056  C   LEU A  73       8.465  -2.975   5.237  1.00  0.00           C  
ATOM   1057  O   LEU A  73       8.388  -2.493   6.358  1.00  0.00           O  
ATOM   1058  CB  LEU A  73      10.073  -1.711   3.622  1.00  0.00           C  
ATOM   1059  CG  LEU A  73      11.023  -1.397   4.789  1.00  0.00           C  
ATOM   1060  CD1 LEU A  73      11.839  -2.649   5.132  1.00  0.00           C  
ATOM   1061  CD2 LEU A  73      11.996  -0.292   4.359  1.00  0.00           C  
ATOM   1062  H   LEU A  73       7.908  -0.277   4.867  1.00  0.00           H  
ATOM   1063  HA  LEU A  73       8.203  -2.684   3.183  1.00  0.00           H  
ATOM   1064  HB2 LEU A  73      10.503  -2.526   3.063  1.00  0.00           H  
ATOM   1065  HB3 LEU A  73      10.015  -0.857   2.961  1.00  0.00           H  
ATOM   1066  HG  LEU A  73      10.470  -1.080   5.663  1.00  0.00           H  
ATOM   1067 HD11 LEU A  73      12.363  -2.998   4.253  1.00  0.00           H  
ATOM   1068 HD12 LEU A  73      12.551  -2.417   5.911  1.00  0.00           H  
ATOM   1069 HD13 LEU A  73      11.172  -3.425   5.483  1.00  0.00           H  
ATOM   1070 HD21 LEU A  73      11.482   0.434   3.747  1.00  0.00           H  
ATOM   1071 HD22 LEU A  73      12.396   0.197   5.234  1.00  0.00           H  
ATOM   1072 HD23 LEU A  73      12.810  -0.724   3.793  1.00  0.00           H  
ATOM   1073  N   THR A  74       8.404  -4.262   4.996  1.00  0.00           N  
ATOM   1074  CA  THR A  74       8.237  -5.317   6.037  1.00  0.00           C  
ATOM   1075  C   THR A  74       9.558  -5.886   6.582  1.00  0.00           C  
ATOM   1076  O   THR A  74      10.561  -5.939   5.883  1.00  0.00           O  
ATOM   1077  CB  THR A  74       7.404  -6.455   5.424  1.00  0.00           C  
ATOM   1078  OG1 THR A  74       8.009  -6.973   4.241  1.00  0.00           O  
ATOM   1079  CG2 THR A  74       5.986  -5.982   5.090  1.00  0.00           C  
ATOM   1080  H   THR A  74       8.464  -4.591   4.075  1.00  0.00           H  
ATOM   1081  HA  THR A  74       7.669  -4.912   6.858  1.00  0.00           H  
ATOM   1082  HB  THR A  74       7.325  -7.249   6.142  1.00  0.00           H  
ATOM   1083  HG1 THR A  74       8.534  -7.746   4.461  1.00  0.00           H  
ATOM   1084 HG21 THR A  74       6.024  -5.005   4.630  1.00  0.00           H  
ATOM   1085 HG22 THR A  74       5.518  -6.681   4.410  1.00  0.00           H  
ATOM   1086 HG23 THR A  74       5.407  -5.931   5.999  1.00  0.00           H  
ATOM   1087  N   VAL A  75       9.500  -6.305   7.826  1.00  0.00           N  
ATOM   1088  CA  VAL A  75      10.667  -6.902   8.537  1.00  0.00           C  
ATOM   1089  C   VAL A  75      10.395  -8.418   8.492  1.00  0.00           C  
ATOM   1090  O   VAL A  75       9.444  -8.880   9.112  1.00  0.00           O  
ATOM   1091  CB  VAL A  75      10.785  -6.378   9.979  1.00  0.00           C  
ATOM   1092  CG1 VAL A  75      12.046  -6.916  10.670  1.00  0.00           C  
ATOM   1093  CG2 VAL A  75      10.804  -4.843  10.000  1.00  0.00           C  
ATOM   1094  H   VAL A  75       8.651  -6.238   8.326  1.00  0.00           H  
ATOM   1095  HA  VAL A  75      11.551  -6.674   7.954  1.00  0.00           H  
ATOM   1096  HB  VAL A  75       9.920  -6.731  10.512  1.00  0.00           H  
ATOM   1097 HG11 VAL A  75      12.102  -7.989  10.564  1.00  0.00           H  
ATOM   1098 HG12 VAL A  75      12.923  -6.463  10.232  1.00  0.00           H  
ATOM   1099 HG13 VAL A  75      12.009  -6.669  11.718  1.00  0.00           H  
ATOM   1100 HG21 VAL A  75      10.346  -4.456   9.101  1.00  0.00           H  
ATOM   1101 HG22 VAL A  75      10.255  -4.495  10.860  1.00  0.00           H  
ATOM   1102 HG23 VAL A  75      11.822  -4.488  10.059  1.00  0.00           H  
ATOM   1103  N   PRO A  76      11.223  -9.149   7.769  1.00  0.00           N  
ATOM   1104  CA  PRO A  76      11.108 -10.631   7.613  1.00  0.00           C  
ATOM   1105  C   PRO A  76      11.286 -11.424   8.917  1.00  0.00           C  
ATOM   1106  O   PRO A  76      10.768 -12.526   8.977  1.00  0.00           O  
ATOM   1107  CB  PRO A  76      12.131 -10.974   6.524  1.00  0.00           C  
ATOM   1108  CG  PRO A  76      13.169  -9.853   6.550  1.00  0.00           C  
ATOM   1109  CD  PRO A  76      12.392  -8.617   7.006  1.00  0.00           C  
ATOM   1110  HA  PRO A  76      10.131 -10.859   7.216  1.00  0.00           H  
ATOM   1111  HB2 PRO A  76      12.597 -11.924   6.752  1.00  0.00           H  
ATOM   1112  HB3 PRO A  76      11.664 -11.000   5.552  1.00  0.00           H  
ATOM   1113  HG2 PRO A  76      13.970 -10.095   7.236  1.00  0.00           H  
ATOM   1114  HG3 PRO A  76      13.557  -9.674   5.560  1.00  0.00           H  
ATOM   1115  HD2 PRO A  76      13.021  -8.004   7.637  1.00  0.00           H  
ATOM   1116  HD3 PRO A  76      12.041  -8.051   6.154  1.00  0.00           H  
ATOM   1117  N   THR A  77      11.978 -10.905   9.913  1.00  0.00           N  
ATOM   1118  CA  THR A  77      12.192 -11.624  11.211  1.00  0.00           C  
ATOM   1119  C   THR A  77      11.324 -11.091  12.379  1.00  0.00           C  
ATOM   1120  O   THR A  77      11.462 -11.622  13.468  1.00  0.00           O  
ATOM   1121  CB  THR A  77      13.722 -11.662  11.423  1.00  0.00           C  
ATOM   1122  OG1 THR A  77      14.113 -12.803  12.177  1.00  0.00           O  
ATOM   1123  CG2 THR A  77      14.283 -10.401  12.092  1.00  0.00           C  
ATOM   1124  H   THR A  77      12.373 -10.014   9.814  1.00  0.00           H  
ATOM   1125  HA  THR A  77      11.857 -12.639  11.050  1.00  0.00           H  
ATOM   1126  HB  THR A  77      14.185 -11.752  10.448  1.00  0.00           H  
ATOM   1127  HG1 THR A  77      14.447 -13.477  11.579  1.00  0.00           H  
ATOM   1128 HG21 THR A  77      13.485  -9.710  12.315  1.00  0.00           H  
ATOM   1129 HG22 THR A  77      14.790 -10.665  13.010  1.00  0.00           H  
ATOM   1130 HG23 THR A  77      14.986  -9.928  11.424  1.00  0.00           H  
ATOM   1131  N   SER A  78      10.461 -10.099  12.189  1.00  0.00           N  
ATOM   1132  CA  SER A  78       9.583  -9.538  13.284  1.00  0.00           C  
ATOM   1133  C   SER A  78       8.091  -9.896  13.140  1.00  0.00           C  
ATOM   1134  O   SER A  78       7.458 -10.222  14.133  1.00  0.00           O  
ATOM   1135  CB  SER A  78       9.723  -8.012  13.406  1.00  0.00           C  
ATOM   1136  OG  SER A  78       9.079  -7.352  12.319  1.00  0.00           O  
ATOM   1137  H   SER A  78      10.381  -9.703  11.295  1.00  0.00           H  
ATOM   1138  HA  SER A  78       9.912  -9.974  14.215  1.00  0.00           H  
ATOM   1139  HB2 SER A  78       9.249  -7.684  14.317  1.00  0.00           H  
ATOM   1140  HB3 SER A  78      10.772  -7.755  13.459  1.00  0.00           H  
ATOM   1141  HG  SER A  78       8.827  -6.468  12.599  1.00  0.00           H  
ATOM   1142  N   GLY A  79       7.552  -9.830  11.940  1.00  0.00           N  
ATOM   1143  CA  GLY A  79       6.117 -10.144  11.660  1.00  0.00           C  
ATOM   1144  C   GLY A  79       5.284  -8.854  11.629  1.00  0.00           C  
ATOM   1145  O   GLY A  79       4.226  -8.862  12.231  1.00  0.00           O  
ATOM   1146  H   GLY A  79       8.123  -9.556  11.190  1.00  0.00           H  
ATOM   1147  HA2 GLY A  79       6.037 -10.669  10.717  1.00  0.00           H  
ATOM   1148  HA3 GLY A  79       5.739 -10.786  12.442  1.00  0.00           H  
ATOM   1149  N   LEU A  80       5.738  -7.805  10.963  1.00  0.00           N  
ATOM   1150  CA  LEU A  80       5.027  -6.482  10.848  1.00  0.00           C  
ATOM   1151  C   LEU A  80       5.739  -5.512   9.885  1.00  0.00           C  
ATOM   1152  O   LEU A  80       6.931  -5.625   9.654  1.00  0.00           O  
ATOM   1153  CB  LEU A  80       4.878  -5.783  12.205  1.00  0.00           C  
ATOM   1154  CG  LEU A  80       3.491  -5.151  12.380  1.00  0.00           C  
ATOM   1155  CD1 LEU A  80       2.621  -6.021  13.288  1.00  0.00           C  
ATOM   1156  CD2 LEU A  80       3.636  -3.756  12.994  1.00  0.00           C  
ATOM   1157  H   LEU A  80       6.603  -7.884  10.502  1.00  0.00           H  
ATOM   1158  HA  LEU A  80       4.040  -6.683  10.455  1.00  0.00           H  
ATOM   1159  HB2 LEU A  80       5.028  -6.506  12.990  1.00  0.00           H  
ATOM   1160  HB3 LEU A  80       5.632  -5.013  12.290  1.00  0.00           H  
ATOM   1161  HG  LEU A  80       2.994  -5.074  11.424  1.00  0.00           H  
ATOM   1162 HD11 LEU A  80       2.946  -7.047  13.217  1.00  0.00           H  
ATOM   1163 HD12 LEU A  80       2.698  -5.680  14.309  1.00  0.00           H  
ATOM   1164 HD13 LEU A  80       1.594  -5.950  12.962  1.00  0.00           H  
ATOM   1165 HD21 LEU A  80       4.499  -3.265  12.574  1.00  0.00           H  
ATOM   1166 HD22 LEU A  80       2.754  -3.174  12.771  1.00  0.00           H  
ATOM   1167 HD23 LEU A  80       3.751  -3.838  14.064  1.00  0.00           H  
ATOM   1168  N   VAL A  81       4.987  -4.578   9.345  1.00  0.00           N  
ATOM   1169  CA  VAL A  81       5.436  -3.517   8.383  1.00  0.00           C  
ATOM   1170  C   VAL A  81       5.705  -2.146   9.045  1.00  0.00           C  
ATOM   1171  O   VAL A  81       5.050  -1.797  10.015  1.00  0.00           O  
ATOM   1172  CB  VAL A  81       4.353  -3.423   7.295  1.00  0.00           C  
ATOM   1173  CG1 VAL A  81       3.089  -2.691   7.770  1.00  0.00           C  
ATOM   1174  CG2 VAL A  81       4.879  -2.735   6.031  1.00  0.00           C  
ATOM   1175  H   VAL A  81       4.042  -4.559   9.584  1.00  0.00           H  
ATOM   1176  HA  VAL A  81       6.349  -3.844   7.911  1.00  0.00           H  
ATOM   1177  HB  VAL A  81       4.076  -4.434   7.055  1.00  0.00           H  
ATOM   1178 HG11 VAL A  81       2.831  -2.996   8.773  1.00  0.00           H  
ATOM   1179 HG12 VAL A  81       3.261  -1.626   7.767  1.00  0.00           H  
ATOM   1180 HG13 VAL A  81       2.257  -2.919   7.117  1.00  0.00           H  
ATOM   1181 HG21 VAL A  81       5.854  -3.124   5.780  1.00  0.00           H  
ATOM   1182 HG22 VAL A  81       4.207  -2.916   5.206  1.00  0.00           H  
ATOM   1183 HG23 VAL A  81       4.951  -1.669   6.204  1.00  0.00           H  
ATOM   1184  N   LEU A  82       6.650  -1.390   8.529  1.00  0.00           N  
ATOM   1185  CA  LEU A  82       7.014  -0.041   9.069  1.00  0.00           C  
ATOM   1186  C   LEU A  82       7.262   0.993   7.953  1.00  0.00           C  
ATOM   1187  O   LEU A  82       7.852   0.672   6.929  1.00  0.00           O  
ATOM   1188  CB  LEU A  82       8.281  -0.181   9.932  1.00  0.00           C  
ATOM   1189  CG  LEU A  82       8.743   1.157  10.539  1.00  0.00           C  
ATOM   1190  CD1 LEU A  82       7.865   1.546  11.729  1.00  0.00           C  
ATOM   1191  CD2 LEU A  82      10.180   1.035  11.059  1.00  0.00           C  
ATOM   1192  H   LEU A  82       7.149  -1.713   7.751  1.00  0.00           H  
ATOM   1193  HA  LEU A  82       6.209   0.292   9.708  1.00  0.00           H  
ATOM   1194  HB2 LEU A  82       8.090  -0.874  10.743  1.00  0.00           H  
ATOM   1195  HB3 LEU A  82       9.072  -0.578   9.311  1.00  0.00           H  
ATOM   1196  HG  LEU A  82       8.708   1.939   9.793  1.00  0.00           H  
ATOM   1197 HD11 LEU A  82       7.883   0.762  12.469  1.00  0.00           H  
ATOM   1198 HD12 LEU A  82       8.246   2.457  12.171  1.00  0.00           H  
ATOM   1199 HD13 LEU A  82       6.849   1.707  11.394  1.00  0.00           H  
ATOM   1200 HD21 LEU A  82      10.256   0.194  11.732  1.00  0.00           H  
ATOM   1201 HD22 LEU A  82      10.861   0.891  10.234  1.00  0.00           H  
ATOM   1202 HD23 LEU A  82      10.458   1.935  11.585  1.00  0.00           H  
ATOM   1203  N   ASN A  83       6.826   2.217   8.174  1.00  0.00           N  
ATOM   1204  CA  ASN A  83       7.004   3.337   7.202  1.00  0.00           C  
ATOM   1205  C   ASN A  83       8.300   4.016   7.666  1.00  0.00           C  
ATOM   1206  O   ASN A  83       8.326   4.754   8.641  1.00  0.00           O  
ATOM   1207  CB  ASN A  83       5.814   4.311   7.227  1.00  0.00           C  
ATOM   1208  CG  ASN A  83       5.723   5.073   5.893  1.00  0.00           C  
ATOM   1209  OD1 ASN A  83       6.582   5.884   5.590  1.00  0.00           O  
ATOM   1210  ND2 ASN A  83       4.718   4.851   5.075  1.00  0.00           N  
ATOM   1211  H   ASN A  83       6.371   2.413   9.020  1.00  0.00           H  
ATOM   1212  HA  ASN A  83       7.155   2.903   6.220  1.00  0.00           H  
ATOM   1213  HB2 ASN A  83       4.909   3.748   7.392  1.00  0.00           H  
ATOM   1214  HB3 ASN A  83       5.937   5.020   8.036  1.00  0.00           H  
ATOM   1215 HD21 ASN A  83       4.013   4.198   5.301  1.00  0.00           H  
ATOM   1216 HD22 ASN A  83       4.665   5.341   4.226  1.00  0.00           H  
ATOM   1217  N   VAL A  84       9.363   3.733   6.953  1.00  0.00           N  
ATOM   1218  CA  VAL A  84      10.731   4.279   7.247  1.00  0.00           C  
ATOM   1219  C   VAL A  84      10.957   5.760   6.890  1.00  0.00           C  
ATOM   1220  O   VAL A  84      11.719   6.385   7.605  1.00  0.00           O  
ATOM   1221  CB  VAL A  84      11.755   3.287   6.662  1.00  0.00           C  
ATOM   1222  CG1 VAL A  84      13.133   3.888   6.369  1.00  0.00           C  
ATOM   1223  CG2 VAL A  84      11.934   2.102   7.617  1.00  0.00           C  
ATOM   1224  H   VAL A  84       9.247   3.122   6.194  1.00  0.00           H  
ATOM   1225  HA  VAL A  84      10.831   4.245   8.322  1.00  0.00           H  
ATOM   1226  HB  VAL A  84      11.369   2.896   5.735  1.00  0.00           H  
ATOM   1227 HG11 VAL A  84      13.468   4.460   7.225  1.00  0.00           H  
ATOM   1228 HG12 VAL A  84      13.832   3.085   6.172  1.00  0.00           H  
ATOM   1229 HG13 VAL A  84      13.071   4.529   5.500  1.00  0.00           H  
ATOM   1230 HG21 VAL A  84      10.973   1.687   7.892  1.00  0.00           H  
ATOM   1231 HG22 VAL A  84      12.541   1.346   7.135  1.00  0.00           H  
ATOM   1232 HG23 VAL A  84      12.444   2.453   8.502  1.00  0.00           H  
ATOM   1233  N   TYR A  85      10.347   6.302   5.857  1.00  0.00           N  
ATOM   1234  CA  TYR A  85      10.517   7.742   5.442  1.00  0.00           C  
ATOM   1235  C   TYR A  85      10.167   8.686   6.605  1.00  0.00           C  
ATOM   1236  O   TYR A  85      11.038   9.404   7.071  1.00  0.00           O  
ATOM   1237  CB  TYR A  85       9.627   8.040   4.217  1.00  0.00           C  
ATOM   1238  CG  TYR A  85       9.868   9.442   3.694  1.00  0.00           C  
ATOM   1239  CD1 TYR A  85       9.177  10.557   4.194  1.00  0.00           C  
ATOM   1240  CD2 TYR A  85      10.813   9.633   2.683  1.00  0.00           C  
ATOM   1241  CE1 TYR A  85       9.438  11.837   3.682  1.00  0.00           C  
ATOM   1242  CE2 TYR A  85      11.077  10.911   2.168  1.00  0.00           C  
ATOM   1243  CZ  TYR A  85      10.390  12.025   2.667  1.00  0.00           C  
ATOM   1244  OH  TYR A  85      10.667  13.277   2.144  1.00  0.00           O  
ATOM   1245  H   TYR A  85       9.750   5.730   5.332  1.00  0.00           H  
ATOM   1246  HA  TYR A  85      11.554   7.925   5.188  1.00  0.00           H  
ATOM   1247  HB2 TYR A  85       9.881   7.323   3.460  1.00  0.00           H  
ATOM   1248  HB3 TYR A  85       8.581   7.897   4.444  1.00  0.00           H  
ATOM   1249  HD1 TYR A  85       8.442  10.430   4.975  1.00  0.00           H  
ATOM   1250  HD2 TYR A  85      11.350   8.779   2.295  1.00  0.00           H  
ATOM   1251  HE1 TYR A  85       8.905  12.690   4.075  1.00  0.00           H  
ATOM   1252  HE2 TYR A  85      11.817  11.033   1.388  1.00  0.00           H  
ATOM   1253  HH  TYR A  85       9.878  13.825   2.152  1.00  0.00           H  
ATOM   1254  N   SER A  86       8.924   8.664   7.031  1.00  0.00           N  
ATOM   1255  CA  SER A  86       8.417   9.529   8.154  1.00  0.00           C  
ATOM   1256  C   SER A  86       9.124   9.258   9.493  1.00  0.00           C  
ATOM   1257  O   SER A  86       9.360  10.208  10.226  1.00  0.00           O  
ATOM   1258  CB  SER A  86       6.885   9.427   8.300  1.00  0.00           C  
ATOM   1259  OG  SER A  86       6.459   8.075   8.458  1.00  0.00           O  
ATOM   1260  H   SER A  86       8.316   8.043   6.571  1.00  0.00           H  
ATOM   1261  HA  SER A  86       8.671  10.547   7.910  1.00  0.00           H  
ATOM   1262  HB2 SER A  86       6.570   9.974   9.176  1.00  0.00           H  
ATOM   1263  HB3 SER A  86       6.420   9.892   7.442  1.00  0.00           H  
ATOM   1264  HG  SER A  86       6.190   7.734   7.603  1.00  0.00           H  
ATOM   1265  N   TYR A  87       9.441   8.011   9.781  1.00  0.00           N  
ATOM   1266  CA  TYR A  87      10.131   7.582  11.044  1.00  0.00           C  
ATOM   1267  C   TYR A  87      11.334   8.476  11.408  1.00  0.00           C  
ATOM   1268  O   TYR A  87      11.321   9.174  12.407  1.00  0.00           O  
ATOM   1269  CB  TYR A  87      10.618   6.139  10.803  1.00  0.00           C  
ATOM   1270  CG  TYR A  87      11.607   5.652  11.839  1.00  0.00           C  
ATOM   1271  CD1 TYR A  87      11.192   5.283  13.121  1.00  0.00           C  
ATOM   1272  CD2 TYR A  87      12.957   5.584  11.480  1.00  0.00           C  
ATOM   1273  CE1 TYR A  87      12.144   4.845  14.051  1.00  0.00           C  
ATOM   1274  CE2 TYR A  87      13.908   5.148  12.406  1.00  0.00           C  
ATOM   1275  CZ  TYR A  87      13.499   4.777  13.692  1.00  0.00           C  
ATOM   1276  OH  TYR A  87      14.448   4.349  14.602  1.00  0.00           O  
ATOM   1277  H   TYR A  87       9.216   7.302   9.132  1.00  0.00           H  
ATOM   1278  HA  TYR A  87       9.432   7.558  11.865  1.00  0.00           H  
ATOM   1279  HB2 TYR A  87       9.786   5.472  10.760  1.00  0.00           H  
ATOM   1280  HB3 TYR A  87      11.089   6.123   9.832  1.00  0.00           H  
ATOM   1281  HD1 TYR A  87      10.142   5.347  13.382  1.00  0.00           H  
ATOM   1282  HD2 TYR A  87      13.256   5.878  10.483  1.00  0.00           H  
ATOM   1283  HE1 TYR A  87      11.827   4.561  15.041  1.00  0.00           H  
ATOM   1284  HE2 TYR A  87      14.951   5.096  12.128  1.00  0.00           H  
ATOM   1285  HH  TYR A  87      14.545   3.397  14.530  1.00  0.00           H  
ATOM   1286  N   ALA A  88      12.341   8.400  10.564  1.00  0.00           N  
ATOM   1287  CA  ALA A  88      13.643   9.132  10.656  1.00  0.00           C  
ATOM   1288  C   ALA A  88      13.590  10.585  11.158  1.00  0.00           C  
ATOM   1289  O   ALA A  88      14.248  10.912  12.129  1.00  0.00           O  
ATOM   1290  CB  ALA A  88      14.293   8.999   9.278  1.00  0.00           C  
ATOM   1291  H   ALA A  88      12.236   7.794   9.795  1.00  0.00           H  
ATOM   1292  HA  ALA A  88      14.268   8.583  11.338  1.00  0.00           H  
ATOM   1293  HB1 ALA A  88      13.517   8.883   8.534  1.00  0.00           H  
ATOM   1294  HB2 ALA A  88      14.884   9.868   9.063  1.00  0.00           H  
ATOM   1295  HB3 ALA A  88      14.917   8.116   9.273  1.00  0.00           H  
ATOM   1296  N   ASN A  89      12.822  11.423  10.501  1.00  0.00           N  
ATOM   1297  CA  ASN A  89      12.669  12.874  10.870  1.00  0.00           C  
ATOM   1298  C   ASN A  89      11.782  13.066  12.111  1.00  0.00           C  
ATOM   1299  O   ASN A  89      12.070  13.957  12.895  1.00  0.00           O  
ATOM   1300  CB  ASN A  89      12.102  13.738   9.725  1.00  0.00           C  
ATOM   1301  CG  ASN A  89      12.529  13.319   8.307  1.00  0.00           C  
ATOM   1302  OD1 ASN A  89      11.759  13.462   7.380  1.00  0.00           O  
ATOM   1303  ND2 ASN A  89      13.705  12.812   8.042  1.00  0.00           N  
ATOM   1304  H   ASN A  89      12.331  11.068   9.731  1.00  0.00           H  
ATOM   1305  HA  ASN A  89      13.655  13.245  11.119  1.00  0.00           H  
ATOM   1306  HB2 ASN A  89      11.025  13.700   9.773  1.00  0.00           H  
ATOM   1307  HB3 ASN A  89      12.399  14.763   9.902  1.00  0.00           H  
ATOM   1308 HD21 ASN A  89      14.372  12.678   8.744  1.00  0.00           H  
ATOM   1309 HD22 ASN A  89      13.922  12.558   7.121  1.00  0.00           H  
ATOM   1310  N   GLY A  90      10.749  12.261  12.280  1.00  0.00           N  
ATOM   1311  CA  GLY A  90       9.806  12.337  13.445  1.00  0.00           C  
ATOM   1312  C   GLY A  90      10.498  12.030  14.780  1.00  0.00           C  
ATOM   1313  O   GLY A  90      10.110  12.627  15.767  1.00  0.00           O  
ATOM   1314  H   GLY A  90      10.571  11.560  11.613  1.00  0.00           H  
ATOM   1315  HA2 GLY A  90       9.387  13.332  13.495  1.00  0.00           H  
ATOM   1316  HA3 GLY A  90       9.006  11.627  13.293  1.00  0.00           H  
ATOM   1317  N   PHE A  91      11.473  11.142  14.808  1.00  0.00           N  
ATOM   1318  CA  PHE A  91      12.243  10.740  16.041  1.00  0.00           C  
ATOM   1319  C   PHE A  91      12.781  11.939  16.854  1.00  0.00           C  
ATOM   1320  O   PHE A  91      12.422  12.087  18.011  1.00  0.00           O  
ATOM   1321  CB  PHE A  91      13.426   9.864  15.602  1.00  0.00           C  
ATOM   1322  CG  PHE A  91      14.054   9.100  16.747  1.00  0.00           C  
ATOM   1323  CD1 PHE A  91      14.962   9.735  17.608  1.00  0.00           C  
ATOM   1324  CD2 PHE A  91      13.730   7.753  16.946  1.00  0.00           C  
ATOM   1325  CE1 PHE A  91      15.544   9.030  18.666  1.00  0.00           C  
ATOM   1326  CE2 PHE A  91      14.312   7.048  18.004  1.00  0.00           C  
ATOM   1327  CZ  PHE A  91      15.218   7.682  18.864  1.00  0.00           C  
ATOM   1328  H   PHE A  91      11.713  10.708  13.956  1.00  0.00           H  
ATOM   1329  HA  PHE A  91      11.606  10.138  16.674  1.00  0.00           H  
ATOM   1330  HB2 PHE A  91      13.077   9.165  14.862  1.00  0.00           H  
ATOM   1331  HB3 PHE A  91      14.168  10.496  15.137  1.00  0.00           H  
ATOM   1332  HD1 PHE A  91      15.213  10.773  17.455  1.00  0.00           H  
ATOM   1333  HD2 PHE A  91      13.032   7.262  16.284  1.00  0.00           H  
ATOM   1334  HE1 PHE A  91      16.243   9.529  19.324  1.00  0.00           H  
ATOM   1335  HE2 PHE A  91      14.060   6.010  18.153  1.00  0.00           H  
ATOM   1336  HZ  PHE A  91      15.666   7.132  19.680  1.00  0.00           H  
ATOM   1337  N   SER A  92      13.624  12.762  16.254  1.00  0.00           N  
ATOM   1338  CA  SER A  92      14.246  13.969  16.899  1.00  0.00           C  
ATOM   1339  C   SER A  92      13.175  14.975  17.336  1.00  0.00           C  
ATOM   1340  O   SER A  92      13.190  15.362  18.491  1.00  0.00           O  
ATOM   1341  CB  SER A  92      15.291  14.643  15.989  1.00  0.00           C  
ATOM   1342  OG  SER A  92      14.869  14.715  14.627  1.00  0.00           O  
ATOM   1343  H   SER A  92      13.863  12.568  15.321  1.00  0.00           H  
ATOM   1344  HA  SER A  92      14.739  13.625  17.800  1.00  0.00           H  
ATOM   1345  HB2 SER A  92      15.483  15.649  16.327  1.00  0.00           H  
ATOM   1346  HB3 SER A  92      16.213  14.083  16.080  1.00  0.00           H  
ATOM   1347  HG  SER A  92      15.648  14.625  14.070  1.00  0.00           H  
ATOM   1348  N   ASN A  93      12.291  15.364  16.440  1.00  0.00           N  
ATOM   1349  CA  ASN A  93      11.183  16.340  16.727  1.00  0.00           C  
ATOM   1350  C   ASN A  93      10.350  15.842  17.921  1.00  0.00           C  
ATOM   1351  O   ASN A  93      10.031  16.626  18.802  1.00  0.00           O  
ATOM   1352  CB  ASN A  93      10.296  16.477  15.478  1.00  0.00           C  
ATOM   1353  CG  ASN A  93       9.658  17.869  15.363  1.00  0.00           C  
ATOM   1354  OD1 ASN A  93      10.348  18.866  15.303  1.00  0.00           O  
ATOM   1355  ND2 ASN A  93       8.358  17.992  15.328  1.00  0.00           N  
ATOM   1356  H   ASN A  93      12.361  14.989  15.534  1.00  0.00           H  
ATOM   1357  HA  ASN A  93      11.613  17.301  16.971  1.00  0.00           H  
ATOM   1358  HB2 ASN A  93      10.902  16.303  14.602  1.00  0.00           H  
ATOM   1359  HB3 ASN A  93       9.515  15.728  15.506  1.00  0.00           H  
ATOM   1360 HD21 ASN A  93       7.781  17.201  15.377  1.00  0.00           H  
ATOM   1361 HD22 ASN A  93       7.964  18.883  15.255  1.00  0.00           H  
ATOM   1362  N   LYS A  94      10.027  14.559  17.933  1.00  0.00           N  
ATOM   1363  CA  LYS A  94       9.232  13.898  19.012  1.00  0.00           C  
ATOM   1364  C   LYS A  94      10.038  13.869  20.320  1.00  0.00           C  
ATOM   1365  O   LYS A  94       9.445  14.147  21.339  1.00  0.00           O  
ATOM   1366  CB  LYS A  94       8.803  12.503  18.537  1.00  0.00           C  
ATOM   1367  CG  LYS A  94       7.930  11.811  19.582  1.00  0.00           C  
ATOM   1368  CD  LYS A  94       8.810  10.848  20.378  1.00  0.00           C  
ATOM   1369  CE  LYS A  94       7.938   9.847  21.142  1.00  0.00           C  
ATOM   1370  NZ  LYS A  94       7.167   9.004  20.184  1.00  0.00           N  
ATOM   1371  H   LYS A  94      10.321  13.981  17.196  1.00  0.00           H  
ATOM   1372  HA  LYS A  94       8.360  14.504  19.185  1.00  0.00           H  
ATOM   1373  HB2 LYS A  94       8.241  12.600  17.618  1.00  0.00           H  
ATOM   1374  HB3 LYS A  94       9.683  11.906  18.352  1.00  0.00           H  
ATOM   1375  HG2 LYS A  94       7.490  12.544  20.245  1.00  0.00           H  
ATOM   1376  HG3 LYS A  94       7.150  11.252  19.087  1.00  0.00           H  
ATOM   1377  HD2 LYS A  94       9.464  10.324  19.694  1.00  0.00           H  
ATOM   1378  HD3 LYS A  94       9.407  11.413  21.078  1.00  0.00           H  
ATOM   1379  HE2 LYS A  94       8.574   9.222  21.751  1.00  0.00           H  
ATOM   1380  HE3 LYS A  94       7.257  10.384  21.787  1.00  0.00           H  
ATOM   1381  HZ1 LYS A  94       7.716   8.837  19.315  1.00  0.00           H  
ATOM   1382  HZ2 LYS A  94       6.963   8.091  20.626  1.00  0.00           H  
ATOM   1383  HZ3 LYS A  94       6.268   9.468  19.942  1.00  0.00           H  
ATOM   1384  N   CYS A  95      11.317  13.555  20.282  1.00  0.00           N  
ATOM   1385  CA  CYS A  95      12.209  13.500  21.491  1.00  0.00           C  
ATOM   1386  C   CYS A  95      12.277  14.908  22.105  1.00  0.00           C  
ATOM   1387  O   CYS A  95      12.115  15.034  23.303  1.00  0.00           O  
ATOM   1388  CB  CYS A  95      13.631  13.024  21.146  1.00  0.00           C  
ATOM   1389  SG  CYS A  95      14.451  12.439  22.656  1.00  0.00           S  
ATOM   1390  H   CYS A  95      11.700  13.350  19.403  1.00  0.00           H  
ATOM   1391  HA  CYS A  95      11.759  12.838  22.218  1.00  0.00           H  
ATOM   1392  HB2 CYS A  95      13.586  12.214  20.435  1.00  0.00           H  
ATOM   1393  HB3 CYS A  95      14.199  13.840  20.726  1.00  0.00           H  
ATOM   1394  N   SER A  96      12.503  15.924  21.291  1.00  0.00           N  
ATOM   1395  CA  SER A  96      12.595  17.366  21.702  1.00  0.00           C  
ATOM   1396  C   SER A  96      11.281  17.796  22.376  1.00  0.00           C  
ATOM   1397  O   SER A  96      11.332  18.477  23.384  1.00  0.00           O  
ATOM   1398  CB  SER A  96      12.849  18.268  20.485  1.00  0.00           C  
ATOM   1399  OG  SER A  96      14.134  17.991  19.939  1.00  0.00           O  
ATOM   1400  H   SER A  96      12.619  15.730  20.338  1.00  0.00           H  
ATOM   1401  HA  SER A  96      13.398  17.475  22.411  1.00  0.00           H  
ATOM   1402  HB2 SER A  96      12.107  18.064  19.730  1.00  0.00           H  
ATOM   1403  HB3 SER A  96      12.757  19.304  20.782  1.00  0.00           H  
ATOM   1404  HG  SER A  96      14.717  18.725  20.140  1.00  0.00           H  
ATOM   1405  N   SER A  97      10.155  17.395  21.821  1.00  0.00           N  
ATOM   1406  CA  SER A  97       8.790  17.723  22.357  1.00  0.00           C  
ATOM   1407  C   SER A  97       8.417  16.824  23.556  1.00  0.00           C  
ATOM   1408  O   SER A  97       7.652  17.275  24.391  1.00  0.00           O  
ATOM   1409  CB  SER A  97       7.765  17.575  21.219  1.00  0.00           C  
ATOM   1410  OG  SER A  97       6.454  18.014  21.573  1.00  0.00           O  
ATOM   1411  H   SER A  97      10.223  16.846  21.010  1.00  0.00           H  
ATOM   1412  HA  SER A  97       8.791  18.750  22.692  1.00  0.00           H  
ATOM   1413  HB2 SER A  97       8.079  18.178  20.384  1.00  0.00           H  
ATOM   1414  HB3 SER A  97       7.758  16.541  20.897  1.00  0.00           H  
ATOM   1415  HG  SER A  97       6.474  18.569  22.359  1.00  0.00           H  
ATOM   1416  N   LEU A  98       8.938  15.614  23.625  1.00  0.00           N  
ATOM   1417  CA  LEU A  98       8.686  14.609  24.712  1.00  0.00           C  
ATOM   1418  C   LEU A  98       8.936  15.178  26.122  1.00  0.00           C  
ATOM   1419  CB  LEU A  98       9.575  13.373  24.467  1.00  0.00           C  
ATOM   1420  CG  LEU A  98       9.104  12.119  25.211  1.00  0.00           C  
ATOM   1421  CD1 LEU A  98       7.907  11.482  24.501  1.00  0.00           C  
ATOM   1422  CD2 LEU A  98      10.252  11.105  25.239  1.00  0.00           C  
ATOM   1423  H   LEU A  98       9.544  15.332  22.910  1.00  0.00           H  
ATOM   1424  HA  LEU A  98       7.655  14.298  24.635  1.00  0.00           H  
ATOM   1425  HB2 LEU A  98       9.600  13.157  23.413  1.00  0.00           H  
ATOM   1426  HB3 LEU A  98      10.579  13.614  24.779  1.00  0.00           H  
ATOM   1427  HG  LEU A  98       8.829  12.375  26.224  1.00  0.00           H  
ATOM   1428 HD11 LEU A  98       7.270  12.255  24.097  1.00  0.00           H  
ATOM   1429 HD12 LEU A  98       8.260  10.847  23.703  1.00  0.00           H  
ATOM   1430 HD13 LEU A  98       7.352  10.889  25.214  1.00  0.00           H  
ATOM   1431 HD21 LEU A  98      11.135  11.564  25.660  1.00  0.00           H  
ATOM   1432 HD22 LEU A  98       9.965  10.254  25.841  1.00  0.00           H  
ATOM   1433 HD23 LEU A  98      10.461  10.779  24.229  1.00  0.00           H  
TER    1434      LEU A  98                                                      
ENDMDL                                                                          
