# Supplementary material for: Comparative Performance of High-Throughput Methods for Protein pKa Predictions
Source: J Chem Inf Model. 2023 Aug 8;63(16):5169–81. doi: 10.1021/acs.jcim.3c00165 (PMC10466379; doi:10.1021/acs.jcim.3c00165)
Supplement: Supplementary file 3 — ci3c00165_si_003.zip [file ci3c00165_si_003.zip › curated_pdbs/1a91_curated_10.pdb]

MODEL       10                                                                  
ATOM      1  N   MET A   1      29.872  -7.520   2.301  1.00  0.00           N  
ATOM      2  CA  MET A   1      29.866  -6.718   3.550  1.00  0.00           C  
ATOM      3  C   MET A   1      29.255  -5.399   3.266  1.00  0.00           C  
ATOM      4  O   MET A   1      28.150  -5.131   3.726  1.00  0.00           O  
ATOM      5  CB  MET A   1      31.299  -6.537   4.114  1.00  0.00           C  
ATOM      6  CG  MET A   1      31.861  -7.784   4.830  1.00  0.00           C  
ATOM      7  SD  MET A   1      32.332  -9.168   3.742  1.00  0.00           S  
ATOM      8  CE  MET A   1      32.839 -10.288   5.079  1.00  0.00           C  
ATOM      9  H1  MET A   1      28.898  -7.621   1.949  1.00  0.00           H  
ATOM     10  H2  MET A   1      30.453  -7.040   1.585  1.00  0.00           H  
ATOM     11  H3  MET A   1      30.270  -8.461   2.497  1.00  0.00           H  
ATOM     12  HA  MET A   1      29.192  -7.208   4.233  1.00  0.00           H  
ATOM     13  HB2 MET A   1      31.997  -6.232   3.305  1.00  0.00           H  
ATOM     14  HB3 MET A   1      31.286  -5.708   4.856  1.00  0.00           H  
ATOM     15  HG2 MET A   1      32.758  -7.459   5.403  1.00  0.00           H  
ATOM     16  HG3 MET A   1      31.106  -8.122   5.573  1.00  0.00           H  
ATOM     17  HE1 MET A   1      33.664  -9.846   5.677  1.00  0.00           H  
ATOM     18  HE2 MET A   1      31.991 -10.497   5.766  1.00  0.00           H  
ATOM     19  HE3 MET A   1      33.195 -11.258   4.669  1.00  0.00           H  
ATOM     20  N   GLU A   2      29.948  -4.562   2.460  1.00  0.00           N  
ATOM     21  CA  GLU A   2      29.397  -3.398   1.822  1.00  0.00           C  
ATOM     22  C   GLU A   2      28.441  -3.854   0.744  1.00  0.00           C  
ATOM     23  O   GLU A   2      27.442  -3.200   0.457  1.00  0.00           O  
ATOM     24  CB  GLU A   2      30.496  -2.505   1.197  1.00  0.00           C  
ATOM     25  CG  GLU A   2      29.975  -1.158   0.660  1.00  0.00           C  
ATOM     26  CD  GLU A   2      31.139  -0.325   0.124  1.00  0.00           C  
ATOM     27  OE1 GLU A   2      32.037   0.029   0.935  1.00  0.00           O  
ATOM     28  OE2 GLU A   2      31.143  -0.027  -1.099  1.00  0.00           O  
ATOM     29  H   GLU A   2      30.891  -4.747   2.219  1.00  0.00           H  
ATOM     30  HA  GLU A   2      28.875  -2.850   2.582  1.00  0.00           H  
ATOM     31  HB2 GLU A   2      31.251  -2.300   1.988  1.00  0.00           H  
ATOM     32  HB3 GLU A   2      31.009  -3.062   0.382  1.00  0.00           H  
ATOM     33  HG2 GLU A   2      29.240  -1.331  -0.155  1.00  0.00           H  
ATOM     34  HG3 GLU A   2      29.469  -0.600   1.477  1.00  0.00           H  
ATOM     35  N   ASN A   3      28.733  -5.037   0.154  1.00  0.00           N  
ATOM     36  CA  ASN A   3      27.938  -5.684  -0.857  1.00  0.00           C  
ATOM     37  C   ASN A   3      26.675  -6.238  -0.259  1.00  0.00           C  
ATOM     38  O   ASN A   3      25.593  -6.011  -0.793  1.00  0.00           O  
ATOM     39  CB  ASN A   3      28.686  -6.858  -1.520  1.00  0.00           C  
ATOM     40  CG  ASN A   3      29.947  -6.335  -2.220  1.00  0.00           C  
ATOM     41  OD1 ASN A   3      29.853  -5.611  -3.218  1.00  0.00           O  
ATOM     42  ND2 ASN A   3      31.143  -6.710  -1.672  1.00  0.00           N  
ATOM     43  H   ASN A   3      29.549  -5.544   0.420  1.00  0.00           H  
ATOM     44  HA  ASN A   3      27.674  -4.948  -1.594  1.00  0.00           H  
ATOM     45  HB2 ASN A   3      28.954  -7.597  -0.739  1.00  0.00           H  
ATOM     46  HB3 ASN A   3      28.038  -7.355  -2.272  1.00  0.00           H  
ATOM     47 HD21 ASN A   3      31.160  -7.293  -0.860  1.00  0.00           H  
ATOM     48 HD22 ASN A   3      32.001  -6.400  -2.083  1.00  0.00           H  
ATOM     49  N   LEU A   4      26.805  -6.984   0.869  1.00  0.00           N  
ATOM     50  CA  LEU A   4      25.740  -7.483   1.713  1.00  0.00           C  
ATOM     51  C   LEU A   4      24.845  -6.398   2.222  1.00  0.00           C  
ATOM     52  O   LEU A   4      23.673  -6.637   2.501  1.00  0.00           O  
ATOM     53  CB  LEU A   4      26.272  -8.273   2.929  1.00  0.00           C  
ATOM     54  CG  LEU A   4      27.010  -9.583   2.567  1.00  0.00           C  
ATOM     55  CD1 LEU A   4      27.698 -10.176   3.813  1.00  0.00           C  
ATOM     56  CD2 LEU A   4      26.079 -10.618   1.904  1.00  0.00           C  
ATOM     57  H   LEU A   4      27.700  -7.104   1.281  1.00  0.00           H  
ATOM     58  HA  LEU A   4      25.124  -8.121   1.103  1.00  0.00           H  
ATOM     59  HB2 LEU A   4      26.971  -7.620   3.494  1.00  0.00           H  
ATOM     60  HB3 LEU A   4      25.429  -8.539   3.604  1.00  0.00           H  
ATOM     61  HG  LEU A   4      27.812  -9.336   1.835  1.00  0.00           H  
ATOM     62 HD11 LEU A   4      28.403  -9.439   4.250  1.00  0.00           H  
ATOM     63 HD12 LEU A   4      26.941 -10.440   4.580  1.00  0.00           H  
ATOM     64 HD13 LEU A   4      28.267 -11.090   3.540  1.00  0.00           H  
ATOM     65 HD21 LEU A   4      25.235 -10.864   2.581  1.00  0.00           H  
ATOM     66 HD22 LEU A   4      25.669 -10.227   0.950  1.00  0.00           H  
ATOM     67 HD23 LEU A   4      26.641 -11.550   1.684  1.00  0.00           H  
ATOM     68  N   ASN A   5      25.404  -5.178   2.373  1.00  0.00           N  
ATOM     69  CA  ASN A   5      24.725  -4.034   2.904  1.00  0.00           C  
ATOM     70  C   ASN A   5      23.772  -3.473   1.904  1.00  0.00           C  
ATOM     71  O   ASN A   5      22.638  -3.154   2.244  1.00  0.00           O  
ATOM     72  CB  ASN A   5      25.692  -2.907   3.337  1.00  0.00           C  
ATOM     73  CG  ASN A   5      25.199  -2.234   4.612  1.00  0.00           C  
ATOM     74  OD1 ASN A   5      24.812  -1.059   4.615  1.00  0.00           O  
ATOM     75  ND2 ASN A   5      25.224  -3.026   5.719  1.00  0.00           N  
ATOM     76  H   ASN A   5      26.368  -5.050   2.181  1.00  0.00           H  
ATOM     77  HA  ASN A   5      24.160  -4.421   3.723  1.00  0.00           H  
ATOM     78  HB2 ASN A   5      26.705  -3.319   3.499  1.00  0.00           H  
ATOM     79  HB3 ASN A   5      25.785  -2.120   2.578  1.00  0.00           H  
ATOM     80 HD21 ASN A   5      25.525  -3.978   5.649  1.00  0.00           H  
ATOM     81 HD22 ASN A   5      24.915  -2.640   6.575  1.00  0.00           H  
ATOM     82  N   MET A   6      24.228  -3.366   0.637  1.00  0.00           N  
ATOM     83  CA  MET A   6      23.457  -2.927  -0.487  1.00  0.00           C  
ATOM     84  C   MET A   6      22.457  -3.982  -0.866  1.00  0.00           C  
ATOM     85  O   MET A   6      21.424  -3.658  -1.443  1.00  0.00           O  
ATOM     86  CB  MET A   6      24.345  -2.594  -1.709  1.00  0.00           C  
ATOM     87  CG  MET A   6      24.833  -1.128  -1.767  1.00  0.00           C  
ATOM     88  SD  MET A   6      25.878  -0.545  -0.385  1.00  0.00           S  
ATOM     89  CE  MET A   6      24.612   0.226   0.669  1.00  0.00           C  
ATOM     90  H   MET A   6      25.165  -3.587   0.404  1.00  0.00           H  
ATOM     91  HA  MET A   6      22.927  -2.043  -0.185  1.00  0.00           H  
ATOM     92  HB2 MET A   6      25.217  -3.282  -1.729  1.00  0.00           H  
ATOM     93  HB3 MET A   6      23.774  -2.757  -2.651  1.00  0.00           H  
ATOM     94  HG2 MET A   6      25.412  -1.026  -2.712  1.00  0.00           H  
ATOM     95  HG3 MET A   6      23.937  -0.477  -1.876  1.00  0.00           H  
ATOM     96  HE1 MET A   6      24.029   0.983   0.104  1.00  0.00           H  
ATOM     97  HE2 MET A   6      23.901  -0.525   1.071  1.00  0.00           H  
ATOM     98  HE3 MET A   6      25.083   0.737   1.535  1.00  0.00           H  
ATOM     99  N   ASP A   7      22.737  -5.266  -0.531  1.00  0.00           N  
ATOM    100  CA  ASP A   7      21.835  -6.377  -0.754  1.00  0.00           C  
ATOM    101  C   ASP A   7      20.674  -6.306   0.206  1.00  0.00           C  
ATOM    102  O   ASP A   7      19.530  -6.511  -0.189  1.00  0.00           O  
ATOM    103  CB  ASP A   7      22.559  -7.742  -0.639  1.00  0.00           C  
ATOM    104  CG  ASP A   7      21.690  -8.905  -1.128  1.00  0.00           C  
ATOM    105  OD1 ASP A   7      21.318  -8.898  -2.332  1.00  0.00           O  
ATOM    106  OD2 ASP A   7      21.393  -9.811  -0.305  1.00  0.00           O  
ATOM    107  H   ASP A   7      23.587  -5.483  -0.041  1.00  0.00           H  
ATOM    108  HA  ASP A   7      21.434  -6.282  -1.746  1.00  0.00           H  
ATOM    109  HB2 ASP A   7      23.482  -7.713  -1.259  1.00  0.00           H  
ATOM    110  HB3 ASP A   7      22.858  -7.909   0.411  1.00  0.00           H  
ATOM    111  N   LEU A   8      20.962  -5.993   1.489  1.00  0.00           N  
ATOM    112  CA  LEU A   8      20.002  -5.915   2.565  1.00  0.00           C  
ATOM    113  C   LEU A   8      19.130  -4.701   2.386  1.00  0.00           C  
ATOM    114  O   LEU A   8      17.943  -4.743   2.691  1.00  0.00           O  
ATOM    115  CB  LEU A   8      20.719  -5.828   3.936  1.00  0.00           C  
ATOM    116  CG  LEU A   8      19.805  -5.823   5.188  1.00  0.00           C  
ATOM    117  CD1 LEU A   8      18.936  -7.092   5.298  1.00  0.00           C  
ATOM    118  CD2 LEU A   8      20.640  -5.613   6.467  1.00  0.00           C  
ATOM    119  H   LEU A   8      21.904  -5.813   1.764  1.00  0.00           H  
ATOM    120  HA  LEU A   8      19.386  -6.802   2.519  1.00  0.00           H  
ATOM    121  HB2 LEU A   8      21.403  -6.702   4.020  1.00  0.00           H  
ATOM    122  HB3 LEU A   8      21.352  -4.915   3.956  1.00  0.00           H  
ATOM    123  HG  LEU A   8      19.117  -4.950   5.109  1.00  0.00           H  
ATOM    124 HD11 LEU A   8      19.579  -7.995   5.348  1.00  0.00           H  
ATOM    125 HD12 LEU A   8      18.314  -7.049   6.218  1.00  0.00           H  
ATOM    126 HD13 LEU A   8      18.257  -7.184   4.425  1.00  0.00           H  
ATOM    127 HD21 LEU A   8      21.218  -4.667   6.399  1.00  0.00           H  
ATOM    128 HD22 LEU A   8      19.976  -5.559   7.356  1.00  0.00           H  
ATOM    129 HD23 LEU A   8      21.351  -6.454   6.606  1.00  0.00           H  
ATOM    130  N   LEU A   9      19.722  -3.603   1.865  1.00  0.00           N  
ATOM    131  CA  LEU A   9      19.082  -2.334   1.591  1.00  0.00           C  
ATOM    132  C   LEU A   9      18.067  -2.421   0.464  1.00  0.00           C  
ATOM    133  O   LEU A   9      16.981  -1.842   0.534  1.00  0.00           O  
ATOM    134  CB  LEU A   9      20.176  -1.312   1.209  1.00  0.00           C  
ATOM    135  CG  LEU A   9      19.749   0.162   1.076  1.00  0.00           C  
ATOM    136  CD1 LEU A   9      19.272   0.761   2.410  1.00  0.00           C  
ATOM    137  CD2 LEU A   9      20.924   0.978   0.515  1.00  0.00           C  
ATOM    138  H   LEU A   9      20.711  -3.620   1.702  1.00  0.00           H  
ATOM    139  HA  LEU A   9      18.577  -2.024   2.495  1.00  0.00           H  
ATOM    140  HB2 LEU A   9      20.966  -1.349   1.992  1.00  0.00           H  
ATOM    141  HB3 LEU A   9      20.649  -1.633   0.254  1.00  0.00           H  
ATOM    142  HG  LEU A   9      18.913   0.223   0.343  1.00  0.00           H  
ATOM    143 HD11 LEU A   9      18.423   0.179   2.822  1.00  0.00           H  
ATOM    144 HD12 LEU A   9      20.099   0.752   3.152  1.00  0.00           H  
ATOM    145 HD13 LEU A   9      18.944   1.811   2.262  1.00  0.00           H  
ATOM    146 HD21 LEU A   9      21.286   0.535  -0.437  1.00  0.00           H  
ATOM    147 HD22 LEU A   9      20.602   2.019   0.323  1.00  0.00           H  
ATOM    148 HD23 LEU A   9      21.765   0.993   1.240  1.00  0.00           H  
ATOM    149  N   TYR A  10      18.407  -3.173  -0.611  1.00  0.00           N  
ATOM    150  CA  TYR A  10      17.582  -3.373  -1.786  1.00  0.00           C  
ATOM    151  C   TYR A  10      16.394  -4.217  -1.408  1.00  0.00           C  
ATOM    152  O   TYR A  10      15.245  -3.879  -1.692  1.00  0.00           O  
ATOM    153  CB  TYR A  10      18.390  -4.120  -2.881  1.00  0.00           C  
ATOM    154  CG  TYR A  10      18.090  -3.685  -4.293  1.00  0.00           C  
ATOM    155  CD1 TYR A  10      16.788  -3.667  -4.824  1.00  0.00           C  
ATOM    156  CD2 TYR A  10      19.165  -3.349  -5.133  1.00  0.00           C  
ATOM    157  CE1 TYR A  10      16.572  -3.342  -6.170  1.00  0.00           C  
ATOM    158  CE2 TYR A  10      18.954  -3.015  -6.473  1.00  0.00           C  
ATOM    159  CZ  TYR A  10      17.657  -3.023  -6.999  1.00  0.00           C  
ATOM    160  OH  TYR A  10      17.446  -2.718  -8.361  1.00  0.00           O  
ATOM    161  H   TYR A  10      19.289  -3.639  -0.641  1.00  0.00           H  
ATOM    162  HA  TYR A  10      17.255  -2.400  -2.128  1.00  0.00           H  
ATOM    163  HB2 TYR A  10      19.459  -3.900  -2.701  1.00  0.00           H  
ATOM    164  HB3 TYR A  10      18.266  -5.221  -2.822  1.00  0.00           H  
ATOM    165  HD1 TYR A  10      15.941  -3.925  -4.208  1.00  0.00           H  
ATOM    166  HD2 TYR A  10      20.172  -3.364  -4.743  1.00  0.00           H  
ATOM    167  HE1 TYR A  10      15.566  -3.348  -6.565  1.00  0.00           H  
ATOM    168  HE2 TYR A  10      19.803  -2.766  -7.093  1.00  0.00           H  
ATOM    169  HH  TYR A  10      18.299  -2.525  -8.757  1.00  0.00           H  
ATOM    170  N   MET A  11      16.684  -5.339  -0.706  1.00  0.00           N  
ATOM    171  CA  MET A  11      15.698  -6.268  -0.209  1.00  0.00           C  
ATOM    172  C   MET A  11      14.864  -5.672   0.892  1.00  0.00           C  
ATOM    173  O   MET A  11      13.797  -6.199   1.186  1.00  0.00           O  
ATOM    174  CB  MET A  11      16.334  -7.570   0.319  1.00  0.00           C  
ATOM    175  CG  MET A  11      16.943  -8.431  -0.801  1.00  0.00           C  
ATOM    176  SD  MET A  11      17.837  -9.891  -0.187  1.00  0.00           S  
ATOM    177  CE  MET A  11      18.209 -10.561  -1.833  1.00  0.00           C  
ATOM    178  H   MET A  11      17.636  -5.585  -0.519  1.00  0.00           H  
ATOM    179  HA  MET A  11      15.045  -6.528  -1.025  1.00  0.00           H  
ATOM    180  HB2 MET A  11      17.121  -7.302   1.053  1.00  0.00           H  
ATOM    181  HB3 MET A  11      15.569  -8.189   0.839  1.00  0.00           H  
ATOM    182  HG2 MET A  11      16.118  -8.749  -1.476  1.00  0.00           H  
ATOM    183  HG3 MET A  11      17.634  -7.802  -1.404  1.00  0.00           H  
ATOM    184  HE1 MET A  11      18.778  -9.827  -2.443  1.00  0.00           H  
ATOM    185  HE2 MET A  11      18.819 -11.487  -1.755  1.00  0.00           H  
ATOM    186  HE3 MET A  11      17.276 -10.811  -2.382  1.00  0.00           H  
ATOM    187  N   ALA A  12      15.308  -4.547   1.514  1.00  0.00           N  
ATOM    188  CA  ALA A  12      14.565  -3.822   2.511  1.00  0.00           C  
ATOM    189  C   ALA A  12      13.332  -3.230   1.899  1.00  0.00           C  
ATOM    190  O   ALA A  12      12.248  -3.443   2.426  1.00  0.00           O  
ATOM    191  CB  ALA A  12      15.344  -2.697   3.220  1.00  0.00           C  
ATOM    192  H   ALA A  12      16.192  -4.149   1.302  1.00  0.00           H  
ATOM    193  HA  ALA A  12      14.281  -4.548   3.252  1.00  0.00           H  
ATOM    194  HB1 ALA A  12      16.274  -3.099   3.672  1.00  0.00           H  
ATOM    195  HB2 ALA A  12      15.617  -1.885   2.520  1.00  0.00           H  
ATOM    196  HB3 ALA A  12      14.731  -2.257   4.036  1.00  0.00           H  
ATOM    197  N   ALA A  13      13.470  -2.497   0.761  1.00  0.00           N  
ATOM    198  CA  ALA A  13      12.379  -1.987  -0.036  1.00  0.00           C  
ATOM    199  C   ALA A  13      11.472  -3.048  -0.548  1.00  0.00           C  
ATOM    200  O   ALA A  13      10.280  -2.808  -0.653  1.00  0.00           O  
ATOM    201  CB  ALA A  13      12.888  -1.163  -1.232  1.00  0.00           C  
ATOM    202  H   ALA A  13      14.360  -2.307   0.347  1.00  0.00           H  
ATOM    203  HA  ALA A  13      11.731  -1.381   0.586  1.00  0.00           H  
ATOM    204  HB1 ALA A  13      13.535  -0.337  -0.872  1.00  0.00           H  
ATOM    205  HB2 ALA A  13      13.485  -1.793  -1.924  1.00  0.00           H  
ATOM    206  HB3 ALA A  13      12.041  -0.717  -1.792  1.00  0.00           H  
ATOM    207  N   ALA A  14      11.972  -4.257  -0.867  1.00  0.00           N  
ATOM    208  CA  ALA A  14      11.126  -5.237  -1.511  1.00  0.00           C  
ATOM    209  C   ALA A  14      10.301  -5.967  -0.492  1.00  0.00           C  
ATOM    210  O   ALA A  14       9.255  -6.523  -0.809  1.00  0.00           O  
ATOM    211  CB  ALA A  14      11.943  -6.269  -2.311  1.00  0.00           C  
ATOM    212  H   ALA A  14      12.913  -4.516  -0.654  1.00  0.00           H  
ATOM    213  HA  ALA A  14      10.431  -4.704  -2.152  1.00  0.00           H  
ATOM    214  HB1 ALA A  14      12.550  -5.751  -3.083  1.00  0.00           H  
ATOM    215  HB2 ALA A  14      12.635  -6.826  -1.643  1.00  0.00           H  
ATOM    216  HB3 ALA A  14      11.276  -6.995  -2.822  1.00  0.00           H  
ATOM    217  N   VAL A  15      10.751  -5.935   0.775  1.00  0.00           N  
ATOM    218  CA  VAL A  15      10.068  -6.481   1.915  1.00  0.00           C  
ATOM    219  C   VAL A  15       9.140  -5.416   2.450  1.00  0.00           C  
ATOM    220  O   VAL A  15       8.119  -5.733   3.050  1.00  0.00           O  
ATOM    221  CB  VAL A  15      11.110  -6.914   2.939  1.00  0.00           C  
ATOM    222  CG1 VAL A  15      10.546  -7.074   4.367  1.00  0.00           C  
ATOM    223  CG2 VAL A  15      11.721  -8.243   2.443  1.00  0.00           C  
ATOM    224  H   VAL A  15      11.611  -5.478   0.991  1.00  0.00           H  
ATOM    225  HA  VAL A  15       9.463  -7.322   1.603  1.00  0.00           H  
ATOM    226  HB  VAL A  15      11.916  -6.140   2.947  1.00  0.00           H  
ATOM    227 HG11 VAL A  15       9.687  -7.777   4.367  1.00  0.00           H  
ATOM    228 HG12 VAL A  15      11.332  -7.477   5.040  1.00  0.00           H  
ATOM    229 HG13 VAL A  15      10.214  -6.098   4.780  1.00  0.00           H  
ATOM    230 HG21 VAL A  15      12.128  -8.142   1.417  1.00  0.00           H  
ATOM    231 HG22 VAL A  15      12.546  -8.559   3.117  1.00  0.00           H  
ATOM    232 HG23 VAL A  15      10.948  -9.040   2.436  1.00  0.00           H  
ATOM    233  N   MET A  16       9.456  -4.120   2.228  1.00  0.00           N  
ATOM    234  CA  MET A  16       8.676  -3.013   2.722  1.00  0.00           C  
ATOM    235  C   MET A  16       7.511  -2.777   1.820  1.00  0.00           C  
ATOM    236  O   MET A  16       6.378  -3.013   2.233  1.00  0.00           O  
ATOM    237  CB  MET A  16       9.492  -1.702   2.845  1.00  0.00           C  
ATOM    238  CG  MET A  16      10.247  -1.571   4.179  1.00  0.00           C  
ATOM    239  SD  MET A  16       9.159  -1.308   5.614  1.00  0.00           S  
ATOM    240  CE  MET A  16      10.498  -1.211   6.837  1.00  0.00           C  
ATOM    241  H   MET A  16      10.276  -3.869   1.718  1.00  0.00           H  
ATOM    242  HA  MET A  16       8.271  -3.294   3.681  1.00  0.00           H  
ATOM    243  HB2 MET A  16      10.223  -1.681   2.014  1.00  0.00           H  
ATOM    244  HB3 MET A  16       8.849  -0.804   2.729  1.00  0.00           H  
ATOM    245  HG2 MET A  16      10.858  -2.486   4.334  1.00  0.00           H  
ATOM    246  HG3 MET A  16      10.949  -0.713   4.088  1.00  0.00           H  
ATOM    247  HE1 MET A  16      11.193  -0.377   6.601  1.00  0.00           H  
ATOM    248  HE2 MET A  16      10.091  -1.038   7.857  1.00  0.00           H  
ATOM    249  HE3 MET A  16      11.087  -2.153   6.859  1.00  0.00           H  
ATOM    250  N   MET A  17       7.746  -2.300   0.570  1.00  0.00           N  
ATOM    251  CA  MET A  17       6.621  -1.977  -0.297  1.00  0.00           C  
ATOM    252  C   MET A  17       6.059  -3.196  -0.955  1.00  0.00           C  
ATOM    253  O   MET A  17       4.925  -3.152  -1.425  1.00  0.00           O  
ATOM    254  CB  MET A  17       6.915  -0.952  -1.431  1.00  0.00           C  
ATOM    255  CG  MET A  17       8.341  -0.890  -2.008  1.00  0.00           C  
ATOM    256  SD  MET A  17       8.413  -0.067  -3.629  1.00  0.00           S  
ATOM    257  CE  MET A  17      10.184  -0.304  -3.942  1.00  0.00           C  
ATOM    258  H   MET A  17       8.690  -2.194   0.209  1.00  0.00           H  
ATOM    259  HA  MET A  17       5.797  -1.603   0.336  1.00  0.00           H  
ATOM    260  HB2 MET A  17       6.179  -1.059  -2.257  1.00  0.00           H  
ATOM    261  HB3 MET A  17       6.737   0.047  -1.005  1.00  0.00           H  
ATOM    262  HG2 MET A  17       8.981  -0.349  -1.275  1.00  0.00           H  
ATOM    263  HG3 MET A  17       8.762  -1.906  -2.108  1.00  0.00           H  
ATOM    264  HE1 MET A  17      10.473  -1.370  -3.826  1.00  0.00           H  
ATOM    265  HE2 MET A  17      10.448   0.013  -4.975  1.00  0.00           H  
ATOM    266  HE3 MET A  17      10.795   0.298  -3.239  1.00  0.00           H  
ATOM    267  N   GLY A  18       6.792  -4.332  -0.979  1.00  0.00           N  
ATOM    268  CA  GLY A  18       6.228  -5.571  -1.462  1.00  0.00           C  
ATOM    269  C   GLY A  18       5.141  -6.025  -0.535  1.00  0.00           C  
ATOM    270  O   GLY A  18       4.018  -6.282  -0.965  1.00  0.00           O  
ATOM    271  H   GLY A  18       7.727  -4.371  -0.633  1.00  0.00           H  
ATOM    272  HA2 GLY A  18       5.815  -5.404  -2.445  1.00  0.00           H  
ATOM    273  HA3 GLY A  18       7.006  -6.315  -1.449  1.00  0.00           H  
ATOM    274  N   LEU A  19       5.458  -6.096   0.781  1.00  0.00           N  
ATOM    275  CA  LEU A  19       4.541  -6.556   1.791  1.00  0.00           C  
ATOM    276  C   LEU A  19       3.365  -5.633   1.907  1.00  0.00           C  
ATOM    277  O   LEU A  19       2.229  -6.066   1.724  1.00  0.00           O  
ATOM    278  CB  LEU A  19       5.248  -6.708   3.161  1.00  0.00           C  
ATOM    279  CG  LEU A  19       4.544  -7.525   4.276  1.00  0.00           C  
ATOM    280  CD1 LEU A  19       5.579  -7.883   5.362  1.00  0.00           C  
ATOM    281  CD2 LEU A  19       3.327  -6.837   4.928  1.00  0.00           C  
ATOM    282  H   LEU A  19       6.343  -5.788   1.134  1.00  0.00           H  
ATOM    283  HA  LEU A  19       4.188  -7.530   1.481  1.00  0.00           H  
ATOM    284  HB2 LEU A  19       6.194  -7.258   2.944  1.00  0.00           H  
ATOM    285  HB3 LEU A  19       5.538  -5.713   3.561  1.00  0.00           H  
ATOM    286  HG  LEU A  19       4.193  -8.481   3.824  1.00  0.00           H  
ATOM    287 HD11 LEU A  19       6.433  -8.434   4.915  1.00  0.00           H  
ATOM    288 HD12 LEU A  19       5.967  -6.958   5.838  1.00  0.00           H  
ATOM    289 HD13 LEU A  19       5.115  -8.519   6.144  1.00  0.00           H  
ATOM    290 HD21 LEU A  19       3.612  -5.834   5.313  1.00  0.00           H  
ATOM    291 HD22 LEU A  19       2.496  -6.721   4.205  1.00  0.00           H  
ATOM    292 HD23 LEU A  19       2.955  -7.447   5.777  1.00  0.00           H  
ATOM    293  N   ALA A  20       3.615  -4.352   2.279  1.00  0.00           N  
ATOM    294  CA  ALA A  20       2.567  -3.509   2.801  1.00  0.00           C  
ATOM    295  C   ALA A  20       1.657  -2.971   1.739  1.00  0.00           C  
ATOM    296  O   ALA A  20       0.449  -2.927   1.956  1.00  0.00           O  
ATOM    297  CB  ALA A  20       3.076  -2.446   3.780  1.00  0.00           C  
ATOM    298  H   ALA A  20       4.507  -3.900   2.135  1.00  0.00           H  
ATOM    299  HA  ALA A  20       1.934  -4.148   3.403  1.00  0.00           H  
ATOM    300  HB1 ALA A  20       4.013  -2.001   3.405  1.00  0.00           H  
ATOM    301  HB2 ALA A  20       2.321  -1.651   3.963  1.00  0.00           H  
ATOM    302  HB3 ALA A  20       3.319  -2.924   4.753  1.00  0.00           H  
ATOM    303  N   ALA A  21       2.199  -2.536   0.573  1.00  0.00           N  
ATOM    304  CA  ALA A  21       1.415  -2.165  -0.591  1.00  0.00           C  
ATOM    305  C   ALA A  21       0.483  -3.241  -1.101  1.00  0.00           C  
ATOM    306  O   ALA A  21      -0.582  -2.928  -1.623  1.00  0.00           O  
ATOM    307  CB  ALA A  21       2.243  -1.641  -1.778  1.00  0.00           C  
ATOM    308  H   ALA A  21       3.187  -2.540   0.428  1.00  0.00           H  
ATOM    309  HA  ALA A  21       0.785  -1.347  -0.266  1.00  0.00           H  
ATOM    310  HB1 ALA A  21       2.979  -0.887  -1.426  1.00  0.00           H  
ATOM    311  HB2 ALA A  21       2.786  -2.465  -2.282  1.00  0.00           H  
ATOM    312  HB3 ALA A  21       1.581  -1.155  -2.527  1.00  0.00           H  
ATOM    313  N   ILE A  22       0.879  -4.538  -1.016  1.00  0.00           N  
ATOM    314  CA  ILE A  22       0.059  -5.638  -1.502  1.00  0.00           C  
ATOM    315  C   ILE A  22      -0.957  -5.990  -0.456  1.00  0.00           C  
ATOM    316  O   ILE A  22      -2.069  -6.386  -0.790  1.00  0.00           O  
ATOM    317  CB  ILE A  22       0.901  -6.831  -1.945  1.00  0.00           C  
ATOM    318  CG1 ILE A  22       1.510  -6.601  -3.358  1.00  0.00           C  
ATOM    319  CG2 ILE A  22       0.122  -8.170  -1.944  1.00  0.00           C  
ATOM    320  CD1 ILE A  22       2.150  -5.232  -3.616  1.00  0.00           C  
ATOM    321  H   ILE A  22       1.781  -4.808  -0.664  1.00  0.00           H  
ATOM    322  HA  ILE A  22      -0.511  -5.305  -2.359  1.00  0.00           H  
ATOM    323  HB  ILE A  22       1.717  -6.926  -1.204  1.00  0.00           H  
ATOM    324 HG12 ILE A  22       2.272  -7.392  -3.534  1.00  0.00           H  
ATOM    325 HG13 ILE A  22       0.703  -6.746  -4.111  1.00  0.00           H  
ATOM    326 HG21 ILE A  22      -0.778  -8.094  -2.591  1.00  0.00           H  
ATOM    327 HG22 ILE A  22       0.770  -8.981  -2.339  1.00  0.00           H  
ATOM    328 HG23 ILE A  22      -0.191  -8.455  -0.918  1.00  0.00           H  
ATOM    329 HD11 ILE A  22       2.871  -4.981  -2.810  1.00  0.00           H  
ATOM    330 HD12 ILE A  22       2.676  -5.222  -4.590  1.00  0.00           H  
ATOM    331 HD13 ILE A  22       1.369  -4.440  -3.636  1.00  0.00           H  
ATOM    332  N   GLY A  23      -0.623  -5.813   0.845  1.00  0.00           N  
ATOM    333  CA  GLY A  23      -1.553  -6.045   1.925  1.00  0.00           C  
ATOM    334  C   GLY A  23      -2.635  -5.015   1.904  1.00  0.00           C  
ATOM    335  O   GLY A  23      -3.783  -5.292   2.252  1.00  0.00           O  
ATOM    336  H   GLY A  23       0.277  -5.481   1.119  1.00  0.00           H  
ATOM    337  HA2 GLY A  23      -2.018  -6.999   1.766  1.00  0.00           H  
ATOM    338  HA3 GLY A  23      -1.004  -5.962   2.851  1.00  0.00           H  
ATOM    339  N   ALA A  24      -2.264  -3.795   1.452  1.00  0.00           N  
ATOM    340  CA  ALA A  24      -3.170  -2.746   1.071  1.00  0.00           C  
ATOM    341  C   ALA A  24      -4.073  -3.217  -0.021  1.00  0.00           C  
ATOM    342  O   ALA A  24      -5.270  -3.335   0.199  1.00  0.00           O  
ATOM    343  CB  ALA A  24      -2.435  -1.460   0.681  1.00  0.00           C  
ATOM    344  H   ALA A  24      -1.322  -3.657   1.131  1.00  0.00           H  
ATOM    345  HA  ALA A  24      -3.813  -2.542   1.919  1.00  0.00           H  
ATOM    346  HB1 ALA A  24      -1.694  -1.213   1.472  1.00  0.00           H  
ATOM    347  HB2 ALA A  24      -1.879  -1.568  -0.267  1.00  0.00           H  
ATOM    348  HB3 ALA A  24      -3.147  -0.618   0.582  1.00  0.00           H  
ATOM    349  N   ALA A  25      -3.490  -3.538  -1.203  1.00  0.00           N  
ATOM    350  CA  ALA A  25      -4.166  -3.932  -2.434  1.00  0.00           C  
ATOM    351  C   ALA A  25      -5.303  -4.915  -2.260  1.00  0.00           C  
ATOM    352  O   ALA A  25      -6.359  -4.760  -2.875  1.00  0.00           O  
ATOM    353  CB  ALA A  25      -3.193  -4.528  -3.467  1.00  0.00           C  
ATOM    354  H   ALA A  25      -2.494  -3.446  -1.268  1.00  0.00           H  
ATOM    355  HA  ALA A  25      -4.573  -3.028  -2.859  1.00  0.00           H  
ATOM    356  HB1 ALA A  25      -2.358  -3.819  -3.649  1.00  0.00           H  
ATOM    357  HB2 ALA A  25      -2.766  -5.486  -3.106  1.00  0.00           H  
ATOM    358  HB3 ALA A  25      -3.711  -4.711  -4.433  1.00  0.00           H  
ATOM    359  N   ILE A  26      -5.106  -5.930  -1.386  1.00  0.00           N  
ATOM    360  CA  ILE A  26      -6.086  -6.934  -1.025  1.00  0.00           C  
ATOM    361  C   ILE A  26      -7.253  -6.329  -0.313  1.00  0.00           C  
ATOM    362  O   ILE A  26      -8.369  -6.582  -0.737  1.00  0.00           O  
ATOM    363  CB  ILE A  26      -5.494  -8.028  -0.142  1.00  0.00           C  
ATOM    364  CG1 ILE A  26      -4.364  -8.777  -0.886  1.00  0.00           C  
ATOM    365  CG2 ILE A  26      -6.578  -9.027   0.341  1.00  0.00           C  
ATOM    366  CD1 ILE A  26      -3.473  -9.589   0.057  1.00  0.00           C  
ATOM    367  H   ILE A  26      -4.218  -6.026  -0.936  1.00  0.00           H  
ATOM    368  HA  ILE A  26      -6.499  -7.356  -1.931  1.00  0.00           H  
ATOM    369  HB  ILE A  26      -5.058  -7.525   0.749  1.00  0.00           H  
ATOM    370 HG12 ILE A  26      -4.814  -9.451  -1.646  1.00  0.00           H  
ATOM    371 HG13 ILE A  26      -3.718  -8.058  -1.430  1.00  0.00           H  
ATOM    372 HG21 ILE A  26      -7.107  -9.468  -0.529  1.00  0.00           H  
ATOM    373 HG22 ILE A  26      -6.116  -9.850   0.925  1.00  0.00           H  
ATOM    374 HG23 ILE A  26      -7.320  -8.537   1.002  1.00  0.00           H  
ATOM    375 HD11 ILE A  26      -3.042  -8.926   0.838  1.00  0.00           H  
ATOM    376 HD12 ILE A  26      -4.056 -10.390   0.558  1.00  0.00           H  
ATOM    377 HD13 ILE A  26      -2.641 -10.058  -0.509  1.00  0.00           H  
ATOM    378  N   GLY A  27      -7.056  -5.557   0.780  1.00  0.00           N  
ATOM    379  CA  GLY A  27      -8.159  -5.130   1.611  1.00  0.00           C  
ATOM    380  C   GLY A  27      -8.888  -3.927   1.120  1.00  0.00           C  
ATOM    381  O   GLY A  27     -10.010  -3.671   1.539  1.00  0.00           O  
ATOM    382  H   GLY A  27      -6.141  -5.328   1.109  1.00  0.00           H  
ATOM    383  HA2 GLY A  27      -8.847  -5.959   1.708  1.00  0.00           H  
ATOM    384  HA3 GLY A  27      -7.757  -4.819   2.539  1.00  0.00           H  
ATOM    385  N   ILE A  28      -8.285  -3.141   0.206  1.00  0.00           N  
ATOM    386  CA  ILE A  28      -8.988  -2.094  -0.511  1.00  0.00           C  
ATOM    387  C   ILE A  28      -9.856  -2.772  -1.527  1.00  0.00           C  
ATOM    388  O   ILE A  28     -10.909  -2.278  -1.924  1.00  0.00           O  
ATOM    389  CB  ILE A  28      -8.062  -1.195  -1.298  1.00  0.00           C  
ATOM    390  CG1 ILE A  28      -6.876  -0.729  -0.455  1.00  0.00           C  
ATOM    391  CG2 ILE A  28      -8.831   0.009  -1.888  1.00  0.00           C  
ATOM    392  CD1 ILE A  28      -5.701  -0.474  -1.399  1.00  0.00           C  
ATOM    393  H   ILE A  28      -7.317  -3.265  -0.025  1.00  0.00           H  
ATOM    394  HA  ILE A  28      -9.588  -1.523   0.183  1.00  0.00           H  
ATOM    395  HB  ILE A  28      -7.612  -1.763  -2.143  1.00  0.00           H  
ATOM    396 HG12 ILE A  28      -7.174   0.160   0.129  1.00  0.00           H  
ATOM    397 HG13 ILE A  28      -6.570  -1.479   0.298  1.00  0.00           H  
ATOM    398 HG21 ILE A  28      -9.366   0.552  -1.080  1.00  0.00           H  
ATOM    399 HG22 ILE A  28      -8.129   0.715  -2.379  1.00  0.00           H  
ATOM    400 HG23 ILE A  28      -9.568  -0.313  -2.650  1.00  0.00           H  
ATOM    401 HD11 ILE A  28      -5.506  -1.393  -1.992  1.00  0.00           H  
ATOM    402 HD12 ILE A  28      -5.946   0.339  -2.114  1.00  0.00           H  
ATOM    403 HD13 ILE A  28      -4.787  -0.218  -0.835  1.00  0.00           H  
ATOM    404  N   GLY A  29      -9.403  -3.967  -1.958  1.00  0.00           N  
ATOM    405  CA  GLY A  29     -10.083  -4.748  -2.933  1.00  0.00           C  
ATOM    406  C   GLY A  29     -11.279  -5.383  -2.276  1.00  0.00           C  
ATOM    407  O   GLY A  29     -12.380  -5.336  -2.819  1.00  0.00           O  
ATOM    408  H   GLY A  29      -8.581  -4.387  -1.564  1.00  0.00           H  
ATOM    409  HA2 GLY A  29     -10.386  -4.085  -3.732  1.00  0.00           H  
ATOM    410  HA3 GLY A  29      -9.377  -5.508  -3.233  1.00  0.00           H  
ATOM    411  N   ILE A  30     -11.071  -6.012  -1.088  1.00  0.00           N  
ATOM    412  CA  ILE A  30     -12.121  -6.601  -0.280  1.00  0.00           C  
ATOM    413  C   ILE A  30     -13.073  -5.574   0.262  1.00  0.00           C  
ATOM    414  O   ILE A  30     -14.202  -5.468  -0.204  1.00  0.00           O  
ATOM    415  CB  ILE A  30     -11.610  -7.560   0.788  1.00  0.00           C  
ATOM    416  CG1 ILE A  30     -10.886  -8.702   0.037  1.00  0.00           C  
ATOM    417  CG2 ILE A  30     -12.774  -8.113   1.650  1.00  0.00           C  
ATOM    418  CD1 ILE A  30     -10.224  -9.744   0.941  1.00  0.00           C  
ATOM    419  H   ILE A  30     -10.154  -6.014  -0.653  1.00  0.00           H  
ATOM    420  HA  ILE A  30     -12.704  -7.208  -0.959  1.00  0.00           H  
ATOM    421  HB  ILE A  30     -10.883  -7.041   1.449  1.00  0.00           H  
ATOM    422 HG12 ILE A  30     -11.634  -9.189  -0.627  1.00  0.00           H  
ATOM    423 HG13 ILE A  30     -10.108  -8.262  -0.621  1.00  0.00           H  
ATOM    424 HG21 ILE A  30     -13.527  -8.611   1.004  1.00  0.00           H  
ATOM    425 HG22 ILE A  30     -12.396  -8.852   2.386  1.00  0.00           H  
ATOM    426 HG23 ILE A  30     -13.274  -7.308   2.225  1.00  0.00           H  
ATOM    427 HD11 ILE A  30      -9.525  -9.251   1.649  1.00  0.00           H  
ATOM    428 HD12 ILE A  30     -10.984 -10.307   1.523  1.00  0.00           H  
ATOM    429 HD13 ILE A  30      -9.650 -10.471   0.328  1.00  0.00           H  
ATOM    430  N   LEU A  31     -12.627  -4.841   1.308  1.00  0.00           N  
ATOM    431  CA  LEU A  31     -13.408  -3.938   2.116  1.00  0.00           C  
ATOM    432  C   LEU A  31     -13.896  -2.743   1.366  1.00  0.00           C  
ATOM    433  O   LEU A  31     -15.012  -2.301   1.611  1.00  0.00           O  
ATOM    434  CB  LEU A  31     -12.647  -3.498   3.397  1.00  0.00           C  
ATOM    435  CG  LEU A  31     -13.295  -3.993   4.714  1.00  0.00           C  
ATOM    436  CD1 LEU A  31     -12.415  -3.626   5.924  1.00  0.00           C  
ATOM    437  CD2 LEU A  31     -14.744  -3.504   4.923  1.00  0.00           C  
ATOM    438  H   LEU A  31     -11.670  -4.904   1.587  1.00  0.00           H  
ATOM    439  HA  LEU A  31     -14.308  -4.473   2.381  1.00  0.00           H  
ATOM    440  HB2 LEU A  31     -11.619  -3.931   3.354  1.00  0.00           H  
ATOM    441  HB3 LEU A  31     -12.518  -2.395   3.435  1.00  0.00           H  
ATOM    442  HG  LEU A  31     -13.332  -5.106   4.661  1.00  0.00           H  
ATOM    443 HD11 LEU A  31     -11.395  -4.050   5.802  1.00  0.00           H  
ATOM    444 HD12 LEU A  31     -12.331  -2.522   6.018  1.00  0.00           H  
ATOM    445 HD13 LEU A  31     -12.858  -4.030   6.860  1.00  0.00           H  
ATOM    446 HD21 LEU A  31     -14.780  -2.397   4.949  1.00  0.00           H  
ATOM    447 HD22 LEU A  31     -15.411  -3.860   4.112  1.00  0.00           H  
ATOM    448 HD23 LEU A  31     -15.139  -3.890   5.887  1.00  0.00           H  
ATOM    449  N   GLY A  32     -13.072  -2.209   0.435  1.00  0.00           N  
ATOM    450  CA  GLY A  32     -13.412  -1.075  -0.387  1.00  0.00           C  
ATOM    451  C   GLY A  32     -14.265  -1.499  -1.548  1.00  0.00           C  
ATOM    452  O   GLY A  32     -14.976  -0.670  -2.115  1.00  0.00           O  
ATOM    453  H   GLY A  32     -12.169  -2.588   0.266  1.00  0.00           H  
ATOM    454  HA2 GLY A  32     -13.957  -0.360   0.211  1.00  0.00           H  
ATOM    455  HA3 GLY A  32     -12.486  -0.675  -0.771  1.00  0.00           H  
ATOM    456  N   GLY A  33     -14.232  -2.808  -1.923  1.00  0.00           N  
ATOM    457  CA  GLY A  33     -15.089  -3.331  -2.963  1.00  0.00           C  
ATOM    458  C   GLY A  33     -16.467  -3.570  -2.420  1.00  0.00           C  
ATOM    459  O   GLY A  33     -17.457  -3.372  -3.119  1.00  0.00           O  
ATOM    460  H   GLY A  33     -13.637  -3.490  -1.485  1.00  0.00           H  
ATOM    461  HA2 GLY A  33     -15.144  -2.615  -3.771  1.00  0.00           H  
ATOM    462  HA3 GLY A  33     -14.677  -4.282  -3.263  1.00  0.00           H  
ATOM    463  N   LYS A  34     -16.537  -3.988  -1.131  1.00  0.00           N  
ATOM    464  CA  LYS A  34     -17.736  -4.280  -0.381  1.00  0.00           C  
ATOM    465  C   LYS A  34     -18.434  -3.001  -0.028  1.00  0.00           C  
ATOM    466  O   LYS A  34     -19.658  -2.949   0.070  1.00  0.00           O  
ATOM    467  CB  LYS A  34     -17.401  -5.011   0.940  1.00  0.00           C  
ATOM    468  CG  LYS A  34     -18.619  -5.558   1.701  1.00  0.00           C  
ATOM    469  CD  LYS A  34     -18.227  -6.350   2.956  1.00  0.00           C  
ATOM    470  CE  LYS A  34     -19.443  -6.888   3.723  1.00  0.00           C  
ATOM    471  NZ  LYS A  34     -19.022  -7.643   4.925  1.00  0.00           N  
ATOM    472  H   LYS A  34     -15.697  -4.123  -0.611  1.00  0.00           H  
ATOM    473  HA  LYS A  34     -18.381  -4.895  -0.993  1.00  0.00           H  
ATOM    474  HB2 LYS A  34     -16.745  -5.869   0.691  1.00  0.00           H  
ATOM    475  HB3 LYS A  34     -16.820  -4.342   1.610  1.00  0.00           H  
ATOM    476  HG2 LYS A  34     -19.277  -4.716   2.006  1.00  0.00           H  
ATOM    477  HG3 LYS A  34     -19.200  -6.222   1.022  1.00  0.00           H  
ATOM    478  HD2 LYS A  34     -17.578  -7.201   2.650  1.00  0.00           H  
ATOM    479  HD3 LYS A  34     -17.634  -5.686   3.624  1.00  0.00           H  
ATOM    480  HE2 LYS A  34     -20.091  -6.052   4.059  1.00  0.00           H  
ATOM    481  HE3 LYS A  34     -20.033  -7.576   3.082  1.00  0.00           H  
ATOM    482  HZ1 LYS A  34     -18.466  -7.021   5.548  1.00  0.00           H  
ATOM    483  HZ2 LYS A  34     -19.864  -7.981   5.434  1.00  0.00           H  
ATOM    484  HZ3 LYS A  34     -18.440  -8.457   4.638  1.00  0.00           H  
ATOM    485  N   PHE A  35     -17.641  -1.924   0.161  1.00  0.00           N  
ATOM    486  CA  PHE A  35     -18.111  -0.614   0.511  1.00  0.00           C  
ATOM    487  C   PHE A  35     -18.907   0.001  -0.619  1.00  0.00           C  
ATOM    488  O   PHE A  35     -19.921   0.652  -0.371  1.00  0.00           O  
ATOM    489  CB  PHE A  35     -16.893   0.280   0.879  1.00  0.00           C  
ATOM    490  CG  PHE A  35     -16.927   0.868   2.271  1.00  0.00           C  
ATOM    491  CD1 PHE A  35     -17.484   0.192   3.378  1.00  0.00           C  
ATOM    492  CD2 PHE A  35     -16.287   2.098   2.498  1.00  0.00           C  
ATOM    493  CE1 PHE A  35     -17.453   0.762   4.657  1.00  0.00           C  
ATOM    494  CE2 PHE A  35     -16.246   2.666   3.778  1.00  0.00           C  
ATOM    495  CZ  PHE A  35     -16.840   2.003   4.856  1.00  0.00           C  
ATOM    496  H   PHE A  35     -16.643  -1.997   0.136  1.00  0.00           H  
ATOM    497  HA  PHE A  35     -18.782  -0.759   1.344  1.00  0.00           H  
ATOM    498  HB2 PHE A  35     -15.983  -0.342   0.854  1.00  0.00           H  
ATOM    499  HB3 PHE A  35     -16.716   1.066   0.124  1.00  0.00           H  
ATOM    500  HD1 PHE A  35     -17.935  -0.781   3.265  1.00  0.00           H  
ATOM    501  HD2 PHE A  35     -15.814   2.610   1.675  1.00  0.00           H  
ATOM    502  HE1 PHE A  35     -17.895   0.239   5.492  1.00  0.00           H  
ATOM    503  HE2 PHE A  35     -15.749   3.611   3.937  1.00  0.00           H  
ATOM    504  HZ  PHE A  35     -16.807   2.444   5.842  1.00  0.00           H  
ATOM    505  N   LEU A  36     -18.485  -0.216  -1.895  1.00  0.00           N  
ATOM    506  CA  LEU A  36     -19.228   0.244  -3.053  1.00  0.00           C  
ATOM    507  C   LEU A  36     -20.441  -0.627  -3.332  1.00  0.00           C  
ATOM    508  O   LEU A  36     -21.323  -0.232  -4.086  1.00  0.00           O  
ATOM    509  CB  LEU A  36     -18.383   0.400  -4.343  1.00  0.00           C  
ATOM    510  CG  LEU A  36     -18.727   1.659  -5.202  1.00  0.00           C  
ATOM    511  CD1 LEU A  36     -17.585   1.962  -6.185  1.00  0.00           C  
ATOM    512  CD2 LEU A  36     -20.071   1.652  -5.961  1.00  0.00           C  
ATOM    513  H   LEU A  36     -17.658  -0.738  -2.091  1.00  0.00           H  
ATOM    514  HA  LEU A  36     -19.552   1.245  -2.808  1.00  0.00           H  
ATOM    515  HB2 LEU A  36     -17.326   0.527  -4.014  1.00  0.00           H  
ATOM    516  HB3 LEU A  36     -18.417  -0.515  -4.968  1.00  0.00           H  
ATOM    517  HG  LEU A  36     -18.783   2.522  -4.499  1.00  0.00           H  
ATOM    518 HD11 LEU A  36     -16.623   2.046  -5.639  1.00  0.00           H  
ATOM    519 HD12 LEU A  36     -17.506   1.150  -6.938  1.00  0.00           H  
ATOM    520 HD13 LEU A  36     -17.782   2.923  -6.707  1.00  0.00           H  
ATOM    521 HD21 LEU A  36     -20.191   0.720  -6.548  1.00  0.00           H  
ATOM    522 HD22 LEU A  36     -20.926   1.751  -5.263  1.00  0.00           H  
ATOM    523 HD23 LEU A  36     -20.126   2.522  -6.650  1.00  0.00           H  
ATOM    524  N   GLU A  37     -20.563  -1.838  -2.726  1.00  0.00           N  
ATOM    525  CA  GLU A  37     -21.742  -2.668  -2.924  1.00  0.00           C  
ATOM    526  C   GLU A  37     -22.947  -2.018  -2.308  1.00  0.00           C  
ATOM    527  O   GLU A  37     -24.020  -2.039  -2.903  1.00  0.00           O  
ATOM    528  CB  GLU A  37     -21.649  -4.106  -2.363  1.00  0.00           C  
ATOM    529  CG  GLU A  37     -20.579  -4.986  -3.033  1.00  0.00           C  
ATOM    530  CD  GLU A  37     -20.873  -5.155  -4.523  1.00  0.00           C  
ATOM    531  OE1 GLU A  37     -21.943  -5.735  -4.854  1.00  0.00           O  
ATOM    532  OE2 GLU A  37     -20.032  -4.709  -5.348  1.00  0.00           O  
ATOM    533  H   GLU A  37     -19.869  -2.194  -2.106  1.00  0.00           H  
ATOM    534  HA  GLU A  37     -21.923  -2.743  -3.982  1.00  0.00           H  
ATOM    535  HB2 GLU A  37     -21.432  -4.050  -1.279  1.00  0.00           H  
ATOM    536  HB3 GLU A  37     -22.633  -4.616  -2.479  1.00  0.00           H  
ATOM    537  HG2 GLU A  37     -19.584  -4.521  -2.896  1.00  0.00           H  
ATOM    538  HG3 GLU A  37     -20.565  -5.987  -2.550  1.00  0.00           H  
ATOM    539  N   GLY A  38     -22.780  -1.374  -1.129  1.00  0.00           N  
ATOM    540  CA  GLY A  38     -23.831  -0.628  -0.482  1.00  0.00           C  
ATOM    541  C   GLY A  38     -24.105   0.657  -1.214  1.00  0.00           C  
ATOM    542  O   GLY A  38     -25.254   1.079  -1.317  1.00  0.00           O  
ATOM    543  H   GLY A  38     -21.897  -1.362  -0.666  1.00  0.00           H  
ATOM    544  HA2 GLY A  38     -24.729  -1.232  -0.480  1.00  0.00           H  
ATOM    545  HA3 GLY A  38     -23.478  -0.388   0.508  1.00  0.00           H  
ATOM    546  N   ALA A  39     -23.042   1.301  -1.758  1.00  0.00           N  
ATOM    547  CA  ALA A  39     -23.097   2.572  -2.434  1.00  0.00           C  
ATOM    548  C   ALA A  39     -23.781   2.520  -3.773  1.00  0.00           C  
ATOM    549  O   ALA A  39     -24.192   3.552  -4.302  1.00  0.00           O  
ATOM    550  CB  ALA A  39     -21.695   3.160  -2.651  1.00  0.00           C  
ATOM    551  H   ALA A  39     -22.121   0.942  -1.662  1.00  0.00           H  
ATOM    552  HA  ALA A  39     -23.633   3.240  -1.798  1.00  0.00           H  
ATOM    553  HB1 ALA A  39     -21.151   3.195  -1.683  1.00  0.00           H  
ATOM    554  HB2 ALA A  39     -21.114   2.529  -3.350  1.00  0.00           H  
ATOM    555  HB3 ALA A  39     -21.754   4.189  -3.064  1.00  0.00           H  
ATOM    556  N   ALA A  40     -23.910   1.302  -4.344  1.00  0.00           N  
ATOM    557  CA  ALA A  40     -24.434   1.043  -5.657  1.00  0.00           C  
ATOM    558  C   ALA A  40     -25.922   1.269  -5.709  1.00  0.00           C  
ATOM    559  O   ALA A  40     -26.408   2.024  -6.549  1.00  0.00           O  
ATOM    560  CB  ALA A  40     -24.150  -0.402  -6.112  1.00  0.00           C  
ATOM    561  H   ALA A  40     -23.565   0.497  -3.881  1.00  0.00           H  
ATOM    562  HA  ALA A  40     -23.931   1.724  -6.322  1.00  0.00           H  
ATOM    563  HB1 ALA A  40     -23.055  -0.585  -6.122  1.00  0.00           H  
ATOM    564  HB2 ALA A  40     -24.617  -1.139  -5.425  1.00  0.00           H  
ATOM    565  HB3 ALA A  40     -24.537  -0.576  -7.139  1.00  0.00           H  
ATOM    566  N   ARG A  41     -26.675   0.609  -4.792  1.00  0.00           N  
ATOM    567  CA  ARG A  41     -28.124   0.651  -4.756  1.00  0.00           C  
ATOM    568  C   ARG A  41     -28.616   1.916  -4.097  1.00  0.00           C  
ATOM    569  O   ARG A  41     -29.729   2.368  -4.366  1.00  0.00           O  
ATOM    570  CB  ARG A  41     -28.771  -0.575  -4.055  1.00  0.00           C  
ATOM    571  CG  ARG A  41     -28.226  -0.924  -2.659  1.00  0.00           C  
ATOM    572  CD  ARG A  41     -27.162  -2.028  -2.679  1.00  0.00           C  
ATOM    573  NE  ARG A  41     -27.806  -3.336  -3.033  1.00  0.00           N  
ATOM    574  CZ  ARG A  41     -27.114  -4.516  -3.075  1.00  0.00           C  
ATOM    575  NH1 ARG A  41     -25.784  -4.567  -2.777  1.00  0.00           N  
ATOM    576  NH2 ARG A  41     -27.769  -5.664  -3.418  1.00  0.00           N  
ATOM    577  H   ARG A  41     -26.239   0.033  -4.104  1.00  0.00           H  
ATOM    578  HA  ARG A  41     -28.481   0.660  -5.777  1.00  0.00           H  
ATOM    579  HB2 ARG A  41     -29.863  -0.405  -3.955  1.00  0.00           H  
ATOM    580  HB3 ARG A  41     -28.648  -1.459  -4.718  1.00  0.00           H  
ATOM    581  HG2 ARG A  41     -27.794  -0.012  -2.193  1.00  0.00           H  
ATOM    582  HG3 ARG A  41     -29.069  -1.253  -2.012  1.00  0.00           H  
ATOM    583  HD2 ARG A  41     -26.396  -1.794  -3.447  1.00  0.00           H  
ATOM    584  HD3 ARG A  41     -26.691  -2.125  -1.679  1.00  0.00           H  
ATOM    585  HE  ARG A  41     -28.781  -3.343  -3.256  1.00  0.00           H  
ATOM    586 HH11 ARG A  41     -25.295  -3.731  -2.527  1.00  0.00           H  
ATOM    587 HH12 ARG A  41     -25.296  -5.440  -2.815  1.00  0.00           H  
ATOM    588 HH21 ARG A  41     -28.745  -5.636  -3.638  1.00  0.00           H  
ATOM    589 HH22 ARG A  41     -27.273  -6.532  -3.453  1.00  0.00           H  
ATOM    590  N   GLN A  42     -27.770   2.537  -3.243  1.00  0.00           N  
ATOM    591  CA  GLN A  42     -28.009   3.820  -2.623  1.00  0.00           C  
ATOM    592  C   GLN A  42     -27.616   4.879  -3.635  1.00  0.00           C  
ATOM    593  O   GLN A  42     -26.986   4.522  -4.630  1.00  0.00           O  
ATOM    594  CB  GLN A  42     -27.156   3.954  -1.338  1.00  0.00           C  
ATOM    595  CG  GLN A  42     -27.844   3.519  -0.026  1.00  0.00           C  
ATOM    596  CD  GLN A  42     -28.299   2.052  -0.020  1.00  0.00           C  
ATOM    597  OE1 GLN A  42     -27.548   1.163   0.394  1.00  0.00           O  
ATOM    598  NE2 GLN A  42     -29.574   1.809  -0.458  1.00  0.00           N  
ATOM    599  H   GLN A  42     -26.881   2.136  -3.033  1.00  0.00           H  
ATOM    600  HA  GLN A  42     -29.056   3.926  -2.391  1.00  0.00           H  
ATOM    601  HB2 GLN A  42     -26.217   3.383  -1.480  1.00  0.00           H  
ATOM    602  HB3 GLN A  42     -26.862   5.013  -1.180  1.00  0.00           H  
ATOM    603  HG2 GLN A  42     -27.113   3.656   0.802  1.00  0.00           H  
ATOM    604  HG3 GLN A  42     -28.710   4.185   0.166  1.00  0.00           H  
ATOM    605 HE21 GLN A  42     -30.145   2.567  -0.775  1.00  0.00           H  
ATOM    606 HE22 GLN A  42     -29.931   0.876  -0.464  1.00  0.00           H  
ATOM    607  N   PRO A  43     -27.937   6.173  -3.489  1.00  0.00           N  
ATOM    608  CA  PRO A  43     -27.443   7.203  -4.388  1.00  0.00           C  
ATOM    609  C   PRO A  43     -25.983   7.387  -4.125  1.00  0.00           C  
ATOM    610  O   PRO A  43     -25.544   7.078  -3.023  1.00  0.00           O  
ATOM    611  CB  PRO A  43     -28.247   8.456  -4.020  1.00  0.00           C  
ATOM    612  CG  PRO A  43     -28.611   8.265  -2.545  1.00  0.00           C  
ATOM    613  CD  PRO A  43     -28.742   6.744  -2.400  1.00  0.00           C  
ATOM    614  HA  PRO A  43     -27.561   6.921  -5.417  1.00  0.00           H  
ATOM    615  HB2 PRO A  43     -27.693   9.400  -4.199  1.00  0.00           H  
ATOM    616  HB3 PRO A  43     -29.184   8.468  -4.619  1.00  0.00           H  
ATOM    617  HG2 PRO A  43     -27.770   8.623  -1.911  1.00  0.00           H  
ATOM    618  HG3 PRO A  43     -29.539   8.800  -2.265  1.00  0.00           H  
ATOM    619  HD2 PRO A  43     -28.343   6.454  -1.406  1.00  0.00           H  
ATOM    620  HD3 PRO A  43     -29.795   6.416  -2.520  1.00  0.00           H  
ATOM    621  N   ASP A  44     -25.211   7.843  -5.134  1.00  0.00           N  
ATOM    622  CA  ASP A  44     -23.790   8.064  -5.006  1.00  0.00           C  
ATOM    623  C   ASP A  44     -23.530   9.457  -4.480  1.00  0.00           C  
ATOM    624  O   ASP A  44     -22.626  10.156  -4.936  1.00  0.00           O  
ATOM    625  CB  ASP A  44     -23.011   7.769  -6.324  1.00  0.00           C  
ATOM    626  CG  ASP A  44     -23.465   8.617  -7.523  1.00  0.00           C  
ATOM    627  OD1 ASP A  44     -24.612   8.416  -8.002  1.00  0.00           O  
ATOM    628  OD2 ASP A  44     -22.656   9.467  -7.982  1.00  0.00           O  
ATOM    629  H   ASP A  44     -25.598   8.060  -6.026  1.00  0.00           H  
ATOM    630  HA  ASP A  44     -23.421   7.382  -4.247  1.00  0.00           H  
ATOM    631  HB2 ASP A  44     -21.925   7.922  -6.155  1.00  0.00           H  
ATOM    632  HB3 ASP A  44     -23.155   6.699  -6.586  1.00  0.00           H  
ATOM    633  N   LEU A  45     -24.325   9.875  -3.472  1.00  0.00           N  
ATOM    634  CA  LEU A  45     -24.155  11.124  -2.774  1.00  0.00           C  
ATOM    635  C   LEU A  45     -23.311  10.883  -1.558  1.00  0.00           C  
ATOM    636  O   LEU A  45     -22.114  11.163  -1.553  1.00  0.00           O  
ATOM    637  CB  LEU A  45     -25.513  11.773  -2.414  1.00  0.00           C  
ATOM    638  CG  LEU A  45     -25.438  13.158  -1.721  1.00  0.00           C  
ATOM    639  CD1 LEU A  45     -24.774  14.234  -2.602  1.00  0.00           C  
ATOM    640  CD2 LEU A  45     -26.837  13.610  -1.257  1.00  0.00           C  
ATOM    641  H   LEU A  45     -25.102   9.304  -3.194  1.00  0.00           H  
ATOM    642  HA  LEU A  45     -23.611  11.798  -3.395  1.00  0.00           H  
ATOM    643  HB2 LEU A  45     -26.097  11.893  -3.353  1.00  0.00           H  
ATOM    644  HB3 LEU A  45     -26.083  11.074  -1.771  1.00  0.00           H  
ATOM    645  HG  LEU A  45     -24.817  13.051  -0.802  1.00  0.00           H  
ATOM    646 HD11 LEU A  45     -25.340  14.359  -3.549  1.00  0.00           H  
ATOM    647 HD12 LEU A  45     -24.757  15.207  -2.069  1.00  0.00           H  
ATOM    648 HD13 LEU A  45     -23.728  13.955  -2.847  1.00  0.00           H  
ATOM    649 HD21 LEU A  45     -27.279  12.852  -0.576  1.00  0.00           H  
ATOM    650 HD22 LEU A  45     -26.769  14.576  -0.714  1.00  0.00           H  
ATOM    651 HD23 LEU A  45     -27.511  13.739  -2.130  1.00  0.00           H  
ATOM    652  N   ILE A  46     -23.945  10.351  -0.497  1.00  0.00           N  
ATOM    653  CA  ILE A  46     -23.362  10.107   0.795  1.00  0.00           C  
ATOM    654  C   ILE A  46     -22.470   8.896   0.770  1.00  0.00           C  
ATOM    655  O   ILE A  46     -21.331   9.062   1.201  1.00  0.00           O  
ATOM    656  CB  ILE A  46     -24.446   9.975   1.856  1.00  0.00           C  
ATOM    657  CG1 ILE A  46     -25.283  11.281   1.927  1.00  0.00           C  
ATOM    658  CG2 ILE A  46     -23.841   9.597   3.230  1.00  0.00           C  
ATOM    659  CD1 ILE A  46     -26.483  11.208   2.877  1.00  0.00           C  
ATOM    660  H   ILE A  46     -24.906  10.084  -0.569  1.00  0.00           H  
ATOM    661  HA  ILE A  46     -22.713  10.937   1.044  1.00  0.00           H  
ATOM    662  HB  ILE A  46     -25.121   9.162   1.511  1.00  0.00           H  
ATOM    663 HG12 ILE A  46     -24.618  12.116   2.241  1.00  0.00           H  
ATOM    664 HG13 ILE A  46     -25.677  11.526   0.917  1.00  0.00           H  
ATOM    665 HG21 ILE A  46     -23.110  10.369   3.551  1.00  0.00           H  
ATOM    666 HG22 ILE A  46     -24.635   9.521   4.001  1.00  0.00           H  
ATOM    667 HG23 ILE A  46     -23.330   8.614   3.192  1.00  0.00           H  
ATOM    668 HD11 ILE A  46     -27.139  10.355   2.605  1.00  0.00           H  
ATOM    669 HD12 ILE A  46     -26.152  11.085   3.930  1.00  0.00           H  
ATOM    670 HD13 ILE A  46     -27.078  12.145   2.810  1.00  0.00           H  
ATOM    671  N   PRO A  47     -22.829   7.681   0.340  1.00  0.00           N  
ATOM    672  CA  PRO A  47     -21.964   6.541   0.510  1.00  0.00           C  
ATOM    673  C   PRO A  47     -20.920   6.490  -0.577  1.00  0.00           C  
ATOM    674  O   PRO A  47     -20.149   5.538  -0.579  1.00  0.00           O  
ATOM    675  CB  PRO A  47     -22.900   5.344   0.377  1.00  0.00           C  
ATOM    676  CG  PRO A  47     -23.895   5.826  -0.667  1.00  0.00           C  
ATOM    677  CD  PRO A  47     -24.099   7.286  -0.268  1.00  0.00           C  
ATOM    678  HA  PRO A  47     -21.492   6.614   1.476  1.00  0.00           H  
ATOM    679  HB2 PRO A  47     -22.392   4.406   0.083  1.00  0.00           H  
ATOM    680  HB3 PRO A  47     -23.431   5.180   1.342  1.00  0.00           H  
ATOM    681  HG2 PRO A  47     -23.410   5.773  -1.669  1.00  0.00           H  
ATOM    682  HG3 PRO A  47     -24.829   5.239  -0.664  1.00  0.00           H  
ATOM    683  HD2 PRO A  47     -24.323   7.929  -1.137  1.00  0.00           H  
ATOM    684  HD3 PRO A  47     -24.913   7.363   0.476  1.00  0.00           H  
ATOM    685  N   LEU A  48     -20.853   7.491  -1.492  1.00  0.00           N  
ATOM    686  CA  LEU A  48     -19.764   7.616  -2.430  1.00  0.00           C  
ATOM    687  C   LEU A  48     -18.594   8.206  -1.695  1.00  0.00           C  
ATOM    688  O   LEU A  48     -17.446   7.937  -2.036  1.00  0.00           O  
ATOM    689  CB  LEU A  48     -20.110   8.544  -3.617  1.00  0.00           C  
ATOM    690  CG  LEU A  48     -19.014   8.701  -4.704  1.00  0.00           C  
ATOM    691  CD1 LEU A  48     -18.660   7.363  -5.386  1.00  0.00           C  
ATOM    692  CD2 LEU A  48     -19.409   9.764  -5.748  1.00  0.00           C  
ATOM    693  H   LEU A  48     -21.517   8.240  -1.510  1.00  0.00           H  
ATOM    694  HA  LEU A  48     -19.504   6.632  -2.790  1.00  0.00           H  
ATOM    695  HB2 LEU A  48     -21.017   8.131  -4.107  1.00  0.00           H  
ATOM    696  HB3 LEU A  48     -20.374   9.551  -3.227  1.00  0.00           H  
ATOM    697  HG  LEU A  48     -18.091   9.081  -4.211  1.00  0.00           H  
ATOM    698 HD11 LEU A  48     -19.559   6.930  -5.871  1.00  0.00           H  
ATOM    699 HD12 LEU A  48     -17.882   7.526  -6.162  1.00  0.00           H  
ATOM    700 HD13 LEU A  48     -18.266   6.635  -4.647  1.00  0.00           H  
ATOM    701 HD21 LEU A  48     -19.628  10.731  -5.248  1.00  0.00           H  
ATOM    702 HD22 LEU A  48     -18.581   9.920  -6.471  1.00  0.00           H  
ATOM    703 HD23 LEU A  48     -20.311   9.443  -6.309  1.00  0.00           H  
ATOM    704  N   LEU A  49     -18.877   9.015  -0.644  1.00  0.00           N  
ATOM    705  CA  LEU A  49     -17.884   9.697   0.141  1.00  0.00           C  
ATOM    706  C   LEU A  49     -17.155   8.735   1.038  1.00  0.00           C  
ATOM    707  O   LEU A  49     -15.951   8.862   1.242  1.00  0.00           O  
ATOM    708  CB  LEU A  49     -18.439  10.940   0.866  1.00  0.00           C  
ATOM    709  CG  LEU A  49     -18.687  10.908   2.391  1.00  0.00           C  
ATOM    710  CD1 LEU A  49     -17.427  11.070   3.269  1.00  0.00           C  
ATOM    711  CD2 LEU A  49     -19.654  12.053   2.698  1.00  0.00           C  
ATOM    712  H   LEU A  49     -19.822   9.191  -0.376  1.00  0.00           H  
ATOM    713  HA  LEU A  49     -17.190  10.111  -0.567  1.00  0.00           H  
ATOM    714  HB2 LEU A  49     -17.770  11.803   0.652  1.00  0.00           H  
ATOM    715  HB3 LEU A  49     -19.418  11.160   0.378  1.00  0.00           H  
ATOM    716  HG  LEU A  49     -19.193   9.953   2.658  1.00  0.00           H  
ATOM    717 HD11 LEU A  49     -16.878  11.992   2.982  1.00  0.00           H  
ATOM    718 HD12 LEU A  49     -17.722  11.154   4.336  1.00  0.00           H  
ATOM    719 HD13 LEU A  49     -16.743  10.206   3.177  1.00  0.00           H  
ATOM    720 HD21 LEU A  49     -20.584  11.918   2.106  1.00  0.00           H  
ATOM    721 HD22 LEU A  49     -19.887  12.070   3.779  1.00  0.00           H  
ATOM    722 HD23 LEU A  49     -19.174  13.012   2.401  1.00  0.00           H  
ATOM    723  N   ARG A  50     -17.860   7.722   1.594  1.00  0.00           N  
ATOM    724  CA  ARG A  50     -17.201   6.691   2.377  1.00  0.00           C  
ATOM    725  C   ARG A  50     -16.393   5.748   1.515  1.00  0.00           C  
ATOM    726  O   ARG A  50     -15.345   5.268   1.941  1.00  0.00           O  
ATOM    727  CB  ARG A  50     -18.136   5.950   3.367  1.00  0.00           C  
ATOM    728  CG  ARG A  50     -19.353   5.243   2.754  1.00  0.00           C  
ATOM    729  CD  ARG A  50     -19.138   3.770   2.383  1.00  0.00           C  
ATOM    730  NE  ARG A  50     -20.384   3.256   1.721  1.00  0.00           N  
ATOM    731  CZ  ARG A  50     -21.156   2.240   2.218  1.00  0.00           C  
ATOM    732  NH1 ARG A  50     -20.789   1.538   3.327  1.00  0.00           N  
ATOM    733  NH2 ARG A  50     -22.325   1.926   1.584  1.00  0.00           N  
ATOM    734  H   ARG A  50     -18.854   7.668   1.486  1.00  0.00           H  
ATOM    735  HA  ARG A  50     -16.477   7.198   2.993  1.00  0.00           H  
ATOM    736  HB2 ARG A  50     -17.556   5.234   3.986  1.00  0.00           H  
ATOM    737  HB3 ARG A  50     -18.534   6.728   4.060  1.00  0.00           H  
ATOM    738  HG2 ARG A  50     -20.186   5.289   3.492  1.00  0.00           H  
ATOM    739  HG3 ARG A  50     -19.659   5.816   1.859  1.00  0.00           H  
ATOM    740  HD2 ARG A  50     -18.297   3.645   1.670  1.00  0.00           H  
ATOM    741  HD3 ARG A  50     -18.913   3.191   3.300  1.00  0.00           H  
ATOM    742  HE  ARG A  50     -20.703   3.729   0.899  1.00  0.00           H  
ATOM    743 HH11 ARG A  50     -19.935   1.759   3.798  1.00  0.00           H  
ATOM    744 HH12 ARG A  50     -21.374   0.801   3.670  1.00  0.00           H  
ATOM    745 HH21 ARG A  50     -22.603   2.434   0.770  1.00  0.00           H  
ATOM    746 HH22 ARG A  50     -22.900   1.187   1.934  1.00  0.00           H  
ATOM    747  N   THR A  51     -16.847   5.488   0.265  1.00  0.00           N  
ATOM    748  CA  THR A  51     -16.148   4.684  -0.719  1.00  0.00           C  
ATOM    749  C   THR A  51     -14.816   5.279  -1.124  1.00  0.00           C  
ATOM    750  O   THR A  51     -13.826   4.552  -1.219  1.00  0.00           O  
ATOM    751  CB  THR A  51     -17.007   4.484  -1.948  1.00  0.00           C  
ATOM    752  OG1 THR A  51     -18.203   3.806  -1.590  1.00  0.00           O  
ATOM    753  CG2 THR A  51     -16.307   3.639  -3.030  1.00  0.00           C  
ATOM    754  H   THR A  51     -17.718   5.865  -0.051  1.00  0.00           H  
ATOM    755  HA  THR A  51     -15.946   3.728  -0.257  1.00  0.00           H  
ATOM    756  HB  THR A  51     -17.264   5.494  -2.342  1.00  0.00           H  
ATOM    757  HG1 THR A  51     -18.713   4.427  -1.064  1.00  0.00           H  
ATOM    758 HG21 THR A  51     -16.060   2.628  -2.635  1.00  0.00           H  
ATOM    759 HG22 THR A  51     -16.987   3.517  -3.897  1.00  0.00           H  
ATOM    760 HG23 THR A  51     -15.382   4.121  -3.400  1.00  0.00           H  
ATOM    761  N   GLN A  52     -14.760   6.620  -1.362  1.00  0.00           N  
ATOM    762  CA  GLN A  52     -13.544   7.337  -1.729  1.00  0.00           C  
ATOM    763  C   GLN A  52     -12.574   7.267  -0.632  1.00  0.00           C  
ATOM    764  O   GLN A  52     -11.455   6.844  -0.859  1.00  0.00           O  
ATOM    765  CB  GLN A  52     -13.718   8.802  -2.191  1.00  0.00           C  
ATOM    766  CG  GLN A  52     -14.590   9.733  -1.339  1.00  0.00           C  
ATOM    767  CD  GLN A  52     -14.527  11.168  -1.877  1.00  0.00           C  
ATOM    768  OE1 GLN A  52     -15.487  11.650  -2.489  1.00  0.00           O  
ATOM    769  NE2 GLN A  52     -13.369  11.851  -1.629  1.00  0.00           N  
ATOM    770  H   GLN A  52     -15.577   7.182  -1.253  1.00  0.00           H  
ATOM    771  HA  GLN A  52     -13.027   6.827  -2.523  1.00  0.00           H  
ATOM    772  HB2 GLN A  52     -12.711   9.252  -2.335  1.00  0.00           H  
ATOM    773  HB3 GLN A  52     -14.215   8.744  -3.174  1.00  0.00           H  
ATOM    774  HG2 GLN A  52     -15.638   9.389  -1.406  1.00  0.00           H  
ATOM    775  HG3 GLN A  52     -14.317   9.724  -0.267  1.00  0.00           H  
ATOM    776 HE21 GLN A  52     -12.623  11.409  -1.130  1.00  0.00           H  
ATOM    777 HE22 GLN A  52     -13.266  12.793  -1.950  1.00  0.00           H  
ATOM    778  N   PHE A  53     -13.017   7.573   0.593  1.00  0.00           N  
ATOM    779  CA  PHE A  53     -12.248   7.500   1.817  1.00  0.00           C  
ATOM    780  C   PHE A  53     -11.542   6.178   1.970  1.00  0.00           C  
ATOM    781  O   PHE A  53     -10.466   6.143   2.557  1.00  0.00           O  
ATOM    782  CB  PHE A  53     -13.163   7.765   3.048  1.00  0.00           C  
ATOM    783  CG  PHE A  53     -12.400   7.853   4.347  1.00  0.00           C  
ATOM    784  CD1 PHE A  53     -11.507   8.913   4.581  1.00  0.00           C  
ATOM    785  CD2 PHE A  53     -12.549   6.857   5.329  1.00  0.00           C  
ATOM    786  CE1 PHE A  53     -10.773   8.975   5.773  1.00  0.00           C  
ATOM    787  CE2 PHE A  53     -11.815   6.915   6.520  1.00  0.00           C  
ATOM    788  CZ  PHE A  53     -10.927   7.975   6.742  1.00  0.00           C  
ATOM    789  H   PHE A  53     -13.966   7.860   0.646  1.00  0.00           H  
ATOM    790  HA  PHE A  53     -11.462   8.239   1.745  1.00  0.00           H  
ATOM    791  HB2 PHE A  53     -13.689   8.734   2.909  1.00  0.00           H  
ATOM    792  HB3 PHE A  53     -13.931   6.964   3.128  1.00  0.00           H  
ATOM    793  HD1 PHE A  53     -11.378   9.684   3.836  1.00  0.00           H  
ATOM    794  HD2 PHE A  53     -13.226   6.033   5.158  1.00  0.00           H  
ATOM    795  HE1 PHE A  53     -10.088   9.792   5.944  1.00  0.00           H  
ATOM    796  HE2 PHE A  53     -11.933   6.143   7.265  1.00  0.00           H  
ATOM    797  HZ  PHE A  53     -10.362   8.022   7.661  1.00  0.00           H  
ATOM    798  N   PHE A  54     -12.137   5.076   1.452  1.00  0.00           N  
ATOM    799  CA  PHE A  54     -11.499   3.776   1.391  1.00  0.00           C  
ATOM    800  C   PHE A  54     -10.469   3.464   0.343  1.00  0.00           C  
ATOM    801  O   PHE A  54      -9.540   2.712   0.638  1.00  0.00           O  
ATOM    802  CB  PHE A  54     -12.471   2.576   1.546  1.00  0.00           C  
ATOM    803  CG  PHE A  54     -12.782   2.221   2.985  1.00  0.00           C  
ATOM    804  CD1 PHE A  54     -12.547   3.064   4.096  1.00  0.00           C  
ATOM    805  CD2 PHE A  54     -13.365   0.964   3.218  1.00  0.00           C  
ATOM    806  CE1 PHE A  54     -12.886   2.652   5.391  1.00  0.00           C  
ATOM    807  CE2 PHE A  54     -13.730   0.565   4.506  1.00  0.00           C  
ATOM    808  CZ  PHE A  54     -13.481   1.403   5.597  1.00  0.00           C  
ATOM    809  H   PHE A  54     -13.025   5.171   1.004  1.00  0.00           H  
ATOM    810  HA  PHE A  54     -10.825   3.846   2.216  1.00  0.00           H  
ATOM    811  HB2 PHE A  54     -13.428   2.803   1.030  1.00  0.00           H  
ATOM    812  HB3 PHE A  54     -12.042   1.658   1.086  1.00  0.00           H  
ATOM    813  HD1 PHE A  54     -12.109   4.042   3.984  1.00  0.00           H  
ATOM    814  HD2 PHE A  54     -13.575   0.309   2.385  1.00  0.00           H  
ATOM    815  HE1 PHE A  54     -12.701   3.307   6.229  1.00  0.00           H  
ATOM    816  HE2 PHE A  54     -14.249  -0.367   4.643  1.00  0.00           H  
ATOM    817  HZ  PHE A  54     -13.765   1.096   6.593  1.00  0.00           H  
ATOM    818  N   ILE A  55     -10.562   3.986  -0.900  1.00  0.00           N  
ATOM    819  CA  ILE A  55      -9.522   3.735  -1.886  1.00  0.00           C  
ATOM    820  C   ILE A  55      -8.323   4.607  -1.578  1.00  0.00           C  
ATOM    821  O   ILE A  55      -7.196   4.296  -1.951  1.00  0.00           O  
ATOM    822  CB  ILE A  55      -9.980   3.889  -3.333  1.00  0.00           C  
ATOM    823  CG1 ILE A  55     -10.519   5.300  -3.665  1.00  0.00           C  
ATOM    824  CG2 ILE A  55     -11.027   2.783  -3.600  1.00  0.00           C  
ATOM    825  CD1 ILE A  55     -10.902   5.493  -5.137  1.00  0.00           C  
ATOM    826  H   ILE A  55     -11.310   4.582  -1.180  1.00  0.00           H  
ATOM    827  HA  ILE A  55      -9.197   2.712  -1.778  1.00  0.00           H  
ATOM    828  HB  ILE A  55      -9.107   3.694  -3.997  1.00  0.00           H  
ATOM    829 HG12 ILE A  55     -11.411   5.501  -3.037  1.00  0.00           H  
ATOM    830 HG13 ILE A  55      -9.743   6.053  -3.415  1.00  0.00           H  
ATOM    831 HG21 ILE A  55     -10.618   1.789  -3.322  1.00  0.00           H  
ATOM    832 HG22 ILE A  55     -11.949   2.965  -3.009  1.00  0.00           H  
ATOM    833 HG23 ILE A  55     -11.299   2.753  -4.675  1.00  0.00           H  
ATOM    834 HD11 ILE A  55     -10.036   5.265  -5.794  1.00  0.00           H  
ATOM    835 HD12 ILE A  55     -11.748   4.831  -5.417  1.00  0.00           H  
ATOM    836 HD13 ILE A  55     -11.212   6.544  -5.314  1.00  0.00           H  
ATOM    837  N   VAL A  56      -8.602   5.717  -0.867  1.00  0.00           N  
ATOM    838  CA  VAL A  56      -7.753   6.726  -0.290  1.00  0.00           C  
ATOM    839  C   VAL A  56      -7.063   6.242   0.946  1.00  0.00           C  
ATOM    840  O   VAL A  56      -5.881   6.514   1.136  1.00  0.00           O  
ATOM    841  CB  VAL A  56      -8.647   7.908   0.000  1.00  0.00           C  
ATOM    842  CG1 VAL A  56      -8.008   9.048   0.790  1.00  0.00           C  
ATOM    843  CG2 VAL A  56      -9.170   8.443  -1.339  1.00  0.00           C  
ATOM    844  H   VAL A  56      -9.562   5.886  -0.663  1.00  0.00           H  
ATOM    845  HA  VAL A  56      -6.971   6.947  -0.998  1.00  0.00           H  
ATOM    846  HB  VAL A  56      -9.510   7.538   0.588  1.00  0.00           H  
ATOM    847 HG11 VAL A  56      -7.122   9.426   0.243  1.00  0.00           H  
ATOM    848 HG12 VAL A  56      -8.762   9.864   0.873  1.00  0.00           H  
ATOM    849 HG13 VAL A  56      -7.739   8.706   1.808  1.00  0.00           H  
ATOM    850 HG21 VAL A  56      -9.587   7.631  -1.966  1.00  0.00           H  
ATOM    851 HG22 VAL A  56      -9.993   9.156  -1.123  1.00  0.00           H  
ATOM    852 HG23 VAL A  56      -8.346   8.926  -1.891  1.00  0.00           H  
ATOM    853  N   MET A  57      -7.785   5.480   1.805  1.00  0.00           N  
ATOM    854  CA  MET A  57      -7.229   4.679   2.885  1.00  0.00           C  
ATOM    855  C   MET A  57      -6.187   3.725   2.356  1.00  0.00           C  
ATOM    856  O   MET A  57      -5.216   3.401   3.036  1.00  0.00           O  
ATOM    857  CB  MET A  57      -8.320   3.856   3.624  1.00  0.00           C  
ATOM    858  CG  MET A  57      -7.816   2.730   4.548  1.00  0.00           C  
ATOM    859  SD  MET A  57      -9.119   2.015   5.596  1.00  0.00           S  
ATOM    860  CE  MET A  57      -8.045   0.770   6.367  1.00  0.00           C  
ATOM    861  H   MET A  57      -8.780   5.430   1.697  1.00  0.00           H  
ATOM    862  HA  MET A  57      -6.752   5.351   3.585  1.00  0.00           H  
ATOM    863  HB2 MET A  57      -8.948   4.562   4.209  1.00  0.00           H  
ATOM    864  HB3 MET A  57      -8.973   3.359   2.879  1.00  0.00           H  
ATOM    865  HG2 MET A  57      -7.382   1.931   3.901  1.00  0.00           H  
ATOM    866  HG3 MET A  57      -6.992   3.135   5.173  1.00  0.00           H  
ATOM    867  HE1 MET A  57      -7.198   1.252   6.901  1.00  0.00           H  
ATOM    868  HE2 MET A  57      -8.610   0.160   7.103  1.00  0.00           H  
ATOM    869  HE3 MET A  57      -7.622   0.082   5.605  1.00  0.00           H  
ATOM    870  N   GLY A  58      -6.379   3.277   1.102  1.00  0.00           N  
ATOM    871  CA  GLY A  58      -5.537   2.328   0.451  1.00  0.00           C  
ATOM    872  C   GLY A  58      -4.395   2.937  -0.291  1.00  0.00           C  
ATOM    873  O   GLY A  58      -3.388   2.280  -0.555  1.00  0.00           O  
ATOM    874  H   GLY A  58      -7.160   3.585   0.564  1.00  0.00           H  
ATOM    875  HA2 GLY A  58      -5.156   1.647   1.183  1.00  0.00           H  
ATOM    876  HA3 GLY A  58      -6.190   1.874  -0.266  1.00  0.00           H  
ATOM    877  N   LEU A  59      -4.546   4.223  -0.655  1.00  0.00           N  
ATOM    878  CA  LEU A  59      -3.607   4.990  -1.423  1.00  0.00           C  
ATOM    879  C   LEU A  59      -2.523   5.451  -0.490  1.00  0.00           C  
ATOM    880  O   LEU A  59      -1.348   5.420  -0.842  1.00  0.00           O  
ATOM    881  CB  LEU A  59      -4.343   6.182  -2.074  1.00  0.00           C  
ATOM    882  CG  LEU A  59      -3.496   7.259  -2.780  1.00  0.00           C  
ATOM    883  CD1 LEU A  59      -2.541   6.689  -3.848  1.00  0.00           C  
ATOM    884  CD2 LEU A  59      -4.405   8.351  -3.381  1.00  0.00           C  
ATOM    885  H   LEU A  59      -5.376   4.719  -0.409  1.00  0.00           H  
ATOM    886  HA  LEU A  59      -3.181   4.366  -2.190  1.00  0.00           H  
ATOM    887  HB2 LEU A  59      -5.077   5.774  -2.805  1.00  0.00           H  
ATOM    888  HB3 LEU A  59      -4.919   6.688  -1.274  1.00  0.00           H  
ATOM    889  HG  LEU A  59      -2.895   7.752  -1.985  1.00  0.00           H  
ATOM    890 HD11 LEU A  59      -1.824   5.970  -3.402  1.00  0.00           H  
ATOM    891 HD12 LEU A  59      -3.119   6.168  -4.640  1.00  0.00           H  
ATOM    892 HD13 LEU A  59      -1.960   7.512  -4.317  1.00  0.00           H  
ATOM    893 HD21 LEU A  59      -5.055   8.786  -2.592  1.00  0.00           H  
ATOM    894 HD22 LEU A  59      -3.791   9.163  -3.823  1.00  0.00           H  
ATOM    895 HD23 LEU A  59      -5.050   7.920  -4.175  1.00  0.00           H  
ATOM    896  N   VAL A  60      -2.923   5.864   0.735  1.00  0.00           N  
ATOM    897  CA  VAL A  60      -2.080   6.343   1.808  1.00  0.00           C  
ATOM    898  C   VAL A  60      -1.379   5.210   2.501  1.00  0.00           C  
ATOM    899  O   VAL A  60      -0.388   5.396   3.200  1.00  0.00           O  
ATOM    900  CB  VAL A  60      -2.881   7.171   2.796  1.00  0.00           C  
ATOM    901  CG1 VAL A  60      -3.754   6.338   3.757  1.00  0.00           C  
ATOM    902  CG2 VAL A  60      -1.934   8.121   3.543  1.00  0.00           C  
ATOM    903  H   VAL A  60      -3.885   5.795   0.977  1.00  0.00           H  
ATOM    904  HA  VAL A  60      -1.333   6.976   1.353  1.00  0.00           H  
ATOM    905  HB  VAL A  60      -3.579   7.768   2.175  1.00  0.00           H  
ATOM    906 HG11 VAL A  60      -4.420   5.676   3.176  1.00  0.00           H  
ATOM    907 HG12 VAL A  60      -3.134   5.722   4.442  1.00  0.00           H  
ATOM    908 HG13 VAL A  60      -4.385   7.013   4.373  1.00  0.00           H  
ATOM    909 HG21 VAL A  60      -1.329   8.700   2.815  1.00  0.00           H  
ATOM    910 HG22 VAL A  60      -2.523   8.817   4.171  1.00  0.00           H  
ATOM    911 HG23 VAL A  60      -1.251   7.541   4.199  1.00  0.00           H  
ATOM    912  N   ASP A  61      -1.919   3.994   2.312  1.00  0.00           N  
ATOM    913  CA  ASP A  61      -1.337   2.749   2.780  1.00  0.00           C  
ATOM    914  C   ASP A  61      -0.109   2.412   1.969  1.00  0.00           C  
ATOM    915  O   ASP A  61       0.893   1.950   2.515  1.00  0.00           O  
ATOM    916  CB  ASP A  61      -2.311   1.541   2.692  1.00  0.00           C  
ATOM    917  CG  ASP A  61      -2.006   0.478   3.756  1.00  0.00           C  
ATOM    918  OD1 ASP A  61      -0.904  -0.130   3.704  1.00  0.00           O  
ATOM    919  OD2 ASP A  61      -2.884   0.258   4.634  1.00  0.00           O  
ATOM    920  H   ASP A  61      -2.803   3.998   1.851  1.00  0.00           H  
ATOM    921  HA  ASP A  61      -1.044   2.900   3.805  1.00  0.00           H  
ATOM    922  HB2 ASP A  61      -3.351   1.886   2.840  1.00  0.00           H  
ATOM    923  HB3 ASP A  61      -2.268   1.081   1.686  1.00  0.00           H  
ATOM    924  N   ALA A  62      -0.189   2.621   0.634  1.00  0.00           N  
ATOM    925  CA  ALA A  62       0.849   2.245  -0.299  1.00  0.00           C  
ATOM    926  C   ALA A  62       1.897   3.301  -0.439  1.00  0.00           C  
ATOM    927  O   ALA A  62       3.057   2.966  -0.645  1.00  0.00           O  
ATOM    928  CB  ALA A  62       0.280   1.936  -1.696  1.00  0.00           C  
ATOM    929  H   ALA A  62      -1.003   3.047   0.239  1.00  0.00           H  
ATOM    930  HA  ALA A  62       1.375   1.383   0.091  1.00  0.00           H  
ATOM    931  HB1 ALA A  62      -0.460   1.111  -1.625  1.00  0.00           H  
ATOM    932  HB2 ALA A  62      -0.231   2.828  -2.120  1.00  0.00           H  
ATOM    933  HB3 ALA A  62       1.086   1.619  -2.392  1.00  0.00           H  
ATOM    934  N   ILE A  63       1.522   4.593  -0.310  1.00  0.00           N  
ATOM    935  CA  ILE A  63       2.373   5.759  -0.392  1.00  0.00           C  
ATOM    936  C   ILE A  63       3.642   5.760   0.420  1.00  0.00           C  
ATOM    937  O   ILE A  63       4.668   6.093  -0.170  1.00  0.00           O  
ATOM    938  CB  ILE A  63       1.532   7.018  -0.180  1.00  0.00           C  
ATOM    939  CG1 ILE A  63       1.502   7.861  -1.474  1.00  0.00           C  
ATOM    940  CG2 ILE A  63       1.850   7.893   1.054  1.00  0.00           C  
ATOM    941  CD1 ILE A  63       2.856   8.502  -1.810  1.00  0.00           C  
ATOM    942  H   ILE A  63       0.585   4.842  -0.080  1.00  0.00           H  
ATOM    943  HA  ILE A  63       2.723   5.755  -1.418  1.00  0.00           H  
ATOM    944  HB  ILE A  63       0.519   6.619   0.047  1.00  0.00           H  
ATOM    945 HG12 ILE A  63       1.179   7.216  -2.321  1.00  0.00           H  
ATOM    946 HG13 ILE A  63       0.744   8.667  -1.358  1.00  0.00           H  
ATOM    947 HG21 ILE A  63       2.901   8.241   1.042  1.00  0.00           H  
ATOM    948 HG22 ILE A  63       1.176   8.774   1.049  1.00  0.00           H  
ATOM    949 HG23 ILE A  63       1.654   7.336   1.990  1.00  0.00           H  
ATOM    950 HD11 ILE A  63       3.200   9.159  -0.983  1.00  0.00           H  
ATOM    951 HD12 ILE A  63       3.633   7.723  -1.973  1.00  0.00           H  
ATOM    952 HD13 ILE A  63       2.778   9.111  -2.733  1.00  0.00           H  
ATOM    953  N   PRO A  64       3.708   5.439   1.715  1.00  0.00           N  
ATOM    954  CA  PRO A  64       4.896   5.646   2.499  1.00  0.00           C  
ATOM    955  C   PRO A  64       5.778   4.449   2.300  1.00  0.00           C  
ATOM    956  O   PRO A  64       6.841   4.397   2.907  1.00  0.00           O  
ATOM    957  CB  PRO A  64       4.360   5.673   3.936  1.00  0.00           C  
ATOM    958  CG  PRO A  64       3.195   4.673   3.923  1.00  0.00           C  
ATOM    959  CD  PRO A  64       2.662   4.775   2.491  1.00  0.00           C  
ATOM    960  HA  PRO A  64       5.396   6.553   2.182  1.00  0.00           H  
ATOM    961  HB2 PRO A  64       5.125   5.424   4.698  1.00  0.00           H  
ATOM    962  HB3 PRO A  64       3.956   6.688   4.147  1.00  0.00           H  
ATOM    963  HG2 PRO A  64       3.583   3.650   4.106  1.00  0.00           H  
ATOM    964  HG3 PRO A  64       2.425   4.918   4.680  1.00  0.00           H  
ATOM    965  HD2 PRO A  64       2.456   3.779   2.030  1.00  0.00           H  
ATOM    966  HD3 PRO A  64       1.759   5.401   2.456  1.00  0.00           H  
ATOM    967  N   MET A  65       5.338   3.471   1.481  1.00  0.00           N  
ATOM    968  CA  MET A  65       6.027   2.254   1.231  1.00  0.00           C  
ATOM    969  C   MET A  65       6.858   2.435   0.001  1.00  0.00           C  
ATOM    970  O   MET A  65       7.988   1.956  -0.026  1.00  0.00           O  
ATOM    971  CB  MET A  65       5.006   1.117   1.083  1.00  0.00           C  
ATOM    972  CG  MET A  65       4.975   0.182   2.294  1.00  0.00           C  
ATOM    973  SD  MET A  65       4.408   0.941   3.851  1.00  0.00           S  
ATOM    974  CE  MET A  65       6.015   0.968   4.701  1.00  0.00           C  
ATOM    975  H   MET A  65       4.438   3.508   1.037  1.00  0.00           H  
ATOM    976  HA  MET A  65       6.697   2.035   2.049  1.00  0.00           H  
ATOM    977  HB2 MET A  65       3.986   1.544   0.977  1.00  0.00           H  
ATOM    978  HB3 MET A  65       5.186   0.512   0.175  1.00  0.00           H  
ATOM    979  HG2 MET A  65       4.276  -0.632   2.006  1.00  0.00           H  
ATOM    980  HG3 MET A  65       5.980  -0.274   2.427  1.00  0.00           H  
ATOM    981  HE1 MET A  65       6.445  -0.054   4.765  1.00  0.00           H  
ATOM    982  HE2 MET A  65       6.744   1.615   4.171  1.00  0.00           H  
ATOM    983  HE3 MET A  65       5.906   1.358   5.736  1.00  0.00           H  
ATOM    984  N   ILE A  66       6.340   3.140  -1.043  1.00  0.00           N  
ATOM    985  CA  ILE A  66       7.104   3.400  -2.249  1.00  0.00           C  
ATOM    986  C   ILE A  66       7.997   4.569  -2.004  1.00  0.00           C  
ATOM    987  O   ILE A  66       9.071   4.613  -2.579  1.00  0.00           O  
ATOM    988  CB  ILE A  66       6.327   3.720  -3.528  1.00  0.00           C  
ATOM    989  CG1 ILE A  66       4.992   2.969  -3.628  1.00  0.00           C  
ATOM    990  CG2 ILE A  66       7.202   3.453  -4.776  1.00  0.00           C  
ATOM    991  CD1 ILE A  66       3.889   3.958  -3.282  1.00  0.00           C  
ATOM    992  H   ILE A  66       5.420   3.523  -1.017  1.00  0.00           H  
ATOM    993  HA  ILE A  66       7.737   2.543  -2.424  1.00  0.00           H  
ATOM    994  HB  ILE A  66       6.049   4.806  -3.534  1.00  0.00           H  
ATOM    995 HG12 ILE A  66       4.834   2.614  -4.670  1.00  0.00           H  
ATOM    996 HG13 ILE A  66       4.970   2.085  -2.958  1.00  0.00           H  
ATOM    997 HG21 ILE A  66       7.506   2.388  -4.814  1.00  0.00           H  
ATOM    998 HG22 ILE A  66       6.623   3.684  -5.697  1.00  0.00           H  
ATOM    999 HG23 ILE A  66       8.111   4.085  -4.779  1.00  0.00           H  
ATOM   1000 HD11 ILE A  66       4.134   4.421  -2.301  1.00  0.00           H  
ATOM   1001 HD12 ILE A  66       3.858   4.771  -4.036  1.00  0.00           H  
ATOM   1002 HD13 ILE A  66       2.908   3.450  -3.221  1.00  0.00           H  
ATOM   1003  N   ALA A  67       7.578   5.541  -1.156  1.00  0.00           N  
ATOM   1004  CA  ALA A  67       8.353   6.728  -0.864  1.00  0.00           C  
ATOM   1005  C   ALA A  67       9.492   6.421   0.072  1.00  0.00           C  
ATOM   1006  O   ALA A  67      10.521   7.092   0.028  1.00  0.00           O  
ATOM   1007  CB  ALA A  67       7.493   7.829  -0.218  1.00  0.00           C  
ATOM   1008  H   ALA A  67       6.682   5.490  -0.717  1.00  0.00           H  
ATOM   1009  HA  ALA A  67       8.778   7.093  -1.794  1.00  0.00           H  
ATOM   1010  HB1 ALA A  67       6.652   8.096  -0.893  1.00  0.00           H  
ATOM   1011  HB2 ALA A  67       7.065   7.480   0.746  1.00  0.00           H  
ATOM   1012  HB3 ALA A  67       8.094   8.746  -0.033  1.00  0.00           H  
ATOM   1013  N   VAL A  68       9.346   5.368   0.917  1.00  0.00           N  
ATOM   1014  CA  VAL A  68      10.427   4.855   1.733  1.00  0.00           C  
ATOM   1015  C   VAL A  68      11.202   3.896   0.883  1.00  0.00           C  
ATOM   1016  O   VAL A  68      12.400   3.748   1.089  1.00  0.00           O  
ATOM   1017  CB  VAL A  68       9.959   4.214   3.035  1.00  0.00           C  
ATOM   1018  CG1 VAL A  68      11.033   3.338   3.723  1.00  0.00           C  
ATOM   1019  CG2 VAL A  68       9.519   5.358   3.975  1.00  0.00           C  
ATOM   1020  H   VAL A  68       8.502   4.831   0.933  1.00  0.00           H  
ATOM   1021  HA  VAL A  68      11.101   5.660   1.982  1.00  0.00           H  
ATOM   1022  HB  VAL A  68       9.092   3.559   2.815  1.00  0.00           H  
ATOM   1023 HG11 VAL A  68      11.969   3.914   3.875  1.00  0.00           H  
ATOM   1024 HG12 VAL A  68      10.664   2.993   4.711  1.00  0.00           H  
ATOM   1025 HG13 VAL A  68      11.256   2.437   3.114  1.00  0.00           H  
ATOM   1026 HG21 VAL A  68       8.750   5.996   3.495  1.00  0.00           H  
ATOM   1027 HG22 VAL A  68       9.096   4.940   4.913  1.00  0.00           H  
ATOM   1028 HG23 VAL A  68      10.390   5.996   4.236  1.00  0.00           H  
ATOM   1029  N   GLY A  69      10.573   3.265  -0.141  1.00  0.00           N  
ATOM   1030  CA  GLY A  69      11.288   2.371  -1.024  1.00  0.00           C  
ATOM   1031  C   GLY A  69      12.135   3.135  -1.998  1.00  0.00           C  
ATOM   1032  O   GLY A  69      13.061   2.576  -2.574  1.00  0.00           O  
ATOM   1033  H   GLY A  69       9.600   3.411  -0.362  1.00  0.00           H  
ATOM   1034  HA2 GLY A  69      11.942   1.750  -0.431  1.00  0.00           H  
ATOM   1035  HA3 GLY A  69      10.554   1.811  -1.578  1.00  0.00           H  
ATOM   1036  N   LEU A  70      11.821   4.438  -2.169  1.00  0.00           N  
ATOM   1037  CA  LEU A  70      12.497   5.425  -2.966  1.00  0.00           C  
ATOM   1038  C   LEU A  70      13.666   5.956  -2.203  1.00  0.00           C  
ATOM   1039  O   LEU A  70      14.710   6.242  -2.775  1.00  0.00           O  
ATOM   1040  CB  LEU A  70      11.551   6.603  -3.303  1.00  0.00           C  
ATOM   1041  CG  LEU A  70      11.561   6.980  -4.795  1.00  0.00           C  
ATOM   1042  CD1 LEU A  70      10.387   7.916  -5.139  1.00  0.00           C  
ATOM   1043  CD2 LEU A  70      12.903   7.554  -5.284  1.00  0.00           C  
ATOM   1044  H   LEU A  70      10.998   4.785  -1.731  1.00  0.00           H  
ATOM   1045  HA  LEU A  70      12.849   4.954  -3.869  1.00  0.00           H  
ATOM   1046  HB2 LEU A  70      10.516   6.281  -3.084  1.00  0.00           H  
ATOM   1047  HB3 LEU A  70      11.700   7.486  -2.655  1.00  0.00           H  
ATOM   1048  HG  LEU A  70      11.387   6.012  -5.317  1.00  0.00           H  
ATOM   1049 HD11 LEU A  70       9.425   7.455  -4.832  1.00  0.00           H  
ATOM   1050 HD12 LEU A  70      10.500   8.886  -4.608  1.00  0.00           H  
ATOM   1051 HD13 LEU A  70      10.355   8.109  -6.231  1.00  0.00           H  
ATOM   1052 HD21 LEU A  70      13.162   8.472  -4.715  1.00  0.00           H  
ATOM   1053 HD22 LEU A  70      13.720   6.814  -5.157  1.00  0.00           H  
ATOM   1054 HD23 LEU A  70      12.837   7.813  -6.363  1.00  0.00           H  
ATOM   1055  N   GLY A  71      13.514   6.081  -0.868  1.00  0.00           N  
ATOM   1056  CA  GLY A  71      14.553   6.538   0.025  1.00  0.00           C  
ATOM   1057  C   GLY A  71      15.581   5.459   0.208  1.00  0.00           C  
ATOM   1058  O   GLY A  71      16.754   5.740   0.437  1.00  0.00           O  
ATOM   1059  H   GLY A  71      12.651   5.819  -0.446  1.00  0.00           H  
ATOM   1060  HA2 GLY A  71      15.025   7.408  -0.409  1.00  0.00           H  
ATOM   1061  HA3 GLY A  71      14.084   6.729   0.979  1.00  0.00           H  
ATOM   1062  N   LEU A  72      15.135   4.188   0.082  1.00  0.00           N  
ATOM   1063  CA  LEU A  72      15.943   2.997   0.137  1.00  0.00           C  
ATOM   1064  C   LEU A  72      16.646   2.791  -1.186  1.00  0.00           C  
ATOM   1065  O   LEU A  72      17.738   2.225  -1.221  1.00  0.00           O  
ATOM   1066  CB  LEU A  72      15.071   1.759   0.489  1.00  0.00           C  
ATOM   1067  CG  LEU A  72      14.659   1.724   1.987  1.00  0.00           C  
ATOM   1068  CD1 LEU A  72      13.497   0.750   2.246  1.00  0.00           C  
ATOM   1069  CD2 LEU A  72      15.836   1.403   2.925  1.00  0.00           C  
ATOM   1070  H   LEU A  72      14.162   4.022  -0.065  1.00  0.00           H  
ATOM   1071  HA  LEU A  72      16.705   3.135   0.891  1.00  0.00           H  
ATOM   1072  HB2 LEU A  72      14.142   1.769  -0.134  1.00  0.00           H  
ATOM   1073  HB3 LEU A  72      15.607   0.816   0.256  1.00  0.00           H  
ATOM   1074  HG  LEU A  72      14.296   2.741   2.260  1.00  0.00           H  
ATOM   1075 HD11 LEU A  72      12.640   0.972   1.578  1.00  0.00           H  
ATOM   1076 HD12 LEU A  72      13.833  -0.290   2.069  1.00  0.00           H  
ATOM   1077 HD13 LEU A  72      13.155   0.831   3.299  1.00  0.00           H  
ATOM   1078 HD21 LEU A  72      16.645   2.155   2.821  1.00  0.00           H  
ATOM   1079 HD22 LEU A  72      15.495   1.403   3.982  1.00  0.00           H  
ATOM   1080 HD23 LEU A  72      16.245   0.398   2.688  1.00  0.00           H  
ATOM   1081  N   TYR A  73      16.038   3.260  -2.304  1.00  0.00           N  
ATOM   1082  CA  TYR A  73      16.571   3.105  -3.642  1.00  0.00           C  
ATOM   1083  C   TYR A  73      17.648   4.126  -3.939  1.00  0.00           C  
ATOM   1084  O   TYR A  73      18.608   3.836  -4.649  1.00  0.00           O  
ATOM   1085  CB  TYR A  73      15.473   3.226  -4.722  1.00  0.00           C  
ATOM   1086  CG  TYR A  73      15.837   2.445  -5.951  1.00  0.00           C  
ATOM   1087  CD1 TYR A  73      15.677   1.048  -5.963  1.00  0.00           C  
ATOM   1088  CD2 TYR A  73      16.342   3.094  -7.089  1.00  0.00           C  
ATOM   1089  CE1 TYR A  73      15.993   0.316  -7.114  1.00  0.00           C  
ATOM   1090  CE2 TYR A  73      16.671   2.359  -8.234  1.00  0.00           C  
ATOM   1091  CZ  TYR A  73      16.493   0.969  -8.250  1.00  0.00           C  
ATOM   1092  OH  TYR A  73      16.814   0.233  -9.413  1.00  0.00           O  
ATOM   1093  H   TYR A  73      15.165   3.741  -2.245  1.00  0.00           H  
ATOM   1094  HA  TYR A  73      17.000   2.117  -3.699  1.00  0.00           H  
ATOM   1095  HB2 TYR A  73      14.529   2.784  -4.354  1.00  0.00           H  
ATOM   1096  HB3 TYR A  73      15.278   4.283  -4.985  1.00  0.00           H  
ATOM   1097  HD1 TYR A  73      15.302   0.536  -5.081  1.00  0.00           H  
ATOM   1098  HD2 TYR A  73      16.479   4.165  -7.079  1.00  0.00           H  
ATOM   1099  HE1 TYR A  73      15.845  -0.752  -7.120  1.00  0.00           H  
ATOM   1100  HE2 TYR A  73      17.056   2.871  -9.104  1.00  0.00           H  
ATOM   1101  HH  TYR A  73      16.640  -0.694  -9.232  1.00  0.00           H  
ATOM   1102  N   VAL A  74      17.490   5.359  -3.405  1.00  0.00           N  
ATOM   1103  CA  VAL A  74      18.395   6.477  -3.590  1.00  0.00           C  
ATOM   1104  C   VAL A  74      19.585   6.289  -2.689  1.00  0.00           C  
ATOM   1105  O   VAL A  74      20.683   6.747  -2.993  1.00  0.00           O  
ATOM   1106  CB  VAL A  74      17.703   7.803  -3.297  1.00  0.00           C  
ATOM   1107  CG1 VAL A  74      18.678   8.998  -3.185  1.00  0.00           C  
ATOM   1108  CG2 VAL A  74      16.686   8.065  -4.429  1.00  0.00           C  
ATOM   1109  H   VAL A  74      16.685   5.563  -2.850  1.00  0.00           H  
ATOM   1110  HA  VAL A  74      18.737   6.480  -4.613  1.00  0.00           H  
ATOM   1111  HB  VAL A  74      17.172   7.693  -2.325  1.00  0.00           H  
ATOM   1112 HG11 VAL A  74      19.309   9.068  -4.096  1.00  0.00           H  
ATOM   1113 HG12 VAL A  74      18.103   9.943  -3.082  1.00  0.00           H  
ATOM   1114 HG13 VAL A  74      19.334   8.902  -2.295  1.00  0.00           H  
ATOM   1115 HG21 VAL A  74      16.009   7.203  -4.583  1.00  0.00           H  
ATOM   1116 HG22 VAL A  74      16.073   8.959  -4.192  1.00  0.00           H  
ATOM   1117 HG23 VAL A  74      17.224   8.251  -5.383  1.00  0.00           H  
ATOM   1118  N   MET A  75      19.402   5.563  -1.563  1.00  0.00           N  
ATOM   1119  CA  MET A  75      20.465   5.267  -0.630  1.00  0.00           C  
ATOM   1120  C   MET A  75      21.368   4.212  -1.226  1.00  0.00           C  
ATOM   1121  O   MET A  75      22.569   4.174  -0.966  1.00  0.00           O  
ATOM   1122  CB  MET A  75      19.916   4.791   0.731  1.00  0.00           C  
ATOM   1123  CG  MET A  75      20.947   4.620   1.867  1.00  0.00           C  
ATOM   1124  SD  MET A  75      21.666   6.172   2.502  1.00  0.00           S  
ATOM   1125  CE  MET A  75      23.226   6.182   1.568  1.00  0.00           C  
ATOM   1126  H   MET A  75      18.511   5.163  -1.362  1.00  0.00           H  
ATOM   1127  HA  MET A  75      21.017   6.177  -0.477  1.00  0.00           H  
ATOM   1128  HB2 MET A  75      19.163   5.533   1.076  1.00  0.00           H  
ATOM   1129  HB3 MET A  75      19.380   3.834   0.577  1.00  0.00           H  
ATOM   1130  HG2 MET A  75      20.408   4.120   2.703  1.00  0.00           H  
ATOM   1131  HG3 MET A  75      21.746   3.919   1.545  1.00  0.00           H  
ATOM   1132  HE1 MET A  75      23.786   5.234   1.721  1.00  0.00           H  
ATOM   1133  HE2 MET A  75      23.045   6.304   0.481  1.00  0.00           H  
ATOM   1134  HE3 MET A  75      23.878   7.019   1.896  1.00  0.00           H  
ATOM   1135  N   PHE A  76      20.784   3.351  -2.092  1.00  0.00           N  
ATOM   1136  CA  PHE A  76      21.467   2.341  -2.864  1.00  0.00           C  
ATOM   1137  C   PHE A  76      22.204   2.995  -4.018  1.00  0.00           C  
ATOM   1138  O   PHE A  76      23.234   2.488  -4.462  1.00  0.00           O  
ATOM   1139  CB  PHE A  76      20.446   1.260  -3.331  1.00  0.00           C  
ATOM   1140  CG  PHE A  76      20.973   0.322  -4.383  1.00  0.00           C  
ATOM   1141  CD1 PHE A  76      21.788  -0.769  -4.043  1.00  0.00           C  
ATOM   1142  CD2 PHE A  76      20.704   0.584  -5.736  1.00  0.00           C  
ATOM   1143  CE1 PHE A  76      22.352  -1.570  -5.045  1.00  0.00           C  
ATOM   1144  CE2 PHE A  76      21.266  -0.214  -6.739  1.00  0.00           C  
ATOM   1145  CZ  PHE A  76      22.095  -1.289  -6.393  1.00  0.00           C  
ATOM   1146  H   PHE A  76      19.804   3.410  -2.263  1.00  0.00           H  
ATOM   1147  HA  PHE A  76      22.197   1.870  -2.233  1.00  0.00           H  
ATOM   1148  HB2 PHE A  76      20.118   0.656  -2.458  1.00  0.00           H  
ATOM   1149  HB3 PHE A  76      19.553   1.766  -3.740  1.00  0.00           H  
ATOM   1150  HD1 PHE A  76      21.995  -0.979  -3.005  1.00  0.00           H  
ATOM   1151  HD2 PHE A  76      20.088   1.435  -5.993  1.00  0.00           H  
ATOM   1152  HE1 PHE A  76      22.983  -2.404  -4.780  1.00  0.00           H  
ATOM   1153  HE2 PHE A  76      21.064   0.001  -7.778  1.00  0.00           H  
ATOM   1154  HZ  PHE A  76      22.529  -1.907  -7.165  1.00  0.00           H  
ATOM   1155  N   ALA A  77      21.698   4.144  -4.524  1.00  0.00           N  
ATOM   1156  CA  ALA A  77      22.274   4.843  -5.648  1.00  0.00           C  
ATOM   1157  C   ALA A  77      23.498   5.625  -5.238  1.00  0.00           C  
ATOM   1158  O   ALA A  77      24.362   5.901  -6.069  1.00  0.00           O  
ATOM   1159  CB  ALA A  77      21.276   5.825  -6.289  1.00  0.00           C  
ATOM   1160  H   ALA A  77      20.877   4.559  -4.137  1.00  0.00           H  
ATOM   1161  HA  ALA A  77      22.563   4.112  -6.390  1.00  0.00           H  
ATOM   1162  HB1 ALA A  77      20.361   5.280  -6.603  1.00  0.00           H  
ATOM   1163  HB2 ALA A  77      20.979   6.619  -5.572  1.00  0.00           H  
ATOM   1164  HB3 ALA A  77      21.718   6.308  -7.187  1.00  0.00           H  
ATOM   1165  N   VAL A  78      23.602   5.987  -3.934  1.00  0.00           N  
ATOM   1166  CA  VAL A  78      24.706   6.752  -3.399  1.00  0.00           C  
ATOM   1167  C   VAL A  78      25.724   5.748  -2.931  1.00  0.00           C  
ATOM   1168  O   VAL A  78      26.774   5.592  -3.555  1.00  0.00           O  
ATOM   1169  CB  VAL A  78      24.285   7.708  -2.286  1.00  0.00           C  
ATOM   1170  CG1 VAL A  78      25.508   8.366  -1.607  1.00  0.00           C  
ATOM   1171  CG2 VAL A  78      23.372   8.791  -2.902  1.00  0.00           C  
ATOM   1172  H   VAL A  78      22.913   5.701  -3.271  1.00  0.00           H  
ATOM   1173  HA  VAL A  78      25.147   7.344  -4.184  1.00  0.00           H  
ATOM   1174  HB  VAL A  78      23.705   7.149  -1.524  1.00  0.00           H  
ATOM   1175 HG11 VAL A  78      26.142   8.874  -2.365  1.00  0.00           H  
ATOM   1176 HG12 VAL A  78      25.166   9.122  -0.869  1.00  0.00           H  
ATOM   1177 HG13 VAL A  78      26.126   7.618  -1.067  1.00  0.00           H  
ATOM   1178 HG21 VAL A  78      22.495   8.344  -3.408  1.00  0.00           H  
ATOM   1179 HG22 VAL A  78      23.007   9.475  -2.108  1.00  0.00           H  
ATOM   1180 HG23 VAL A  78      23.938   9.388  -3.648  1.00  0.00           H  
ATOM   1181  N   ALA A  79      25.421   5.030  -1.825  1.00  0.00           N  
ATOM   1182  CA  ALA A  79      26.295   4.028  -1.268  1.00  0.00           C  
ATOM   1183  C   ALA A  79      26.108   2.730  -2.064  1.00  0.00           C  
ATOM   1184  O   ALA A  79      27.116   2.231  -2.631  1.00  0.00           O  
ATOM   1185  CB  ALA A  79      25.985   3.736   0.212  1.00  0.00           C  
ATOM   1186  OXT ALA A  79      24.955   2.229  -2.112  1.00  0.00           O  
ATOM   1187  H   ALA A  79      24.561   5.166  -1.339  1.00  0.00           H  
ATOM   1188  HA  ALA A  79      27.319   4.368  -1.352  1.00  0.00           H  
ATOM   1189  HB1 ALA A  79      24.935   3.397   0.338  1.00  0.00           H  
ATOM   1190  HB2 ALA A  79      26.665   2.950   0.607  1.00  0.00           H  
ATOM   1191  HB3 ALA A  79      26.127   4.658   0.816  1.00  0.00           H  
TER    1192      ALA A  79                                                      
ENDMDL                                                                          
