# Supplementary material for: Comparative Performance of High-Throughput Methods for Protein pKa Predictions
Source: J Chem Inf Model. 2023 Aug 8;63(16):5169–81. doi: 10.1021/acs.jcim.3c00165 (PMC10466379; doi:10.1021/acs.jcim.3c00165)
Supplement: Supplementary file 3 — ci3c00165_si_003.zip [file ci3c00165_si_003.zip › curated_pdbs/1cvo_curated_2.pdb]

MODEL        2                                                                  
ATOM      1  N   LEU A   1       3.705   9.803  -9.795  1.00  0.00           N  
ATOM      2  CA  LEU A   1       3.272   8.409  -9.815  1.00  0.00           C  
ATOM      3  C   LEU A   1       1.866   8.322  -9.201  1.00  0.00           C  
ATOM      4  O   LEU A   1       1.527   9.187  -8.374  1.00  0.00           O  
ATOM      5  CB  LEU A   1       4.330   7.608  -9.049  1.00  0.00           C  
ATOM      6  CG  LEU A   1       4.138   6.126  -8.808  1.00  0.00           C  
ATOM      7  CD1 LEU A   1       2.917   5.860  -7.941  1.00  0.00           C  
ATOM      8  CD2 LEU A   1       3.966   5.442 -10.170  1.00  0.00           C  
ATOM      9  H1  LEU A   1       2.935  10.391 -10.049  1.00  0.00           H  
ATOM     10  H2  LEU A   1       4.043  10.046  -8.888  1.00  0.00           H  
ATOM     11  H3  LEU A   1       4.446   9.911 -10.472  1.00  0.00           H  
ATOM     12  HA  LEU A   1       3.214   8.078 -10.838  1.00  0.00           H  
ATOM     13  HB2 LEU A   1       5.285   7.731  -9.575  1.00  0.00           H  
ATOM     14  HB3 LEU A   1       4.413   8.075  -8.052  1.00  0.00           H  
ATOM     15  HG  LEU A   1       5.022   5.708  -8.317  1.00  0.00           H  
ATOM     16 HD11 LEU A   1       2.771   6.723  -7.280  1.00  0.00           H  
ATOM     17 HD12 LEU A   1       2.044   5.747  -8.589  1.00  0.00           H  
ATOM     18 HD13 LEU A   1       3.045   4.976  -7.335  1.00  0.00           H  
ATOM     19 HD21 LEU A   1       4.798   5.720 -10.820  1.00  0.00           H  
ATOM     20 HD22 LEU A   1       3.944   4.373 -10.035  1.00  0.00           H  
ATOM     21 HD23 LEU A   1       3.029   5.788 -10.613  1.00  0.00           H  
ATOM     22  N   LYS A   2       0.986   7.577  -9.839  1.00  0.00           N  
ATOM     23  CA  LYS A   2      -0.381   7.422  -9.445  1.00  0.00           C  
ATOM     24  C   LYS A   2      -0.617   5.850  -9.297  1.00  0.00           C  
ATOM     25  O   LYS A   2      -0.061   5.070  -9.963  1.00  0.00           O  
ATOM     26  CB  LYS A   2      -1.376   7.819 -10.521  1.00  0.00           C  
ATOM     27  CG  LYS A   2      -0.854   7.689 -11.945  1.00  0.00           C  
ATOM     28  CD  LYS A   2      -0.387   9.037 -12.497  1.00  0.00           C  
ATOM     29  CE  LYS A   2      -1.197   9.564 -13.602  1.00  0.00           C  
ATOM     30  NZ  LYS A   2      -1.120  11.025 -13.686  1.00  0.00           N  
ATOM     31  H   LYS A   2       1.262   6.925 -10.585  1.00  0.00           H  
ATOM     32  HA  LYS A   2      -0.624   7.767  -8.483  1.00  0.00           H  
ATOM     33  HB2 LYS A   2      -2.249   7.151 -10.411  1.00  0.00           H  
ATOM     34  HB3 LYS A   2      -1.713   8.841 -10.344  1.00  0.00           H  
ATOM     35  HG2 LYS A   2       0.020   7.018 -11.970  1.00  0.00           H  
ATOM     36  HG3 LYS A   2      -1.618   7.312 -12.611  1.00  0.00           H  
ATOM     37  HD2 LYS A   2      -0.333   9.731 -11.662  1.00  0.00           H  
ATOM     38  HD3 LYS A   2       0.641   8.873 -12.834  1.00  0.00           H  
ATOM     39  HE2 LYS A   2      -0.822   9.113 -14.542  1.00  0.00           H  
ATOM     40  HE3 LYS A   2      -2.235   9.242 -13.464  1.00  0.00           H  
ATOM     41  HZ1 LYS A   2      -0.206  11.207 -13.394  1.00  0.00           H  
ATOM     42  HZ2 LYS A   2      -1.276  11.214 -14.613  1.00  0.00           H  
ATOM     43  HZ3 LYS A   2      -1.816  11.324 -13.084  1.00  0.00           H  
ATOM     44  N   CYS A   3      -1.575   5.639  -8.387  1.00  0.00           N  
ATOM     45  CA  CYS A   3      -1.584   4.289  -7.774  1.00  0.00           C  
ATOM     46  C   CYS A   3      -2.874   4.137  -6.985  1.00  0.00           C  
ATOM     47  O   CYS A   3      -3.707   5.057  -6.947  1.00  0.00           O  
ATOM     48  CB  CYS A   3      -0.360   4.237  -6.865  1.00  0.00           C  
ATOM     49  SG  CYS A   3       0.375   2.650  -6.534  1.00  0.00           S  
ATOM     50  H   CYS A   3      -2.050   6.361  -7.908  1.00  0.00           H  
ATOM     51  HA  CYS A   3      -1.528   3.576  -8.549  1.00  0.00           H  
ATOM     52  HB2 CYS A   3       0.407   4.863  -7.359  1.00  0.00           H  
ATOM     53  HB3 CYS A   3      -0.643   4.752  -5.951  1.00  0.00           H  
ATOM     54  N   HIS A   4      -2.742   3.323  -5.905  1.00  0.00           N  
ATOM     55  CA  HIS A   4      -3.971   2.834  -5.287  1.00  0.00           C  
ATOM     56  C   HIS A   4      -3.876   2.940  -3.764  1.00  0.00           C  
ATOM     57  O   HIS A   4      -3.138   2.154  -3.141  1.00  0.00           O  
ATOM     58  CB  HIS A   4      -4.195   1.327  -5.637  1.00  0.00           C  
ATOM     59  CG  HIS A   4      -4.845   1.158  -6.961  1.00  0.00           C  
ATOM     60  ND1 HIS A   4      -4.209   1.397  -8.169  1.00  0.00           N  
ATOM     61  CD2 HIS A   4      -6.136   0.891  -7.291  1.00  0.00           C  
ATOM     62  CE1 HIS A   4      -4.993   0.953  -9.146  1.00  0.00           C  
ATOM     63  NE2 HIS A   4      -6.132   0.558  -8.633  1.00  0.00           N  
ATOM     64  H   HIS A   4      -1.956   2.686  -5.906  1.00  0.00           H  
ATOM     65  HA  HIS A   4      -4.802   3.393  -5.655  1.00  0.00           H  
ATOM     66  HB2 HIS A   4      -3.185   0.904  -5.651  1.00  0.00           H  
ATOM     67  HB3 HIS A   4      -4.760   0.906  -4.836  1.00  0.00           H  
ATOM     68  HD1 HIS A   4      -3.511   2.114  -8.326  1.00  0.00           H  
ATOM     69  HD2 HIS A   4      -6.954   0.736  -6.625  1.00  0.00           H  
ATOM     70  HE1 HIS A   4      -4.680   0.805 -10.161  1.00  0.00           H  
ATOM     71  HE2 HIS A   4      -6.959   0.318  -9.151  1.00  0.00           H  
ATOM     72  N   ASN A   5      -4.961   3.455  -3.167  1.00  0.00           N  
ATOM     73  CA  ASN A   5      -5.144   3.438  -1.735  1.00  0.00           C  
ATOM     74  C   ASN A   5      -6.491   2.796  -1.386  1.00  0.00           C  
ATOM     75  O   ASN A   5      -6.524   1.775  -0.707  1.00  0.00           O  
ATOM     76  CB  ASN A   5      -4.957   4.810  -1.106  1.00  0.00           C  
ATOM     77  CG  ASN A   5      -5.856   5.883  -1.697  1.00  0.00           C  
ATOM     78  OD1 ASN A   5      -5.374   6.658  -2.553  1.00  0.00           O  
ATOM     79  ND2 ASN A   5      -7.089   5.969  -1.239  1.00  0.00           N  
ATOM     80  H   ASN A   5      -5.549   4.095  -3.671  1.00  0.00           H  
ATOM     81  HA  ASN A   5      -4.376   2.788  -1.311  1.00  0.00           H  
ATOM     82  HB2 ASN A   5      -5.172   4.690  -0.050  1.00  0.00           H  
ATOM     83  HB3 ASN A   5      -3.925   5.134  -1.246  1.00  0.00           H  
ATOM     84 HD21 ASN A   5      -7.416   5.295  -0.554  1.00  0.00           H  
ATOM     85 HD22 ASN A   5      -7.787   6.517  -1.713  1.00  0.00           H  
ATOM     86  N   THR A   6      -7.560   3.322  -1.985  1.00  0.00           N  
ATOM     87  CA  THR A   6      -8.893   2.834  -1.696  1.00  0.00           C  
ATOM     88  C   THR A   6      -8.976   1.374  -2.311  1.00  0.00           C  
ATOM     89  O   THR A   6      -9.881   0.656  -1.891  1.00  0.00           O  
ATOM     90  CB  THR A   6     -10.047   3.684  -2.278  1.00  0.00           C  
ATOM     91  OG1 THR A   6      -9.723   5.095  -2.079  1.00  0.00           O  
ATOM     92  CG2 THR A   6     -11.428   3.344  -1.662  1.00  0.00           C  
ATOM     93  H   THR A   6      -7.490   4.164  -2.533  1.00  0.00           H  
ATOM     94  HA  THR A   6      -9.000   2.692  -0.631  1.00  0.00           H  
ATOM     95  HB  THR A   6     -10.142   3.509  -3.363  1.00  0.00           H  
ATOM     96  HG1 THR A   6     -10.504   5.323  -2.670  1.00  0.00           H  
ATOM     97 HG21 THR A   6     -11.274   2.680  -0.810  1.00  0.00           H  
ATOM     98 HG22 THR A   6     -11.894   4.261  -1.336  1.00  0.00           H  
ATOM     99 HG23 THR A   6     -12.027   2.844  -2.415  1.00  0.00           H  
ATOM    100  N   GLN A   7      -8.615   1.375  -3.596  1.00  0.00           N  
ATOM    101  CA  GLN A   7      -8.697   0.297  -4.521  1.00  0.00           C  
ATOM    102  C   GLN A   7     -10.025  -0.320  -4.775  1.00  0.00           C  
ATOM    103  O   GLN A   7     -10.229  -1.044  -5.785  1.00  0.00           O  
ATOM    104  CB  GLN A   7      -7.550  -0.699  -4.353  1.00  0.00           C  
ATOM    105  CG  GLN A   7      -6.945  -0.881  -2.979  1.00  0.00           C  
ATOM    106  CD  GLN A   7      -5.434  -1.104  -3.078  1.00  0.00           C  
ATOM    107  OE1 GLN A   7      -5.020  -1.897  -3.961  1.00  0.00           O  
ATOM    108  NE2 GLN A   7      -4.661  -0.112  -2.664  1.00  0.00           N  
ATOM    109  H   GLN A   7      -7.685   1.884  -3.770  1.00  0.00           H  
ATOM    110  HA  GLN A   7      -8.433   0.805  -5.542  1.00  0.00           H  
ATOM    111  HB2 GLN A   7      -7.827  -1.644  -4.764  1.00  0.00           H  
ATOM    112  HB3 GLN A   7      -6.721  -0.252  -4.970  1.00  0.00           H  
ATOM    113  HG2 GLN A   7      -7.157  -0.072  -2.333  1.00  0.00           H  
ATOM    114  HG3 GLN A   7      -7.354  -1.829  -2.554  1.00  0.00           H  
ATOM    115 HE21 GLN A   7      -4.992   0.577  -2.028  1.00  0.00           H  
ATOM    116 HE22 GLN A   7      -3.645  -0.204  -2.779  1.00  0.00           H  
ATOM    117  N   LEU A   8     -10.752  -0.598  -3.664  1.00  0.00           N  
ATOM    118  CA  LEU A   8     -12.161  -0.793  -3.722  1.00  0.00           C  
ATOM    119  C   LEU A   8     -12.817   0.422  -4.466  1.00  0.00           C  
ATOM    120  O   LEU A   8     -12.351   1.544  -4.271  1.00  0.00           O  
ATOM    121  CB  LEU A   8     -12.684  -0.886  -2.283  1.00  0.00           C  
ATOM    122  CG  LEU A   8     -14.114  -1.273  -2.080  1.00  0.00           C  
ATOM    123  CD1 LEU A   8     -14.345  -2.763  -2.395  1.00  0.00           C  
ATOM    124  CD2 LEU A   8     -14.518  -1.048  -0.618  1.00  0.00           C  
ATOM    125  H   LEU A   8     -10.375  -0.141  -2.810  1.00  0.00           H  
ATOM    126  HA  LEU A   8     -12.452  -1.654  -4.307  1.00  0.00           H  
ATOM    127  HB2 LEU A   8     -12.033  -1.545  -1.717  1.00  0.00           H  
ATOM    128  HB3 LEU A   8     -12.548   0.151  -1.875  1.00  0.00           H  
ATOM    129  HG  LEU A   8     -14.772  -0.686  -2.720  1.00  0.00           H  
ATOM    130 HD11 LEU A   8     -13.406  -3.287  -2.301  1.00  0.00           H  
ATOM    131 HD12 LEU A   8     -15.052  -3.141  -1.639  1.00  0.00           H  
ATOM    132 HD13 LEU A   8     -14.772  -2.860  -3.372  1.00  0.00           H  
ATOM    133 HD21 LEU A   8     -13.850  -1.612   0.026  1.00  0.00           H  
ATOM    134 HD22 LEU A   8     -14.517  -0.008  -0.375  1.00  0.00           H  
ATOM    135 HD23 LEU A   8     -15.541  -1.457  -0.510  1.00  0.00           H  
ATOM    136  N   PRO A   9     -13.532   0.096  -5.469  1.00  0.00           N  
ATOM    137  CA  PRO A   9     -13.076   0.010  -6.869  1.00  0.00           C  
ATOM    138  C   PRO A   9     -11.792   0.638  -7.191  1.00  0.00           C  
ATOM    139  O   PRO A   9     -11.295   1.603  -6.560  1.00  0.00           O  
ATOM    140  CB  PRO A   9     -14.334   0.207  -7.647  1.00  0.00           C  
ATOM    141  CG  PRO A   9     -15.477  -0.247  -6.635  1.00  0.00           C  
ATOM    142  CD  PRO A   9     -14.747  -0.839  -5.454  1.00  0.00           C  
ATOM    143  HA  PRO A   9     -12.835  -1.141  -6.960  1.00  0.00           H  
ATOM    144  HB2 PRO A   9     -14.530   1.208  -7.946  1.00  0.00           H  
ATOM    145  HB3 PRO A   9     -14.412  -0.462  -8.508  1.00  0.00           H  
ATOM    146  HG2 PRO A   9     -16.011   0.653  -6.381  1.00  0.00           H  
ATOM    147  HG3 PRO A   9     -16.093  -0.938  -7.163  1.00  0.00           H  
ATOM    148  HD2 PRO A   9     -15.136  -0.862  -4.508  1.00  0.00           H  
ATOM    149  HD3 PRO A   9     -14.334  -1.841  -5.726  1.00  0.00           H  
ATOM    150  N   PHE A  10     -11.113   0.141  -8.220  1.00  0.00           N  
ATOM    151  CA  PHE A  10      -9.784   0.473  -8.647  1.00  0.00           C  
ATOM    152  C   PHE A  10      -9.574   1.956  -8.832  1.00  0.00           C  
ATOM    153  O   PHE A  10      -8.477   2.466  -8.497  1.00  0.00           O  
ATOM    154  CB  PHE A  10      -9.484  -0.294  -9.984  1.00  0.00           C  
ATOM    155  CG  PHE A  10      -9.684  -1.793  -9.780  1.00  0.00           C  
ATOM    156  CD1 PHE A  10      -9.850  -2.338  -8.498  1.00  0.00           C  
ATOM    157  CD2 PHE A  10     -10.172  -2.508 -10.882  1.00  0.00           C  
ATOM    158  CE1 PHE A  10     -10.379  -3.623  -8.342  1.00  0.00           C  
ATOM    159  CE2 PHE A  10     -11.007  -3.612 -10.690  1.00  0.00           C  
ATOM    160  CZ  PHE A  10     -11.019  -4.233  -9.437  1.00  0.00           C  
ATOM    161  H   PHE A  10     -11.566  -0.535  -8.844  1.00  0.00           H  
ATOM    162  HA  PHE A  10      -9.050   0.120  -7.906  1.00  0.00           H  
ATOM    163  HB2 PHE A  10     -10.308   0.013 -10.666  1.00  0.00           H  
ATOM    164  HB3 PHE A  10      -8.542  -0.076 -10.322  1.00  0.00           H  
ATOM    165  HD1 PHE A  10      -9.294  -1.898  -7.687  1.00  0.00           H  
ATOM    166  HD2 PHE A  10     -10.195  -2.023 -11.843  1.00  0.00           H  
ATOM    167  HE1 PHE A  10     -10.399  -4.093  -7.380  1.00  0.00           H  
ATOM    168  HE2 PHE A  10     -11.427  -4.117 -11.538  1.00  0.00           H  
ATOM    169  HZ  PHE A  10     -11.369  -5.242  -9.348  1.00  0.00           H  
ATOM    170  N   ILE A  11     -10.698   2.677  -8.809  1.00  0.00           N  
ATOM    171  CA  ILE A  11     -10.678   4.135  -8.795  1.00  0.00           C  
ATOM    172  C   ILE A  11      -9.609   4.574  -7.770  1.00  0.00           C  
ATOM    173  O   ILE A  11      -9.728   4.339  -6.573  1.00  0.00           O  
ATOM    174  CB  ILE A  11     -12.092   4.677  -8.536  1.00  0.00           C  
ATOM    175  CG1 ILE A  11     -12.680   5.158  -9.918  1.00  0.00           C  
ATOM    176  CG2 ILE A  11     -12.214   5.795  -7.475  1.00  0.00           C  
ATOM    177  CD1 ILE A  11     -14.082   4.592 -10.220  1.00  0.00           C  
ATOM    178  H   ILE A  11     -11.591   2.224  -8.934  1.00  0.00           H  
ATOM    179  HA  ILE A  11     -10.309   4.464  -9.772  1.00  0.00           H  
ATOM    180  HB  ILE A  11     -12.743   3.847  -8.215  1.00  0.00           H  
ATOM    181 HG12 ILE A  11     -12.695   6.234  -9.899  1.00  0.00           H  
ATOM    182 HG13 ILE A  11     -11.983   4.790 -10.681  1.00  0.00           H  
ATOM    183 HG21 ILE A  11     -11.511   6.602  -7.717  1.00  0.00           H  
ATOM    184 HG22 ILE A  11     -13.233   6.209  -7.484  1.00  0.00           H  
ATOM    185 HG23 ILE A  11     -11.992   5.422  -6.478  1.00  0.00           H  
ATOM    186 HD11 ILE A  11     -14.643   4.474  -9.293  1.00  0.00           H  
ATOM    187 HD12 ILE A  11     -14.624   5.257 -10.893  1.00  0.00           H  
ATOM    188 HD13 ILE A  11     -13.983   3.611 -10.704  1.00  0.00           H  
ATOM    189  N   TYR A  12      -8.548   5.126  -8.306  1.00  0.00           N  
ATOM    190  CA  TYR A  12      -7.290   5.390  -7.653  1.00  0.00           C  
ATOM    191  C   TYR A  12      -7.092   6.917  -7.572  1.00  0.00           C  
ATOM    192  O   TYR A  12      -7.835   7.655  -8.232  1.00  0.00           O  
ATOM    193  CB  TYR A  12      -6.159   4.831  -8.600  1.00  0.00           C  
ATOM    194  CG  TYR A  12      -6.602   4.978 -10.097  1.00  0.00           C  
ATOM    195  CD1 TYR A  12      -6.805   6.298 -10.550  1.00  0.00           C  
ATOM    196  CD2 TYR A  12      -7.470   3.994 -10.612  1.00  0.00           C  
ATOM    197  CE1 TYR A  12      -7.687   6.554 -11.600  1.00  0.00           C  
ATOM    198  CE2 TYR A  12      -8.539   4.302 -11.448  1.00  0.00           C  
ATOM    199  CZ  TYR A  12      -8.703   5.636 -11.866  1.00  0.00           C  
ATOM    200  OH  TYR A  12      -9.756   6.016 -12.638  1.00  0.00           O  
ATOM    201  H   TYR A  12      -8.629   5.497  -9.266  1.00  0.00           H  
ATOM    202  HA  TYR A  12      -7.213   4.961  -6.705  1.00  0.00           H  
ATOM    203  HB2 TYR A  12      -5.285   5.414  -8.487  1.00  0.00           H  
ATOM    204  HB3 TYR A  12      -6.031   3.791  -8.431  1.00  0.00           H  
ATOM    205  HD1 TYR A  12      -6.031   7.024 -10.321  1.00  0.00           H  
ATOM    206  HD2 TYR A  12      -7.267   2.970 -10.366  1.00  0.00           H  
ATOM    207  HE1 TYR A  12      -7.783   7.550 -11.996  1.00  0.00           H  
ATOM    208  HE2 TYR A  12      -9.480   3.723 -11.339  1.00  0.00           H  
ATOM    209  HH  TYR A  12     -10.595   5.439 -12.244  1.00  0.00           H  
ATOM    210  N   LYS A  13      -5.814   7.271  -7.342  1.00  0.00           N  
ATOM    211  CA  LYS A  13      -5.441   8.653  -7.441  1.00  0.00           C  
ATOM    212  C   LYS A  13      -3.906   8.751  -7.663  1.00  0.00           C  
ATOM    213  O   LYS A  13      -3.127   8.034  -7.093  1.00  0.00           O  
ATOM    214  CB  LYS A  13      -5.782   9.502  -6.274  1.00  0.00           C  
ATOM    215  CG  LYS A  13      -6.404  10.878  -6.573  1.00  0.00           C  
ATOM    216  CD  LYS A  13      -7.350  11.244  -5.411  1.00  0.00           C  
ATOM    217  CE  LYS A  13      -7.981  12.555  -5.519  1.00  0.00           C  
ATOM    218  NZ  LYS A  13      -9.190  12.490  -6.368  1.00  0.00           N  
ATOM    219  H   LYS A  13      -5.229   6.683  -6.764  1.00  0.00           H  
ATOM    220  HA  LYS A  13      -5.895   9.073  -8.373  1.00  0.00           H  
ATOM    221  HB2 LYS A  13      -6.457   8.972  -5.603  1.00  0.00           H  
ATOM    222  HB3 LYS A  13      -4.823   9.701  -5.749  1.00  0.00           H  
ATOM    223  HG2 LYS A  13      -5.599  11.627  -6.552  1.00  0.00           H  
ATOM    224  HG3 LYS A  13      -6.940  10.880  -7.480  1.00  0.00           H  
ATOM    225  HD2 LYS A  13      -8.059  10.437  -5.305  1.00  0.00           H  
ATOM    226  HD3 LYS A  13      -6.692  11.203  -4.530  1.00  0.00           H  
ATOM    227  HE2 LYS A  13      -8.240  12.932  -4.525  1.00  0.00           H  
ATOM    228  HE3 LYS A  13      -7.257  13.247  -5.979  1.00  0.00           H  
ATOM    229  HZ1 LYS A  13      -9.458  11.554  -6.240  1.00  0.00           H  
ATOM    230  HZ2 LYS A  13      -9.781  13.127  -5.999  1.00  0.00           H  
ATOM    231  HZ3 LYS A  13      -8.822  12.689  -7.243  1.00  0.00           H  
ATOM    232  N   THR A  14      -3.578  10.049  -7.981  1.00  0.00           N  
ATOM    233  CA  THR A  14      -2.199  10.387  -8.096  1.00  0.00           C  
ATOM    234  C   THR A  14      -1.605  10.907  -6.772  1.00  0.00           C  
ATOM    235  O   THR A  14      -2.437  11.394  -5.956  1.00  0.00           O  
ATOM    236  CB  THR A  14      -1.924  11.506  -9.171  1.00  0.00           C  
ATOM    237  OG1 THR A  14      -2.470  11.090 -10.431  1.00  0.00           O  
ATOM    238  CG2 THR A  14      -0.380  11.735  -9.235  1.00  0.00           C  
ATOM    239  H   THR A  14      -4.270  10.571  -8.497  1.00  0.00           H  
ATOM    240  HA  THR A  14      -1.645   9.477  -8.374  1.00  0.00           H  
ATOM    241  HB  THR A  14      -2.376  12.436  -8.852  1.00  0.00           H  
ATOM    242  HG1 THR A  14      -1.864  11.779 -10.870  1.00  0.00           H  
ATOM    243 HG21 THR A  14       0.070  10.724  -9.150  1.00  0.00           H  
ATOM    244 HG22 THR A  14      -0.143  12.206 -10.133  1.00  0.00           H  
ATOM    245 HG23 THR A  14      -0.096  12.296  -8.346  1.00  0.00           H  
ATOM    246  N   CYS A  15      -0.589  10.192  -6.293  1.00  0.00           N  
ATOM    247  CA  CYS A  15      -0.009  10.521  -4.998  1.00  0.00           C  
ATOM    248  C   CYS A  15       1.306  11.201  -5.099  1.00  0.00           C  
ATOM    249  O   CYS A  15       2.123  10.983  -6.017  1.00  0.00           O  
ATOM    250  CB  CYS A  15       0.018   9.151  -4.216  1.00  0.00           C  
ATOM    251  SG  CYS A  15      -1.225   9.142  -2.874  1.00  0.00           S  
ATOM    252  H   CYS A  15       0.111   9.809  -6.940  1.00  0.00           H  
ATOM    253  HA  CYS A  15      -0.676  11.096  -4.393  1.00  0.00           H  
ATOM    254  HB2 CYS A  15      -0.267   8.427  -4.952  1.00  0.00           H  
ATOM    255  HB3 CYS A  15       0.977   9.101  -3.836  1.00  0.00           H  
ATOM    256  N   PRO A  16       1.566  12.228  -4.263  1.00  0.00           N  
ATOM    257  CA  PRO A  16       1.761  13.567  -4.841  1.00  0.00           C  
ATOM    258  C   PRO A  16       3.132  14.144  -4.432  1.00  0.00           C  
ATOM    259  O   PRO A  16       3.608  13.743  -3.360  1.00  0.00           O  
ATOM    260  CB  PRO A  16       0.610  14.389  -4.341  1.00  0.00           C  
ATOM    261  CG  PRO A  16      -0.114  13.523  -3.292  1.00  0.00           C  
ATOM    262  CD  PRO A  16       0.812  12.369  -2.969  1.00  0.00           C  
ATOM    263  HA  PRO A  16       1.798  13.486  -5.923  1.00  0.00           H  
ATOM    264  HB2 PRO A  16       0.942  15.321  -3.884  1.00  0.00           H  
ATOM    265  HB3 PRO A  16      -0.088  14.643  -5.146  1.00  0.00           H  
ATOM    266  HG2 PRO A  16      -0.311  14.130  -2.421  1.00  0.00           H  
ATOM    267  HG3 PRO A  16      -1.047  13.163  -3.711  1.00  0.00           H  
ATOM    268  HD2 PRO A  16       1.493  12.577  -2.179  1.00  0.00           H  
ATOM    269  HD3 PRO A  16       0.313  11.433  -2.770  1.00  0.00           H  
ATOM    270  N   GLU A  17       3.326  15.427  -4.831  1.00  0.00           N  
ATOM    271  CA  GLU A  17       4.603  16.084  -4.641  1.00  0.00           C  
ATOM    272  C   GLU A  17       5.143  15.937  -3.248  1.00  0.00           C  
ATOM    273  O   GLU A  17       4.495  15.919  -2.220  1.00  0.00           O  
ATOM    274  CB  GLU A  17       4.561  17.495  -5.154  1.00  0.00           C  
ATOM    275  CG  GLU A  17       3.369  18.246  -5.307  1.00  0.00           C  
ATOM    276  CD  GLU A  17       2.608  18.178  -6.576  1.00  0.00           C  
ATOM    277  OE1 GLU A  17       3.020  17.739  -7.647  1.00  0.00           O  
ATOM    278  OE2 GLU A  17       1.347  18.188  -6.356  1.00  0.00           O  
ATOM    279  H   GLU A  17       2.920  15.676  -5.756  1.00  0.00           H  
ATOM    280  HA  GLU A  17       5.334  15.515  -5.333  1.00  0.00           H  
ATOM    281  HB2 GLU A  17       5.327  18.043  -4.553  1.00  0.00           H  
ATOM    282  HB3 GLU A  17       5.106  17.460  -6.092  1.00  0.00           H  
ATOM    283  HG2 GLU A  17       2.704  17.778  -4.518  1.00  0.00           H  
ATOM    284  HG3 GLU A  17       3.542  19.274  -5.005  1.00  0.00           H  
ATOM    285  N   GLY A  18       6.429  15.492  -3.274  1.00  0.00           N  
ATOM    286  CA  GLY A  18       7.105  15.188  -2.060  1.00  0.00           C  
ATOM    287  C   GLY A  18       6.792  13.738  -1.626  1.00  0.00           C  
ATOM    288  O   GLY A  18       7.253  13.307  -0.561  1.00  0.00           O  
ATOM    289  H   GLY A  18       6.873  15.467  -4.166  1.00  0.00           H  
ATOM    290  HA2 GLY A  18       8.191  15.270  -2.219  1.00  0.00           H  
ATOM    291  HA3 GLY A  18       6.789  15.835  -1.253  1.00  0.00           H  
ATOM    292  N   LYS A  19       5.873  13.101  -2.295  1.00  0.00           N  
ATOM    293  CA  LYS A  19       5.384  11.779  -1.869  1.00  0.00           C  
ATOM    294  C   LYS A  19       5.244  10.977  -3.213  1.00  0.00           C  
ATOM    295  O   LYS A  19       4.289  11.187  -3.933  1.00  0.00           O  
ATOM    296  CB  LYS A  19       4.060  11.890  -1.198  1.00  0.00           C  
ATOM    297  CG  LYS A  19       3.809  10.992   0.019  1.00  0.00           C  
ATOM    298  CD  LYS A  19       4.334  11.581   1.321  1.00  0.00           C  
ATOM    299  CE  LYS A  19       4.185  10.719   2.497  1.00  0.00           C  
ATOM    300  NZ  LYS A  19       4.702  11.326   3.731  1.00  0.00           N  
ATOM    301  H   LYS A  19       5.371  13.449  -3.095  1.00  0.00           H  
ATOM    302  HA  LYS A  19       6.122  11.274  -1.278  1.00  0.00           H  
ATOM    303  HB2 LYS A  19       3.950  12.940  -0.827  1.00  0.00           H  
ATOM    304  HB3 LYS A  19       3.266  11.708  -1.929  1.00  0.00           H  
ATOM    305  HG2 LYS A  19       2.711  10.890   0.132  1.00  0.00           H  
ATOM    306  HG3 LYS A  19       4.261  10.030  -0.139  1.00  0.00           H  
ATOM    307  HD2 LYS A  19       5.372  11.881   1.168  1.00  0.00           H  
ATOM    308  HD3 LYS A  19       3.785  12.522   1.472  1.00  0.00           H  
ATOM    309  HE2 LYS A  19       3.127  10.449   2.626  1.00  0.00           H  
ATOM    310  HE3 LYS A  19       4.747   9.783   2.301  1.00  0.00           H  
ATOM    311  HZ1 LYS A  19       5.632  11.513   3.497  1.00  0.00           H  
ATOM    312  HZ2 LYS A  19       4.164  12.103   3.854  1.00  0.00           H  
ATOM    313  HZ3 LYS A  19       4.581  10.619   4.385  1.00  0.00           H  
ATOM    314  N   ASN A  20       6.474  10.725  -3.732  1.00  0.00           N  
ATOM    315  CA  ASN A  20       6.680  10.322  -5.088  1.00  0.00           C  
ATOM    316  C   ASN A  20       6.103   8.886  -5.333  1.00  0.00           C  
ATOM    317  O   ASN A  20       6.068   8.471  -6.503  1.00  0.00           O  
ATOM    318  CB  ASN A  20       8.129  10.430  -5.508  1.00  0.00           C  
ATOM    319  CG  ASN A  20       8.241  10.972  -6.939  1.00  0.00           C  
ATOM    320  OD1 ASN A  20       7.218  11.382  -7.502  1.00  0.00           O  
ATOM    321  ND2 ASN A  20       9.446  10.926  -7.469  1.00  0.00           N  
ATOM    322  H   ASN A  20       7.291  10.705  -3.128  1.00  0.00           H  
ATOM    323  HA  ASN A  20       6.075  10.951  -5.730  1.00  0.00           H  
ATOM    324  HB2 ASN A  20       8.675  11.083  -4.846  1.00  0.00           H  
ATOM    325  HB3 ASN A  20       8.576   9.431  -5.481  1.00  0.00           H  
ATOM    326 HD21 ASN A  20      10.204  10.537  -6.902  1.00  0.00           H  
ATOM    327 HD22 ASN A  20       9.591  10.982  -8.453  1.00  0.00           H  
ATOM    328  N   LEU A  21       6.478   8.055  -4.334  1.00  0.00           N  
ATOM    329  CA  LEU A  21       6.257   6.630  -4.418  1.00  0.00           C  
ATOM    330  C   LEU A  21       4.809   6.325  -4.003  1.00  0.00           C  
ATOM    331  O   LEU A  21       4.057   7.189  -3.600  1.00  0.00           O  
ATOM    332  CB  LEU A  21       7.271   5.947  -3.507  1.00  0.00           C  
ATOM    333  CG  LEU A  21       8.402   5.234  -4.237  1.00  0.00           C  
ATOM    334  CD1 LEU A  21       8.796   6.058  -5.449  1.00  0.00           C  
ATOM    335  CD2 LEU A  21       9.594   5.046  -3.301  1.00  0.00           C  
ATOM    336  H   LEU A  21       6.349   8.438  -3.389  1.00  0.00           H  
ATOM    337  HA  LEU A  21       6.384   6.297  -5.444  1.00  0.00           H  
ATOM    338  HB2 LEU A  21       7.700   6.706  -2.869  1.00  0.00           H  
ATOM    339  HB3 LEU A  21       6.760   5.215  -2.874  1.00  0.00           H  
ATOM    340  HG  LEU A  21       8.040   4.257  -4.548  1.00  0.00           H  
ATOM    341 HD11 LEU A  21       8.964   7.096  -5.164  1.00  0.00           H  
ATOM    342 HD12 LEU A  21       9.712   5.651  -5.883  1.00  0.00           H  
ATOM    343 HD13 LEU A  21       8.004   6.017  -6.200  1.00  0.00           H  
ATOM    344 HD21 LEU A  21       9.323   5.417  -2.309  1.00  0.00           H  
ATOM    345 HD22 LEU A  21       9.822   3.980  -3.233  1.00  0.00           H  
ATOM    346 HD23 LEU A  21      10.445   5.594  -3.681  1.00  0.00           H  
ATOM    347  N   CYS A  22       4.462   5.046  -4.177  1.00  0.00           N  
ATOM    348  CA  CYS A  22       3.265   4.532  -3.567  1.00  0.00           C  
ATOM    349  C   CYS A  22       3.508   3.308  -2.740  1.00  0.00           C  
ATOM    350  O   CYS A  22       4.540   2.614  -2.929  1.00  0.00           O  
ATOM    351  CB  CYS A  22       2.162   4.365  -4.629  1.00  0.00           C  
ATOM    352  SG  CYS A  22       2.205   2.909  -5.655  1.00  0.00           S  
ATOM    353  H   CYS A  22       5.132   4.396  -4.540  1.00  0.00           H  
ATOM    354  HA  CYS A  22       2.856   5.331  -2.899  1.00  0.00           H  
ATOM    355  HB2 CYS A  22       1.210   4.426  -4.094  1.00  0.00           H  
ATOM    356  HB3 CYS A  22       2.261   5.257  -5.278  1.00  0.00           H  
ATOM    357  N   PHE A  23       2.964   3.312  -1.488  1.00  0.00           N  
ATOM    358  CA  PHE A  23       3.195   2.254  -0.603  1.00  0.00           C  
ATOM    359  C   PHE A  23       1.766   1.515  -0.398  1.00  0.00           C  
ATOM    360  O   PHE A  23       0.843   2.262  -0.119  1.00  0.00           O  
ATOM    361  CB  PHE A  23       3.675   2.405   0.817  1.00  0.00           C  
ATOM    362  CG  PHE A  23       2.717   3.171   1.716  1.00  0.00           C  
ATOM    363  CD1 PHE A  23       2.072   4.328   1.289  1.00  0.00           C  
ATOM    364  CD2 PHE A  23       2.142   2.408   2.759  1.00  0.00           C  
ATOM    365  CE1 PHE A  23       0.839   4.695   1.830  1.00  0.00           C  
ATOM    366  CE2 PHE A  23       0.898   2.721   3.267  1.00  0.00           C  
ATOM    367  CZ  PHE A  23       0.311   3.941   2.900  1.00  0.00           C  
ATOM    368  H   PHE A  23       2.053   3.801  -1.409  1.00  0.00           H  
ATOM    369  HA  PHE A  23       3.771   1.444  -1.099  1.00  0.00           H  
ATOM    370  HB2 PHE A  23       3.652   1.349   1.304  1.00  0.00           H  
ATOM    371  HB3 PHE A  23       4.644   2.732   0.888  1.00  0.00           H  
ATOM    372  HD1 PHE A  23       2.563   4.953   0.572  1.00  0.00           H  
ATOM    373  HD2 PHE A  23       2.551   1.420   2.910  1.00  0.00           H  
ATOM    374  HE1 PHE A  23       0.398   5.639   1.584  1.00  0.00           H  
ATOM    375  HE2 PHE A  23       0.401   2.085   3.977  1.00  0.00           H  
ATOM    376  HZ  PHE A  23      -0.668   4.177   3.270  1.00  0.00           H  
ATOM    377  N   LYS A  24       2.028   0.453   0.357  1.00  0.00           N  
ATOM    378  CA  LYS A  24       1.049  -0.282   1.072  1.00  0.00           C  
ATOM    379  C   LYS A  24       1.828  -1.095   2.128  1.00  0.00           C  
ATOM    380  O   LYS A  24       3.035  -0.877   2.319  1.00  0.00           O  
ATOM    381  CB  LYS A  24       0.397  -1.325   0.084  1.00  0.00           C  
ATOM    382  CG  LYS A  24       1.345  -2.447  -0.279  1.00  0.00           C  
ATOM    383  CD  LYS A  24       0.665  -3.776  -0.553  1.00  0.00           C  
ATOM    384  CE  LYS A  24       1.511  -4.974  -0.489  1.00  0.00           C  
ATOM    385  NZ  LYS A  24       0.977  -6.023   0.363  1.00  0.00           N  
ATOM    386  H   LYS A  24       2.908  -0.064   0.195  1.00  0.00           H  
ATOM    387  HA  LYS A  24       0.265   0.243   1.500  1.00  0.00           H  
ATOM    388  HB2 LYS A  24      -0.490  -1.686   0.537  1.00  0.00           H  
ATOM    389  HB3 LYS A  24       0.173  -0.702  -0.782  1.00  0.00           H  
ATOM    390  HG2 LYS A  24       1.928  -2.190  -1.166  1.00  0.00           H  
ATOM    391  HG3 LYS A  24       2.042  -2.581   0.571  1.00  0.00           H  
ATOM    392  HD2 LYS A  24      -0.191  -3.856   0.129  1.00  0.00           H  
ATOM    393  HD3 LYS A  24       0.218  -3.698  -1.556  1.00  0.00           H  
ATOM    394  HE2 LYS A  24       1.645  -5.355  -1.530  1.00  0.00           H  
ATOM    395  HE3 LYS A  24       2.516  -4.666  -0.144  1.00  0.00           H  
ATOM    396  HZ1 LYS A  24       0.455  -5.547   1.032  1.00  0.00           H  
ATOM    397  HZ2 LYS A  24       0.481  -6.600  -0.232  1.00  0.00           H  
ATOM    398  HZ3 LYS A  24       1.762  -6.452   0.748  1.00  0.00           H  
ATOM    399  N   ALA A  25       1.025  -1.217   3.258  1.00  0.00           N  
ATOM    400  CA  ALA A  25       1.594  -2.008   4.317  1.00  0.00           C  
ATOM    401  C   ALA A  25       0.586  -3.021   4.827  1.00  0.00           C  
ATOM    402  O   ALA A  25      -0.625  -2.838   4.701  1.00  0.00           O  
ATOM    403  CB  ALA A  25       2.104  -1.139   5.454  1.00  0.00           C  
ATOM    404  H   ALA A  25       0.059  -1.393   2.991  1.00  0.00           H  
ATOM    405  HA  ALA A  25       2.460  -2.548   3.899  1.00  0.00           H  
ATOM    406  HB1 ALA A  25       2.362  -0.180   5.090  1.00  0.00           H  
ATOM    407  HB2 ALA A  25       1.335  -1.101   6.223  1.00  0.00           H  
ATOM    408  HB3 ALA A  25       2.989  -1.663   5.866  1.00  0.00           H  
ATOM    409  N   THR A  26       1.080  -4.303   4.841  1.00  0.00           N  
ATOM    410  CA  THR A  26       0.193  -5.336   5.320  1.00  0.00           C  
ATOM    411  C   THR A  26       0.520  -5.746   6.752  1.00  0.00           C  
ATOM    412  O   THR A  26       1.734  -5.970   7.035  1.00  0.00           O  
ATOM    413  CB  THR A  26       0.091  -6.579   4.386  1.00  0.00           C  
ATOM    414  OG1 THR A  26       0.966  -6.341   3.238  1.00  0.00           O  
ATOM    415  CG2 THR A  26      -1.330  -6.942   3.929  1.00  0.00           C  
ATOM    416  H   THR A  26       2.056  -4.414   4.986  1.00  0.00           H  
ATOM    417  HA  THR A  26      -0.818  -4.847   5.341  1.00  0.00           H  
ATOM    418  HB  THR A  26       0.485  -7.442   4.946  1.00  0.00           H  
ATOM    419  HG1 THR A  26       1.355  -7.249   3.395  1.00  0.00           H  
ATOM    420 HG21 THR A  26      -2.061  -6.301   4.402  1.00  0.00           H  
ATOM    421 HG22 THR A  26      -1.384  -6.830   2.838  1.00  0.00           H  
ATOM    422 HG23 THR A  26      -1.540  -7.987   4.178  1.00  0.00           H  
ATOM    423  N   LEU A  27      -0.420  -6.529   7.308  1.00  0.00           N  
ATOM    424  CA  LEU A  27      -0.163  -7.116   8.637  1.00  0.00           C  
ATOM    425  C   LEU A  27       0.319  -8.541   8.440  1.00  0.00           C  
ATOM    426  O   LEU A  27      -0.174  -9.216   7.515  1.00  0.00           O  
ATOM    427  CB  LEU A  27      -1.539  -7.057   9.359  1.00  0.00           C  
ATOM    428  CG  LEU A  27      -1.682  -6.141  10.556  1.00  0.00           C  
ATOM    429  CD1 LEU A  27      -3.149  -6.036  10.973  1.00  0.00           C  
ATOM    430  CD2 LEU A  27      -0.842  -6.651  11.711  1.00  0.00           C  
ATOM    431  H   LEU A  27      -1.391  -6.460   7.094  1.00  0.00           H  
ATOM    432  HA  LEU A  27       0.532  -6.510   9.149  1.00  0.00           H  
ATOM    433  HB2 LEU A  27      -2.282  -6.694   8.620  1.00  0.00           H  
ATOM    434  HB3 LEU A  27      -1.802  -8.060   9.636  1.00  0.00           H  
ATOM    435  HG  LEU A  27      -1.339  -5.140  10.253  1.00  0.00           H  
ATOM    436 HD11 LEU A  27      -3.686  -6.895  10.568  1.00  0.00           H  
ATOM    437 HD12 LEU A  27      -3.229  -6.009  12.048  1.00  0.00           H  
ATOM    438 HD13 LEU A  27      -3.567  -5.124  10.546  1.00  0.00           H  
ATOM    439 HD21 LEU A  27       0.067  -7.137  11.359  1.00  0.00           H  
ATOM    440 HD22 LEU A  27      -0.568  -5.817  12.374  1.00  0.00           H  
ATOM    441 HD23 LEU A  27      -1.420  -7.379  12.302  1.00  0.00           H  
ATOM    442  N   LYS A  28       1.171  -9.046   9.310  1.00  0.00           N  
ATOM    443  CA  LYS A  28       1.515 -10.489   9.267  1.00  0.00           C  
ATOM    444  C   LYS A  28       0.218 -11.233   9.766  1.00  0.00           C  
ATOM    445  O   LYS A  28       0.210 -11.853  10.803  1.00  0.00           O  
ATOM    446  CB  LYS A  28       2.606 -10.817  10.243  1.00  0.00           C  
ATOM    447  CG  LYS A  28       3.291 -12.157  10.111  1.00  0.00           C  
ATOM    448  CD  LYS A  28       2.369 -13.322   9.763  1.00  0.00           C  
ATOM    449  CE  LYS A  28       3.108 -14.558   9.444  1.00  0.00           C  
ATOM    450  NZ  LYS A  28       3.589 -15.239  10.660  1.00  0.00           N  
ATOM    451  H   LYS A  28       1.655  -8.490   9.973  1.00  0.00           H  
ATOM    452  HA  LYS A  28       1.706 -10.790   8.282  1.00  0.00           H  
ATOM    453  HB2 LYS A  28       3.356 -10.021  10.246  1.00  0.00           H  
ATOM    454  HB3 LYS A  28       2.128 -10.811  11.271  1.00  0.00           H  
ATOM    455  HG2 LYS A  28       4.104 -12.137   9.399  1.00  0.00           H  
ATOM    456  HG3 LYS A  28       3.711 -12.413  11.118  1.00  0.00           H  
ATOM    457  HD2 LYS A  28       1.691 -13.471  10.605  1.00  0.00           H  
ATOM    458  HD3 LYS A  28       1.759 -13.011   8.925  1.00  0.00           H  
ATOM    459  HE2 LYS A  28       2.521 -15.212   8.825  1.00  0.00           H  
ATOM    460  HE3 LYS A  28       4.015 -14.242   8.866  1.00  0.00           H  
ATOM    461  HZ1 LYS A  28       3.972 -14.499  11.163  1.00  0.00           H  
ATOM    462  HZ2 LYS A  28       2.807 -15.625  11.042  1.00  0.00           H  
ATOM    463  HZ3 LYS A  28       4.225 -15.874  10.290  1.00  0.00           H  
ATOM    464  N   LYS A  29      -0.727 -11.274   8.853  1.00  0.00           N  
ATOM    465  CA  LYS A  29      -2.078 -11.773   9.081  1.00  0.00           C  
ATOM    466  C   LYS A  29      -2.127 -13.267   8.874  1.00  0.00           C  
ATOM    467  O   LYS A  29      -1.992 -14.050   9.841  1.00  0.00           O  
ATOM    468  CB  LYS A  29      -3.004 -11.056   8.049  1.00  0.00           C  
ATOM    469  CG  LYS A  29      -2.411 -10.913   6.673  1.00  0.00           C  
ATOM    470  CD  LYS A  29      -3.313 -11.209   5.505  1.00  0.00           C  
ATOM    471  CE  LYS A  29      -2.603 -11.887   4.374  1.00  0.00           C  
ATOM    472  NZ  LYS A  29      -1.599 -11.007   3.792  1.00  0.00           N  
ATOM    473  H   LYS A  29      -0.665 -10.640   8.043  1.00  0.00           H  
ATOM    474  HA  LYS A  29      -2.429 -11.499  10.054  1.00  0.00           H  
ATOM    475  HB2 LYS A  29      -3.973 -11.470   8.082  1.00  0.00           H  
ATOM    476  HB3 LYS A  29      -3.061 -10.009   8.465  1.00  0.00           H  
ATOM    477  HG2 LYS A  29      -2.067  -9.846   6.544  1.00  0.00           H  
ATOM    478  HG3 LYS A  29      -1.509 -11.534   6.567  1.00  0.00           H  
ATOM    479  HD2 LYS A  29      -4.173 -11.770   5.802  1.00  0.00           H  
ATOM    480  HD3 LYS A  29      -3.674 -10.238   5.131  1.00  0.00           H  
ATOM    481  HE2 LYS A  29      -2.167 -12.804   4.771  1.00  0.00           H  
ATOM    482  HE3 LYS A  29      -3.376 -12.140   3.638  1.00  0.00           H  
ATOM    483  HZ1 LYS A  29      -1.274 -10.479   4.539  1.00  0.00           H  
ATOM    484  HZ2 LYS A  29      -0.977 -11.599   3.367  1.00  0.00           H  
ATOM    485  HZ3 LYS A  29      -2.124 -10.464   3.167  1.00  0.00           H  
ATOM    486  N   PHE A  30      -2.819 -13.651   7.798  1.00  0.00           N  
ATOM    487  CA  PHE A  30      -3.083 -15.036   7.502  1.00  0.00           C  
ATOM    488  C   PHE A  30      -3.286 -15.166   5.976  1.00  0.00           C  
ATOM    489  O   PHE A  30      -4.283 -14.575   5.484  1.00  0.00           O  
ATOM    490  CB  PHE A  30      -4.347 -15.579   8.210  1.00  0.00           C  
ATOM    491  CG  PHE A  30      -4.374 -17.079   8.240  1.00  0.00           C  
ATOM    492  CD1 PHE A  30      -4.616 -17.738   7.028  1.00  0.00           C  
ATOM    493  CD2 PHE A  30      -4.270 -17.834   9.409  1.00  0.00           C  
ATOM    494  CE1 PHE A  30      -4.456 -19.111   6.929  1.00  0.00           C  
ATOM    495  CE2 PHE A  30      -3.994 -19.203   9.320  1.00  0.00           C  
ATOM    496  CZ  PHE A  30      -4.241 -19.861   8.094  1.00  0.00           C  
ATOM    497  H   PHE A  30      -3.019 -12.998   7.070  1.00  0.00           H  
ATOM    498  HA  PHE A  30      -2.245 -15.643   7.781  1.00  0.00           H  
ATOM    499  HB2 PHE A  30      -4.346 -15.206   9.239  1.00  0.00           H  
ATOM    500  HB3 PHE A  30      -5.205 -15.206   7.670  1.00  0.00           H  
ATOM    501  HD1 PHE A  30      -4.721 -17.152   6.135  1.00  0.00           H  
ATOM    502  HD2 PHE A  30      -4.470 -17.381  10.356  1.00  0.00           H  
ATOM    503  HE1 PHE A  30      -4.719 -19.619   6.018  1.00  0.00           H  
ATOM    504  HE2 PHE A  30      -3.677 -19.756  10.175  1.00  0.00           H  
ATOM    505  HZ  PHE A  30      -3.885 -20.878   7.986  1.00  0.00           H  
ATOM    506  N   PRO A  31      -2.246 -15.484   5.263  1.00  0.00           N  
ATOM    507  CA  PRO A  31      -2.209 -15.269   3.794  1.00  0.00           C  
ATOM    508  C   PRO A  31      -3.501 -15.675   3.123  1.00  0.00           C  
ATOM    509  O   PRO A  31      -3.456 -16.542   2.215  1.00  0.00           O  
ATOM    510  CB  PRO A  31      -1.006 -16.128   3.392  1.00  0.00           C  
ATOM    511  CG  PRO A  31      -0.024 -15.884   4.560  1.00  0.00           C  
ATOM    512  CD  PRO A  31      -0.862 -15.652   5.786  1.00  0.00           C  
ATOM    513  HA  PRO A  31      -2.066 -14.242   3.594  1.00  0.00           H  
ATOM    514  HB2 PRO A  31      -1.264 -17.170   3.328  1.00  0.00           H  
ATOM    515  HB3 PRO A  31      -0.585 -15.779   2.466  1.00  0.00           H  
ATOM    516  HG2 PRO A  31       0.637 -16.723   4.664  1.00  0.00           H  
ATOM    517  HG3 PRO A  31       0.570 -14.996   4.301  1.00  0.00           H  
ATOM    518  HD2 PRO A  31      -0.856 -16.485   6.484  1.00  0.00           H  
ATOM    519  HD3 PRO A  31      -0.590 -14.748   6.333  1.00  0.00           H  
ATOM    520  N   LEU A  32      -4.406 -14.646   2.962  1.00  0.00           N  
ATOM    521  CA  LEU A  32      -5.790 -15.047   2.692  1.00  0.00           C  
ATOM    522  C   LEU A  32      -6.759 -13.957   3.196  1.00  0.00           C  
ATOM    523  O   LEU A  32      -7.342 -13.228   2.364  1.00  0.00           O  
ATOM    524  CB  LEU A  32      -5.895 -16.405   3.482  1.00  0.00           C  
ATOM    525  CG  LEU A  32      -7.240 -16.809   3.987  1.00  0.00           C  
ATOM    526  CD1 LEU A  32      -8.343 -16.324   3.026  1.00  0.00           C  
ATOM    527  CD2 LEU A  32      -7.336 -18.333   4.088  1.00  0.00           C  
ATOM    528  H   LEU A  32      -4.348 -13.862   3.609  1.00  0.00           H  
ATOM    529  HA  LEU A  32      -5.986 -15.262   1.706  1.00  0.00           H  
ATOM    530  HB2 LEU A  32      -5.539 -17.171   2.771  1.00  0.00           H  
ATOM    531  HB3 LEU A  32      -5.177 -16.336   4.302  1.00  0.00           H  
ATOM    532  HG  LEU A  32      -7.413 -16.371   4.958  1.00  0.00           H  
ATOM    533 HD11 LEU A  32      -7.854 -16.106   2.057  1.00  0.00           H  
ATOM    534 HD12 LEU A  32      -9.056 -17.117   2.887  1.00  0.00           H  
ATOM    535 HD13 LEU A  32      -8.786 -15.422   3.406  1.00  0.00           H  
ATOM    536 HD21 LEU A  32      -6.572 -18.712   4.748  1.00  0.00           H  
ATOM    537 HD22 LEU A  32      -8.326 -18.596   4.471  1.00  0.00           H  
ATOM    538 HD23 LEU A  32      -7.210 -18.762   3.091  1.00  0.00           H  
ATOM    539  N   LYS A  33      -6.503 -13.483   4.417  1.00  0.00           N  
ATOM    540  CA  LYS A  33      -7.289 -12.468   5.115  1.00  0.00           C  
ATOM    541  C   LYS A  33      -7.210 -11.111   4.361  1.00  0.00           C  
ATOM    542  O   LYS A  33      -8.125 -10.321   4.422  1.00  0.00           O  
ATOM    543  CB  LYS A  33      -6.745 -12.261   6.517  1.00  0.00           C  
ATOM    544  CG  LYS A  33      -7.425 -13.057   7.627  1.00  0.00           C  
ATOM    545  CD  LYS A  33      -8.344 -14.146   7.170  1.00  0.00           C  
ATOM    546  CE  LYS A  33      -8.856 -15.045   8.234  1.00  0.00           C  
ATOM    547  NZ  LYS A  33      -9.226 -16.357   7.694  1.00  0.00           N  
ATOM    548  H   LYS A  33      -6.172 -14.218   5.090  1.00  0.00           H  
ATOM    549  HA  LYS A  33      -8.309 -12.745   5.117  1.00  0.00           H  
ATOM    550  HB2 LYS A  33      -5.672 -12.522   6.516  1.00  0.00           H  
ATOM    551  HB3 LYS A  33      -6.841 -11.201   6.769  1.00  0.00           H  
ATOM    552  HG2 LYS A  33      -6.646 -13.475   8.285  1.00  0.00           H  
ATOM    553  HG3 LYS A  33      -8.022 -12.344   8.236  1.00  0.00           H  
ATOM    554  HD2 LYS A  33      -9.179 -13.710   6.611  1.00  0.00           H  
ATOM    555  HD3 LYS A  33      -7.805 -14.763   6.436  1.00  0.00           H  
ATOM    556  HE2 LYS A  33      -8.061 -15.161   8.989  1.00  0.00           H  
ATOM    557  HE3 LYS A  33      -9.715 -14.559   8.701  1.00  0.00           H  
ATOM    558  HZ1 LYS A  33      -9.563 -16.148   6.811  1.00  0.00           H  
ATOM    559  HZ2 LYS A  33      -8.373 -16.832   7.667  1.00  0.00           H  
ATOM    560  HZ3 LYS A  33      -9.844 -16.709   8.338  1.00  0.00           H  
ATOM    561  N   PHE A  34      -5.902 -10.714   4.331  1.00  0.00           N  
ATOM    562  CA  PHE A  34      -5.519  -9.586   3.489  1.00  0.00           C  
ATOM    563  C   PHE A  34      -5.963  -8.268   4.050  1.00  0.00           C  
ATOM    564  O   PHE A  34      -6.213  -7.280   3.363  1.00  0.00           O  
ATOM    565  CB  PHE A  34      -6.035  -9.829   2.052  1.00  0.00           C  
ATOM    566  CG  PHE A  34      -5.761  -8.766   1.070  1.00  0.00           C  
ATOM    567  CD1 PHE A  34      -4.477  -8.689   0.504  1.00  0.00           C  
ATOM    568  CD2 PHE A  34      -6.704  -7.793   0.690  1.00  0.00           C  
ATOM    569  CE1 PHE A  34      -4.233  -7.897  -0.605  1.00  0.00           C  
ATOM    570  CE2 PHE A  34      -6.504  -7.031  -0.459  1.00  0.00           C  
ATOM    571  CZ  PHE A  34      -5.265  -7.106  -1.125  1.00  0.00           C  
ATOM    572  H   PHE A  34      -5.284 -11.539   4.244  1.00  0.00           H  
ATOM    573  HA  PHE A  34      -4.411  -9.586   3.447  1.00  0.00           H  
ATOM    574  HB2 PHE A  34      -5.578 -10.789   1.704  1.00  0.00           H  
ATOM    575  HB3 PHE A  34      -7.119 -10.023   2.123  1.00  0.00           H  
ATOM    576  HD1 PHE A  34      -3.669  -9.209   0.976  1.00  0.00           H  
ATOM    577  HD2 PHE A  34      -7.564  -7.637   1.305  1.00  0.00           H  
ATOM    578  HE1 PHE A  34      -3.350  -8.067  -1.202  1.00  0.00           H  
ATOM    579  HE2 PHE A  34      -7.269  -6.370  -0.817  1.00  0.00           H  
ATOM    580  HZ  PHE A  34      -5.051  -6.413  -1.913  1.00  0.00           H  
ATOM    581  N   PRO A  35      -5.595  -8.100   5.362  1.00  0.00           N  
ATOM    582  CA  PRO A  35      -5.510  -6.770   5.919  1.00  0.00           C  
ATOM    583  C   PRO A  35      -4.249  -5.993   5.454  1.00  0.00           C  
ATOM    584  O   PRO A  35      -3.436  -5.644   6.327  1.00  0.00           O  
ATOM    585  CB  PRO A  35      -5.581  -6.932   7.421  1.00  0.00           C  
ATOM    586  CG  PRO A  35      -5.957  -8.360   7.690  1.00  0.00           C  
ATOM    587  CD  PRO A  35      -5.897  -9.124   6.371  1.00  0.00           C  
ATOM    588  HA  PRO A  35      -6.337  -6.161   5.542  1.00  0.00           H  
ATOM    589  HB2 PRO A  35      -4.639  -6.647   7.901  1.00  0.00           H  
ATOM    590  HB3 PRO A  35      -6.344  -6.229   7.827  1.00  0.00           H  
ATOM    591  HG2 PRO A  35      -5.258  -8.839   8.387  1.00  0.00           H  
ATOM    592  HG3 PRO A  35      -6.957  -8.449   8.118  1.00  0.00           H  
ATOM    593  HD2 PRO A  35      -5.111  -9.884   6.407  1.00  0.00           H  
ATOM    594  HD3 PRO A  35      -6.842  -9.613   6.154  1.00  0.00           H  
ATOM    595  N   VAL A  36      -4.631  -5.051   4.501  1.00  0.00           N  
ATOM    596  CA  VAL A  36      -3.748  -4.010   4.086  1.00  0.00           C  
ATOM    597  C   VAL A  36      -4.265  -2.591   4.261  1.00  0.00           C  
ATOM    598  O   VAL A  36      -5.419  -2.280   3.940  1.00  0.00           O  
ATOM    599  CB  VAL A  36      -3.242  -4.261   2.646  1.00  0.00           C  
ATOM    600  CG1 VAL A  36      -4.343  -4.689   1.688  1.00  0.00           C  
ATOM    601  CG2 VAL A  36      -2.469  -3.098   2.056  1.00  0.00           C  
ATOM    602  H   VAL A  36      -5.173  -5.503   3.726  1.00  0.00           H  
ATOM    603  HA  VAL A  36      -2.838  -4.136   4.731  1.00  0.00           H  
ATOM    604  HB  VAL A  36      -2.543  -5.091   2.760  1.00  0.00           H  
ATOM    605 HG11 VAL A  36      -5.298  -4.275   2.016  1.00  0.00           H  
ATOM    606 HG12 VAL A  36      -4.116  -4.278   0.690  1.00  0.00           H  
ATOM    607 HG13 VAL A  36      -4.401  -5.763   1.632  1.00  0.00           H  
ATOM    608 HG21 VAL A  36      -2.915  -2.153   2.311  1.00  0.00           H  
ATOM    609 HG22 VAL A  36      -1.431  -3.144   2.330  1.00  0.00           H  
ATOM    610 HG23 VAL A  36      -2.538  -3.202   0.938  1.00  0.00           H  
ATOM    611  N   LYS A  37      -3.293  -1.659   4.238  1.00  0.00           N  
ATOM    612  CA  LYS A  37      -3.418  -0.250   4.056  1.00  0.00           C  
ATOM    613  C   LYS A  37      -2.481   0.193   2.890  1.00  0.00           C  
ATOM    614  O   LYS A  37      -1.241   0.020   3.104  1.00  0.00           O  
ATOM    615  CB  LYS A  37      -2.893   0.517   5.289  1.00  0.00           C  
ATOM    616  CG  LYS A  37      -3.802   0.529   6.491  1.00  0.00           C  
ATOM    617  CD  LYS A  37      -3.067   0.274   7.808  1.00  0.00           C  
ATOM    618  CE  LYS A  37      -3.656   0.763   9.028  1.00  0.00           C  
ATOM    619  NZ  LYS A  37      -4.248  -0.243   9.907  1.00  0.00           N  
ATOM    620  H   LYS A  37      -2.367  -1.962   4.580  1.00  0.00           H  
ATOM    621  HA  LYS A  37      -4.405   0.075   3.834  1.00  0.00           H  
ATOM    622  HB2 LYS A  37      -1.911   0.098   5.533  1.00  0.00           H  
ATOM    623  HB3 LYS A  37      -2.726   1.553   4.935  1.00  0.00           H  
ATOM    624  HG2 LYS A  37      -4.296   1.513   6.572  1.00  0.00           H  
ATOM    625  HG3 LYS A  37      -4.574  -0.245   6.410  1.00  0.00           H  
ATOM    626  HD2 LYS A  37      -2.818  -0.795   7.827  1.00  0.00           H  
ATOM    627  HD3 LYS A  37      -2.067   0.762   7.655  1.00  0.00           H  
ATOM    628  HE2 LYS A  37      -2.862   1.314   9.619  1.00  0.00           H  
ATOM    629  HE3 LYS A  37      -4.417   1.542   8.803  1.00  0.00           H  
ATOM    630  HZ1 LYS A  37      -3.932  -1.088   9.589  1.00  0.00           H  
ATOM    631  HZ2 LYS A  37      -3.894   0.002  10.784  1.00  0.00           H  
ATOM    632  HZ3 LYS A  37      -5.202  -0.096   9.783  1.00  0.00           H  
ATOM    633  N   ARG A  38      -2.831   1.339   2.273  1.00  0.00           N  
ATOM    634  CA  ARG A  38      -1.923   1.883   1.265  1.00  0.00           C  
ATOM    635  C   ARG A  38      -2.184   3.397   1.085  1.00  0.00           C  
ATOM    636  O   ARG A  38      -3.195   3.935   1.491  1.00  0.00           O  
ATOM    637  CB  ARG A  38      -2.104   1.189  -0.076  1.00  0.00           C  
ATOM    638  CG  ARG A  38      -2.783  -0.199  -0.059  1.00  0.00           C  
ATOM    639  CD  ARG A  38      -4.217  -0.018   0.324  1.00  0.00           C  
ATOM    640  NE  ARG A  38      -5.081  -1.049  -0.210  1.00  0.00           N  
ATOM    641  CZ  ARG A  38      -6.352  -1.212   0.189  1.00  0.00           C  
ATOM    642  NH1 ARG A  38      -6.943  -0.399   1.045  1.00  0.00           N  
ATOM    643  NH2 ARG A  38      -6.974  -2.336  -0.204  1.00  0.00           N  
ATOM    644  H   ARG A  38      -3.801   1.539   2.096  1.00  0.00           H  
ATOM    645  HA  ARG A  38      -0.911   1.807   1.604  1.00  0.00           H  
ATOM    646  HB2 ARG A  38      -2.772   1.806  -0.720  1.00  0.00           H  
ATOM    647  HB3 ARG A  38      -1.162   1.064  -0.561  1.00  0.00           H  
ATOM    648  HG2 ARG A  38      -2.737  -0.570  -1.097  1.00  0.00           H  
ATOM    649  HG3 ARG A  38      -2.290  -0.849   0.617  1.00  0.00           H  
ATOM    650  HD2 ARG A  38      -4.278  -0.069   1.421  1.00  0.00           H  
ATOM    651  HD3 ARG A  38      -4.535   0.962  -0.024  1.00  0.00           H  
ATOM    652  HE  ARG A  38      -4.628  -1.855  -0.629  1.00  0.00           H  
ATOM    653 HH11 ARG A  38      -6.457   0.394   1.421  1.00  0.00           H  
ATOM    654 HH12 ARG A  38      -7.831  -0.654   1.454  1.00  0.00           H  
ATOM    655 HH21 ARG A  38      -6.397  -3.154  -0.387  1.00  0.00           H  
ATOM    656 HH22 ARG A  38      -7.939  -2.460   0.006  1.00  0.00           H  
ATOM    657  N   GLY A  39      -1.562   3.859  -0.037  1.00  0.00           N  
ATOM    658  CA  GLY A  39      -1.474   5.257  -0.301  1.00  0.00           C  
ATOM    659  C   GLY A  39      -0.097   5.601  -0.885  1.00  0.00           C  
ATOM    660  O   GLY A  39       0.388   4.953  -1.806  1.00  0.00           O  
ATOM    661  H   GLY A  39      -0.709   3.315  -0.310  1.00  0.00           H  
ATOM    662  HA2 GLY A  39      -2.200   5.509  -1.130  1.00  0.00           H  
ATOM    663  HA3 GLY A  39      -1.708   5.897   0.516  1.00  0.00           H  
ATOM    664  N   CYS A  40       0.236   6.895  -0.692  1.00  0.00           N  
ATOM    665  CA  CYS A  40       1.501   7.381  -1.104  1.00  0.00           C  
ATOM    666  C   CYS A  40       2.605   7.076  -0.064  1.00  0.00           C  
ATOM    667  O   CYS A  40       2.343   7.255   1.133  1.00  0.00           O  
ATOM    668  CB  CYS A  40       1.478   8.881  -1.380  1.00  0.00           C  
ATOM    669  SG  CYS A  40      -0.164   9.626  -1.130  1.00  0.00           S  
ATOM    670  H   CYS A  40      -0.202   7.411   0.064  1.00  0.00           H  
ATOM    671  HA  CYS A  40       1.833   6.894  -2.027  1.00  0.00           H  
ATOM    672  HB2 CYS A  40       2.218   9.305  -0.769  1.00  0.00           H  
ATOM    673  HB3 CYS A  40       1.687   9.017  -2.457  1.00  0.00           H  
ATOM    674  N   ALA A  41       3.786   7.667  -0.551  1.00  0.00           N  
ATOM    675  CA  ALA A  41       5.043   7.129   0.007  1.00  0.00           C  
ATOM    676  C   ALA A  41       6.213   8.029  -0.330  1.00  0.00           C  
ATOM    677  O   ALA A  41       6.159   8.740  -1.375  1.00  0.00           O  
ATOM    678  CB  ALA A  41       5.241   5.750  -0.616  1.00  0.00           C  
ATOM    679  H   ALA A  41       3.801   7.664  -1.569  1.00  0.00           H  
ATOM    680  HA  ALA A  41       4.900   7.049   1.076  1.00  0.00           H  
ATOM    681  HB1 ALA A  41       4.636   5.707  -1.548  1.00  0.00           H  
ATOM    682  HB2 ALA A  41       6.282   5.623  -0.900  1.00  0.00           H  
ATOM    683  HB3 ALA A  41       4.918   4.979   0.048  1.00  0.00           H  
ATOM    684  N   ASP A  42       7.446   7.542   0.000  1.00  0.00           N  
ATOM    685  CA  ASP A  42       8.568   8.481   0.072  1.00  0.00           C  
ATOM    686  C   ASP A  42       9.884   7.755   0.352  1.00  0.00           C  
ATOM    687  O   ASP A  42      10.783   7.768  -0.494  1.00  0.00           O  
ATOM    688  CB  ASP A  42       8.240   9.559   1.125  1.00  0.00           C  
ATOM    689  CG  ASP A  42       9.194  10.711   1.204  1.00  0.00           C  
ATOM    690  OD1 ASP A  42       9.618  11.181   0.110  1.00  0.00           O  
ATOM    691  OD2 ASP A  42       9.257  11.424   2.241  1.00  0.00           O  
ATOM    692  H   ASP A  42       7.513   6.783   0.661  1.00  0.00           H  
ATOM    693  HA  ASP A  42       8.680   8.976  -0.864  1.00  0.00           H  
ATOM    694  HB2 ASP A  42       7.226   9.935   0.899  1.00  0.00           H  
ATOM    695  HB3 ASP A  42       8.174   9.061   2.105  1.00  0.00           H  
ATOM    696  N   ASN A  43      10.079   7.315   1.593  1.00  0.00           N  
ATOM    697  CA  ASN A  43      11.156   6.442   1.984  1.00  0.00           C  
ATOM    698  C   ASN A  43      10.775   4.966   1.643  1.00  0.00           C  
ATOM    699  O   ASN A  43      11.025   4.543   0.525  1.00  0.00           O  
ATOM    700  CB  ASN A  43      11.515   6.567   3.464  1.00  0.00           C  
ATOM    701  CG  ASN A  43      12.833   7.272   3.699  1.00  0.00           C  
ATOM    702  OD1 ASN A  43      13.781   7.128   2.900  1.00  0.00           O  
ATOM    703  ND2 ASN A  43      13.026   7.758   4.932  1.00  0.00           N  
ATOM    704  H   ASN A  43       9.356   7.482   2.295  1.00  0.00           H  
ATOM    705  HA  ASN A  43      12.025   6.654   1.422  1.00  0.00           H  
ATOM    706  HB2 ASN A  43      10.723   7.036   4.008  1.00  0.00           H  
ATOM    707  HB3 ASN A  43      11.634   5.514   3.824  1.00  0.00           H  
ATOM    708 HD21 ASN A  43      12.324   7.603   5.630  1.00  0.00           H  
ATOM    709 HD22 ASN A  43      13.927   8.099   5.190  1.00  0.00           H  
ATOM    710  N   CYS A  44       9.786   4.520   2.409  1.00  0.00           N  
ATOM    711  CA  CYS A  44       9.335   3.168   2.456  1.00  0.00           C  
ATOM    712  C   CYS A  44       9.051   2.740   3.906  1.00  0.00           C  
ATOM    713  O   CYS A  44       9.312   1.586   4.270  1.00  0.00           O  
ATOM    714  CB  CYS A  44      10.233   2.188   1.744  1.00  0.00           C  
ATOM    715  SG  CYS A  44       9.715   1.760   0.058  1.00  0.00           S  
ATOM    716  H   CYS A  44       9.613   5.087   3.262  1.00  0.00           H  
ATOM    717  HA  CYS A  44       8.336   3.121   1.947  1.00  0.00           H  
ATOM    718  HB2 CYS A  44      11.242   2.605   1.684  1.00  0.00           H  
ATOM    719  HB3 CYS A  44      10.265   1.256   2.329  1.00  0.00           H  
ATOM    720  N   PRO A  45       8.207   3.517   4.563  1.00  0.00           N  
ATOM    721  CA  PRO A  45       7.928   3.358   5.972  1.00  0.00           C  
ATOM    722  C   PRO A  45       8.890   2.638   6.826  1.00  0.00           C  
ATOM    723  O   PRO A  45       9.993   2.204   6.483  1.00  0.00           O  
ATOM    724  CB  PRO A  45       6.488   2.826   5.962  1.00  0.00           C  
ATOM    725  CG  PRO A  45       5.862   3.699   4.824  1.00  0.00           C  
ATOM    726  CD  PRO A  45       6.984   4.154   3.934  1.00  0.00           C  
ATOM    727  HA  PRO A  45       7.856   4.410   6.415  1.00  0.00           H  
ATOM    728  HB2 PRO A  45       6.418   1.806   5.719  1.00  0.00           H  
ATOM    729  HB3 PRO A  45       5.989   3.059   6.894  1.00  0.00           H  
ATOM    730  HG2 PRO A  45       5.142   3.098   4.308  1.00  0.00           H  
ATOM    731  HG3 PRO A  45       5.364   4.520   5.334  1.00  0.00           H  
ATOM    732  HD2 PRO A  45       6.912   3.861   2.911  1.00  0.00           H  
ATOM    733  HD3 PRO A  45       7.147   5.242   3.987  1.00  0.00           H  
ATOM    734  N   LYS A  46       8.611   2.697   8.161  1.00  0.00           N  
ATOM    735  CA  LYS A  46       9.222   1.834   9.114  1.00  0.00           C  
ATOM    736  C   LYS A  46       8.269   0.693   9.466  1.00  0.00           C  
ATOM    737  O   LYS A  46       7.509   0.784  10.416  1.00  0.00           O  
ATOM    738  CB  LYS A  46       9.511   2.590  10.443  1.00  0.00           C  
ATOM    739  CG  LYS A  46      10.815   2.255  11.106  1.00  0.00           C  
ATOM    740  CD  LYS A  46      10.689   1.440  12.389  1.00  0.00           C  
ATOM    741  CE  LYS A  46      11.538   0.220  12.376  1.00  0.00           C  
ATOM    742  NZ  LYS A  46      12.329   0.101  13.616  1.00  0.00           N  
ATOM    743  H   LYS A  46       7.712   3.093   8.429  1.00  0.00           H  
ATOM    744  HA  LYS A  46      10.171   1.436   8.770  1.00  0.00           H  
ATOM    745  HB2 LYS A  46       9.456   3.651  10.185  1.00  0.00           H  
ATOM    746  HB3 LYS A  46       8.677   2.343  11.111  1.00  0.00           H  
ATOM    747  HG2 LYS A  46      11.441   1.638  10.409  1.00  0.00           H  
ATOM    748  HG3 LYS A  46      11.397   3.150  11.341  1.00  0.00           H  
ATOM    749  HD2 LYS A  46      10.887   2.049  13.251  1.00  0.00           H  
ATOM    750  HD3 LYS A  46       9.638   1.131  12.455  1.00  0.00           H  
ATOM    751  HE2 LYS A  46      10.890  -0.643  12.266  1.00  0.00           H  
ATOM    752  HE3 LYS A  46      12.217   0.313  11.524  1.00  0.00           H  
ATOM    753  HZ1 LYS A  46      12.695   0.983  13.713  1.00  0.00           H  
ATOM    754  HZ2 LYS A  46      11.653  -0.137  14.266  1.00  0.00           H  
ATOM    755  HZ3 LYS A  46      12.933  -0.623  13.395  1.00  0.00           H  
ATOM    756  N   ASN A  47       8.328  -0.374   8.670  1.00  0.00           N  
ATOM    757  CA  ASN A  47       7.543  -1.568   8.992  1.00  0.00           C  
ATOM    758  C   ASN A  47       7.569  -1.731  10.530  1.00  0.00           C  
ATOM    759  O   ASN A  47       8.593  -1.605  11.175  1.00  0.00           O  
ATOM    760  CB  ASN A  47       8.116  -2.791   8.305  1.00  0.00           C  
ATOM    761  CG  ASN A  47       8.761  -2.553   6.960  1.00  0.00           C  
ATOM    762  OD1 ASN A  47       8.480  -1.597   6.246  1.00  0.00           O  
ATOM    763  ND2 ASN A  47       9.412  -3.643   6.470  1.00  0.00           N  
ATOM    764  H   ASN A  47       8.838  -0.402   7.829  1.00  0.00           H  
ATOM    765  HA  ASN A  47       6.542  -1.418   8.668  1.00  0.00           H  
ATOM    766  HB2 ASN A  47       8.866  -3.218   8.977  1.00  0.00           H  
ATOM    767  HB3 ASN A  47       7.282  -3.476   8.161  1.00  0.00           H  
ATOM    768 HD21 ASN A  47       9.149  -4.534   6.884  1.00  0.00           H  
ATOM    769 HD22 ASN A  47       9.677  -3.627   5.507  1.00  0.00           H  
ATOM    770  N   SER A  48       6.389  -1.993  11.086  1.00  0.00           N  
ATOM    771  CA  SER A  48       6.168  -1.930  12.500  1.00  0.00           C  
ATOM    772  C   SER A  48       6.594  -3.111  13.298  1.00  0.00           C  
ATOM    773  O   SER A  48       7.442  -3.935  12.930  1.00  0.00           O  
ATOM    774  CB  SER A  48       4.718  -1.487  12.760  1.00  0.00           C  
ATOM    775  OG  SER A  48       4.426  -1.263  14.110  1.00  0.00           O  
ATOM    776  H   SER A  48       5.546  -2.003  10.501  1.00  0.00           H  
ATOM    777  HA  SER A  48       6.783  -1.054  12.886  1.00  0.00           H  
ATOM    778  HB2 SER A  48       4.606  -0.511  12.256  1.00  0.00           H  
ATOM    779  HB3 SER A  48       4.069  -2.212  12.301  1.00  0.00           H  
ATOM    780  HG  SER A  48       5.241  -0.622  14.449  1.00  0.00           H  
ATOM    781  N   ALA A  49       5.908  -3.324  14.421  1.00  0.00           N  
ATOM    782  CA  ALA A  49       6.289  -4.277  15.447  1.00  0.00           C  
ATOM    783  C   ALA A  49       5.775  -5.680  15.100  1.00  0.00           C  
ATOM    784  O   ALA A  49       5.426  -6.458  15.976  1.00  0.00           O  
ATOM    785  CB  ALA A  49       5.592  -3.774  16.743  1.00  0.00           C  
ATOM    786  H   ALA A  49       5.074  -2.793  14.607  1.00  0.00           H  
ATOM    787  HA  ALA A  49       7.338  -4.268  15.602  1.00  0.00           H  
ATOM    788  HB1 ALA A  49       5.930  -2.717  16.885  1.00  0.00           H  
ATOM    789  HB2 ALA A  49       4.510  -3.739  16.551  1.00  0.00           H  
ATOM    790  HB3 ALA A  49       5.830  -4.346  17.581  1.00  0.00           H  
ATOM    791  N   LEU A  50       5.040  -5.618  13.920  1.00  0.00           N  
ATOM    792  CA  LEU A  50       4.438  -6.809  13.354  1.00  0.00           C  
ATOM    793  C   LEU A  50       3.981  -6.617  11.919  1.00  0.00           C  
ATOM    794  O   LEU A  50       2.960  -7.259  11.506  1.00  0.00           O  
ATOM    795  CB  LEU A  50       3.249  -7.142  14.299  1.00  0.00           C  
ATOM    796  CG  LEU A  50       2.489  -8.449  14.150  1.00  0.00           C  
ATOM    797  CD1 LEU A  50       3.478  -9.599  14.100  1.00  0.00           C  
ATOM    798  CD2 LEU A  50       1.500  -8.599  15.294  1.00  0.00           C  
ATOM    799  H   LEU A  50       5.507  -4.984  13.265  1.00  0.00           H  
ATOM    800  HA  LEU A  50       5.152  -7.614  13.386  1.00  0.00           H  
ATOM    801  HB2 LEU A  50       3.573  -7.064  15.322  1.00  0.00           H  
ATOM    802  HB3 LEU A  50       2.482  -6.351  14.114  1.00  0.00           H  
ATOM    803  HG  LEU A  50       1.929  -8.408  13.202  1.00  0.00           H  
ATOM    804 HD11 LEU A  50       4.317  -9.402  14.782  1.00  0.00           H  
ATOM    805 HD12 LEU A  50       3.014 -10.541  14.358  1.00  0.00           H  
ATOM    806 HD13 LEU A  50       3.895  -9.673  13.075  1.00  0.00           H  
ATOM    807 HD21 LEU A  50       1.996  -8.321  16.233  1.00  0.00           H  
ATOM    808 HD22 LEU A  50       0.688  -7.862  15.128  1.00  0.00           H  
ATOM    809 HD23 LEU A  50       1.089  -9.578  15.359  1.00  0.00           H  
ATOM    810  N   LEU A  51       4.652  -5.868  11.066  1.00  0.00           N  
ATOM    811  CA  LEU A  51       4.142  -5.555   9.766  1.00  0.00           C  
ATOM    812  C   LEU A  51       5.188  -5.738   8.639  1.00  0.00           C  
ATOM    813  O   LEU A  51       6.391  -5.541   8.902  1.00  0.00           O  
ATOM    814  CB  LEU A  51       3.748  -4.009   9.813  1.00  0.00           C  
ATOM    815  CG  LEU A  51       2.464  -3.726   9.017  1.00  0.00           C  
ATOM    816  CD1 LEU A  51       1.328  -3.472   9.987  1.00  0.00           C  
ATOM    817  CD2 LEU A  51       2.695  -2.517   8.119  1.00  0.00           C  
ATOM    818  H   LEU A  51       5.527  -5.421  11.308  1.00  0.00           H  
ATOM    819  HA  LEU A  51       3.256  -6.033   9.505  1.00  0.00           H  
ATOM    820  HB2 LEU A  51       3.617  -3.738  10.805  1.00  0.00           H  
ATOM    821  HB3 LEU A  51       4.548  -3.518   9.289  1.00  0.00           H  
ATOM    822  HG  LEU A  51       2.251  -4.598   8.410  1.00  0.00           H  
ATOM    823 HD11 LEU A  51       1.613  -3.733  11.003  1.00  0.00           H  
ATOM    824 HD12 LEU A  51       1.040  -2.417   9.954  1.00  0.00           H  
ATOM    825 HD13 LEU A  51       0.458  -4.081   9.695  1.00  0.00           H  
ATOM    826 HD21 LEU A  51       3.225  -1.757   8.709  1.00  0.00           H  
ATOM    827 HD22 LEU A  51       3.337  -2.814   7.285  1.00  0.00           H  
ATOM    828 HD23 LEU A  51       1.761  -2.130   7.761  1.00  0.00           H  
ATOM    829  N   LYS A  52       4.694  -5.133   7.502  1.00  0.00           N  
ATOM    830  CA  LYS A  52       5.533  -5.123   6.288  1.00  0.00           C  
ATOM    831  C   LYS A  52       5.016  -3.981   5.407  1.00  0.00           C  
ATOM    832  O   LYS A  52       3.976  -4.065   4.761  1.00  0.00           O  
ATOM    833  CB  LYS A  52       5.463  -6.433   5.582  1.00  0.00           C  
ATOM    834  CG  LYS A  52       6.117  -6.528   4.209  1.00  0.00           C  
ATOM    835  CD  LYS A  52       5.176  -7.143   3.172  1.00  0.00           C  
ATOM    836  CE  LYS A  52       5.838  -7.502   1.913  1.00  0.00           C  
ATOM    837  NZ  LYS A  52       6.291  -8.910   1.925  1.00  0.00           N  
ATOM    838  H   LYS A  52       3.707  -5.285   7.308  1.00  0.00           H  
ATOM    839  HA  LYS A  52       6.548  -4.883   6.608  1.00  0.00           H  
ATOM    840  HB2 LYS A  52       5.904  -7.221   6.213  1.00  0.00           H  
ATOM    841  HB3 LYS A  52       4.383  -6.678   5.443  1.00  0.00           H  
ATOM    842  HG2 LYS A  52       6.403  -5.539   3.862  1.00  0.00           H  
ATOM    843  HG3 LYS A  52       6.998  -7.173   4.274  1.00  0.00           H  
ATOM    844  HD2 LYS A  52       4.668  -7.988   3.632  1.00  0.00           H  
ATOM    845  HD3 LYS A  52       4.398  -6.394   2.992  1.00  0.00           H  
ATOM    846  HE2 LYS A  52       5.207  -7.307   1.063  1.00  0.00           H  
ATOM    847  HE3 LYS A  52       6.747  -6.854   1.839  1.00  0.00           H  
ATOM    848  HZ1 LYS A  52       5.894  -9.244   2.745  1.00  0.00           H  
ATOM    849  HZ2 LYS A  52       5.900  -9.272   1.127  1.00  0.00           H  
ATOM    850  HZ3 LYS A  52       7.249  -8.801   1.955  1.00  0.00           H  
ATOM    851  N   TYR A  53       5.820  -2.917   5.309  1.00  0.00           N  
ATOM    852  CA  TYR A  53       5.615  -1.909   4.316  1.00  0.00           C  
ATOM    853  C   TYR A  53       6.472  -2.088   3.093  1.00  0.00           C  
ATOM    854  O   TYR A  53       7.624  -2.487   3.148  1.00  0.00           O  
ATOM    855  CB  TYR A  53       6.049  -0.493   4.946  1.00  0.00           C  
ATOM    856  CG  TYR A  53       4.862   0.160   5.614  1.00  0.00           C  
ATOM    857  CD1 TYR A  53       4.527  -0.201   6.922  1.00  0.00           C  
ATOM    858  CD2 TYR A  53       4.141   1.173   4.984  1.00  0.00           C  
ATOM    859  CE1 TYR A  53       3.720   0.639   7.692  1.00  0.00           C  
ATOM    860  CE2 TYR A  53       3.166   1.886   5.695  1.00  0.00           C  
ATOM    861  CZ  TYR A  53       3.086   1.714   7.083  1.00  0.00           C  
ATOM    862  OH  TYR A  53       2.214   2.455   7.835  1.00  0.00           O  
ATOM    863  H   TYR A  53       6.616  -2.794   5.907  1.00  0.00           H  
ATOM    864  HA  TYR A  53       4.591  -1.754   4.096  1.00  0.00           H  
ATOM    865  HB2 TYR A  53       6.793  -0.712   5.633  1.00  0.00           H  
ATOM    866  HB3 TYR A  53       6.372   0.096   4.109  1.00  0.00           H  
ATOM    867  HD1 TYR A  53       4.571  -1.258   7.191  1.00  0.00           H  
ATOM    868  HD2 TYR A  53       4.258   1.344   3.933  1.00  0.00           H  
ATOM    869  HE1 TYR A  53       3.612   0.440   8.739  1.00  0.00           H  
ATOM    870  HE2 TYR A  53       2.585   2.629   5.195  1.00  0.00           H  
ATOM    871  HH  TYR A  53       1.571   1.711   8.290  1.00  0.00           H  
ATOM    872  N   VAL A  54       5.802  -1.986   1.914  1.00  0.00           N  
ATOM    873  CA  VAL A  54       6.516  -1.943   0.678  1.00  0.00           C  
ATOM    874  C   VAL A  54       6.042  -0.776  -0.202  1.00  0.00           C  
ATOM    875  O   VAL A  54       4.904  -0.315  -0.084  1.00  0.00           O  
ATOM    876  CB  VAL A  54       6.502  -3.251  -0.112  1.00  0.00           C  
ATOM    877  CG1 VAL A  54       5.807  -4.381   0.613  1.00  0.00           C  
ATOM    878  CG2 VAL A  54       6.030  -3.116  -1.549  1.00  0.00           C  
ATOM    879  H   VAL A  54       4.852  -1.635   1.936  1.00  0.00           H  
ATOM    880  HA  VAL A  54       7.581  -1.732   0.927  1.00  0.00           H  
ATOM    881  HB  VAL A  54       7.581  -3.555  -0.190  1.00  0.00           H  
ATOM    882 HG11 VAL A  54       4.796  -4.102   0.888  1.00  0.00           H  
ATOM    883 HG12 VAL A  54       5.771  -5.265  -0.043  1.00  0.00           H  
ATOM    884 HG13 VAL A  54       6.378  -4.650   1.509  1.00  0.00           H  
ATOM    885 HG21 VAL A  54       5.410  -2.248  -1.702  1.00  0.00           H  
ATOM    886 HG22 VAL A  54       6.921  -3.055  -2.204  1.00  0.00           H  
ATOM    887 HG23 VAL A  54       5.478  -4.012  -1.850  1.00  0.00           H  
ATOM    888  N   CYS A  55       7.034  -0.009  -0.686  1.00  0.00           N  
ATOM    889  CA  CYS A  55       6.712   1.113  -1.529  1.00  0.00           C  
ATOM    890  C   CYS A  55       7.607   1.110  -2.757  1.00  0.00           C  
ATOM    891  O   CYS A  55       8.750   0.541  -2.627  1.00  0.00           O  
ATOM    892  CB  CYS A  55       6.784   2.446  -0.784  1.00  0.00           C  
ATOM    893  SG  CYS A  55       8.402   3.180  -0.612  1.00  0.00           S  
ATOM    894  H   CYS A  55       7.941  -0.436  -0.860  1.00  0.00           H  
ATOM    895  HA  CYS A  55       5.656   1.030  -1.845  1.00  0.00           H  
ATOM    896  HB2 CYS A  55       6.116   3.118  -1.330  1.00  0.00           H  
ATOM    897  HB3 CYS A  55       6.355   2.253   0.213  1.00  0.00           H  
ATOM    898  N   CYS A  56       6.961   0.832  -3.937  1.00  0.00           N  
ATOM    899  CA  CYS A  56       7.735   0.933  -5.142  1.00  0.00           C  
ATOM    900  C   CYS A  56       7.351   2.142  -5.999  1.00  0.00           C  
ATOM    901  O   CYS A  56       6.699   3.076  -5.532  1.00  0.00           O  
ATOM    902  CB  CYS A  56       7.995  -0.343  -5.843  1.00  0.00           C  
ATOM    903  SG  CYS A  56       6.687  -1.602  -5.931  1.00  0.00           S  
ATOM    904  H   CYS A  56       6.034   1.346  -3.960  1.00  0.00           H  
ATOM    905  HA  CYS A  56       8.805   1.269  -4.798  1.00  0.00           H  
ATOM    906  HB2 CYS A  56       8.276  -0.138  -6.889  1.00  0.00           H  
ATOM    907  HB3 CYS A  56       8.866  -0.833  -5.355  1.00  0.00           H  
ATOM    908  N   SER A  57       8.107   2.303  -7.106  1.00  0.00           N  
ATOM    909  CA  SER A  57       8.015   3.458  -7.932  1.00  0.00           C  
ATOM    910  C   SER A  57       6.759   3.365  -8.860  1.00  0.00           C  
ATOM    911  O   SER A  57       6.421   4.351  -9.503  1.00  0.00           O  
ATOM    912  CB  SER A  57       9.220   3.756  -8.773  1.00  0.00           C  
ATOM    913  OG  SER A  57       9.990   4.789  -8.099  1.00  0.00           O  
ATOM    914  H   SER A  57       8.696   1.533  -7.405  1.00  0.00           H  
ATOM    915  HA  SER A  57       7.785   4.340  -7.302  1.00  0.00           H  
ATOM    916  HB2 SER A  57       9.869   2.932  -8.946  1.00  0.00           H  
ATOM    917  HB3 SER A  57       8.889   4.182  -9.738  1.00  0.00           H  
ATOM    918  HG  SER A  57       9.289   5.629  -8.218  1.00  0.00           H  
ATOM    919  N   THR A  58       6.611   2.123  -9.348  1.00  0.00           N  
ATOM    920  CA  THR A  58       5.808   1.927 -10.545  1.00  0.00           C  
ATOM    921  C   THR A  58       4.340   2.037 -10.183  1.00  0.00           C  
ATOM    922  O   THR A  58       4.031   2.489  -9.023  1.00  0.00           O  
ATOM    923  CB  THR A  58       6.142   0.495 -11.175  1.00  0.00           C  
ATOM    924  OG1 THR A  58       5.027  -0.383 -10.916  1.00  0.00           O  
ATOM    925  CG2 THR A  58       7.492  -0.053 -10.733  1.00  0.00           C  
ATOM    926  H   THR A  58       6.807   1.319  -8.815  1.00  0.00           H  
ATOM    927  HA  THR A  58       6.088   2.670 -11.276  1.00  0.00           H  
ATOM    928  HB  THR A  58       6.186   0.666 -12.278  1.00  0.00           H  
ATOM    929  HG1 THR A  58       4.793  -0.358 -11.899  1.00  0.00           H  
ATOM    930 HG21 THR A  58       7.898   0.558  -9.907  1.00  0.00           H  
ATOM    931 HG22 THR A  58       7.408  -1.075 -10.388  1.00  0.00           H  
ATOM    932 HG23 THR A  58       8.208   0.006 -11.555  1.00  0.00           H  
ATOM    933  N   ASP A  59       3.597   2.642 -11.196  1.00  0.00           N  
ATOM    934  CA  ASP A  59       2.207   2.877 -10.913  1.00  0.00           C  
ATOM    935  C   ASP A  59       1.543   1.538 -10.457  1.00  0.00           C  
ATOM    936  O   ASP A  59       1.983   0.478 -10.857  1.00  0.00           O  
ATOM    937  CB  ASP A  59       1.460   3.489 -12.086  1.00  0.00           C  
ATOM    938  CG  ASP A  59       2.292   4.481 -12.886  1.00  0.00           C  
ATOM    939  OD1 ASP A  59       3.236   3.949 -13.549  1.00  0.00           O  
ATOM    940  OD2 ASP A  59       1.748   5.523 -13.321  1.00  0.00           O  
ATOM    941  H   ASP A  59       3.915   2.468 -12.120  1.00  0.00           H  
ATOM    942  HA  ASP A  59       2.113   3.528 -10.062  1.00  0.00           H  
ATOM    943  HB2 ASP A  59       1.156   2.686 -12.778  1.00  0.00           H  
ATOM    944  HB3 ASP A  59       0.566   3.986 -11.714  1.00  0.00           H  
ATOM    945  N   LYS A  60       0.661   1.664  -9.472  1.00  0.00           N  
ATOM    946  CA  LYS A  60      -0.090   0.551  -8.930  1.00  0.00           C  
ATOM    947  C   LYS A  60       0.829  -0.461  -8.256  1.00  0.00           C  
ATOM    948  O   LYS A  60       0.424  -1.523  -7.810  1.00  0.00           O  
ATOM    949  CB  LYS A  60      -0.898  -0.182 -10.012  1.00  0.00           C  
ATOM    950  CG  LYS A  60      -0.166  -1.268 -10.776  1.00  0.00           C  
ATOM    951  CD  LYS A  60      -0.792  -2.632 -10.793  1.00  0.00           C  
ATOM    952  CE  LYS A  60      -2.257  -2.665 -11.029  1.00  0.00           C  
ATOM    953  NZ  LYS A  60      -2.651  -1.892 -12.200  1.00  0.00           N  
ATOM    954  H   LYS A  60       0.468   2.587  -9.076  1.00  0.00           H  
ATOM    955  HA  LYS A  60      -0.794   0.927  -8.187  1.00  0.00           H  
ATOM    956  HB2 LYS A  60      -1.791  -0.595  -9.547  1.00  0.00           H  
ATOM    957  HB3 LYS A  60      -1.220   0.584 -10.752  1.00  0.00           H  
ATOM    958  HG2 LYS A  60      -0.149  -0.924 -11.864  1.00  0.00           H  
ATOM    959  HG3 LYS A  60       0.864  -1.342 -10.456  1.00  0.00           H  
ATOM    960  HD2 LYS A  60      -0.291  -3.227 -11.590  1.00  0.00           H  
ATOM    961  HD3 LYS A  60      -0.565  -3.159  -9.874  1.00  0.00           H  
ATOM    962  HE2 LYS A  60      -2.557  -3.716 -11.137  1.00  0.00           H  
ATOM    963  HE3 LYS A  60      -2.727  -2.257 -10.121  1.00  0.00           H  
ATOM    964  HZ1 LYS A  60      -2.106  -1.095 -12.139  1.00  0.00           H  
ATOM    965  HZ2 LYS A  60      -2.473  -2.485 -12.946  1.00  0.00           H  
ATOM    966  HZ3 LYS A  60      -3.599  -1.726 -12.064  1.00  0.00           H  
ATOM    967  N   CYS A  61       2.088  -0.039  -8.090  1.00  0.00           N  
ATOM    968  CA  CYS A  61       3.109  -0.823  -7.490  1.00  0.00           C  
ATOM    969  C   CYS A  61       2.779  -1.338  -6.103  1.00  0.00           C  
ATOM    970  O   CYS A  61       3.502  -2.266  -5.642  1.00  0.00           O  
ATOM    971  CB  CYS A  61       4.465  -0.146  -7.535  1.00  0.00           C  
ATOM    972  SG  CYS A  61       5.835  -1.322  -7.828  1.00  0.00           S  
ATOM    973  H   CYS A  61       2.311   0.903  -8.386  1.00  0.00           H  
ATOM    974  HA  CYS A  61       3.221  -1.767  -8.129  1.00  0.00           H  
ATOM    975  HB2 CYS A  61       4.478   0.579  -8.312  1.00  0.00           H  
ATOM    976  HB3 CYS A  61       4.667   0.317  -6.551  1.00  0.00           H  
ATOM    977  N   ASN A  62       2.125  -0.529  -5.303  1.00  0.00           N  
ATOM    978  CA  ASN A  62       1.971  -0.836  -3.875  1.00  0.00           C  
ATOM    979  C   ASN A  62       1.035  -2.014  -3.693  1.00  0.00           C  
ATOM    980  O   ASN A  62       0.971  -3.000  -4.379  1.00  0.00           O  
ATOM    981  CB  ASN A  62       1.517   0.434  -3.155  1.00  0.00           C  
ATOM    982  CG  ASN A  62       0.249   1.050  -3.769  1.00  0.00           C  
ATOM    983  OD1 ASN A  62      -0.403   0.347  -4.594  1.00  0.00           O  
ATOM    984  ND2 ASN A  62      -0.417   1.869  -2.938  1.00  0.00           N  
ATOM    985  H   ASN A  62       1.507   0.202  -5.623  1.00  0.00           H  
ATOM    986  HA  ASN A  62       2.943  -1.112  -3.509  1.00  0.00           H  
ATOM    987  HB2 ASN A  62       1.265   0.171  -2.146  1.00  0.00           H  
ATOM    988  HB3 ASN A  62       2.318   1.172  -3.206  1.00  0.00           H  
ATOM    989 HD21 ASN A  62      -0.366   1.743  -1.956  1.00  0.00           H  
ATOM    990 HD22 ASN A  62      -1.022   2.569  -3.303  1.00  0.00           H  
TER     991      ASN A  62                                                      
ENDMDL                                                                          
