# Supplementary material for: Comparative Performance of High-Throughput Methods for Protein pKa Predictions
Source: J Chem Inf Model. 2023 Aug 8;63(16):5169–81. doi: 10.1021/acs.jcim.3c00165 (PMC10466379; doi:10.1021/acs.jcim.3c00165)
Supplement: Supplementary file 3 — ci3c00165_si_003.zip [file ci3c00165_si_003.zip › curated_pdbs/1u2u_curated_27.pdb]

MODEL       27                                                                  
ATOM      7  N   GLU A   1     -20.885   4.538  -3.679  1.00  0.00           N  
ATOM      8  CA  GLU A   1     -19.881   3.784  -4.418  1.00  0.00           C  
ATOM      9  C   GLU A   1     -19.390   2.589  -3.607  1.00  0.00           C  
ATOM     10  O   GLU A   1     -18.564   2.736  -2.706  1.00  0.00           O  
ATOM     11  CB  GLU A   1     -18.699   4.684  -4.783  1.00  0.00           C  
ATOM     12  CG  GLU A   1     -19.112   6.021  -5.378  1.00  0.00           C  
ATOM     13  CD  GLU A   1     -19.230   5.975  -6.889  1.00  0.00           C  
ATOM     14  OE1 GLU A   1     -20.332   5.667  -7.389  1.00  0.00           O  
ATOM     15  OE2 GLU A   1     -18.220   6.247  -7.571  1.00  0.00           O  
ATOM     16  H   GLU A   1     -20.624   5.367  -3.227  1.00  0.00           H  
ATOM     17  HA  GLU A   1     -20.339   3.422  -5.327  1.00  0.00           H  
ATOM     18  HB2 GLU A   1     -18.120   4.875  -3.892  1.00  0.00           H  
ATOM     19  HB3 GLU A   1     -18.078   4.171  -5.503  1.00  0.00           H  
ATOM     20  HG2 GLU A   1     -20.069   6.304  -4.966  1.00  0.00           H  
ATOM     21  HG3 GLU A   1     -18.374   6.763  -5.111  1.00  0.00           H  
ATOM     22  N   VAL A   2     -19.904   1.408  -3.932  1.00  0.00           N  
ATOM     23  CA  VAL A   2     -19.519   0.188  -3.233  1.00  0.00           C  
ATOM     24  C   VAL A   2     -18.320  -0.474  -3.904  1.00  0.00           C  
ATOM     25  O   VAL A   2     -17.232  -0.535  -3.331  1.00  0.00           O  
ATOM     26  CB  VAL A   2     -20.684  -0.820  -3.176  1.00  0.00           C  
ATOM     27  CG1 VAL A   2     -20.310  -2.026  -2.327  1.00  0.00           C  
ATOM     28  CG2 VAL A   2     -21.943  -0.154  -2.644  1.00  0.00           C  
ATOM     29  H   VAL A   2     -20.557   1.356  -4.660  1.00  0.00           H  
ATOM     30  HA  VAL A   2     -19.251   0.454  -2.220  1.00  0.00           H  
ATOM     31  HB  VAL A   2     -20.882  -1.165  -4.181  1.00  0.00           H  
ATOM     32 HG11 VAL A   2     -19.441  -2.508  -2.748  1.00  0.00           H  
ATOM     33 HG12 VAL A   2     -20.090  -1.702  -1.321  1.00  0.00           H  
ATOM     34 HG13 VAL A   2     -21.135  -2.723  -2.309  1.00  0.00           H  
ATOM     35 HG21 VAL A   2     -21.853   0.919  -2.738  1.00  0.00           H  
ATOM     36 HG22 VAL A   2     -22.797  -0.494  -3.209  1.00  0.00           H  
ATOM     37 HG23 VAL A   2     -22.075  -0.413  -1.603  1.00  0.00           H  
ATOM     38  N   ALA A   3     -18.527  -0.970  -5.121  1.00  0.00           N  
ATOM     39  CA  ALA A   3     -17.463  -1.628  -5.871  1.00  0.00           C  
ATOM     40  C   ALA A   3     -16.215  -0.755  -5.945  1.00  0.00           C  
ATOM     41  O   ALA A   3     -15.094  -1.260  -6.019  1.00  0.00           O  
ATOM     42  CB  ALA A   3     -17.945  -1.978  -7.271  1.00  0.00           C  
ATOM     43  H   ALA A   3     -19.417  -0.889  -5.523  1.00  0.00           H  
ATOM     44  HA  ALA A   3     -17.217  -2.548  -5.362  1.00  0.00           H  
ATOM     45  HB1 ALA A   3     -18.700  -1.270  -7.579  1.00  0.00           H  
ATOM     46  HB2 ALA A   3     -17.114  -1.939  -7.960  1.00  0.00           H  
ATOM     47  HB3 ALA A   3     -18.364  -2.973  -7.270  1.00  0.00           H  
ATOM     48  N   GLN A   4     -16.416   0.558  -5.921  1.00  0.00           N  
ATOM     49  CA  GLN A   4     -15.307   1.503  -5.983  1.00  0.00           C  
ATOM     50  C   GLN A   4     -14.407   1.374  -4.757  1.00  0.00           C  
ATOM     51  O   GLN A   4     -13.240   1.759  -4.791  1.00  0.00           O  
ATOM     52  CB  GLN A   4     -15.837   2.935  -6.093  1.00  0.00           C  
ATOM     53  CG  GLN A   4     -15.042   3.806  -7.051  1.00  0.00           C  
ATOM     54  CD  GLN A   4     -15.135   3.328  -8.488  1.00  0.00           C  
ATOM     55  OE1 GLN A   4     -14.317   2.530  -8.944  1.00  0.00           O  
ATOM     56  NE2 GLN A   4     -16.138   3.816  -9.210  1.00  0.00           N  
ATOM     57  H   GLN A   4     -17.333   0.900  -5.861  1.00  0.00           H  
ATOM     58  HA  GLN A   4     -14.728   1.276  -6.865  1.00  0.00           H  
ATOM     59  HB2 GLN A   4     -16.861   2.902  -6.436  1.00  0.00           H  
ATOM     60  HB3 GLN A   4     -15.808   3.393  -5.116  1.00  0.00           H  
ATOM     61  HG2 GLN A   4     -15.420   4.816  -7.000  1.00  0.00           H  
ATOM     62  HG3 GLN A   4     -14.004   3.795  -6.751  1.00  0.00           H  
ATOM     63 HE21 GLN A   4     -16.751   4.449  -8.781  1.00  0.00           H  
ATOM     64 HE22 GLN A   4     -16.222   3.525 -10.141  1.00  0.00           H  
ATOM     65  N   LEU A   5     -14.958   0.831  -3.674  1.00  0.00           N  
ATOM     66  CA  LEU A   5     -14.201   0.655  -2.439  1.00  0.00           C  
ATOM     67  C   LEU A   5     -13.694  -0.778  -2.308  1.00  0.00           C  
ATOM     68  O   LEU A   5     -12.554  -1.009  -1.907  1.00  0.00           O  
ATOM     69  CB  LEU A   5     -15.070   1.011  -1.230  1.00  0.00           C  
ATOM     70  CG  LEU A   5     -15.859   2.314  -1.359  1.00  0.00           C  
ATOM     71  CD1 LEU A   5     -17.072   2.294  -0.440  1.00  0.00           C  
ATOM     72  CD2 LEU A   5     -14.971   3.508  -1.046  1.00  0.00           C  
ATOM     73  H   LEU A   5     -15.894   0.544  -3.704  1.00  0.00           H  
ATOM     74  HA  LEU A   5     -13.354   1.323  -2.471  1.00  0.00           H  
ATOM     75  HB2 LEU A   5     -15.769   0.204  -1.068  1.00  0.00           H  
ATOM     76  HB3 LEU A   5     -14.429   1.089  -0.365  1.00  0.00           H  
ATOM     77  HG  LEU A   5     -16.213   2.414  -2.375  1.00  0.00           H  
ATOM     78 HD11 LEU A   5     -16.787   1.892   0.521  1.00  0.00           H  
ATOM     79 HD12 LEU A   5     -17.444   3.300  -0.314  1.00  0.00           H  
ATOM     80 HD13 LEU A   5     -17.843   1.676  -0.875  1.00  0.00           H  
ATOM     81 HD21 LEU A   5     -14.084   3.468  -1.662  1.00  0.00           H  
ATOM     82 HD22 LEU A   5     -15.510   4.421  -1.250  1.00  0.00           H  
ATOM     83 HD23 LEU A   5     -14.687   3.483  -0.005  1.00  0.00           H  
ATOM     84  N   GLU A   6     -14.550  -1.738  -2.645  1.00  0.00           N  
ATOM     85  CA  GLU A   6     -14.190  -3.150  -2.561  1.00  0.00           C  
ATOM     86  C   GLU A   6     -12.952  -3.453  -3.400  1.00  0.00           C  
ATOM     87  O   GLU A   6     -12.039  -4.144  -2.948  1.00  0.00           O  
ATOM     88  CB  GLU A   6     -15.357  -4.024  -3.023  1.00  0.00           C  
ATOM     89  CG  GLU A   6     -16.692  -3.636  -2.405  1.00  0.00           C  
ATOM     90  CD  GLU A   6     -17.762  -4.689  -2.620  1.00  0.00           C  
ATOM     91  OE1 GLU A   6     -18.105  -4.955  -3.791  1.00  0.00           O  
ATOM     92  OE2 GLU A   6     -18.256  -5.247  -1.618  1.00  0.00           O  
ATOM     93  H   GLU A   6     -15.446  -1.491  -2.955  1.00  0.00           H  
ATOM     94  HA  GLU A   6     -13.973  -3.374  -1.528  1.00  0.00           H  
ATOM     95  HB2 GLU A   6     -15.447  -3.948  -4.096  1.00  0.00           H  
ATOM     96  HB3 GLU A   6     -15.149  -5.051  -2.760  1.00  0.00           H  
ATOM     97  HG2 GLU A   6     -16.555  -3.496  -1.342  1.00  0.00           H  
ATOM     98  HG3 GLU A   6     -17.023  -2.710  -2.849  1.00  0.00           H  
ATOM     99  N   LYS A   7     -12.927  -2.932  -4.622  1.00  0.00           N  
ATOM    100  CA  LYS A   7     -11.801  -3.150  -5.523  1.00  0.00           C  
ATOM    101  C   LYS A   7     -10.591  -2.327  -5.096  1.00  0.00           C  
ATOM    102  O   LYS A   7      -9.448  -2.732  -5.303  1.00  0.00           O  
ATOM    103  CB  LYS A   7     -12.190  -2.795  -6.960  1.00  0.00           C  
ATOM    104  CG  LYS A   7     -13.559  -3.318  -7.367  1.00  0.00           C  
ATOM    105  CD  LYS A   7     -13.465  -4.294  -8.528  1.00  0.00           C  
ATOM    106  CE  LYS A   7     -12.881  -3.634  -9.767  1.00  0.00           C  
ATOM    107  NZ  LYS A   7     -13.600  -2.377 -10.118  1.00  0.00           N  
ATOM    108  H   LYS A   7     -13.685  -2.390  -4.927  1.00  0.00           H  
ATOM    109  HA  LYS A   7     -11.539  -4.195  -5.478  1.00  0.00           H  
ATOM    110  HB2 LYS A   7     -12.195  -1.720  -7.064  1.00  0.00           H  
ATOM    111  HB3 LYS A   7     -11.455  -3.210  -7.632  1.00  0.00           H  
ATOM    112  HG2 LYS A   7     -14.007  -3.821  -6.523  1.00  0.00           H  
ATOM    113  HG3 LYS A   7     -14.179  -2.483  -7.660  1.00  0.00           H  
ATOM    114  HD2 LYS A   7     -12.832  -5.121  -8.241  1.00  0.00           H  
ATOM    115  HD3 LYS A   7     -14.455  -4.660  -8.759  1.00  0.00           H  
ATOM    116  HE2 LYS A   7     -11.843  -3.403  -9.580  1.00  0.00           H  
ATOM    117  HE3 LYS A   7     -12.953  -4.323 -10.595  1.00  0.00           H  
ATOM    118  HZ1 LYS A   7     -14.570  -2.404  -9.744  1.00  0.00           H  
ATOM    119  HZ2 LYS A   7     -13.107  -1.557  -9.711  1.00  0.00           H  
ATOM    120  HZ3 LYS A   7     -13.642  -2.267 -11.151  1.00  0.00           H  
ATOM    121  N   GLU A   8     -10.849  -1.168  -4.498  1.00  0.00           N  
ATOM    122  CA  GLU A   8      -9.778  -0.292  -4.043  1.00  0.00           C  
ATOM    123  C   GLU A   8      -8.887  -0.998  -3.023  1.00  0.00           C  
ATOM    124  O   GLU A   8      -7.721  -0.644  -2.855  1.00  0.00           O  
ATOM    125  CB  GLU A   8     -10.355   0.984  -3.438  1.00  0.00           C  
ATOM    126  CG  GLU A   8      -9.361   2.132  -3.379  1.00  0.00           C  
ATOM    127  CD  GLU A   8      -9.955   3.388  -2.773  1.00  0.00           C  
ATOM    128  OE1 GLU A   8     -10.934   3.271  -2.007  1.00  0.00           O  
ATOM    129  OE2 GLU A   8      -9.442   4.488  -3.066  1.00  0.00           O  
ATOM    130  H   GLU A   8     -11.781  -0.897  -4.359  1.00  0.00           H  
ATOM    131  HA  GLU A   8      -9.182  -0.029  -4.902  1.00  0.00           H  
ATOM    132  HB2 GLU A   8     -11.196   1.298  -4.036  1.00  0.00           H  
ATOM    133  HB3 GLU A   8     -10.693   0.775  -2.434  1.00  0.00           H  
ATOM    134  HG2 GLU A   8      -8.514   1.827  -2.781  1.00  0.00           H  
ATOM    135  HG3 GLU A   8      -9.029   2.354  -4.382  1.00  0.00           H  
ATOM    136  N   VAL A   9      -9.442  -2.003  -2.351  1.00  0.00           N  
ATOM    137  CA  VAL A   9      -8.692  -2.759  -1.354  1.00  0.00           C  
ATOM    138  C   VAL A   9      -7.770  -3.769  -2.028  1.00  0.00           C  
ATOM    139  O   VAL A   9      -6.553  -3.722  -1.857  1.00  0.00           O  
ATOM    140  CB  VAL A   9      -9.635  -3.493  -0.377  1.00  0.00           C  
ATOM    141  CG1 VAL A   9      -8.848  -4.387   0.573  1.00  0.00           C  
ATOM    142  CG2 VAL A   9     -10.473  -2.493   0.401  1.00  0.00           C  
ATOM    143  H   VAL A   9     -10.375  -2.244  -2.531  1.00  0.00           H  
ATOM    144  HA  VAL A   9      -8.093  -2.060  -0.789  1.00  0.00           H  
ATOM    145  HB  VAL A   9     -10.302  -4.118  -0.952  1.00  0.00           H  
ATOM    146 HG11 VAL A   9      -8.285  -5.110   0.003  1.00  0.00           H  
ATOM    147 HG12 VAL A   9      -8.171  -3.782   1.158  1.00  0.00           H  
ATOM    148 HG13 VAL A   9      -9.531  -4.902   1.232  1.00  0.00           H  
ATOM    149 HG21 VAL A   9      -9.823  -1.770   0.873  1.00  0.00           H  
ATOM    150 HG22 VAL A   9     -11.147  -1.986  -0.273  1.00  0.00           H  
ATOM    151 HG23 VAL A   9     -11.043  -3.012   1.159  1.00  0.00           H  
ATOM    152  N   ALA A  10      -8.357  -4.679  -2.801  1.00  0.00           N  
ATOM    153  CA  ALA A  10      -7.584  -5.693  -3.507  1.00  0.00           C  
ATOM    154  C   ALA A  10      -6.473  -5.054  -4.335  1.00  0.00           C  
ATOM    155  O   ALA A  10      -5.451  -5.680  -4.613  1.00  0.00           O  
ATOM    156  CB  ALA A  10      -8.492  -6.529  -4.395  1.00  0.00           C  
ATOM    157  H   ALA A  10      -9.332  -4.663  -2.904  1.00  0.00           H  
ATOM    158  HA  ALA A  10      -7.139  -6.347  -2.769  1.00  0.00           H  
ATOM    159  HB1 ALA A  10      -9.468  -6.610  -3.937  1.00  0.00           H  
ATOM    160  HB2 ALA A  10      -8.588  -6.054  -5.361  1.00  0.00           H  
ATOM    161  HB3 ALA A  10      -8.069  -7.514  -4.520  1.00  0.00           H  
ATOM    162  N   GLN A  11      -6.682  -3.798  -4.720  1.00  0.00           N  
ATOM    163  CA  GLN A  11      -5.702  -3.066  -5.513  1.00  0.00           C  
ATOM    164  C   GLN A  11      -4.450  -2.773  -4.692  1.00  0.00           C  
ATOM    165  O   GLN A  11      -3.330  -2.881  -5.192  1.00  0.00           O  
ATOM    166  CB  GLN A  11      -6.309  -1.757  -6.024  1.00  0.00           C  
ATOM    167  CG  GLN A  11      -5.361  -0.946  -6.892  1.00  0.00           C  
ATOM    168  CD  GLN A  11      -5.467  -1.306  -8.362  1.00  0.00           C  
ATOM    169  OE1 GLN A  11      -6.510  -1.117  -8.985  1.00  0.00           O  
ATOM    170  NE2 GLN A  11      -4.381  -1.828  -8.922  1.00  0.00           N  
ATOM    171  H   GLN A  11      -7.517  -3.352  -4.466  1.00  0.00           H  
ATOM    172  HA  GLN A  11      -5.431  -3.682  -6.357  1.00  0.00           H  
ATOM    173  HB2 GLN A  11      -7.190  -1.984  -6.604  1.00  0.00           H  
ATOM    174  HB3 GLN A  11      -6.594  -1.152  -5.176  1.00  0.00           H  
ATOM    175  HG2 GLN A  11      -5.594   0.102  -6.776  1.00  0.00           H  
ATOM    176  HG3 GLN A  11      -4.348  -1.127  -6.564  1.00  0.00           H  
ATOM    177 HE21 GLN A  11      -3.586  -1.951  -8.365  1.00  0.00           H  
ATOM    178 HE22 GLN A  11      -4.423  -2.070  -9.871  1.00  0.00           H  
ATOM    179  N   LEU A  12      -4.646  -2.400  -3.430  1.00  0.00           N  
ATOM    180  CA  LEU A  12      -3.529  -2.091  -2.546  1.00  0.00           C  
ATOM    181  C   LEU A  12      -3.086  -3.323  -1.764  1.00  0.00           C  
ATOM    182  O   LEU A  12      -1.896  -3.532  -1.543  1.00  0.00           O  
ATOM    183  CB  LEU A  12      -3.912  -0.971  -1.577  1.00  0.00           C  
ATOM    184  CG  LEU A  12      -4.519   0.270  -2.230  1.00  0.00           C  
ATOM    185  CD1 LEU A  12      -5.227   1.125  -1.191  1.00  0.00           C  
ATOM    186  CD2 LEU A  12      -3.443   1.076  -2.942  1.00  0.00           C  
ATOM    187  H   LEU A  12      -5.563  -2.330  -3.088  1.00  0.00           H  
ATOM    188  HA  LEU A  12      -2.706  -1.755  -3.159  1.00  0.00           H  
ATOM    189  HB2 LEU A  12      -4.625  -1.366  -0.868  1.00  0.00           H  
ATOM    190  HB3 LEU A  12      -3.025  -0.670  -1.040  1.00  0.00           H  
ATOM    191  HG  LEU A  12      -5.250  -0.037  -2.963  1.00  0.00           H  
ATOM    192 HD11 LEU A  12      -4.556   1.316  -0.367  1.00  0.00           H  
ATOM    193 HD12 LEU A  12      -5.523   2.063  -1.638  1.00  0.00           H  
ATOM    194 HD13 LEU A  12      -6.101   0.606  -0.831  1.00  0.00           H  
ATOM    195 HD21 LEU A  12      -2.960   0.456  -3.682  1.00  0.00           H  
ATOM    196 HD22 LEU A  12      -3.894   1.930  -3.427  1.00  0.00           H  
ATOM    197 HD23 LEU A  12      -2.713   1.415  -2.224  1.00  0.00           H  
ATOM    198  N   GLU A  13      -4.048  -4.136  -1.345  1.00  0.00           N  
ATOM    199  CA  GLU A  13      -3.746  -5.346  -0.586  1.00  0.00           C  
ATOM    200  C   GLU A  13      -2.746  -6.229  -1.332  1.00  0.00           C  
ATOM    201  O   GLU A  13      -2.032  -7.024  -0.721  1.00  0.00           O  
ATOM    202  CB  GLU A  13      -5.030  -6.130  -0.303  1.00  0.00           C  
ATOM    203  CG  GLU A  13      -5.613  -5.862   1.075  1.00  0.00           C  
ATOM    204  CD  GLU A  13      -6.867  -6.669   1.346  1.00  0.00           C  
ATOM    205  OE1 GLU A  13      -7.472  -7.171   0.374  1.00  0.00           O  
ATOM    206  OE2 GLU A  13      -7.246  -6.798   2.529  1.00  0.00           O  
ATOM    207  H   GLU A  13      -4.981  -3.920  -1.549  1.00  0.00           H  
ATOM    208  HA  GLU A  13      -3.307  -5.044   0.353  1.00  0.00           H  
ATOM    209  HB2 GLU A  13      -5.771  -5.864  -1.043  1.00  0.00           H  
ATOM    210  HB3 GLU A  13      -4.819  -7.186  -0.381  1.00  0.00           H  
ATOM    211  HG2 GLU A  13      -4.874  -6.115   1.820  1.00  0.00           H  
ATOM    212  HG3 GLU A  13      -5.854  -4.812   1.151  1.00  0.00           H  
ATOM    213  N   ALA A  14      -2.700  -6.083  -2.653  1.00  0.00           N  
ATOM    214  CA  ALA A  14      -1.786  -6.866  -3.475  1.00  0.00           C  
ATOM    215  C   ALA A  14      -0.447  -6.154  -3.640  1.00  0.00           C  
ATOM    216  O   ALA A  14       0.606  -6.791  -3.665  1.00  0.00           O  
ATOM    217  CB  ALA A  14      -2.409  -7.146  -4.835  1.00  0.00           C  
ATOM    218  H   ALA A  14      -3.293  -5.434  -3.084  1.00  0.00           H  
ATOM    219  HA  ALA A  14      -1.621  -7.812  -2.981  1.00  0.00           H  
ATOM    220  HB1 ALA A  14      -2.777  -6.223  -5.259  1.00  0.00           H  
ATOM    221  HB2 ALA A  14      -1.664  -7.573  -5.491  1.00  0.00           H  
ATOM    222  HB3 ALA A  14      -3.227  -7.842  -4.719  1.00  0.00           H  
ATOM    223  N   GLU A  15      -0.496  -4.830  -3.755  1.00  0.00           N  
ATOM    224  CA  GLU A  15       0.714  -4.032  -3.920  1.00  0.00           C  
ATOM    225  C   GLU A  15       1.349  -3.717  -2.568  1.00  0.00           C  
ATOM    226  O   GLU A  15       2.526  -3.996  -2.343  1.00  0.00           O  
ATOM    227  CB  GLU A  15       0.395  -2.732  -4.660  1.00  0.00           C  
ATOM    228  CG  GLU A  15       1.629  -1.929  -5.040  1.00  0.00           C  
ATOM    229  CD  GLU A  15       2.282  -2.431  -6.313  1.00  0.00           C  
ATOM    230  OE1 GLU A  15       2.297  -3.661  -6.527  1.00  0.00           O  
ATOM    231  OE2 GLU A  15       2.778  -1.594  -7.096  1.00  0.00           O  
ATOM    232  H   GLU A  15      -1.365  -4.380  -3.728  1.00  0.00           H  
ATOM    233  HA  GLU A  15       1.414  -4.607  -4.506  1.00  0.00           H  
ATOM    234  HB2 GLU A  15      -0.144  -2.970  -5.565  1.00  0.00           H  
ATOM    235  HB3 GLU A  15      -0.228  -2.116  -4.031  1.00  0.00           H  
ATOM    236  HG2 GLU A  15       1.341  -0.898  -5.185  1.00  0.00           H  
ATOM    237  HG3 GLU A  15       2.346  -1.992  -4.235  1.00  0.00           H  
ATOM    238  N   ASN A  16       0.560  -3.133  -1.671  1.00  0.00           N  
ATOM    239  CA  ASN A  16       1.037  -2.778  -0.338  1.00  0.00           C  
ATOM    240  C   ASN A  16       1.773  -3.946   0.314  1.00  0.00           C  
ATOM    241  O   ASN A  16       2.718  -3.748   1.076  1.00  0.00           O  
ATOM    242  CB  ASN A  16      -0.140  -2.342   0.540  1.00  0.00           C  
ATOM    243  CG  ASN A  16       0.281  -2.015   1.961  1.00  0.00           C  
ATOM    244  OD1 ASN A  16       1.453  -1.751   2.228  1.00  0.00           O  
ATOM    245  ND2 ASN A  16      -0.677  -2.033   2.878  1.00  0.00           N  
ATOM    246  H   ASN A  16      -0.371  -2.935  -1.910  1.00  0.00           H  
ATOM    247  HA  ASN A  16       1.722  -1.950  -0.442  1.00  0.00           H  
ATOM    248  HB2 ASN A  16      -0.592  -1.460   0.110  1.00  0.00           H  
ATOM    249  HB3 ASN A  16      -0.872  -3.135   0.573  1.00  0.00           H  
ATOM    250 HD21 ASN A  16      -1.588  -2.256   2.592  1.00  0.00           H  
ATOM    251 HD22 ASN A  16      -0.435  -1.818   3.802  1.00  0.00           H  
ATOM    252  N   TYR A  17       1.334  -5.163   0.009  1.00  0.00           N  
ATOM    253  CA  TYR A  17       1.951  -6.362   0.566  1.00  0.00           C  
ATOM    254  C   TYR A  17       3.212  -6.738  -0.209  1.00  0.00           C  
ATOM    255  O   TYR A  17       4.232  -7.093   0.381  1.00  0.00           O  
ATOM    256  CB  TYR A  17       0.957  -7.525   0.548  1.00  0.00           C  
ATOM    257  CG  TYR A  17       1.549  -8.842   1.000  1.00  0.00           C  
ATOM    258  CD1 TYR A  17       2.272  -9.637   0.119  1.00  0.00           C  
ATOM    259  CD2 TYR A  17       1.385  -9.289   2.304  1.00  0.00           C  
ATOM    260  CE1 TYR A  17       2.816 -10.840   0.528  1.00  0.00           C  
ATOM    261  CE2 TYR A  17       1.926 -10.490   2.721  1.00  0.00           C  
ATOM    262  CZ  TYR A  17       2.640 -11.263   1.829  1.00  0.00           C  
ATOM    263  OH  TYR A  17       3.179 -12.460   2.240  1.00  0.00           O  
ATOM    264  H   TYR A  17       0.576  -5.257  -0.605  1.00  0.00           H  
ATOM    265  HA  TYR A  17       2.223  -6.149   1.589  1.00  0.00           H  
ATOM    266  HB2 TYR A  17       0.130  -7.293   1.203  1.00  0.00           H  
ATOM    267  HB3 TYR A  17       0.585  -7.656  -0.459  1.00  0.00           H  
ATOM    268  HD1 TYR A  17       2.410  -9.304  -0.898  1.00  0.00           H  
ATOM    269  HD2 TYR A  17       0.826  -8.681   3.001  1.00  0.00           H  
ATOM    270  HE1 TYR A  17       3.375 -11.445  -0.171  1.00  0.00           H  
ATOM    271  HE2 TYR A  17       1.788 -10.820   3.740  1.00  0.00           H  
ATOM    272  HH  TYR A  17       4.048 -12.571   1.847  1.00  0.00           H  
ATOM    273  N   GLN A  18       3.131  -6.665  -1.533  1.00  0.00           N  
ATOM    274  CA  GLN A  18       4.262  -7.004  -2.389  1.00  0.00           C  
ATOM    275  C   GLN A  18       5.479  -6.140  -2.066  1.00  0.00           C  
ATOM    276  O   GLN A  18       6.620  -6.565  -2.252  1.00  0.00           O  
ATOM    277  CB  GLN A  18       3.878  -6.839  -3.862  1.00  0.00           C  
ATOM    278  CG  GLN A  18       3.909  -8.140  -4.647  1.00  0.00           C  
ATOM    279  CD  GLN A  18       4.859  -8.086  -5.828  1.00  0.00           C  
ATOM    280  OE1 GLN A  18       6.033  -7.748  -5.680  1.00  0.00           O  
ATOM    281  NE2 GLN A  18       4.354  -8.421  -7.010  1.00  0.00           N  
ATOM    282  H   GLN A  18       2.289  -6.379  -1.946  1.00  0.00           H  
ATOM    283  HA  GLN A  18       4.514  -8.038  -2.208  1.00  0.00           H  
ATOM    284  HB2 GLN A  18       2.878  -6.435  -3.917  1.00  0.00           H  
ATOM    285  HB3 GLN A  18       4.563  -6.145  -4.328  1.00  0.00           H  
ATOM    286  HG2 GLN A  18       4.223  -8.936  -3.989  1.00  0.00           H  
ATOM    287  HG3 GLN A  18       2.915  -8.348  -5.013  1.00  0.00           H  
ATOM    288 HE21 GLN A  18       3.410  -8.679  -7.053  1.00  0.00           H  
ATOM    289 HE22 GLN A  18       4.946  -8.394  -7.790  1.00  0.00           H  
ATOM    290  N   LEU A  19       5.232  -4.926  -1.586  1.00  0.00           N  
ATOM    291  CA  LEU A  19       6.310  -4.007  -1.241  1.00  0.00           C  
ATOM    292  C   LEU A  19       6.748  -4.191   0.207  1.00  0.00           C  
ATOM    293  O   LEU A  19       7.940  -4.243   0.502  1.00  0.00           O  
ATOM    294  CB  LEU A  19       5.868  -2.561  -1.471  1.00  0.00           C  
ATOM    295  CG  LEU A  19       5.388  -2.249  -2.889  1.00  0.00           C  
ATOM    296  CD1 LEU A  19       4.595  -0.951  -2.910  1.00  0.00           C  
ATOM    297  CD2 LEU A  19       6.569  -2.170  -3.845  1.00  0.00           C  
ATOM    298  H   LEU A  19       4.303  -4.640  -1.461  1.00  0.00           H  
ATOM    299  HA  LEU A  19       7.148  -4.222  -1.888  1.00  0.00           H  
ATOM    300  HB2 LEU A  19       5.066  -2.343  -0.783  1.00  0.00           H  
ATOM    301  HB3 LEU A  19       6.700  -1.912  -1.246  1.00  0.00           H  
ATOM    302  HG  LEU A  19       4.737  -3.043  -3.226  1.00  0.00           H  
ATOM    303 HD11 LEU A  19       4.886  -0.338  -2.070  1.00  0.00           H  
ATOM    304 HD12 LEU A  19       4.795  -0.422  -3.829  1.00  0.00           H  
ATOM    305 HD13 LEU A  19       3.540  -1.174  -2.845  1.00  0.00           H  
ATOM    306 HD21 LEU A  19       7.400  -2.727  -3.438  1.00  0.00           H  
ATOM    307 HD22 LEU A  19       6.288  -2.589  -4.800  1.00  0.00           H  
ATOM    308 HD23 LEU A  19       6.858  -1.138  -3.976  1.00  0.00           H  
ATOM    309  N   GLU A  20       5.776  -4.288   1.111  1.00  0.00           N  
ATOM    310  CA  GLU A  20       6.063  -4.465   2.533  1.00  0.00           C  
ATOM    311  C   GLU A  20       7.091  -5.571   2.758  1.00  0.00           C  
ATOM    312  O   GLU A  20       7.838  -5.547   3.737  1.00  0.00           O  
ATOM    313  CB  GLU A  20       4.778  -4.788   3.298  1.00  0.00           C  
ATOM    314  CG  GLU A  20       4.831  -4.403   4.766  1.00  0.00           C  
ATOM    315  CD  GLU A  20       4.263  -5.477   5.673  1.00  0.00           C  
ATOM    316  OE1 GLU A  20       3.507  -6.336   5.174  1.00  0.00           O  
ATOM    317  OE2 GLU A  20       4.574  -5.459   6.883  1.00  0.00           O  
ATOM    318  H   GLU A  20       4.843  -4.238   0.815  1.00  0.00           H  
ATOM    319  HA  GLU A  20       6.466  -3.535   2.906  1.00  0.00           H  
ATOM    320  HB2 GLU A  20       3.957  -4.259   2.838  1.00  0.00           H  
ATOM    321  HB3 GLU A  20       4.592  -5.851   3.232  1.00  0.00           H  
ATOM    322  HG2 GLU A  20       5.861  -4.229   5.043  1.00  0.00           H  
ATOM    323  HG3 GLU A  20       4.264  -3.495   4.908  1.00  0.00           H  
ATOM    324  N   GLN A  21       7.126  -6.537   1.846  1.00  0.00           N  
ATOM    325  CA  GLN A  21       8.064  -7.650   1.948  1.00  0.00           C  
ATOM    326  C   GLN A  21       9.365  -7.338   1.214  1.00  0.00           C  
ATOM    327  O   GLN A  21      10.432  -7.816   1.596  1.00  0.00           O  
ATOM    328  CB  GLN A  21       7.438  -8.924   1.380  1.00  0.00           C  
ATOM    329  CG  GLN A  21       8.015 -10.201   1.970  1.00  0.00           C  
ATOM    330  CD  GLN A  21       9.296 -10.633   1.285  1.00  0.00           C  
ATOM    331  OE1 GLN A  21      10.362 -10.662   1.898  1.00  0.00           O  
ATOM    332  NE2 GLN A  21       9.197 -10.974   0.004  1.00  0.00           N  
ATOM    333  H   GLN A  21       6.507  -6.503   1.088  1.00  0.00           H  
ATOM    334  HA  GLN A  21       8.283  -7.804   2.994  1.00  0.00           H  
ATOM    335  HB2 GLN A  21       6.376  -8.909   1.577  1.00  0.00           H  
ATOM    336  HB3 GLN A  21       7.597  -8.943   0.312  1.00  0.00           H  
ATOM    337  HG2 GLN A  21       8.222 -10.036   3.016  1.00  0.00           H  
ATOM    338  HG3 GLN A  21       7.284 -10.990   1.868  1.00  0.00           H  
ATOM    339 HE21 GLN A  21       8.315 -10.926  -0.419  1.00  0.00           H  
ATOM    340 HE22 GLN A  21      10.010 -11.257  -0.463  1.00  0.00           H  
ATOM    341  N   GLU A  22       9.268  -6.535   0.161  1.00  0.00           N  
ATOM    342  CA  GLU A  22      10.440  -6.161  -0.624  1.00  0.00           C  
ATOM    343  C   GLU A  22      11.177  -4.988   0.015  1.00  0.00           C  
ATOM    344  O   GLU A  22      12.367  -4.787  -0.225  1.00  0.00           O  
ATOM    345  CB  GLU A  22      10.031  -5.805  -2.054  1.00  0.00           C  
ATOM    346  CG  GLU A  22      11.208  -5.488  -2.962  1.00  0.00           C  
ATOM    347  CD  GLU A  22      11.004  -5.990  -4.378  1.00  0.00           C  
ATOM    348  OE1 GLU A  22      11.285  -7.180  -4.632  1.00  0.00           O  
ATOM    349  OE2 GLU A  22      10.564  -5.193  -5.233  1.00  0.00           O  
ATOM    350  H   GLU A  22       8.388  -6.183  -0.096  1.00  0.00           H  
ATOM    351  HA  GLU A  22      11.102  -7.014  -0.653  1.00  0.00           H  
ATOM    352  HB2 GLU A  22       9.488  -6.635  -2.480  1.00  0.00           H  
ATOM    353  HB3 GLU A  22       9.384  -4.940  -2.026  1.00  0.00           H  
ATOM    354  HG2 GLU A  22      11.346  -4.418  -2.992  1.00  0.00           H  
ATOM    355  HG3 GLU A  22      12.094  -5.952  -2.555  1.00  0.00           H  
ATOM    356  N   VAL A  23      10.462  -4.215   0.827  1.00  0.00           N  
ATOM    357  CA  VAL A  23      11.048  -3.062   1.498  1.00  0.00           C  
ATOM    358  C   VAL A  23      11.698  -3.466   2.818  1.00  0.00           C  
ATOM    359  O   VAL A  23      12.674  -2.857   3.253  1.00  0.00           O  
ATOM    360  CB  VAL A  23       9.989  -1.976   1.774  1.00  0.00           C  
ATOM    361  CG1 VAL A  23      10.656  -0.676   2.199  1.00  0.00           C  
ATOM    362  CG2 VAL A  23       9.106  -1.759   0.552  1.00  0.00           C  
ATOM    363  H   VAL A  23       9.518  -4.425   0.978  1.00  0.00           H  
ATOM    364  HA  VAL A  23      11.802  -2.644   0.848  1.00  0.00           H  
ATOM    365  HB  VAL A  23       9.363  -2.313   2.588  1.00  0.00           H  
ATOM    366 HG11 VAL A  23      11.677  -0.874   2.489  1.00  0.00           H  
ATOM    367 HG12 VAL A  23      10.645   0.021   1.374  1.00  0.00           H  
ATOM    368 HG13 VAL A  23      10.120  -0.252   3.035  1.00  0.00           H  
ATOM    369 HG21 VAL A  23       9.450  -2.387  -0.258  1.00  0.00           H  
ATOM    370 HG22 VAL A  23       8.085  -2.015   0.795  1.00  0.00           H  
ATOM    371 HG23 VAL A  23       9.154  -0.724   0.249  1.00  0.00           H  
ATOM    372  N   ALA A  24      11.146  -4.497   3.449  1.00  0.00           N  
ATOM    373  CA  ALA A  24      11.668  -4.985   4.720  1.00  0.00           C  
ATOM    374  C   ALA A  24      13.118  -5.438   4.587  1.00  0.00           C  
ATOM    375  O   ALA A  24      13.889  -5.373   5.545  1.00  0.00           O  
ATOM    376  CB  ALA A  24      10.804  -6.124   5.240  1.00  0.00           C  
ATOM    377  H   ALA A  24      10.368  -4.940   3.052  1.00  0.00           H  
ATOM    378  HA  ALA A  24      11.620  -4.174   5.433  1.00  0.00           H  
ATOM    379  HB1 ALA A  24       9.827  -6.074   4.780  1.00  0.00           H  
ATOM    380  HB2 ALA A  24      11.268  -7.068   4.999  1.00  0.00           H  
ATOM    381  HB3 ALA A  24      10.700  -6.037   6.312  1.00  0.00           H  
ATOM    382  N   GLN A  25      13.484  -5.902   3.397  1.00  0.00           N  
ATOM    383  CA  GLN A  25      14.842  -6.369   3.143  1.00  0.00           C  
ATOM    384  C   GLN A  25      15.733  -5.232   2.656  1.00  0.00           C  
ATOM    385  O   GLN A  25      16.903  -5.144   3.030  1.00  0.00           O  
ATOM    386  CB  GLN A  25      14.831  -7.500   2.113  1.00  0.00           C  
ATOM    387  CG  GLN A  25      14.509  -8.861   2.708  1.00  0.00           C  
ATOM    388  CD  GLN A  25      15.744  -9.591   3.198  1.00  0.00           C  
ATOM    389  OE1 GLN A  25      16.443 -10.243   2.422  1.00  0.00           O  
ATOM    390  NE2 GLN A  25      16.020  -9.483   4.492  1.00  0.00           N  
ATOM    391  H   GLN A  25      12.825  -5.933   2.672  1.00  0.00           H  
ATOM    392  HA  GLN A  25      15.239  -6.748   4.074  1.00  0.00           H  
ATOM    393  HB2 GLN A  25      14.092  -7.276   1.359  1.00  0.00           H  
ATOM    394  HB3 GLN A  25      15.804  -7.556   1.647  1.00  0.00           H  
ATOM    395  HG2 GLN A  25      13.835  -8.727   3.541  1.00  0.00           H  
ATOM    396  HG3 GLN A  25      14.029  -9.465   1.951  1.00  0.00           H  
ATOM    397 HE21 GLN A  25      15.419  -8.947   5.051  1.00  0.00           H  
ATOM    398 HE22 GLN A  25      16.813  -9.945   4.837  1.00  0.00           H  
ATOM    399  N   LEU A  26      15.175  -4.362   1.819  1.00  0.00           N  
ATOM    400  CA  LEU A  26      15.923  -3.233   1.280  1.00  0.00           C  
ATOM    401  C   LEU A  26      16.479  -2.357   2.401  1.00  0.00           C  
ATOM    402  O   LEU A  26      17.691  -2.278   2.596  1.00  0.00           O  
ATOM    403  CB  LEU A  26      15.032  -2.398   0.359  1.00  0.00           C  
ATOM    404  CG  LEU A  26      14.742  -3.029  -1.003  1.00  0.00           C  
ATOM    405  CD1 LEU A  26      13.683  -2.231  -1.746  1.00  0.00           C  
ATOM    406  CD2 LEU A  26      16.017  -3.125  -1.827  1.00  0.00           C  
ATOM    407  H   LEU A  26      14.238  -4.485   1.556  1.00  0.00           H  
ATOM    408  HA  LEU A  26      16.748  -3.626   0.707  1.00  0.00           H  
ATOM    409  HB2 LEU A  26      14.091  -2.226   0.861  1.00  0.00           H  
ATOM    410  HB3 LEU A  26      15.512  -1.446   0.194  1.00  0.00           H  
ATOM    411  HG  LEU A  26      14.363  -4.030  -0.856  1.00  0.00           H  
ATOM    412 HD11 LEU A  26      13.090  -1.672  -1.037  1.00  0.00           H  
ATOM    413 HD12 LEU A  26      14.162  -1.547  -2.431  1.00  0.00           H  
ATOM    414 HD13 LEU A  26      13.045  -2.904  -2.299  1.00  0.00           H  
ATOM    415 HD21 LEU A  26      16.486  -2.153  -1.878  1.00  0.00           H  
ATOM    416 HD22 LEU A  26      16.694  -3.826  -1.362  1.00  0.00           H  
ATOM    417 HD23 LEU A  26      15.778  -3.462  -2.824  1.00  0.00           H  
ATOM    418  N   GLU A  27      15.584  -1.700   3.133  1.00  0.00           N  
ATOM    419  CA  GLU A  27      15.987  -0.831   4.232  1.00  0.00           C  
ATOM    420  C   GLU A  27      16.111  -1.618   5.534  1.00  0.00           C  
ATOM    421  O   GLU A  27      15.448  -1.309   6.525  1.00  0.00           O  
ATOM    422  CB  GLU A  27      14.980   0.309   4.402  1.00  0.00           C  
ATOM    423  CG  GLU A  27      13.571  -0.167   4.713  1.00  0.00           C  
ATOM    424  CD  GLU A  27      12.799   0.818   5.571  1.00  0.00           C  
ATOM    425  OE1 GLU A  27      13.443   1.612   6.289  1.00  0.00           O  
ATOM    426  OE2 GLU A  27      11.551   0.795   5.523  1.00  0.00           O  
ATOM    427  H   GLU A  27      14.631  -1.804   2.928  1.00  0.00           H  
ATOM    428  HA  GLU A  27      16.952  -0.412   3.986  1.00  0.00           H  
ATOM    429  HB2 GLU A  27      15.309   0.946   5.209  1.00  0.00           H  
ATOM    430  HB3 GLU A  27      14.950   0.885   3.490  1.00  0.00           H  
ATOM    431  HG2 GLU A  27      13.039  -0.307   3.786  1.00  0.00           H  
ATOM    432  HG3 GLU A  27      13.630  -1.109   5.238  1.00  0.00           H  
ATOM    433  N   HIS A  28      16.964  -2.636   5.526  1.00  0.00           N  
ATOM    434  CA  HIS A  28      17.173  -3.466   6.706  1.00  0.00           C  
ATOM    435  C   HIS A  28      18.114  -2.781   7.694  1.00  0.00           C  
ATOM    436  O   HIS A  28      17.712  -2.414   8.797  1.00  0.00           O  
ATOM    437  CB  HIS A  28      17.740  -4.829   6.306  1.00  0.00           C  
ATOM    438  CG  HIS A  28      17.614  -5.866   7.379  1.00  0.00           C  
ATOM    439  ND1 HIS A  28      17.829  -7.211   7.174  1.00  0.00           N  
ATOM    440  CD2 HIS A  28      17.287  -5.733   8.689  1.00  0.00           C  
ATOM    441  CE1 HIS A  28      17.629  -7.840   8.341  1.00  0.00           C  
ATOM    442  NE2 HIS A  28      17.300  -6.988   9.292  1.00  0.00           N  
ATOM    443  H   HIS A  28      17.465  -2.834   4.707  1.00  0.00           H  
ATOM    444  HA  HIS A  28      16.216  -3.610   7.183  1.00  0.00           H  
ATOM    445  HB2 HIS A  28      17.214  -5.187   5.434  1.00  0.00           H  
ATOM    446  HB3 HIS A  28      18.788  -4.719   6.069  1.00  0.00           H  
ATOM    447  HD1 HIS A  28      18.081  -7.633   6.327  1.00  0.00           H  
ATOM    448  HD2 HIS A  28      17.053  -4.808   9.194  1.00  0.00           H  
ATOM    449  HE1 HIS A  28      17.728  -8.906   8.483  1.00  0.00           H  
ATOM    450  N   GLU A  29      19.369  -2.613   7.288  1.00  0.00           N  
ATOM    451  CA  GLU A  29      20.367  -1.972   8.137  1.00  0.00           C  
ATOM    452  C   GLU A  29      20.253  -0.453   8.060  1.00  0.00           C  
ATOM    453  O   GLU A  29      20.542   0.250   9.028  1.00  0.00           O  
ATOM    454  CB  GLU A  29      21.773  -2.412   7.726  1.00  0.00           C  
ATOM    455  CG  GLU A  29      22.277  -3.627   8.488  1.00  0.00           C  
ATOM    456  CD  GLU A  29      22.688  -3.296   9.909  1.00  0.00           C  
ATOM    457  OE1 GLU A  29      21.809  -3.294  10.796  1.00  0.00           O  
ATOM    458  OE2 GLU A  29      23.889  -3.039  10.135  1.00  0.00           O  
ATOM    459  H   GLU A  29      19.630  -2.927   6.397  1.00  0.00           H  
ATOM    460  HA  GLU A  29      20.184  -2.284   9.154  1.00  0.00           H  
ATOM    461  HB2 GLU A  29      21.771  -2.650   6.674  1.00  0.00           H  
ATOM    462  HB3 GLU A  29      22.459  -1.596   7.901  1.00  0.00           H  
ATOM    463  HG2 GLU A  29      21.491  -4.367   8.521  1.00  0.00           H  
ATOM    464  HG3 GLU A  29      23.131  -4.034   7.966  1.00  0.00           H  
ATOM    465  N   GLY A  30      19.831   0.046   6.903  1.00  0.00           N  
ATOM    466  CA  GLY A  30      19.687   1.479   6.723  1.00  0.00           C  
ATOM    467  C   GLY A  30      18.716   2.094   7.712  1.00  0.00           C  
ATOM    468  O   GLY A  30      18.314   1.450   8.680  1.00  0.00           O  
ATOM    469  H   GLY A  30      19.615  -0.563   6.167  1.00  0.00           H  
ATOM    470  HA2 GLY A  30      20.653   1.945   6.846  1.00  0.00           H  
ATOM    471  HA3 GLY A  30      19.332   1.671   5.721  1.00  0.00           H  
TER     475      NH2 A  31                                                      
ATOM    482  N   GLU B   1     -19.222  -3.256   4.063  1.00  0.00           N  
ATOM    483  CA  GLU B   1     -19.960  -2.302   3.244  1.00  0.00           C  
ATOM    484  C   GLU B   1     -19.133  -1.044   2.990  1.00  0.00           C  
ATOM    485  O   GLU B   1     -17.916  -1.043   3.173  1.00  0.00           O  
ATOM    486  CB  GLU B   1     -21.283  -1.935   3.922  1.00  0.00           C  
ATOM    487  CG  GLU B   1     -22.031  -3.131   4.490  1.00  0.00           C  
ATOM    488  CD  GLU B   1     -22.489  -2.908   5.919  1.00  0.00           C  
ATOM    489  OE1 GLU B   1     -23.003  -1.809   6.213  1.00  0.00           O  
ATOM    490  OE2 GLU B   1     -22.333  -3.834   6.743  1.00  0.00           O  
ATOM    491  H   GLU B   1     -19.358  -3.260   5.032  1.00  0.00           H  
ATOM    492  HA  GLU B   1     -20.168  -2.772   2.297  1.00  0.00           H  
ATOM    493  HB2 GLU B   1     -21.083  -1.244   4.728  1.00  0.00           H  
ATOM    494  HB3 GLU B   1     -21.922  -1.450   3.198  1.00  0.00           H  
ATOM    495  HG2 GLU B   1     -22.899  -3.321   3.876  1.00  0.00           H  
ATOM    496  HG3 GLU B   1     -21.380  -3.992   4.467  1.00  0.00           H  
ATOM    497  N   VAL B   2     -19.804   0.024   2.558  1.00  0.00           N  
ATOM    498  CA  VAL B   2     -19.137   1.293   2.265  1.00  0.00           C  
ATOM    499  C   VAL B   2     -18.099   1.649   3.329  1.00  0.00           C  
ATOM    500  O   VAL B   2     -16.924   1.334   3.183  1.00  0.00           O  
ATOM    501  CB  VAL B   2     -20.148   2.456   2.120  1.00  0.00           C  
ATOM    502  CG1 VAL B   2     -20.549   2.634   0.665  1.00  0.00           C  
ATOM    503  CG2 VAL B   2     -21.377   2.232   2.992  1.00  0.00           C  
ATOM    504  H   VAL B   2     -20.772  -0.046   2.425  1.00  0.00           H  
ATOM    505  HA  VAL B   2     -18.628   1.181   1.324  1.00  0.00           H  
ATOM    506  HB  VAL B   2     -19.664   3.366   2.447  1.00  0.00           H  
ATOM    507 HG11 VAL B   2     -20.826   1.678   0.248  1.00  0.00           H  
ATOM    508 HG12 VAL B   2     -21.388   3.311   0.603  1.00  0.00           H  
ATOM    509 HG13 VAL B   2     -19.717   3.041   0.109  1.00  0.00           H  
ATOM    510 HG21 VAL B   2     -21.138   1.529   3.778  1.00  0.00           H  
ATOM    511 HG22 VAL B   2     -21.684   3.169   3.431  1.00  0.00           H  
ATOM    512 HG23 VAL B   2     -22.180   1.835   2.389  1.00  0.00           H  
ATOM    513  N   GLN B   3     -18.538   2.309   4.390  1.00  0.00           N  
ATOM    514  CA  GLN B   3     -17.644   2.715   5.472  1.00  0.00           C  
ATOM    515  C   GLN B   3     -16.867   1.526   6.032  1.00  0.00           C  
ATOM    516  O   GLN B   3     -15.769   1.687   6.564  1.00  0.00           O  
ATOM    517  CB  GLN B   3     -18.442   3.386   6.591  1.00  0.00           C  
ATOM    518  CG  GLN B   3     -19.383   4.473   6.102  1.00  0.00           C  
ATOM    519  CD  GLN B   3     -19.864   5.375   7.221  1.00  0.00           C  
ATOM    520  OE1 GLN B   3     -19.127   5.658   8.165  1.00  0.00           O  
ATOM    521  NE2 GLN B   3     -21.107   5.832   7.121  1.00  0.00           N  
ATOM    522  H   GLN B   3     -19.482   2.532   4.446  1.00  0.00           H  
ATOM    523  HA  GLN B   3     -16.942   3.429   5.069  1.00  0.00           H  
ATOM    524  HB2 GLN B   3     -19.029   2.634   7.100  1.00  0.00           H  
ATOM    525  HB3 GLN B   3     -17.751   3.827   7.295  1.00  0.00           H  
ATOM    526  HG2 GLN B   3     -18.866   5.076   5.370  1.00  0.00           H  
ATOM    527  HG3 GLN B   3     -20.241   4.007   5.640  1.00  0.00           H  
ATOM    528 HE21 GLN B   3     -21.636   5.564   6.342  1.00  0.00           H  
ATOM    529 HE22 GLN B   3     -21.444   6.416   7.832  1.00  0.00           H  
ATOM    530  N   ALA B   4     -17.444   0.335   5.917  1.00  0.00           N  
ATOM    531  CA  ALA B   4     -16.801  -0.875   6.421  1.00  0.00           C  
ATOM    532  C   ALA B   4     -15.562  -1.230   5.605  1.00  0.00           C  
ATOM    533  O   ALA B   4     -14.622  -1.838   6.118  1.00  0.00           O  
ATOM    534  CB  ALA B   4     -17.783  -2.034   6.429  1.00  0.00           C  
ATOM    535  H   ALA B   4     -18.323   0.269   5.487  1.00  0.00           H  
ATOM    536  HA  ALA B   4     -16.498  -0.686   7.441  1.00  0.00           H  
ATOM    537  HB1 ALA B   4     -18.787  -1.656   6.293  1.00  0.00           H  
ATOM    538  HB2 ALA B   4     -17.544  -2.715   5.625  1.00  0.00           H  
ATOM    539  HB3 ALA B   4     -17.719  -2.555   7.372  1.00  0.00           H  
ATOM    540  N   LEU B   5     -15.561  -0.839   4.336  1.00  0.00           N  
ATOM    541  CA  LEU B   5     -14.431  -1.106   3.452  1.00  0.00           C  
ATOM    542  C   LEU B   5     -13.720   0.194   3.119  1.00  0.00           C  
ATOM    543  O   LEU B   5     -12.494   0.288   3.155  1.00  0.00           O  
ATOM    544  CB  LEU B   5     -14.912  -1.774   2.164  1.00  0.00           C  
ATOM    545  CG  LEU B   5     -14.942  -3.304   2.191  1.00  0.00           C  
ATOM    546  CD1 LEU B   5     -15.784  -3.839   1.042  1.00  0.00           C  
ATOM    547  CD2 LEU B   5     -13.529  -3.868   2.130  1.00  0.00           C  
ATOM    548  H   LEU B   5     -16.336  -0.346   3.985  1.00  0.00           H  
ATOM    549  HA  LEU B   5     -13.749  -1.765   3.965  1.00  0.00           H  
ATOM    550  HB2 LEU B   5     -15.911  -1.421   1.956  1.00  0.00           H  
ATOM    551  HB3 LEU B   5     -14.267  -1.461   1.359  1.00  0.00           H  
ATOM    552  HG  LEU B   5     -15.395  -3.631   3.116  1.00  0.00           H  
ATOM    553 HD11 LEU B   5     -16.639  -3.196   0.893  1.00  0.00           H  
ATOM    554 HD12 LEU B   5     -15.188  -3.861   0.141  1.00  0.00           H  
ATOM    555 HD13 LEU B   5     -16.120  -4.837   1.276  1.00  0.00           H  
ATOM    556 HD21 LEU B   5     -12.817  -3.058   2.100  1.00  0.00           H  
ATOM    557 HD22 LEU B   5     -13.348  -4.475   3.004  1.00  0.00           H  
ATOM    558 HD23 LEU B   5     -13.421  -4.475   1.243  1.00  0.00           H  
ATOM    559  N   LYS B   6     -14.526   1.193   2.804  1.00  0.00           N  
ATOM    560  CA  LYS B   6     -14.052   2.522   2.463  1.00  0.00           C  
ATOM    561  C   LYS B   6     -12.980   3.004   3.444  1.00  0.00           C  
ATOM    562  O   LYS B   6     -12.076   3.752   3.071  1.00  0.00           O  
ATOM    563  CB  LYS B   6     -15.248   3.475   2.472  1.00  0.00           C  
ATOM    564  CG  LYS B   6     -14.875   4.951   2.477  1.00  0.00           C  
ATOM    565  CD  LYS B   6     -15.744   5.749   1.517  1.00  0.00           C  
ATOM    566  CE  LYS B   6     -17.160   5.909   2.049  1.00  0.00           C  
ATOM    567  NZ  LYS B   6     -17.387   7.265   2.621  1.00  0.00           N  
ATOM    568  H   LYS B   6     -15.491   1.029   2.806  1.00  0.00           H  
ATOM    569  HA  LYS B   6     -13.634   2.488   1.469  1.00  0.00           H  
ATOM    570  HB2 LYS B   6     -15.856   3.281   1.600  1.00  0.00           H  
ATOM    571  HB3 LYS B   6     -15.835   3.268   3.354  1.00  0.00           H  
ATOM    572  HG2 LYS B   6     -15.005   5.341   3.473  1.00  0.00           H  
ATOM    573  HG3 LYS B   6     -13.841   5.051   2.179  1.00  0.00           H  
ATOM    574  HD2 LYS B   6     -15.309   6.727   1.382  1.00  0.00           H  
ATOM    575  HD3 LYS B   6     -15.782   5.234   0.568  1.00  0.00           H  
ATOM    576  HE2 LYS B   6     -17.855   5.749   1.239  1.00  0.00           H  
ATOM    577  HE3 LYS B   6     -17.327   5.171   2.819  1.00  0.00           H  
ATOM    578  HZ1 LYS B   6     -16.719   7.946   2.205  1.00  0.00           H  
ATOM    579  HZ2 LYS B   6     -18.357   7.582   2.416  1.00  0.00           H  
ATOM    580  HZ3 LYS B   6     -17.251   7.246   3.651  1.00  0.00           H  
ATOM    581  N   LYS B   7     -13.097   2.583   4.700  1.00  0.00           N  
ATOM    582  CA  LYS B   7     -12.147   2.987   5.731  1.00  0.00           C  
ATOM    583  C   LYS B   7     -10.971   2.015   5.834  1.00  0.00           C  
ATOM    584  O   LYS B   7      -9.930   2.354   6.398  1.00  0.00           O  
ATOM    585  CB  LYS B   7     -12.853   3.094   7.085  1.00  0.00           C  
ATOM    586  CG  LYS B   7     -13.275   4.511   7.440  1.00  0.00           C  
ATOM    587  CD  LYS B   7     -14.784   4.685   7.350  1.00  0.00           C  
ATOM    588  CE  LYS B   7     -15.188   5.389   6.065  1.00  0.00           C  
ATOM    589  NZ  LYS B   7     -16.410   6.221   6.248  1.00  0.00           N  
ATOM    590  H   LYS B   7     -13.845   1.995   4.941  1.00  0.00           H  
ATOM    591  HA  LYS B   7     -11.766   3.960   5.461  1.00  0.00           H  
ATOM    592  HB2 LYS B   7     -13.734   2.470   7.069  1.00  0.00           H  
ATOM    593  HB3 LYS B   7     -12.185   2.737   7.856  1.00  0.00           H  
ATOM    594  HG2 LYS B   7     -12.958   4.728   8.449  1.00  0.00           H  
ATOM    595  HG3 LYS B   7     -12.801   5.199   6.755  1.00  0.00           H  
ATOM    596  HD2 LYS B   7     -15.252   3.712   7.379  1.00  0.00           H  
ATOM    597  HD3 LYS B   7     -15.119   5.272   8.194  1.00  0.00           H  
ATOM    598  HE2 LYS B   7     -14.376   6.025   5.748  1.00  0.00           H  
ATOM    599  HE3 LYS B   7     -15.380   4.644   5.307  1.00  0.00           H  
ATOM    600  HZ1 LYS B   7     -16.962   5.873   7.057  1.00  0.00           H  
ATOM    601  HZ2 LYS B   7     -16.144   7.212   6.424  1.00  0.00           H  
ATOM    602  HZ3 LYS B   7     -17.003   6.180   5.394  1.00  0.00           H  
ATOM    603  N   ARG B   8     -11.136   0.808   5.301  1.00  0.00           N  
ATOM    604  CA  ARG B   8     -10.078  -0.194   5.358  1.00  0.00           C  
ATOM    605  C   ARG B   8      -9.033   0.032   4.264  1.00  0.00           C  
ATOM    606  O   ARG B   8      -7.876  -0.366   4.410  1.00  0.00           O  
ATOM    607  CB  ARG B   8     -10.672  -1.606   5.261  1.00  0.00           C  
ATOM    608  CG  ARG B   8     -10.935  -2.088   3.838  1.00  0.00           C  
ATOM    609  CD  ARG B   8     -10.093  -3.308   3.494  1.00  0.00           C  
ATOM    610  NE  ARG B   8     -10.916  -4.497   3.278  1.00  0.00           N  
ATOM    611  CZ  ARG B   8     -11.360  -5.282   4.258  1.00  0.00           C  
ATOM    612  NH1 ARG B   8     -11.068  -5.008   5.524  1.00  0.00           N  
ATOM    613  NH2 ARG B   8     -12.101  -6.343   3.971  1.00  0.00           N  
ATOM    614  H   ARG B   8     -11.986   0.584   4.869  1.00  0.00           H  
ATOM    615  HA  ARG B   8      -9.591  -0.092   6.317  1.00  0.00           H  
ATOM    616  HB2 ARG B   8      -9.990  -2.298   5.731  1.00  0.00           H  
ATOM    617  HB3 ARG B   8     -11.608  -1.623   5.799  1.00  0.00           H  
ATOM    618  HG2 ARG B   8     -11.978  -2.350   3.746  1.00  0.00           H  
ATOM    619  HG3 ARG B   8     -10.701  -1.293   3.146  1.00  0.00           H  
ATOM    620  HD2 ARG B   8      -9.534  -3.102   2.594  1.00  0.00           H  
ATOM    621  HD3 ARG B   8      -9.406  -3.499   4.305  1.00  0.00           H  
ATOM    622  HE  ARG B   8     -11.150  -4.722   2.354  1.00  0.00           H  
ATOM    623 HH11 ARG B   8     -10.511  -4.209   5.749  1.00  0.00           H  
ATOM    624 HH12 ARG B   8     -11.405  -5.602   6.254  1.00  0.00           H  
ATOM    625 HH21 ARG B   8     -12.326  -6.554   3.020  1.00  0.00           H  
ATOM    626 HH22 ARG B   8     -12.435  -6.934   4.706  1.00  0.00           H  
ATOM    627  N   VAL B   9      -9.441   0.673   3.172  1.00  0.00           N  
ATOM    628  CA  VAL B   9      -8.532   0.945   2.065  1.00  0.00           C  
ATOM    629  C   VAL B   9      -7.423   1.902   2.490  1.00  0.00           C  
ATOM    630  O   VAL B   9      -6.267   1.742   2.098  1.00  0.00           O  
ATOM    631  CB  VAL B   9      -9.277   1.538   0.851  1.00  0.00           C  
ATOM    632  CG1 VAL B   9      -8.318   1.787  -0.305  1.00  0.00           C  
ATOM    633  CG2 VAL B   9     -10.407   0.617   0.420  1.00  0.00           C  
ATOM    634  H   VAL B   9     -10.374   0.968   3.110  1.00  0.00           H  
ATOM    635  HA  VAL B   9      -8.087   0.009   1.764  1.00  0.00           H  
ATOM    636  HB  VAL B   9      -9.705   2.485   1.144  1.00  0.00           H  
ATOM    637 HG11 VAL B   9      -7.311   1.887   0.072  1.00  0.00           H  
ATOM    638 HG12 VAL B   9      -8.362   0.957  -0.995  1.00  0.00           H  
ATOM    639 HG13 VAL B   9      -8.600   2.695  -0.817  1.00  0.00           H  
ATOM    640 HG21 VAL B   9     -10.826   0.129   1.287  1.00  0.00           H  
ATOM    641 HG22 VAL B   9     -11.174   1.194  -0.074  1.00  0.00           H  
ATOM    642 HG23 VAL B   9     -10.023  -0.129  -0.261  1.00  0.00           H  
ATOM    643  N   GLN B  10      -7.781   2.897   3.294  1.00  0.00           N  
ATOM    644  CA  GLN B  10      -6.813   3.879   3.771  1.00  0.00           C  
ATOM    645  C   GLN B  10      -5.686   3.208   4.554  1.00  0.00           C  
ATOM    646  O   GLN B  10      -4.620   3.792   4.744  1.00  0.00           O  
ATOM    647  CB  GLN B  10      -7.505   4.927   4.645  1.00  0.00           C  
ATOM    648  CG  GLN B  10      -8.125   4.352   5.908  1.00  0.00           C  
ATOM    649  CD  GLN B  10      -7.577   4.990   7.171  1.00  0.00           C  
ATOM    650  OE1 GLN B  10      -7.780   6.178   7.419  1.00  0.00           O  
ATOM    651  NE2 GLN B  10      -6.877   4.199   7.976  1.00  0.00           N  
ATOM    652  H   GLN B  10      -8.718   2.974   3.573  1.00  0.00           H  
ATOM    653  HA  GLN B  10      -6.390   4.369   2.907  1.00  0.00           H  
ATOM    654  HB2 GLN B  10      -6.780   5.674   4.932  1.00  0.00           H  
ATOM    655  HB3 GLN B  10      -8.287   5.398   4.068  1.00  0.00           H  
ATOM    656  HG2 GLN B  10      -9.192   4.515   5.877  1.00  0.00           H  
ATOM    657  HG3 GLN B  10      -7.925   3.291   5.942  1.00  0.00           H  
ATOM    658 HE21 GLN B  10      -6.756   3.262   7.715  1.00  0.00           H  
ATOM    659 HE22 GLN B  10      -6.511   4.584   8.800  1.00  0.00           H  
ATOM    660  N   ALA B  11      -5.928   1.983   5.015  1.00  0.00           N  
ATOM    661  CA  ALA B  11      -4.931   1.246   5.782  1.00  0.00           C  
ATOM    662  C   ALA B  11      -4.015   0.420   4.879  1.00  0.00           C  
ATOM    663  O   ALA B  11      -3.261  -0.426   5.360  1.00  0.00           O  
ATOM    664  CB  ALA B  11      -5.615   0.347   6.801  1.00  0.00           C  
ATOM    665  H   ALA B  11      -6.798   1.567   4.839  1.00  0.00           H  
ATOM    666  HA  ALA B  11      -4.331   1.965   6.321  1.00  0.00           H  
ATOM    667  HB1 ALA B  11      -6.575   0.033   6.419  1.00  0.00           H  
ATOM    668  HB2 ALA B  11      -4.999  -0.521   6.987  1.00  0.00           H  
ATOM    669  HB3 ALA B  11      -5.756   0.893   7.724  1.00  0.00           H  
ATOM    670  N   LEU B  12      -4.074   0.667   3.571  1.00  0.00           N  
ATOM    671  CA  LEU B  12      -3.237  -0.061   2.622  1.00  0.00           C  
ATOM    672  C   LEU B  12      -2.360   0.902   1.827  1.00  0.00           C  
ATOM    673  O   LEU B  12      -1.146   0.722   1.731  1.00  0.00           O  
ATOM    674  CB  LEU B  12      -4.093  -0.889   1.656  1.00  0.00           C  
ATOM    675  CG  LEU B  12      -5.431  -1.383   2.213  1.00  0.00           C  
ATOM    676  CD1 LEU B  12      -6.411  -1.652   1.082  1.00  0.00           C  
ATOM    677  CD2 LEU B  12      -5.233  -2.635   3.051  1.00  0.00           C  
ATOM    678  H   LEU B  12      -4.688   1.354   3.238  1.00  0.00           H  
ATOM    679  HA  LEU B  12      -2.600  -0.726   3.185  1.00  0.00           H  
ATOM    680  HB2 LEU B  12      -4.291  -0.288   0.781  1.00  0.00           H  
ATOM    681  HB3 LEU B  12      -3.518  -1.752   1.351  1.00  0.00           H  
ATOM    682  HG  LEU B  12      -5.856  -0.618   2.846  1.00  0.00           H  
ATOM    683 HD11 LEU B  12      -5.998  -2.396   0.417  1.00  0.00           H  
ATOM    684 HD12 LEU B  12      -7.343  -2.013   1.490  1.00  0.00           H  
ATOM    685 HD13 LEU B  12      -6.588  -0.739   0.534  1.00  0.00           H  
ATOM    686 HD21 LEU B  12      -4.443  -2.469   3.768  1.00  0.00           H  
ATOM    687 HD22 LEU B  12      -6.149  -2.868   3.573  1.00  0.00           H  
ATOM    688 HD23 LEU B  12      -4.966  -3.461   2.407  1.00  0.00           H  
ATOM    689  N   LYS B  13      -2.991   1.921   1.254  1.00  0.00           N  
ATOM    690  CA  LYS B  13      -2.282   2.917   0.458  1.00  0.00           C  
ATOM    691  C   LYS B  13      -1.567   3.936   1.344  1.00  0.00           C  
ATOM    692  O   LYS B  13      -0.615   4.585   0.911  1.00  0.00           O  
ATOM    693  CB  LYS B  13      -3.253   3.634  -0.480  1.00  0.00           C  
ATOM    694  CG  LYS B  13      -4.426   4.283   0.237  1.00  0.00           C  
ATOM    695  CD  LYS B  13      -4.165   5.756   0.496  1.00  0.00           C  
ATOM    696  CE  LYS B  13      -5.336   6.619   0.052  1.00  0.00           C  
ATOM    697  NZ  LYS B  13      -4.909   8.005  -0.285  1.00  0.00           N  
ATOM    698  H   LYS B  13      -3.960   2.003   1.367  1.00  0.00           H  
ATOM    699  HA  LYS B  13      -1.545   2.401  -0.136  1.00  0.00           H  
ATOM    700  HB2 LYS B  13      -2.717   4.404  -1.015  1.00  0.00           H  
ATOM    701  HB3 LYS B  13      -3.643   2.921  -1.190  1.00  0.00           H  
ATOM    702  HG2 LYS B  13      -5.310   4.186  -0.376  1.00  0.00           H  
ATOM    703  HG3 LYS B  13      -4.582   3.784   1.182  1.00  0.00           H  
ATOM    704  HD2 LYS B  13      -4.003   5.903   1.553  1.00  0.00           H  
ATOM    705  HD3 LYS B  13      -3.283   6.052  -0.051  1.00  0.00           H  
ATOM    706  HE2 LYS B  13      -5.789   6.169  -0.819  1.00  0.00           H  
ATOM    707  HE3 LYS B  13      -6.061   6.660   0.853  1.00  0.00           H  
ATOM    708  HZ1 LYS B  13      -3.913   8.010  -0.585  1.00  0.00           H  
ATOM    709  HZ2 LYS B  13      -5.493   8.381  -1.059  1.00  0.00           H  
ATOM    710  HZ3 LYS B  13      -5.013   8.623   0.545  1.00  0.00           H  
ATOM    711  N   ALA B  14      -2.030   4.075   2.582  1.00  0.00           N  
ATOM    712  CA  ALA B  14      -1.430   5.020   3.519  1.00  0.00           C  
ATOM    713  C   ALA B  14       0.056   4.738   3.715  1.00  0.00           C  
ATOM    714  O   ALA B  14       0.892   5.627   3.557  1.00  0.00           O  
ATOM    715  CB  ALA B  14      -2.157   4.972   4.854  1.00  0.00           C  
ATOM    716  H   ALA B  14      -2.793   3.533   2.873  1.00  0.00           H  
ATOM    717  HA  ALA B  14      -1.546   6.013   3.110  1.00  0.00           H  
ATOM    718  HB1 ALA B  14      -2.331   3.943   5.133  1.00  0.00           H  
ATOM    719  HB2 ALA B  14      -1.552   5.451   5.610  1.00  0.00           H  
ATOM    720  HB3 ALA B  14      -3.102   5.487   4.769  1.00  0.00           H  
ATOM    721  N   ARG B  15       0.377   3.496   4.062  1.00  0.00           N  
ATOM    722  CA  ARG B  15       1.763   3.099   4.282  1.00  0.00           C  
ATOM    723  C   ARG B  15       2.424   2.671   2.975  1.00  0.00           C  
ATOM    724  O   ARG B  15       3.617   2.890   2.771  1.00  0.00           O  
ATOM    725  CB  ARG B  15       1.831   1.959   5.301  1.00  0.00           C  
ATOM    726  CG  ARG B  15       3.245   1.483   5.590  1.00  0.00           C  
ATOM    727  CD  ARG B  15       4.068   2.560   6.277  1.00  0.00           C  
ATOM    728  NE  ARG B  15       5.319   2.032   6.816  1.00  0.00           N  
ATOM    729  CZ  ARG B  15       6.345   2.793   7.191  1.00  0.00           C  
ATOM    730  NH1 ARG B  15       6.274   4.114   7.087  1.00  0.00           N  
ATOM    731  NH2 ARG B  15       7.446   2.230   7.672  1.00  0.00           N  
ATOM    732  H   ARG B  15      -0.334   2.832   4.175  1.00  0.00           H  
ATOM    733  HA  ARG B  15       2.294   3.953   4.676  1.00  0.00           H  
ATOM    734  HB2 ARG B  15       1.391   2.294   6.229  1.00  0.00           H  
ATOM    735  HB3 ARG B  15       1.261   1.122   4.924  1.00  0.00           H  
ATOM    736  HG2 ARG B  15       3.199   0.615   6.231  1.00  0.00           H  
ATOM    737  HG3 ARG B  15       3.722   1.217   4.657  1.00  0.00           H  
ATOM    738  HD2 ARG B  15       4.295   3.334   5.560  1.00  0.00           H  
ATOM    739  HD3 ARG B  15       3.486   2.978   7.085  1.00  0.00           H  
ATOM    740  HE  ARG B  15       5.399   1.059   6.904  1.00  0.00           H  
ATOM    741 HH11 ARG B  15       5.446   4.545   6.727  1.00  0.00           H  
ATOM    742 HH12 ARG B  15       7.048   4.680   7.370  1.00  0.00           H  
ATOM    743 HH21 ARG B  15       7.504   1.236   7.752  1.00  0.00           H  
ATOM    744 HH22 ARG B  15       8.217   2.802   7.953  1.00  0.00           H  
ATOM    745  N   ASN B  16       1.640   2.057   2.097  1.00  0.00           N  
ATOM    746  CA  ASN B  16       2.148   1.593   0.810  1.00  0.00           C  
ATOM    747  C   ASN B  16       2.644   2.761  -0.038  1.00  0.00           C  
ATOM    748  O   ASN B  16       3.712   2.689  -0.646  1.00  0.00           O  
ATOM    749  CB  ASN B  16       1.058   0.821   0.062  1.00  0.00           C  
ATOM    750  CG  ASN B  16       1.471   0.440  -1.347  1.00  0.00           C  
ATOM    751  OD1 ASN B  16       2.643   0.538  -1.710  1.00  0.00           O  
ATOM    752  ND2 ASN B  16       0.508   0.002  -2.150  1.00  0.00           N  
ATOM    753  H   ASN B  16       0.697   1.909   2.318  1.00  0.00           H  
ATOM    754  HA  ASN B  16       2.977   0.928   1.003  1.00  0.00           H  
ATOM    755  HB2 ASN B  16       0.832  -0.081   0.604  1.00  0.00           H  
ATOM    756  HB3 ASN B  16       0.169   1.431   0.005  1.00  0.00           H  
ATOM    757 HD21 ASN B  16      -0.404  -0.050  -1.792  1.00  0.00           H  
ATOM    758 HD22 ASN B  16       0.747  -0.252  -3.066  1.00  0.00           H  
ATOM    759  N   TYR B  17       1.862   3.835  -0.077  1.00  0.00           N  
ATOM    760  CA  TYR B  17       2.224   5.015  -0.855  1.00  0.00           C  
ATOM    761  C   TYR B  17       3.608   5.527  -0.466  1.00  0.00           C  
ATOM    762  O   TYR B  17       4.315   6.112  -1.285  1.00  0.00           O  
ATOM    763  CB  TYR B  17       1.183   6.120  -0.657  1.00  0.00           C  
ATOM    764  CG  TYR B  17       1.510   7.401  -1.394  1.00  0.00           C  
ATOM    765  CD1 TYR B  17       1.159   7.567  -2.727  1.00  0.00           C  
ATOM    766  CD2 TYR B  17       2.171   8.441  -0.754  1.00  0.00           C  
ATOM    767  CE1 TYR B  17       1.457   8.735  -3.402  1.00  0.00           C  
ATOM    768  CE2 TYR B  17       2.473   9.613  -1.423  1.00  0.00           C  
ATOM    769  CZ  TYR B  17       2.115   9.754  -2.747  1.00  0.00           C  
ATOM    770  OH  TYR B  17       2.413  10.919  -3.416  1.00  0.00           O  
ATOM    771  H   TYR B  17       1.021   3.833   0.427  1.00  0.00           H  
ATOM    772  HA  TYR B  17       2.240   4.731  -1.896  1.00  0.00           H  
ATOM    773  HB2 TYR B  17       0.225   5.771  -1.012  1.00  0.00           H  
ATOM    774  HB3 TYR B  17       1.109   6.351   0.395  1.00  0.00           H  
ATOM    775  HD1 TYR B  17       0.643   6.767  -3.238  1.00  0.00           H  
ATOM    776  HD2 TYR B  17       2.452   8.327   0.282  1.00  0.00           H  
ATOM    777  HE1 TYR B  17       1.176   8.845  -4.439  1.00  0.00           H  
ATOM    778  HE2 TYR B  17       2.988  10.411  -0.908  1.00  0.00           H  
ATOM    779  HH  TYR B  17       2.866  10.709  -4.236  1.00  0.00           H  
ATOM    780  N   ALA B  18       3.988   5.301   0.787  1.00  0.00           N  
ATOM    781  CA  ALA B  18       5.288   5.741   1.276  1.00  0.00           C  
ATOM    782  C   ALA B  18       6.400   4.839   0.760  1.00  0.00           C  
ATOM    783  O   ALA B  18       7.395   5.318   0.216  1.00  0.00           O  
ATOM    784  CB  ALA B  18       5.297   5.782   2.797  1.00  0.00           C  
ATOM    785  H   ALA B  18       3.382   4.830   1.396  1.00  0.00           H  
ATOM    786  HA  ALA B  18       5.458   6.744   0.910  1.00  0.00           H  
ATOM    787  HB1 ALA B  18       5.019   4.814   3.185  1.00  0.00           H  
ATOM    788  HB2 ALA B  18       6.288   6.039   3.143  1.00  0.00           H  
ATOM    789  HB3 ALA B  18       4.593   6.524   3.141  1.00  0.00           H  
ATOM    790  N   LEU B  19       6.229   3.530   0.925  1.00  0.00           N  
ATOM    791  CA  LEU B  19       7.231   2.579   0.459  1.00  0.00           C  
ATOM    792  C   LEU B  19       7.383   2.682  -1.051  1.00  0.00           C  
ATOM    793  O   LEU B  19       8.478   2.910  -1.559  1.00  0.00           O  
ATOM    794  CB  LEU B  19       6.862   1.140   0.839  1.00  0.00           C  
ATOM    795  CG  LEU B  19       6.041   0.978   2.120  1.00  0.00           C  
ATOM    796  CD1 LEU B  19       5.876  -0.494   2.464  1.00  0.00           C  
ATOM    797  CD2 LEU B  19       6.697   1.724   3.273  1.00  0.00           C  
ATOM    798  H   LEU B  19       5.415   3.204   1.359  1.00  0.00           H  
ATOM    799  HA  LEU B  19       8.170   2.835   0.923  1.00  0.00           H  
ATOM    800  HB2 LEU B  19       6.307   0.707   0.021  1.00  0.00           H  
ATOM    801  HB3 LEU B  19       7.779   0.581   0.957  1.00  0.00           H  
ATOM    802  HG  LEU B  19       5.058   1.395   1.965  1.00  0.00           H  
ATOM    803 HD11 LEU B  19       5.424  -1.010   1.630  1.00  0.00           H  
ATOM    804 HD12 LEU B  19       6.843  -0.925   2.674  1.00  0.00           H  
ATOM    805 HD13 LEU B  19       5.242  -0.591   3.334  1.00  0.00           H  
ATOM    806 HD21 LEU B  19       7.768   1.602   3.217  1.00  0.00           H  
ATOM    807 HD22 LEU B  19       6.450   2.774   3.209  1.00  0.00           H  
ATOM    808 HD23 LEU B  19       6.336   1.326   4.210  1.00  0.00           H  
ATOM    809  N   LYS B  20       6.266   2.519  -1.761  1.00  0.00           N  
ATOM    810  CA  LYS B  20       6.248   2.593  -3.222  1.00  0.00           C  
ATOM    811  C   LYS B  20       7.099   3.751  -3.737  1.00  0.00           C  
ATOM    812  O   LYS B  20       7.644   3.693  -4.839  1.00  0.00           O  
ATOM    813  CB  LYS B  20       4.812   2.753  -3.721  1.00  0.00           C  
ATOM    814  CG  LYS B  20       4.516   1.955  -4.982  1.00  0.00           C  
ATOM    815  CD  LYS B  20       3.203   1.198  -4.871  1.00  0.00           C  
ATOM    816  CE  LYS B  20       2.103   1.864  -5.682  1.00  0.00           C  
ATOM    817  NZ  LYS B  20       1.674   3.157  -5.080  1.00  0.00           N  
ATOM    818  H   LYS B  20       5.425   2.347  -1.287  1.00  0.00           H  
ATOM    819  HA  LYS B  20       6.648   1.667  -3.606  1.00  0.00           H  
ATOM    820  HB2 LYS B  20       4.137   2.428  -2.944  1.00  0.00           H  
ATOM    821  HB3 LYS B  20       4.631   3.797  -3.929  1.00  0.00           H  
ATOM    822  HG2 LYS B  20       4.458   2.634  -5.820  1.00  0.00           H  
ATOM    823  HG3 LYS B  20       5.316   1.249  -5.144  1.00  0.00           H  
ATOM    824  HD2 LYS B  20       3.346   0.193  -5.239  1.00  0.00           H  
ATOM    825  HD3 LYS B  20       2.903   1.164  -3.835  1.00  0.00           H  
ATOM    826  HE2 LYS B  20       2.470   2.047  -6.681  1.00  0.00           H  
ATOM    827  HE3 LYS B  20       1.254   1.198  -5.728  1.00  0.00           H  
ATOM    828  HZ1 LYS B  20       2.485   3.629  -4.631  1.00  0.00           H  
ATOM    829  HZ2 LYS B  20       1.288   3.783  -5.816  1.00  0.00           H  
ATOM    830  HZ3 LYS B  20       0.942   2.991  -4.361  1.00  0.00           H  
ATOM    831  N   GLN B  21       7.199   4.803  -2.937  1.00  0.00           N  
ATOM    832  CA  GLN B  21       7.969   5.980  -3.312  1.00  0.00           C  
ATOM    833  C   GLN B  21       9.448   5.826  -2.955  1.00  0.00           C  
ATOM    834  O   GLN B  21      10.324   6.247  -3.710  1.00  0.00           O  
ATOM    835  CB  GLN B  21       7.395   7.218  -2.623  1.00  0.00           C  
ATOM    836  CG  GLN B  21       8.135   8.504  -2.958  1.00  0.00           C  
ATOM    837  CD  GLN B  21       7.380   9.371  -3.946  1.00  0.00           C  
ATOM    838  OE1 GLN B  21       6.312   9.901  -3.637  1.00  0.00           O  
ATOM    839  NE2 GLN B  21       7.931   9.520  -5.145  1.00  0.00           N  
ATOM    840  H   GLN B  21       6.732   4.793  -2.074  1.00  0.00           H  
ATOM    841  HA  GLN B  21       7.881   6.104  -4.379  1.00  0.00           H  
ATOM    842  HB2 GLN B  21       6.364   7.335  -2.922  1.00  0.00           H  
ATOM    843  HB3 GLN B  21       7.437   7.072  -1.555  1.00  0.00           H  
ATOM    844  HG2 GLN B  21       8.282   9.067  -2.048  1.00  0.00           H  
ATOM    845  HG3 GLN B  21       9.095   8.252  -3.383  1.00  0.00           H  
ATOM    846 HE21 GLN B  21       8.783   9.069  -5.323  1.00  0.00           H  
ATOM    847 HE22 GLN B  21       7.464  10.076  -5.803  1.00  0.00           H  
ATOM    848  N   LYS B  22       9.721   5.245  -1.790  1.00  0.00           N  
ATOM    849  CA  LYS B  22      11.095   5.067  -1.327  1.00  0.00           C  
ATOM    850  C   LYS B  22      11.707   3.735  -1.768  1.00  0.00           C  
ATOM    851  O   LYS B  22      12.904   3.516  -1.581  1.00  0.00           O  
ATOM    852  CB  LYS B  22      11.151   5.177   0.196  1.00  0.00           C  
ATOM    853  CG  LYS B  22      10.267   4.165   0.905  1.00  0.00           C  
ATOM    854  CD  LYS B  22      11.078   3.238   1.798  1.00  0.00           C  
ATOM    855  CE  LYS B  22      11.215   3.798   3.205  1.00  0.00           C  
ATOM    856  NZ  LYS B  22      10.065   3.416   4.069  1.00  0.00           N  
ATOM    857  H   LYS B  22       8.982   4.945  -1.220  1.00  0.00           H  
ATOM    858  HA  LYS B  22      11.685   5.868  -1.748  1.00  0.00           H  
ATOM    859  HB2 LYS B  22      12.171   5.025   0.519  1.00  0.00           H  
ATOM    860  HB3 LYS B  22      10.833   6.167   0.487  1.00  0.00           H  
ATOM    861  HG2 LYS B  22       9.545   4.693   1.510  1.00  0.00           H  
ATOM    862  HG3 LYS B  22       9.754   3.573   0.161  1.00  0.00           H  
ATOM    863  HD2 LYS B  22      10.584   2.280   1.849  1.00  0.00           H  
ATOM    864  HD3 LYS B  22      12.062   3.115   1.371  1.00  0.00           H  
ATOM    865  HE2 LYS B  22      12.125   3.414   3.643  1.00  0.00           H  
ATOM    866  HE3 LYS B  22      11.270   4.875   3.147  1.00  0.00           H  
ATOM    867  HZ1 LYS B  22       9.196   3.354   3.501  1.00  0.00           H  
ATOM    868  HZ2 LYS B  22      10.242   2.492   4.514  1.00  0.00           H  
ATOM    869  HZ3 LYS B  22       9.928   4.126   4.816  1.00  0.00           H  
ATOM    870  N   VAL B  23      10.898   2.838  -2.338  1.00  0.00           N  
ATOM    871  CA  VAL B  23      11.401   1.531  -2.775  1.00  0.00           C  
ATOM    872  C   VAL B  23      12.741   1.663  -3.496  1.00  0.00           C  
ATOM    873  O   VAL B  23      13.724   1.021  -3.124  1.00  0.00           O  
ATOM    874  CB  VAL B  23      10.417   0.805  -3.713  1.00  0.00           C  
ATOM    875  CG1 VAL B  23      10.848  -0.640  -3.917  1.00  0.00           C  
ATOM    876  CG2 VAL B  23       9.004   0.868  -3.168  1.00  0.00           C  
ATOM    877  H   VAL B  23       9.950   3.052  -2.458  1.00  0.00           H  
ATOM    878  HA  VAL B  23      11.537   0.920  -1.892  1.00  0.00           H  
ATOM    879  HB  VAL B  23      10.433   1.302  -4.673  1.00  0.00           H  
ATOM    880 HG11 VAL B  23      11.913  -0.723  -3.758  1.00  0.00           H  
ATOM    881 HG12 VAL B  23      10.328  -1.273  -3.214  1.00  0.00           H  
ATOM    882 HG13 VAL B  23      10.609  -0.948  -4.925  1.00  0.00           H  
ATOM    883 HG21 VAL B  23       9.029   0.802  -2.090  1.00  0.00           H  
ATOM    884 HG22 VAL B  23       8.553   1.802  -3.460  1.00  0.00           H  
ATOM    885 HG23 VAL B  23       8.426   0.048  -3.566  1.00  0.00           H  
ATOM    886  N   GLN B  24      12.769   2.498  -4.529  1.00  0.00           N  
ATOM    887  CA  GLN B  24      13.984   2.718  -5.305  1.00  0.00           C  
ATOM    888  C   GLN B  24      15.039   3.437  -4.472  1.00  0.00           C  
ATOM    889  O   GLN B  24      16.237   3.190  -4.618  1.00  0.00           O  
ATOM    890  CB  GLN B  24      13.671   3.528  -6.563  1.00  0.00           C  
ATOM    891  CG  GLN B  24      12.822   4.760  -6.298  1.00  0.00           C  
ATOM    892  CD  GLN B  24      13.046   5.854  -7.325  1.00  0.00           C  
ATOM    893  OE1 GLN B  24      12.293   5.977  -8.291  1.00  0.00           O  
ATOM    894  NE2 GLN B  24      14.085   6.655  -7.119  1.00  0.00           N  
ATOM    895  H   GLN B  24      11.952   2.981  -4.775  1.00  0.00           H  
ATOM    896  HA  GLN B  24      14.370   1.753  -5.595  1.00  0.00           H  
ATOM    897  HB2 GLN B  24      14.600   3.846  -7.012  1.00  0.00           H  
ATOM    898  HB3 GLN B  24      13.143   2.896  -7.262  1.00  0.00           H  
ATOM    899  HG2 GLN B  24      11.781   4.477  -6.319  1.00  0.00           H  
ATOM    900  HG3 GLN B  24      13.069   5.149  -5.321  1.00  0.00           H  
ATOM    901 HE21 GLN B  24      14.641   6.498  -6.328  1.00  0.00           H  
ATOM    902 HE22 GLN B  24      14.253   7.370  -7.767  1.00  0.00           H  
ATOM    903  N   ALA B  25      14.586   4.331  -3.598  1.00  0.00           N  
ATOM    904  CA  ALA B  25      15.490   5.087  -2.741  1.00  0.00           C  
ATOM    905  C   ALA B  25      16.260   4.166  -1.801  1.00  0.00           C  
ATOM    906  O   ALA B  25      17.386   4.469  -1.404  1.00  0.00           O  
ATOM    907  CB  ALA B  25      14.713   6.125  -1.944  1.00  0.00           C  
ATOM    908  H   ALA B  25      13.621   4.483  -3.527  1.00  0.00           H  
ATOM    909  HA  ALA B  25      16.193   5.608  -3.374  1.00  0.00           H  
ATOM    910  HB1 ALA B  25      13.708   5.769  -1.773  1.00  0.00           H  
ATOM    911  HB2 ALA B  25      15.202   6.293  -0.996  1.00  0.00           H  
ATOM    912  HB3 ALA B  25      14.677   7.051  -2.499  1.00  0.00           H  
ATOM    913  N   LEU B  26      15.647   3.041  -1.448  1.00  0.00           N  
ATOM    914  CA  LEU B  26      16.278   2.077  -0.553  1.00  0.00           C  
ATOM    915  C   LEU B  26      17.336   1.261  -1.289  1.00  0.00           C  
ATOM    916  O   LEU B  26      18.511   1.272  -0.919  1.00  0.00           O  
ATOM    917  CB  LEU B  26      15.225   1.144   0.053  1.00  0.00           C  
ATOM    918  CG  LEU B  26      14.138   1.838   0.875  1.00  0.00           C  
ATOM    919  CD1 LEU B  26      13.258   0.810   1.568  1.00  0.00           C  
ATOM    920  CD2 LEU B  26      14.757   2.784   1.892  1.00  0.00           C  
ATOM    921  H   LEU B  26      14.750   2.854  -1.795  1.00  0.00           H  
ATOM    922  HA  LEU B  26      16.756   2.628   0.242  1.00  0.00           H  
ATOM    923  HB2 LEU B  26      14.749   0.603  -0.753  1.00  0.00           H  
ATOM    924  HB3 LEU B  26      15.729   0.435   0.692  1.00  0.00           H  
ATOM    925  HG  LEU B  26      13.513   2.418   0.213  1.00  0.00           H  
ATOM    926 HD11 LEU B  26      13.871  -0.002   1.931  1.00  0.00           H  
ATOM    927 HD12 LEU B  26      12.748   1.275   2.398  1.00  0.00           H  
ATOM    928 HD13 LEU B  26      12.532   0.426   0.867  1.00  0.00           H  
ATOM    929 HD21 LEU B  26      15.729   2.412   2.185  1.00  0.00           H  
ATOM    930 HD22 LEU B  26      14.865   3.765   1.453  1.00  0.00           H  
ATOM    931 HD23 LEU B  26      14.118   2.847   2.761  1.00  0.00           H  
ATOM    932  N   ARG B  27      16.913   0.551  -2.331  1.00  0.00           N  
ATOM    933  CA  ARG B  27      17.827  -0.272  -3.117  1.00  0.00           C  
ATOM    934  C   ARG B  27      18.963   0.569  -3.692  1.00  0.00           C  
ATOM    935  O   ARG B  27      20.106   0.116  -3.770  1.00  0.00           O  
ATOM    936  CB  ARG B  27      17.073  -0.970  -4.250  1.00  0.00           C  
ATOM    937  CG  ARG B  27      16.249  -0.023  -5.108  1.00  0.00           C  
ATOM    938  CD  ARG B  27      14.936  -0.659  -5.536  1.00  0.00           C  
ATOM    939  NE  ARG B  27      14.592  -0.325  -6.915  1.00  0.00           N  
ATOM    940  CZ  ARG B  27      13.744  -1.031  -7.660  1.00  0.00           C  
ATOM    941  NH1 ARG B  27      13.148  -2.107  -7.161  1.00  0.00           N  
ATOM    942  NH2 ARG B  27      13.491  -0.659  -8.907  1.00  0.00           N  
ATOM    943  H   ARG B  27      15.965   0.582  -2.577  1.00  0.00           H  
ATOM    944  HA  ARG B  27      18.246  -1.020  -2.461  1.00  0.00           H  
ATOM    945  HB2 ARG B  27      17.787  -1.469  -4.887  1.00  0.00           H  
ATOM    946  HB3 ARG B  27      16.407  -1.706  -3.824  1.00  0.00           H  
ATOM    947  HG2 ARG B  27      16.037   0.870  -4.540  1.00  0.00           H  
ATOM    948  HG3 ARG B  27      16.818   0.234  -5.989  1.00  0.00           H  
ATOM    949  HD2 ARG B  27      15.024  -1.731  -5.445  1.00  0.00           H  
ATOM    950  HD3 ARG B  27      14.151  -0.306  -4.882  1.00  0.00           H  
ATOM    951  HE  ARG B  27      15.016   0.466  -7.309  1.00  0.00           H  
ATOM    952 HH11 ARG B  27      13.333  -2.393  -6.222  1.00  0.00           H  
ATOM    953 HH12 ARG B  27      12.511  -2.632  -7.728  1.00  0.00           H  
ATOM    954 HH21 ARG B  27      13.937   0.151  -9.288  1.00  0.00           H  
ATOM    955 HH22 ARG B  27      12.855  -1.188  -9.468  1.00  0.00           H  
ATOM    956  N   HIS B  28      18.641   1.793  -4.095  1.00  0.00           N  
ATOM    957  CA  HIS B  28      19.635   2.697  -4.664  1.00  0.00           C  
ATOM    958  C   HIS B  28      20.523   3.286  -3.573  1.00  0.00           C  
ATOM    959  O   HIS B  28      21.692   2.923  -3.448  1.00  0.00           O  
ATOM    960  CB  HIS B  28      18.947   3.820  -5.440  1.00  0.00           C  
ATOM    961  CG  HIS B  28      18.289   3.360  -6.704  1.00  0.00           C  
ATOM    962  ND1 HIS B  28      18.143   2.036  -7.055  1.00  0.00           N  
ATOM    963  CD2 HIS B  28      17.728   4.079  -7.710  1.00  0.00           C  
ATOM    964  CE1 HIS B  28      17.514   1.993  -8.238  1.00  0.00           C  
ATOM    965  NE2 HIS B  28      17.240   3.205  -8.677  1.00  0.00           N  
ATOM    966  H   HIS B  28      17.713   2.097  -4.008  1.00  0.00           H  
ATOM    967  HA  HIS B  28      20.250   2.126  -5.343  1.00  0.00           H  
ATOM    968  HB2 HIS B  28      18.188   4.269  -4.816  1.00  0.00           H  
ATOM    969  HB3 HIS B  28      19.680   4.570  -5.701  1.00  0.00           H  
ATOM    970  HD1 HIS B  28      18.446   1.264  -6.534  1.00  0.00           H  
ATOM    971  HD2 HIS B  28      17.666   5.156  -7.761  1.00  0.00           H  
ATOM    972  HE1 HIS B  28      17.263   1.082  -8.762  1.00  0.00           H  
ATOM    973  N   LYS B  29      19.959   4.197  -2.786  1.00  0.00           N  
ATOM    974  CA  LYS B  29      20.700   4.838  -1.706  1.00  0.00           C  
ATOM    975  C   LYS B  29      20.862   3.891  -0.521  1.00  0.00           C  
ATOM    976  O   LYS B  29      19.922   3.196  -0.136  1.00  0.00           O  
ATOM    977  CB  LYS B  29      19.989   6.117  -1.261  1.00  0.00           C  
ATOM    978  CG  LYS B  29      20.934   7.278  -0.996  1.00  0.00           C  
ATOM    979  CD  LYS B  29      21.640   7.127   0.342  1.00  0.00           C  
ATOM    980  CE  LYS B  29      21.897   8.478   0.990  1.00  0.00           C  
ATOM    981  NZ  LYS B  29      20.692   8.994   1.696  1.00  0.00           N  
ATOM    982  H   LYS B  29      19.022   4.444  -2.936  1.00  0.00           H  
ATOM    983  HA  LYS B  29      21.679   5.093  -2.083  1.00  0.00           H  
ATOM    984  HB2 LYS B  29      19.294   6.416  -2.032  1.00  0.00           H  
ATOM    985  HB3 LYS B  29      19.440   5.914  -0.353  1.00  0.00           H  
ATOM    986  HG2 LYS B  29      21.676   7.311  -1.780  1.00  0.00           H  
ATOM    987  HG3 LYS B  29      20.368   8.197  -0.993  1.00  0.00           H  
ATOM    988  HD2 LYS B  29      21.021   6.536   1.000  1.00  0.00           H  
ATOM    989  HD3 LYS B  29      22.585   6.627   0.186  1.00  0.00           H  
ATOM    990  HE2 LYS B  29      22.703   8.374   1.702  1.00  0.00           H  
ATOM    991  HE3 LYS B  29      22.185   9.182   0.224  1.00  0.00           H  
ATOM    992  HZ1 LYS B  29      20.070   8.204   1.965  1.00  0.00           H  
ATOM    993  HZ2 LYS B  29      20.973   9.507   2.556  1.00  0.00           H  
ATOM    994  HZ3 LYS B  29      20.165   9.642   1.076  1.00  0.00           H  
ATOM    995  N   GLY B  30      22.060   3.870   0.053  1.00  0.00           N  
ATOM    996  CA  GLY B  30      22.324   3.007   1.189  1.00  0.00           C  
ATOM    997  C   GLY B  30      22.067   3.697   2.515  1.00  0.00           C  
ATOM    998  O   GLY B  30      21.637   4.850   2.550  1.00  0.00           O  
ATOM    999  H   GLY B  30      22.772   4.447  -0.297  1.00  0.00           H  
ATOM   1000  HA2 GLY B  30      21.688   2.137   1.120  1.00  0.00           H  
ATOM   1001  HA3 GLY B  30      23.355   2.689   1.154  1.00  0.00           H  
TER    1005      NH2 B  31                                                      
ENDMDL                                                                          
