# Supplementary material for: Comparative Performance of High-Throughput Methods for Protein pKa Predictions
Source: J Chem Inf Model. 2023 Aug 8;63(16):5169–81. doi: 10.1021/acs.jcim.3c00165 (PMC10466379; doi:10.1021/acs.jcim.3c00165)
Supplement: Supplementary file 3 — ci3c00165_si_003.zip [file ci3c00165_si_003.zip › curated_pdbs/1ans_curated_6.pdb]

MODEL        6                                                                  
ATOM      1  N   ARG A   1      -6.413   9.878   0.132  1.00  0.00           N  
ATOM      2  CA  ARG A   1      -5.539   8.720  -0.209  1.00  0.00           C  
ATOM      3  C   ARG A   1      -6.063   7.463   0.489  1.00  0.00           C  
ATOM      4  O   ARG A   1      -5.418   6.909   1.358  1.00  0.00           O  
ATOM      5  CB  ARG A   1      -4.110   9.005   0.256  1.00  0.00           C  
ATOM      6  CG  ARG A   1      -4.136   9.555   1.683  1.00  0.00           C  
ATOM      7  CD  ARG A   1      -3.111   8.808   2.538  1.00  0.00           C  
ATOM      8  NE  ARG A   1      -2.304   9.789   3.316  1.00  0.00           N  
ATOM      9  CZ  ARG A   1      -1.944   9.513   4.540  1.00  0.00           C  
ATOM     10  NH1 ARG A   1      -1.208   8.463   4.782  1.00  0.00           N  
ATOM     11  NH2 ARG A   1      -2.320  10.288   5.521  1.00  0.00           N  
ATOM     12  H1  ARG A   1      -6.979   9.650   0.973  1.00  0.00           H  
ATOM     13  H2  ARG A   1      -5.823  10.711   0.328  1.00  0.00           H  
ATOM     14  H3  ARG A   1      -7.046  10.081  -0.668  1.00  0.00           H  
ATOM     15  HA  ARG A   1      -5.546   8.567  -1.279  1.00  0.00           H  
ATOM     16  HB2 ARG A   1      -3.534   8.090   0.232  1.00  0.00           H  
ATOM     17  HB3 ARG A   1      -3.656   9.732  -0.400  1.00  0.00           H  
ATOM     18  HG2 ARG A   1      -3.894  10.608   1.667  1.00  0.00           H  
ATOM     19  HG3 ARG A   1      -5.121   9.418   2.104  1.00  0.00           H  
ATOM     20  HD2 ARG A   1      -3.624   8.144   3.218  1.00  0.00           H  
ATOM     21  HD3 ARG A   1      -2.459   8.233   1.896  1.00  0.00           H  
ATOM     22  HE  ARG A   1      -2.043  10.641   2.909  1.00  0.00           H  
ATOM     23 HH11 ARG A   1      -0.920   7.870   4.030  1.00  0.00           H  
ATOM     24 HH12 ARG A   1      -0.933   8.251   5.720  1.00  0.00           H  
ATOM     25 HH21 ARG A   1      -2.884  11.092   5.335  1.00  0.00           H  
ATOM     26 HH22 ARG A   1      -2.044  10.076   6.459  1.00  0.00           H  
ATOM     27  N   SER A   2      -7.227   7.007   0.117  1.00  0.00           N  
ATOM     28  CA  SER A   2      -7.790   5.787   0.760  1.00  0.00           C  
ATOM     29  C   SER A   2      -6.695   4.725   0.884  1.00  0.00           C  
ATOM     30  O   SER A   2      -6.481   4.161   1.938  1.00  0.00           O  
ATOM     31  CB  SER A   2      -8.932   5.242  -0.094  1.00  0.00           C  
ATOM     32  OG  SER A   2      -8.757   5.669  -1.439  1.00  0.00           O  
ATOM     33  H   SER A   2      -7.732   7.468  -0.585  1.00  0.00           H  
ATOM     34  HA  SER A   2      -8.162   6.036   1.744  1.00  0.00           H  
ATOM     35  HB2 SER A   2      -8.925   4.167  -0.059  1.00  0.00           H  
ATOM     36  HB3 SER A   2      -9.876   5.609   0.292  1.00  0.00           H  
ATOM     37  HG  SER A   2      -9.431   6.326  -1.632  1.00  0.00           H  
ATOM     38  N   CYS A   3      -5.988   4.463  -0.183  1.00  0.00           N  
ATOM     39  CA  CYS A   3      -4.901   3.468  -0.143  1.00  0.00           C  
ATOM     40  C   CYS A   3      -5.316   2.251   0.677  1.00  0.00           C  
ATOM     41  O   CYS A   3      -5.215   2.219   1.888  1.00  0.00           O  
ATOM     42  CB  CYS A   3      -3.679   4.133   0.455  1.00  0.00           C  
ATOM     43  SG  CYS A   3      -3.134   5.499  -0.620  1.00  0.00           S  
ATOM     44  H   CYS A   3      -6.158   4.936  -1.007  1.00  0.00           H  
ATOM     45  HA  CYS A   3      -4.673   3.142  -1.147  1.00  0.00           H  
ATOM     46  HB2 CYS A   3      -3.916   4.508   1.423  1.00  0.00           H  
ATOM     47  HB3 CYS A   3      -2.917   3.419   0.552  1.00  0.00           H  
ATOM     48  N   CYS A   4      -5.762   1.239  -0.005  1.00  0.00           N  
ATOM     49  CA  CYS A   4      -6.179  -0.019   0.663  1.00  0.00           C  
ATOM     50  C   CYS A   4      -5.018  -0.517   1.538  1.00  0.00           C  
ATOM     51  O   CYS A   4      -3.934   0.027   1.470  1.00  0.00           O  
ATOM     52  CB  CYS A   4      -6.494  -1.031  -0.441  1.00  0.00           C  
ATOM     53  SG  CYS A   4      -8.009  -0.543  -1.312  1.00  0.00           S  
ATOM     54  H   CYS A   4      -5.805   1.302  -0.979  1.00  0.00           H  
ATOM     55  HA  CYS A   4      -7.058   0.151   1.269  1.00  0.00           H  
ATOM     56  HB2 CYS A   4      -5.674  -1.061  -1.142  1.00  0.00           H  
ATOM     57  HB3 CYS A   4      -6.623  -1.992  -0.014  1.00  0.00           H  
ATOM     58  N   PRO A   5      -5.262  -1.530   2.341  1.00  0.00           N  
ATOM     59  CA  PRO A   5      -4.222  -2.086   3.229  1.00  0.00           C  
ATOM     60  C   PRO A   5      -3.169  -2.857   2.422  1.00  0.00           C  
ATOM     61  O   PRO A   5      -3.407  -3.275   1.307  1.00  0.00           O  
ATOM     62  CB  PRO A   5      -5.001  -2.995   4.183  1.00  0.00           C  
ATOM     63  CG  PRO A   5      -6.330  -3.334   3.474  1.00  0.00           C  
ATOM     64  CD  PRO A   5      -6.570  -2.218   2.440  1.00  0.00           C  
ATOM     65  HA  PRO A   5      -3.752  -1.294   3.790  1.00  0.00           H  
ATOM     66  HB2 PRO A   5      -4.437  -3.898   4.375  1.00  0.00           H  
ATOM     67  HB3 PRO A   5      -5.203  -2.478   5.108  1.00  0.00           H  
ATOM     68  HG2 PRO A   5      -6.250  -4.293   2.979  1.00  0.00           H  
ATOM     69  HG3 PRO A   5      -7.139  -3.350   4.188  1.00  0.00           H  
ATOM     70  HD2 PRO A   5      -6.854  -2.650   1.497  1.00  0.00           H  
ATOM     71  HD3 PRO A   5      -7.327  -1.533   2.789  1.00  0.00           H  
ATOM     72  N   CYS A   6      -1.994  -3.015   2.974  1.00  0.00           N  
ATOM     73  CA  CYS A   6      -0.903  -3.719   2.247  1.00  0.00           C  
ATOM     74  C   CYS A   6      -1.387  -5.052   1.670  1.00  0.00           C  
ATOM     75  O   CYS A   6      -1.516  -5.205   0.471  1.00  0.00           O  
ATOM     76  CB  CYS A   6       0.272  -3.967   3.185  1.00  0.00           C  
ATOM     77  SG  CYS A   6      -0.290  -4.270   4.879  1.00  0.00           S  
ATOM     78  H   CYS A   6      -1.822  -2.647   3.861  1.00  0.00           H  
ATOM     79  HA  CYS A   6      -0.561  -3.088   1.444  1.00  0.00           H  
ATOM     80  HB2 CYS A   6       0.823  -4.820   2.841  1.00  0.00           H  
ATOM     81  HB3 CYS A   6       0.911  -3.103   3.170  1.00  0.00           H  
ATOM     82  N   TYR A   7      -1.634  -6.025   2.506  1.00  0.00           N  
ATOM     83  CA  TYR A   7      -2.086  -7.355   1.994  1.00  0.00           C  
ATOM     84  C   TYR A   7      -3.105  -7.167   0.892  1.00  0.00           C  
ATOM     85  O   TYR A   7      -3.152  -7.919  -0.061  1.00  0.00           O  
ATOM     86  CB  TYR A   7      -2.740  -8.188   3.098  1.00  0.00           C  
ATOM     87  CG  TYR A   7      -3.057  -7.335   4.306  1.00  0.00           C  
ATOM     88  CD1 TYR A   7      -2.104  -7.174   5.319  1.00  0.00           C  
ATOM     89  CD2 TYR A   7      -4.305  -6.710   4.412  1.00  0.00           C  
ATOM     90  CE1 TYR A   7      -2.400  -6.388   6.439  1.00  0.00           C  
ATOM     91  CE2 TYR A   7      -4.600  -5.922   5.533  1.00  0.00           C  
ATOM     92  CZ  TYR A   7      -3.647  -5.761   6.545  1.00  0.00           C  
ATOM     93  OH  TYR A   7      -3.937  -4.985   7.649  1.00  0.00           O  
ATOM     94  H   TYR A   7      -1.510  -5.884   3.463  1.00  0.00           H  
ATOM     95  HA  TYR A   7      -1.237  -7.890   1.602  1.00  0.00           H  
ATOM     96  HB2 TYR A   7      -3.658  -8.615   2.719  1.00  0.00           H  
ATOM     97  HB3 TYR A   7      -2.077  -8.979   3.376  1.00  0.00           H  
ATOM     98  HD1 TYR A   7      -1.142  -7.657   5.236  1.00  0.00           H  
ATOM     99  HD2 TYR A   7      -5.040  -6.833   3.632  1.00  0.00           H  
ATOM    100  HE1 TYR A   7      -1.664  -6.264   7.220  1.00  0.00           H  
ATOM    101  HE2 TYR A   7      -5.562  -5.439   5.615  1.00  0.00           H  
ATOM    102  HH  TYR A   7      -3.538  -5.402   8.417  1.00  0.00           H  
ATOM    103  N   TRP A   8      -3.933  -6.186   1.019  1.00  0.00           N  
ATOM    104  CA  TRP A   8      -4.958  -5.983  -0.020  1.00  0.00           C  
ATOM    105  C   TRP A   8      -4.815  -4.584  -0.627  1.00  0.00           C  
ATOM    106  O   TRP A   8      -5.685  -3.751  -0.490  1.00  0.00           O  
ATOM    107  CB  TRP A   8      -6.348  -6.139   0.599  1.00  0.00           C  
ATOM    108  CG  TRP A   8      -7.365  -6.176  -0.490  1.00  0.00           C  
ATOM    109  CD1 TRP A   8      -7.088  -6.359  -1.796  1.00  0.00           C  
ATOM    110  CD2 TRP A   8      -8.804  -6.012  -0.401  1.00  0.00           C  
ATOM    111  NE1 TRP A   8      -8.259  -6.337  -2.515  1.00  0.00           N  
ATOM    112  CE2 TRP A   8      -9.345  -6.119  -1.703  1.00  0.00           C  
ATOM    113  CE3 TRP A   8      -9.689  -5.784   0.666  1.00  0.00           C  
ATOM    114  CZ2 TRP A   8     -10.703  -6.004  -1.940  1.00  0.00           C  
ATOM    115  CZ3 TRP A   8     -11.065  -5.658   0.428  1.00  0.00           C  
ATOM    116  CH2 TRP A   8     -11.568  -5.769  -0.877  1.00  0.00           C  
ATOM    117  H   TRP A   8      -3.888  -5.598   1.799  1.00  0.00           H  
ATOM    118  HA  TRP A   8      -4.819  -6.732  -0.782  1.00  0.00           H  
ATOM    119  HB2 TRP A   8      -6.389  -7.059   1.164  1.00  0.00           H  
ATOM    120  HB3 TRP A   8      -6.549  -5.303   1.252  1.00  0.00           H  
ATOM    121  HD1 TRP A   8      -6.115  -6.502  -2.208  1.00  0.00           H  
ATOM    122  HE1 TRP A   8      -8.332  -6.451  -3.486  1.00  0.00           H  
ATOM    123  HE3 TRP A   8      -9.307  -5.698   1.673  1.00  0.00           H  
ATOM    124  HZ2 TRP A   8     -11.088  -6.088  -2.945  1.00  0.00           H  
ATOM    125  HZ3 TRP A   8     -11.739  -5.480   1.251  1.00  0.00           H  
ATOM    126  HH2 TRP A   8     -12.620  -5.648  -1.065  1.00  0.00           H  
ATOM    127  N   GLY A   9      -3.723  -4.316  -1.287  1.00  0.00           N  
ATOM    128  CA  GLY A   9      -3.520  -2.961  -1.889  1.00  0.00           C  
ATOM    129  C   GLY A   9      -4.344  -2.808  -3.175  1.00  0.00           C  
ATOM    130  O   GLY A   9      -4.222  -1.829  -3.882  1.00  0.00           O  
ATOM    131  H   GLY A   9      -3.027  -5.001  -1.378  1.00  0.00           H  
ATOM    132  HA2 GLY A   9      -3.825  -2.208  -1.178  1.00  0.00           H  
ATOM    133  HA3 GLY A   9      -2.475  -2.827  -2.121  1.00  0.00           H  
ATOM    134  N   GLY A  10      -5.179  -3.757  -3.491  1.00  0.00           N  
ATOM    135  CA  GLY A  10      -5.993  -3.641  -4.729  1.00  0.00           C  
ATOM    136  C   GLY A  10      -7.474  -3.706  -4.377  1.00  0.00           C  
ATOM    137  O   GLY A  10      -8.298  -4.142  -5.157  1.00  0.00           O  
ATOM    138  H   GLY A  10      -5.271  -4.538  -2.923  1.00  0.00           H  
ATOM    139  HA2 GLY A  10      -5.773  -2.706  -5.207  1.00  0.00           H  
ATOM    140  HA3 GLY A  10      -5.754  -4.453  -5.388  1.00  0.00           H  
ATOM    141  N   CYS A  11      -7.805  -3.303  -3.193  1.00  0.00           N  
ATOM    142  CA  CYS A  11      -9.209  -3.356  -2.738  1.00  0.00           C  
ATOM    143  C   CYS A  11     -10.040  -2.197  -3.331  1.00  0.00           C  
ATOM    144  O   CYS A  11      -9.523  -1.375  -4.062  1.00  0.00           O  
ATOM    145  CB  CYS A  11      -9.182  -3.354  -1.208  1.00  0.00           C  
ATOM    146  SG  CYS A  11      -9.473  -1.696  -0.522  1.00  0.00           S  
ATOM    147  H   CYS A  11      -7.119  -2.990  -2.583  1.00  0.00           H  
ATOM    148  HA  CYS A  11      -9.638  -4.284  -3.074  1.00  0.00           H  
ATOM    149  HB2 CYS A  11      -9.918  -4.030  -0.855  1.00  0.00           H  
ATOM    150  HB3 CYS A  11      -8.225  -3.710  -0.879  1.00  0.00           H  
ATOM    151  N   PRO A  12     -11.323  -2.212  -3.032  1.00  0.00           N  
ATOM    152  CA  PRO A  12     -12.295  -1.224  -3.554  1.00  0.00           C  
ATOM    153  C   PRO A  12     -12.196   0.142  -2.858  1.00  0.00           C  
ATOM    154  O   PRO A  12     -12.123   1.165  -3.508  1.00  0.00           O  
ATOM    155  CB  PRO A  12     -13.650  -1.874  -3.250  1.00  0.00           C  
ATOM    156  CG  PRO A  12     -13.413  -2.852  -2.088  1.00  0.00           C  
ATOM    157  CD  PRO A  12     -11.927  -3.222  -2.140  1.00  0.00           C  
ATOM    158  HA  PRO A  12     -12.183  -1.112  -4.619  1.00  0.00           H  
ATOM    159  HB2 PRO A  12     -14.374  -1.122  -2.968  1.00  0.00           H  
ATOM    160  HB3 PRO A  12     -13.997  -2.428  -4.106  1.00  0.00           H  
ATOM    161  HG2 PRO A  12     -13.649  -2.376  -1.148  1.00  0.00           H  
ATOM    162  HG3 PRO A  12     -14.014  -3.739  -2.219  1.00  0.00           H  
ATOM    163  HD2 PRO A  12     -11.495  -3.173  -1.153  1.00  0.00           H  
ATOM    164  HD3 PRO A  12     -11.809  -4.198  -2.566  1.00  0.00           H  
ATOM    165  N   TRP A  13     -12.233   0.182  -1.553  1.00  0.00           N  
ATOM    166  CA  TRP A  13     -12.183   1.505  -0.853  1.00  0.00           C  
ATOM    167  C   TRP A  13     -10.756   2.059  -0.800  1.00  0.00           C  
ATOM    168  O   TRP A  13     -10.386   2.713   0.149  1.00  0.00           O  
ATOM    169  CB  TRP A  13     -12.712   1.354   0.577  1.00  0.00           C  
ATOM    170  CG  TRP A  13     -11.738   0.571   1.395  1.00  0.00           C  
ATOM    171  CD1 TRP A  13     -10.694   1.086   2.088  1.00  0.00           C  
ATOM    172  CD2 TRP A  13     -11.708  -0.860   1.618  1.00  0.00           C  
ATOM    173  NE1 TRP A  13     -10.019   0.051   2.711  1.00  0.00           N  
ATOM    174  CE2 TRP A  13     -10.610  -1.169   2.452  1.00  0.00           C  
ATOM    175  CE3 TRP A  13     -12.523  -1.909   1.175  1.00  0.00           C  
ATOM    176  CZ2 TRP A  13     -10.329  -2.480   2.832  1.00  0.00           C  
ATOM    177  CZ3 TRP A  13     -12.249  -3.231   1.555  1.00  0.00           C  
ATOM    178  CH2 TRP A  13     -11.153  -3.518   2.382  1.00  0.00           C  
ATOM    179  H   TRP A  13     -12.321  -0.646  -1.036  1.00  0.00           H  
ATOM    180  HA  TRP A  13     -12.811   2.202  -1.384  1.00  0.00           H  
ATOM    181  HB2 TRP A  13     -12.844   2.331   1.016  1.00  0.00           H  
ATOM    182  HB3 TRP A  13     -13.661   0.839   0.557  1.00  0.00           H  
ATOM    183  HD1 TRP A  13     -10.429   2.130   2.142  1.00  0.00           H  
ATOM    184  HE1 TRP A  13      -9.222   0.151   3.271  1.00  0.00           H  
ATOM    185  HE3 TRP A  13     -13.369  -1.692   0.539  1.00  0.00           H  
ATOM    186  HZ2 TRP A  13      -9.481  -2.692   3.467  1.00  0.00           H  
ATOM    187  HZ3 TRP A  13     -12.886  -4.031   1.208  1.00  0.00           H  
ATOM    188  HH2 TRP A  13     -10.945  -4.536   2.673  1.00  0.00           H  
ATOM    189  N   GLY A  14      -9.948   1.830  -1.800  1.00  0.00           N  
ATOM    190  CA  GLY A  14      -8.567   2.383  -1.747  1.00  0.00           C  
ATOM    191  C   GLY A  14      -7.755   1.921  -2.958  1.00  0.00           C  
ATOM    192  O   GLY A  14      -8.279   1.356  -3.898  1.00  0.00           O  
ATOM    193  H   GLY A  14     -10.245   1.314  -2.575  1.00  0.00           H  
ATOM    194  HA2 GLY A  14      -8.618   3.464  -1.746  1.00  0.00           H  
ATOM    195  HA3 GLY A  14      -8.085   2.044  -0.843  1.00  0.00           H  
ATOM    196  N   GLN A  15      -6.473   2.174  -2.941  1.00  0.00           N  
ATOM    197  CA  GLN A  15      -5.610   1.775  -4.084  1.00  0.00           C  
ATOM    198  C   GLN A  15      -4.507   0.819  -3.612  1.00  0.00           C  
ATOM    199  O   GLN A  15      -4.660   0.095  -2.648  1.00  0.00           O  
ATOM    200  CB  GLN A  15      -4.970   3.026  -4.688  1.00  0.00           C  
ATOM    201  CG  GLN A  15      -5.085   2.971  -6.211  1.00  0.00           C  
ATOM    202  CD  GLN A  15      -4.152   4.011  -6.833  1.00  0.00           C  
ATOM    203  OE1 GLN A  15      -3.108   3.673  -7.356  1.00  0.00           O  
ATOM    204  NE2 GLN A  15      -4.485   5.272  -6.798  1.00  0.00           N  
ATOM    205  H   GLN A  15      -6.082   2.640  -2.180  1.00  0.00           H  
ATOM    206  HA  GLN A  15      -6.212   1.284  -4.834  1.00  0.00           H  
ATOM    207  HB2 GLN A  15      -5.481   3.905  -4.319  1.00  0.00           H  
ATOM    208  HB3 GLN A  15      -3.929   3.070  -4.409  1.00  0.00           H  
ATOM    209  HG2 GLN A  15      -4.809   1.985  -6.556  1.00  0.00           H  
ATOM    210  HG3 GLN A  15      -6.102   3.183  -6.502  1.00  0.00           H  
ATOM    211 HE21 GLN A  15      -5.327   5.545  -6.376  1.00  0.00           H  
ATOM    212 HE22 GLN A  15      -3.894   5.947  -7.193  1.00  0.00           H  
ATOM    213  N   ASN A  16      -3.393   0.825  -4.294  1.00  0.00           N  
ATOM    214  CA  ASN A  16      -2.255  -0.055  -3.928  1.00  0.00           C  
ATOM    215  C   ASN A  16      -1.140   0.805  -3.352  1.00  0.00           C  
ATOM    216  O   ASN A  16      -0.076   0.927  -3.925  1.00  0.00           O  
ATOM    217  CB  ASN A  16      -1.752  -0.791  -5.170  1.00  0.00           C  
ATOM    218  CG  ASN A  16      -1.602  -2.281  -4.857  1.00  0.00           C  
ATOM    219  OD1 ASN A  16      -1.107  -2.646  -3.809  1.00  0.00           O  
ATOM    220  ND2 ASN A  16      -2.013  -3.162  -5.727  1.00  0.00           N  
ATOM    221  H   ASN A  16      -3.298   1.429  -5.041  1.00  0.00           H  
ATOM    222  HA  ASN A  16      -2.579  -0.765  -3.191  1.00  0.00           H  
ATOM    223  HB2 ASN A  16      -2.459  -0.661  -5.977  1.00  0.00           H  
ATOM    224  HB3 ASN A  16      -0.794  -0.388  -5.464  1.00  0.00           H  
ATOM    225 HD21 ASN A  16      -2.413  -2.868  -6.571  1.00  0.00           H  
ATOM    226 HD22 ASN A  16      -1.921  -4.119  -5.535  1.00  0.00           H  
ATOM    227  N   CYS A  17      -1.385   1.421  -2.243  1.00  0.00           N  
ATOM    228  CA  CYS A  17      -0.367   2.300  -1.635  1.00  0.00           C  
ATOM    229  C   CYS A  17       0.550   1.484  -0.721  1.00  0.00           C  
ATOM    230  O   CYS A  17       1.461   2.005  -0.109  1.00  0.00           O  
ATOM    231  CB  CYS A  17      -1.147   3.274  -0.798  1.00  0.00           C  
ATOM    232  SG  CYS A  17      -1.627   4.733  -1.735  1.00  0.00           S  
ATOM    233  H   CYS A  17      -2.266   1.334  -1.803  1.00  0.00           H  
ATOM    234  HA  CYS A  17       0.199   2.816  -2.389  1.00  0.00           H  
ATOM    235  HB2 CYS A  17      -2.041   2.766  -0.504  1.00  0.00           H  
ATOM    236  HB3 CYS A  17      -0.582   3.559   0.075  1.00  0.00           H  
ATOM    237  N   TYR A  18       0.303   0.211  -0.614  1.00  0.00           N  
ATOM    238  CA  TYR A  18       1.142  -0.642   0.272  1.00  0.00           C  
ATOM    239  C   TYR A  18       1.397  -1.995  -0.400  1.00  0.00           C  
ATOM    240  O   TYR A  18       1.035  -3.027   0.126  1.00  0.00           O  
ATOM    241  CB  TYR A  18       0.404  -0.844   1.597  1.00  0.00           C  
ATOM    242  CG  TYR A  18       0.205   0.495   2.267  1.00  0.00           C  
ATOM    243  CD1 TYR A  18       1.304   1.203   2.764  1.00  0.00           C  
ATOM    244  CD2 TYR A  18      -1.084   1.028   2.390  1.00  0.00           C  
ATOM    245  CE1 TYR A  18       1.117   2.444   3.385  1.00  0.00           C  
ATOM    246  CE2 TYR A  18      -1.272   2.269   3.011  1.00  0.00           C  
ATOM    247  CZ  TYR A  18      -0.172   2.977   3.508  1.00  0.00           C  
ATOM    248  OH  TYR A  18      -0.357   4.200   4.120  1.00  0.00           O  
ATOM    249  H   TYR A  18      -0.443  -0.184  -1.108  1.00  0.00           H  
ATOM    250  HA  TYR A  18       2.084  -0.158   0.461  1.00  0.00           H  
ATOM    251  HB2 TYR A  18      -0.558  -1.291   1.405  1.00  0.00           H  
ATOM    252  HB3 TYR A  18       0.983  -1.487   2.241  1.00  0.00           H  
ATOM    253  HD1 TYR A  18       2.297   0.793   2.669  1.00  0.00           H  
ATOM    254  HD2 TYR A  18      -1.932   0.483   2.007  1.00  0.00           H  
ATOM    255  HE1 TYR A  18       1.966   2.990   3.768  1.00  0.00           H  
ATOM    256  HE2 TYR A  18      -2.266   2.681   3.105  1.00  0.00           H  
ATOM    257  HH  TYR A  18      -0.387   4.873   3.435  1.00  0.00           H  
ATOM    258  N   PRO A  19       2.024  -1.946  -1.549  1.00  0.00           N  
ATOM    259  CA  PRO A  19       2.349  -3.154  -2.323  1.00  0.00           C  
ATOM    260  C   PRO A  19       3.585  -3.844  -1.736  1.00  0.00           C  
ATOM    261  O   PRO A  19       3.732  -5.048  -1.815  1.00  0.00           O  
ATOM    262  CB  PRO A  19       2.645  -2.615  -3.724  1.00  0.00           C  
ATOM    263  CG  PRO A  19       3.032  -1.127  -3.545  1.00  0.00           C  
ATOM    264  CD  PRO A  19       2.465  -0.685  -2.183  1.00  0.00           C  
ATOM    265  HA  PRO A  19       1.508  -3.829  -2.354  1.00  0.00           H  
ATOM    266  HB2 PRO A  19       3.466  -3.165  -4.166  1.00  0.00           H  
ATOM    267  HB3 PRO A  19       1.768  -2.691  -4.346  1.00  0.00           H  
ATOM    268  HG2 PRO A  19       4.108  -1.021  -3.554  1.00  0.00           H  
ATOM    269  HG3 PRO A  19       2.594  -0.533  -4.332  1.00  0.00           H  
ATOM    270  HD2 PRO A  19       3.234  -0.208  -1.591  1.00  0.00           H  
ATOM    271  HD3 PRO A  19       1.626  -0.023  -2.322  1.00  0.00           H  
ATOM    272  N   GLU A  20       4.478  -3.090  -1.153  1.00  0.00           N  
ATOM    273  CA  GLU A  20       5.704  -3.703  -0.569  1.00  0.00           C  
ATOM    274  C   GLU A  20       6.012  -3.062   0.789  1.00  0.00           C  
ATOM    275  O   GLU A  20       7.129  -2.666   1.059  1.00  0.00           O  
ATOM    276  CB  GLU A  20       6.885  -3.479  -1.516  1.00  0.00           C  
ATOM    277  CG  GLU A  20       7.088  -1.979  -1.731  1.00  0.00           C  
ATOM    278  CD  GLU A  20       8.414  -1.741  -2.457  1.00  0.00           C  
ATOM    279  OE1 GLU A  20       8.449  -1.932  -3.662  1.00  0.00           O  
ATOM    280  OE2 GLU A  20       9.371  -1.372  -1.796  1.00  0.00           O  
ATOM    281  H   GLU A  20       4.343  -2.120  -1.103  1.00  0.00           H  
ATOM    282  HA  GLU A  20       5.547  -4.763  -0.437  1.00  0.00           H  
ATOM    283  HB2 GLU A  20       7.779  -3.906  -1.084  1.00  0.00           H  
ATOM    284  HB3 GLU A  20       6.681  -3.953  -2.463  1.00  0.00           H  
ATOM    285  HG2 GLU A  20       6.275  -1.588  -2.326  1.00  0.00           H  
ATOM    286  HG3 GLU A  20       7.108  -1.476  -0.776  1.00  0.00           H  
ATOM    287  N   GLY A  21       5.036  -2.966   1.648  1.00  0.00           N  
ATOM    288  CA  GLY A  21       5.269  -2.364   2.983  1.00  0.00           C  
ATOM    289  C   GLY A  21       3.937  -2.054   3.643  1.00  0.00           C  
ATOM    290  O   GLY A  21       3.200  -1.178   3.235  1.00  0.00           O  
ATOM    291  H   GLY A  21       4.148  -3.295   1.418  1.00  0.00           H  
ATOM    292  HA2 GLY A  21       5.817  -3.065   3.597  1.00  0.00           H  
ATOM    293  HA3 GLY A  21       5.830  -1.465   2.890  1.00  0.00           H  
ATOM    294  N   CYS A  22       3.645  -2.774   4.665  1.00  0.00           N  
ATOM    295  CA  CYS A  22       2.376  -2.573   5.413  1.00  0.00           C  
ATOM    296  C   CYS A  22       2.408  -1.224   6.124  1.00  0.00           C  
ATOM    297  O   CYS A  22       1.398  -0.716   6.571  1.00  0.00           O  
ATOM    298  CB  CYS A  22       2.233  -3.683   6.455  1.00  0.00           C  
ATOM    299  SG  CYS A  22       1.329  -5.091   5.762  1.00  0.00           S  
ATOM    300  H   CYS A  22       4.275  -3.454   4.947  1.00  0.00           H  
ATOM    301  HA  CYS A  22       1.551  -2.597   4.732  1.00  0.00           H  
ATOM    302  HB2 CYS A  22       3.216  -4.010   6.762  1.00  0.00           H  
ATOM    303  HB3 CYS A  22       1.707  -3.300   7.308  1.00  0.00           H  
ATOM    304  N   SER A  23       3.562  -0.650   6.232  1.00  0.00           N  
ATOM    305  CA  SER A  23       3.683   0.668   6.920  1.00  0.00           C  
ATOM    306  C   SER A  23       4.669   1.561   6.164  1.00  0.00           C  
ATOM    307  O   SER A  23       4.979   2.656   6.591  1.00  0.00           O  
ATOM    308  CB  SER A  23       4.186   0.450   8.346  1.00  0.00           C  
ATOM    309  OG  SER A  23       3.095   0.558   9.251  1.00  0.00           O  
ATOM    310  H   SER A  23       4.350  -1.091   5.864  1.00  0.00           H  
ATOM    311  HA  SER A  23       2.716   1.147   6.949  1.00  0.00           H  
ATOM    312  HB2 SER A  23       4.622  -0.532   8.431  1.00  0.00           H  
ATOM    313  HB3 SER A  23       4.936   1.195   8.580  1.00  0.00           H  
ATOM    314  HG  SER A  23       2.611   1.358   9.037  1.00  0.00           H  
ATOM    315  N   GLY A  24       5.164   1.112   5.043  1.00  0.00           N  
ATOM    316  CA  GLY A  24       6.124   1.948   4.270  1.00  0.00           C  
ATOM    317  C   GLY A  24       5.391   3.172   3.720  1.00  0.00           C  
ATOM    318  O   GLY A  24       4.303   3.488   4.159  1.00  0.00           O  
ATOM    319  H   GLY A  24       4.903   0.229   4.708  1.00  0.00           H  
ATOM    320  HA2 GLY A  24       6.929   2.266   4.919  1.00  0.00           H  
ATOM    321  HA3 GLY A  24       6.525   1.373   3.450  1.00  0.00           H  
ATOM    322  N   PRO A  25       6.008   3.823   2.770  1.00  0.00           N  
ATOM    323  CA  PRO A  25       5.434   5.018   2.133  1.00  0.00           C  
ATOM    324  C   PRO A  25       4.382   4.625   1.106  1.00  0.00           C  
ATOM    325  O   PRO A  25       3.854   3.531   1.118  1.00  0.00           O  
ATOM    326  CB  PRO A  25       6.623   5.663   1.428  1.00  0.00           C  
ATOM    327  CG  PRO A  25       7.668   4.540   1.223  1.00  0.00           C  
ATOM    328  CD  PRO A  25       7.329   3.431   2.241  1.00  0.00           C  
ATOM    329  HA  PRO A  25       5.027   5.693   2.866  1.00  0.00           H  
ATOM    330  HB2 PRO A  25       6.301   6.058   0.468  1.00  0.00           H  
ATOM    331  HB3 PRO A  25       7.040   6.449   2.037  1.00  0.00           H  
ATOM    332  HG2 PRO A  25       7.603   4.154   0.215  1.00  0.00           H  
ATOM    333  HG3 PRO A  25       8.661   4.917   1.414  1.00  0.00           H  
ATOM    334  HD2 PRO A  25       7.274   2.471   1.747  1.00  0.00           H  
ATOM    335  HD3 PRO A  25       8.057   3.411   3.036  1.00  0.00           H  
ATOM    336  N   LYS A  26       4.084   5.517   0.210  1.00  0.00           N  
ATOM    337  CA  LYS A  26       3.080   5.218  -0.834  1.00  0.00           C  
ATOM    338  C   LYS A  26       3.778   4.606  -2.051  1.00  0.00           C  
ATOM    339  O   LYS A  26       4.984   4.460  -2.077  1.00  0.00           O  
ATOM    340  CB  LYS A  26       2.382   6.513  -1.235  1.00  0.00           C  
ATOM    341  CG  LYS A  26       0.905   6.224  -1.443  1.00  0.00           C  
ATOM    342  CD  LYS A  26       0.241   7.409  -2.144  1.00  0.00           C  
ATOM    343  CE  LYS A  26      -0.377   8.342  -1.100  1.00  0.00           C  
ATOM    344  NZ  LYS A  26       0.153   9.723  -1.292  1.00  0.00           N  
ATOM    345  H   LYS A  26       4.528   6.389   0.223  1.00  0.00           H  
ATOM    346  HA  LYS A  26       2.352   4.520  -0.446  1.00  0.00           H  
ATOM    347  HB2 LYS A  26       2.504   7.248  -0.451  1.00  0.00           H  
ATOM    348  HB3 LYS A  26       2.809   6.886  -2.153  1.00  0.00           H  
ATOM    349  HG2 LYS A  26       0.807   5.340  -2.049  1.00  0.00           H  
ATOM    350  HG3 LYS A  26       0.429   6.056  -0.487  1.00  0.00           H  
ATOM    351  HD2 LYS A  26       0.981   7.949  -2.717  1.00  0.00           H  
ATOM    352  HD3 LYS A  26      -0.533   7.050  -2.805  1.00  0.00           H  
ATOM    353  HE2 LYS A  26      -1.450   8.349  -1.214  1.00  0.00           H  
ATOM    354  HE3 LYS A  26      -0.121   7.993  -0.110  1.00  0.00           H  
ATOM    355  HZ1 LYS A  26       1.189   9.713  -1.192  1.00  0.00           H  
ATOM    356  HZ2 LYS A  26      -0.102  10.063  -2.239  1.00  0.00           H  
ATOM    357  HZ3 LYS A  26      -0.260  10.354  -0.576  1.00  0.00           H  
ATOM    358  N   VAL A  27       3.032   4.244  -3.058  1.00  0.00           N  
ATOM    359  CA  VAL A  27       3.656   3.642  -4.268  1.00  0.00           C  
ATOM    360  C   VAL A  27       4.352   4.735  -5.082  1.00  0.00           C  
ATOM    361  O   VAL A  27       5.506   4.544  -5.430  1.00  0.00           O  
ATOM    362  CB  VAL A  27       2.575   2.981  -5.124  1.00  0.00           C  
ATOM    363  CG1 VAL A  27       1.515   4.018  -5.496  1.00  0.00           C  
ATOM    364  CG2 VAL A  27       3.208   2.419  -6.399  1.00  0.00           C  
ATOM    365  OXT VAL A  27       3.719   5.745  -5.343  1.00  0.00           O  
ATOM    366  H   VAL A  27       2.061   4.368  -3.019  1.00  0.00           H  
ATOM    367  HA  VAL A  27       4.381   2.899  -3.968  1.00  0.00           H  
ATOM    368  HB  VAL A  27       2.114   2.178  -4.566  1.00  0.00           H  
ATOM    369 HG11 VAL A  27       1.639   4.897  -4.882  1.00  0.00           H  
ATOM    370 HG12 VAL A  27       1.624   4.288  -6.536  1.00  0.00           H  
ATOM    371 HG13 VAL A  27       0.531   3.602  -5.335  1.00  0.00           H  
ATOM    372 HG21 VAL A  27       4.270   2.297  -6.251  1.00  0.00           H  
ATOM    373 HG22 VAL A  27       2.764   1.462  -6.631  1.00  0.00           H  
ATOM    374 HG23 VAL A  27       3.036   3.103  -7.218  1.00  0.00           H  
TER     375      VAL A  27                                                      
ENDMDL                                                                          
