# Supplementary material for: Comparative Performance of High-Throughput Methods for Protein pKa Predictions
Source: J Chem Inf Model. 2023 Aug 8;63(16):5169–81. doi: 10.1021/acs.jcim.3c00165 (PMC10466379; doi:10.1021/acs.jcim.3c00165)
Supplement: Supplementary file 3 — ci3c00165_si_003.zip [file ci3c00165_si_003.zip › curated_pdbs/1a2p_curated_42.pdb]

MODEL       19                                                                  
ATOM      1  N   ALA A   1       8.466  18.412   5.981  1.00  0.00           N  
ATOM      2  CA  ALA A   1       7.461  17.315   5.902  1.00  0.00           C  
ATOM      3  C   ALA A   1       8.169  16.000   5.572  1.00  0.00           C  
ATOM      4  O   ALA A   1       9.381  15.934   5.511  1.00  0.00           O  
ATOM      5  CB  ALA A   1       6.442  17.633   4.808  1.00  0.00           C  
ATOM      6  H1  ALA A   1       9.410  18.035   5.768  1.00  0.00           H  
ATOM      7  H2  ALA A   1       8.224  19.153   5.291  1.00  0.00           H  
ATOM      8  H3  ALA A   1       8.464  18.817   6.939  1.00  0.00           H  
ATOM      9  HA  ALA A   1       6.954  17.222   6.852  1.00  0.00           H  
ATOM     10  HB1 ALA A   1       6.366  18.704   4.686  1.00  0.00           H  
ATOM     11  HB2 ALA A   1       6.760  17.187   3.878  1.00  0.00           H  
ATOM     12  HB3 ALA A   1       5.477  17.235   5.087  1.00  0.00           H  
ATOM     13  N   GLN A   2       7.423  14.951   5.360  1.00  0.00           N  
ATOM     14  CA  GLN A   2       8.054  13.640   5.033  1.00  0.00           C  
ATOM     15  C   GLN A   2       7.259  12.953   3.921  1.00  0.00           C  
ATOM     16  O   GLN A   2       6.664  11.913   4.127  1.00  0.00           O  
ATOM     17  CB  GLN A   2       8.059  12.753   6.280  1.00  0.00           C  
ATOM     18  CG  GLN A   2       6.618  12.454   6.698  1.00  0.00           C  
ATOM     19  CD  GLN A   2       6.452  12.728   8.194  1.00  0.00           C  
ATOM     20  OE1 GLN A   2       5.834  11.956   8.900  1.00  0.00           O  
ATOM     21  NE2 GLN A   2       6.984  13.803   8.711  1.00  0.00           N  
ATOM     22  H   GLN A   2       6.447  15.023   5.415  1.00  0.00           H  
ATOM     23  HA  GLN A   2       9.069  13.803   4.703  1.00  0.00           H  
ATOM     24  HB2 GLN A   2       8.570  11.827   6.059  1.00  0.00           H  
ATOM     25  HB3 GLN A   2       8.567  13.262   7.084  1.00  0.00           H  
ATOM     26  HG2 GLN A   2       5.943  13.087   6.139  1.00  0.00           H  
ATOM     27  HG3 GLN A   2       6.391  11.419   6.497  1.00  0.00           H  
ATOM     28 HE21 GLN A   2       7.482  14.425   8.143  1.00  0.00           H  
ATOM     29 HE22 GLN A   2       6.883  13.987   9.669  1.00  0.00           H  
ATOM     30  N   VAL A   3       7.246  13.526   2.746  1.00  0.00           N  
ATOM     31  CA  VAL A   3       6.493  12.914   1.612  1.00  0.00           C  
ATOM     32  C   VAL A   3       5.144  12.387   2.108  1.00  0.00           C  
ATOM     33  O   VAL A   3       4.702  12.700   3.195  1.00  0.00           O  
ATOM     34  CB  VAL A   3       7.305  11.762   1.012  1.00  0.00           C  
ATOM     35  CG1 VAL A   3       8.668  12.284   0.554  1.00  0.00           C  
ATOM     36  CG2 VAL A   3       7.506  10.671   2.064  1.00  0.00           C  
ATOM     37  H   VAL A   3       7.736  14.364   2.609  1.00  0.00           H  
ATOM     38  HA  VAL A   3       6.320  13.660   0.852  1.00  0.00           H  
ATOM     39  HB  VAL A   3       6.774  11.355   0.164  1.00  0.00           H  
ATOM     40 HG11 VAL A   3       8.735  13.344   0.755  1.00  0.00           H  
ATOM     41 HG12 VAL A   3       9.450  11.767   1.089  1.00  0.00           H  
ATOM     42 HG13 VAL A   3       8.782  12.112  -0.507  1.00  0.00           H  
ATOM     43 HG21 VAL A   3       6.553  10.407   2.496  1.00  0.00           H  
ATOM     44 HG22 VAL A   3       7.945   9.800   1.599  1.00  0.00           H  
ATOM     45 HG23 VAL A   3       8.165  11.034   2.839  1.00  0.00           H  
ATOM     46  N   ILE A   4       4.485  11.595   1.310  1.00  0.00           N  
ATOM     47  CA  ILE A   4       3.163  11.047   1.727  1.00  0.00           C  
ATOM     48  C   ILE A   4       3.253   9.524   1.843  1.00  0.00           C  
ATOM     49  O   ILE A   4       3.391   8.824   0.860  1.00  0.00           O  
ATOM     50  CB  ILE A   4       2.105  11.418   0.685  1.00  0.00           C  
ATOM     51  CG1 ILE A   4       2.023  12.941   0.563  1.00  0.00           C  
ATOM     52  CG2 ILE A   4       0.746  10.868   1.118  1.00  0.00           C  
ATOM     53  CD1 ILE A   4       2.413  13.361  -0.855  1.00  0.00           C  
ATOM     54  H   ILE A   4       4.859  11.363   0.435  1.00  0.00           H  
ATOM     55  HA  ILE A   4       2.887  11.465   2.684  1.00  0.00           H  
ATOM     56  HB  ILE A   4       2.378  10.993  -0.270  1.00  0.00           H  
ATOM     57 HG12 ILE A   4       1.012  13.265   0.770  1.00  0.00           H  
ATOM     58 HG13 ILE A   4       2.698  13.397   1.271  1.00  0.00           H  
ATOM     59 HG21 ILE A   4       0.879  10.194   1.951  1.00  0.00           H  
ATOM     60 HG22 ILE A   4       0.105  11.686   1.416  1.00  0.00           H  
ATOM     61 HG23 ILE A   4       0.293  10.337   0.295  1.00  0.00           H  
ATOM     62 HD11 ILE A   4       2.841  12.517  -1.375  1.00  0.00           H  
ATOM     63 HD12 ILE A   4       1.536  13.703  -1.384  1.00  0.00           H  
ATOM     64 HD13 ILE A   4       3.139  14.159  -0.806  1.00  0.00           H  
ATOM     65  N   ASN A   5       3.176   9.005   3.038  1.00  0.00           N  
ATOM     66  CA  ASN A   5       3.257   7.528   3.216  1.00  0.00           C  
ATOM     67  C   ASN A   5       2.443   7.116   4.444  1.00  0.00           C  
ATOM     68  O   ASN A   5       2.943   6.472   5.345  1.00  0.00           O  
ATOM     69  CB  ASN A   5       4.718   7.117   3.413  1.00  0.00           C  
ATOM     70  CG  ASN A   5       5.332   7.946   4.543  1.00  0.00           C  
ATOM     71  OD1 ASN A   5       5.482   9.146   4.419  1.00  0.00           O  
ATOM     72  ND2 ASN A   5       5.698   7.353   5.646  1.00  0.00           N  
ATOM     73  H   ASN A   5       3.064   9.587   3.818  1.00  0.00           H  
ATOM     74  HA  ASN A   5       2.861   7.037   2.340  1.00  0.00           H  
ATOM     75  HB2 ASN A   5       4.766   6.068   3.667  1.00  0.00           H  
ATOM     76  HB3 ASN A   5       5.268   7.293   2.501  1.00  0.00           H  
ATOM     77 HD21 ASN A   5       5.578   6.385   5.745  1.00  0.00           H  
ATOM     78 HD22 ASN A   5       6.094   7.876   6.375  1.00  0.00           H  
ATOM     79  N   THR A   6       1.192   7.485   4.489  1.00  0.00           N  
ATOM     80  CA  THR A   6       0.349   7.115   5.660  1.00  0.00           C  
ATOM     81  C   THR A   6      -1.043   6.701   5.179  1.00  0.00           C  
ATOM     82  O   THR A   6      -1.273   6.509   4.002  1.00  0.00           O  
ATOM     83  CB  THR A   6       0.226   8.317   6.598  1.00  0.00           C  
ATOM     84  OG1 THR A   6       0.110   9.505   5.828  1.00  0.00           O  
ATOM     85  CG2 THR A   6       1.468   8.402   7.487  1.00  0.00           C  
ATOM     86  H   THR A   6       0.809   8.006   3.753  1.00  0.00           H  
ATOM     87  HA  THR A   6       0.807   6.292   6.188  1.00  0.00           H  
ATOM     88  HB  THR A   6      -0.649   8.202   7.218  1.00  0.00           H  
ATOM     89  HG1 THR A   6       0.875   9.562   5.251  1.00  0.00           H  
ATOM     90 HG21 THR A   6       1.856   7.409   7.658  1.00  0.00           H  
ATOM     91 HG22 THR A   6       2.220   9.003   6.996  1.00  0.00           H  
ATOM     92 HG23 THR A   6       1.205   8.854   8.431  1.00  0.00           H  
ATOM     93  N   PHE A   7      -1.975   6.561   6.085  1.00  0.00           N  
ATOM     94  CA  PHE A   7      -3.352   6.158   5.682  1.00  0.00           C  
ATOM     95  C   PHE A   7      -4.107   7.375   5.146  1.00  0.00           C  
ATOM     96  O   PHE A   7      -4.579   7.380   4.028  1.00  0.00           O  
ATOM     97  CB  PHE A   7      -4.092   5.594   6.896  1.00  0.00           C  
ATOM     98  CG  PHE A   7      -3.650   4.171   7.139  1.00  0.00           C  
ATOM     99  CD1 PHE A   7      -3.891   3.189   6.173  1.00  0.00           C  
ATOM    100  CD2 PHE A   7      -2.999   3.837   8.333  1.00  0.00           C  
ATOM    101  CE1 PHE A   7      -3.479   1.869   6.400  1.00  0.00           C  
ATOM    102  CE2 PHE A   7      -2.589   2.519   8.560  1.00  0.00           C  
ATOM    103  CZ  PHE A   7      -2.829   1.535   7.593  1.00  0.00           C  
ATOM    104  H   PHE A   7      -1.768   6.720   7.028  1.00  0.00           H  
ATOM    105  HA  PHE A   7      -3.296   5.402   4.913  1.00  0.00           H  
ATOM    106  HB2 PHE A   7      -3.868   6.194   7.767  1.00  0.00           H  
ATOM    107  HB3 PHE A   7      -5.156   5.612   6.711  1.00  0.00           H  
ATOM    108  HD1 PHE A   7      -4.393   3.447   5.253  1.00  0.00           H  
ATOM    109  HD2 PHE A   7      -2.816   4.597   9.077  1.00  0.00           H  
ATOM    110  HE1 PHE A   7      -3.665   1.109   5.654  1.00  0.00           H  
ATOM    111  HE2 PHE A   7      -2.087   2.260   9.480  1.00  0.00           H  
ATOM    112  HZ  PHE A   7      -2.512   0.516   7.769  1.00  0.00           H  
ATOM    113  N   ASP A   8      -4.230   8.407   5.936  1.00  0.00           N  
ATOM    114  CA  ASP A   8      -4.958   9.623   5.470  1.00  0.00           C  
ATOM    115  C   ASP A   8      -4.133  10.343   4.401  1.00  0.00           C  
ATOM    116  O   ASP A   8      -4.668  10.954   3.496  1.00  0.00           O  
ATOM    117  CB  ASP A   8      -5.187  10.563   6.655  1.00  0.00           C  
ATOM    118  CG  ASP A   8      -6.671  10.565   7.026  1.00  0.00           C  
ATOM    119  OD1 ASP A   8      -7.471  10.167   6.195  1.00  0.00           O  
ATOM    120  OD2 ASP A   8      -6.984  10.966   8.135  1.00  0.00           O  
ATOM    121  H   ASP A   8      -3.845   8.383   6.837  1.00  0.00           H  
ATOM    122  HA  ASP A   8      -5.911   9.332   5.053  1.00  0.00           H  
ATOM    123  HB2 ASP A   8      -4.604  10.225   7.500  1.00  0.00           H  
ATOM    124  HB3 ASP A   8      -4.884  11.563   6.385  1.00  0.00           H  
ATOM    125  N   GLY A   9      -2.833  10.283   4.499  1.00  0.00           N  
ATOM    126  CA  GLY A   9      -1.976  10.970   3.492  1.00  0.00           C  
ATOM    127  C   GLY A   9      -2.135  10.294   2.131  1.00  0.00           C  
ATOM    128  O   GLY A   9      -2.367  10.942   1.129  1.00  0.00           O  
ATOM    129  H   GLY A   9      -2.420   9.786   5.236  1.00  0.00           H  
ATOM    130  HA2 GLY A   9      -2.272  12.007   3.418  1.00  0.00           H  
ATOM    131  HA3 GLY A   9      -0.943  10.912   3.800  1.00  0.00           H  
ATOM    132  N   VAL A  10      -2.011   8.998   2.085  1.00  0.00           N  
ATOM    133  CA  VAL A  10      -2.155   8.287   0.783  1.00  0.00           C  
ATOM    134  C   VAL A  10      -3.598   8.405   0.298  1.00  0.00           C  
ATOM    135  O   VAL A  10      -3.850   8.665  -0.859  1.00  0.00           O  
ATOM    136  CB  VAL A  10      -1.788   6.813   0.959  1.00  0.00           C  
ATOM    137  CG1 VAL A  10      -1.798   6.119  -0.404  1.00  0.00           C  
ATOM    138  CG2 VAL A  10      -0.392   6.706   1.574  1.00  0.00           C  
ATOM    139  H   VAL A  10      -1.822   8.493   2.904  1.00  0.00           H  
ATOM    140  HA  VAL A  10      -1.497   8.740   0.055  1.00  0.00           H  
ATOM    141  HB  VAL A  10      -2.509   6.338   1.610  1.00  0.00           H  
ATOM    142 HG11 VAL A  10      -2.133   6.814  -1.159  1.00  0.00           H  
ATOM    143 HG12 VAL A  10      -0.800   5.780  -0.642  1.00  0.00           H  
ATOM    144 HG13 VAL A  10      -2.467   5.271  -0.371  1.00  0.00           H  
ATOM    145 HG21 VAL A  10      -0.273   7.467   2.329  1.00  0.00           H  
ATOM    146 HG22 VAL A  10      -0.269   5.731   2.022  1.00  0.00           H  
ATOM    147 HG23 VAL A  10       0.352   6.843   0.803  1.00  0.00           H  
ATOM    148  N   ALA A  11      -4.547   8.227   1.173  1.00  0.00           N  
ATOM    149  CA  ALA A  11      -5.970   8.347   0.752  1.00  0.00           C  
ATOM    150  C   ALA A  11      -6.180   9.737   0.155  1.00  0.00           C  
ATOM    151  O   ALA A  11      -6.904   9.914  -0.806  1.00  0.00           O  
ATOM    152  CB  ALA A  11      -6.882   8.165   1.967  1.00  0.00           C  
ATOM    153  H   ALA A  11      -4.325   8.026   2.104  1.00  0.00           H  
ATOM    154  HA  ALA A  11      -6.196   7.594   0.010  1.00  0.00           H  
ATOM    155  HB1 ALA A  11      -6.372   7.576   2.715  1.00  0.00           H  
ATOM    156  HB2 ALA A  11      -7.131   9.132   2.378  1.00  0.00           H  
ATOM    157  HB3 ALA A  11      -7.787   7.658   1.665  1.00  0.00           H  
ATOM    158  N   ASP A  12      -5.537  10.725   0.717  1.00  0.00           N  
ATOM    159  CA  ASP A  12      -5.678  12.107   0.188  1.00  0.00           C  
ATOM    160  C   ASP A  12      -5.091  12.169  -1.222  1.00  0.00           C  
ATOM    161  O   ASP A  12      -5.755  12.544  -2.168  1.00  0.00           O  
ATOM    162  CB  ASP A  12      -4.920  13.077   1.095  1.00  0.00           C  
ATOM    163  CG  ASP A  12      -5.915  13.865   1.950  1.00  0.00           C  
ATOM    164  OD1 ASP A  12      -7.071  13.935   1.566  1.00  0.00           O  
ATOM    165  OD2 ASP A  12      -5.504  14.384   2.975  1.00  0.00           O  
ATOM    166  H   ASP A  12      -4.953  10.553   1.486  1.00  0.00           H  
ATOM    167  HA  ASP A  12      -6.724  12.380   0.158  1.00  0.00           H  
ATOM    168  HB2 ASP A  12      -4.254  12.520   1.738  1.00  0.00           H  
ATOM    169  HB3 ASP A  12      -4.346  13.762   0.490  1.00  0.00           H  
ATOM    170  N   TYR A  13      -3.847  11.798  -1.371  1.00  0.00           N  
ATOM    171  CA  TYR A  13      -3.224  11.832  -2.723  1.00  0.00           C  
ATOM    172  C   TYR A  13      -3.998  10.898  -3.653  1.00  0.00           C  
ATOM    173  O   TYR A  13      -3.915  10.997  -4.862  1.00  0.00           O  
ATOM    174  CB  TYR A  13      -1.768  11.371  -2.627  1.00  0.00           C  
ATOM    175  CG  TYR A  13      -0.997  11.883  -3.820  1.00  0.00           C  
ATOM    176  CD1 TYR A  13      -0.937  11.122  -4.993  1.00  0.00           C  
ATOM    177  CD2 TYR A  13      -0.341  13.118  -3.753  1.00  0.00           C  
ATOM    178  CE1 TYR A  13      -0.221  11.595  -6.099  1.00  0.00           C  
ATOM    179  CE2 TYR A  13       0.375  13.592  -4.860  1.00  0.00           C  
ATOM    180  CZ  TYR A  13       0.435  12.830  -6.033  1.00  0.00           C  
ATOM    181  OH  TYR A  13       1.140  13.296  -7.123  1.00  0.00           O  
ATOM    182  H   TYR A  13      -3.327  11.492  -0.597  1.00  0.00           H  
ATOM    183  HA  TYR A  13      -3.259  12.840  -3.112  1.00  0.00           H  
ATOM    184  HB2 TYR A  13      -1.327  11.758  -1.719  1.00  0.00           H  
ATOM    185  HB3 TYR A  13      -1.733  10.292  -2.613  1.00  0.00           H  
ATOM    186  HD1 TYR A  13      -1.443  10.168  -5.044  1.00  0.00           H  
ATOM    187  HD2 TYR A  13      -0.387  13.706  -2.848  1.00  0.00           H  
ATOM    188  HE1 TYR A  13      -0.175  11.007  -7.004  1.00  0.00           H  
ATOM    189  HE2 TYR A  13       0.881  14.544  -4.808  1.00  0.00           H  
ATOM    190  HH  TYR A  13       1.459  14.177  -6.916  1.00  0.00           H  
ATOM    191  N   LEU A  14      -4.759   9.997  -3.093  1.00  0.00           N  
ATOM    192  CA  LEU A  14      -5.550   9.055  -3.930  1.00  0.00           C  
ATOM    193  C   LEU A  14      -6.738   9.803  -4.532  1.00  0.00           C  
ATOM    194  O   LEU A  14      -6.823   9.991  -5.726  1.00  0.00           O  
ATOM    195  CB  LEU A  14      -6.047   7.900  -3.058  1.00  0.00           C  
ATOM    196  CG  LEU A  14      -5.080   6.717  -3.171  1.00  0.00           C  
ATOM    197  CD1 LEU A  14      -5.070   5.935  -1.856  1.00  0.00           C  
ATOM    198  CD2 LEU A  14      -5.532   5.791  -4.302  1.00  0.00           C  
ATOM    199  H   LEU A  14      -4.818   9.946  -2.118  1.00  0.00           H  
ATOM    200  HA  LEU A  14      -4.929   8.668  -4.725  1.00  0.00           H  
ATOM    201  HB2 LEU A  14      -6.098   8.225  -2.029  1.00  0.00           H  
ATOM    202  HB3 LEU A  14      -7.026   7.596  -3.388  1.00  0.00           H  
ATOM    203  HG  LEU A  14      -4.083   7.083  -3.379  1.00  0.00           H  
ATOM    204 HD11 LEU A  14      -4.988   6.622  -1.029  1.00  0.00           H  
ATOM    205 HD12 LEU A  14      -5.988   5.370  -1.765  1.00  0.00           H  
ATOM    206 HD13 LEU A  14      -4.230   5.257  -1.846  1.00  0.00           H  
ATOM    207 HD21 LEU A  14      -5.955   6.379  -5.103  1.00  0.00           H  
ATOM    208 HD22 LEU A  14      -4.683   5.236  -4.673  1.00  0.00           H  
ATOM    209 HD23 LEU A  14      -6.275   5.103  -3.927  1.00  0.00           H  
ATOM    210  N   GLN A  15      -7.653  10.246  -3.716  1.00  0.00           N  
ATOM    211  CA  GLN A  15      -8.821  10.997  -4.256  1.00  0.00           C  
ATOM    212  C   GLN A  15      -8.354  12.366  -4.754  1.00  0.00           C  
ATOM    213  O   GLN A  15      -9.107  13.112  -5.347  1.00  0.00           O  
ATOM    214  CB  GLN A  15      -9.865  11.178  -3.154  1.00  0.00           C  
ATOM    215  CG  GLN A  15     -10.397   9.807  -2.732  1.00  0.00           C  
ATOM    216  CD  GLN A  15     -11.905   9.897  -2.491  1.00  0.00           C  
ATOM    217  OE1 GLN A  15     -12.672   9.170  -3.091  1.00  0.00           O  
ATOM    218  NE2 GLN A  15     -12.365  10.763  -1.631  1.00  0.00           N  
ATOM    219  H   GLN A  15      -7.566  10.097  -2.751  1.00  0.00           H  
ATOM    220  HA  GLN A  15      -9.257  10.446  -5.079  1.00  0.00           H  
ATOM    221  HB2 GLN A  15      -9.410  11.667  -2.303  1.00  0.00           H  
ATOM    222  HB3 GLN A  15     -10.681  11.780  -3.523  1.00  0.00           H  
ATOM    223  HG2 GLN A  15     -10.198   9.090  -3.515  1.00  0.00           H  
ATOM    224  HG3 GLN A  15      -9.905   9.495  -1.824  1.00  0.00           H  
ATOM    225 HE21 GLN A  15     -11.746  11.348  -1.146  1.00  0.00           H  
ATOM    226 HE22 GLN A  15     -13.329  10.827  -1.468  1.00  0.00           H  
ATOM    227  N   THR A  16      -7.114  12.702  -4.516  1.00  0.00           N  
ATOM    228  CA  THR A  16      -6.596  14.022  -4.975  1.00  0.00           C  
ATOM    229  C   THR A  16      -6.032  13.888  -6.385  1.00  0.00           C  
ATOM    230  O   THR A  16      -6.571  14.412  -7.339  1.00  0.00           O  
ATOM    231  CB  THR A  16      -5.492  14.494  -4.026  1.00  0.00           C  
ATOM    232  OG1 THR A  16      -6.065  14.847  -2.776  1.00  0.00           O  
ATOM    233  CG2 THR A  16      -4.786  15.710  -4.627  1.00  0.00           C  
ATOM    234  H   THR A  16      -6.522  12.087  -4.035  1.00  0.00           H  
ATOM    235  HA  THR A  16      -7.391  14.736  -4.981  1.00  0.00           H  
ATOM    236  HB  THR A  16      -4.774  13.701  -3.884  1.00  0.00           H  
ATOM    237  HG1 THR A  16      -6.448  15.724  -2.862  1.00  0.00           H  
ATOM    238 HG21 THR A  16      -4.463  15.478  -5.633  1.00  0.00           H  
ATOM    239 HG22 THR A  16      -5.469  16.546  -4.652  1.00  0.00           H  
ATOM    240 HG23 THR A  16      -3.928  15.964  -4.023  1.00  0.00           H  
ATOM    241  N   TYR A  17      -4.951  13.188  -6.516  1.00  0.00           N  
ATOM    242  CA  TYR A  17      -4.331  13.006  -7.860  1.00  0.00           C  
ATOM    243  C   TYR A  17      -4.873  11.730  -8.508  1.00  0.00           C  
ATOM    244  O   TYR A  17      -4.423  11.314  -9.557  1.00  0.00           O  
ATOM    245  CB  TYR A  17      -2.812  12.900  -7.711  1.00  0.00           C  
ATOM    246  CG  TYR A  17      -2.269  14.200  -7.171  1.00  0.00           C  
ATOM    247  CD1 TYR A  17      -2.203  14.411  -5.788  1.00  0.00           C  
ATOM    248  CD2 TYR A  17      -1.830  15.196  -8.052  1.00  0.00           C  
ATOM    249  CE1 TYR A  17      -1.700  15.616  -5.287  1.00  0.00           C  
ATOM    250  CE2 TYR A  17      -1.327  16.402  -7.550  1.00  0.00           C  
ATOM    251  CZ  TYR A  17      -1.262  16.612  -6.168  1.00  0.00           C  
ATOM    252  OH  TYR A  17      -0.766  17.801  -5.673  1.00  0.00           O  
ATOM    253  H   TYR A  17      -4.546  12.781  -5.725  1.00  0.00           H  
ATOM    254  HA  TYR A  17      -4.572  13.855  -8.484  1.00  0.00           H  
ATOM    255  HB2 TYR A  17      -2.573  12.097  -7.029  1.00  0.00           H  
ATOM    256  HB3 TYR A  17      -2.369  12.698  -8.675  1.00  0.00           H  
ATOM    257  HD1 TYR A  17      -2.541  13.642  -5.109  1.00  0.00           H  
ATOM    258  HD2 TYR A  17      -1.881  15.033  -9.118  1.00  0.00           H  
ATOM    259  HE1 TYR A  17      -1.650  15.779  -4.220  1.00  0.00           H  
ATOM    260  HE2 TYR A  17      -0.989  17.171  -8.230  1.00  0.00           H  
ATOM    261  HH  TYR A  17      -1.209  18.520  -6.128  1.00  0.00           H  
ATOM    262  N   HIS A  18      -5.835  11.104  -7.889  1.00  0.00           N  
ATOM    263  CA  HIS A  18      -6.407   9.854  -8.462  1.00  0.00           C  
ATOM    264  C   HIS A  18      -5.271   8.945  -8.934  1.00  0.00           C  
ATOM    265  O   HIS A  18      -5.292   8.417 -10.028  1.00  0.00           O  
ATOM    266  CB  HIS A  18      -7.325  10.206  -9.633  1.00  0.00           C  
ATOM    267  CG  HIS A  18      -8.624  10.732  -9.087  1.00  0.00           C  
ATOM    268  ND1 HIS A  18      -9.797  10.730  -9.824  1.00  0.00           N  
ATOM    269  CD2 HIS A  18      -8.950  11.269  -7.866  1.00  0.00           C  
ATOM    270  CE1 HIS A  18     -10.765  11.249  -9.045  1.00  0.00           C  
ATOM    271  NE2 HIS A  18     -10.301  11.595  -7.843  1.00  0.00           N  
ATOM    272  H   HIS A  18      -6.183  11.455  -7.042  1.00  0.00           H  
ATOM    273  HA  HIS A  18      -6.979   9.341  -7.704  1.00  0.00           H  
ATOM    274  HB2 HIS A  18      -6.857  10.960 -10.248  1.00  0.00           H  
ATOM    275  HB3 HIS A  18      -7.514   9.322 -10.225  1.00  0.00           H  
ATOM    276  HD1 HIS A  18      -9.903  10.410 -10.745  1.00  0.00           H  
ATOM    277  HD2 HIS A  18      -8.262  11.412  -7.044  1.00  0.00           H  
ATOM    278  HE1 HIS A  18     -11.791  11.367  -9.352  1.00  0.00           H  
ATOM    279  N   LYS A  19      -4.282   8.761  -8.103  1.00  0.00           N  
ATOM    280  CA  LYS A  19      -3.134   7.886  -8.473  1.00  0.00           C  
ATOM    281  C   LYS A  19      -2.090   7.943  -7.358  1.00  0.00           C  
ATOM    282  O   LYS A  19      -1.689   9.005  -6.925  1.00  0.00           O  
ATOM    283  CB  LYS A  19      -2.508   8.378  -9.779  1.00  0.00           C  
ATOM    284  CG  LYS A  19      -1.927   9.778  -9.572  1.00  0.00           C  
ATOM    285  CD  LYS A  19      -1.687  10.437 -10.932  1.00  0.00           C  
ATOM    286  CE  LYS A  19      -0.187  10.458 -11.230  1.00  0.00           C  
ATOM    287  NZ  LYS A  19       0.292   9.065 -11.461  1.00  0.00           N  
ATOM    288  H   LYS A  19      -4.297   9.198  -7.225  1.00  0.00           H  
ATOM    289  HA  LYS A  19      -3.478   6.870  -8.596  1.00  0.00           H  
ATOM    290  HB2 LYS A  19      -1.719   7.700 -10.073  1.00  0.00           H  
ATOM    291  HB3 LYS A  19      -3.261   8.411 -10.551  1.00  0.00           H  
ATOM    292  HG2 LYS A  19      -2.623  10.375  -8.999  1.00  0.00           H  
ATOM    293  HG3 LYS A  19      -0.991   9.705  -9.039  1.00  0.00           H  
ATOM    294  HD2 LYS A  19      -2.200   9.875 -11.699  1.00  0.00           H  
ATOM    295  HD3 LYS A  19      -2.063  11.449 -10.914  1.00  0.00           H  
ATOM    296  HE2 LYS A  19      -0.003  11.053 -12.113  1.00  0.00           H  
ATOM    297  HE3 LYS A  19       0.342  10.886 -10.391  1.00  0.00           H  
ATOM    298  HZ1 LYS A  19      -0.291   8.617 -12.197  1.00  0.00           H  
ATOM    299  HZ2 LYS A  19       1.285   9.087 -11.769  1.00  0.00           H  
ATOM    300  HZ3 LYS A  19       0.216   8.522 -10.578  1.00  0.00           H  
ATOM    301  N   LEU A  20      -1.644   6.812  -6.886  1.00  0.00           N  
ATOM    302  CA  LEU A  20      -0.628   6.816  -5.798  1.00  0.00           C  
ATOM    303  C   LEU A  20       0.472   7.825  -6.140  1.00  0.00           C  
ATOM    304  O   LEU A  20       0.761   8.053  -7.297  1.00  0.00           O  
ATOM    305  CB  LEU A  20      -0.012   5.421  -5.660  1.00  0.00           C  
ATOM    306  CG  LEU A  20      -1.069   4.445  -5.144  1.00  0.00           C  
ATOM    307  CD1 LEU A  20      -0.399   3.124  -4.764  1.00  0.00           C  
ATOM    308  CD2 LEU A  20      -1.755   5.043  -3.914  1.00  0.00           C  
ATOM    309  H   LEU A  20      -1.979   5.964  -7.246  1.00  0.00           H  
ATOM    310  HA  LEU A  20      -1.100   7.096  -4.866  1.00  0.00           H  
ATOM    311  HB2 LEU A  20       0.347   5.090  -6.624  1.00  0.00           H  
ATOM    312  HB3 LEU A  20       0.812   5.458  -4.961  1.00  0.00           H  
ATOM    313  HG  LEU A  20      -1.802   4.267  -5.918  1.00  0.00           H  
ATOM    314 HD11 LEU A  20       0.458   3.322  -4.136  1.00  0.00           H  
ATOM    315 HD12 LEU A  20      -1.102   2.505  -4.227  1.00  0.00           H  
ATOM    316 HD13 LEU A  20      -0.078   2.612  -5.659  1.00  0.00           H  
ATOM    317 HD21 LEU A  20      -1.081   5.730  -3.425  1.00  0.00           H  
ATOM    318 HD22 LEU A  20      -2.647   5.569  -4.220  1.00  0.00           H  
ATOM    319 HD23 LEU A  20      -2.021   4.251  -3.229  1.00  0.00           H  
ATOM    320  N   PRO A  21       1.055   8.398  -5.118  1.00  0.00           N  
ATOM    321  CA  PRO A  21       2.133   9.386  -5.285  1.00  0.00           C  
ATOM    322  C   PRO A  21       3.254   8.818  -6.152  1.00  0.00           C  
ATOM    323  O   PRO A  21       3.363   7.621  -6.340  1.00  0.00           O  
ATOM    324  CB  PRO A  21       2.642   9.652  -3.864  1.00  0.00           C  
ATOM    325  CG  PRO A  21       1.677   8.937  -2.882  1.00  0.00           C  
ATOM    326  CD  PRO A  21       0.692   8.105  -3.720  1.00  0.00           C  
ATOM    327  HA  PRO A  21       1.748  10.298  -5.713  1.00  0.00           H  
ATOM    328  HB2 PRO A  21       3.640   9.251  -3.755  1.00  0.00           H  
ATOM    329  HB3 PRO A  21       2.649  10.710  -3.665  1.00  0.00           H  
ATOM    330  HG2 PRO A  21       2.239   8.292  -2.221  1.00  0.00           H  
ATOM    331  HG3 PRO A  21       1.133   9.669  -2.305  1.00  0.00           H  
ATOM    332  HD2 PRO A  21       0.814   7.052  -3.508  1.00  0.00           H  
ATOM    333  HD3 PRO A  21      -0.323   8.416  -3.528  1.00  0.00           H  
ATOM    334  N   ASP A  22       4.095   9.666  -6.673  1.00  0.00           N  
ATOM    335  CA  ASP A  22       5.217   9.173  -7.515  1.00  0.00           C  
ATOM    336  C   ASP A  22       6.234   8.460  -6.623  1.00  0.00           C  
ATOM    337  O   ASP A  22       7.191   7.880  -7.097  1.00  0.00           O  
ATOM    338  CB  ASP A  22       5.888  10.356  -8.217  1.00  0.00           C  
ATOM    339  CG  ASP A  22       6.633  11.206  -7.186  1.00  0.00           C  
ATOM    340  OD1 ASP A  22       6.010  12.082  -6.610  1.00  0.00           O  
ATOM    341  OD2 ASP A  22       7.813  10.966  -6.990  1.00  0.00           O  
ATOM    342  H   ASP A  22       3.995  10.625  -6.501  1.00  0.00           H  
ATOM    343  HA  ASP A  22       4.837   8.482  -8.251  1.00  0.00           H  
ATOM    344  HB2 ASP A  22       6.588   9.986  -8.954  1.00  0.00           H  
ATOM    345  HB3 ASP A  22       5.138  10.960  -8.704  1.00  0.00           H  
ATOM    346  N   ASN A  23       6.034   8.498  -5.332  1.00  0.00           N  
ATOM    347  CA  ASN A  23       6.990   7.822  -4.413  1.00  0.00           C  
ATOM    348  C   ASN A  23       6.520   6.390  -4.146  1.00  0.00           C  
ATOM    349  O   ASN A  23       7.149   5.648  -3.417  1.00  0.00           O  
ATOM    350  CB  ASN A  23       7.059   8.587  -3.090  1.00  0.00           C  
ATOM    351  CG  ASN A  23       5.677   8.601  -2.435  1.00  0.00           C  
ATOM    352  OD1 ASN A  23       4.820   7.813  -2.781  1.00  0.00           O  
ATOM    353  ND2 ASN A  23       5.424   9.470  -1.492  1.00  0.00           N  
ATOM    354  H   ASN A  23       5.255   8.973  -4.967  1.00  0.00           H  
ATOM    355  HA  ASN A  23       7.971   7.799  -4.866  1.00  0.00           H  
ATOM    356  HB2 ASN A  23       7.767   8.103  -2.431  1.00  0.00           H  
ATOM    357  HB3 ASN A  23       7.378   9.601  -3.276  1.00  0.00           H  
ATOM    358 HD21 ASN A  23       6.117  10.103  -1.211  1.00  0.00           H  
ATOM    359 HD22 ASN A  23       4.542   9.488  -1.068  1.00  0.00           H  
ATOM    360  N   TYR A  24       5.421   5.990  -4.729  1.00  0.00           N  
ATOM    361  CA  TYR A  24       4.923   4.604  -4.498  1.00  0.00           C  
ATOM    362  C   TYR A  24       5.521   3.664  -5.544  1.00  0.00           C  
ATOM    363  O   TYR A  24       5.152   3.691  -6.701  1.00  0.00           O  
ATOM    364  CB  TYR A  24       3.397   4.575  -4.606  1.00  0.00           C  
ATOM    365  CG  TYR A  24       2.799   4.620  -3.220  1.00  0.00           C  
ATOM    366  CD1 TYR A  24       2.595   5.852  -2.591  1.00  0.00           C  
ATOM    367  CD2 TYR A  24       2.456   3.431  -2.563  1.00  0.00           C  
ATOM    368  CE1 TYR A  24       2.048   5.899  -1.304  1.00  0.00           C  
ATOM    369  CE2 TYR A  24       1.910   3.478  -1.275  1.00  0.00           C  
ATOM    370  CZ  TYR A  24       1.705   4.712  -0.645  1.00  0.00           C  
ATOM    371  OH  TYR A  24       1.167   4.759   0.625  1.00  0.00           O  
ATOM    372  H   TYR A  24       4.926   6.600  -5.314  1.00  0.00           H  
ATOM    373  HA  TYR A  24       5.218   4.279  -3.513  1.00  0.00           H  
ATOM    374  HB2 TYR A  24       3.059   5.428  -5.173  1.00  0.00           H  
ATOM    375  HB3 TYR A  24       3.087   3.667  -5.101  1.00  0.00           H  
ATOM    376  HD1 TYR A  24       2.859   6.766  -3.100  1.00  0.00           H  
ATOM    377  HD2 TYR A  24       2.610   2.479  -3.051  1.00  0.00           H  
ATOM    378  HE1 TYR A  24       1.891   6.851  -0.819  1.00  0.00           H  
ATOM    379  HE2 TYR A  24       1.646   2.563  -0.767  1.00  0.00           H  
ATOM    380  HH  TYR A  24       1.624   5.446   1.114  1.00  0.00           H  
ATOM    381  N   ILE A  25       6.436   2.824  -5.145  1.00  0.00           N  
ATOM    382  CA  ILE A  25       7.046   1.876  -6.117  1.00  0.00           C  
ATOM    383  C   ILE A  25       6.610   0.453  -5.768  1.00  0.00           C  
ATOM    384  O   ILE A  25       6.935  -0.067  -4.721  1.00  0.00           O  
ATOM    385  CB  ILE A  25       8.574   1.981  -6.057  1.00  0.00           C  
ATOM    386  CG1 ILE A  25       9.091   1.320  -4.776  1.00  0.00           C  
ATOM    387  CG2 ILE A  25       8.986   3.455  -6.067  1.00  0.00           C  
ATOM    388  CD1 ILE A  25       9.477  -0.132  -5.069  1.00  0.00           C  
ATOM    389  H   ILE A  25       6.715   2.811  -4.205  1.00  0.00           H  
ATOM    390  HA  ILE A  25       6.708   2.119  -7.114  1.00  0.00           H  
ATOM    391  HB  ILE A  25       9.001   1.485  -6.917  1.00  0.00           H  
ATOM    392 HG12 ILE A  25       9.957   1.857  -4.419  1.00  0.00           H  
ATOM    393 HG13 ILE A  25       8.319   1.339  -4.023  1.00  0.00           H  
ATOM    394 HG21 ILE A  25       8.368   4.006  -5.373  1.00  0.00           H  
ATOM    395 HG22 ILE A  25      10.021   3.542  -5.773  1.00  0.00           H  
ATOM    396 HG23 ILE A  25       8.858   3.857  -7.061  1.00  0.00           H  
ATOM    397 HD11 ILE A  25       9.141  -0.401  -6.060  1.00  0.00           H  
ATOM    398 HD12 ILE A  25      10.551  -0.236  -5.013  1.00  0.00           H  
ATOM    399 HD13 ILE A  25       9.014  -0.782  -4.343  1.00  0.00           H  
ATOM    400  N   THR A  26       5.869  -0.179  -6.634  1.00  0.00           N  
ATOM    401  CA  THR A  26       5.411  -1.566  -6.344  1.00  0.00           C  
ATOM    402  C   THR A  26       6.581  -2.379  -5.788  1.00  0.00           C  
ATOM    403  O   THR A  26       7.718  -1.952  -5.827  1.00  0.00           O  
ATOM    404  CB  THR A  26       4.905  -2.211  -7.633  1.00  0.00           C  
ATOM    405  OG1 THR A  26       5.963  -2.267  -8.580  1.00  0.00           O  
ATOM    406  CG2 THR A  26       3.751  -1.384  -8.201  1.00  0.00           C  
ATOM    407  H   THR A  26       5.612   0.258  -7.472  1.00  0.00           H  
ATOM    408  HA  THR A  26       4.613  -1.538  -5.617  1.00  0.00           H  
ATOM    409  HB  THR A  26       4.558  -3.207  -7.420  1.00  0.00           H  
ATOM    410  HG1 THR A  26       5.921  -1.474  -9.120  1.00  0.00           H  
ATOM    411 HG21 THR A  26       3.806  -0.377  -7.816  1.00  0.00           H  
ATOM    412 HG22 THR A  26       3.819  -1.362  -9.279  1.00  0.00           H  
ATOM    413 HG23 THR A  26       2.811  -1.830  -7.909  1.00  0.00           H  
ATOM    414  N   LYS A  27       6.321  -3.550  -5.271  1.00  0.00           N  
ATOM    415  CA  LYS A  27       7.444  -4.365  -4.721  1.00  0.00           C  
ATOM    416  C   LYS A  27       8.361  -4.788  -5.862  1.00  0.00           C  
ATOM    417  O   LYS A  27       9.563  -4.757  -5.737  1.00  0.00           O  
ATOM    418  CB  LYS A  27       6.950  -5.621  -3.986  1.00  0.00           C  
ATOM    419  CG  LYS A  27       5.420  -5.683  -3.949  1.00  0.00           C  
ATOM    420  CD  LYS A  27       4.980  -6.970  -3.250  1.00  0.00           C  
ATOM    421  CE  LYS A  27       5.382  -8.176  -4.102  1.00  0.00           C  
ATOM    422  NZ  LYS A  27       4.948  -9.429  -3.424  1.00  0.00           N  
ATOM    423  H   LYS A  27       5.404  -3.882  -5.251  1.00  0.00           H  
ATOM    424  HA  LYS A  27       8.010  -3.754  -4.030  1.00  0.00           H  
ATOM    425  HB2 LYS A  27       7.328  -6.496  -4.489  1.00  0.00           H  
ATOM    426  HB3 LYS A  27       7.330  -5.602  -2.979  1.00  0.00           H  
ATOM    427  HG2 LYS A  27       5.037  -4.831  -3.409  1.00  0.00           H  
ATOM    428  HG3 LYS A  27       5.034  -5.675  -4.957  1.00  0.00           H  
ATOM    429  HD2 LYS A  27       5.459  -7.036  -2.283  1.00  0.00           H  
ATOM    430  HD3 LYS A  27       3.909  -6.964  -3.122  1.00  0.00           H  
ATOM    431  HE2 LYS A  27       4.906  -8.108  -5.069  1.00  0.00           H  
ATOM    432  HE3 LYS A  27       6.454  -8.186  -4.228  1.00  0.00           H  
ATOM    433  HZ1 LYS A  27       4.364  -9.193  -2.597  1.00  0.00           H  
ATOM    434  HZ2 LYS A  27       4.392 -10.007  -4.085  1.00  0.00           H  
ATOM    435  HZ3 LYS A  27       5.787  -9.963  -3.115  1.00  0.00           H  
ATOM    436  N   SER A  28       7.809  -5.171  -6.981  1.00  0.00           N  
ATOM    437  CA  SER A  28       8.673  -5.574  -8.124  1.00  0.00           C  
ATOM    438  C   SER A  28       9.581  -4.396  -8.465  1.00  0.00           C  
ATOM    439  O   SER A  28      10.786  -4.530  -8.607  1.00  0.00           O  
ATOM    440  CB  SER A  28       7.804  -5.923  -9.332  1.00  0.00           C  
ATOM    441  OG  SER A  28       6.483  -6.208  -8.891  1.00  0.00           O  
ATOM    442  H   SER A  28       6.833  -5.181  -7.074  1.00  0.00           H  
ATOM    443  HA  SER A  28       9.274  -6.428  -7.844  1.00  0.00           H  
ATOM    444  HB2 SER A  28       7.778  -5.087 -10.011  1.00  0.00           H  
ATOM    445  HB3 SER A  28       8.220  -6.784  -9.838  1.00  0.00           H  
ATOM    446  HG  SER A  28       5.940  -6.369  -9.666  1.00  0.00           H  
ATOM    447  N   GLU A  29       9.010  -3.229  -8.568  1.00  0.00           N  
ATOM    448  CA  GLU A  29       9.838  -2.038  -8.868  1.00  0.00           C  
ATOM    449  C   GLU A  29      10.997  -2.028  -7.885  1.00  0.00           C  
ATOM    450  O   GLU A  29      12.106  -1.659  -8.218  1.00  0.00           O  
ATOM    451  CB  GLU A  29       9.003  -0.767  -8.701  1.00  0.00           C  
ATOM    452  CG  GLU A  29       7.999  -0.661  -9.850  1.00  0.00           C  
ATOM    453  CD  GLU A  29       8.705  -0.123 -11.096  1.00  0.00           C  
ATOM    454  OE1 GLU A  29       9.624   0.664 -10.938  1.00  0.00           O  
ATOM    455  OE2 GLU A  29       8.315  -0.507 -12.186  1.00  0.00           O  
ATOM    456  H   GLU A  29       8.045  -3.137  -8.428  1.00  0.00           H  
ATOM    457  HA  GLU A  29      10.220  -2.101  -9.876  1.00  0.00           H  
ATOM    458  HB2 GLU A  29       8.474  -0.809  -7.759  1.00  0.00           H  
ATOM    459  HB3 GLU A  29       9.653   0.095  -8.711  1.00  0.00           H  
ATOM    460  HG2 GLU A  29       7.589  -1.638 -10.061  1.00  0.00           H  
ATOM    461  HG3 GLU A  29       7.204   0.012  -9.571  1.00  0.00           H  
ATOM    462  N   ALA A  30      10.758  -2.460  -6.677  1.00  0.00           N  
ATOM    463  CA  ALA A  30      11.862  -2.501  -5.693  1.00  0.00           C  
ATOM    464  C   ALA A  30      12.828  -3.604  -6.116  1.00  0.00           C  
ATOM    465  O   ALA A  30      14.018  -3.443  -6.071  1.00  0.00           O  
ATOM    466  CB  ALA A  30      11.311  -2.785  -4.294  1.00  0.00           C  
ATOM    467  H   ALA A  30       9.859  -2.778  -6.427  1.00  0.00           H  
ATOM    468  HA  ALA A  30      12.379  -1.552  -5.694  1.00  0.00           H  
ATOM    469  HB1 ALA A  30      10.483  -3.474  -4.365  1.00  0.00           H  
ATOM    470  HB2 ALA A  30      12.089  -3.218  -3.683  1.00  0.00           H  
ATOM    471  HB3 ALA A  30      10.974  -1.862  -3.846  1.00  0.00           H  
ATOM    472  N   GLN A  31      12.333  -4.721  -6.558  1.00  0.00           N  
ATOM    473  CA  GLN A  31      13.257  -5.794  -7.001  1.00  0.00           C  
ATOM    474  C   GLN A  31      14.103  -5.245  -8.147  1.00  0.00           C  
ATOM    475  O   GLN A  31      15.142  -5.778  -8.484  1.00  0.00           O  
ATOM    476  CB  GLN A  31      12.453  -7.002  -7.486  1.00  0.00           C  
ATOM    477  CG  GLN A  31      12.077  -7.880  -6.291  1.00  0.00           C  
ATOM    478  CD  GLN A  31      13.314  -8.634  -5.800  1.00  0.00           C  
ATOM    479  OE1 GLN A  31      14.360  -8.575  -6.416  1.00  0.00           O  
ATOM    480  NE2 GLN A  31      13.240  -9.344  -4.708  1.00  0.00           N  
ATOM    481  H   GLN A  31      11.369  -4.845  -6.618  1.00  0.00           H  
ATOM    482  HA  GLN A  31      13.899  -6.085  -6.181  1.00  0.00           H  
ATOM    483  HB2 GLN A  31      11.555  -6.661  -7.980  1.00  0.00           H  
ATOM    484  HB3 GLN A  31      13.049  -7.578  -8.178  1.00  0.00           H  
ATOM    485  HG2 GLN A  31      11.693  -7.259  -5.495  1.00  0.00           H  
ATOM    486  HG3 GLN A  31      11.320  -8.591  -6.590  1.00  0.00           H  
ATOM    487 HE21 GLN A  31      12.397  -9.392  -4.210  1.00  0.00           H  
ATOM    488 HE22 GLN A  31      14.028  -9.831  -4.385  1.00  0.00           H  
ATOM    489  N   ALA A  32      13.648  -4.184  -8.761  1.00  0.00           N  
ATOM    490  CA  ALA A  32      14.397  -3.597  -9.898  1.00  0.00           C  
ATOM    491  C   ALA A  32      15.711  -2.958  -9.440  1.00  0.00           C  
ATOM    492  O   ALA A  32      16.750  -3.168 -10.035  1.00  0.00           O  
ATOM    493  CB  ALA A  32      13.531  -2.537 -10.581  1.00  0.00           C  
ATOM    494  H   ALA A  32      12.796  -3.784  -8.486  1.00  0.00           H  
ATOM    495  HA  ALA A  32      14.614  -4.368 -10.595  1.00  0.00           H  
ATOM    496  HB1 ALA A  32      12.503  -2.870 -10.600  1.00  0.00           H  
ATOM    497  HB2 ALA A  32      13.598  -1.609 -10.031  1.00  0.00           H  
ATOM    498  HB3 ALA A  32      13.879  -2.383 -11.591  1.00  0.00           H  
ATOM    499  N   LEU A  33      15.678  -2.160  -8.414  1.00  0.00           N  
ATOM    500  CA  LEU A  33      16.947  -1.493  -7.966  1.00  0.00           C  
ATOM    501  C   LEU A  33      17.799  -2.423  -7.090  1.00  0.00           C  
ATOM    502  O   LEU A  33      18.872  -2.056  -6.654  1.00  0.00           O  
ATOM    503  CB  LEU A  33      16.676  -0.158  -7.231  1.00  0.00           C  
ATOM    504  CG  LEU A  33      15.563  -0.272  -6.182  1.00  0.00           C  
ATOM    505  CD1 LEU A  33      14.193  -0.110  -6.847  1.00  0.00           C  
ATOM    506  CD2 LEU A  33      15.652  -1.623  -5.484  1.00  0.00           C  
ATOM    507  H   LEU A  33      14.830  -1.994  -7.964  1.00  0.00           H  
ATOM    508  HA  LEU A  33      17.520  -1.271  -8.851  1.00  0.00           H  
ATOM    509  HB2 LEU A  33      17.581   0.150  -6.736  1.00  0.00           H  
ATOM    510  HB3 LEU A  33      16.400   0.592  -7.958  1.00  0.00           H  
ATOM    511  HG  LEU A  33      15.693   0.513  -5.451  1.00  0.00           H  
ATOM    512 HD11 LEU A  33      14.322   0.257  -7.854  1.00  0.00           H  
ATOM    513 HD12 LEU A  33      13.689  -1.063  -6.874  1.00  0.00           H  
ATOM    514 HD13 LEU A  33      13.600   0.593  -6.281  1.00  0.00           H  
ATOM    515 HD21 LEU A  33      15.690  -2.399  -6.227  1.00  0.00           H  
ATOM    516 HD22 LEU A  33      16.544  -1.659  -4.878  1.00  0.00           H  
ATOM    517 HD23 LEU A  33      14.783  -1.764  -4.859  1.00  0.00           H  
ATOM    518  N   GLY A  34      17.353  -3.627  -6.841  1.00  0.00           N  
ATOM    519  CA  GLY A  34      18.174  -4.557  -6.009  1.00  0.00           C  
ATOM    520  C   GLY A  34      17.535  -4.767  -4.632  1.00  0.00           C  
ATOM    521  O   GLY A  34      18.210  -5.081  -3.671  1.00  0.00           O  
ATOM    522  H   GLY A  34      16.494  -3.920  -7.208  1.00  0.00           H  
ATOM    523  HA2 GLY A  34      18.251  -5.509  -6.514  1.00  0.00           H  
ATOM    524  HA3 GLY A  34      19.162  -4.142  -5.881  1.00  0.00           H  
ATOM    525  N   TRP A  35      16.245  -4.607  -4.521  1.00  0.00           N  
ATOM    526  CA  TRP A  35      15.586  -4.813  -3.195  1.00  0.00           C  
ATOM    527  C   TRP A  35      15.183  -6.285  -3.056  1.00  0.00           C  
ATOM    528  O   TRP A  35      14.456  -6.821  -3.869  1.00  0.00           O  
ATOM    529  CB  TRP A  35      14.343  -3.915  -3.091  1.00  0.00           C  
ATOM    530  CG  TRP A  35      13.360  -4.474  -2.102  1.00  0.00           C  
ATOM    531  CD1 TRP A  35      13.499  -4.438  -0.757  1.00  0.00           C  
ATOM    532  CD2 TRP A  35      12.092  -5.145  -2.364  1.00  0.00           C  
ATOM    533  NE1 TRP A  35      12.393  -5.040  -0.178  1.00  0.00           N  
ATOM    534  CE2 TRP A  35      11.499  -5.491  -1.128  1.00  0.00           C  
ATOM    535  CE3 TRP A  35      11.406  -5.481  -3.544  1.00  0.00           C  
ATOM    536  CZ2 TRP A  35      10.266  -6.147  -1.068  1.00  0.00           C  
ATOM    537  CZ3 TRP A  35      10.168  -6.140  -3.486  1.00  0.00           C  
ATOM    538  CH2 TRP A  35       9.599  -6.472  -2.251  1.00  0.00           C  
ATOM    539  H   TRP A  35      15.715  -4.356  -5.304  1.00  0.00           H  
ATOM    540  HA  TRP A  35      16.279  -4.558  -2.409  1.00  0.00           H  
ATOM    541  HB2 TRP A  35      14.641  -2.927  -2.773  1.00  0.00           H  
ATOM    542  HB3 TRP A  35      13.872  -3.848  -4.057  1.00  0.00           H  
ATOM    543  HD1 TRP A  35      14.333  -4.008  -0.221  1.00  0.00           H  
ATOM    544  HE1 TRP A  35      12.244  -5.144   0.785  1.00  0.00           H  
ATOM    545  HE3 TRP A  35      11.835  -5.233  -4.500  1.00  0.00           H  
ATOM    546  HZ2 TRP A  35       9.831  -6.400  -0.113  1.00  0.00           H  
ATOM    547  HZ3 TRP A  35       9.650  -6.393  -4.401  1.00  0.00           H  
ATOM    548  HH2 TRP A  35       8.647  -6.980  -2.212  1.00  0.00           H  
ATOM    549  N   VAL A  36      15.646  -6.936  -2.025  1.00  0.00           N  
ATOM    550  CA  VAL A  36      15.286  -8.366  -1.824  1.00  0.00           C  
ATOM    551  C   VAL A  36      14.037  -8.444  -0.945  1.00  0.00           C  
ATOM    552  O   VAL A  36      14.057  -8.066   0.208  1.00  0.00           O  
ATOM    553  CB  VAL A  36      16.441  -9.095  -1.138  1.00  0.00           C  
ATOM    554  CG1 VAL A  36      16.214 -10.605  -1.220  1.00  0.00           C  
ATOM    555  CG2 VAL A  36      17.755  -8.739  -1.839  1.00  0.00           C  
ATOM    556  H   VAL A  36      16.225  -6.481  -1.378  1.00  0.00           H  
ATOM    557  HA  VAL A  36      15.084  -8.825  -2.781  1.00  0.00           H  
ATOM    558  HB  VAL A  36      16.491  -8.794  -0.101  1.00  0.00           H  
ATOM    559 HG11 VAL A  36      15.157 -10.804  -1.321  1.00  0.00           H  
ATOM    560 HG12 VAL A  36      16.738 -11.002  -2.077  1.00  0.00           H  
ATOM    561 HG13 VAL A  36      16.585 -11.075  -0.321  1.00  0.00           H  
ATOM    562 HG21 VAL A  36      17.549  -8.424  -2.851  1.00  0.00           H  
ATOM    563 HG22 VAL A  36      18.243  -7.938  -1.303  1.00  0.00           H  
ATOM    564 HG23 VAL A  36      18.399  -9.606  -1.856  1.00  0.00           H  
ATOM    565  N   ALA A  37      12.949  -8.921  -1.481  1.00  0.00           N  
ATOM    566  CA  ALA A  37      11.702  -9.011  -0.674  1.00  0.00           C  
ATOM    567  C   ALA A  37      11.935  -9.912   0.541  1.00  0.00           C  
ATOM    568  O   ALA A  37      11.276  -9.787   1.553  1.00  0.00           O  
ATOM    569  CB  ALA A  37      10.578  -9.589  -1.532  1.00  0.00           C  
ATOM    570  H   ALA A  37      12.951  -9.214  -2.417  1.00  0.00           H  
ATOM    571  HA  ALA A  37      11.424  -8.024  -0.338  1.00  0.00           H  
ATOM    572  HB1 ALA A  37      11.003 -10.127  -2.367  1.00  0.00           H  
ATOM    573  HB2 ALA A  37       9.980 -10.263  -0.937  1.00  0.00           H  
ATOM    574  HB3 ALA A  37       9.958  -8.785  -1.901  1.00  0.00           H  
ATOM    575  N   SER A  38      12.867 -10.821   0.449  1.00  0.00           N  
ATOM    576  CA  SER A  38      13.137 -11.726   1.602  1.00  0.00           C  
ATOM    577  C   SER A  38      14.041 -11.014   2.610  1.00  0.00           C  
ATOM    578  O   SER A  38      13.712 -10.891   3.774  1.00  0.00           O  
ATOM    579  CB  SER A  38      13.829 -12.995   1.100  1.00  0.00           C  
ATOM    580  OG  SER A  38      13.280 -13.363  -0.157  1.00  0.00           O  
ATOM    581  H   SER A  38      13.389 -10.907  -0.375  1.00  0.00           H  
ATOM    582  HA  SER A  38      12.204 -11.990   2.078  1.00  0.00           H  
ATOM    583  HB2 SER A  38      14.884 -12.811   0.986  1.00  0.00           H  
ATOM    584  HB3 SER A  38      13.680 -13.792   1.818  1.00  0.00           H  
ATOM    585  HG  SER A  38      12.334 -13.195  -0.128  1.00  0.00           H  
ATOM    586  N   LYS A  39      15.177 -10.541   2.175  1.00  0.00           N  
ATOM    587  CA  LYS A  39      16.098  -9.837   3.111  1.00  0.00           C  
ATOM    588  C   LYS A  39      15.481  -8.499   3.526  1.00  0.00           C  
ATOM    589  O   LYS A  39      15.981  -7.820   4.399  1.00  0.00           O  
ATOM    590  CB  LYS A  39      17.437  -9.585   2.414  1.00  0.00           C  
ATOM    591  CG  LYS A  39      18.538 -10.379   3.119  1.00  0.00           C  
ATOM    592  CD  LYS A  39      19.287  -9.462   4.089  1.00  0.00           C  
ATOM    593  CE  LYS A  39      20.305 -10.282   4.883  1.00  0.00           C  
ATOM    594  NZ  LYS A  39      21.675  -9.753   4.629  1.00  0.00           N  
ATOM    595  H   LYS A  39      15.422 -10.649   1.233  1.00  0.00           H  
ATOM    596  HA  LYS A  39      16.257 -10.448   3.988  1.00  0.00           H  
ATOM    597  HB2 LYS A  39      17.369  -9.900   1.383  1.00  0.00           H  
ATOM    598  HB3 LYS A  39      17.672  -8.533   2.455  1.00  0.00           H  
ATOM    599  HG2 LYS A  39      18.096 -11.200   3.666  1.00  0.00           H  
ATOM    600  HG3 LYS A  39      19.229 -10.765   2.386  1.00  0.00           H  
ATOM    601  HD2 LYS A  39      19.799  -8.692   3.532  1.00  0.00           H  
ATOM    602  HD3 LYS A  39      18.583  -9.007   4.771  1.00  0.00           H  
ATOM    603  HE2 LYS A  39      20.081 -10.210   5.937  1.00  0.00           H  
ATOM    604  HE3 LYS A  39      20.255 -11.316   4.574  1.00  0.00           H  
ATOM    605  HZ1 LYS A  39      21.876  -9.784   3.610  1.00  0.00           H  
ATOM    606  HZ2 LYS A  39      21.735  -8.770   4.966  1.00  0.00           H  
ATOM    607  HZ3 LYS A  39      22.371 -10.335   5.135  1.00  0.00           H  
ATOM    608  N   GLY A  40      14.397  -8.118   2.905  1.00  0.00           N  
ATOM    609  CA  GLY A  40      13.746  -6.825   3.261  1.00  0.00           C  
ATOM    610  C   GLY A  40      14.813  -5.744   3.453  1.00  0.00           C  
ATOM    611  O   GLY A  40      15.271  -5.500   4.551  1.00  0.00           O  
ATOM    612  H   GLY A  40      14.009  -8.682   2.205  1.00  0.00           H  
ATOM    613  HA2 GLY A  40      13.073  -6.531   2.467  1.00  0.00           H  
ATOM    614  HA3 GLY A  40      13.189  -6.942   4.179  1.00  0.00           H  
ATOM    615  N   ASN A  41      15.213  -5.094   2.394  1.00  0.00           N  
ATOM    616  CA  ASN A  41      16.249  -4.032   2.524  1.00  0.00           C  
ATOM    617  C   ASN A  41      15.858  -2.825   1.668  1.00  0.00           C  
ATOM    618  O   ASN A  41      16.672  -2.258   0.966  1.00  0.00           O  
ATOM    619  CB  ASN A  41      17.603  -4.573   2.057  1.00  0.00           C  
ATOM    620  CG  ASN A  41      17.430  -5.341   0.745  1.00  0.00           C  
ATOM    621  OD1 ASN A  41      17.079  -6.504   0.750  1.00  0.00           O  
ATOM    622  ND2 ASN A  41      17.667  -4.737  -0.386  1.00  0.00           N  
ATOM    623  H   ASN A  41      14.832  -5.304   1.516  1.00  0.00           H  
ATOM    624  HA  ASN A  41      16.323  -3.729   3.558  1.00  0.00           H  
ATOM    625  HB2 ASN A  41      18.285  -3.749   1.904  1.00  0.00           H  
ATOM    626  HB3 ASN A  41      18.003  -5.236   2.809  1.00  0.00           H  
ATOM    627 HD21 ASN A  41      17.948  -3.799  -0.390  1.00  0.00           H  
ATOM    628 HD22 ASN A  41      17.568  -5.220  -1.231  1.00  0.00           H  
ATOM    629  N   LEU A  42      14.617  -2.425   1.724  1.00  0.00           N  
ATOM    630  CA  LEU A  42      14.172  -1.252   0.919  1.00  0.00           C  
ATOM    631  C   LEU A  42      14.897   0.001   1.407  1.00  0.00           C  
ATOM    632  O   LEU A  42      15.318   0.832   0.631  1.00  0.00           O  
ATOM    633  CB  LEU A  42      12.666  -1.062   1.092  1.00  0.00           C  
ATOM    634  CG  LEU A  42      12.025  -0.772  -0.266  1.00  0.00           C  
ATOM    635  CD1 LEU A  42      12.198  -1.982  -1.185  1.00  0.00           C  
ATOM    636  CD2 LEU A  42      10.535  -0.491  -0.072  1.00  0.00           C  
ATOM    637  H   LEU A  42      13.976  -2.895   2.298  1.00  0.00           H  
ATOM    638  HA  LEU A  42      14.400  -1.419  -0.123  1.00  0.00           H  
ATOM    639  HB2 LEU A  42      12.238  -1.960   1.512  1.00  0.00           H  
ATOM    640  HB3 LEU A  42      12.483  -0.232   1.757  1.00  0.00           H  
ATOM    641  HG  LEU A  42      12.502   0.090  -0.711  1.00  0.00           H  
ATOM    642 HD11 LEU A  42      11.782  -2.856  -0.709  1.00  0.00           H  
ATOM    643 HD12 LEU A  42      11.685  -1.801  -2.117  1.00  0.00           H  
ATOM    644 HD13 LEU A  42      13.249  -2.141  -1.379  1.00  0.00           H  
ATOM    645 HD21 LEU A  42      10.250  -0.744   0.938  1.00  0.00           H  
ATOM    646 HD22 LEU A  42      10.340   0.557  -0.249  1.00  0.00           H  
ATOM    647 HD23 LEU A  42       9.963  -1.085  -0.768  1.00  0.00           H  
ATOM    648  N   ALA A  43      15.042   0.141   2.692  1.00  0.00           N  
ATOM    649  CA  ALA A  43      15.738   1.341   3.236  1.00  0.00           C  
ATOM    650  C   ALA A  43      17.197   1.357   2.765  1.00  0.00           C  
ATOM    651  O   ALA A  43      17.907   2.324   2.958  1.00  0.00           O  
ATOM    652  CB  ALA A  43      15.699   1.301   4.767  1.00  0.00           C  
ATOM    653  H   ALA A  43      14.688  -0.541   3.300  1.00  0.00           H  
ATOM    654  HA  ALA A  43      15.239   2.234   2.889  1.00  0.00           H  
ATOM    655  HB1 ALA A  43      16.181   0.401   5.116  1.00  0.00           H  
ATOM    656  HB2 ALA A  43      16.214   2.164   5.162  1.00  0.00           H  
ATOM    657  HB3 ALA A  43      14.672   1.312   5.100  1.00  0.00           H  
ATOM    658  N   ASP A  44      17.656   0.294   2.157  1.00  0.00           N  
ATOM    659  CA  ASP A  44      19.071   0.259   1.689  1.00  0.00           C  
ATOM    660  C   ASP A  44      19.134   0.491   0.174  1.00  0.00           C  
ATOM    661  O   ASP A  44      20.044   1.123  -0.325  1.00  0.00           O  
ATOM    662  CB  ASP A  44      19.678  -1.108   2.015  1.00  0.00           C  
ATOM    663  CG  ASP A  44      19.839  -1.248   3.529  1.00  0.00           C  
ATOM    664  OD1 ASP A  44      20.318  -0.309   4.143  1.00  0.00           O  
ATOM    665  OD2 ASP A  44      19.480  -2.291   4.050  1.00  0.00           O  
ATOM    666  H   ASP A  44      17.074  -0.480   2.016  1.00  0.00           H  
ATOM    667  HA  ASP A  44      19.635   1.029   2.193  1.00  0.00           H  
ATOM    668  HB2 ASP A  44      19.025  -1.888   1.647  1.00  0.00           H  
ATOM    669  HB3 ASP A  44      20.644  -1.195   1.542  1.00  0.00           H  
ATOM    670  N   VAL A  45      18.185  -0.022  -0.563  1.00  0.00           N  
ATOM    671  CA  VAL A  45      18.211   0.167  -2.044  1.00  0.00           C  
ATOM    672  C   VAL A  45      17.116   1.148  -2.467  1.00  0.00           C  
ATOM    673  O   VAL A  45      17.342   2.036  -3.266  1.00  0.00           O  
ATOM    674  CB  VAL A  45      17.976  -1.177  -2.731  1.00  0.00           C  
ATOM    675  CG1 VAL A  45      19.056  -2.171  -2.298  1.00  0.00           C  
ATOM    676  CG2 VAL A  45      16.601  -1.717  -2.334  1.00  0.00           C  
ATOM    677  H   VAL A  45      17.464  -0.537  -0.146  1.00  0.00           H  
ATOM    678  HA  VAL A  45      19.174   0.555  -2.339  1.00  0.00           H  
ATOM    679  HB  VAL A  45      18.018  -1.046  -3.803  1.00  0.00           H  
ATOM    680 HG11 VAL A  45      19.602  -1.765  -1.459  1.00  0.00           H  
ATOM    681 HG12 VAL A  45      18.593  -3.103  -2.010  1.00  0.00           H  
ATOM    682 HG13 VAL A  45      19.735  -2.345  -3.120  1.00  0.00           H  
ATOM    683 HG21 VAL A  45      16.506  -1.708  -1.258  1.00  0.00           H  
ATOM    684 HG22 VAL A  45      15.830  -1.096  -2.769  1.00  0.00           H  
ATOM    685 HG23 VAL A  45      16.494  -2.726  -2.696  1.00  0.00           H  
ATOM    686  N   ALA A  46      15.932   0.997  -1.942  1.00  0.00           N  
ATOM    687  CA  ALA A  46      14.827   1.923  -2.322  1.00  0.00           C  
ATOM    688  C   ALA A  46      14.167   2.492  -1.059  1.00  0.00           C  
ATOM    689  O   ALA A  46      12.986   2.307  -0.846  1.00  0.00           O  
ATOM    690  CB  ALA A  46      13.783   1.158  -3.139  1.00  0.00           C  
ATOM    691  H   ALA A  46      15.768   0.274  -1.301  1.00  0.00           H  
ATOM    692  HA  ALA A  46      15.224   2.732  -2.915  1.00  0.00           H  
ATOM    693  HB1 ALA A  46      14.278   0.423  -3.757  1.00  0.00           H  
ATOM    694  HB2 ALA A  46      13.094   0.661  -2.472  1.00  0.00           H  
ATOM    695  HB3 ALA A  46      13.241   1.850  -3.767  1.00  0.00           H  
ATOM    696  N   PRO A  47      14.951   3.174  -0.261  1.00  0.00           N  
ATOM    697  CA  PRO A  47      14.459   3.789   0.987  1.00  0.00           C  
ATOM    698  C   PRO A  47      13.395   4.845   0.674  1.00  0.00           C  
ATOM    699  O   PRO A  47      13.178   5.202  -0.467  1.00  0.00           O  
ATOM    700  CB  PRO A  47      15.695   4.446   1.616  1.00  0.00           C  
ATOM    701  CG  PRO A  47      16.887   4.228   0.650  1.00  0.00           C  
ATOM    702  CD  PRO A  47      16.385   3.382  -0.531  1.00  0.00           C  
ATOM    703  HA  PRO A  47      14.064   3.036   1.651  1.00  0.00           H  
ATOM    704  HB2 PRO A  47      15.518   5.504   1.751  1.00  0.00           H  
ATOM    705  HB3 PRO A  47      15.912   3.984   2.567  1.00  0.00           H  
ATOM    706  HG2 PRO A  47      17.249   5.181   0.294  1.00  0.00           H  
ATOM    707  HG3 PRO A  47      17.681   3.701   1.159  1.00  0.00           H  
ATOM    708  HD2 PRO A  47      16.522   3.916  -1.461  1.00  0.00           H  
ATOM    709  HD3 PRO A  47      16.898   2.436  -0.558  1.00  0.00           H  
ATOM    710  N   GLY A  48      12.736   5.351   1.682  1.00  0.00           N  
ATOM    711  CA  GLY A  48      11.689   6.389   1.449  1.00  0.00           C  
ATOM    712  C   GLY A  48      10.845   6.011   0.231  1.00  0.00           C  
ATOM    713  O   GLY A  48      10.665   6.797  -0.677  1.00  0.00           O  
ATOM    714  H   GLY A  48      12.931   5.050   2.594  1.00  0.00           H  
ATOM    715  HA2 GLY A  48      11.054   6.459   2.321  1.00  0.00           H  
ATOM    716  HA3 GLY A  48      12.163   7.342   1.273  1.00  0.00           H  
ATOM    717  N   LYS A  49      10.323   4.816   0.204  1.00  0.00           N  
ATOM    718  CA  LYS A  49       9.490   4.395  -0.957  1.00  0.00           C  
ATOM    719  C   LYS A  49       8.283   3.598  -0.459  1.00  0.00           C  
ATOM    720  O   LYS A  49       8.399   2.745   0.398  1.00  0.00           O  
ATOM    721  CB  LYS A  49      10.325   3.522  -1.896  1.00  0.00           C  
ATOM    722  CG  LYS A  49      10.420   4.191  -3.267  1.00  0.00           C  
ATOM    723  CD  LYS A  49      11.027   5.586  -3.113  1.00  0.00           C  
ATOM    724  CE  LYS A  49      11.533   6.077  -4.472  1.00  0.00           C  
ATOM    725  NZ  LYS A  49      12.901   5.540  -4.715  1.00  0.00           N  
ATOM    726  H   LYS A  49      10.478   4.195   0.947  1.00  0.00           H  
ATOM    727  HA  LYS A  49       9.148   5.270  -1.491  1.00  0.00           H  
ATOM    728  HB2 LYS A  49      11.317   3.400  -1.485  1.00  0.00           H  
ATOM    729  HB3 LYS A  49       9.857   2.555  -1.999  1.00  0.00           H  
ATOM    730  HG2 LYS A  49      11.045   3.594  -3.916  1.00  0.00           H  
ATOM    731  HG3 LYS A  49       9.432   4.275  -3.696  1.00  0.00           H  
ATOM    732  HD2 LYS A  49      10.274   6.267  -2.741  1.00  0.00           H  
ATOM    733  HD3 LYS A  49      11.852   5.546  -2.418  1.00  0.00           H  
ATOM    734  HE2 LYS A  49      10.867   5.733  -5.250  1.00  0.00           H  
ATOM    735  HE3 LYS A  49      11.563   7.156  -4.476  1.00  0.00           H  
ATOM    736  HZ1 LYS A  49      12.874   4.502  -4.708  1.00  0.00           H  
ATOM    737  HZ2 LYS A  49      13.243   5.872  -5.640  1.00  0.00           H  
ATOM    738  HZ3 LYS A  49      13.543   5.873  -3.969  1.00  0.00           H  
ATOM    739  N   SER A  50       7.123   3.870  -0.990  1.00  0.00           N  
ATOM    740  CA  SER A  50       5.909   3.131  -0.549  1.00  0.00           C  
ATOM    741  C   SER A  50       5.557   2.058  -1.581  1.00  0.00           C  
ATOM    742  O   SER A  50       5.328   2.347  -2.738  1.00  0.00           O  
ATOM    743  CB  SER A  50       4.741   4.110  -0.415  1.00  0.00           C  
ATOM    744  OG  SER A  50       5.154   5.228   0.360  1.00  0.00           O  
ATOM    745  H   SER A  50       7.051   4.562  -1.679  1.00  0.00           H  
ATOM    746  HA  SER A  50       6.096   2.664   0.406  1.00  0.00           H  
ATOM    747  HB2 SER A  50       4.437   4.447  -1.391  1.00  0.00           H  
ATOM    748  HB3 SER A  50       3.909   3.613   0.066  1.00  0.00           H  
ATOM    749  HG  SER A  50       4.726   5.170   1.217  1.00  0.00           H  
ATOM    750  N   ILE A  51       5.507   0.821  -1.172  1.00  0.00           N  
ATOM    751  CA  ILE A  51       5.162  -0.263  -2.132  1.00  0.00           C  
ATOM    752  C   ILE A  51       3.646  -0.287  -2.328  1.00  0.00           C  
ATOM    753  O   ILE A  51       2.910  -0.732  -1.470  1.00  0.00           O  
ATOM    754  CB  ILE A  51       5.624  -1.610  -1.573  1.00  0.00           C  
ATOM    755  CG1 ILE A  51       7.081  -1.500  -1.113  1.00  0.00           C  
ATOM    756  CG2 ILE A  51       5.509  -2.679  -2.661  1.00  0.00           C  
ATOM    757  CD1 ILE A  51       8.007  -1.444  -2.329  1.00  0.00           C  
ATOM    758  H   ILE A  51       5.691   0.606  -0.234  1.00  0.00           H  
ATOM    759  HA  ILE A  51       5.645  -0.078  -3.078  1.00  0.00           H  
ATOM    760  HB  ILE A  51       4.999  -1.883  -0.736  1.00  0.00           H  
ATOM    761 HG12 ILE A  51       7.204  -0.602  -0.524  1.00  0.00           H  
ATOM    762 HG13 ILE A  51       7.333  -2.361  -0.512  1.00  0.00           H  
ATOM    763 HG21 ILE A  51       5.577  -2.213  -3.633  1.00  0.00           H  
ATOM    764 HG22 ILE A  51       6.309  -3.395  -2.549  1.00  0.00           H  
ATOM    765 HG23 ILE A  51       4.559  -3.184  -2.570  1.00  0.00           H  
ATOM    766 HD11 ILE A  51       7.418  -1.468  -3.233  1.00  0.00           H  
ATOM    767 HD12 ILE A  51       8.584  -0.531  -2.299  1.00  0.00           H  
ATOM    768 HD13 ILE A  51       8.675  -2.293  -2.312  1.00  0.00           H  
ATOM    769  N   GLY A  52       3.167   0.192  -3.443  1.00  0.00           N  
ATOM    770  CA  GLY A  52       1.695   0.195  -3.666  1.00  0.00           C  
ATOM    771  C   GLY A  52       1.388  -0.157  -5.120  1.00  0.00           C  
ATOM    772  O   GLY A  52       2.270  -0.251  -5.949  1.00  0.00           O  
ATOM    773  H   GLY A  52       3.771   0.552  -4.127  1.00  0.00           H  
ATOM    774  HA2 GLY A  52       1.233  -0.533  -3.015  1.00  0.00           H  
ATOM    775  HA3 GLY A  52       1.300   1.176  -3.447  1.00  0.00           H  
ATOM    776  N   GLY A  53       0.137  -0.351  -5.431  1.00  0.00           N  
ATOM    777  CA  GLY A  53      -0.239  -0.698  -6.831  1.00  0.00           C  
ATOM    778  C   GLY A  53      -0.247  -2.218  -6.998  1.00  0.00           C  
ATOM    779  O   GLY A  53      -0.319  -2.732  -8.097  1.00  0.00           O  
ATOM    780  H   GLY A  53      -0.556  -0.268  -4.742  1.00  0.00           H  
ATOM    781  HA2 GLY A  53      -1.223  -0.305  -7.046  1.00  0.00           H  
ATOM    782  HA3 GLY A  53       0.478  -0.268  -7.513  1.00  0.00           H  
ATOM    783  N   ASP A  54      -0.174  -2.945  -5.915  1.00  0.00           N  
ATOM    784  CA  ASP A  54      -0.179  -4.431  -6.016  1.00  0.00           C  
ATOM    785  C   ASP A  54      -1.623  -4.930  -6.093  1.00  0.00           C  
ATOM    786  O   ASP A  54      -2.521  -4.353  -5.512  1.00  0.00           O  
ATOM    787  CB  ASP A  54       0.500  -5.031  -4.784  1.00  0.00           C  
ATOM    788  CG  ASP A  54       1.968  -5.323  -5.101  1.00  0.00           C  
ATOM    789  OD1 ASP A  54       2.246  -6.415  -5.570  1.00  0.00           O  
ATOM    790  OD2 ASP A  54       2.789  -4.451  -4.868  1.00  0.00           O  
ATOM    791  H   ASP A  54      -0.117  -2.512  -5.038  1.00  0.00           H  
ATOM    792  HA  ASP A  54       0.353  -4.734  -6.905  1.00  0.00           H  
ATOM    793  HB2 ASP A  54       0.440  -4.332  -3.963  1.00  0.00           H  
ATOM    794  HB3 ASP A  54       0.004  -5.951  -4.512  1.00  0.00           H  
ATOM    795  N   ILE A  55      -1.853  -5.997  -6.804  1.00  0.00           N  
ATOM    796  CA  ILE A  55      -3.239  -6.532  -6.918  1.00  0.00           C  
ATOM    797  C   ILE A  55      -3.667  -7.129  -5.575  1.00  0.00           C  
ATOM    798  O   ILE A  55      -2.887  -7.754  -4.885  1.00  0.00           O  
ATOM    799  CB  ILE A  55      -3.279  -7.615  -7.997  1.00  0.00           C  
ATOM    800  CG1 ILE A  55      -3.162  -6.963  -9.377  1.00  0.00           C  
ATOM    801  CG2 ILE A  55      -4.601  -8.380  -7.908  1.00  0.00           C  
ATOM    802  CD1 ILE A  55      -4.405  -6.111  -9.645  1.00  0.00           C  
ATOM    803  H   ILE A  55      -1.114  -6.448  -7.264  1.00  0.00           H  
ATOM    804  HA  ILE A  55      -3.912  -5.731  -7.187  1.00  0.00           H  
ATOM    805  HB  ILE A  55      -2.457  -8.300  -7.850  1.00  0.00           H  
ATOM    806 HG12 ILE A  55      -2.283  -6.338  -9.406  1.00  0.00           H  
ATOM    807 HG13 ILE A  55      -3.085  -7.730 -10.132  1.00  0.00           H  
ATOM    808 HG21 ILE A  55      -5.411  -7.682  -7.757  1.00  0.00           H  
ATOM    809 HG22 ILE A  55      -4.763  -8.928  -8.824  1.00  0.00           H  
ATOM    810 HG23 ILE A  55      -4.562  -9.070  -7.077  1.00  0.00           H  
ATOM    811 HD11 ILE A  55      -5.027  -6.093  -8.763  1.00  0.00           H  
ATOM    812 HD12 ILE A  55      -4.103  -5.104  -9.895  1.00  0.00           H  
ATOM    813 HD13 ILE A  55      -4.961  -6.535 -10.469  1.00  0.00           H  
ATOM    814  N   PHE A  56      -4.904  -6.941  -5.201  1.00  0.00           N  
ATOM    815  CA  PHE A  56      -5.385  -7.499  -3.906  1.00  0.00           C  
ATOM    816  C   PHE A  56      -6.526  -8.483  -4.168  1.00  0.00           C  
ATOM    817  O   PHE A  56      -7.681  -8.109  -4.219  1.00  0.00           O  
ATOM    818  CB  PHE A  56      -5.884  -6.360  -3.013  1.00  0.00           C  
ATOM    819  CG  PHE A  56      -6.287  -6.916  -1.668  1.00  0.00           C  
ATOM    820  CD1 PHE A  56      -5.313  -7.417  -0.797  1.00  0.00           C  
ATOM    821  CD2 PHE A  56      -7.635  -6.929  -1.292  1.00  0.00           C  
ATOM    822  CE1 PHE A  56      -5.687  -7.933   0.449  1.00  0.00           C  
ATOM    823  CE2 PHE A  56      -8.010  -7.444  -0.047  1.00  0.00           C  
ATOM    824  CZ  PHE A  56      -7.037  -7.947   0.825  1.00  0.00           C  
ATOM    825  H   PHE A  56      -5.517  -6.435  -5.774  1.00  0.00           H  
ATOM    826  HA  PHE A  56      -4.572  -8.013  -3.412  1.00  0.00           H  
ATOM    827  HB2 PHE A  56      -5.096  -5.633  -2.881  1.00  0.00           H  
ATOM    828  HB3 PHE A  56      -6.738  -5.886  -3.476  1.00  0.00           H  
ATOM    829  HD1 PHE A  56      -4.273  -7.408  -1.086  1.00  0.00           H  
ATOM    830  HD2 PHE A  56      -8.388  -6.541  -1.964  1.00  0.00           H  
ATOM    831  HE1 PHE A  56      -4.936  -8.320   1.122  1.00  0.00           H  
ATOM    832  HE2 PHE A  56      -9.050  -7.455   0.243  1.00  0.00           H  
ATOM    833  HZ  PHE A  56      -7.325  -8.344   1.787  1.00  0.00           H  
ATOM    834  N   SER A  57      -6.211  -9.738  -4.341  1.00  0.00           N  
ATOM    835  CA  SER A  57      -7.277 -10.746  -4.606  1.00  0.00           C  
ATOM    836  C   SER A  57      -8.111 -10.963  -3.341  1.00  0.00           C  
ATOM    837  O   SER A  57      -9.094 -11.678  -3.350  1.00  0.00           O  
ATOM    838  CB  SER A  57      -6.632 -12.069  -5.022  1.00  0.00           C  
ATOM    839  OG  SER A  57      -5.295 -12.111  -4.543  1.00  0.00           O  
ATOM    840  H   SER A  57      -5.273 -10.016  -4.299  1.00  0.00           H  
ATOM    841  HA  SER A  57      -7.915 -10.392  -5.399  1.00  0.00           H  
ATOM    842  HB2 SER A  57      -7.186 -12.891  -4.599  1.00  0.00           H  
ATOM    843  HB3 SER A  57      -6.642 -12.149  -6.101  1.00  0.00           H  
ATOM    844  HG  SER A  57      -5.317 -12.001  -3.590  1.00  0.00           H  
ATOM    845  N   ASN A  58      -7.731 -10.351  -2.254  1.00  0.00           N  
ATOM    846  CA  ASN A  58      -8.504 -10.524  -0.993  1.00  0.00           C  
ATOM    847  C   ASN A  58      -8.212 -11.902  -0.398  1.00  0.00           C  
ATOM    848  O   ASN A  58      -8.865 -12.877  -0.715  1.00  0.00           O  
ATOM    849  CB  ASN A  58     -10.001 -10.404  -1.290  1.00  0.00           C  
ATOM    850  CG  ASN A  58     -10.683  -9.615  -0.171  1.00  0.00           C  
ATOM    851  OD1 ASN A  58     -10.247  -9.646   0.963  1.00  0.00           O  
ATOM    852  ND2 ASN A  58     -11.742  -8.904  -0.443  1.00  0.00           N  
ATOM    853  H   ASN A  58      -6.937  -9.779  -2.267  1.00  0.00           H  
ATOM    854  HA  ASN A  58      -8.216  -9.760  -0.286  1.00  0.00           H  
ATOM    855  HB2 ASN A  58     -10.141  -9.890  -2.230  1.00  0.00           H  
ATOM    856  HB3 ASN A  58     -10.437 -11.390  -1.349  1.00  0.00           H  
ATOM    857 HD21 ASN A  58     -12.094  -8.879  -1.358  1.00  0.00           H  
ATOM    858 HD22 ASN A  58     -12.187  -8.395   0.266  1.00  0.00           H  
ATOM    859  N   ARG A  59      -7.236 -11.992   0.464  1.00  0.00           N  
ATOM    860  CA  ARG A  59      -6.905 -13.306   1.080  1.00  0.00           C  
ATOM    861  C   ARG A  59      -8.193 -13.990   1.544  1.00  0.00           C  
ATOM    862  O   ARG A  59      -8.616 -14.982   0.984  1.00  0.00           O  
ATOM    863  CB  ARG A  59      -5.983 -13.087   2.282  1.00  0.00           C  
ATOM    864  CG  ARG A  59      -5.168 -14.357   2.541  1.00  0.00           C  
ATOM    865  CD  ARG A  59      -5.971 -15.304   3.434  1.00  0.00           C  
ATOM    866  NE  ARG A  59      -5.466 -15.214   4.833  1.00  0.00           N  
ATOM    867  CZ  ARG A  59      -6.177 -15.696   5.816  1.00  0.00           C  
ATOM    868  NH1 ARG A  59      -6.647 -16.911   5.745  1.00  0.00           N  
ATOM    869  NH2 ARG A  59      -6.417 -14.964   6.869  1.00  0.00           N  
ATOM    870  H   ARG A  59      -6.723 -11.193   0.708  1.00  0.00           H  
ATOM    871  HA  ARG A  59      -6.406 -13.930   0.352  1.00  0.00           H  
ATOM    872  HB2 ARG A  59      -5.313 -12.265   2.076  1.00  0.00           H  
ATOM    873  HB3 ARG A  59      -6.577 -12.859   3.154  1.00  0.00           H  
ATOM    874  HG2 ARG A  59      -4.953 -14.843   1.601  1.00  0.00           H  
ATOM    875  HG3 ARG A  59      -4.244 -14.097   3.033  1.00  0.00           H  
ATOM    876  HD2 ARG A  59      -7.014 -15.025   3.410  1.00  0.00           H  
ATOM    877  HD3 ARG A  59      -5.861 -16.317   3.076  1.00  0.00           H  
ATOM    878  HE  ARG A  59      -4.600 -14.793   5.016  1.00  0.00           H  
ATOM    879 HH11 ARG A  59      -6.462 -17.472   4.938  1.00  0.00           H  
ATOM    880 HH12 ARG A  59      -7.192 -17.281   6.498  1.00  0.00           H  
ATOM    881 HH21 ARG A  59      -6.056 -14.033   6.924  1.00  0.00           H  
ATOM    882 HH22 ARG A  59      -6.963 -15.334   7.621  1.00  0.00           H  
ATOM    883  N   GLU A  60      -8.819 -13.467   2.562  1.00  0.00           N  
ATOM    884  CA  GLU A  60     -10.080 -14.087   3.059  1.00  0.00           C  
ATOM    885  C   GLU A  60     -11.277 -13.414   2.385  1.00  0.00           C  
ATOM    886  O   GLU A  60     -12.019 -14.037   1.652  1.00  0.00           O  
ATOM    887  CB  GLU A  60     -10.178 -13.898   4.575  1.00  0.00           C  
ATOM    888  CG  GLU A  60     -11.498 -14.486   5.078  1.00  0.00           C  
ATOM    889  CD  GLU A  60     -11.262 -15.911   5.582  1.00  0.00           C  
ATOM    890  OE1 GLU A  60     -10.281 -16.118   6.279  1.00  0.00           O  
ATOM    891  OE2 GLU A  60     -12.065 -16.772   5.262  1.00  0.00           O  
ATOM    892  H   GLU A  60      -8.461 -12.666   2.999  1.00  0.00           H  
ATOM    893  HA  GLU A  60     -10.080 -15.141   2.826  1.00  0.00           H  
ATOM    894  HB2 GLU A  60      -9.351 -14.402   5.054  1.00  0.00           H  
ATOM    895  HB3 GLU A  60     -10.142 -12.845   4.809  1.00  0.00           H  
ATOM    896  HG2 GLU A  60     -11.878 -13.876   5.885  1.00  0.00           H  
ATOM    897  HG3 GLU A  60     -12.214 -14.506   4.271  1.00  0.00           H  
ATOM    898  N   GLY A  61     -11.472 -12.147   2.629  1.00  0.00           N  
ATOM    899  CA  GLY A  61     -12.621 -11.435   2.003  1.00  0.00           C  
ATOM    900  C   GLY A  61     -13.264 -10.501   3.030  1.00  0.00           C  
ATOM    901  O   GLY A  61     -14.335 -10.765   3.539  1.00  0.00           O  
ATOM    902  H   GLY A  61     -10.862 -11.664   3.224  1.00  0.00           H  
ATOM    903  HA2 GLY A  61     -12.271 -10.859   1.159  1.00  0.00           H  
ATOM    904  HA3 GLY A  61     -13.353 -12.155   1.669  1.00  0.00           H  
ATOM    905  N   LYS A  62     -12.618  -9.410   3.340  1.00  0.00           N  
ATOM    906  CA  LYS A  62     -13.193  -8.463   4.335  1.00  0.00           C  
ATOM    907  C   LYS A  62     -13.473  -7.118   3.661  1.00  0.00           C  
ATOM    908  O   LYS A  62     -14.014  -6.212   4.263  1.00  0.00           O  
ATOM    909  CB  LYS A  62     -12.202  -8.264   5.483  1.00  0.00           C  
ATOM    910  CG  LYS A  62     -12.554  -9.214   6.631  1.00  0.00           C  
ATOM    911  CD  LYS A  62     -13.097  -8.408   7.814  1.00  0.00           C  
ATOM    912  CE  LYS A  62     -14.394  -7.709   7.404  1.00  0.00           C  
ATOM    913  NZ  LYS A  62     -15.211  -7.425   8.618  1.00  0.00           N  
ATOM    914  H   LYS A  62     -11.754  -9.215   2.919  1.00  0.00           H  
ATOM    915  HA  LYS A  62     -14.116  -8.867   4.722  1.00  0.00           H  
ATOM    916  HB2 LYS A  62     -11.201  -8.474   5.134  1.00  0.00           H  
ATOM    917  HB3 LYS A  62     -12.255  -7.244   5.832  1.00  0.00           H  
ATOM    918  HG2 LYS A  62     -13.303  -9.917   6.298  1.00  0.00           H  
ATOM    919  HG3 LYS A  62     -11.668  -9.749   6.939  1.00  0.00           H  
ATOM    920  HD2 LYS A  62     -13.291  -9.073   8.642  1.00  0.00           H  
ATOM    921  HD3 LYS A  62     -12.368  -7.667   8.109  1.00  0.00           H  
ATOM    922  HE2 LYS A  62     -14.161  -6.782   6.902  1.00  0.00           H  
ATOM    923  HE3 LYS A  62     -14.952  -8.349   6.736  1.00  0.00           H  
ATOM    924  HZ1 LYS A  62     -15.392  -8.311   9.130  1.00  0.00           H  
ATOM    925  HZ2 LYS A  62     -14.695  -6.768   9.237  1.00  0.00           H  
ATOM    926  HZ3 LYS A  62     -16.116  -6.997   8.334  1.00  0.00           H  
ATOM    927  N   LEU A  63     -13.114  -6.982   2.414  1.00  0.00           N  
ATOM    928  CA  LEU A  63     -13.365  -5.697   1.703  1.00  0.00           C  
ATOM    929  C   LEU A  63     -14.706  -5.780   0.968  1.00  0.00           C  
ATOM    930  O   LEU A  63     -15.102  -6.840   0.525  1.00  0.00           O  
ATOM    931  CB  LEU A  63     -12.245  -5.446   0.691  1.00  0.00           C  
ATOM    932  CG  LEU A  63     -10.995  -4.949   1.421  1.00  0.00           C  
ATOM    933  CD1 LEU A  63      -9.765  -5.185   0.545  1.00  0.00           C  
ATOM    934  CD2 LEU A  63     -11.132  -3.452   1.707  1.00  0.00           C  
ATOM    935  H   LEU A  63     -12.683  -7.725   1.946  1.00  0.00           H  
ATOM    936  HA  LEU A  63     -13.393  -4.888   2.418  1.00  0.00           H  
ATOM    937  HB2 LEU A  63     -12.016  -6.364   0.170  1.00  0.00           H  
ATOM    938  HB3 LEU A  63     -12.563  -4.699  -0.021  1.00  0.00           H  
ATOM    939  HG  LEU A  63     -10.884  -5.487   2.351  1.00  0.00           H  
ATOM    940 HD11 LEU A  63     -10.039  -5.797  -0.303  1.00  0.00           H  
ATOM    941 HD12 LEU A  63      -9.385  -4.236   0.197  1.00  0.00           H  
ATOM    942 HD13 LEU A  63      -9.004  -5.688   1.122  1.00  0.00           H  
ATOM    943 HD21 LEU A  63     -12.160  -3.152   1.574  1.00  0.00           H  
ATOM    944 HD22 LEU A  63     -10.826  -3.251   2.723  1.00  0.00           H  
ATOM    945 HD23 LEU A  63     -10.503  -2.898   1.026  1.00  0.00           H  
ATOM    946  N   PRO A  64     -15.368  -4.656   0.864  1.00  0.00           N  
ATOM    947  CA  PRO A  64     -16.674  -4.576   0.186  1.00  0.00           C  
ATOM    948  C   PRO A  64     -16.535  -4.992  -1.282  1.00  0.00           C  
ATOM    949  O   PRO A  64     -15.449  -5.028  -1.827  1.00  0.00           O  
ATOM    950  CB  PRO A  64     -17.083  -3.101   0.294  1.00  0.00           C  
ATOM    951  CG  PRO A  64     -15.960  -2.354   1.060  1.00  0.00           C  
ATOM    952  CD  PRO A  64     -14.871  -3.380   1.410  1.00  0.00           C  
ATOM    953  HA  PRO A  64     -17.399  -5.197   0.688  1.00  0.00           H  
ATOM    954  HB2 PRO A  64     -17.199  -2.679  -0.694  1.00  0.00           H  
ATOM    955  HB3 PRO A  64     -18.010  -3.016   0.841  1.00  0.00           H  
ATOM    956  HG2 PRO A  64     -15.547  -1.575   0.436  1.00  0.00           H  
ATOM    957  HG3 PRO A  64     -16.358  -1.925   1.968  1.00  0.00           H  
ATOM    958  HD2 PRO A  64     -13.935  -3.107   0.943  1.00  0.00           H  
ATOM    959  HD3 PRO A  64     -14.753  -3.456   2.480  1.00  0.00           H  
ATOM    960  N   GLY A  65     -17.626  -5.307  -1.926  1.00  0.00           N  
ATOM    961  CA  GLY A  65     -17.555  -5.721  -3.355  1.00  0.00           C  
ATOM    962  C   GLY A  65     -18.153  -7.120  -3.515  1.00  0.00           C  
ATOM    963  O   GLY A  65     -19.354  -7.302  -3.451  1.00  0.00           O  
ATOM    964  H   GLY A  65     -18.492  -5.273  -1.468  1.00  0.00           H  
ATOM    965  HA2 GLY A  65     -18.111  -5.017  -3.961  1.00  0.00           H  
ATOM    966  HA3 GLY A  65     -16.525  -5.736  -3.675  1.00  0.00           H  
ATOM    967  N   LYS A  66     -17.329  -8.109  -3.723  1.00  0.00           N  
ATOM    968  CA  LYS A  66     -17.852  -9.494  -3.887  1.00  0.00           C  
ATOM    969  C   LYS A  66     -16.721 -10.497  -3.652  1.00  0.00           C  
ATOM    970  O   LYS A  66     -15.560 -10.142  -3.625  1.00  0.00           O  
ATOM    971  CB  LYS A  66     -18.403  -9.667  -5.304  1.00  0.00           C  
ATOM    972  CG  LYS A  66     -19.932  -9.683  -5.259  1.00  0.00           C  
ATOM    973  CD  LYS A  66     -20.423 -11.121  -5.091  1.00  0.00           C  
ATOM    974  CE  LYS A  66     -20.098 -11.923  -6.352  1.00  0.00           C  
ATOM    975  NZ  LYS A  66     -19.240 -13.087  -5.993  1.00  0.00           N  
ATOM    976  H   LYS A  66     -16.364  -7.940  -3.771  1.00  0.00           H  
ATOM    977  HA  LYS A  66     -18.642  -9.667  -3.170  1.00  0.00           H  
ATOM    978  HB2 LYS A  66     -18.067  -8.847  -5.923  1.00  0.00           H  
ATOM    979  HB3 LYS A  66     -18.047 -10.599  -5.717  1.00  0.00           H  
ATOM    980  HG2 LYS A  66     -20.273  -9.084  -4.428  1.00  0.00           H  
ATOM    981  HG3 LYS A  66     -20.322  -9.276  -6.181  1.00  0.00           H  
ATOM    982  HD2 LYS A  66     -19.931 -11.572  -4.240  1.00  0.00           H  
ATOM    983  HD3 LYS A  66     -21.491 -11.120  -4.932  1.00  0.00           H  
ATOM    984  HE2 LYS A  66     -21.015 -12.276  -6.800  1.00  0.00           H  
ATOM    985  HE3 LYS A  66     -19.574 -11.292  -7.055  1.00  0.00           H  
ATOM    986  HZ1 LYS A  66     -18.943 -13.006  -5.001  1.00  0.00           H  
ATOM    987  HZ2 LYS A  66     -19.778 -13.968  -6.126  1.00  0.00           H  
ATOM    988  HZ3 LYS A  66     -18.399 -13.100  -6.605  1.00  0.00           H  
ATOM    989  N   SER A  67     -17.050 -11.748  -3.480  1.00  0.00           N  
ATOM    990  CA  SER A  67     -15.993 -12.772  -3.247  1.00  0.00           C  
ATOM    991  C   SER A  67     -15.144 -12.927  -4.510  1.00  0.00           C  
ATOM    992  O   SER A  67     -15.464 -13.697  -5.394  1.00  0.00           O  
ATOM    993  CB  SER A  67     -16.647 -14.111  -2.904  1.00  0.00           C  
ATOM    994  OG  SER A  67     -16.022 -14.657  -1.750  1.00  0.00           O  
ATOM    995  H   SER A  67     -17.994 -12.015  -3.505  1.00  0.00           H  
ATOM    996  HA  SER A  67     -15.364 -12.459  -2.426  1.00  0.00           H  
ATOM    997  HB2 SER A  67     -17.694 -13.962  -2.703  1.00  0.00           H  
ATOM    998  HB3 SER A  67     -16.535 -14.789  -3.740  1.00  0.00           H  
ATOM    999  HG  SER A  67     -16.708 -14.869  -1.112  1.00  0.00           H  
ATOM   1000  N   GLY A  68     -14.062 -12.202  -4.603  1.00  0.00           N  
ATOM   1001  CA  GLY A  68     -13.194 -12.310  -5.809  1.00  0.00           C  
ATOM   1002  C   GLY A  68     -13.225 -10.991  -6.584  1.00  0.00           C  
ATOM   1003  O   GLY A  68     -13.149 -10.971  -7.796  1.00  0.00           O  
ATOM   1004  H   GLY A  68     -13.822 -11.587  -3.878  1.00  0.00           H  
ATOM   1005  HA2 GLY A  68     -12.179 -12.525  -5.502  1.00  0.00           H  
ATOM   1006  HA3 GLY A  68     -13.554 -13.105  -6.444  1.00  0.00           H  
ATOM   1007  N   ARG A  69     -13.335  -9.889  -5.894  1.00  0.00           N  
ATOM   1008  CA  ARG A  69     -13.369  -8.573  -6.593  1.00  0.00           C  
ATOM   1009  C   ARG A  69     -11.938  -8.087  -6.833  1.00  0.00           C  
ATOM   1010  O   ARG A  69     -11.008  -8.528  -6.188  1.00  0.00           O  
ATOM   1011  CB  ARG A  69     -14.116  -7.555  -5.728  1.00  0.00           C  
ATOM   1012  CG  ARG A  69     -14.752  -6.491  -6.624  1.00  0.00           C  
ATOM   1013  CD  ARG A  69     -15.066  -5.244  -5.795  1.00  0.00           C  
ATOM   1014  NE  ARG A  69     -14.242  -4.103  -6.285  1.00  0.00           N  
ATOM   1015  CZ  ARG A  69     -14.547  -2.882  -5.938  1.00  0.00           C  
ATOM   1016  NH1 ARG A  69     -14.995  -2.637  -4.738  1.00  0.00           N  
ATOM   1017  NH2 ARG A  69     -14.405  -1.907  -6.794  1.00  0.00           N  
ATOM   1018  H   ARG A  69     -13.394  -9.926  -4.917  1.00  0.00           H  
ATOM   1019  HA  ARG A  69     -13.877  -8.682  -7.541  1.00  0.00           H  
ATOM   1020  HB2 ARG A  69     -14.886  -8.060  -5.162  1.00  0.00           H  
ATOM   1021  HB3 ARG A  69     -13.421  -7.083  -5.049  1.00  0.00           H  
ATOM   1022  HG2 ARG A  69     -14.067  -6.233  -7.418  1.00  0.00           H  
ATOM   1023  HG3 ARG A  69     -15.666  -6.878  -7.049  1.00  0.00           H  
ATOM   1024  HD2 ARG A  69     -16.113  -5.001  -5.893  1.00  0.00           H  
ATOM   1025  HD3 ARG A  69     -14.836  -5.435  -4.756  1.00  0.00           H  
ATOM   1026  HE  ARG A  69     -13.472  -4.269  -6.866  1.00  0.00           H  
ATOM   1027 HH11 ARG A  69     -15.104  -3.384  -4.082  1.00  0.00           H  
ATOM   1028 HH12 ARG A  69     -15.229  -1.700  -4.473  1.00  0.00           H  
ATOM   1029 HH21 ARG A  69     -14.062  -2.095  -7.714  1.00  0.00           H  
ATOM   1030 HH22 ARG A  69     -14.639  -0.971  -6.529  1.00  0.00           H  
ATOM   1031  N   THR A  70     -11.754  -7.181  -7.754  1.00  0.00           N  
ATOM   1032  CA  THR A  70     -10.381  -6.671  -8.029  1.00  0.00           C  
ATOM   1033  C   THR A  70     -10.100  -5.462  -7.136  1.00  0.00           C  
ATOM   1034  O   THR A  70     -10.582  -4.373  -7.377  1.00  0.00           O  
ATOM   1035  CB  THR A  70     -10.273  -6.255  -9.498  1.00  0.00           C  
ATOM   1036  OG1 THR A  70     -11.485  -6.571 -10.169  1.00  0.00           O  
ATOM   1037  CG2 THR A  70      -9.113  -7.001 -10.157  1.00  0.00           C  
ATOM   1038  H   THR A  70     -12.517  -6.837  -8.264  1.00  0.00           H  
ATOM   1039  HA  THR A  70      -9.661  -7.448  -7.821  1.00  0.00           H  
ATOM   1040  HB  THR A  70     -10.093  -5.193  -9.559  1.00  0.00           H  
ATOM   1041  HG1 THR A  70     -11.277  -6.744 -11.091  1.00  0.00           H  
ATOM   1042 HG21 THR A  70      -8.508  -7.472  -9.395  1.00  0.00           H  
ATOM   1043 HG22 THR A  70      -9.503  -7.755 -10.825  1.00  0.00           H  
ATOM   1044 HG23 THR A  70      -8.508  -6.303 -10.717  1.00  0.00           H  
ATOM   1045  N   TRP A  71      -9.323  -5.645  -6.104  1.00  0.00           N  
ATOM   1046  CA  TRP A  71      -9.010  -4.507  -5.196  1.00  0.00           C  
ATOM   1047  C   TRP A  71      -7.562  -4.067  -5.411  1.00  0.00           C  
ATOM   1048  O   TRP A  71      -6.753  -4.799  -5.944  1.00  0.00           O  
ATOM   1049  CB  TRP A  71      -9.191  -4.949  -3.742  1.00  0.00           C  
ATOM   1050  CG  TRP A  71     -10.600  -4.693  -3.311  1.00  0.00           C  
ATOM   1051  CD1 TRP A  71     -11.673  -5.417  -3.699  1.00  0.00           C  
ATOM   1052  CD2 TRP A  71     -11.104  -3.661  -2.416  1.00  0.00           C  
ATOM   1053  NE1 TRP A  71     -12.805  -4.895  -3.099  1.00  0.00           N  
ATOM   1054  CE2 TRP A  71     -12.506  -3.810  -2.300  1.00  0.00           C  
ATOM   1055  CE3 TRP A  71     -10.489  -2.617  -1.700  1.00  0.00           C  
ATOM   1056  CZ2 TRP A  71     -13.271  -2.957  -1.504  1.00  0.00           C  
ATOM   1057  CZ3 TRP A  71     -11.256  -1.757  -0.897  1.00  0.00           C  
ATOM   1058  CH2 TRP A  71     -12.644  -1.926  -0.800  1.00  0.00           C  
ATOM   1059  H   TRP A  71      -8.945  -6.531  -5.927  1.00  0.00           H  
ATOM   1060  HA  TRP A  71      -9.674  -3.681  -5.408  1.00  0.00           H  
ATOM   1061  HB2 TRP A  71      -8.976  -6.003  -3.659  1.00  0.00           H  
ATOM   1062  HB3 TRP A  71      -8.515  -4.392  -3.111  1.00  0.00           H  
ATOM   1063  HD1 TRP A  71     -11.650  -6.265  -4.366  1.00  0.00           H  
ATOM   1064  HE1 TRP A  71     -13.714  -5.238  -3.215  1.00  0.00           H  
ATOM   1065  HE3 TRP A  71      -9.420  -2.477  -1.768  1.00  0.00           H  
ATOM   1066  HZ2 TRP A  71     -14.340  -3.091  -1.433  1.00  0.00           H  
ATOM   1067  HZ3 TRP A  71     -10.775  -0.959  -0.352  1.00  0.00           H  
ATOM   1068  HH2 TRP A  71     -13.228  -1.262  -0.180  1.00  0.00           H  
ATOM   1069  N   ARG A  72      -7.227  -2.881  -4.990  1.00  0.00           N  
ATOM   1070  CA  ARG A  72      -5.829  -2.396  -5.159  1.00  0.00           C  
ATOM   1071  C   ARG A  72      -5.223  -2.146  -3.777  1.00  0.00           C  
ATOM   1072  O   ARG A  72      -5.825  -1.514  -2.932  1.00  0.00           O  
ATOM   1073  CB  ARG A  72      -5.829  -1.098  -5.965  1.00  0.00           C  
ATOM   1074  CG  ARG A  72      -6.348  -1.369  -7.378  1.00  0.00           C  
ATOM   1075  CD  ARG A  72      -5.192  -1.262  -8.375  1.00  0.00           C  
ATOM   1076  NE  ARG A  72      -5.669  -1.635  -9.738  1.00  0.00           N  
ATOM   1077  CZ  ARG A  72      -6.544  -2.594  -9.887  1.00  0.00           C  
ATOM   1078  NH1 ARG A  72      -6.290  -3.786  -9.419  1.00  0.00           N  
ATOM   1079  NH2 ARG A  72      -7.669  -2.360 -10.503  1.00  0.00           N  
ATOM   1080  H   ARG A  72      -7.894  -2.309  -4.556  1.00  0.00           H  
ATOM   1081  HA  ARG A  72      -5.249  -3.145  -5.678  1.00  0.00           H  
ATOM   1082  HB2 ARG A  72      -6.465  -0.372  -5.478  1.00  0.00           H  
ATOM   1083  HB3 ARG A  72      -4.822  -0.711  -6.022  1.00  0.00           H  
ATOM   1084  HG2 ARG A  72      -6.772  -2.362  -7.421  1.00  0.00           H  
ATOM   1085  HG3 ARG A  72      -7.106  -0.642  -7.629  1.00  0.00           H  
ATOM   1086  HD2 ARG A  72      -4.824  -0.247  -8.391  1.00  0.00           H  
ATOM   1087  HD3 ARG A  72      -4.397  -1.928  -8.075  1.00  0.00           H  
ATOM   1088  HE  ARG A  72      -5.326  -1.161 -10.523  1.00  0.00           H  
ATOM   1089 HH11 ARG A  72      -5.428  -3.965  -8.946  1.00  0.00           H  
ATOM   1090 HH12 ARG A  72      -6.960  -4.520  -9.532  1.00  0.00           H  
ATOM   1091 HH21 ARG A  72      -7.863  -1.447 -10.861  1.00  0.00           H  
ATOM   1092 HH22 ARG A  72      -8.339  -3.094 -10.617  1.00  0.00           H  
ATOM   1093  N   GLU A  73      -4.043  -2.647  -3.533  1.00  0.00           N  
ATOM   1094  CA  GLU A  73      -3.416  -2.445  -2.198  1.00  0.00           C  
ATOM   1095  C   GLU A  73      -2.265  -1.442  -2.298  1.00  0.00           C  
ATOM   1096  O   GLU A  73      -1.575  -1.363  -3.297  1.00  0.00           O  
ATOM   1097  CB  GLU A  73      -2.873  -3.781  -1.687  1.00  0.00           C  
ATOM   1098  CG  GLU A  73      -1.729  -4.246  -2.590  1.00  0.00           C  
ATOM   1099  CD  GLU A  73      -1.736  -5.773  -2.677  1.00  0.00           C  
ATOM   1100  OE1 GLU A  73      -2.778  -6.324  -2.993  1.00  0.00           O  
ATOM   1101  OE2 GLU A  73      -0.699  -6.366  -2.428  1.00  0.00           O  
ATOM   1102  H   GLU A  73      -3.577  -3.162  -4.223  1.00  0.00           H  
ATOM   1103  HA  GLU A  73      -4.157  -2.073  -1.506  1.00  0.00           H  
ATOM   1104  HB2 GLU A  73      -2.509  -3.658  -0.677  1.00  0.00           H  
ATOM   1105  HB3 GLU A  73      -3.661  -4.518  -1.698  1.00  0.00           H  
ATOM   1106  HG2 GLU A  73      -1.857  -3.827  -3.577  1.00  0.00           H  
ATOM   1107  HG3 GLU A  73      -0.787  -3.916  -2.177  1.00  0.00           H  
ATOM   1108  N   ALA A  74      -2.049  -0.681  -1.259  1.00  0.00           N  
ATOM   1109  CA  ALA A  74      -0.938   0.309  -1.275  1.00  0.00           C  
ATOM   1110  C   ALA A  74      -0.181   0.236   0.051  1.00  0.00           C  
ATOM   1111  O   ALA A  74      -0.750  -0.041   1.089  1.00  0.00           O  
ATOM   1112  CB  ALA A  74      -1.497   1.718  -1.462  1.00  0.00           C  
ATOM   1113  H   ALA A  74      -2.615  -0.768  -0.462  1.00  0.00           H  
ATOM   1114  HA  ALA A  74      -0.264   0.079  -2.087  1.00  0.00           H  
ATOM   1115  HB1 ALA A  74      -2.481   1.777  -1.021  1.00  0.00           H  
ATOM   1116  HB2 ALA A  74      -0.841   2.429  -0.981  1.00  0.00           H  
ATOM   1117  HB3 ALA A  74      -1.561   1.942  -2.516  1.00  0.00           H  
ATOM   1118  N   ASP A  75       1.100   0.477   0.023  1.00  0.00           N  
ATOM   1119  CA  ASP A  75       1.901   0.414   1.278  1.00  0.00           C  
ATOM   1120  C   ASP A  75       1.546   1.598   2.180  1.00  0.00           C  
ATOM   1121  O   ASP A  75       1.415   2.718   1.730  1.00  0.00           O  
ATOM   1122  CB  ASP A  75       3.391   0.465   0.934  1.00  0.00           C  
ATOM   1123  CG  ASP A  75       4.014  -0.913   1.164  1.00  0.00           C  
ATOM   1124  OD1 ASP A  75       3.380  -1.894   0.814  1.00  0.00           O  
ATOM   1125  OD2 ASP A  75       5.115  -0.963   1.689  1.00  0.00           O  
ATOM   1126  H   ASP A  75       1.537   0.693  -0.827  1.00  0.00           H  
ATOM   1127  HA  ASP A  75       1.684  -0.509   1.796  1.00  0.00           H  
ATOM   1128  HB2 ASP A  75       3.512   0.749  -0.101  1.00  0.00           H  
ATOM   1129  HB3 ASP A  75       3.882   1.189   1.567  1.00  0.00           H  
ATOM   1130  N   ILE A  76       1.394   1.356   3.453  1.00  0.00           N  
ATOM   1131  CA  ILE A  76       1.054   2.465   4.387  1.00  0.00           C  
ATOM   1132  C   ILE A  76       1.971   2.400   5.609  1.00  0.00           C  
ATOM   1133  O   ILE A  76       2.196   1.346   6.171  1.00  0.00           O  
ATOM   1134  CB  ILE A  76      -0.402   2.325   4.834  1.00  0.00           C  
ATOM   1135  CG1 ILE A  76      -1.319   2.530   3.628  1.00  0.00           C  
ATOM   1136  CG2 ILE A  76      -0.716   3.377   5.898  1.00  0.00           C  
ATOM   1137  CD1 ILE A  76      -1.319   4.008   3.231  1.00  0.00           C  
ATOM   1138  H   ILE A  76       1.507   0.445   3.796  1.00  0.00           H  
ATOM   1139  HA  ILE A  76       1.188   3.412   3.886  1.00  0.00           H  
ATOM   1140  HB  ILE A  76      -0.558   1.338   5.245  1.00  0.00           H  
ATOM   1141 HG12 ILE A  76      -0.965   1.934   2.800  1.00  0.00           H  
ATOM   1142 HG13 ILE A  76      -2.323   2.229   3.885  1.00  0.00           H  
ATOM   1143 HG21 ILE A  76       0.113   4.063   5.983  1.00  0.00           H  
ATOM   1144 HG22 ILE A  76      -1.606   3.921   5.614  1.00  0.00           H  
ATOM   1145 HG23 ILE A  76      -0.880   2.891   6.847  1.00  0.00           H  
ATOM   1146 HD11 ILE A  76      -0.330   4.418   3.374  1.00  0.00           H  
ATOM   1147 HD12 ILE A  76      -1.602   4.104   2.194  1.00  0.00           H  
ATOM   1148 HD13 ILE A  76      -2.023   4.547   3.848  1.00  0.00           H  
ATOM   1149  N   ASN A  77       2.508   3.515   6.021  1.00  0.00           N  
ATOM   1150  CA  ASN A  77       3.413   3.509   7.203  1.00  0.00           C  
ATOM   1151  C   ASN A  77       4.720   2.806   6.834  1.00  0.00           C  
ATOM   1152  O   ASN A  77       4.721   1.681   6.373  1.00  0.00           O  
ATOM   1153  CB  ASN A  77       2.739   2.761   8.357  1.00  0.00           C  
ATOM   1154  CG  ASN A  77       2.573   3.704   9.550  1.00  0.00           C  
ATOM   1155  OD1 ASN A  77       3.035   4.828   9.520  1.00  0.00           O  
ATOM   1156  ND2 ASN A  77       1.929   3.293  10.606  1.00  0.00           N  
ATOM   1157  H   ASN A  77       2.318   4.354   5.552  1.00  0.00           H  
ATOM   1158  HA  ASN A  77       3.622   4.526   7.503  1.00  0.00           H  
ATOM   1159  HB2 ASN A  77       1.770   2.408   8.038  1.00  0.00           H  
ATOM   1160  HB3 ASN A  77       3.352   1.921   8.647  1.00  0.00           H  
ATOM   1161 HD21 ASN A  77       1.555   2.386  10.630  1.00  0.00           H  
ATOM   1162 HD22 ASN A  77       1.817   3.888  11.376  1.00  0.00           H  
ATOM   1163  N   TYR A  78       5.834   3.457   7.031  1.00  0.00           N  
ATOM   1164  CA  TYR A  78       7.131   2.823   6.692  1.00  0.00           C  
ATOM   1165  C   TYR A  78       8.278   3.680   7.231  1.00  0.00           C  
ATOM   1166  O   TYR A  78       8.270   4.890   7.115  1.00  0.00           O  
ATOM   1167  CB  TYR A  78       7.253   2.691   5.171  1.00  0.00           C  
ATOM   1168  CG  TYR A  78       8.666   2.305   4.807  1.00  0.00           C  
ATOM   1169  CD1 TYR A  78       9.684   3.265   4.836  1.00  0.00           C  
ATOM   1170  CD2 TYR A  78       8.958   0.986   4.441  1.00  0.00           C  
ATOM   1171  CE1 TYR A  78      10.994   2.907   4.497  1.00  0.00           C  
ATOM   1172  CE2 TYR A  78      10.268   0.627   4.102  1.00  0.00           C  
ATOM   1173  CZ  TYR A  78      11.287   1.588   4.131  1.00  0.00           C  
ATOM   1174  OH  TYR A  78      12.579   1.235   3.798  1.00  0.00           O  
ATOM   1175  H   TYR A  78       5.817   4.356   7.404  1.00  0.00           H  
ATOM   1176  HA  TYR A  78       7.172   1.850   7.143  1.00  0.00           H  
ATOM   1177  HB2 TYR A  78       6.570   1.929   4.822  1.00  0.00           H  
ATOM   1178  HB3 TYR A  78       7.008   3.634   4.708  1.00  0.00           H  
ATOM   1179  HD1 TYR A  78       9.459   4.283   5.119  1.00  0.00           H  
ATOM   1180  HD2 TYR A  78       8.173   0.245   4.418  1.00  0.00           H  
ATOM   1181  HE1 TYR A  78      11.780   3.648   4.520  1.00  0.00           H  
ATOM   1182  HE2 TYR A  78      10.494  -0.391   3.819  1.00  0.00           H  
ATOM   1183  HH  TYR A  78      12.599   0.285   3.658  1.00  0.00           H  
ATOM   1184  N   THR A  79       9.265   3.061   7.820  1.00  0.00           N  
ATOM   1185  CA  THR A  79      10.414   3.835   8.366  1.00  0.00           C  
ATOM   1186  C   THR A  79      11.712   3.108   8.043  1.00  0.00           C  
ATOM   1187  O   THR A  79      12.423   3.451   7.119  1.00  0.00           O  
ATOM   1188  CB  THR A  79      10.265   3.964   9.884  1.00  0.00           C  
ATOM   1189  OG1 THR A  79       9.633   2.800  10.398  1.00  0.00           O  
ATOM   1190  CG2 THR A  79       9.418   5.195  10.214  1.00  0.00           C  
ATOM   1191  H   THR A  79       9.251   2.084   7.902  1.00  0.00           H  
ATOM   1192  HA  THR A  79      10.435   4.810   7.925  1.00  0.00           H  
ATOM   1193  HB  THR A  79      11.240   4.073  10.334  1.00  0.00           H  
ATOM   1194  HG1 THR A  79       9.618   2.868  11.355  1.00  0.00           H  
ATOM   1195 HG21 THR A  79       8.966   5.572   9.309  1.00  0.00           H  
ATOM   1196 HG22 THR A  79       8.646   4.922  10.917  1.00  0.00           H  
ATOM   1197 HG23 THR A  79      10.047   5.959  10.647  1.00  0.00           H  
ATOM   1198  N   SER A  80      12.019   2.106   8.802  1.00  0.00           N  
ATOM   1199  CA  SER A  80      13.272   1.334   8.562  1.00  0.00           C  
ATOM   1200  C   SER A  80      13.102  -0.090   9.092  1.00  0.00           C  
ATOM   1201  O   SER A  80      12.311  -0.343   9.980  1.00  0.00           O  
ATOM   1202  CB  SER A  80      14.435   2.015   9.285  1.00  0.00           C  
ATOM   1203  OG  SER A  80      14.665   1.362  10.527  1.00  0.00           O  
ATOM   1204  H   SER A  80      11.423   1.862   9.535  1.00  0.00           H  
ATOM   1205  HA  SER A  80      13.476   1.302   7.503  1.00  0.00           H  
ATOM   1206  HB2 SER A  80      15.324   1.950   8.680  1.00  0.00           H  
ATOM   1207  HB3 SER A  80      14.192   3.056   9.454  1.00  0.00           H  
ATOM   1208  HG  SER A  80      15.195   0.580  10.356  1.00  0.00           H  
ATOM   1209  N   GLY A  81      13.839  -1.026   8.556  1.00  0.00           N  
ATOM   1210  CA  GLY A  81      13.719  -2.433   9.031  1.00  0.00           C  
ATOM   1211  C   GLY A  81      12.924  -3.250   8.011  1.00  0.00           C  
ATOM   1212  O   GLY A  81      12.623  -2.786   6.930  1.00  0.00           O  
ATOM   1213  H   GLY A  81      14.472  -0.802   7.842  1.00  0.00           H  
ATOM   1214  HA2 GLY A  81      14.706  -2.860   9.146  1.00  0.00           H  
ATOM   1215  HA3 GLY A  81      13.205  -2.451   9.980  1.00  0.00           H  
ATOM   1216  N   PHE A  82      12.580  -4.464   8.346  1.00  0.00           N  
ATOM   1217  CA  PHE A  82      11.805  -5.309   7.395  1.00  0.00           C  
ATOM   1218  C   PHE A  82      10.503  -4.595   7.026  1.00  0.00           C  
ATOM   1219  O   PHE A  82      10.131  -3.608   7.628  1.00  0.00           O  
ATOM   1220  CB  PHE A  82      11.480  -6.652   8.052  1.00  0.00           C  
ATOM   1221  CG  PHE A  82      12.400  -7.718   7.504  1.00  0.00           C  
ATOM   1222  CD1 PHE A  82      13.786  -7.589   7.654  1.00  0.00           C  
ATOM   1223  CD2 PHE A  82      11.868  -8.832   6.846  1.00  0.00           C  
ATOM   1224  CE1 PHE A  82      14.639  -8.575   7.148  1.00  0.00           C  
ATOM   1225  CE2 PHE A  82      12.721  -9.819   6.339  1.00  0.00           C  
ATOM   1226  CZ  PHE A  82      14.108  -9.691   6.490  1.00  0.00           C  
ATOM   1227  H   PHE A  82      12.833  -4.820   9.224  1.00  0.00           H  
ATOM   1228  HA  PHE A  82      12.390  -5.476   6.503  1.00  0.00           H  
ATOM   1229  HB2 PHE A  82      11.615  -6.573   9.120  1.00  0.00           H  
ATOM   1230  HB3 PHE A  82      10.456  -6.920   7.838  1.00  0.00           H  
ATOM   1231  HD1 PHE A  82      14.196  -6.729   8.162  1.00  0.00           H  
ATOM   1232  HD2 PHE A  82      10.798  -8.932   6.730  1.00  0.00           H  
ATOM   1233  HE1 PHE A  82      15.709  -8.477   7.264  1.00  0.00           H  
ATOM   1234  HE2 PHE A  82      12.310 -10.680   5.832  1.00  0.00           H  
ATOM   1235  HZ  PHE A  82      14.765 -10.453   6.097  1.00  0.00           H  
ATOM   1236  N   ARG A  83       9.805  -5.087   6.039  1.00  0.00           N  
ATOM   1237  CA  ARG A  83       8.528  -4.436   5.632  1.00  0.00           C  
ATOM   1238  C   ARG A  83       7.587  -4.370   6.837  1.00  0.00           C  
ATOM   1239  O   ARG A  83       7.899  -4.854   7.906  1.00  0.00           O  
ATOM   1240  CB  ARG A  83       7.872  -5.252   4.516  1.00  0.00           C  
ATOM   1241  CG  ARG A  83       8.542  -4.922   3.181  1.00  0.00           C  
ATOM   1242  CD  ARG A  83       7.740  -5.549   2.039  1.00  0.00           C  
ATOM   1243  NE  ARG A  83       7.619  -7.017   2.265  1.00  0.00           N  
ATOM   1244  CZ  ARG A  83       6.741  -7.711   1.594  1.00  0.00           C  
ATOM   1245  NH1 ARG A  83       6.376  -7.324   0.402  1.00  0.00           N  
ATOM   1246  NH2 ARG A  83       6.228  -8.792   2.114  1.00  0.00           N  
ATOM   1247  H   ARG A  83      10.122  -5.885   5.564  1.00  0.00           H  
ATOM   1248  HA  ARG A  83       8.730  -3.437   5.278  1.00  0.00           H  
ATOM   1249  HB2 ARG A  83       7.984  -6.306   4.726  1.00  0.00           H  
ATOM   1250  HB3 ARG A  83       6.822  -5.006   4.459  1.00  0.00           H  
ATOM   1251  HG2 ARG A  83       8.579  -3.850   3.051  1.00  0.00           H  
ATOM   1252  HG3 ARG A  83       9.545  -5.321   3.174  1.00  0.00           H  
ATOM   1253  HD2 ARG A  83       6.755  -5.108   2.007  1.00  0.00           H  
ATOM   1254  HD3 ARG A  83       8.246  -5.368   1.102  1.00  0.00           H  
ATOM   1255  HE  ARG A  83       8.200  -7.461   2.917  1.00  0.00           H  
ATOM   1256 HH11 ARG A  83       6.770  -6.496   0.002  1.00  0.00           H  
ATOM   1257 HH12 ARG A  83       5.703  -7.856  -0.111  1.00  0.00           H  
ATOM   1258 HH21 ARG A  83       6.507  -9.088   3.028  1.00  0.00           H  
ATOM   1259 HH22 ARG A  83       5.555  -9.324   1.600  1.00  0.00           H  
ATOM   1260  N   ASN A  84       6.438  -3.775   6.672  1.00  0.00           N  
ATOM   1261  CA  ASN A  84       5.480  -3.679   7.811  1.00  0.00           C  
ATOM   1262  C   ASN A  84       4.181  -4.401   7.449  1.00  0.00           C  
ATOM   1263  O   ASN A  84       4.078  -5.036   6.418  1.00  0.00           O  
ATOM   1264  CB  ASN A  84       5.180  -2.208   8.105  1.00  0.00           C  
ATOM   1265  CG  ASN A  84       5.223  -1.405   6.803  1.00  0.00           C  
ATOM   1266  OD1 ASN A  84       5.864  -0.375   6.733  1.00  0.00           O  
ATOM   1267  ND2 ASN A  84       4.563  -1.834   5.764  1.00  0.00           N  
ATOM   1268  H   ASN A  84       6.204  -3.390   5.802  1.00  0.00           H  
ATOM   1269  HA  ASN A  84       5.915  -4.139   8.686  1.00  0.00           H  
ATOM   1270  HB2 ASN A  84       4.198  -2.123   8.549  1.00  0.00           H  
ATOM   1271  HB3 ASN A  84       5.919  -1.820   8.790  1.00  0.00           H  
ATOM   1272 HD21 ASN A  84       4.046  -2.665   5.821  1.00  0.00           H  
ATOM   1273 HD22 ASN A  84       4.584  -1.327   4.925  1.00  0.00           H  
ATOM   1274  N   SER A  85       3.187  -4.312   8.291  1.00  0.00           N  
ATOM   1275  CA  SER A  85       1.896  -4.994   7.995  1.00  0.00           C  
ATOM   1276  C   SER A  85       0.794  -3.949   7.807  1.00  0.00           C  
ATOM   1277  O   SER A  85      -0.363  -4.198   8.082  1.00  0.00           O  
ATOM   1278  CB  SER A  85       1.528  -5.915   9.160  1.00  0.00           C  
ATOM   1279  OG  SER A  85       0.762  -5.186  10.109  1.00  0.00           O  
ATOM   1280  H   SER A  85       3.291  -3.795   9.118  1.00  0.00           H  
ATOM   1281  HA  SER A  85       1.996  -5.578   7.093  1.00  0.00           H  
ATOM   1282  HB2 SER A  85       0.945  -6.744   8.794  1.00  0.00           H  
ATOM   1283  HB3 SER A  85       2.433  -6.289   9.621  1.00  0.00           H  
ATOM   1284  HG  SER A  85      -0.147  -5.492  10.056  1.00  0.00           H  
ATOM   1285  N   ASP A  86       1.143  -2.780   7.341  1.00  0.00           N  
ATOM   1286  CA  ASP A  86       0.109  -1.726   7.139  1.00  0.00           C  
ATOM   1287  C   ASP A  86      -0.030  -1.424   5.646  1.00  0.00           C  
ATOM   1288  O   ASP A  86       0.940  -1.170   4.960  1.00  0.00           O  
ATOM   1289  CB  ASP A  86       0.524  -0.453   7.877  1.00  0.00           C  
ATOM   1290  CG  ASP A  86       0.485  -0.701   9.386  1.00  0.00           C  
ATOM   1291  OD1 ASP A  86       0.189  -1.819   9.774  1.00  0.00           O  
ATOM   1292  OD2 ASP A  86       0.750   0.231  10.126  1.00  0.00           O  
ATOM   1293  H   ASP A  86       2.080  -2.597   7.125  1.00  0.00           H  
ATOM   1294  HA  ASP A  86      -0.837  -2.073   7.525  1.00  0.00           H  
ATOM   1295  HB2 ASP A  86       1.526  -0.175   7.582  1.00  0.00           H  
ATOM   1296  HB3 ASP A  86      -0.160   0.345   7.627  1.00  0.00           H  
ATOM   1297  N   ARG A  87      -1.231  -1.448   5.139  1.00  0.00           N  
ATOM   1298  CA  ARG A  87      -1.436  -1.162   3.691  1.00  0.00           C  
ATOM   1299  C   ARG A  87      -2.871  -0.686   3.466  1.00  0.00           C  
ATOM   1300  O   ARG A  87      -3.806  -1.229   4.014  1.00  0.00           O  
ATOM   1301  CB  ARG A  87      -1.189  -2.436   2.879  1.00  0.00           C  
ATOM   1302  CG  ARG A  87       0.316  -2.626   2.675  1.00  0.00           C  
ATOM   1303  CD  ARG A  87       0.594  -2.965   1.211  1.00  0.00           C  
ATOM   1304  NE  ARG A  87       1.648  -4.015   1.136  1.00  0.00           N  
ATOM   1305  CZ  ARG A  87       1.843  -4.666   0.022  1.00  0.00           C  
ATOM   1306  NH1 ARG A  87       1.562  -4.101  -1.120  1.00  0.00           N  
ATOM   1307  NH2 ARG A  87       2.319  -5.880   0.050  1.00  0.00           N  
ATOM   1308  H   ARG A  87      -2.000  -1.652   5.713  1.00  0.00           H  
ATOM   1309  HA  ARG A  87      -0.747  -0.393   3.374  1.00  0.00           H  
ATOM   1310  HB2 ARG A  87      -1.592  -3.286   3.412  1.00  0.00           H  
ATOM   1311  HB3 ARG A  87      -1.672  -2.350   1.918  1.00  0.00           H  
ATOM   1312  HG2 ARG A  87       0.832  -1.715   2.939  1.00  0.00           H  
ATOM   1313  HG3 ARG A  87       0.664  -3.433   3.303  1.00  0.00           H  
ATOM   1314  HD2 ARG A  87      -0.311  -3.331   0.747  1.00  0.00           H  
ATOM   1315  HD3 ARG A  87       0.930  -2.078   0.693  1.00  0.00           H  
ATOM   1316  HE  ARG A  87       2.195  -4.217   1.923  1.00  0.00           H  
ATOM   1317 HH11 ARG A  87       1.198  -3.170  -1.142  1.00  0.00           H  
ATOM   1318 HH12 ARG A  87       1.711  -4.599  -1.974  1.00  0.00           H  
ATOM   1319 HH21 ARG A  87       2.535  -6.313   0.925  1.00  0.00           H  
ATOM   1320 HH22 ARG A  87       2.468  -6.379  -0.804  1.00  0.00           H  
ATOM   1321  N   ILE A  88      -3.055   0.322   2.662  1.00  0.00           N  
ATOM   1322  CA  ILE A  88      -4.434   0.823   2.408  1.00  0.00           C  
ATOM   1323  C   ILE A  88      -4.999   0.137   1.160  1.00  0.00           C  
ATOM   1324  O   ILE A  88      -4.390   0.144   0.108  1.00  0.00           O  
ATOM   1325  CB  ILE A  88      -4.393   2.337   2.198  1.00  0.00           C  
ATOM   1326  CG1 ILE A  88      -5.817   2.893   2.150  1.00  0.00           C  
ATOM   1327  CG2 ILE A  88      -3.683   2.649   0.884  1.00  0.00           C  
ATOM   1328  CD1 ILE A  88      -5.770   4.365   1.741  1.00  0.00           C  
ATOM   1329  H   ILE A  88      -2.289   0.748   2.225  1.00  0.00           H  
ATOM   1330  HA  ILE A  88      -5.062   0.594   3.258  1.00  0.00           H  
ATOM   1331  HB  ILE A  88      -3.854   2.798   3.014  1.00  0.00           H  
ATOM   1332 HG12 ILE A  88      -6.398   2.335   1.430  1.00  0.00           H  
ATOM   1333 HG13 ILE A  88      -6.270   2.808   3.126  1.00  0.00           H  
ATOM   1334 HG21 ILE A  88      -2.813   2.019   0.791  1.00  0.00           H  
ATOM   1335 HG22 ILE A  88      -4.356   2.461   0.060  1.00  0.00           H  
ATOM   1336 HG23 ILE A  88      -3.383   3.686   0.875  1.00  0.00           H  
ATOM   1337 HD11 ILE A  88      -4.763   4.738   1.854  1.00  0.00           H  
ATOM   1338 HD12 ILE A  88      -6.077   4.463   0.710  1.00  0.00           H  
ATOM   1339 HD13 ILE A  88      -6.437   4.935   2.371  1.00  0.00           H  
ATOM   1340  N   LEU A  89      -6.150  -0.467   1.277  1.00  0.00           N  
ATOM   1341  CA  LEU A  89      -6.752  -1.166   0.105  1.00  0.00           C  
ATOM   1342  C   LEU A  89      -7.747  -0.241  -0.602  1.00  0.00           C  
ATOM   1343  O   LEU A  89      -8.877  -0.099  -0.181  1.00  0.00           O  
ATOM   1344  CB  LEU A  89      -7.495  -2.417   0.586  1.00  0.00           C  
ATOM   1345  CG  LEU A  89      -6.497  -3.545   0.850  1.00  0.00           C  
ATOM   1346  CD1 LEU A  89      -5.653  -3.780  -0.402  1.00  0.00           C  
ATOM   1347  CD2 LEU A  89      -5.582  -3.159   2.015  1.00  0.00           C  
ATOM   1348  H   LEU A  89      -6.616  -0.470   2.137  1.00  0.00           H  
ATOM   1349  HA  LEU A  89      -5.973  -1.453  -0.584  1.00  0.00           H  
ATOM   1350  HB2 LEU A  89      -8.029  -2.190   1.498  1.00  0.00           H  
ATOM   1351  HB3 LEU A  89      -8.196  -2.730  -0.172  1.00  0.00           H  
ATOM   1352  HG  LEU A  89      -7.034  -4.450   1.095  1.00  0.00           H  
ATOM   1353 HD11 LEU A  89      -6.123  -3.299  -1.248  1.00  0.00           H  
ATOM   1354 HD12 LEU A  89      -4.668  -3.366  -0.254  1.00  0.00           H  
ATOM   1355 HD13 LEU A  89      -5.574  -4.840  -0.590  1.00  0.00           H  
ATOM   1356 HD21 LEU A  89      -6.089  -2.449   2.650  1.00  0.00           H  
ATOM   1357 HD22 LEU A  89      -5.337  -4.042   2.587  1.00  0.00           H  
ATOM   1358 HD23 LEU A  89      -4.676  -2.716   1.631  1.00  0.00           H  
ATOM   1359  N   TYR A  90      -7.351   0.372  -1.686  1.00  0.00           N  
ATOM   1360  CA  TYR A  90      -8.298   1.262  -2.418  1.00  0.00           C  
ATOM   1361  C   TYR A  90      -8.910   0.472  -3.578  1.00  0.00           C  
ATOM   1362  O   TYR A  90      -8.242  -0.310  -4.224  1.00  0.00           O  
ATOM   1363  CB  TYR A  90      -7.571   2.499  -2.955  1.00  0.00           C  
ATOM   1364  CG  TYR A  90      -6.356   2.096  -3.756  1.00  0.00           C  
ATOM   1365  CD1 TYR A  90      -5.147   1.818  -3.106  1.00  0.00           C  
ATOM   1366  CD2 TYR A  90      -6.435   2.012  -5.151  1.00  0.00           C  
ATOM   1367  CE1 TYR A  90      -4.018   1.456  -3.850  1.00  0.00           C  
ATOM   1368  CE2 TYR A  90      -5.306   1.648  -5.895  1.00  0.00           C  
ATOM   1369  CZ  TYR A  90      -4.098   1.370  -5.246  1.00  0.00           C  
ATOM   1370  OH  TYR A  90      -2.986   1.013  -5.980  1.00  0.00           O  
ATOM   1371  H   TYR A  90      -6.443   0.233  -2.024  1.00  0.00           H  
ATOM   1372  HA  TYR A  90      -9.084   1.575  -1.744  1.00  0.00           H  
ATOM   1373  HB2 TYR A  90      -8.245   3.058  -3.588  1.00  0.00           H  
ATOM   1374  HB3 TYR A  90      -7.264   3.119  -2.127  1.00  0.00           H  
ATOM   1375  HD1 TYR A  90      -5.086   1.882  -2.030  1.00  0.00           H  
ATOM   1376  HD2 TYR A  90      -7.367   2.225  -5.653  1.00  0.00           H  
ATOM   1377  HE1 TYR A  90      -3.086   1.242  -3.349  1.00  0.00           H  
ATOM   1378  HE2 TYR A  90      -5.368   1.583  -6.972  1.00  0.00           H  
ATOM   1379  HH  TYR A  90      -2.335   1.713  -5.893  1.00  0.00           H  
ATOM   1380  N   SER A  91     -10.178   0.647  -3.837  1.00  0.00           N  
ATOM   1381  CA  SER A  91     -10.821  -0.126  -4.944  1.00  0.00           C  
ATOM   1382  C   SER A  91     -11.121   0.785  -6.140  1.00  0.00           C  
ATOM   1383  O   SER A  91     -10.973   1.990  -6.075  1.00  0.00           O  
ATOM   1384  CB  SER A  91     -12.125  -0.742  -4.439  1.00  0.00           C  
ATOM   1385  OG  SER A  91     -12.022  -2.159  -4.487  1.00  0.00           O  
ATOM   1386  H   SER A  91     -10.709   1.269  -3.294  1.00  0.00           H  
ATOM   1387  HA  SER A  91     -10.155  -0.915  -5.258  1.00  0.00           H  
ATOM   1388  HB2 SER A  91     -12.300  -0.435  -3.423  1.00  0.00           H  
ATOM   1389  HB3 SER A  91     -12.944  -0.410  -5.062  1.00  0.00           H  
ATOM   1390  HG  SER A  91     -11.097  -2.394  -4.385  1.00  0.00           H  
ATOM   1391  N   SER A  92     -11.544   0.205  -7.237  1.00  0.00           N  
ATOM   1392  CA  SER A  92     -11.857   1.017  -8.449  1.00  0.00           C  
ATOM   1393  C   SER A  92     -13.039   1.937  -8.164  1.00  0.00           C  
ATOM   1394  O   SER A  92     -13.226   2.949  -8.810  1.00  0.00           O  
ATOM   1395  CB  SER A  92     -12.204   0.086  -9.612  1.00  0.00           C  
ATOM   1396  OG  SER A  92     -12.761  -1.116  -9.099  1.00  0.00           O  
ATOM   1397  H   SER A  92     -11.653  -0.768  -7.261  1.00  0.00           H  
ATOM   1398  HA  SER A  92     -11.001   1.612  -8.708  1.00  0.00           H  
ATOM   1399  HB2 SER A  92     -12.923   0.564 -10.256  1.00  0.00           H  
ATOM   1400  HB3 SER A  92     -11.307  -0.132 -10.177  1.00  0.00           H  
ATOM   1401  HG  SER A  92     -12.038  -1.702  -8.863  1.00  0.00           H  
ATOM   1402  N   ASP A  93     -13.834   1.597  -7.193  1.00  0.00           N  
ATOM   1403  CA  ASP A  93     -14.996   2.448  -6.851  1.00  0.00           C  
ATOM   1404  C   ASP A  93     -14.562   3.481  -5.815  1.00  0.00           C  
ATOM   1405  O   ASP A  93     -15.372   4.084  -5.138  1.00  0.00           O  
ATOM   1406  CB  ASP A  93     -16.126   1.584  -6.283  1.00  0.00           C  
ATOM   1407  CG  ASP A  93     -15.677   0.950  -4.966  1.00  0.00           C  
ATOM   1408  OD1 ASP A  93     -14.486   0.959  -4.704  1.00  0.00           O  
ATOM   1409  OD2 ASP A  93     -16.531   0.469  -4.242  1.00  0.00           O  
ATOM   1410  H   ASP A  93     -13.660   0.790  -6.691  1.00  0.00           H  
ATOM   1411  HA  ASP A  93     -15.334   2.948  -7.736  1.00  0.00           H  
ATOM   1412  HB2 ASP A  93     -16.996   2.200  -6.109  1.00  0.00           H  
ATOM   1413  HB3 ASP A  93     -16.372   0.805  -6.989  1.00  0.00           H  
ATOM   1414  N   TRP A  94     -13.280   3.687  -5.693  1.00  0.00           N  
ATOM   1415  CA  TRP A  94     -12.759   4.676  -4.715  1.00  0.00           C  
ATOM   1416  C   TRP A  94     -13.016   4.191  -3.291  1.00  0.00           C  
ATOM   1417  O   TRP A  94     -13.056   4.969  -2.359  1.00  0.00           O  
ATOM   1418  CB  TRP A  94     -13.425   6.032  -4.942  1.00  0.00           C  
ATOM   1419  CG  TRP A  94     -12.525   6.871  -5.789  1.00  0.00           C  
ATOM   1420  CD1 TRP A  94     -12.926   7.644  -6.821  1.00  0.00           C  
ATOM   1421  CD2 TRP A  94     -11.078   7.022  -5.700  1.00  0.00           C  
ATOM   1422  NE1 TRP A  94     -11.819   8.267  -7.369  1.00  0.00           N  
ATOM   1423  CE2 TRP A  94     -10.655   7.914  -6.712  1.00  0.00           C  
ATOM   1424  CE3 TRP A  94     -10.101   6.478  -4.845  1.00  0.00           C  
ATOM   1425  CZ2 TRP A  94      -9.310   8.254  -6.872  1.00  0.00           C  
ATOM   1426  CZ3 TRP A  94      -8.749   6.816  -5.004  1.00  0.00           C  
ATOM   1427  CH2 TRP A  94      -8.354   7.701  -6.015  1.00  0.00           C  
ATOM   1428  H   TRP A  94     -12.652   3.187  -6.253  1.00  0.00           H  
ATOM   1429  HA  TRP A  94     -11.695   4.778  -4.862  1.00  0.00           H  
ATOM   1430  HB2 TRP A  94     -14.370   5.892  -5.446  1.00  0.00           H  
ATOM   1431  HB3 TRP A  94     -13.588   6.519  -3.993  1.00  0.00           H  
ATOM   1432  HD1 TRP A  94     -13.946   7.758  -7.161  1.00  0.00           H  
ATOM   1433  HE1 TRP A  94     -11.835   8.885  -8.130  1.00  0.00           H  
ATOM   1434  HE3 TRP A  94     -10.392   5.796  -4.060  1.00  0.00           H  
ATOM   1435  HZ2 TRP A  94      -9.010   8.935  -7.651  1.00  0.00           H  
ATOM   1436  HZ3 TRP A  94      -8.010   6.388  -4.345  1.00  0.00           H  
ATOM   1437  HH2 TRP A  94      -7.312   7.958  -6.132  1.00  0.00           H  
ATOM   1438  N   LEU A  95     -13.162   2.909  -3.108  1.00  0.00           N  
ATOM   1439  CA  LEU A  95     -13.380   2.382  -1.735  1.00  0.00           C  
ATOM   1440  C   LEU A  95     -12.023   2.325  -1.041  1.00  0.00           C  
ATOM   1441  O   LEU A  95     -11.228   1.438  -1.286  1.00  0.00           O  
ATOM   1442  CB  LEU A  95     -13.982   0.974  -1.803  1.00  0.00           C  
ATOM   1443  CG  LEU A  95     -15.501   1.048  -1.633  1.00  0.00           C  
ATOM   1444  CD1 LEU A  95     -16.071  -0.367  -1.531  1.00  0.00           C  
ATOM   1445  CD2 LEU A  95     -15.837   1.823  -0.356  1.00  0.00           C  
ATOM   1446  H   LEU A  95     -13.104   2.293  -3.868  1.00  0.00           H  
ATOM   1447  HA  LEU A  95     -14.041   3.041  -1.192  1.00  0.00           H  
ATOM   1448  HB2 LEU A  95     -13.748   0.530  -2.758  1.00  0.00           H  
ATOM   1449  HB3 LEU A  95     -13.564   0.369  -1.014  1.00  0.00           H  
ATOM   1450  HG  LEU A  95     -15.934   1.549  -2.487  1.00  0.00           H  
ATOM   1451 HD11 LEU A  95     -15.265  -1.070  -1.373  1.00  0.00           H  
ATOM   1452 HD12 LEU A  95     -16.761  -0.419  -0.702  1.00  0.00           H  
ATOM   1453 HD13 LEU A  95     -16.589  -0.615  -2.446  1.00  0.00           H  
ATOM   1454 HD21 LEU A  95     -14.936   1.975   0.219  1.00  0.00           H  
ATOM   1455 HD22 LEU A  95     -16.263   2.780  -0.618  1.00  0.00           H  
ATOM   1456 HD23 LEU A  95     -16.547   1.260   0.230  1.00  0.00           H  
ATOM   1457  N   ILE A  96     -11.734   3.278  -0.200  1.00  0.00           N  
ATOM   1458  CA  ILE A  96     -10.410   3.284   0.477  1.00  0.00           C  
ATOM   1459  C   ILE A  96     -10.511   2.648   1.863  1.00  0.00           C  
ATOM   1460  O   ILE A  96     -11.206   3.130   2.737  1.00  0.00           O  
ATOM   1461  CB  ILE A  96      -9.909   4.721   0.613  1.00  0.00           C  
ATOM   1462  CG1 ILE A  96     -10.213   5.492  -0.673  1.00  0.00           C  
ATOM   1463  CG2 ILE A  96      -8.400   4.707   0.850  1.00  0.00           C  
ATOM   1464  CD1 ILE A  96      -9.589   6.887  -0.591  1.00  0.00           C  
ATOM   1465  H   ILE A  96     -12.376   3.998  -0.032  1.00  0.00           H  
ATOM   1466  HA  ILE A  96      -9.706   2.721  -0.118  1.00  0.00           H  
ATOM   1467  HB  ILE A  96     -10.402   5.198   1.448  1.00  0.00           H  
ATOM   1468 HG12 ILE A  96      -9.797   4.960  -1.517  1.00  0.00           H  
ATOM   1469 HG13 ILE A  96     -11.281   5.584  -0.796  1.00  0.00           H  
ATOM   1470 HG21 ILE A  96      -7.944   3.963   0.212  1.00  0.00           H  
ATOM   1471 HG22 ILE A  96      -7.990   5.679   0.620  1.00  0.00           H  
ATOM   1472 HG23 ILE A  96      -8.199   4.466   1.883  1.00  0.00           H  
ATOM   1473 HD11 ILE A  96      -9.552   7.205   0.440  1.00  0.00           H  
ATOM   1474 HD12 ILE A  96      -8.588   6.859  -0.997  1.00  0.00           H  
ATOM   1475 HD13 ILE A  96     -10.189   7.583  -1.160  1.00  0.00           H  
ATOM   1476  N   TYR A  97      -9.800   1.575   2.069  1.00  0.00           N  
ATOM   1477  CA  TYR A  97      -9.814   0.899   3.393  1.00  0.00           C  
ATOM   1478  C   TYR A  97      -8.386   0.894   3.939  1.00  0.00           C  
ATOM   1479  O   TYR A  97      -7.437   1.072   3.204  1.00  0.00           O  
ATOM   1480  CB  TYR A  97     -10.308  -0.540   3.229  1.00  0.00           C  
ATOM   1481  CG  TYR A  97     -11.813  -0.575   3.347  1.00  0.00           C  
ATOM   1482  CD1 TYR A  97     -12.609  -0.081   2.305  1.00  0.00           C  
ATOM   1483  CD2 TYR A  97     -12.414  -1.101   4.497  1.00  0.00           C  
ATOM   1484  CE1 TYR A  97     -14.004  -0.115   2.414  1.00  0.00           C  
ATOM   1485  CE2 TYR A  97     -13.809  -1.135   4.606  1.00  0.00           C  
ATOM   1486  CZ  TYR A  97     -14.604  -0.641   3.565  1.00  0.00           C  
ATOM   1487  OH  TYR A  97     -15.980  -0.673   3.672  1.00  0.00           O  
ATOM   1488  H   TYR A  97      -9.238   1.222   1.350  1.00  0.00           H  
ATOM   1489  HA  TYR A  97     -10.462   1.435   4.071  1.00  0.00           H  
ATOM   1490  HB2 TYR A  97     -10.015  -0.913   2.259  1.00  0.00           H  
ATOM   1491  HB3 TYR A  97      -9.874  -1.160   4.000  1.00  0.00           H  
ATOM   1492  HD1 TYR A  97     -12.146   0.324   1.417  1.00  0.00           H  
ATOM   1493  HD2 TYR A  97     -11.801  -1.483   5.300  1.00  0.00           H  
ATOM   1494  HE1 TYR A  97     -14.618   0.266   1.611  1.00  0.00           H  
ATOM   1495  HE2 TYR A  97     -14.272  -1.540   5.494  1.00  0.00           H  
ATOM   1496  HH  TYR A  97     -16.247   0.024   4.274  1.00  0.00           H  
ATOM   1497  N   LYS A  98      -8.213   0.703   5.216  1.00  0.00           N  
ATOM   1498  CA  LYS A  98      -6.830   0.703   5.774  1.00  0.00           C  
ATOM   1499  C   LYS A  98      -6.629  -0.516   6.680  1.00  0.00           C  
ATOM   1500  O   LYS A  98      -7.336  -0.702   7.650  1.00  0.00           O  
ATOM   1501  CB  LYS A  98      -6.611   1.979   6.587  1.00  0.00           C  
ATOM   1502  CG  LYS A  98      -7.785   2.181   7.547  1.00  0.00           C  
ATOM   1503  CD  LYS A  98      -7.252   2.522   8.939  1.00  0.00           C  
ATOM   1504  CE  LYS A  98      -6.909   4.011   9.006  1.00  0.00           C  
ATOM   1505  NZ  LYS A  98      -8.000   4.742   9.710  1.00  0.00           N  
ATOM   1506  H   LYS A  98      -8.985   0.568   5.806  1.00  0.00           H  
ATOM   1507  HA  LYS A  98      -6.115   0.671   4.960  1.00  0.00           H  
ATOM   1508  HB2 LYS A  98      -5.694   1.893   7.153  1.00  0.00           H  
ATOM   1509  HB3 LYS A  98      -6.544   2.826   5.921  1.00  0.00           H  
ATOM   1510  HG2 LYS A  98      -8.407   2.990   7.190  1.00  0.00           H  
ATOM   1511  HG3 LYS A  98      -8.368   1.274   7.598  1.00  0.00           H  
ATOM   1512  HD2 LYS A  98      -8.006   2.292   9.679  1.00  0.00           H  
ATOM   1513  HD3 LYS A  98      -6.363   1.941   9.138  1.00  0.00           H  
ATOM   1514  HE2 LYS A  98      -5.982   4.144   9.543  1.00  0.00           H  
ATOM   1515  HE3 LYS A  98      -6.803   4.400   8.003  1.00  0.00           H  
ATOM   1516  HZ1 LYS A  98      -8.920   4.445   9.327  1.00  0.00           H  
ATOM   1517  HZ2 LYS A  98      -7.963   4.526  10.726  1.00  0.00           H  
ATOM   1518  HZ3 LYS A  98      -7.878   5.766   9.569  1.00  0.00           H  
ATOM   1519  N   THR A  99      -5.661  -1.340   6.377  1.00  0.00           N  
ATOM   1520  CA  THR A  99      -5.406  -2.536   7.228  1.00  0.00           C  
ATOM   1521  C   THR A  99      -4.105  -2.326   8.006  1.00  0.00           C  
ATOM   1522  O   THR A  99      -3.091  -1.953   7.448  1.00  0.00           O  
ATOM   1523  CB  THR A  99      -5.274  -3.786   6.352  1.00  0.00           C  
ATOM   1524  OG1 THR A  99      -4.593  -4.799   7.078  1.00  0.00           O  
ATOM   1525  CG2 THR A  99      -4.487  -3.448   5.086  1.00  0.00           C  
ATOM   1526  H   THR A  99      -5.098  -1.165   5.596  1.00  0.00           H  
ATOM   1527  HA  THR A  99      -6.224  -2.666   7.920  1.00  0.00           H  
ATOM   1528  HB  THR A  99      -6.254  -4.138   6.077  1.00  0.00           H  
ATOM   1529  HG1 THR A  99      -5.123  -5.017   7.848  1.00  0.00           H  
ATOM   1530 HG21 THR A  99      -3.589  -2.911   5.353  1.00  0.00           H  
ATOM   1531 HG22 THR A  99      -4.223  -4.360   4.573  1.00  0.00           H  
ATOM   1532 HG23 THR A  99      -5.094  -2.834   4.438  1.00  0.00           H  
ATOM   1533  N   THR A 100      -4.125  -2.558   9.290  1.00  0.00           N  
ATOM   1534  CA  THR A 100      -2.889  -2.367  10.100  1.00  0.00           C  
ATOM   1535  C   THR A 100      -2.431  -3.714  10.663  1.00  0.00           C  
ATOM   1536  O   THR A 100      -1.659  -3.774  11.599  1.00  0.00           O  
ATOM   1537  CB  THR A 100      -3.181  -1.403  11.253  1.00  0.00           C  
ATOM   1538  OG1 THR A 100      -4.487  -1.651  11.756  1.00  0.00           O  
ATOM   1539  CG2 THR A 100      -3.092   0.039  10.750  1.00  0.00           C  
ATOM   1540  H   THR A 100      -4.953  -2.855   9.721  1.00  0.00           H  
ATOM   1541  HA  THR A 100      -2.110  -1.954   9.475  1.00  0.00           H  
ATOM   1542  HB  THR A 100      -2.457  -1.551  12.039  1.00  0.00           H  
ATOM   1543  HG1 THR A 100      -5.118  -1.258  11.149  1.00  0.00           H  
ATOM   1544 HG21 THR A 100      -3.694   0.149   9.860  1.00  0.00           H  
ATOM   1545 HG22 THR A 100      -3.454   0.711  11.514  1.00  0.00           H  
ATOM   1546 HG23 THR A 100      -2.063   0.277  10.520  1.00  0.00           H  
ATOM   1547  N   ASP A 101      -2.899  -4.795  10.102  1.00  0.00           N  
ATOM   1548  CA  ASP A 101      -2.485  -6.133  10.609  1.00  0.00           C  
ATOM   1549  C   ASP A 101      -2.241  -7.078   9.430  1.00  0.00           C  
ATOM   1550  O   ASP A 101      -2.311  -8.283   9.565  1.00  0.00           O  
ATOM   1551  CB  ASP A 101      -3.586  -6.707  11.503  1.00  0.00           C  
ATOM   1552  CG  ASP A 101      -4.953  -6.245  10.996  1.00  0.00           C  
ATOM   1553  OD1 ASP A 101      -5.148  -6.246   9.793  1.00  0.00           O  
ATOM   1554  OD2 ASP A 101      -5.782  -5.898  11.822  1.00  0.00           O  
ATOM   1555  H   ASP A 101      -3.520  -4.726   9.347  1.00  0.00           H  
ATOM   1556  HA  ASP A 101      -1.575  -6.033  11.181  1.00  0.00           H  
ATOM   1557  HB2 ASP A 101      -3.541  -7.786  11.482  1.00  0.00           H  
ATOM   1558  HB3 ASP A 101      -3.445  -6.361  12.516  1.00  0.00           H  
ATOM   1559  N   HIS A 102      -1.954  -6.539   8.274  1.00  0.00           N  
ATOM   1560  CA  HIS A 102      -1.702  -7.406   7.086  1.00  0.00           C  
ATOM   1561  C   HIS A 102      -3.034  -7.899   6.520  1.00  0.00           C  
ATOM   1562  O   HIS A 102      -3.373  -9.062   6.623  1.00  0.00           O  
ATOM   1563  CB  HIS A 102      -0.844  -8.606   7.496  1.00  0.00           C  
ATOM   1564  CG  HIS A 102       0.090  -8.963   6.373  1.00  0.00           C  
ATOM   1565  ND1 HIS A 102       0.290 -10.273   5.966  1.00  0.00           N  
ATOM   1566  CD2 HIS A 102       0.887  -8.194   5.562  1.00  0.00           C  
ATOM   1567  CE1 HIS A 102       1.175 -10.252   4.954  1.00  0.00           C  
ATOM   1568  NE2 HIS A 102       1.572  -9.010   4.667  1.00  0.00           N  
ATOM   1569  H   HIS A 102      -1.905  -5.564   8.186  1.00  0.00           H  
ATOM   1570  HA  HIS A 102      -1.182  -6.835   6.330  1.00  0.00           H  
ATOM   1571  HB2 HIS A 102      -0.270  -8.353   8.375  1.00  0.00           H  
ATOM   1572  HB3 HIS A 102      -1.485  -9.448   7.713  1.00  0.00           H  
ATOM   1573  HD1 HIS A 102      -0.137 -11.069   6.347  1.00  0.00           H  
ATOM   1574  HD2 HIS A 102       0.970  -7.118   5.612  1.00  0.00           H  
ATOM   1575  HE1 HIS A 102       1.523 -11.134   4.435  1.00  0.00           H  
ATOM   1576  N   TYR A 103      -3.790  -7.023   5.921  1.00  0.00           N  
ATOM   1577  CA  TYR A 103      -5.101  -7.435   5.343  1.00  0.00           C  
ATOM   1578  C   TYR A 103      -5.908  -8.211   6.388  1.00  0.00           C  
ATOM   1579  O   TYR A 103      -6.816  -8.948   6.061  1.00  0.00           O  
ATOM   1580  CB  TYR A 103      -4.862  -8.318   4.118  1.00  0.00           C  
ATOM   1581  CG  TYR A 103      -3.765  -7.716   3.272  1.00  0.00           C  
ATOM   1582  CD1 TYR A 103      -3.915  -6.428   2.745  1.00  0.00           C  
ATOM   1583  CD2 TYR A 103      -2.598  -8.445   3.015  1.00  0.00           C  
ATOM   1584  CE1 TYR A 103      -2.899  -5.868   1.961  1.00  0.00           C  
ATOM   1585  CE2 TYR A 103      -1.581  -7.886   2.232  1.00  0.00           C  
ATOM   1586  CZ  TYR A 103      -1.732  -6.598   1.705  1.00  0.00           C  
ATOM   1587  OH  TYR A 103      -0.729  -6.046   0.932  1.00  0.00           O  
ATOM   1588  H   TYR A 103      -3.495  -6.092   5.847  1.00  0.00           H  
ATOM   1589  HA  TYR A 103      -5.653  -6.555   5.047  1.00  0.00           H  
ATOM   1590  HB2 TYR A 103      -4.569  -9.307   4.437  1.00  0.00           H  
ATOM   1591  HB3 TYR A 103      -5.769  -8.380   3.536  1.00  0.00           H  
ATOM   1592  HD1 TYR A 103      -4.816  -5.865   2.942  1.00  0.00           H  
ATOM   1593  HD2 TYR A 103      -2.481  -9.439   3.423  1.00  0.00           H  
ATOM   1594  HE1 TYR A 103      -3.015  -4.874   1.555  1.00  0.00           H  
ATOM   1595  HE2 TYR A 103      -0.681  -8.449   2.034  1.00  0.00           H  
ATOM   1596  HH  TYR A 103      -0.808  -6.406   0.045  1.00  0.00           H  
ATOM   1597  N   GLN A 104      -5.592  -8.046   7.644  1.00  0.00           N  
ATOM   1598  CA  GLN A 104      -6.352  -8.768   8.704  1.00  0.00           C  
ATOM   1599  C   GLN A 104      -7.492  -7.877   9.196  1.00  0.00           C  
ATOM   1600  O   GLN A 104      -8.416  -8.324   9.845  1.00  0.00           O  
ATOM   1601  CB  GLN A 104      -5.419  -9.099   9.869  1.00  0.00           C  
ATOM   1602  CG  GLN A 104      -4.840 -10.501   9.676  1.00  0.00           C  
ATOM   1603  CD  GLN A 104      -4.683 -11.182  11.037  1.00  0.00           C  
ATOM   1604  OE1 GLN A 104      -5.473 -12.031  11.399  1.00  0.00           O  
ATOM   1605  NE2 GLN A 104      -3.690 -10.842  11.812  1.00  0.00           N  
ATOM   1606  H   GLN A 104      -4.862  -7.440   7.891  1.00  0.00           H  
ATOM   1607  HA  GLN A 104      -6.760  -9.677   8.296  1.00  0.00           H  
ATOM   1608  HB2 GLN A 104      -4.616  -8.377   9.902  1.00  0.00           H  
ATOM   1609  HB3 GLN A 104      -5.972  -9.064  10.795  1.00  0.00           H  
ATOM   1610  HG2 GLN A 104      -5.507 -11.084   9.056  1.00  0.00           H  
ATOM   1611  HG3 GLN A 104      -3.874 -10.430   9.198  1.00  0.00           H  
ATOM   1612 HE21 GLN A 104      -3.053 -10.157  11.520  1.00  0.00           H  
ATOM   1613 HE22 GLN A 104      -3.581 -11.273  12.686  1.00  0.00           H  
ATOM   1614  N   THR A 105      -7.428  -6.617   8.878  1.00  0.00           N  
ATOM   1615  CA  THR A 105      -8.496  -5.672   9.302  1.00  0.00           C  
ATOM   1616  C   THR A 105      -8.621  -4.578   8.244  1.00  0.00           C  
ATOM   1617  O   THR A 105      -7.648  -4.181   7.638  1.00  0.00           O  
ATOM   1618  CB  THR A 105      -8.124  -5.045  10.649  1.00  0.00           C  
ATOM   1619  OG1 THR A 105      -9.248  -4.351  11.173  1.00  0.00           O  
ATOM   1620  CG2 THR A 105      -6.965  -4.067  10.456  1.00  0.00           C  
ATOM   1621  H   THR A 105      -6.673  -6.292   8.348  1.00  0.00           H  
ATOM   1622  HA  THR A 105      -9.434  -6.200   9.393  1.00  0.00           H  
ATOM   1623  HB  THR A 105      -7.826  -5.820  11.337  1.00  0.00           H  
ATOM   1624  HG1 THR A 105      -9.863  -5.002  11.522  1.00  0.00           H  
ATOM   1625 HG21 THR A 105      -6.273  -4.468   9.729  1.00  0.00           H  
ATOM   1626 HG22 THR A 105      -7.346  -3.120  10.106  1.00  0.00           H  
ATOM   1627 HG23 THR A 105      -6.455  -3.924  11.397  1.00  0.00           H  
ATOM   1628  N   PHE A 106      -9.805  -4.090   8.003  1.00  0.00           N  
ATOM   1629  CA  PHE A 106      -9.962  -3.031   6.968  1.00  0.00           C  
ATOM   1630  C   PHE A 106     -10.885  -1.926   7.481  1.00  0.00           C  
ATOM   1631  O   PHE A 106     -12.072  -2.120   7.647  1.00  0.00           O  
ATOM   1632  CB  PHE A 106     -10.559  -3.644   5.702  1.00  0.00           C  
ATOM   1633  CG  PHE A 106      -9.724  -4.827   5.279  1.00  0.00           C  
ATOM   1634  CD1 PHE A 106     -10.008  -6.101   5.785  1.00  0.00           C  
ATOM   1635  CD2 PHE A 106      -8.666  -4.651   4.380  1.00  0.00           C  
ATOM   1636  CE1 PHE A 106      -9.234  -7.199   5.392  1.00  0.00           C  
ATOM   1637  CE2 PHE A 106      -7.891  -5.749   3.986  1.00  0.00           C  
ATOM   1638  CZ  PHE A 106      -8.176  -7.024   4.493  1.00  0.00           C  
ATOM   1639  H   PHE A 106     -10.586  -4.423   8.492  1.00  0.00           H  
ATOM   1640  HA  PHE A 106      -8.994  -2.610   6.739  1.00  0.00           H  
ATOM   1641  HB2 PHE A 106     -11.570  -3.969   5.900  1.00  0.00           H  
ATOM   1642  HB3 PHE A 106     -10.564  -2.908   4.912  1.00  0.00           H  
ATOM   1643  HD1 PHE A 106     -10.824  -6.236   6.479  1.00  0.00           H  
ATOM   1644  HD2 PHE A 106      -8.445  -3.668   3.991  1.00  0.00           H  
ATOM   1645  HE1 PHE A 106      -9.454  -8.181   5.784  1.00  0.00           H  
ATOM   1646  HE2 PHE A 106      -7.075  -5.614   3.293  1.00  0.00           H  
ATOM   1647  HZ  PHE A 106      -7.578  -7.871   4.190  1.00  0.00           H  
ATOM   1648  N   THR A 107     -10.346  -0.763   7.721  1.00  0.00           N  
ATOM   1649  CA  THR A 107     -11.189   0.361   8.209  1.00  0.00           C  
ATOM   1650  C   THR A 107     -11.555   1.257   7.024  1.00  0.00           C  
ATOM   1651  O   THR A 107     -10.709   1.636   6.238  1.00  0.00           O  
ATOM   1652  CB  THR A 107     -10.412   1.175   9.247  1.00  0.00           C  
ATOM   1653  OG1 THR A 107      -9.619   0.298  10.035  1.00  0.00           O  
ATOM   1654  CG2 THR A 107     -11.392   1.928  10.146  1.00  0.00           C  
ATOM   1655  H   THR A 107      -9.389  -0.626   7.571  1.00  0.00           H  
ATOM   1656  HA  THR A 107     -12.091  -0.030   8.658  1.00  0.00           H  
ATOM   1657  HB  THR A 107      -9.774   1.885   8.744  1.00  0.00           H  
ATOM   1658  HG1 THR A 107      -8.946  -0.084   9.466  1.00  0.00           H  
ATOM   1659 HG21 THR A 107     -12.244   2.247   9.564  1.00  0.00           H  
ATOM   1660 HG22 THR A 107     -11.724   1.276  10.941  1.00  0.00           H  
ATOM   1661 HG23 THR A 107     -10.901   2.791  10.569  1.00  0.00           H  
ATOM   1662  N   LYS A 108     -12.808   1.592   6.885  1.00  0.00           N  
ATOM   1663  CA  LYS A 108     -13.225   2.457   5.745  1.00  0.00           C  
ATOM   1664  C   LYS A 108     -12.911   3.919   6.070  1.00  0.00           C  
ATOM   1665  O   LYS A 108     -13.373   4.460   7.054  1.00  0.00           O  
ATOM   1666  CB  LYS A 108     -14.728   2.299   5.510  1.00  0.00           C  
ATOM   1667  CG  LYS A 108     -15.205   3.361   4.517  1.00  0.00           C  
ATOM   1668  CD  LYS A 108     -16.729   3.303   4.401  1.00  0.00           C  
ATOM   1669  CE  LYS A 108     -17.186   4.178   3.232  1.00  0.00           C  
ATOM   1670  NZ  LYS A 108     -18.666   4.076   3.084  1.00  0.00           N  
ATOM   1671  H   LYS A 108     -13.475   1.272   7.527  1.00  0.00           H  
ATOM   1672  HA  LYS A 108     -12.689   2.164   4.855  1.00  0.00           H  
ATOM   1673  HB2 LYS A 108     -14.928   1.315   5.110  1.00  0.00           H  
ATOM   1674  HB3 LYS A 108     -15.254   2.422   6.445  1.00  0.00           H  
ATOM   1675  HG2 LYS A 108     -14.906   4.339   4.865  1.00  0.00           H  
ATOM   1676  HG3 LYS A 108     -14.765   3.173   3.549  1.00  0.00           H  
ATOM   1677  HD2 LYS A 108     -17.039   2.281   4.231  1.00  0.00           H  
ATOM   1678  HD3 LYS A 108     -17.174   3.667   5.315  1.00  0.00           H  
ATOM   1679  HE2 LYS A 108     -16.913   5.205   3.422  1.00  0.00           H  
ATOM   1680  HE3 LYS A 108     -16.710   3.840   2.323  1.00  0.00           H  
ATOM   1681  HZ1 LYS A 108     -19.085   3.795   3.995  1.00  0.00           H  
ATOM   1682  HZ2 LYS A 108     -19.049   4.997   2.794  1.00  0.00           H  
ATOM   1683  HZ3 LYS A 108     -18.894   3.365   2.362  1.00  0.00           H  
ATOM   1684  N   ILE A 109     -12.130   4.564   5.247  1.00  0.00           N  
ATOM   1685  CA  ILE A 109     -11.792   5.991   5.510  1.00  0.00           C  
ATOM   1686  C   ILE A 109     -12.275   6.853   4.343  1.00  0.00           C  
ATOM   1687  O   ILE A 109     -11.874   7.989   4.190  1.00  0.00           O  
ATOM   1688  CB  ILE A 109     -10.277   6.137   5.663  1.00  0.00           C  
ATOM   1689  CG1 ILE A 109      -9.583   5.570   4.423  1.00  0.00           C  
ATOM   1690  CG2 ILE A 109      -9.812   5.369   6.902  1.00  0.00           C  
ATOM   1691  CD1 ILE A 109      -8.069   5.568   4.641  1.00  0.00           C  
ATOM   1692  H   ILE A 109     -11.768   4.112   4.457  1.00  0.00           H  
ATOM   1693  HA  ILE A 109     -12.277   6.314   6.421  1.00  0.00           H  
ATOM   1694  HB  ILE A 109     -10.026   7.182   5.772  1.00  0.00           H  
ATOM   1695 HG12 ILE A 109      -9.925   4.560   4.250  1.00  0.00           H  
ATOM   1696 HG13 ILE A 109      -9.820   6.182   3.566  1.00  0.00           H  
ATOM   1697 HG21 ILE A 109     -10.195   4.360   6.864  1.00  0.00           H  
ATOM   1698 HG22 ILE A 109      -8.733   5.344   6.926  1.00  0.00           H  
ATOM   1699 HG23 ILE A 109     -10.181   5.861   7.790  1.00  0.00           H  
ATOM   1700 HD11 ILE A 109      -7.832   6.144   5.524  1.00  0.00           H  
ATOM   1701 HD12 ILE A 109      -7.726   4.552   4.772  1.00  0.00           H  
ATOM   1702 HD13 ILE A 109      -7.580   6.005   3.783  1.00  0.00           H  
ATOM   1703  N   ARG A 110     -13.136   6.322   3.519  1.00  0.00           N  
ATOM   1704  CA  ARG A 110     -13.646   7.110   2.362  1.00  0.00           C  
ATOM   1705  C   ARG A 110     -14.759   6.328   1.663  1.00  0.00           C  
ATOM   1706  O   ARG A 110     -14.662   5.112   1.618  1.00  0.00           O  
ATOM   1707  CB  ARG A 110     -12.505   7.367   1.376  1.00  0.00           C  
ATOM   1708  CG  ARG A 110     -12.262   8.873   1.259  1.00  0.00           C  
ATOM   1709  CD  ARG A 110     -10.784   9.173   1.514  1.00  0.00           C  
ATOM   1710  NE  ARG A 110     -10.662  10.427   2.310  1.00  0.00           N  
ATOM   1711  CZ  ARG A 110      -9.534  10.721   2.897  1.00  0.00           C  
ATOM   1712  NH1 ARG A 110      -8.994   9.875   3.731  1.00  0.00           N  
ATOM   1713  NH2 ARG A 110      -8.947  11.860   2.650  1.00  0.00           N  
ATOM   1714  OXT ARG A 110     -15.689   6.957   1.186  1.00  0.00           O  
ATOM   1715  H   ARG A 110     -13.448   5.404   3.661  1.00  0.00           H  
ATOM   1716  HA  ARG A 110     -14.036   8.054   2.715  1.00  0.00           H  
ATOM   1717  HB2 ARG A 110     -11.607   6.882   1.730  1.00  0.00           H  
ATOM   1718  HB3 ARG A 110     -12.771   6.971   0.407  1.00  0.00           H  
ATOM   1719  HG2 ARG A 110     -12.531   9.205   0.266  1.00  0.00           H  
ATOM   1720  HG3 ARG A 110     -12.864   9.393   1.988  1.00  0.00           H  
ATOM   1721  HD2 ARG A 110     -10.340   8.354   2.062  1.00  0.00           H  
ATOM   1722  HD3 ARG A 110     -10.273   9.294   0.570  1.00  0.00           H  
ATOM   1723  HE  ARG A 110     -11.430  11.031   2.393  1.00  0.00           H  
ATOM   1724 HH11 ARG A 110      -9.444   9.002   3.921  1.00  0.00           H  
ATOM   1725 HH12 ARG A 110      -8.129  10.100   4.180  1.00  0.00           H  
ATOM   1726 HH21 ARG A 110      -9.361  12.507   2.011  1.00  0.00           H  
ATOM   1727 HH22 ARG A 110      -8.082  12.084   3.100  1.00  0.00           H  
TER    1728      ARG A 110                                                      
ENDMDL                                                                          
