# Supplementary material for: Comparative Performance of High-Throughput Methods for Protein pKa Predictions
Source: J Chem Inf Model. 2023 Aug 8;63(16):5169–81. doi: 10.1021/acs.jcim.3c00165 (PMC10466379; doi:10.1021/acs.jcim.3c00165)
Supplement: Supplementary file 3 — ci3c00165_si_003.zip [file ci3c00165_si_003.zip › curated_pdbs/1lse_curated_2.pdb]

ATOM      1  N   LYS A   1       3.287  10.092  10.329  1.00  5.89           N  
ATOM      2  CA  LYS A   1       2.445  10.457   9.182  1.00  8.16           C  
ATOM      3  C   LYS A   1       2.500  11.978   9.038  1.00  8.04           C  
ATOM      4  O   LYS A   1       2.588  12.719  10.041  1.00  7.07           O  
ATOM      5  CB  LYS A   1       1.006   9.995   9.385  1.00  3.88           C  
ATOM      6  CG  LYS A   1       0.016  10.546   8.377  1.00  3.81           C  
ATOM      7  CD  LYS A   1      -1.404  10.093   8.699  1.00  2.91           C  
ATOM      8  CE  LYS A   1      -2.269  10.030   7.451  1.00  3.97           C  
ATOM      9  NZ  LYS A   1      -3.559   9.362   7.735  1.00  2.08           N  
ATOM     10  N   VAL A   2       2.441  12.404   7.789  1.00  8.75           N  
ATOM     11  CA  VAL A   2       2.396  13.826   7.425  1.00  9.16           C  
ATOM     12  C   VAL A   2       1.003  14.071   6.846  1.00  6.43           C  
ATOM     13  O   VAL A   2       0.719  13.722   5.679  1.00  4.91           O  
ATOM     14  CB  VAL A   2       3.509  14.142   6.435  1.00  7.06           C  
ATOM     15  CG1 VAL A   2       3.490  15.586   5.874  1.00  6.53           C  
ATOM     16  CG2 VAL A   2       4.864  13.746   6.959  1.00  6.53           C  
ATOM     17  N   PHE A   3       0.170  14.674   7.679  1.00  4.25           N  
ATOM     18  CA  PHE A   3      -1.200  15.052   7.311  1.00  7.49           C  
ATOM     19  C   PHE A   3      -1.320  16.157   6.264  1.00  9.11           C  
ATOM     20  O   PHE A   3      -0.422  17.016   6.128  1.00  9.90           O  
ATOM     21  CB  PHE A   3      -1.944  15.502   8.553  1.00  6.65           C  
ATOM     22  CG  PHE A   3      -2.576  14.509   9.484  1.00  6.92           C  
ATOM     23  CD1 PHE A   3      -3.879  14.182   9.312  1.00  5.76           C  
ATOM     24  CD2 PHE A   3      -1.854  13.862  10.454  1.00  5.12           C  
ATOM     25  CE1 PHE A   3      -4.533  13.235  10.153  1.00  6.10           C  
ATOM     26  CE2 PHE A   3      -2.511  12.876  11.267  1.00  7.79           C  
ATOM     27  CZ  PHE A   3      -3.823  12.611  11.125  1.00  6.20           C  
ATOM     28  N   GLY A   4      -2.434  16.109   5.552  1.00  6.26           N  
ATOM     29  CA  GLY A   4      -2.797  17.128   4.559  1.00  3.25           C  
ATOM     30  C   GLY A   4      -3.512  18.199   5.385  1.00  8.37           C  
ATOM     31  O   GLY A   4      -4.153  17.897   6.414  1.00  7.03           O  
ATOM     32  N   ARG A   5      -3.384  19.426   4.904  1.00  5.92           N  
ATOM     33  CA  ARG A   5      -3.979  20.606   5.546  1.00  9.92           C  
ATOM     34  C   ARG A   5      -5.429  20.277   5.903  1.00  6.90           C  
ATOM     35  O   ARG A   5      -5.819  20.286   7.091  1.00  6.48           O  
ATOM     36  CB  ARG A   5      -3.936  21.832   4.613  1.00  5.72           C  
ATOM     37  CG  ARG A   5      -4.776  23.030   5.096  1.00  5.85           C  
ATOM     38  CD  ARG A   5      -4.600  24.202   4.151  1.00  4.80           C  
ATOM     39  NE  ARG A   5      -5.720  24.288   3.199  1.00  7.54           N  
ATOM     40  CZ  ARG A   5      -6.899  24.879   3.491  1.00  2.10           C  
ATOM     41  NH1 ARG A   5      -7.401  24.838   4.733  1.00  4.85           N  
ATOM     42  NH2 ARG A   5      -7.553  25.508   2.531  1.00  4.85           N  
ATOM     43  N   CYS A   6      -6.190  19.989   4.859  1.00  4.10           N  
ATOM     44  CA  CYS A   6      -7.588  19.557   4.979  1.00  7.38           C  
ATOM     45  C   CYS A   6      -7.979  18.286   5.734  1.00  7.85           C  
ATOM     46  O   CYS A   6      -9.009  18.248   6.442  1.00  3.09           O  
ATOM     47  CB  CYS A   6      -8.281  19.722   3.493  1.00  8.09           C  
ATOM     48  SG  CYS A   6      -9.062  21.202   2.777  1.00  9.87           S  
ATOM     49  N   GLU A   7      -7.139  17.278   5.565  1.00  8.51           N  
ATOM     50  CA  GLU A   7      -7.298  15.981   6.233  1.00  8.02           C  
ATOM     51  C   GLU A   7      -7.220  16.067   7.758  1.00  8.57           C  
ATOM     52  O   GLU A   7      -8.010  15.426   8.481  1.00  3.39           O  
ATOM     53  CB  GLU A   7      -6.197  14.974   5.798  1.00  6.73           C  
ATOM     54  CG  GLU A   7      -6.331  13.531   6.327  1.00  5.42           C  
ATOM     55  CD  GLU A   7      -5.109  12.590   6.005  1.00  3.74           C  
ATOM     56  OE1 GLU A   7      -4.252  13.263   5.433  1.00  5.01           O  
ATOM     57  OE2 GLU A   7      -5.112  11.432   6.299  1.00  5.01           O  
ATOM     58  N   LEU A   8      -6.267  16.871   8.205  1.00  8.39           N  
ATOM     59  CA  LEU A   8      -6.065  17.161   9.628  1.00  9.11           C  
ATOM     60  C   LEU A   8      -7.166  18.027  10.242  1.00 11.92           C  
ATOM     61  O   LEU A   8      -7.585  17.812  11.399  1.00  7.92           O  
ATOM     62  CB  LEU A   8      -4.721  17.886   9.834  1.00  8.41           C  
ATOM     63  CG  LEU A   8      -4.366  18.337  11.235  1.00  5.23           C  
ATOM     64  CD1 LEU A   8      -4.134  17.129  12.110  1.00  4.96           C  
ATOM     65  CD2 LEU A   8      -3.132  19.205  11.216  1.00  4.96           C  
ATOM     66  N   ALA A   9      -7.610  18.984   9.442  1.00  8.16           N  
ATOM     67  CA  ALA A   9      -8.681  19.915   9.821  1.00  6.94           C  
ATOM     68  C   ALA A   9      -9.827  18.969  10.168  1.00  7.38           C  
ATOM     69  O   ALA A   9     -10.361  18.990  11.298  1.00  5.52           O  
ATOM     70  CB  ALA A   9      -9.164  20.763   8.633  1.00  5.53           C  
ATOM     71  N   ALA A  10     -10.175  18.158   9.181  1.00  7.04           N  
ATOM     72  CA  ALA A  10     -11.227  17.143   9.311  1.00  7.96           C  
ATOM     73  C   ALA A  10     -11.176  16.305  10.589  1.00  7.35           C  
ATOM     74  O   ALA A  10     -12.198  16.134  11.289  1.00  4.77           O  
ATOM     75  CB  ALA A  10     -11.035  16.160   8.147  1.00  3.87           C  
ATOM     76  N   ALA A  11      -9.980  15.811  10.862  1.00 11.08           N  
ATOM     77  CA  ALA A  11      -9.710  14.962  12.030  1.00 12.72           C  
ATOM     78  C   ALA A  11      -9.785  15.588  13.423  1.00  5.13           C  
ATOM     79  O   ALA A  11     -10.251  14.950  14.392  1.00  7.19           O  
ATOM     80  CB  ALA A  11      -8.262  14.485  11.851  1.00  7.11           C  
ATOM     81  N   MET A  12      -9.329  16.826  13.485  1.00  8.97           N  
ATOM     82  CA  MET A  12      -9.312  17.616  14.723  1.00  9.03           C  
ATOM     83  C   MET A  12     -10.756  17.953  15.082  1.00  7.30           C  
ATOM     84  O   MET A  12     -11.133  17.990  16.273  1.00  5.40           O  
ATOM     85  CB  MET A  12      -8.477  18.904  14.518  1.00  9.07           C  
ATOM     86  CG  MET A  12      -6.997  18.590  14.466  1.00  6.16           C  
ATOM     87  SD  MET A  12      -6.008  20.077  14.384  1.00 13.34           S  
ATOM     88  CE  MET A  12      -6.223  20.649  16.046  1.00  2.48           C  
ATOM     89  N   LYS A  13     -11.532  18.187  14.036  1.00  7.03           N  
ATOM     90  CA  LYS A  13     -12.968  18.474  14.148  1.00  5.87           C  
ATOM     91  C   LYS A  13     -13.675  17.265  14.762  1.00  7.75           C  
ATOM     92  O   LYS A  13     -14.398  17.386  15.774  1.00 11.40           O  
ATOM     93  CB  LYS A  13     -13.578  18.782  12.785  1.00  9.06           C  
ATOM     94  CG  LYS A  13     -14.585  19.917  12.784  1.00  1.97           C  
ATOM     95  CD  LYS A  13     -15.649  19.703  11.711  1.00  4.38           C  
ATOM     96  CE  LYS A  13     -16.990  20.284  12.131  1.00  7.61           C  
ATOM     97  NZ  LYS A  13     -18.063  19.857  11.205  1.00  3.21           N  
ATOM     98  N   ARG A  14     -13.442  16.126  14.130  1.00  4.70           N  
ATOM     99  CA  ARG A  14     -14.069  14.856  14.511  1.00  5.29           C  
ATOM    100  C   ARG A  14     -13.738  14.623  15.986  1.00  3.62           C  
ATOM    101  O   ARG A  14     -14.578  14.120  16.763  1.00  6.44           O  
ATOM    102  CB  ARG A  14     -13.543  13.693  13.646  1.00  4.14           C  
ATOM    103  CG  ARG A  14     -14.603  12.632  13.292  1.00  2.51           C  
ATOM    104  CD  ARG A  14     -14.529  11.475  14.269  1.00  6.09           C  
ATOM    105  NE  ARG A  14     -13.260  10.743  14.128  1.00  2.95           N  
ATOM    106  CZ  ARG A  14     -12.936   9.668  14.879  1.00  5.57           C  
ATOM    107  NH1 ARG A  14     -13.592   9.402  16.018  1.00  4.03           N  
ATOM    108  NH2 ARG A  14     -11.963   8.873  14.472  1.00  4.03           N  
ATOM    109  N   HIS A  15     -12.517  15.001  16.333  1.00  6.42           N  
ATOM    110  CA  HIS A  15     -12.027  14.963  17.717  1.00  5.25           C  
ATOM    111  C   HIS A  15     -12.439  16.053  18.704  1.00  7.84           C  
ATOM    112  O   HIS A  15     -11.863  16.176  19.807  1.00  3.93           O  
ATOM    113  CB  HIS A  15     -10.500  14.983  17.698  1.00  5.38           C  
ATOM    114  CG  HIS A  15     -10.099  13.531  17.614  1.00  6.73           C  
ATOM    115  ND1 HIS A  15      -9.925  12.883  16.401  1.00  5.16           N  
ATOM    116  CD2 HIS A  15      -9.867  12.602  18.576  1.00  6.16           C  
ATOM    117  CE1 HIS A  15      -9.607  11.625  16.639  1.00  4.83           C  
ATOM    118  NE2 HIS A  15      -9.545  11.445  17.939  1.00  5.50           N  
ATOM    119  N   GLY A  16     -13.435  16.816  18.281  1.00  7.58           N  
ATOM    120  CA  GLY A  16     -14.018  17.896  19.087  1.00  2.07           C  
ATOM    121  C   GLY A  16     -13.264  19.180  19.436  1.00  5.74           C  
ATOM    122  O   GLY A  16     -13.628  19.904  20.388  1.00  5.97           O  
ATOM    123  N   LEU A  17     -12.229  19.430  18.649  1.00  8.86           N  
ATOM    124  CA  LEU A  17     -11.404  20.640  18.766  1.00  7.33           C  
ATOM    125  C   LEU A  17     -11.808  21.993  18.180  1.00  8.84           C  
ATOM    126  O   LEU A  17     -11.257  23.050  18.558  1.00  7.07           O  
ATOM    127  CB  LEU A  17     -10.022  20.399  18.129  1.00  6.46           C  
ATOM    128  CG  LEU A  17      -8.921  19.855  19.012  1.00  8.47           C  
ATOM    129  CD1 LEU A  17      -7.645  19.743  18.212  1.00  4.23           C  
ATOM    130  CD2 LEU A  17      -8.705  20.753  20.205  1.00  4.23           C  
ATOM    131  N   ASP A  18     -12.769  21.924  17.272  1.00  8.88           N  
ATOM    132  CA  ASP A  18     -13.365  23.109  16.641  1.00  5.31           C  
ATOM    133  C   ASP A  18     -14.011  23.782  17.854  1.00  8.68           C  
ATOM    134  O   ASP A  18     -14.854  23.178  18.553  1.00  5.17           O  
ATOM    135  CB  ASP A  18     -14.345  22.666  15.532  1.00  5.62           C  
ATOM    136  CG  ASP A  18     -14.876  23.849  14.764  1.00  3.49           C  
ATOM    137  OD1 ASP A  18     -14.236  24.851  14.498  1.00  2.14           O  
ATOM    138  OD2 ASP A  18     -15.998  23.736  14.352  1.00  2.14           O  
ATOM    139  N   ASN A  19     -13.599  25.023  18.067  1.00  2.91           N  
ATOM    140  CA  ASN A  19     -14.080  25.848  19.183  1.00  5.63           C  
ATOM    141  C   ASN A  19     -13.907  25.450  20.649  1.00 10.55           C  
ATOM    142  O   ASN A  19     -14.552  26.022  21.553  1.00  3.45           O  
ATOM    143  CB  ASN A  19     -15.602  26.068  19.046  1.00  4.15           C  
ATOM    144  CG  ASN A  19     -15.929  26.923  17.849  1.00  3.82           C  
ATOM    145  OD1 ASN A  19     -15.310  28.166  17.816  1.00  2.46           O  
ATOM    146  ND2 ASN A  19     -16.720  26.622  16.972  1.00  2.46           N  
ATOM    147  N   TYR A  20     -13.032  24.476  20.845  1.00  8.02           N  
ATOM    148  CA  TYR A  20     -12.724  23.927  22.172  1.00  4.63           C  
ATOM    149  C   TYR A  20     -12.155  25.198  22.804  1.00 10.40           C  
ATOM    150  O   TYR A  20     -11.274  25.868  22.223  1.00  5.12           O  
ATOM    151  CB  TYR A  20     -11.765  22.735  22.006  1.00  6.49           C  
ATOM    152  CG  TYR A  20     -11.572  22.207  23.435  1.00  7.81           C  
ATOM    153  CD1 TYR A  20     -12.603  21.432  23.998  1.00  3.62           C  
ATOM    154  CD2 TYR A  20     -10.471  22.536  24.179  1.00  5.41           C  
ATOM    155  CE1 TYR A  20     -12.436  20.936  25.358  1.00  4.65           C  
ATOM    156  CE2 TYR A  20     -10.298  22.057  25.513  1.00  3.82           C  
ATOM    157  CZ  TYR A  20     -11.337  21.291  26.058  1.00  3.62           C  
ATOM    158  OH  TYR A  20     -11.189  20.843  27.354  1.00  7.77           O  
ATOM    159  N   ARG A  21     -12.673  25.493  23.987  1.00  8.37           N  
ATOM    160  CA  ARG A  21     -12.261  26.661  24.776  1.00  5.84           C  
ATOM    161  C   ARG A  21     -12.277  28.006  24.048  1.00  6.47           C  
ATOM    162  O   ARG A  21     -11.682  29.000  24.518  1.00  8.33           O  
ATOM    163  CB  ARG A  21     -10.823  26.497  25.309  1.00  4.73           C  
ATOM    164  CG  ARG A  21     -10.717  25.690  26.617  1.00  5.83           C  
ATOM    165  CD  ARG A  21     -11.771  26.155  27.602  1.00  4.50           C  
ATOM    166  NE  ARG A  21     -11.453  25.706  28.967  1.00  2.41           N  
ATOM    167  CZ  ARG A  21     -10.858  26.496  29.888  1.00  4.49           C  
ATOM    168  NH1 ARG A  21     -10.400  27.712  29.558  1.00  3.53           N  
ATOM    169  NH2 ARG A  21     -10.740  26.055  31.127  1.00  3.53           N  
ATOM    170  N   GLY A  22     -12.965  28.001  22.918  1.00  8.36           N  
ATOM    171  CA  GLY A  22     -13.140  29.194  22.079  1.00  6.98           C  
ATOM    172  C   GLY A  22     -12.179  29.513  20.934  1.00  7.65           C  
ATOM    173  O   GLY A  22     -12.180  30.635  20.384  1.00  6.83           O  
ATOM    174  N   TYR A  23     -11.383  28.508  20.602  1.00  5.84           N  
ATOM    175  CA  TYR A  23     -10.435  28.571  19.482  1.00  8.42           C  
ATOM    176  C   TYR A  23     -11.080  27.843  18.302  1.00  8.79           C  
ATOM    177  O   TYR A  23     -11.314  26.616  18.351  1.00  8.21           O  
ATOM    178  CB  TYR A  23      -9.108  27.933  19.921  1.00  6.57           C  
ATOM    179  CG  TYR A  23      -8.475  28.799  21.020  1.00  8.04           C  
ATOM    180  CD1 TYR A  23      -7.776  29.955  20.628  1.00  5.75           C  
ATOM    181  CD2 TYR A  23      -8.515  28.428  22.336  1.00  6.17           C  
ATOM    182  CE1 TYR A  23      -7.162  30.779  21.662  1.00  7.27           C  
ATOM    183  CE2 TYR A  23      -7.915  29.227  23.357  1.00  7.04           C  
ATOM    184  CZ  TYR A  23      -7.220  30.373  22.948  1.00  6.19           C  
ATOM    185  OH  TYR A  23      -6.617  31.138  23.924  1.00  8.33           O  
ATOM    186  N   SER A  24     -11.345  28.624  17.266  1.00  6.79           N  
ATOM    187  CA  SER A  24     -11.779  28.107  15.961  1.00  6.76           C  
ATOM    188  C   SER A  24     -10.834  27.005  15.482  1.00  7.90           C  
ATOM    189  O   SER A  24      -9.632  26.991  15.825  1.00  4.41           O  
ATOM    190  CB  SER A  24     -11.808  29.220  14.937  1.00  6.05           C  
ATOM    191  OG  SER A  24     -10.798  29.060  13.944  1.00  6.36           O  
ATOM    192  N   LEU A  25     -11.406  26.110  14.692  1.00  9.58           N  
ATOM    193  CA  LEU A  25     -10.673  24.992  14.084  1.00  5.23           C  
ATOM    194  C   LEU A  25      -9.360  25.444  13.450  1.00  8.56           C  
ATOM    195  O   LEU A  25      -8.315  24.771  13.585  1.00  5.58           O  
ATOM    196  CB  LEU A  25     -11.540  24.319  13.002  1.00  7.09           C  
ATOM    197  CG  LEU A  25     -11.381  22.827  12.790  1.00  8.08           C  
ATOM    198  CD1 LEU A  25     -12.160  22.405  11.567  1.00  5.22           C  
ATOM    199  CD2 LEU A  25      -9.924  22.468  12.620  1.00  5.22           C  
ATOM    200  N   GLY A  26      -9.445  26.582  12.775  1.00  6.38           N  
ATOM    201  CA  GLY A  26      -8.312  27.181  12.063  1.00 10.46           C  
ATOM    202  C   GLY A  26      -7.108  27.500  12.950  1.00  4.01           C  
ATOM    203  O   GLY A  26      -5.941  27.389  12.517  1.00  8.48           O  
ATOM    204  N   ASN A  27      -7.428  27.884  14.175  1.00 10.78           N  
ATOM    205  CA  ASN A  27      -6.430  28.273  15.179  1.00  6.39           C  
ATOM    206  C   ASN A  27      -5.537  27.059  15.431  1.00  7.81           C  
ATOM    207  O   ASN A  27      -4.313  27.191  15.646  1.00  7.14           O  
ATOM    208  CB  ASN A  27      -7.147  28.740  16.462  1.00  6.98           C  
ATOM    209  CG  ASN A  27      -7.357  30.231  16.463  1.00  7.45           C  
ATOM    210  OD1 ASN A  27      -6.209  30.997  16.609  1.00  7.95           O  
ATOM    211  ND2 ASN A  27      -8.442  30.780  16.404  1.00  7.95           N  
ATOM    212  N   TRP A  28      -6.177  25.902  15.390  1.00 10.07           N  
ATOM    213  CA  TRP A  28      -5.505  24.609  15.559  1.00  9.13           C  
ATOM    214  C   TRP A  28      -4.665  23.983  14.446  1.00  8.18           C  
ATOM    215  O   TRP A  28      -3.612  23.361  14.704  1.00  8.37           O  
ATOM    216  CB  TRP A  28      -6.554  23.555  15.908  1.00  7.06           C  
ATOM    217  CG  TRP A  28      -7.269  23.840  17.280  1.00  6.17           C  
ATOM    218  CD1 TRP A  28      -8.523  24.250  17.513  1.00  5.80           C  
ATOM    219  CD2 TRP A  28      -6.706  23.650  18.543  1.00  5.29           C  
ATOM    220  NE1 TRP A  28      -8.732  24.396  18.940  1.00  8.43           N  
ATOM    221  CE2 TRP A  28      -7.674  23.999  19.529  1.00  6.79           C  
ATOM    222  CE3 TRP A  28      -5.464  23.219  18.944  1.00  8.14           C  
ATOM    223  CZ2 TRP A  28      -7.476  23.935  20.910  1.00  6.38           C  
ATOM    224  CZ3 TRP A  28      -5.270  23.172  20.340  1.00  5.52           C  
ATOM    225  CH2 TRP A  28      -6.247  23.476  21.275  1.00  3.75           C  
ATOM    226  N   VAL A  29      -5.154  24.171  13.232  1.00 10.45           N  
ATOM    227  CA  VAL A  29      -4.492  23.682  12.017  1.00  5.01           C  
ATOM    228  C   VAL A  29      -3.253  24.561  11.843  1.00  8.46           C  
ATOM    229  O   VAL A  29      -2.171  24.079  11.444  1.00  9.72           O  
ATOM    230  CB  VAL A  29      -5.451  23.767  10.838  1.00  6.83           C  
ATOM    231  CG1 VAL A  29      -4.805  23.514   9.455  1.00  7.13           C  
ATOM    232  CG2 VAL A  29      -6.688  22.937  11.054  1.00  7.13           C  
ATOM    233  N   CYS A  30      -3.446  25.833  12.153  1.00  8.74           N  
ATOM    234  CA  CYS A  30      -2.402  26.857  12.026  1.00  5.64           C  
ATOM    235  C   CYS A  30      -1.220  26.541  12.944  1.00  6.38           C  
ATOM    236  O   CYS A  30      -0.052  26.500  12.500  1.00  9.03           O  
ATOM    237  CB  CYS A  30      -2.789  28.170  12.105  1.00  6.76           C  
ATOM    238  SG  CYS A  30      -1.561  29.508  11.989  1.00 19.88           S  
ATOM    239  N   ALA A  31      -1.560  26.319  14.203  1.00  8.62           N  
ATOM    240  CA  ALA A  31      -0.578  26.085  15.269  1.00  5.98           C  
ATOM    241  C   ALA A  31       0.250  24.868  14.857  1.00  5.35           C  
ATOM    242  O   ALA A  31       1.495  24.865  14.970  1.00  7.60           O  
ATOM    243  CB  ALA A  31      -1.290  25.699  16.574  1.00  8.35           C  
ATOM    244  N   ALA A  32      -0.468  23.864  14.383  1.00 11.37           N  
ATOM    245  CA  ALA A  32       0.120  22.587  13.962  1.00  6.17           C  
ATOM    246  C   ALA A  32       1.052  22.617  12.751  1.00  8.44           C  
ATOM    247  O   ALA A  32       2.038  21.851  12.676  1.00  5.84           O  
ATOM    248  CB  ALA A  32      -1.064  21.690  13.572  1.00  4.22           C  
ATOM    249  N   LYS A  33       0.716  23.508  11.834  1.00 10.59           N  
ATOM    250  CA  LYS A  33       1.476  23.709  10.595  1.00  6.52           C  
ATOM    251  C   LYS A  33       2.877  24.208  10.953  1.00  8.23           C  
ATOM    252  O   LYS A  33       3.895  23.565  10.619  1.00  6.23           O  
ATOM    253  CB  LYS A  33       0.788  24.719   9.685  1.00  5.00           C  
ATOM    254  CG  LYS A  33       1.691  25.351   8.643  1.00  6.88           C  
ATOM    255  CD  LYS A  33       2.002  24.369   7.523  1.00  7.88           C  
ATOM    256  CE  LYS A  33       2.857  25.009   6.441  1.00  5.13           C  
ATOM    257  NZ  LYS A  33       3.367  23.989   5.500  1.00  5.80           N  
ATOM    258  N   PHE A  34       2.888  25.345  11.630  1.00  7.38           N  
ATOM    259  CA  PHE A  34       4.120  25.982  12.108  1.00  6.80           C  
ATOM    260  C   PHE A  34       4.864  25.384  13.303  1.00  1.66           C  
ATOM    261  O   PHE A  34       5.969  25.838  13.669  1.00  7.94           O  
ATOM    262  CB  PHE A  34       3.823  27.421  12.484  1.00  6.21           C  
ATOM    263  CG  PHE A  34       3.522  28.104  11.182  1.00  8.91           C  
ATOM    264  CD1 PHE A  34       2.352  28.770  11.043  1.00  4.64           C  
ATOM    265  CD2 PHE A  34       4.430  28.142  10.155  1.00  5.75           C  
ATOM    266  CE1 PHE A  34       2.015  29.452   9.839  1.00  6.04           C  
ATOM    267  CE2 PHE A  34       4.099  28.870   8.963  1.00  8.97           C  
ATOM    268  CZ  PHE A  34       2.905  29.472   8.818  1.00  6.88           C  
ATOM    269  N   GLU A  35       4.235  24.371  13.876  1.00  9.16           N  
ATOM    270  CA  GLU A  35       4.710  23.725  15.105  1.00  8.15           C  
ATOM    271  C   GLU A  35       5.492  22.522  14.577  1.00  6.29           C  
ATOM    272  O   GLU A  35       6.672  22.311  14.933  1.00  7.55           O  
ATOM    273  CB  GLU A  35       3.529  23.292  16.018  1.00  6.17           C  
ATOM    274  CG  GLU A  35       3.781  23.319  17.539  1.00  1.00           C  
ATOM    275  CD  GLU A  35       4.672  24.515  18.041  1.00  6.62           C  
ATOM    276  OE1 GLU A  35       5.840  24.269  17.743  1.00  5.48           O  
ATOM    277  OE2 GLU A  35       4.202  25.453  18.611  1.00  5.48           O  
ATOM    278  N   SER A  36       4.811  21.766  13.733  1.00  5.51           N  
ATOM    279  CA  SER A  36       5.349  20.531  13.150  1.00  5.96           C  
ATOM    280  C   SER A  36       5.269  20.152  11.672  1.00  8.94           C  
ATOM    281  O   SER A  36       5.683  19.044  11.266  1.00  9.73           O  
ATOM    282  CB  SER A  36       4.713  19.323  13.800  1.00  6.40           C  
ATOM    283  OG  SER A  36       3.312  19.255  13.548  1.00  7.12           O  
ATOM    284  N   ASN A  37       4.739  21.089  10.903  1.00  8.51           N  
ATOM    285  CA  ASN A  37       4.540  20.923   9.459  1.00  7.02           C  
ATOM    286  C   ASN A  37       3.675  19.698   9.166  1.00  7.37           C  
ATOM    287  O   ASN A  37       3.923  18.949   8.200  1.00  7.84           O  
ATOM    288  CB  ASN A  37       5.909  20.785   8.761  1.00  5.55           C  
ATOM    289  CG  ASN A  37       5.922  21.493   7.434  1.00  8.03           C  
ATOM    290  OD1 ASN A  37       5.145  22.641   7.360  1.00  3.60           O  
ATOM    291  ND2 ASN A  37       6.506  21.098   6.441  1.00  3.60           N  
ATOM    292  N   PHE A  38       2.674  19.529  10.015  1.00  6.59           N  
ATOM    293  CA  PHE A  38       1.700  18.438   9.899  1.00  5.20           C  
ATOM    294  C   PHE A  38       2.308  17.037   9.941  1.00  4.72           C  
ATOM    295  O   PHE A  38       1.677  16.048   9.512  1.00  4.43           O  
ATOM    296  CB  PHE A  38       0.932  18.594   8.602  1.00  7.03           C  
ATOM    297  CG  PHE A  38       0.122  19.847   8.439  1.00  6.77           C  
ATOM    298  CD1 PHE A  38      -0.399  20.441   9.533  1.00  6.90           C  
ATOM    299  CD2 PHE A  38      -0.039  20.452   7.219  1.00  4.81           C  
ATOM    300  CE1 PHE A  38      -1.163  21.641   9.445  1.00  4.37           C  
ATOM    301  CE2 PHE A  38      -0.772  21.684   7.147  1.00  6.84           C  
ATOM    302  CZ  PHE A  38      -1.339  22.228   8.240  1.00  5.94           C  
ATOM    303  N   ASN A  39       3.523  16.992  10.465  1.00  9.08           N  
ATOM    304  CA  ASN A  39       4.274  15.746  10.644  1.00  9.32           C  
ATOM    305  C   ASN A  39       4.246  15.351  12.121  1.00  7.13           C  
ATOM    306  O   ASN A  39       4.873  16.009  12.977  1.00  7.23           O  
ATOM    307  CB  ASN A  39       5.722  15.938  10.149  1.00  5.83           C  
ATOM    308  CG  ASN A  39       6.540  14.689  10.346  1.00  5.38           C  
ATOM    309  OD1 ASN A  39       5.832  13.568  10.757  1.00  6.85           O  
ATOM    310  ND2 ASN A  39       7.750  14.624  10.225  1.00  6.85           N  
ATOM    311  N   THR A  40       3.518  14.276  12.379  1.00  7.69           N  
ATOM    312  CA  THR A  40       3.383  13.702  13.723  1.00  5.74           C  
ATOM    313  C   THR A  40       4.586  13.021  14.379  1.00  9.13           C  
ATOM    314  O   THR A  40       4.616  12.812  15.611  1.00  7.66           O  
ATOM    315  CB  THR A  40       2.245  12.666  13.661  1.00  8.62           C  
ATOM    316  OG1 THR A  40       2.863  11.502  13.123  1.00  5.62           O  
ATOM    317  CG2 THR A  40       1.107  13.112  12.782  1.00  3.71           C  
ATOM    318  N   GLN A  41       5.550  12.696  13.533  1.00  9.10           N  
ATOM    319  CA  GLN A  41       6.824  12.104  13.957  1.00  8.28           C  
ATOM    320  C   GLN A  41       7.901  13.084  14.424  1.00  9.15           C  
ATOM    321  O   GLN A  41       8.999  12.677  14.859  1.00  5.64           O  
ATOM    322  CB  GLN A  41       7.372  11.303  12.809  1.00  8.35           C  
ATOM    323  CG  GLN A  41       6.650  10.047  12.577  1.00  6.00           C  
ATOM    324  CD  GLN A  41       7.506   8.891  12.042  1.00  8.19           C  
ATOM    325  OE1 GLN A  41       7.565   8.718  10.777  1.00  4.04           O  
ATOM    326  NE2 GLN A  41       8.165   8.200  12.872  1.00  4.04           N  
ATOM    327  N   ALA A  42       7.552  14.357  14.323  1.00  4.92           N  
ATOM    328  CA  ALA A  42       8.427  15.463  14.730  1.00  7.33           C  
ATOM    329  C   ALA A  42       8.807  15.523  16.211  1.00  7.56           C  
ATOM    330  O   ALA A  42       7.964  15.283  17.103  1.00 10.23           O  
ATOM    331  CB  ALA A  42       7.647  16.751  14.435  1.00  7.78           C  
ATOM    332  N   THR A  43      10.071  15.848  16.432  1.00  7.52           N  
ATOM    333  CA  THR A  43      10.622  16.061  17.776  1.00  6.27           C  
ATOM    334  C   THR A  43      11.637  17.199  17.672  1.00 10.16           C  
ATOM    335  O   THR A  43      12.218  17.448  16.593  1.00  4.28           O  
ATOM    336  CB  THR A  43      11.235  14.726  18.234  1.00  5.70           C  
ATOM    337  OG1 THR A  43      12.261  14.469  17.281  1.00  6.25           O  
ATOM    338  CG2 THR A  43      10.231  13.604  18.241  1.00  4.23           C  
ATOM    339  N   ASN A  44      11.827  17.859  18.804  1.00  6.22           N  
ATOM    340  CA  ASN A  44      12.810  18.940  18.949  1.00  7.48           C  
ATOM    341  C   ASN A  44      13.223  19.117  20.411  1.00  7.41           C  
ATOM    342  O   ASN A  44      12.369  19.302  21.304  1.00  5.52           O  
ATOM    343  CB  ASN A  44      12.215  20.256  18.406  1.00  5.16           C  
ATOM    344  CG  ASN A  44      12.029  20.200  16.912  1.00  4.50           C  
ATOM    345  OD1 ASN A  44      13.198  20.204  16.162  1.00  4.85           O  
ATOM    346  ND2 ASN A  44      10.952  20.211  16.342  1.00  4.85           N  
ATOM    347  N   ARG A  45      14.530  19.060  20.613  1.00  7.58           N  
ATOM    348  CA  ARG A  45      15.147  19.257  21.932  1.00  5.73           C  
ATOM    349  C   ARG A  45      15.358  20.739  22.243  1.00 10.12           C  
ATOM    350  O   ARG A  45      15.783  21.528  21.371  1.00  3.87           O  
ATOM    351  CB  ARG A  45      16.517  18.554  22.017  1.00  5.39           C  
ATOM    352  CG  ARG A  45      17.046  18.361  23.450  1.00  6.29           C  
ATOM    353  CD  ARG A  45      17.656  16.982  23.599  1.00  4.43           C  
ATOM    354  NE  ARG A  45      17.321  16.392  24.904  1.00  2.12           N  
ATOM    355  CZ  ARG A  45      17.978  15.339  25.431  1.00  2.48           C  
ATOM    356  NH1 ARG A  45      18.859  14.697  24.686  1.00  6.84           N  
ATOM    357  NH2 ARG A  45      17.739  14.939  26.688  1.00  6.84           N  
ATOM    358  N   ASN A  46      15.059  21.078  23.488  1.00  5.27           N  
ATOM    359  CA  ASN A  46      15.139  22.458  23.991  1.00  8.37           C  
ATOM    360  C   ASN A  46      16.438  22.403  24.798  1.00  2.50           C  
ATOM    361  O   ASN A  46      16.930  21.310  25.152  1.00  4.06           O  
ATOM    362  CB  ASN A  46      13.872  22.785  24.804  1.00  2.72           C  
ATOM    363  CG  ASN A  46      12.622  22.563  23.993  1.00  6.18           C  
ATOM    364  OD1 ASN A  46      11.811  21.517  24.416  1.00  2.77           O  
ATOM    365  ND2 ASN A  46      12.323  23.186  22.990  1.00  2.77           N  
ATOM    366  N   THR A  47      16.955  23.591  25.071  1.00  3.53           N  
ATOM    367  CA  THR A  47      18.089  23.781  25.985  1.00  3.35           C  
ATOM    368  C   THR A  47      18.033  23.179  27.389  1.00  3.34           C  
ATOM    369  O   THR A  47      19.054  22.698  27.926  1.00  4.53           O  
ATOM    370  CB  THR A  47      18.295  25.300  26.142  1.00  5.41           C  
ATOM    371  OG1 THR A  47      16.973  25.822  26.222  1.00  5.89           O  
ATOM    372  CG2 THR A  47      19.031  25.906  24.978  1.00  4.55           C  
ATOM    373  N   ASP A  48      16.833  23.217  27.945  1.00  5.52           N  
ATOM    374  CA  ASP A  48      16.589  22.875  29.352  1.00  3.73           C  
ATOM    375  C   ASP A  48      16.526  21.351  29.452  1.00  8.35           C  
ATOM    376  O   ASP A  48      16.390  20.782  30.557  1.00  7.78           O  
ATOM    377  CB  ASP A  48      15.276  23.535  29.824  1.00  4.73           C  
ATOM    378  CG  ASP A  48      14.071  22.773  29.335  1.00 10.39           C  
ATOM    379  OD1 ASP A  48      14.147  22.307  28.029  1.00  5.66           O  
ATOM    380  OD2 ASP A  48      13.049  22.600  29.976  1.00  5.66           O  
ATOM    381  N   GLY A  49      16.632  20.730  28.289  1.00  8.09           N  
ATOM    382  CA  GLY A  49      16.855  19.284  28.170  1.00  5.02           C  
ATOM    383  C   GLY A  49      15.577  18.485  27.913  1.00  5.63           C  
ATOM    384  O   GLY A  49      15.623  17.270  27.623  1.00  8.90           O  
ATOM    385  N   SER A  50      14.466  19.197  28.022  1.00  6.91           N  
ATOM    386  CA  SER A  50      13.145  18.685  27.636  1.00  6.54           C  
ATOM    387  C   SER A  50      13.154  18.555  26.113  1.00  8.20           C  
ATOM    388  O   SER A  50      14.056  19.080  25.425  1.00  9.56           O  
ATOM    389  CB  SER A  50      12.058  19.630  28.098  1.00  7.28           C  
ATOM    390  OG  SER A  50      11.849  20.696  27.176  1.00  9.04           O  
ATOM    391  N   THR A  51      12.140  17.859  25.625  1.00  5.83           N  
ATOM    392  CA  THR A  51      11.971  17.581  24.194  1.00  9.37           C  
ATOM    393  C   THR A  51      10.488  17.811  23.903  1.00  5.22           C  
ATOM    394  O   THR A  51       9.621  17.618  24.782  1.00 10.11           O  
ATOM    395  CB  THR A  51      12.454  16.138  23.951  1.00  5.87           C  
ATOM    396  OG1 THR A  51      13.870  16.220  24.073  1.00  5.90           O  
ATOM    397  CG2 THR A  51      12.071  15.626  22.589  1.00  3.97           C  
ATOM    398  N   ASP A  52      10.237  18.215  22.668  1.00  5.63           N  
ATOM    399  CA  ASP A  52       8.885  18.518  22.183  1.00  6.94           C  
ATOM    400  C   ASP A  52       8.480  17.351  21.281  1.00  9.14           C  
ATOM    401  O   ASP A  52       9.300  16.825  20.499  1.00  9.64           O  
ATOM    402  CB  ASP A  52       8.895  19.867  21.433  1.00  6.00           C  
ATOM    403  CG  ASP A  52       8.864  21.028  22.391  1.00  7.92           C  
ATOM    404  OD1 ASP A  52       8.977  20.936  23.601  1.00  5.30           O  
ATOM    405  OD2 ASP A  52       8.778  22.114  21.885  1.00  5.30           O  
ATOM    406  N   TYR A  53       7.216  16.983  21.413  1.00  7.53           N  
ATOM    407  CA  TYR A  53       6.636  15.841  20.700  1.00  6.01           C  
ATOM    408  C   TYR A  53       5.255  15.835  20.044  1.00  7.84           C  
ATOM    409  O   TYR A  53       4.249  16.258  20.653  1.00  7.57           O  
ATOM    410  CB  TYR A  53       6.580  14.636  21.655  1.00  5.06           C  
ATOM    411  CG  TYR A  53       7.876  14.229  22.371  1.00  9.86           C  
ATOM    412  CD1 TYR A  53       8.556  13.089  21.907  1.00  7.81           C  
ATOM    413  CD2 TYR A  53       8.325  14.899  23.477  1.00  7.89           C  
ATOM    414  CE1 TYR A  53       9.781  12.687  22.586  1.00  7.56           C  
ATOM    415  CE2 TYR A  53       9.523  14.512  24.151  1.00  5.96           C  
ATOM    416  CZ  TYR A  53      10.185  13.372  23.677  1.00  8.81           C  
ATOM    417  OH  TYR A  53      11.330  12.977  24.335  1.00  8.66           O  
ATOM    418  N   GLY A  54       5.243  15.343  18.816  1.00  8.84           N  
ATOM    419  CA  GLY A  54       4.046  15.335  17.966  1.00  6.30           C  
ATOM    420  C   GLY A  54       3.699  16.443  16.974  1.00  7.27           C  
ATOM    421  O   GLY A  54       4.511  17.358  16.721  1.00  6.69           O  
ATOM    422  N   ILE A  55       2.493  16.333  16.441  1.00  6.43           N  
ATOM    423  CA  ILE A  55       1.911  17.349  15.555  1.00  4.03           C  
ATOM    424  C   ILE A  55       1.722  18.713  16.221  1.00  8.54           C  
ATOM    425  O   ILE A  55       1.801  19.770  15.558  1.00 10.00           O  
ATOM    426  CB  ILE A  55       0.510  16.931  15.043  1.00  8.31           C  
ATOM    427  CG1 ILE A  55       0.118  17.636  13.716  1.00  5.01           C  
ATOM    428  CG2 ILE A  55      -0.370  17.234  16.259  1.00  4.29           C  
ATOM    429  CD1 ILE A  55       0.371  16.778  12.455  1.00  7.30           C  
ATOM    430  N   LEU A  56       1.481  18.652  17.521  1.00  8.46           N  
ATOM    431  CA  LEU A  56       1.284  19.842  18.359  1.00  5.81           C  
ATOM    432  C   LEU A  56       2.435  20.174  19.310  1.00  7.44           C  
ATOM    433  O   LEU A  56       2.329  21.087  20.156  1.00  9.20           O  
ATOM    434  CB  LEU A  56       0.019  19.675  19.223  1.00  5.96           C  
ATOM    435  CG  LEU A  56      -1.177  20.548  18.907  1.00  7.67           C  
ATOM    436  CD1 LEU A  56      -0.984  21.197  17.557  1.00  6.69           C  
ATOM    437  CD2 LEU A  56      -2.447  19.731  18.907  1.00  6.69           C  
ATOM    438  N   GLN A  57       3.511  19.421  19.139  1.00  7.93           N  
ATOM    439  CA  GLN A  57       4.742  19.591  19.921  1.00  5.51           C  
ATOM    440  C   GLN A  57       4.622  19.805  21.431  1.00  7.63           C  
ATOM    441  O   GLN A  57       5.078  20.834  21.974  1.00 10.99           O  
ATOM    442  CB  GLN A  57       5.494  20.766  19.362  1.00  2.73           C  
ATOM    443  CG  GLN A  57       6.092  20.502  18.047  1.00  6.64           C  
ATOM    444  CD  GLN A  57       7.256  19.501  18.049  1.00  9.13           C  
ATOM    445  OE1 GLN A  57       8.421  19.929  18.351  1.00  8.27           O  
ATOM    446  NE2 GLN A  57       6.999  18.283  17.812  1.00  8.27           N  
ATOM    447  N   ILE A  58       4.010  18.821  22.069  1.00  6.69           N  
ATOM    448  CA  ILE A  58       3.805  18.812  23.524  1.00  6.33           C  
ATOM    449  C   ILE A  58       5.124  18.505  24.233  1.00  5.54           C  
ATOM    450  O   ILE A  58       5.874  17.588  23.832  1.00  8.52           O  
ATOM    451  CB  ILE A  58       2.770  17.741  23.951  1.00  8.39           C  
ATOM    452  CG1 ILE A  58       1.357  17.995  23.356  1.00  6.57           C  
ATOM    453  CG2 ILE A  58       2.882  17.790  25.476  1.00  2.15           C  
ATOM    454  CD1 ILE A  58       0.672  16.722  22.809  1.00  4.26           C  
ATOM    455  N   ASN A  59       5.370  19.282  25.278  1.00  8.24           N  
ATOM    456  CA  ASN A  59       6.598  19.187  26.079  1.00  6.51           C  
ATOM    457  C   ASN A  59       6.657  18.098  27.150  1.00  6.39           C  
ATOM    458  O   ASN A  59       5.646  17.797  27.821  1.00  1.57           O  
ATOM    459  CB  ASN A  59       6.850  20.529  26.799  1.00  5.35           C  
ATOM    460  CG  ASN A  59       8.304  20.695  27.156  1.00  7.04           C  
ATOM    461  OD1 ASN A  59       8.624  20.463  28.488  1.00  3.38           O  
ATOM    462  ND2 ASN A  59       9.173  21.064  26.386  1.00  3.38           N  
ATOM    463  N   SER A  60       7.849  17.536  27.285  1.00  7.46           N  
ATOM    464  CA  SER A  60       8.135  16.486  28.270  1.00  6.18           C  
ATOM    465  C   SER A  60       8.459  16.829  29.725  1.00  7.98           C  
ATOM    466  O   SER A  60       8.570  15.936  30.589  1.00  4.07           O  
ATOM    467  CB  SER A  60       9.328  15.666  27.832  1.00  7.23           C  
ATOM    468  OG  SER A  60      10.549  16.386  27.956  1.00  6.41           O  
ATOM    469  N   ARG A  61       8.597  18.126  29.957  1.00  4.65           N  
ATOM    470  CA  ARG A  61       8.935  18.674  31.277  1.00  5.48           C  
ATOM    471  C   ARG A  61       7.669  18.679  32.136  1.00  4.46           C  
ATOM    472  O   ARG A  61       7.734  18.586  33.380  1.00  3.84           O  
ATOM    473  CB  ARG A  61       9.490  20.107  31.162  1.00  5.80           C  
ATOM    474  CG  ARG A  61       9.442  20.917  32.471  1.00  7.33           C  
ATOM    475  CD  ARG A  61      10.786  21.568  32.730  1.00  2.02           C  
ATOM    476  NE  ARG A  61      11.028  21.726  34.173  1.00  3.43           N  
ATOM    477  CZ  ARG A  61      12.197  22.170  34.684  1.00  2.80           C  
ATOM    478  NH1 ARG A  61      13.261  22.214  33.902  1.00  4.98           N  
ATOM    479  NH2 ARG A  61      12.286  22.554  35.966  1.00  4.98           N  
ATOM    480  N   TRP A  62       6.547  18.783  31.442  1.00  5.29           N  
ATOM    481  CA  TRP A  62       5.215  18.747  32.059  1.00  6.39           C  
ATOM    482  C   TRP A  62       4.042  17.836  31.698  1.00  4.44           C  
ATOM    483  O   TRP A  62       3.345  17.298  32.585  1.00  6.04           O  
ATOM    484  CB  TRP A  62       4.583  20.134  31.943  1.00  6.09           C  
ATOM    485  CG  TRP A  62       5.548  21.368  32.081  1.00  4.17           C  
ATOM    486  CD1 TRP A  62       6.265  21.993  31.136  1.00  2.78           C  
ATOM    487  CD2 TRP A  62       5.785  22.088  33.256  1.00  6.50           C  
ATOM    488  NE1 TRP A  62       7.026  23.073  31.736  1.00  4.73           N  
ATOM    489  CE2 TRP A  62       6.699  23.142  32.967  1.00  3.83           C  
ATOM    490  CE3 TRP A  62       5.313  21.940  34.540  1.00  1.93           C  
ATOM    491  CZ2 TRP A  62       7.172  24.076  33.893  1.00  0.59           C  
ATOM    492  CZ3 TRP A  62       5.807  22.879  35.470  1.00  5.82           C  
ATOM    493  CH2 TRP A  62       6.664  23.922  35.148  1.00  2.80           C  
ATOM    494  N   TRP A  63       3.858  17.685  30.396  1.00  5.79           N  
ATOM    495  CA  TRP A  63       2.811  16.826  29.828  1.00  4.13           C  
ATOM    496  C   TRP A  63       2.897  15.321  29.588  1.00  7.49           C  
ATOM    497  O   TRP A  63       1.878  14.599  29.652  1.00  5.75           O  
ATOM    498  CB  TRP A  63       2.437  17.358  28.444  1.00  2.76           C  
ATOM    499  CG  TRP A  63       2.327  18.899  28.741  1.00  7.71           C  
ATOM    500  CD1 TRP A  63       3.075  19.908  28.273  1.00  6.23           C  
ATOM    501  CD2 TRP A  63       1.350  19.506  29.537  1.00  6.86           C  
ATOM    502  NE1 TRP A  63       2.614  21.162  28.840  1.00  5.13           N  
ATOM    503  CE2 TRP A  63       1.578  20.913  29.541  1.00  7.94           C  
ATOM    504  CE3 TRP A  63       0.296  18.994  30.258  1.00  5.33           C  
ATOM    505  CZ2 TRP A  63       0.802  21.854  30.226  1.00  6.15           C  
ATOM    506  CZ3 TRP A  63      -0.472  19.949  30.956  1.00  4.58           C  
ATOM    507  CH2 TRP A  63      -0.251  21.318  30.905  1.00  5.00           C  
ATOM    508  N   CYS A  64       4.119  14.885  29.323  1.00  6.23           N  
ATOM    509  CA  CYS A  64       4.418  13.486  28.994  1.00  5.07           C  
ATOM    510  C   CYS A  64       5.827  13.025  29.375  1.00  3.87           C  
ATOM    511  O   CYS A  64       6.794  13.816  29.342  1.00  3.90           O  
ATOM    512  CB  CYS A  64       4.294  13.175  27.342  1.00  5.74           C  
ATOM    513  SG  CYS A  64       5.622  13.979  26.390  1.00 16.82           S  
ATOM    514  N   ASN A  65       5.903  11.750  29.722  1.00  7.32           N  
ATOM    515  CA  ASN A  65       7.171  11.074  30.027  1.00  6.52           C  
ATOM    516  C   ASN A  65       7.861  10.440  28.817  1.00  3.90           C  
ATOM    517  O   ASN A  65       7.263   9.613  28.095  1.00  9.86           O  
ATOM    518  CB  ASN A  65       6.930   9.969  31.078  1.00  2.80           C  
ATOM    519  CG  ASN A  65       8.230   9.393  31.577  1.00  4.52           C  
ATOM    520  OD1 ASN A  65       9.190  10.051  31.935  1.00  4.94           O  
ATOM    521  ND2 ASN A  65       8.264   8.196  31.668  1.00  4.94           N  
ATOM    522  N   ASP A  66       9.109  10.845  28.633  1.00  3.36           N  
ATOM    523  CA  ASP A  66      10.020  10.221  27.666  1.00  5.57           C  
ATOM    524  C   ASP A  66      11.235   9.653  28.403  1.00  7.41           C  
ATOM    525  O   ASP A  66      12.226   9.222  27.775  1.00  7.13           O  
ATOM    526  CB  ASP A  66      10.454  11.267  26.615  1.00  5.86           C  
ATOM    527  CG  ASP A  66      11.270  12.368  27.240  1.00  7.87           C  
ATOM    528  OD1 ASP A  66      11.334  12.350  28.628  1.00  8.77           O  
ATOM    529  OD2 ASP A  66      11.807  13.272  26.625  1.00  8.77           O  
ATOM    530  N   GLY A  67      11.120   9.664  29.722  1.00  5.92           N  
ATOM    531  CA  GLY A  67      12.121   9.074  30.620  1.00  6.19           C  
ATOM    532  C   GLY A  67      13.574   9.550  30.676  1.00  6.38           C  
ATOM    533  O   GLY A  67      14.460   8.855  31.218  1.00  6.50           O  
ATOM    534  N   ARG A  68      13.778  10.731  30.114  1.00  4.00           N  
ATOM    535  CA  ARG A  68      15.050  11.459  30.212  1.00  6.96           C  
ATOM    536  C   ARG A  68      14.960  12.972  30.420  1.00  8.21           C  
ATOM    537  O   ARG A  68      15.933  13.716  30.169  1.00  7.11           O  
ATOM    538  CB  ARG A  68      15.898  11.276  28.936  1.00  7.03           C  
ATOM    539  CG  ARG A  68      15.316  11.957  27.682  1.00  5.43           C  
ATOM    540  CD  ARG A  68      16.417  12.212  26.671  1.00  6.18           C  
ATOM    541  NE  ARG A  68      15.861  12.668  25.386  1.00  8.14           N  
ATOM    542  CZ  ARG A  68      16.611  13.225  24.409  1.00  4.50           C  
ATOM    543  NH1 ARG A  68      17.949  13.225  24.485  1.00  6.05           N  
ATOM    544  NH2 ARG A  68      16.004  13.766  23.367  1.00  6.05           N  
ATOM    545  N   THR A  69      13.789  13.386  30.881  1.00  5.55           N  
ATOM    546  CA  THR A  69      13.568  14.735  31.414  1.00  3.36           C  
ATOM    547  C   THR A  69      13.175  14.685  32.890  1.00  5.30           C  
ATOM    548  O   THR A  69      12.008  14.402  33.238  1.00  6.25           O  
ATOM    549  CB  THR A  69      12.474  15.390  30.549  1.00  5.91           C  
ATOM    550  OG1 THR A  69      12.802  15.001  29.219  1.00  7.37           O  
ATOM    551  CG2 THR A  69      12.465  16.885  30.672  1.00  5.60           C  
ATOM    552  N   PRO A  70      14.165  14.968  33.722  1.00  9.20           N  
ATOM    553  CA  PRO A  70      14.000  15.011  35.179  1.00  1.75           C  
ATOM    554  C   PRO A  70      13.077  15.708  36.179  1.00  4.96           C  
ATOM    555  O   PRO A  70      12.640  15.106  37.183  1.00  4.82           O  
ATOM    556  CB  PRO A  70      15.371  15.319  35.687  1.00  4.10           C  
ATOM    557  CG  PRO A  70      16.308  15.083  34.519  1.00  2.81           C  
ATOM    558  CD  PRO A  70      15.472  15.433  33.293  1.00  7.66           C  
ATOM    559  N   GLY A  71      12.800  16.960  35.870  1.00  2.27           N  
ATOM    560  CA  GLY A  71      11.889  17.797  36.660  1.00  3.74           C  
ATOM    561  C   GLY A  71      10.548  17.095  36.451  1.00  8.15           C  
ATOM    562  O   GLY A  71       9.658  17.126  37.328  1.00  3.65           O  
ATOM    563  N   SER A  72      10.443  16.472  35.290  1.00  4.04           N  
ATOM    564  CA  SER A  72       9.195  15.862  34.820  1.00  3.01           C  
ATOM    565  C   SER A  72       7.912  15.477  35.556  1.00  6.25           C  
ATOM    566  O   SER A  72       7.890  14.518  36.357  1.00  6.37           O  
ATOM    567  CB  SER A  72       9.473  14.512  34.199  1.00  4.23           C  
ATOM    568  OG  SER A  72       9.506  14.574  32.777  1.00  3.61           O  
ATOM    569  N   ARG A  73       6.871  16.234  35.258  1.00  7.96           N  
ATOM    570  CA  ARG A  73       5.530  16.009  35.808  1.00  4.66           C  
ATOM    571  C   ARG A  73       5.083  15.426  34.469  1.00  5.78           C  
ATOM    572  O   ARG A  73       5.563  15.838  33.391  1.00  2.98           O  
ATOM    573  CB  ARG A  73       4.895  17.327  36.289  1.00  4.04           C  
ATOM    574  CG  ARG A  73       4.908  17.520  37.816  1.00  2.26           C  
ATOM    575  CD  ARG A  73       5.304  18.941  38.158  1.00  1.15           C  
ATOM    576  NE  ARG A  73       6.050  18.993  39.425  1.00  1.65           N  
ATOM    577  CZ  ARG A  73       7.186  19.704  39.588  1.00  3.54           C  
ATOM    578  NH1 ARG A  73       7.776  20.306  38.546  1.00  1.25           N  
ATOM    579  NH2 ARG A  73       7.710  19.805  40.795  1.00  1.25           N  
ATOM    580  N   ASN A  74       4.165  14.479  34.575  1.00  3.26           N  
ATOM    581  CA  ASN A  74       3.595  13.783  33.416  1.00  3.30           C  
ATOM    582  C   ASN A  74       2.086  13.965  33.577  1.00  7.29           C  
ATOM    583  O   ASN A  74       1.339  12.990  33.806  1.00  5.81           O  
ATOM    584  CB  ASN A  74       4.044  12.307  33.428  1.00  3.84           C  
ATOM    585  CG  ASN A  74       3.302  11.497  32.398  1.00  4.29           C  
ATOM    586  OD1 ASN A  74       3.099  10.299  32.467  1.00  5.46           O  
ATOM    587  ND2 ASN A  74       2.768  12.220  31.338  1.00  5.46           N  
ATOM    588  N   LEU A  75       1.679  15.217  33.447  1.00  6.81           N  
ATOM    589  CA  LEU A  75       0.284  15.630  33.645  1.00  5.40           C  
ATOM    590  C   LEU A  75      -0.742  15.016  32.694  1.00  5.96           C  
ATOM    591  O   LEU A  75      -1.950  14.938  33.010  1.00  7.05           O  
ATOM    592  CB  LEU A  75       0.161  17.155  33.497  1.00  4.99           C  
ATOM    593  CG  LEU A  75       0.412  18.008  34.722  1.00  4.93           C  
ATOM    594  CD1 LEU A  75      -0.389  17.470  35.883  1.00  2.72           C  
ATOM    595  CD2 LEU A  75       1.880  18.016  35.068  1.00  2.72           C  
ATOM    596  N   CYS A  76      -0.231  14.589  31.551  1.00  5.89           N  
ATOM    597  CA  CYS A  76      -1.035  13.954  30.501  1.00  6.31           C  
ATOM    598  C   CYS A  76      -1.177  12.452  30.746  1.00 10.24           C  
ATOM    599  O   CYS A  76      -2.044  11.780  30.146  1.00  5.94           O  
ATOM    600  CB  CYS A  76      -1.300  14.441  29.129  1.00  6.64           C  
ATOM    601  SG  CYS A  76      -1.502  16.173  28.624  1.00 16.02           S  
ATOM    602  N   ASN A  77      -0.320  11.967  31.631  1.00  5.79           N  
ATOM    603  CA  ASN A  77      -0.117  10.529  31.844  1.00  7.20           C  
ATOM    604  C   ASN A  77      -0.018   9.734  30.542  1.00  5.54           C  
ATOM    605  O   ASN A  77      -0.803   8.791  30.300  1.00  8.35           O  
ATOM    606  CB  ASN A  77      -1.279   9.963  32.688  1.00  6.44           C  
ATOM    607  CG  ASN A  77      -0.801   9.493  34.036  1.00  4.41           C  
ATOM    608  OD1 ASN A  77      -0.102   8.293  34.038  1.00  3.41           O  
ATOM    609  ND2 ASN A  77      -1.033  10.053  35.091  1.00  3.41           N  
ATOM    610  N   ILE A  78       0.953  10.135  29.739  1.00  5.45           N  
ATOM    611  CA  ILE A  78       1.253   9.486  28.457  1.00  4.68           C  
ATOM    612  C   ILE A  78       2.780   9.491  28.374  1.00  6.97           C  
ATOM    613  O   ILE A  78       3.451  10.415  28.882  1.00  6.38           O  
ATOM    614  CB  ILE A  78       0.631  10.254  27.265  1.00  8.06           C  
ATOM    615  CG1 ILE A  78       0.124   9.312  26.139  1.00  4.79           C  
ATOM    616  CG2 ILE A  78       1.762  11.213  26.889  1.00  4.09           C  
ATOM    617  CD1 ILE A  78      -0.732   8.132  26.652  1.00  4.11           C  
ATOM    618  N   PRO A  79       3.288   8.456  27.727  1.00  7.99           N  
ATOM    619  CA  PRO A  79       4.713   8.330  27.412  1.00  3.81           C  
ATOM    620  C   PRO A  79       4.640   9.231  26.179  1.00  9.61           C  
ATOM    621  O   PRO A  79       3.689   9.144  25.372  1.00  5.11           O  
ATOM    622  CB  PRO A  79       4.921   6.854  27.259  1.00  5.66           C  
ATOM    623  CG  PRO A  79       3.592   6.123  27.239  1.00  3.52           C  
ATOM    624  CD  PRO A  79       2.569   7.202  27.578  1.00  5.00           C  
ATOM    625  N   CYS A  80       5.656  10.072  26.066  1.00  7.25           N  
ATOM    626  CA  CYS A  80       5.808  10.997  24.936  1.00  7.22           C  
ATOM    627  C   CYS A  80       5.689  10.383  23.542  1.00  9.39           C  
ATOM    628  O   CYS A  80       5.102  10.988  22.618  1.00  7.33           O  
ATOM    629  CB  CYS A  80       7.115  11.720  25.134  1.00  8.90           C  
ATOM    630  SG  CYS A  80       7.226  12.794  26.597  1.00 15.69           S  
ATOM    631  N   SER A  81       6.248   9.189  23.429  1.00  9.69           N  
ATOM    632  CA  SER A  81       6.261   8.425  22.176  1.00  7.60           C  
ATOM    633  C   SER A  81       4.863   8.258  21.581  1.00  6.67           C  
ATOM    634  O   SER A  81       4.681   8.280  20.344  1.00  9.20           O  
ATOM    635  CB  SER A  81       6.845   7.049  22.404  1.00  7.70           C  
ATOM    636  OG  SER A  81       6.167   6.345  23.439  1.00  6.77           O  
ATOM    637  N   ALA A  82       3.908   8.100  22.483  1.00  4.97           N  
ATOM    638  CA  ALA A  82       2.489   7.969  22.134  1.00  8.23           C  
ATOM    639  C   ALA A  82       1.956   9.124  21.287  1.00  7.81           C  
ATOM    640  O   ALA A  82       0.979   8.967  20.523  1.00  4.56           O  
ATOM    641  CB  ALA A  82       1.689   7.993  23.446  1.00  6.38           C  
ATOM    642  N   LEU A  83       2.621  10.258  21.443  1.00  9.73           N  
ATOM    643  CA  LEU A  83       2.138  11.547  20.933  1.00  8.38           C  
ATOM    644  C   LEU A  83       2.577  11.634  19.471  1.00  8.14           C  
ATOM    645  O   LEU A  83       2.140  12.532  18.718  1.00  8.31           O  
ATOM    646  CB  LEU A  83       2.726  12.699  21.769  1.00  5.05           C  
ATOM    647  CG  LEU A  83       2.205  12.890  23.178  1.00  9.54           C  
ATOM    648  CD1 LEU A  83       2.776  14.162  23.757  1.00  6.61           C  
ATOM    649  CD2 LEU A  83       0.698  12.954  23.181  1.00  6.61           C  
ATOM    650  N   LEU A  84       3.430  10.689  19.107  1.00  7.28           N  
ATOM    651  CA  LEU A  84       3.978  10.584  17.749  1.00  7.18           C  
ATOM    652  C   LEU A  84       3.378   9.654  16.695  1.00  5.88           C  
ATOM    653  O   LEU A  84       3.826   9.627  15.528  1.00  6.40           O  
ATOM    654  CB  LEU A  84       5.452  10.142  17.808  1.00  5.54           C  
ATOM    655  CG  LEU A  84       6.401  10.950  18.668  1.00  8.53           C  
ATOM    656  CD1 LEU A  84       7.811  10.448  18.470  1.00  5.00           C  
ATOM    657  CD2 LEU A  84       6.321  12.414  18.312  1.00  5.00           C  
ATOM    658  N   SER A  85       2.372   8.917  17.136  1.00  6.53           N  
ATOM    659  CA  SER A  85       1.743   7.858  16.338  1.00  7.25           C  
ATOM    660  C   SER A  85       0.811   8.628  15.401  1.00  4.02           C  
ATOM    661  O   SER A  85       0.515   9.822  15.624  1.00  8.63           O  
ATOM    662  CB  SER A  85       1.006   6.889  17.235  1.00  3.82           C  
ATOM    663  OG  SER A  85      -0.358   7.258  17.414  1.00  5.20           O  
ATOM    664  N   SER A  86       0.370   7.917  14.377  1.00  5.75           N  
ATOM    665  CA  SER A  86      -0.493   8.474  13.328  1.00 10.23           C  
ATOM    666  C   SER A  86      -1.961   8.775  13.630  1.00 10.38           C  
ATOM    667  O   SER A  86      -2.652   9.464  12.847  1.00  2.62           O  
ATOM    668  CB  SER A  86      -0.544   7.540  12.138  1.00  5.61           C  
ATOM    669  OG  SER A  86       0.714   6.920  11.891  1.00  2.24           O  
ATOM    670  N   ASP A  87      -2.397   8.252  14.765  1.00  7.91           N  
ATOM    671  CA  ASP A  87      -3.703   8.580  15.349  1.00  7.96           C  
ATOM    672  C   ASP A  87      -3.278   9.708  16.290  1.00  7.48           C  
ATOM    673  O   ASP A  87      -2.358   9.544  17.119  1.00  5.44           O  
ATOM    674  CB  ASP A  87      -4.296   7.326  16.026  1.00  4.77           C  
ATOM    675  CG  ASP A  87      -5.651   7.609  16.619  1.00  8.20           C  
ATOM    676  OD1 ASP A  87      -5.868   8.414  17.507  1.00  5.17           O  
ATOM    677  OD2 ASP A  87      -6.570   7.022  16.116  1.00  5.17           O  
ATOM    678  N   ILE A  88      -3.968  10.827  16.137  1.00  7.35           N  
ATOM    679  CA  ILE A  88      -3.676  12.058  16.882  1.00  6.31           C  
ATOM    680  C   ILE A  88      -4.476  12.191  18.179  1.00 11.89           C  
ATOM    681  O   ILE A  88      -4.449  13.246  18.848  1.00  9.48           O  
ATOM    682  CB  ILE A  88      -3.999  13.324  16.050  1.00  7.40           C  
ATOM    683  CG1 ILE A  88      -5.520  13.503  15.790  1.00  3.39           C  
ATOM    684  CG2 ILE A  88      -3.120  13.117  14.814  1.00  5.69           C  
ATOM    685  CD1 ILE A  88      -5.893  14.881  15.197  1.00  7.34           C  
ATOM    686  N   THR A  89      -5.166  11.108  18.500  1.00  6.35           N  
ATOM    687  CA  THR A  89      -6.137  11.073  19.601  1.00  6.05           C  
ATOM    688  C   THR A  89      -5.518  11.514  20.928  1.00  6.93           C  
ATOM    689  O   THR A  89      -6.071  12.379  21.641  1.00  8.34           O  
ATOM    690  CB  THR A  89      -6.676   9.632  19.684  1.00  6.38           C  
ATOM    691  OG1 THR A  89      -7.389   9.456  18.464  1.00  7.23           O  
ATOM    692  CG2 THR A  89      -7.590   9.426  20.862  1.00  5.18           C  
ATOM    693  N   ALA A  90      -4.378  10.908  21.220  1.00  9.43           N  
ATOM    694  CA  ALA A  90      -3.609  11.188  22.439  1.00  7.16           C  
ATOM    695  C   ALA A  90      -3.093  12.623  22.544  1.00  7.06           C  
ATOM    696  O   ALA A  90      -3.062  13.219  23.642  1.00 11.16           O  
ATOM    697  CB  ALA A  90      -2.366  10.285  22.407  1.00  4.15           C  
ATOM    698  N   SER A  91      -2.704  13.142  21.390  1.00  7.90           N  
ATOM    699  CA  SER A  91      -2.271  14.538  21.243  1.00  5.16           C  
ATOM    700  C   SER A  91      -3.335  15.615  21.450  1.00  5.99           C  
ATOM    701  O   SER A  91      -3.088  16.646  22.107  1.00  6.67           O  
ATOM    702  CB  SER A  91      -1.709  14.771  19.858  1.00  9.90           C  
ATOM    703  OG  SER A  91      -0.485  14.073  19.653  1.00  5.99           O  
ATOM    704  N   VAL A  92      -4.499  15.339  20.885  1.00  7.38           N  
ATOM    705  CA  VAL A  92      -5.696  16.168  21.065  1.00  9.47           C  
ATOM    706  C   VAL A  92      -6.000  16.144  22.563  1.00  8.29           C  
ATOM    707  O   VAL A  92      -6.050  17.201  23.229  1.00  5.11           O  
ATOM    708  CB  VAL A  92      -6.839  15.621  20.222  1.00  6.94           C  
ATOM    709  CG1 VAL A  92      -8.256  15.940  20.758  1.00  5.20           C  
ATOM    710  CG2 VAL A  92      -6.685  15.967  18.764  1.00  5.20           C  
ATOM    711  N   ASN A  93      -6.191  14.933  23.056  1.00  6.83           N  
ATOM    712  CA  ASN A  93      -6.649  14.687  24.429  1.00  8.22           C  
ATOM    713  C   ASN A  93      -5.798  15.516  25.392  1.00  8.44           C  
ATOM    714  O   ASN A  93      -6.318  16.114  26.357  1.00  6.51           O  
ATOM    715  CB  ASN A  93      -6.543  13.180  24.747  1.00  5.42           C  
ATOM    716  CG  ASN A  93      -7.855  12.475  24.517  1.00  6.22           C  
ATOM    717  OD1 ASN A  93      -8.905  13.286  24.106  1.00  4.86           O  
ATOM    718  ND2 ASN A  93      -8.054  11.291  24.719  1.00  4.86           N  
ATOM    719  N   CYS A  94      -4.507  15.530  25.098  1.00  6.26           N  
ATOM    720  CA  CYS A  94      -3.491  16.132  25.968  1.00  5.76           C  
ATOM    721  C   CYS A  94      -3.460  17.640  25.717  1.00  7.19           C  
ATOM    722  O   CYS A  94      -3.312  18.448  26.658  1.00  7.24           O  
ATOM    723  CB  CYS A  94      -2.104  15.661  25.614  1.00  7.70           C  
ATOM    724  SG  CYS A  94      -0.751  16.286  26.655  1.00 17.52           S  
ATOM    725  N   ALA A  95      -3.608  17.978  24.446  1.00  8.04           N  
ATOM    726  CA  ALA A  95      -3.642  19.372  23.984  1.00  4.76           C  
ATOM    727  C   ALA A  95      -4.806  20.146  24.604  1.00  7.51           C  
ATOM    728  O   ALA A  95      -4.728  21.376  24.808  1.00  9.40           O  
ATOM    729  CB  ALA A  95      -3.884  19.371  22.467  1.00  8.34           C  
ATOM    730  N   LYS A  96      -5.859  19.397  24.892  1.00  5.34           N  
ATOM    731  CA  LYS A  96      -7.077  19.930  25.515  1.00  3.69           C  
ATOM    732  C   LYS A  96      -6.787  20.418  26.936  1.00  7.22           C  
ATOM    733  O   LYS A  96      -7.221  21.518  27.341  1.00  7.12           O  
ATOM    734  CB  LYS A  96      -8.173  18.872  25.577  1.00  5.18           C  
ATOM    735  CG  LYS A  96      -8.864  18.597  24.253  1.00  6.16           C  
ATOM    736  CD  LYS A  96     -10.303  18.152  24.471  1.00  6.55           C  
ATOM    737  CE  LYS A  96     -10.943  17.676  23.175  1.00  2.93           C  
ATOM    738  NZ  LYS A  96     -11.372  16.265  23.285  1.00  5.32           N  
ATOM    739  N   LYS A  97      -6.053  19.583  27.655  1.00  7.90           N  
ATOM    740  CA  LYS A  97      -5.564  19.899  29.003  1.00  6.12           C  
ATOM    741  C   LYS A  97      -4.650  21.123  29.083  1.00  7.79           C  
ATOM    742  O   LYS A  97      -4.714  21.914  30.048  1.00  8.52           O  
ATOM    743  CB  LYS A  97      -4.777  18.734  29.592  1.00  3.20           C  
ATOM    744  CG  LYS A  97      -5.631  17.629  30.185  1.00  3.57           C  
ATOM    745  CD  LYS A  97      -5.012  17.090  31.470  1.00  4.69           C  
ATOM    746  CE  LYS A  97      -6.040  16.365  32.325  1.00  5.34           C  
ATOM    747  NZ  LYS A  97      -5.848  16.676  33.758  1.00  3.61           N  
ATOM    748  N   ILE A  98      -3.822  21.247  28.057  1.00  6.49           N  
ATOM    749  CA  ILE A  98      -2.695  22.188  28.043  1.00  7.09           C  
ATOM    750  C   ILE A  98      -3.443  23.520  27.957  1.00  8.85           C  
ATOM    751  O   ILE A  98      -3.258  24.420  28.803  1.00  0.96           O  
ATOM    752  CB  ILE A  98      -1.759  21.946  26.833  1.00 10.99           C  
ATOM    753  CG1 ILE A  98      -0.719  20.822  27.091  1.00  5.84           C  
ATOM    754  CG2 ILE A  98      -1.197  23.348  26.589  1.00  6.76           C  
ATOM    755  CD1 ILE A  98      -0.368  19.997  25.832  1.00  5.68           C  
ATOM    756  N   VAL A  99      -4.277  23.605  26.933  1.00  4.98           N  
ATOM    757  CA  VAL A  99      -5.126  24.777  26.684  1.00  4.35           C  
ATOM    758  C   VAL A  99      -6.220  25.287  27.623  1.00  6.26           C  
ATOM    759  O   VAL A  99      -6.579  26.485  27.604  1.00  4.54           O  
ATOM    760  CB  VAL A  99      -5.881  24.599  25.374  1.00  4.58           C  
ATOM    761  CG1 VAL A  99      -7.242  23.869  25.500  1.00  4.51           C  
ATOM    762  CG2 VAL A  99      -5.991  25.888  24.602  1.00  4.51           C  
ATOM    763  N   SER A 100      -6.719  24.361  28.426  1.00  6.28           N  
ATOM    764  CA  SER A 100      -7.754  24.640  29.429  1.00  6.27           C  
ATOM    765  C   SER A 100      -7.148  25.347  30.644  1.00  6.62           C  
ATOM    766  O   SER A 100      -7.856  26.042  31.404  1.00  2.15           O  
ATOM    767  CB  SER A 100      -8.411  23.354  29.880  1.00  7.28           C  
ATOM    768  OG  SER A 100      -9.394  22.901  28.952  1.00  2.06           O  
ATOM    769  N   ASP A 101      -5.846  25.151  30.791  1.00  5.73           N  
ATOM    770  CA  ASP A 101      -5.195  25.028  32.101  1.00  6.23           C  
ATOM    771  C   ASP A 101      -4.688  26.407  32.526  1.00  5.68           C  
ATOM    772  O   ASP A 101      -4.196  26.592  33.660  1.00  3.17           O  
ATOM    773  CB  ASP A 101      -4.040  24.008  32.010  1.00  2.31           C  
ATOM    774  CG  ASP A 101      -4.250  23.038  30.875  1.00  1.84           C  
ATOM    775  OD1 ASP A 101      -5.315  22.517  30.592  1.00  1.65           O  
ATOM    776  OD2 ASP A 101      -3.289  22.831  30.187  1.00  1.65           O  
ATOM    777  N   GLY A 102      -4.827  27.343  31.600  1.00  6.06           N  
ATOM    778  CA  GLY A 102      -4.564  28.766  31.850  1.00  6.78           C  
ATOM    779  C   GLY A 102      -4.189  29.899  30.893  1.00  4.78           C  
ATOM    780  O   GLY A 102      -4.797  30.990  30.915  1.00  4.70           O  
ATOM    781  N   ASN A 103      -3.194  29.603  30.071  1.00  6.08           N  
ATOM    782  CA  ASN A 103      -2.659  30.551  29.085  1.00  7.32           C  
ATOM    783  C   ASN A 103      -3.235  30.404  27.676  1.00  7.20           C  
ATOM    784  O   ASN A 103      -2.774  31.062  26.718  1.00  8.07           O  
ATOM    785  CB  ASN A 103      -1.126  30.391  28.992  1.00  6.18           C  
ATOM    786  CG  ASN A 103      -0.485  30.448  30.354  1.00  3.93           C  
ATOM    787  OD1 ASN A 103      -0.597  31.374  31.138  1.00  1.93           O  
ATOM    788  ND2 ASN A 103       0.126  29.467  30.680  1.00  1.93           N  
ATOM    789  N   GLY A 104      -4.236  29.544  27.590  1.00  6.11           N  
ATOM    790  CA  GLY A 104      -4.933  29.247  26.332  1.00  3.96           C  
ATOM    791  C   GLY A 104      -3.781  28.789  25.437  1.00  8.85           C  
ATOM    792  O   GLY A 104      -2.788  28.199  25.915  1.00  5.70           O  
ATOM    793  N   MET A 105      -3.944  29.079  24.156  1.00  7.61           N  
ATOM    794  CA  MET A 105      -2.996  28.667  23.113  1.00  5.88           C  
ATOM    795  C   MET A 105      -1.664  29.416  23.044  1.00  7.15           C  
ATOM    796  O   MET A 105      -0.854  29.206  22.114  1.00  7.92           O  
ATOM    797  CB  MET A 105      -3.645  28.821  21.715  1.00  4.34           C  
ATOM    798  CG  MET A 105      -4.905  27.990  21.606  1.00  7.08           C  
ATOM    799  SD  MET A 105      -5.271  27.559  19.909  1.00 18.17           S  
ATOM    800  CE  MET A 105      -3.740  26.779  19.481  1.00  6.97           C  
ATOM    801  N   ASN A 106      -1.471  30.270  24.038  1.00  8.68           N  
ATOM    802  CA  ASN A 106      -0.252  31.077  24.179  1.00  7.47           C  
ATOM    803  C   ASN A 106       0.834  30.083  24.591  1.00  6.72           C  
ATOM    804  O   ASN A 106       2.046  30.376  24.498  1.00  7.62           O  
ATOM    805  CB  ASN A 106      -0.486  32.190  25.224  1.00  7.62           C  
ATOM    806  CG  ASN A 106      -1.276  33.332  24.641  1.00  7.06           C  
ATOM    807  OD1 ASN A 106      -0.738  33.911  23.498  1.00  7.11           O  
ATOM    808  ND2 ASN A 106      -2.291  33.799  25.129  1.00  7.11           N  
ATOM    809  N   ALA A 107       0.368  28.926  25.033  1.00  6.98           N  
ATOM    810  CA  ALA A 107       1.231  27.860  25.559  1.00  5.10           C  
ATOM    811  C   ALA A 107       2.097  27.357  24.404  1.00  8.17           C  
ATOM    812  O   ALA A 107       3.119  26.669  24.616  1.00  5.18           O  
ATOM    813  CB  ALA A 107       0.377  26.663  26.009  1.00  7.33           C  
ATOM    814  N   TRP A 108       1.665  27.720  23.207  1.00  7.31           N  
ATOM    815  CA  TRP A 108       2.358  27.366  21.961  1.00  9.28           C  
ATOM    816  C   TRP A 108       3.015  28.582  21.305  1.00  5.67           C  
ATOM    817  O   TRP A 108       2.361  29.343  20.558  1.00  7.48           O  
ATOM    818  CB  TRP A 108       1.355  26.718  21.008  1.00  6.86           C  
ATOM    819  CG  TRP A 108       0.976  25.223  21.328  1.00  5.39           C  
ATOM    820  CD1 TRP A 108       1.697  24.108  21.145  1.00  6.33           C  
ATOM    821  CD2 TRP A 108      -0.209  24.797  21.936  1.00  7.37           C  
ATOM    822  NE1 TRP A 108       0.928  22.954  21.572  1.00  4.99           N  
ATOM    823  CE2 TRP A 108      -0.166  23.379  22.073  1.00  7.20           C  
ATOM    824  CE3 TRP A 108      -1.317  25.481  22.381  1.00  7.15           C  
ATOM    825  CZ2 TRP A 108      -1.172  22.592  22.641  1.00  6.46           C  
ATOM    826  CZ3 TRP A 108      -2.333  24.676  22.939  1.00  5.13           C  
ATOM    827  CH2 TRP A 108      -2.242  23.301  23.098  1.00  2.03           C  
ATOM    828  N   VAL A 109       4.298  28.728  21.599  1.00  8.54           N  
ATOM    829  CA  VAL A 109       5.094  29.887  21.171  1.00  9.58           C  
ATOM    830  C   VAL A 109       4.820  30.215  19.703  1.00  7.44           C  
ATOM    831  O   VAL A 109       4.593  31.388  19.336  1.00  6.20           O  
ATOM    832  CB  VAL A 109       6.575  29.603  21.382  1.00  4.40           C  
ATOM    833  CG1 VAL A 109       7.011  28.150  21.068  1.00  1.47           C  
ATOM    834  CG2 VAL A 109       7.449  30.625  20.703  1.00  1.47           C  
ATOM    835  N   ALA A 110       4.844  29.162  18.902  1.00  8.96           N  
ATOM    836  CA  ALA A 110       4.474  29.226  17.483  1.00  4.99           C  
ATOM    837  C   ALA A 110       3.117  29.809  17.086  1.00  2.95           C  
ATOM    838  O   ALA A 110       3.007  30.579  16.107  1.00  6.61           O  
ATOM    839  CB  ALA A 110       4.465  27.760  17.017  1.00  4.32           C  
ATOM    840  N   TRP A 111       2.117  29.427  17.865  1.00  7.57           N  
ATOM    841  CA  TRP A 111       0.732  29.873  17.670  1.00  7.22           C  
ATOM    842  C   TRP A 111       0.717  31.377  17.949  1.00  9.33           C  
ATOM    843  O   TRP A 111       0.276  32.185  17.103  1.00  8.72           O  
ATOM    844  CB  TRP A 111      -0.178  29.073  18.602  1.00  5.03           C  
ATOM    845  CG  TRP A 111      -1.496  29.887  18.321  1.00  4.63           C  
ATOM    846  CD1 TRP A 111      -2.359  29.778  17.300  1.00  5.21           C  
ATOM    847  CD2 TRP A 111      -2.041  30.866  19.157  1.00  8.52           C  
ATOM    848  NE1 TRP A 111      -3.421  30.755  17.453  1.00  6.30           N  
ATOM    849  CE2 TRP A 111      -3.243  31.351  18.566  1.00  7.60           C  
ATOM    850  CE3 TRP A 111      -1.624  31.390  20.359  1.00  6.13           C  
ATOM    851  CZ2 TRP A 111      -4.071  32.336  19.114  1.00  5.88           C  
ATOM    852  CZ3 TRP A 111      -2.458  32.393  20.896  1.00  5.14           C  
ATOM    853  CH2 TRP A 111      -3.647  32.814  20.318  1.00  5.53           C  
ATOM    854  N   ARG A 112       1.206  31.713  19.134  1.00  6.14           N  
ATOM    855  CA  ARG A 112       1.321  33.104  19.591  1.00  7.16           C  
ATOM    856  C   ARG A 112       1.993  34.098  18.643  1.00 13.00           C  
ATOM    857  O   ARG A 112       1.458  35.195  18.374  1.00  5.49           O  
ATOM    858  CB  ARG A 112       2.129  33.197  20.901  1.00  8.48           C  
ATOM    859  CG  ARG A 112       2.323  34.631  21.428  1.00  4.24           C  
ATOM    860  CD  ARG A 112       3.227  34.620  22.645  1.00  6.36           C  
ATOM    861  NE  ARG A 112       3.352  33.262  23.200  1.00  6.55           N  
ATOM    862  CZ  ARG A 112       4.533  32.711  23.554  1.00  1.38           C  
ATOM    863  NH1 ARG A 112       5.690  33.338  23.294  1.00  3.69           N  
ATOM    864  NH2 ARG A 112       4.535  31.543  24.171  1.00  3.69           N  
ATOM    865  N   ASN A 113       3.152  33.682  18.156  1.00  7.37           N  
ATOM    866  CA  ASN A 113       3.974  34.485  17.242  1.00  4.17           C  
ATOM    867  C   ASN A 113       3.701  34.537  15.738  1.00  4.05           C  
ATOM    868  O   ASN A 113       4.036  35.528  15.055  1.00  9.08           O  
ATOM    869  CB  ASN A 113       5.448  34.033  17.339  1.00  2.99           C  
ATOM    870  CG  ASN A 113       6.091  34.527  18.608  1.00  7.81           C  
ATOM    871  OD1 ASN A 113       5.666  35.439  19.295  1.00  6.54           O  
ATOM    872  ND2 ASN A 113       7.211  33.819  19.025  1.00  6.54           N  
ATOM    873  N   ARG A 114       3.090  33.463  15.264  1.00 10.46           N  
ATOM    874  CA  ARG A 114       2.707  33.315  13.854  1.00  8.35           C  
ATOM    875  C   ARG A 114       1.272  33.006  13.425  1.00  9.44           C  
ATOM    876  O   ARG A 114       0.968  32.904  12.216  1.00  7.58           O  
ATOM    877  CB  ARG A 114       3.494  32.174  13.177  1.00  7.04           C  
ATOM    878  CG  ARG A 114       4.864  31.879  13.816  1.00  4.86           C  
ATOM    879  CD  ARG A 114       5.576  30.787  13.041  1.00  4.76           C  
ATOM    880  NE  ARG A 114       5.894  31.230  11.674  1.00 10.02           N  
ATOM    881  CZ  ARG A 114       6.600  30.482  10.797  1.00  3.54           C  
ATOM    882  NH1 ARG A 114       7.459  29.545  11.227  1.00  4.40           N  
ATOM    883  NH2 ARG A 114       6.427  30.680   9.502  1.00  4.40           N  
ATOM    884  N   CYS A 115       0.424  32.870  14.433  1.00  3.86           N  
ATOM    885  CA  CYS A 115      -0.977  32.469  14.254  1.00  5.72           C  
ATOM    886  C   CYS A 115      -1.939  33.510  14.827  1.00  8.42           C  
ATOM    887  O   CYS A 115      -2.800  34.059  14.105  1.00 10.34           O  
ATOM    888  CB  CYS A 115      -1.473  31.102  14.660  1.00  8.91           C  
ATOM    889  SG  CYS A 115      -0.692  29.682  13.829  1.00 17.65           S  
ATOM    890  N   LYS A 116      -1.762  33.759  16.116  1.00 13.98           N  
ATOM    891  CA  LYS A 116      -2.486  34.814  16.838  1.00  6.58           C  
ATOM    892  C   LYS A 116      -2.683  36.087  16.014  1.00  9.01           C  
ATOM    893  O   LYS A 116      -1.707  36.766  15.631  1.00  7.10           O  
ATOM    894  CB  LYS A 116      -1.752  35.214  18.113  1.00  3.17           C  
ATOM    895  CG  LYS A 116      -2.639  35.792  19.199  1.00  5.97           C  
ATOM    896  CD  LYS A 116      -2.044  35.546  20.581  1.00  4.24           C  
ATOM    897  CE  LYS A 116      -2.520  36.581  21.588  1.00  5.25           C  
ATOM    898  NZ  LYS A 116      -1.714  36.521  22.827  1.00  7.60           N  
ATOM    899  N   GLY A 117      -3.951  36.379  15.766  1.00  5.56           N  
ATOM    900  CA  GLY A 117      -4.378  37.635  15.138  1.00  5.29           C  
ATOM    901  C   GLY A 117      -4.172  37.815  13.634  1.00  4.38           C  
ATOM    902  O   GLY A 117      -3.896  38.934  13.149  1.00  5.66           O  
ATOM    903  N   THR A 118      -4.318  36.702  12.932  1.00  7.50           N  
ATOM    904  CA  THR A 118      -4.023  36.614  11.496  1.00  5.50           C  
ATOM    905  C   THR A 118      -5.438  36.035  11.459  1.00  8.63           C  
ATOM    906  O   THR A 118      -6.058  35.778  12.513  1.00  8.51           O  
ATOM    907  CB  THR A 118      -2.752  35.756  11.344  1.00  4.45           C  
ATOM    908  OG1 THR A 118      -3.207  34.423  11.555  1.00  7.81           O  
ATOM    909  CG2 THR A 118      -1.690  36.117  12.347  1.00  6.13           C  
ATOM    910  N   ASP A 119      -5.909  35.841  10.237  1.00  7.42           N  
ATOM    911  CA  ASP A 119      -7.293  35.432   9.966  1.00  3.26           C  
ATOM    912  C   ASP A 119      -6.909  33.976   9.700  1.00  6.67           C  
ATOM    913  O   ASP A 119      -6.432  33.626   8.599  1.00  8.90           O  
ATOM    914  CB  ASP A 119      -7.860  36.269   8.799  1.00  3.54           C  
ATOM    915  CG  ASP A 119      -8.096  35.418   7.580  1.00  6.73           C  
ATOM    916  OD1 ASP A 119      -9.160  35.320   6.994  1.00  1.85           O  
ATOM    917  OD2 ASP A 119      -7.128  34.853   7.148  1.00  1.85           O  
ATOM    918  N   VAL A 120      -7.134  33.163  10.721  1.00  5.88           N  
ATOM    919  CA  VAL A 120      -6.730  31.751  10.726  1.00  6.10           C  
ATOM    920  C   VAL A 120      -7.663  30.801   9.977  1.00  5.79           C  
ATOM    921  O   VAL A 120      -7.279  29.664   9.623  1.00  5.29           O  
ATOM    922  CB  VAL A 120      -6.614  31.252  12.160  1.00  5.76           C  
ATOM    923  CG1 VAL A 120      -5.449  31.869  12.972  1.00  4.65           C  
ATOM    924  CG2 VAL A 120      -7.927  31.324  12.894  1.00  4.65           C  
ATOM    925  N   GLN A 121      -8.870  31.296   9.750  1.00  5.19           N  
ATOM    926  CA  GLN A 121      -9.825  30.681   8.823  1.00  6.02           C  
ATOM    927  C   GLN A 121      -9.328  30.237   7.452  1.00  6.68           C  
ATOM    928  O   GLN A 121      -9.892  29.314   6.827  1.00  5.82           O  
ATOM    929  CB  GLN A 121     -10.949  31.655   8.600  1.00  6.94           C  
ATOM    930  CG  GLN A 121     -11.879  31.743   9.729  1.00  1.72           C  
ATOM    931  CD  GLN A 121     -13.137  32.586   9.474  1.00  0.91           C  
ATOM    932  OE1 GLN A 121     -14.225  32.236  10.048  1.00  2.30           O  
ATOM    933  NE2 GLN A 121     -13.029  33.623   8.757  1.00  2.30           N  
ATOM    934  N   ALA A 122      -8.270  30.906   7.020  1.00  7.87           N  
ATOM    935  CA  ALA A 122      -7.629  30.645   5.725  1.00  7.72           C  
ATOM    936  C   ALA A 122      -7.007  29.250   5.645  1.00  6.20           C  
ATOM    937  O   ALA A 122      -6.693  28.747   4.544  1.00  5.55           O  
ATOM    938  CB  ALA A 122      -6.469  31.642   5.564  1.00  2.87           C  
ATOM    939  N   TRP A 123      -6.851  28.660   6.819  1.00  5.88           N  
ATOM    940  CA  TRP A 123      -6.268  27.322   6.975  1.00  6.99           C  
ATOM    941  C   TRP A 123      -7.232  26.167   6.703  1.00  9.22           C  
ATOM    942  O   TRP A 123      -6.815  25.056   6.309  1.00  6.32           O  
ATOM    943  CB  TRP A 123      -5.714  27.188   8.393  1.00  4.93           C  
ATOM    944  CG  TRP A 123      -4.401  28.049   8.492  1.00  6.07           C  
ATOM    945  CD1 TRP A 123      -4.165  29.156   9.207  1.00  6.33           C  
ATOM    946  CD2 TRP A 123      -3.187  27.756   7.863  1.00  5.36           C  
ATOM    947  NE1 TRP A 123      -2.809  29.614   8.969  1.00  6.66           N  
ATOM    948  CE2 TRP A 123      -2.238  28.759   8.217  1.00  7.60           C  
ATOM    949  CE3 TRP A 123      -2.804  26.736   7.023  1.00  6.01           C  
ATOM    950  CZ2 TRP A 123      -0.910  28.801   7.782  1.00  3.84           C  
ATOM    951  CZ3 TRP A 123      -1.467  26.796   6.578  1.00  5.99           C  
ATOM    952  CH2 TRP A 123      -0.553  27.762   6.976  1.00  5.99           C  
ATOM    953  N   ILE A 124      -8.504  26.465   6.917  1.00  8.62           N  
ATOM    954  CA  ILE A 124      -9.607  25.561   6.574  1.00  3.57           C  
ATOM    955  C   ILE A 124     -10.546  25.869   5.406  1.00  4.85           C  
ATOM    956  O   ILE A 124     -11.634  25.266   5.278  1.00  6.08           O  
ATOM    957  CB  ILE A 124     -10.605  25.401   7.747  1.00  7.88           C  
ATOM    958  CG1 ILE A 124     -11.101  26.762   8.307  1.00  3.94           C  
ATOM    959  CG2 ILE A 124      -9.812  24.518   8.711  1.00  5.63           C  
ATOM    960  CD1 ILE A 124     -12.219  26.630   9.363  1.00  3.97           C  
ATOM    961  N   ARG A 125     -10.094  26.800   4.579  1.00  5.74           N  
ATOM    962  CA  ARG A 125     -10.680  27.053   3.257  1.00  7.80           C  
ATOM    963  C   ARG A 125     -10.400  25.834   2.377  1.00  4.30           C  
ATOM    964  O   ARG A 125      -9.302  25.241   2.427  1.00  5.59           O  
ATOM    965  CB  ARG A 125     -10.079  28.318   2.611  1.00  2.09           C  
ATOM    966  CG  ARG A 125     -10.882  29.607   2.869  1.00  1.23           C  
ATOM    967  CD  ARG A 125     -10.241  30.773   2.143  1.00  2.55           C  
ATOM    968  NE  ARG A 125      -9.998  31.898   3.060  1.00  1.58           N  
ATOM    969  CZ  ARG A 125      -9.027  32.814   2.868  1.00  1.00           C  
ATOM    970  NH1 ARG A 125      -8.153  32.687   1.860  1.00  2.27           N  
ATOM    971  NH2 ARG A 125      -8.950  33.847   3.688  1.00  2.27           N  
ATOM    972  N   GLY A 126     -11.408  25.495   1.588  1.00  6.66           N  
ATOM    973  CA  GLY A 126     -11.354  24.358   0.661  1.00  1.76           C  
ATOM    974  C   GLY A 126     -11.981  23.090   1.241  1.00  5.62           C  
ATOM    975  O   GLY A 126     -12.497  22.227   0.498  1.00  1.37           O  
ATOM    976  N   CYS A 127     -11.923  23.014   2.562  1.00  7.45           N  
ATOM    977  CA  CYS A 127     -12.328  21.822   3.316  1.00  4.38           C  
ATOM    978  C   CYS A 127     -13.810  21.466   3.444  1.00  5.55           C  
ATOM    979  O   CYS A 127     -14.658  22.333   3.747  1.00  5.82           O  
ATOM    980  CB  CYS A 127     -11.477  21.725   4.558  1.00  1.50           C  
ATOM    981  SG  CYS A 127      -9.740  22.242   4.384  1.00 14.60           S  
ATOM    982  N   ARG A 128     -14.081  20.191   3.213  1.00  4.41           N  
ATOM    983  CA  ARG A 128     -15.407  19.600   3.434  1.00  2.69           C  
ATOM    984  C   ARG A 128     -15.228  19.414   4.941  1.00  7.31           C  
ATOM    985  O   ARG A 128     -14.487  18.516   5.396  1.00  1.90           O  
ATOM    986  CB  ARG A 128     -15.590  18.312   2.604  1.00  0.35           C  
ATOM    987  CG  ARG A 128     -14.719  18.243   1.335  1.00  1.36           C  
ATOM    988  CD  ARG A 128     -14.891  16.897   0.658  1.00  3.92           C  
ATOM    989  NE  ARG A 128     -13.854  16.681  -0.364  1.00  0.25           N  
ATOM    990  CZ  ARG A 128     -13.411  15.458  -0.724  1.00  0.54           C  
ATOM    991  NH1 ARG A 128     -13.787  14.365  -0.047  1.00  2.81           N  
ATOM    992  NH2 ARG A 128     -12.600  15.351  -1.762  1.00  2.81           N  
ATOM    993  N   LEU A 129     -15.920  20.270   5.677  1.00  1.46           N  
ATOM    994  CA  LEU A 129     -15.930  20.242   7.145  1.00  6.53           C  
ATOM    995  C   LEU A 129     -17.437  20.359   7.380  1.00  8.26           C  
ATOM    996  O   LEU A 129     -18.187  20.864   6.516  1.00  4.34           O  
ATOM    997  CB  LEU A 129     -15.086  21.404   7.703  1.00  4.41           C  
ATOM    998  CG  LEU A 129     -13.595  21.390   7.436  1.00  3.74           C  
ATOM    999  CD1 LEU A 129     -12.954  22.586   8.097  1.00  3.02           C  
ATOM   1000  CD2 LEU A 129     -12.974  20.117   7.959  1.00  3.02           C  
ATOM   1001  OXT LEU A 129     -17.840  19.891   8.551  1.00  4.69           O  
TER    1002      LEU A 129                                                      
