# Supplementary material for: Comparative Performance of High-Throughput Methods for Protein pKa Predictions
Source: J Chem Inf Model. 2023 Aug 8;63(16):5169–81. doi: 10.1021/acs.jcim.3c00165 (PMC10466379; doi:10.1021/acs.jcim.3c00165)
Supplement: Supplementary file 3 — ci3c00165_si_003.zip [file ci3c00165_si_003.zip › curated_pdbs/1egf_curated_14.pdb]

MODEL       14                                                                  
ATOM      1  N   ASN A   1      -2.182  15.283   2.293  1.00  0.00           N  
ATOM      2  CA  ASN A   1      -3.346  14.703   2.940  1.00  0.00           C  
ATOM      3  C   ASN A   1      -3.809  13.479   2.147  1.00  0.00           C  
ATOM      4  O   ASN A   1      -3.952  13.544   0.925  1.00  0.00           O  
ATOM      5  CB  ASN A   1      -4.505  15.699   2.990  1.00  0.00           C  
ATOM      6  CG  ASN A   1      -4.401  16.717   1.852  1.00  0.00           C  
ATOM      7  OD1 ASN A   1      -4.972  16.556   0.785  1.00  0.00           O  
ATOM      8  ND2 ASN A   1      -3.641  17.772   2.136  1.00  0.00           N  
ATOM      9  N   SER A   2      -4.030  12.392   2.870  1.00  0.00           N  
ATOM     10  CA  SER A   2      -4.472  11.155   2.248  1.00  0.00           C  
ATOM     11  C   SER A   2      -5.949  11.266   1.859  1.00  0.00           C  
ATOM     12  O   SER A   2      -6.781  11.667   2.671  1.00  0.00           O  
ATOM     13  CB  SER A   2      -4.259   9.962   3.180  1.00  0.00           C  
ATOM     14  OG  SER A   2      -2.894   9.825   3.567  1.00  0.00           O  
ATOM     15  N   TYR A   3      -6.228  10.904   0.615  1.00  0.00           N  
ATOM     16  CA  TYR A   3      -7.589  10.957   0.107  1.00  0.00           C  
ATOM     17  C   TYR A   3      -8.016   9.600  -0.459  1.00  0.00           C  
ATOM     18  O   TYR A   3      -7.278   8.983  -1.226  1.00  0.00           O  
ATOM     19  CB  TYR A   3      -7.577  11.986  -1.024  1.00  0.00           C  
ATOM     20  CG  TYR A   3      -8.943  12.208  -1.679  1.00  0.00           C  
ATOM     21  CD1 TYR A   3      -9.324  11.434  -2.755  1.00  0.00           C  
ATOM     22  CD2 TYR A   3      -9.791  13.181  -1.190  1.00  0.00           C  
ATOM     23  CE1 TYR A   3     -10.608  11.642  -3.372  1.00  0.00           C  
ATOM     24  CE2 TYR A   3     -11.076  13.389  -1.808  1.00  0.00           C  
ATOM     25  CZ  TYR A   3     -11.421  12.609  -2.866  1.00  0.00           C  
ATOM     26  OH  TYR A   3     -12.635  12.806  -3.449  1.00  0.00           O  
ATOM     27  N   PRO A   4      -9.237   9.166  -0.047  1.00  0.00           N  
ATOM     28  CA  PRO A   4      -9.772   7.894  -0.504  1.00  0.00           C  
ATOM     29  C   PRO A   4     -10.256   7.992  -1.953  1.00  0.00           C  
ATOM     30  O   PRO A   4     -11.275   8.622  -2.229  1.00  0.00           O  
ATOM     31  CB  PRO A   4     -10.886   7.561   0.473  1.00  0.00           C  
ATOM     32  CG  PRO A   4     -11.243   8.870   1.160  1.00  0.00           C  
ATOM     33  CD  PRO A   4     -10.138   9.868   0.861  1.00  0.00           C  
ATOM     34  N   GLY A   5      -9.501   7.359  -2.839  1.00  0.00           N  
ATOM     35  CA  GLY A   5      -9.841   7.367  -4.253  1.00  0.00           C  
ATOM     36  C   GLY A   5      -9.359   6.089  -4.940  1.00  0.00           C  
ATOM     37  O   GLY A   5      -8.363   5.495  -4.527  1.00  0.00           O  
ATOM     38  N   CYS A   6     -10.084   5.702  -5.979  1.00  0.00           N  
ATOM     39  CA  CYS A   6      -9.742   4.505  -6.727  1.00  0.00           C  
ATOM     40  C   CYS A   6     -10.718   4.375  -7.897  1.00  0.00           C  
ATOM     41  O   CYS A   6     -11.708   3.649  -7.809  1.00  0.00           O  
ATOM     42  CB  CYS A   6      -9.749   3.260  -5.838  1.00  0.00           C  
ATOM     43  SG  CYS A   6      -8.566   1.955  -6.334  1.00  0.00           S  
ATOM     44  N   PRO A   7     -10.398   5.108  -8.997  1.00  0.00           N  
ATOM     45  CA  PRO A   7     -11.235   5.081 -10.184  1.00  0.00           C  
ATOM     46  C   PRO A   7     -11.048   3.775 -10.959  1.00  0.00           C  
ATOM     47  O   PRO A   7     -10.222   2.942 -10.588  1.00  0.00           O  
ATOM     48  CB  PRO A   7     -10.826   6.309 -10.983  1.00  0.00           C  
ATOM     49  CG  PRO A   7      -9.463   6.717 -10.447  1.00  0.00           C  
ATOM     50  CD  PRO A   7      -9.235   5.978  -9.140  1.00  0.00           C  
ATOM     51  N   SER A   8     -11.829   3.636 -12.019  1.00  0.00           N  
ATOM     52  CA  SER A   8     -11.760   2.444 -12.849  1.00  0.00           C  
ATOM     53  C   SER A   8     -10.331   2.241 -13.354  1.00  0.00           C  
ATOM     54  O   SER A   8      -9.953   1.133 -13.731  1.00  0.00           O  
ATOM     55  CB  SER A   8     -12.733   2.536 -14.027  1.00  0.00           C  
ATOM     56  OG  SER A   8     -12.744   1.342 -14.802  1.00  0.00           O  
ATOM     57  N   SER A   9      -9.574   3.329 -13.347  1.00  0.00           N  
ATOM     58  CA  SER A   9      -8.194   3.286 -13.801  1.00  0.00           C  
ATOM     59  C   SER A   9      -7.291   2.767 -12.680  1.00  0.00           C  
ATOM     60  O   SER A   9      -6.069   2.766 -12.813  1.00  0.00           O  
ATOM     61  CB  SER A   9      -7.724   4.664 -14.268  1.00  0.00           C  
ATOM     62  OG  SER A   9      -6.391   4.631 -14.769  1.00  0.00           O  
ATOM     63  N   TYR A  10      -7.930   2.339 -11.600  1.00  0.00           N  
ATOM     64  CA  TYR A  10      -7.199   1.820 -10.456  1.00  0.00           C  
ATOM     65  C   TYR A  10      -7.889   0.581  -9.882  1.00  0.00           C  
ATOM     66  O   TYR A  10      -8.426   0.621  -8.776  1.00  0.00           O  
ATOM     67  CB  TYR A  10      -7.214   2.932  -9.405  1.00  0.00           C  
ATOM     68  CG  TYR A  10      -6.094   3.959  -9.571  1.00  0.00           C  
ATOM     69  CD1 TYR A  10      -6.265   5.037 -10.417  1.00  0.00           C  
ATOM     70  CD2 TYR A  10      -4.912   3.810  -8.875  1.00  0.00           C  
ATOM     71  CE1 TYR A  10      -5.210   6.005 -10.573  1.00  0.00           C  
ATOM     72  CE2 TYR A  10      -3.857   4.777  -9.032  1.00  0.00           C  
ATOM     73  CZ  TYR A  10      -4.058   5.828  -9.871  1.00  0.00           C  
ATOM     74  OH  TYR A  10      -3.062   6.742 -10.018  1.00  0.00           O  
ATOM     75  N   ASP A  11      -7.852  -0.492 -10.659  1.00  0.00           N  
ATOM     76  CA  ASP A  11      -8.466  -1.740 -10.240  1.00  0.00           C  
ATOM     77  C   ASP A  11      -7.379  -2.794 -10.028  1.00  0.00           C  
ATOM     78  O   ASP A  11      -7.425  -3.868 -10.624  1.00  0.00           O  
ATOM     79  CB  ASP A  11      -9.431  -2.263 -11.307  1.00  0.00           C  
ATOM     80  CG  ASP A  11     -10.710  -1.444 -11.482  1.00  0.00           C  
ATOM     81  OD1 ASP A  11     -11.426  -1.317 -10.416  1.00  0.00           O  
ATOM     82  OD2 ASP A  11     -11.008  -0.951 -12.580  1.00  0.00           O  
ATOM     83  N   GLY A  12      -6.423  -2.449  -9.177  1.00  0.00           N  
ATOM     84  CA  GLY A  12      -5.325  -3.352  -8.878  1.00  0.00           C  
ATOM     85  C   GLY A  12      -4.065  -2.575  -8.493  1.00  0.00           C  
ATOM     86  O   GLY A  12      -2.966  -2.913  -8.927  1.00  0.00           O  
ATOM     87  N   TYR A  13      -4.268  -1.548  -7.678  1.00  0.00           N  
ATOM     88  CA  TYR A  13      -3.162  -0.719  -7.231  1.00  0.00           C  
ATOM     89  C   TYR A  13      -2.763  -1.070  -5.795  1.00  0.00           C  
ATOM     90  O   TYR A  13      -2.001  -0.340  -5.162  1.00  0.00           O  
ATOM     91  CB  TYR A  13      -3.673   0.721  -7.267  1.00  0.00           C  
ATOM     92  CG  TYR A  13      -2.574   1.768  -7.468  1.00  0.00           C  
ATOM     93  CD1 TYR A  13      -1.929   2.309  -6.376  1.00  0.00           C  
ATOM     94  CD2 TYR A  13      -2.228   2.167  -8.743  1.00  0.00           C  
ATOM     95  CE1 TYR A  13      -0.894   3.294  -6.565  1.00  0.00           C  
ATOM     96  CE2 TYR A  13      -1.195   3.151  -8.933  1.00  0.00           C  
ATOM     97  CZ  TYR A  13      -0.579   3.665  -7.835  1.00  0.00           C  
ATOM     98  OH  TYR A  13       0.399   4.594  -8.015  1.00  0.00           O  
ATOM     99  N   CYS A  14      -3.293  -2.188  -5.323  1.00  0.00           N  
ATOM    100  CA  CYS A  14      -3.001  -2.645  -3.975  1.00  0.00           C  
ATOM    101  C   CYS A  14      -2.661  -4.135  -4.036  1.00  0.00           C  
ATOM    102  O   CYS A  14      -3.471  -4.941  -4.493  1.00  0.00           O  
ATOM    103  CB  CYS A  14      -4.160  -2.363  -3.019  1.00  0.00           C  
ATOM    104  SG  CYS A  14      -5.167  -0.895  -3.443  1.00  0.00           S  
ATOM    105  N   LEU A  15      -1.463  -4.456  -3.569  1.00  0.00           N  
ATOM    106  CA  LEU A  15      -1.008  -5.837  -3.564  1.00  0.00           C  
ATOM    107  C   LEU A  15      -0.908  -6.331  -2.120  1.00  0.00           C  
ATOM    108  O   LEU A  15      -1.262  -5.610  -1.187  1.00  0.00           O  
ATOM    109  CB  LEU A  15       0.296  -5.971  -4.353  1.00  0.00           C  
ATOM    110  CG  LEU A  15       0.297  -5.361  -5.755  1.00  0.00           C  
ATOM    111  CD1 LEU A  15       1.726  -5.132  -6.253  1.00  0.00           C  
ATOM    112  CD2 LEU A  15      -0.517  -6.217  -6.728  1.00  0.00           C  
ATOM    113  N   ASN A  16      -0.421  -7.555  -1.979  1.00  0.00           N  
ATOM    114  CA  ASN A  16      -0.269  -8.154  -0.665  1.00  0.00           C  
ATOM    115  C   ASN A  16      -1.563  -7.967   0.129  1.00  0.00           C  
ATOM    116  O   ASN A  16      -1.553  -8.003   1.359  1.00  0.00           O  
ATOM    117  CB  ASN A  16       0.864  -7.486   0.116  1.00  0.00           C  
ATOM    118  CG  ASN A  16       2.209  -7.693  -0.581  1.00  0.00           C  
ATOM    119  OD1 ASN A  16       2.633  -8.805  -0.852  1.00  0.00           O  
ATOM    120  ND2 ASN A  16       2.852  -6.563  -0.862  1.00  0.00           N  
ATOM    121  N   GLY A  17      -2.647  -7.777  -0.606  1.00  0.00           N  
ATOM    122  CA  GLY A  17      -3.949  -7.585   0.012  1.00  0.00           C  
ATOM    123  C   GLY A  17      -4.010  -6.250   0.756  1.00  0.00           C  
ATOM    124  O   GLY A  17      -4.048  -6.221   1.985  1.00  0.00           O  
ATOM    125  N   GLY A  18      -4.020  -5.175  -0.020  1.00  0.00           N  
ATOM    126  CA  GLY A  18      -4.076  -3.841   0.551  1.00  0.00           C  
ATOM    127  C   GLY A  18      -5.305  -3.082   0.047  1.00  0.00           C  
ATOM    128  O   GLY A  18      -5.919  -3.473  -0.945  1.00  0.00           O  
ATOM    129  N   VAL A  19      -5.628  -2.007   0.752  1.00  0.00           N  
ATOM    130  CA  VAL A  19      -6.772  -1.188   0.389  1.00  0.00           C  
ATOM    131  C   VAL A  19      -6.332  -0.122  -0.616  1.00  0.00           C  
ATOM    132  O   VAL A  19      -5.137   0.080  -0.830  1.00  0.00           O  
ATOM    133  CB  VAL A  19      -7.413  -0.598   1.646  1.00  0.00           C  
ATOM    134  CG1 VAL A  19      -8.815  -0.064   1.346  1.00  0.00           C  
ATOM    135  CG2 VAL A  19      -7.447  -1.625   2.778  1.00  0.00           C  
ATOM    136  N   CYS A  20      -7.322   0.532  -1.207  1.00  0.00           N  
ATOM    137  CA  CYS A  20      -7.052   1.573  -2.184  1.00  0.00           C  
ATOM    138  C   CYS A  20      -7.101   2.926  -1.471  1.00  0.00           C  
ATOM    139  O   CYS A  20      -7.994   3.173  -0.661  1.00  0.00           O  
ATOM    140  CB  CYS A  20      -8.029   1.511  -3.361  1.00  0.00           C  
ATOM    141  SG  CYS A  20      -7.362   2.137  -4.945  1.00  0.00           S  
ATOM    142  N   MET A  21      -6.132   3.765  -1.798  1.00  0.00           N  
ATOM    143  CA  MET A  21      -6.053   5.089  -1.199  1.00  0.00           C  
ATOM    144  C   MET A  21      -5.321   6.066  -2.122  1.00  0.00           C  
ATOM    145  O   MET A  21      -4.285   5.728  -2.692  1.00  0.00           O  
ATOM    146  CB  MET A  21      -5.316   4.999   0.139  1.00  0.00           C  
ATOM    147  CG  MET A  21      -6.246   5.352   1.301  1.00  0.00           C  
ATOM    148  SD  MET A  21      -5.307   6.067   2.640  1.00  0.00           S  
ATOM    149  CE  MET A  21      -6.431   7.357   3.150  1.00  0.00           C  
ATOM    150  N   HIS A  22      -5.889   7.257  -2.237  1.00  0.00           N  
ATOM    151  CA  HIS A  22      -5.304   8.286  -3.081  1.00  0.00           C  
ATOM    152  C   HIS A  22      -4.578   9.313  -2.208  1.00  0.00           C  
ATOM    153  O   HIS A  22      -4.982   9.565  -1.074  1.00  0.00           O  
ATOM    154  CB  HIS A  22      -6.366   8.919  -3.982  1.00  0.00           C  
ATOM    155  CG  HIS A  22      -5.802   9.809  -5.063  1.00  0.00           C  
ATOM    156  ND1 HIS A  22      -6.361  11.030  -5.396  1.00  0.00           N  
ATOM    157  CD2 HIS A  22      -4.724   9.643  -5.882  1.00  0.00           C  
ATOM    158  CE1 HIS A  22      -5.644  11.566  -6.373  1.00  0.00           C  
ATOM    159  NE2 HIS A  22      -4.629  10.705  -6.674  1.00  0.00           N  
ATOM    160  N   ILE A  23      -3.520   9.876  -2.770  1.00  0.00           N  
ATOM    161  CA  ILE A  23      -2.734  10.870  -2.059  1.00  0.00           C  
ATOM    162  C   ILE A  23      -2.961  12.244  -2.692  1.00  0.00           C  
ATOM    163  O   ILE A  23      -3.320  12.340  -3.866  1.00  0.00           O  
ATOM    164  CB  ILE A  23      -1.263  10.453  -2.007  1.00  0.00           C  
ATOM    165  CG1 ILE A  23      -1.102   8.968  -2.339  1.00  0.00           C  
ATOM    166  CG2 ILE A  23      -0.639  10.810  -0.656  1.00  0.00           C  
ATOM    167  CD1 ILE A  23       0.375   8.563  -2.341  1.00  0.00           C  
ATOM    168  N   GLU A  24      -2.743  13.275  -1.889  1.00  0.00           N  
ATOM    169  CA  GLU A  24      -2.920  14.639  -2.356  1.00  0.00           C  
ATOM    170  C   GLU A  24      -1.584  15.385  -2.335  1.00  0.00           C  
ATOM    171  O   GLU A  24      -1.434  16.414  -2.991  1.00  0.00           O  
ATOM    172  CB  GLU A  24      -3.970  15.374  -1.521  1.00  0.00           C  
ATOM    173  CG  GLU A  24      -5.381  14.883  -1.860  1.00  0.00           C  
ATOM    174  CD  GLU A  24      -6.442  15.771  -1.206  1.00  0.00           C  
ATOM    175  OE1 GLU A  24      -6.735  16.863  -1.715  1.00  0.00           O  
ATOM    176  OE2 GLU A  24      -6.969  15.289  -0.131  1.00  0.00           O  
ATOM    177  N   SER A  25      -0.648  14.834  -1.575  1.00  0.00           N  
ATOM    178  CA  SER A  25       0.670  15.436  -1.460  1.00  0.00           C  
ATOM    179  C   SER A  25       1.280  15.629  -2.851  1.00  0.00           C  
ATOM    180  O   SER A  25       2.191  16.437  -3.025  1.00  0.00           O  
ATOM    181  CB  SER A  25       1.592  14.577  -0.592  1.00  0.00           C  
ATOM    182  OG  SER A  25       2.857  15.200  -0.379  1.00  0.00           O  
ATOM    183  N   LEU A  26       0.752  14.878  -3.804  1.00  0.00           N  
ATOM    184  CA  LEU A  26       1.231  14.957  -5.173  1.00  0.00           C  
ATOM    185  C   LEU A  26       0.210  14.304  -6.106  1.00  0.00           C  
ATOM    186  O   LEU A  26       0.577  13.731  -7.131  1.00  0.00           O  
ATOM    187  CB  LEU A  26       2.636  14.360  -5.284  1.00  0.00           C  
ATOM    188  CG  LEU A  26       3.760  15.345  -5.609  1.00  0.00           C  
ATOM    189  CD1 LEU A  26       5.131  14.694  -5.420  1.00  0.00           C  
ATOM    190  CD2 LEU A  26       3.590  15.926  -7.016  1.00  0.00           C  
ATOM    191  N   ASP A  27      -1.052  14.413  -5.719  1.00  0.00           N  
ATOM    192  CA  ASP A  27      -2.130  13.839  -6.508  1.00  0.00           C  
ATOM    193  C   ASP A  27      -1.753  12.415  -6.920  1.00  0.00           C  
ATOM    194  O   ASP A  27      -2.193  11.928  -7.960  1.00  0.00           O  
ATOM    195  CB  ASP A  27      -2.370  14.650  -7.783  1.00  0.00           C  
ATOM    196  CG  ASP A  27      -1.108  15.007  -8.571  1.00  0.00           C  
ATOM    197  OD1 ASP A  27      -0.383  15.952  -8.222  1.00  0.00           O  
ATOM    198  OD2 ASP A  27      -0.874  14.260  -9.596  1.00  0.00           O  
ATOM    199  N   SER A  28      -0.943  11.786  -6.081  1.00  0.00           N  
ATOM    200  CA  SER A  28      -0.501  10.427  -6.343  1.00  0.00           C  
ATOM    201  C   SER A  28      -1.490   9.429  -5.737  1.00  0.00           C  
ATOM    202  O   SER A  28      -2.371   9.812  -4.967  1.00  0.00           O  
ATOM    203  CB  SER A  28       0.903  10.186  -5.787  1.00  0.00           C  
ATOM    204  OG  SER A  28       1.168   8.801  -5.588  1.00  0.00           O  
ATOM    205  N   TYR A  29      -1.313   8.169  -6.106  1.00  0.00           N  
ATOM    206  CA  TYR A  29      -2.178   7.115  -5.607  1.00  0.00           C  
ATOM    207  C   TYR A  29      -1.391   6.111  -4.764  1.00  0.00           C  
ATOM    208  O   TYR A  29      -0.235   5.814  -5.066  1.00  0.00           O  
ATOM    209  CB  TYR A  29      -2.731   6.403  -6.844  1.00  0.00           C  
ATOM    210  CG  TYR A  29      -4.042   6.989  -7.367  1.00  0.00           C  
ATOM    211  CD1 TYR A  29      -4.026   8.138  -8.136  1.00  0.00           C  
ATOM    212  CD2 TYR A  29      -5.241   6.375  -7.074  1.00  0.00           C  
ATOM    213  CE1 TYR A  29      -5.260   8.692  -8.628  1.00  0.00           C  
ATOM    214  CE2 TYR A  29      -6.475   6.929  -7.566  1.00  0.00           C  
ATOM    215  CZ  TYR A  29      -6.424   8.060  -8.318  1.00  0.00           C  
ATOM    216  OH  TYR A  29      -7.591   8.582  -8.784  1.00  0.00           O  
ATOM    217  N   THR A  30      -2.045   5.614  -3.727  1.00  0.00           N  
ATOM    218  CA  THR A  30      -1.421   4.649  -2.838  1.00  0.00           C  
ATOM    219  C   THR A  30      -2.372   3.483  -2.562  1.00  0.00           C  
ATOM    220  O   THR A  30      -3.413   3.361  -3.206  1.00  0.00           O  
ATOM    221  CB  THR A  30      -0.982   5.387  -1.572  1.00  0.00           C  
ATOM    222  OG1 THR A  30      -0.176   4.438  -0.879  1.00  0.00           O  
ATOM    223  CG2 THR A  30      -2.146   5.655  -0.616  1.00  0.00           C  
ATOM    224  N   CYS A  31      -1.980   2.654  -1.606  1.00  0.00           N  
ATOM    225  CA  CYS A  31      -2.784   1.502  -1.238  1.00  0.00           C  
ATOM    226  C   CYS A  31      -2.403   1.085   0.184  1.00  0.00           C  
ATOM    227  O   CYS A  31      -1.222   0.979   0.508  1.00  0.00           O  
ATOM    228  CB  CYS A  31      -2.617   0.353  -2.234  1.00  0.00           C  
ATOM    229  SG  CYS A  31      -4.025   0.119  -3.379  1.00  0.00           S  
ATOM    230  N   ASN A  32      -3.428   0.857   0.994  1.00  0.00           N  
ATOM    231  CA  ASN A  32      -3.215   0.454   2.373  1.00  0.00           C  
ATOM    232  C   ASN A  32      -2.710  -0.989   2.405  1.00  0.00           C  
ATOM    233  O   ASN A  32      -3.503  -1.928   2.459  1.00  0.00           O  
ATOM    234  CB  ASN A  32      -4.518   0.517   3.173  1.00  0.00           C  
ATOM    235  CG  ASN A  32      -5.268   1.820   2.898  1.00  0.00           C  
ATOM    236  OD1 ASN A  32      -5.054   2.492   1.901  1.00  0.00           O  
ATOM    237  ND2 ASN A  32      -6.157   2.142   3.832  1.00  0.00           N  
ATOM    238  N   CYS A  33      -1.392  -1.123   2.372  1.00  0.00           N  
ATOM    239  CA  CYS A  33      -0.771  -2.436   2.397  1.00  0.00           C  
ATOM    240  C   CYS A  33      -0.863  -2.984   3.823  1.00  0.00           C  
ATOM    241  O   CYS A  33      -1.910  -2.893   4.460  1.00  0.00           O  
ATOM    242  CB  CYS A  33       0.674  -2.388   1.896  1.00  0.00           C  
ATOM    243  SG  CYS A  33       0.944  -1.324   0.432  1.00  0.00           S  
ATOM    244  N   VAL A  34       0.249  -3.542   4.281  1.00  0.00           N  
ATOM    245  CA  VAL A  34       0.307  -4.104   5.619  1.00  0.00           C  
ATOM    246  C   VAL A  34       1.702  -3.875   6.204  1.00  0.00           C  
ATOM    247  O   VAL A  34       2.545  -3.237   5.576  1.00  0.00           O  
ATOM    248  CB  VAL A  34      -0.092  -5.581   5.584  1.00  0.00           C  
ATOM    249  CG1 VAL A  34      -1.592  -5.739   5.322  1.00  0.00           C  
ATOM    250  CG2 VAL A  34       0.730  -6.346   4.543  1.00  0.00           C  
ATOM    251  N   ILE A  35       1.901  -4.411   7.399  1.00  0.00           N  
ATOM    252  CA  ILE A  35       3.181  -4.271   8.076  1.00  0.00           C  
ATOM    253  C   ILE A  35       4.298  -4.762   7.152  1.00  0.00           C  
ATOM    254  O   ILE A  35       4.071  -5.622   6.304  1.00  0.00           O  
ATOM    255  CB  ILE A  35       3.148  -4.980   9.432  1.00  0.00           C  
ATOM    256  CG1 ILE A  35       3.554  -6.449   9.293  1.00  0.00           C  
ATOM    257  CG2 ILE A  35       1.782  -4.824  10.100  1.00  0.00           C  
ATOM    258  CD1 ILE A  35       4.735  -6.780  10.207  1.00  0.00           C  
ATOM    259  N   GLY A  36       5.477  -4.191   7.348  1.00  0.00           N  
ATOM    260  CA  GLY A  36       6.630  -4.559   6.543  1.00  0.00           C  
ATOM    261  C   GLY A  36       6.277  -4.571   5.055  1.00  0.00           C  
ATOM    262  O   GLY A  36       6.946  -5.228   4.259  1.00  0.00           O  
ATOM    263  N   TYR A  37       5.226  -3.835   4.722  1.00  0.00           N  
ATOM    264  CA  TYR A  37       4.777  -3.752   3.343  1.00  0.00           C  
ATOM    265  C   TYR A  37       4.179  -2.375   3.043  1.00  0.00           C  
ATOM    266  O   TYR A  37       3.140  -2.013   3.594  1.00  0.00           O  
ATOM    267  CB  TYR A  37       3.685  -4.812   3.191  1.00  0.00           C  
ATOM    268  CG  TYR A  37       4.207  -6.184   2.759  1.00  0.00           C  
ATOM    269  CD1 TYR A  37       4.694  -6.366   1.480  1.00  0.00           C  
ATOM    270  CD2 TYR A  37       4.191  -7.240   3.649  1.00  0.00           C  
ATOM    271  CE1 TYR A  37       5.185  -7.658   1.074  1.00  0.00           C  
ATOM    272  CE2 TYR A  37       4.684  -8.531   3.243  1.00  0.00           C  
ATOM    273  CZ  TYR A  37       5.156  -8.677   1.976  1.00  0.00           C  
ATOM    274  OH  TYR A  37       5.619  -9.897   1.594  1.00  0.00           O  
ATOM    275  N   SER A  38       4.861  -1.647   2.173  1.00  0.00           N  
ATOM    276  CA  SER A  38       4.410  -0.318   1.793  1.00  0.00           C  
ATOM    277  C   SER A  38       5.139   0.139   0.528  1.00  0.00           C  
ATOM    278  O   SER A  38       5.581  -0.685  -0.269  1.00  0.00           O  
ATOM    279  CB  SER A  38       4.636   0.685   2.928  1.00  0.00           C  
ATOM    280  OG  SER A  38       6.010   1.039   3.062  1.00  0.00           O  
ATOM    281  N   GLY A  39       5.238   1.453   0.383  1.00  0.00           N  
ATOM    282  CA  GLY A  39       5.904   2.030  -0.773  1.00  0.00           C  
ATOM    283  C   GLY A  39       4.886   2.502  -1.813  1.00  0.00           C  
ATOM    284  O   GLY A  39       4.667   3.701  -1.974  1.00  0.00           O  
ATOM    285  N   ASP A  40       4.292   1.532  -2.493  1.00  0.00           N  
ATOM    286  CA  ASP A  40       3.302   1.833  -3.514  1.00  0.00           C  
ATOM    287  C   ASP A  40       2.752   0.524  -4.085  1.00  0.00           C  
ATOM    288  O   ASP A  40       3.447  -0.180  -4.816  1.00  0.00           O  
ATOM    289  CB  ASP A  40       3.923   2.626  -4.666  1.00  0.00           C  
ATOM    290  CG  ASP A  40       2.939   3.068  -5.750  1.00  0.00           C  
ATOM    291  OD1 ASP A  40       2.295   4.122  -5.637  1.00  0.00           O  
ATOM    292  OD2 ASP A  40       2.844   2.270  -6.759  1.00  0.00           O  
ATOM    293  N   ARG A  41       1.508   0.237  -3.729  1.00  0.00           N  
ATOM    294  CA  ARG A  41       0.855  -0.974  -4.198  1.00  0.00           C  
ATOM    295  C   ARG A  41       1.338  -2.181  -3.390  1.00  0.00           C  
ATOM    296  O   ARG A  41       1.107  -3.324  -3.780  1.00  0.00           O  
ATOM    297  CB  ARG A  41       1.141  -1.214  -5.681  1.00  0.00           C  
ATOM    298  CG  ARG A  41      -0.098  -1.757  -6.397  1.00  0.00           C  
ATOM    299  CD  ARG A  41       0.295  -2.710  -7.527  1.00  0.00           C  
ATOM    300  NE  ARG A  41       0.174  -2.023  -8.832  1.00  0.00           N  
ATOM    301  CZ  ARG A  41       1.228  -1.621  -9.574  1.00  0.00           C  
ATOM    302  NH1 ARG A  41       1.784  -2.478 -10.412  1.00  0.00           N  
ATOM    303  NH2 ARG A  41       1.705  -0.364  -9.464  1.00  0.00           N  
ATOM    304  N   CYS A  42       1.997  -1.885  -2.281  1.00  0.00           N  
ATOM    305  CA  CYS A  42       2.512  -2.933  -1.415  1.00  0.00           C  
ATOM    306  C   CYS A  42       3.645  -3.651  -2.151  1.00  0.00           C  
ATOM    307  O   CYS A  42       3.496  -4.805  -2.548  1.00  0.00           O  
ATOM    308  CB  CYS A  42       1.411  -3.900  -0.979  1.00  0.00           C  
ATOM    309  SG  CYS A  42      -0.205  -3.115  -0.624  1.00  0.00           S  
ATOM    310  N   GLN A  43       4.750  -2.938  -2.310  1.00  0.00           N  
ATOM    311  CA  GLN A  43       5.906  -3.493  -2.992  1.00  0.00           C  
ATOM    312  C   GLN A  43       7.114  -3.520  -2.054  1.00  0.00           C  
ATOM    313  O   GLN A  43       7.836  -4.514  -1.991  1.00  0.00           O  
ATOM    314  CB  GLN A  43       6.221  -2.707  -4.266  1.00  0.00           C  
ATOM    315  CG  GLN A  43       7.514  -3.207  -4.913  1.00  0.00           C  
ATOM    316  CD  GLN A  43       7.419  -4.696  -5.251  1.00  0.00           C  
ATOM    317  OE1 GLN A  43       7.430  -5.099  -6.403  1.00  0.00           O  
ATOM    318  NE2 GLN A  43       7.325  -5.486  -4.186  1.00  0.00           N  
ATOM    319  N   THR A  44       7.298  -2.414  -1.346  1.00  0.00           N  
ATOM    320  CA  THR A  44       8.406  -2.299  -0.413  1.00  0.00           C  
ATOM    321  C   THR A  44       8.235  -3.287   0.742  1.00  0.00           C  
ATOM    322  O   THR A  44       7.921  -2.891   1.863  1.00  0.00           O  
ATOM    323  CB  THR A  44       8.489  -0.841   0.042  1.00  0.00           C  
ATOM    324  OG1 THR A  44       8.696  -0.111  -1.164  1.00  0.00           O  
ATOM    325  CG2 THR A  44       9.746  -0.557   0.869  1.00  0.00           C  
ATOM    326  N   ARG A  45       8.451  -4.557   0.430  1.00  0.00           N  
ATOM    327  CA  ARG A  45       8.325  -5.604   1.427  1.00  0.00           C  
ATOM    328  C   ARG A  45       9.520  -5.575   2.383  1.00  0.00           C  
ATOM    329  O   ARG A  45      10.592  -6.084   2.059  1.00  0.00           O  
ATOM    330  CB  ARG A  45       8.242  -6.984   0.769  1.00  0.00           C  
ATOM    331  CG  ARG A  45       8.148  -8.088   1.824  1.00  0.00           C  
ATOM    332  CD  ARG A  45       8.207  -9.473   1.175  1.00  0.00           C  
ATOM    333  NE  ARG A  45       9.541  -9.691   0.568  1.00  0.00           N  
ATOM    334  CZ  ARG A  45       9.748  -9.901  -0.749  1.00  0.00           C  
ATOM    335  NH1 ARG A  45       9.618 -11.123  -1.230  1.00  0.00           N  
ATOM    336  NH2 ARG A  45      10.083  -8.875  -1.561  1.00  0.00           N  
ATOM    337  N   ASP A  46       9.295  -4.971   3.541  1.00  0.00           N  
ATOM    338  CA  ASP A  46      10.340  -4.866   4.545  1.00  0.00           C  
ATOM    339  C   ASP A  46      10.595  -6.246   5.155  1.00  0.00           C  
ATOM    340  O   ASP A  46      10.531  -7.258   4.459  1.00  0.00           O  
ATOM    341  CB  ASP A  46       9.926  -3.920   5.674  1.00  0.00           C  
ATOM    342  CG  ASP A  46       9.272  -2.616   5.216  1.00  0.00           C  
ATOM    343  OD1 ASP A  46       8.051  -2.730   4.815  1.00  0.00           O  
ATOM    344  OD2 ASP A  46       9.895  -1.543   5.241  1.00  0.00           O  
ATOM    345  N   LEU A  47      10.877  -6.243   6.449  1.00  0.00           N  
ATOM    346  CA  LEU A  47      11.141  -7.482   7.160  1.00  0.00           C  
ATOM    347  C   LEU A  47       9.839  -8.004   7.770  1.00  0.00           C  
ATOM    348  O   LEU A  47       9.666  -9.210   7.934  1.00  0.00           O  
ATOM    349  CB  LEU A  47      12.262  -7.284   8.184  1.00  0.00           C  
ATOM    350  CG  LEU A  47      13.307  -6.222   7.837  1.00  0.00           C  
ATOM    351  CD1 LEU A  47      14.445  -6.217   8.859  1.00  0.00           C  
ATOM    352  CD2 LEU A  47      13.819  -6.403   6.407  1.00  0.00           C  
ATOM    353  N   ARG A  48       8.955  -7.069   8.086  1.00  0.00           N  
ATOM    354  CA  ARG A  48       7.673  -7.418   8.672  1.00  0.00           C  
ATOM    355  C   ARG A  48       7.848  -7.792  10.147  1.00  0.00           C  
ATOM    356  O   ARG A  48       7.669  -8.949  10.522  1.00  0.00           O  
ATOM    357  CB  ARG A  48       7.028  -8.591   7.930  1.00  0.00           C  
ATOM    358  CG  ARG A  48       5.591  -8.260   7.524  1.00  0.00           C  
ATOM    359  CD  ARG A  48       5.198  -8.999   6.243  1.00  0.00           C  
ATOM    360  NE  ARG A  48       3.726  -9.020   6.103  1.00  0.00           N  
ATOM    361  CZ  ARG A  48       3.001 -10.142   5.904  1.00  0.00           C  
ATOM    362  NH1 ARG A  48       3.093 -10.820   4.741  1.00  0.00           N  
ATOM    363  NH2 ARG A  48       2.200 -10.564   6.866  1.00  0.00           N  
ATOM    364  N   TRP A  49       8.195  -6.789  10.941  1.00  0.00           N  
ATOM    365  CA  TRP A  49       8.396  -6.998  12.364  1.00  0.00           C  
ATOM    366  C   TRP A  49       7.288  -7.926  12.867  1.00  0.00           C  
ATOM    367  O   TRP A  49       6.127  -7.772  12.494  1.00  0.00           O  
ATOM    368  CB  TRP A  49       8.441  -5.665  13.112  1.00  0.00           C  
ATOM    369  CG  TRP A  49       7.087  -4.963  13.220  1.00  0.00           C  
ATOM    370  CD1 TRP A  49       5.951  -5.437  13.749  1.00  0.00           C  
ATOM    371  CD2 TRP A  49       6.770  -3.632  12.762  1.00  0.00           C  
ATOM    372  NE1 TRP A  49       4.930  -4.514  13.666  1.00  0.00           N  
ATOM    373  CE2 TRP A  49       5.443  -3.381  13.048  1.00  0.00           C  
ATOM    374  CE3 TRP A  49       7.578  -2.671  12.128  1.00  0.00           C  
ATOM    375  CZ2 TRP A  49       4.806  -2.173  12.735  1.00  0.00           C  
ATOM    376  CZ3 TRP A  49       6.926  -1.469  11.822  1.00  0.00           C  
ATOM    377  CH2 TRP A  49       5.591  -1.201  12.103  1.00  0.00           C  
ATOM    378  N   TRP A  50       7.686  -8.871  13.704  1.00  0.00           N  
ATOM    379  CA  TRP A  50       6.742  -9.825  14.262  1.00  0.00           C  
ATOM    380  C   TRP A  50       7.237 -10.220  15.656  1.00  0.00           C  
ATOM    381  O   TRP A  50       8.210  -9.658  16.156  1.00  0.00           O  
ATOM    382  CB  TRP A  50       6.560 -11.025  13.331  1.00  0.00           C  
ATOM    383  CG  TRP A  50       5.740 -10.719  12.077  1.00  0.00           C  
ATOM    384  CD1 TRP A  50       4.595 -10.027  11.988  1.00  0.00           C  
ATOM    385  CD2 TRP A  50       6.048 -11.125  10.727  1.00  0.00           C  
ATOM    386  NE1 TRP A  50       4.145  -9.959  10.684  1.00  0.00           N  
ATOM    387  CE2 TRP A  50       5.057 -10.648   9.893  1.00  0.00           C  
ATOM    388  CE3 TRP A  50       7.130 -11.872  10.225  1.00  0.00           C  
ATOM    389  CZ2 TRP A  50       5.049 -10.863   8.511  1.00  0.00           C  
ATOM    390  CZ3 TRP A  50       7.106 -12.077   8.841  1.00  0.00           C  
ATOM    391  CH2 TRP A  50       6.116 -11.603   7.989  1.00  0.00           C  
ATOM    392  N   GLU A  51       6.544 -11.185  16.244  1.00  0.00           N  
ATOM    393  CA  GLU A  51       6.901 -11.662  17.568  1.00  0.00           C  
ATOM    394  C   GLU A  51       7.128 -13.174  17.545  1.00  0.00           C  
ATOM    395  O   GLU A  51       6.510 -13.886  16.754  1.00  0.00           O  
ATOM    396  CB  GLU A  51       5.828 -11.284  18.593  1.00  0.00           C  
ATOM    397  CG  GLU A  51       4.473 -11.069  17.915  1.00  0.00           C  
ATOM    398  CD  GLU A  51       3.341 -11.056  18.944  1.00  0.00           C  
ATOM    399  OE1 GLU A  51       3.254 -10.122  19.756  1.00  0.00           O  
ATOM    400  OE2 GLU A  51       2.534 -12.059  18.881  1.00  0.00           O  
ATOM    401  N   LEU A  52       8.017 -13.621  18.421  1.00  0.00           N  
ATOM    402  CA  LEU A  52       8.335 -15.035  18.510  1.00  0.00           C  
ATOM    403  C   LEU A  52       8.553 -15.412  19.976  1.00  0.00           C  
ATOM    404  O   LEU A  52       8.847 -14.553  20.805  1.00  0.00           O  
ATOM    405  CB  LEU A  52       9.518 -15.377  17.604  1.00  0.00           C  
ATOM    406  CG  LEU A  52      10.908 -15.135  18.197  1.00  0.00           C  
ATOM    407  CD1 LEU A  52      11.033 -13.708  18.734  1.00  0.00           C  
ATOM    408  CD2 LEU A  52      11.240 -16.181  19.262  1.00  0.00           C  
ATOM    409  N   ARG A  53       8.402 -16.699  20.253  1.00  0.00           N  
ATOM    410  CA  ARG A  53       8.581 -17.202  21.604  1.00  0.00           C  
ATOM    411  C   ARG A  53       9.098 -18.641  21.573  1.00  0.00           C  
ATOM    412  O   ARG A  53       9.505 -19.135  20.522  1.00  0.00           O  
ATOM    413  CB  ARG A  53       7.266 -17.154  22.387  1.00  0.00           C  
ATOM    414  CG  ARG A  53       7.506 -17.409  23.876  1.00  0.00           C  
ATOM    415  CD  ARG A  53       6.898 -18.745  24.310  1.00  0.00           C  
ATOM    416  NE  ARG A  53       5.423 -18.637  24.366  1.00  0.00           N  
ATOM    417  CZ  ARG A  53       4.728 -18.345  25.484  1.00  0.00           C  
ATOM    418  NH1 ARG A  53       4.349 -19.326  26.330  1.00  0.00           N  
ATOM    419  NH2 ARG A  53       4.423 -17.086  25.739  1.00  0.00           N  
ATOM    420  OXT ARG A  53       9.065 -19.256  22.706  1.00  0.00           O  
TER     421      ARG A  53                                                      
ENDMDL                                                                          
