# Supplementary material for: Comparative Performance of High-Throughput Methods for Protein pKa Predictions
Source: J Chem Inf Model. 2023 Aug 8;63(16):5169–81. doi: 10.1021/acs.jcim.3c00165 (PMC10466379; doi:10.1021/acs.jcim.3c00165)
Supplement: Supplementary file 3 — ci3c00165_si_003.zip [file ci3c00165_si_003.zip › curated_pdbs/1egf_curated_28.pdb]

MODEL       12                                                                  
ATOM      1  N   ASN A   1      -6.400  11.958  -0.350  1.00  0.00           N  
ATOM      2  CA  ASN A   1      -7.355  10.877  -0.176  1.00  0.00           C  
ATOM      3  C   ASN A   1      -6.870   9.645  -0.943  1.00  0.00           C  
ATOM      4  O   ASN A   1      -6.395   9.759  -2.072  1.00  0.00           O  
ATOM      5  CB  ASN A   1      -8.729  11.263  -0.725  1.00  0.00           C  
ATOM      6  CG  ASN A   1      -8.612  11.854  -2.131  1.00  0.00           C  
ATOM      7  OD1 ASN A   1      -8.227  12.995  -2.324  1.00  0.00           O  
ATOM      8  ND2 ASN A   1      -8.966  11.015  -3.102  1.00  0.00           N  
ATOM      9  H1  ASN A   1      -5.983  11.952  -1.274  1.00  0.00           H  
ATOM     10  H2  ASN A   1      -6.829  12.868  -0.228  1.00  0.00           H  
ATOM     11  HA  ASN A   1      -7.402  10.707   0.899  1.00  0.00           H  
ATOM     12  HB2 ASN A   1      -9.376  10.386  -0.748  1.00  0.00           H  
ATOM     13  HB3 ASN A   1      -9.200  11.989  -0.060  1.00  0.00           H  
ATOM     14 HD21 ASN A   1      -9.222  10.074  -2.880  1.00  0.00           H  
ATOM     15 HD22 ASN A   1      -8.974  11.326  -4.052  1.00  0.00           H  
ATOM     16  N   SER A   2      -7.005   8.495  -0.298  1.00  0.00           N  
ATOM     17  CA  SER A   2      -6.637   7.238  -0.926  1.00  0.00           C  
ATOM     18  C   SER A   2      -7.659   6.873  -2.005  1.00  0.00           C  
ATOM     19  O   SER A   2      -8.741   6.377  -1.697  1.00  0.00           O  
ATOM     20  CB  SER A   2      -6.534   6.115   0.108  1.00  0.00           C  
ATOM     21  OG  SER A   2      -5.597   6.422   1.137  1.00  0.00           O  
ATOM     22  H   SER A   2      -7.358   8.415   0.634  1.00  0.00           H  
ATOM     23  HA  SER A   2      -5.658   7.412  -1.370  1.00  0.00           H  
ATOM     24  HB2 SER A   2      -7.514   5.939   0.551  1.00  0.00           H  
ATOM     25  HB3 SER A   2      -6.238   5.191  -0.388  1.00  0.00           H  
ATOM     26  HG  SER A   2      -5.517   5.650   1.767  1.00  0.00           H  
ATOM     27  N   TYR A   3      -7.279   7.134  -3.247  1.00  0.00           N  
ATOM     28  CA  TYR A   3      -8.172   6.895  -4.368  1.00  0.00           C  
ATOM     29  C   TYR A   3      -7.789   5.611  -5.108  1.00  0.00           C  
ATOM     30  O   TYR A   3      -6.615   5.380  -5.395  1.00  0.00           O  
ATOM     31  CB  TYR A   3      -7.993   8.085  -5.311  1.00  0.00           C  
ATOM     32  CG  TYR A   3      -8.671   7.910  -6.671  1.00  0.00           C  
ATOM     33  CD1 TYR A   3     -10.022   8.157  -6.805  1.00  0.00           C  
ATOM     34  CD2 TYR A   3      -7.932   7.504  -7.764  1.00  0.00           C  
ATOM     35  CE1 TYR A   3     -10.661   7.991  -8.086  1.00  0.00           C  
ATOM     36  CE2 TYR A   3      -8.571   7.339  -9.044  1.00  0.00           C  
ATOM     37  CZ  TYR A   3      -9.904   7.591  -9.141  1.00  0.00           C  
ATOM     38  OH  TYR A   3     -10.506   7.434 -10.350  1.00  0.00           O  
ATOM     39  H   TYR A   3      -6.381   7.500  -3.491  1.00  0.00           H  
ATOM     40  HA  TYR A   3      -9.184   6.791  -3.976  1.00  0.00           H  
ATOM     41  HB2 TYR A   3      -8.390   8.979  -4.831  1.00  0.00           H  
ATOM     42  HB3 TYR A   3      -6.927   8.256  -5.467  1.00  0.00           H  
ATOM     43  HD1 TYR A   3     -10.606   8.478  -5.942  1.00  0.00           H  
ATOM     44  HD2 TYR A   3      -6.865   7.308  -7.658  1.00  0.00           H  
ATOM     45  HE1 TYR A   3     -11.728   8.184  -8.205  1.00  0.00           H  
ATOM     46  HE2 TYR A   3      -7.999   7.019  -9.915  1.00  0.00           H  
ATOM     47  HH  TYR A   3     -11.490   7.591 -10.264  1.00  0.00           H  
ATOM     48  N   PRO A   4      -8.769   4.756  -5.432  1.00  0.00           N  
ATOM     49  CA  PRO A   4      -8.488   3.543  -6.204  1.00  0.00           C  
ATOM     50  C   PRO A   4      -8.094   3.852  -7.639  1.00  0.00           C  
ATOM     51  O   PRO A   4      -8.910   4.340  -8.419  1.00  0.00           O  
ATOM     52  CB  PRO A   4      -9.798   2.755  -6.131  1.00  0.00           C  
ATOM     53  CG  PRO A   4     -10.844   3.819  -5.955  1.00  0.00           C  
ATOM     54  CD  PRO A   4     -10.200   4.868  -5.095  1.00  0.00           C  
ATOM     55  HA  PRO A   4      -7.632   3.018  -5.781  1.00  0.00           H  
ATOM     56  HB2 PRO A   4      -9.966   2.175  -7.039  1.00  0.00           H  
ATOM     57  HB3 PRO A   4      -9.797   2.052  -5.299  1.00  0.00           H  
ATOM     58  HG2 PRO A   4     -11.151   4.231  -6.916  1.00  0.00           H  
ATOM     59  HG3 PRO A   4     -11.739   3.415  -5.481  1.00  0.00           H  
ATOM     60  HD2 PRO A   4     -10.588   5.862  -5.315  1.00  0.00           H  
ATOM     61  HD3 PRO A   4     -10.380   4.684  -4.036  1.00  0.00           H  
ATOM     62  N   GLY A   5      -6.842   3.555  -7.953  1.00  0.00           N  
ATOM     63  CA  GLY A   5      -6.318   3.825  -9.280  1.00  0.00           C  
ATOM     64  C   GLY A   5      -4.925   3.216  -9.455  1.00  0.00           C  
ATOM     65  O   GLY A   5      -4.204   3.019  -8.479  1.00  0.00           O  
ATOM     66  H   GLY A   5      -6.191   3.138  -7.318  1.00  0.00           H  
ATOM     67  HA2 GLY A   5      -6.994   3.417 -10.031  1.00  0.00           H  
ATOM     68  HA3 GLY A   5      -6.272   4.902  -9.444  1.00  0.00           H  
ATOM     69  N   CYS A   6      -4.590   2.936 -10.706  1.00  0.00           N  
ATOM     70  CA  CYS A   6      -3.293   2.362 -11.022  1.00  0.00           C  
ATOM     71  C   CYS A   6      -3.223   2.137 -12.534  1.00  0.00           C  
ATOM     72  O   CYS A   6      -3.789   1.173 -13.048  1.00  0.00           O  
ATOM     73  CB  CYS A   6      -3.039   1.072 -10.240  1.00  0.00           C  
ATOM     74  SG  CYS A   6      -2.059   1.283  -8.709  1.00  0.00           S  
ATOM     75  H   CYS A   6      -5.186   3.094 -11.493  1.00  0.00           H  
ATOM     76  HA  CYS A   6      -2.544   3.087 -10.704  1.00  0.00           H  
ATOM     77  HB2 CYS A   6      -3.999   0.625  -9.982  1.00  0.00           H  
ATOM     78  HB3 CYS A   6      -2.524   0.365 -10.890  1.00  0.00           H  
ATOM     79  N   PRO A   7      -2.531   3.016 -13.270  1.00  0.00           N  
ATOM     80  CA  PRO A   7      -2.484   2.907 -14.730  1.00  0.00           C  
ATOM     81  C   PRO A   7      -1.699   1.691 -15.192  1.00  0.00           C  
ATOM     82  O   PRO A   7      -1.310   0.854 -14.379  1.00  0.00           O  
ATOM     83  CB  PRO A   7      -1.818   4.213 -15.170  1.00  0.00           C  
ATOM     84  CG  PRO A   7      -0.967   4.593 -13.992  1.00  0.00           C  
ATOM     85  CD  PRO A   7      -1.749   4.169 -12.783  1.00  0.00           C  
ATOM     86  HA  PRO A   7      -3.489   2.765 -15.129  1.00  0.00           H  
ATOM     87  HB2 PRO A   7      -1.219   4.074 -16.069  1.00  0.00           H  
ATOM     88  HB3 PRO A   7      -2.556   4.982 -15.395  1.00  0.00           H  
ATOM     89  HG2 PRO A   7       0.000   4.093 -14.029  1.00  0.00           H  
ATOM     90  HG3 PRO A   7      -0.771   5.665 -13.979  1.00  0.00           H  
ATOM     91  HD2 PRO A   7      -1.094   3.891 -11.958  1.00  0.00           H  
ATOM     92  HD3 PRO A   7      -2.395   4.969 -12.422  1.00  0.00           H  
ATOM     93  N   SER A   8      -1.485   1.626 -16.498  1.00  0.00           N  
ATOM     94  CA  SER A   8      -0.778   0.500 -17.085  1.00  0.00           C  
ATOM     95  C   SER A   8       0.683   0.506 -16.631  1.00  0.00           C  
ATOM     96  O   SER A   8       1.342  -0.533 -16.637  1.00  0.00           O  
ATOM     97  CB  SER A   8      -0.859   0.535 -18.612  1.00  0.00           C  
ATOM     98  OG  SER A   8      -2.205   0.599 -19.075  1.00  0.00           O  
ATOM     99  H   SER A   8      -1.785   2.323 -17.149  1.00  0.00           H  
ATOM    100  HA  SER A   8      -1.290  -0.387 -16.716  1.00  0.00           H  
ATOM    101  HB2 SER A   8      -0.307   1.399 -18.986  1.00  0.00           H  
ATOM    102  HB3 SER A   8      -0.376  -0.353 -19.022  1.00  0.00           H  
ATOM    103  HG  SER A   8      -2.225   0.577 -20.073  1.00  0.00           H  
ATOM    104  N   SER A   9       1.147   1.687 -16.248  1.00  0.00           N  
ATOM    105  CA  SER A   9       2.515   1.839 -15.785  1.00  0.00           C  
ATOM    106  C   SER A   9       2.649   1.294 -14.362  1.00  0.00           C  
ATOM    107  O   SER A   9       3.751   1.226 -13.819  1.00  0.00           O  
ATOM    108  CB  SER A   9       2.953   3.304 -15.835  1.00  0.00           C  
ATOM    109  OG  SER A   9       1.887   4.192 -15.509  1.00  0.00           O  
ATOM    110  H   SER A   9       0.605   2.528 -16.252  1.00  0.00           H  
ATOM    111  HA  SER A   9       3.121   1.255 -16.477  1.00  0.00           H  
ATOM    112  HB2 SER A   9       3.779   3.459 -15.141  1.00  0.00           H  
ATOM    113  HB3 SER A   9       3.327   3.537 -16.831  1.00  0.00           H  
ATOM    114  HG  SER A   9       2.221   5.134 -15.488  1.00  0.00           H  
ATOM    115  N   TYR A  10       1.511   0.918 -13.797  1.00  0.00           N  
ATOM    116  CA  TYR A  10       1.490   0.361 -12.454  1.00  0.00           C  
ATOM    117  C   TYR A  10       0.728  -0.965 -12.422  1.00  0.00           C  
ATOM    118  O   TYR A  10      -0.431  -1.010 -12.014  1.00  0.00           O  
ATOM    119  CB  TYR A  10       0.750   1.381 -11.586  1.00  0.00           C  
ATOM    120  CG  TYR A  10       1.610   2.572 -11.157  1.00  0.00           C  
ATOM    121  CD1 TYR A  10       2.030   3.493 -12.095  1.00  0.00           C  
ATOM    122  CD2 TYR A  10       1.963   2.725  -9.832  1.00  0.00           C  
ATOM    123  CE1 TYR A  10       2.838   4.614 -11.691  1.00  0.00           C  
ATOM    124  CE2 TYR A  10       2.772   3.846  -9.428  1.00  0.00           C  
ATOM    125  CZ  TYR A  10       3.169   4.736 -10.377  1.00  0.00           C  
ATOM    126  OH  TYR A  10       3.933   5.794  -9.995  1.00  0.00           O  
ATOM    127  H   TYR A  10       0.617   0.988 -14.239  1.00  0.00           H  
ATOM    128  HA  TYR A  10       2.521   0.187 -12.146  1.00  0.00           H  
ATOM    129  HB2 TYR A  10      -0.116   1.751 -12.136  1.00  0.00           H  
ATOM    130  HB3 TYR A  10       0.372   0.879 -10.697  1.00  0.00           H  
ATOM    131  HD1 TYR A  10       1.750   3.373 -13.141  1.00  0.00           H  
ATOM    132  HD2 TYR A  10       1.631   1.998  -9.091  1.00  0.00           H  
ATOM    133  HE1 TYR A  10       3.177   5.350 -12.421  1.00  0.00           H  
ATOM    134  HE2 TYR A  10       3.058   3.979  -8.385  1.00  0.00           H  
ATOM    135  HH  TYR A  10       4.093   6.399 -10.775  1.00  0.00           H  
ATOM    136  N   ASP A  11       1.410  -2.014 -12.860  1.00  0.00           N  
ATOM    137  CA  ASP A  11       0.793  -3.326 -12.946  1.00  0.00           C  
ATOM    138  C   ASP A  11       0.751  -3.959 -11.554  1.00  0.00           C  
ATOM    139  O   ASP A  11       1.394  -4.980 -11.314  1.00  0.00           O  
ATOM    140  CB  ASP A  11       1.593  -4.252 -13.863  1.00  0.00           C  
ATOM    141  CG  ASP A  11       0.969  -5.629 -14.097  1.00  0.00           C  
ATOM    142  OD1 ASP A  11       1.674  -6.647 -14.166  1.00  0.00           O  
ATOM    143  OD2 ASP A  11      -0.316  -5.633 -14.211  1.00  0.00           O  
ATOM    144  H   ASP A  11       2.367  -1.977 -13.150  1.00  0.00           H  
ATOM    145  HA  ASP A  11      -0.203  -3.147 -13.353  1.00  0.00           H  
ATOM    146  HB2 ASP A  11       1.723  -3.761 -14.828  1.00  0.00           H  
ATOM    147  HB3 ASP A  11       2.589  -4.388 -13.439  1.00  0.00           H  
ATOM    148  HD2 ASP A  11      -0.644  -6.567 -14.348  1.00  0.00           H  
ATOM    149  N   GLY A  12      -0.010  -3.327 -10.674  1.00  0.00           N  
ATOM    150  CA  GLY A  12      -0.191  -3.848  -9.330  1.00  0.00           C  
ATOM    151  C   GLY A  12       0.561  -2.996  -8.305  1.00  0.00           C  
ATOM    152  O   GLY A  12       0.028  -2.682  -7.242  1.00  0.00           O  
ATOM    153  H   GLY A  12      -0.498  -2.475 -10.866  1.00  0.00           H  
ATOM    154  HA2 GLY A  12      -1.252  -3.866  -9.083  1.00  0.00           H  
ATOM    155  HA3 GLY A  12       0.165  -4.877  -9.284  1.00  0.00           H  
ATOM    156  N   TYR A  13       1.789  -2.646  -8.662  1.00  0.00           N  
ATOM    157  CA  TYR A  13       2.636  -1.874  -7.769  1.00  0.00           C  
ATOM    158  C   TYR A  13       2.658  -2.487  -6.368  1.00  0.00           C  
ATOM    159  O   TYR A  13       2.983  -1.809  -5.394  1.00  0.00           O  
ATOM    160  CB  TYR A  13       2.009  -0.481  -7.693  1.00  0.00           C  
ATOM    161  CG  TYR A  13       2.964   0.605  -7.195  1.00  0.00           C  
ATOM    162  CD1 TYR A  13       4.071   0.947  -7.945  1.00  0.00           C  
ATOM    163  CD2 TYR A  13       2.720   1.243  -5.995  1.00  0.00           C  
ATOM    164  CE1 TYR A  13       4.969   1.970  -7.477  1.00  0.00           C  
ATOM    165  CE2 TYR A  13       3.618   2.266  -5.528  1.00  0.00           C  
ATOM    166  CZ  TYR A  13       4.700   2.579  -6.291  1.00  0.00           C  
ATOM    167  OH  TYR A  13       5.549   3.545  -5.849  1.00  0.00           O  
ATOM    168  H   TYR A  13       2.204  -2.882  -9.540  1.00  0.00           H  
ATOM    169  HA  TYR A  13       3.647  -1.880  -8.176  1.00  0.00           H  
ATOM    170  HB2 TYR A  13       1.644  -0.204  -8.682  1.00  0.00           H  
ATOM    171  HB3 TYR A  13       1.143  -0.519  -7.032  1.00  0.00           H  
ATOM    172  HD1 TYR A  13       4.264   0.444  -8.892  1.00  0.00           H  
ATOM    173  HD2 TYR A  13       1.845   0.972  -5.403  1.00  0.00           H  
ATOM    174  HE1 TYR A  13       5.847   2.250  -8.060  1.00  0.00           H  
ATOM    175  HE2 TYR A  13       3.437   2.777  -4.582  1.00  0.00           H  
ATOM    176  HH  TYR A  13       6.311   3.648  -6.487  1.00  0.00           H  
ATOM    177  N   CYS A  14       2.309  -3.765  -6.310  1.00  0.00           N  
ATOM    178  CA  CYS A  14       2.214  -4.457  -5.035  1.00  0.00           C  
ATOM    179  C   CYS A  14       2.940  -5.798  -5.163  1.00  0.00           C  
ATOM    180  O   CYS A  14       2.747  -6.523  -6.137  1.00  0.00           O  
ATOM    181  CB  CYS A  14       0.760  -4.636  -4.596  1.00  0.00           C  
ATOM    182  SG  CYS A  14      -0.217  -3.090  -4.526  1.00  0.00           S  
ATOM    183  H   CYS A  14       2.093  -4.322  -7.111  1.00  0.00           H  
ATOM    184  HA  CYS A  14       2.701  -3.822  -4.297  1.00  0.00           H  
ATOM    185  HB2 CYS A  14       0.271  -5.328  -5.281  1.00  0.00           H  
ATOM    186  HB3 CYS A  14       0.747  -5.101  -3.610  1.00  0.00           H  
ATOM    187  N   LEU A  15       3.763  -6.086  -4.165  1.00  0.00           N  
ATOM    188  CA  LEU A  15       4.440  -7.369  -4.100  1.00  0.00           C  
ATOM    189  C   LEU A  15       4.239  -7.978  -2.711  1.00  0.00           C  
ATOM    190  O   LEU A  15       3.834  -7.285  -1.778  1.00  0.00           O  
ATOM    191  CB  LEU A  15       5.910  -7.220  -4.498  1.00  0.00           C  
ATOM    192  CG  LEU A  15       6.483  -5.803  -4.432  1.00  0.00           C  
ATOM    193  CD1 LEU A  15       5.760  -4.873  -5.408  1.00  0.00           C  
ATOM    194  CD2 LEU A  15       6.453  -5.267  -2.999  1.00  0.00           C  
ATOM    195  H   LEU A  15       3.968  -5.461  -3.411  1.00  0.00           H  
ATOM    196  HA  LEU A  15       3.971  -8.023  -4.835  1.00  0.00           H  
ATOM    197  HB2 LEU A  15       6.508  -7.863  -3.853  1.00  0.00           H  
ATOM    198  HB3 LEU A  15       6.029  -7.592  -5.516  1.00  0.00           H  
ATOM    199  HG  LEU A  15       7.528  -5.842  -4.739  1.00  0.00           H  
ATOM    200 HD11 LEU A  15       5.271  -5.466  -6.181  1.00  0.00           H  
ATOM    201 HD12 LEU A  15       5.012  -4.292  -4.870  1.00  0.00           H  
ATOM    202 HD13 LEU A  15       6.480  -4.198  -5.870  1.00  0.00           H  
ATOM    203 HD21 LEU A  15       5.660  -5.764  -2.442  1.00  0.00           H  
ATOM    204 HD22 LEU A  15       7.412  -5.459  -2.519  1.00  0.00           H  
ATOM    205 HD23 LEU A  15       6.264  -4.193  -3.018  1.00  0.00           H  
ATOM    206  N   ASN A  16       4.530  -9.267  -2.617  1.00  0.00           N  
ATOM    207  CA  ASN A  16       4.381  -9.978  -1.358  1.00  0.00           C  
ATOM    208  C   ASN A  16       2.913 -10.365  -1.167  1.00  0.00           C  
ATOM    209  O   ASN A  16       2.604 -11.521  -0.883  1.00  0.00           O  
ATOM    210  CB  ASN A  16       4.797  -9.099  -0.176  1.00  0.00           C  
ATOM    211  CG  ASN A  16       6.104  -8.363  -0.474  1.00  0.00           C  
ATOM    212  OD1 ASN A  16       6.175  -7.145  -0.471  1.00  0.00           O  
ATOM    213  ND2 ASN A  16       7.132  -9.167  -0.729  1.00  0.00           N  
ATOM    214  H   ASN A  16       4.862  -9.823  -3.379  1.00  0.00           H  
ATOM    215  HA  ASN A  16       5.034 -10.847  -1.441  1.00  0.00           H  
ATOM    216  HB2 ASN A  16       4.008  -8.377   0.039  1.00  0.00           H  
ATOM    217  HB3 ASN A  16       4.916  -9.715   0.715  1.00  0.00           H  
ATOM    218 HD21 ASN A  16       7.019 -10.159  -0.661  1.00  0.00           H  
ATOM    219 HD22 ASN A  16       8.017  -8.781  -0.988  1.00  0.00           H  
ATOM    220  N   GLY A  17       2.048  -9.375  -1.330  1.00  0.00           N  
ATOM    221  CA  GLY A  17       0.621  -9.594  -1.168  1.00  0.00           C  
ATOM    222  C   GLY A  17      -0.089  -8.305  -0.752  1.00  0.00           C  
ATOM    223  O   GLY A  17      -0.267  -8.044   0.437  1.00  0.00           O  
ATOM    224  H   GLY A  17       2.307  -8.439  -1.569  1.00  0.00           H  
ATOM    225  HA2 GLY A  17       0.196  -9.962  -2.102  1.00  0.00           H  
ATOM    226  HA3 GLY A  17       0.451 -10.366  -0.415  1.00  0.00           H  
ATOM    227  N   GLY A  18      -0.475  -7.530  -1.755  1.00  0.00           N  
ATOM    228  CA  GLY A  18      -1.201  -6.296  -1.511  1.00  0.00           C  
ATOM    229  C   GLY A  18      -1.987  -5.867  -2.751  1.00  0.00           C  
ATOM    230  O   GLY A  18      -1.745  -6.367  -3.848  1.00  0.00           O  
ATOM    231  H   GLY A  18      -0.302  -7.735  -2.719  1.00  0.00           H  
ATOM    232  HA2 GLY A  18      -1.884  -6.430  -0.672  1.00  0.00           H  
ATOM    233  HA3 GLY A  18      -0.502  -5.508  -1.229  1.00  0.00           H  
ATOM    234  N   VAL A  19      -2.914  -4.945  -2.536  1.00  0.00           N  
ATOM    235  CA  VAL A  19      -3.745  -4.451  -3.620  1.00  0.00           C  
ATOM    236  C   VAL A  19      -3.325  -3.023  -3.971  1.00  0.00           C  
ATOM    237  O   VAL A  19      -2.885  -2.270  -3.103  1.00  0.00           O  
ATOM    238  CB  VAL A  19      -5.223  -4.564  -3.239  1.00  0.00           C  
ATOM    239  CG1 VAL A  19      -6.117  -3.976  -4.333  1.00  0.00           C  
ATOM    240  CG2 VAL A  19      -5.604  -6.014  -2.940  1.00  0.00           C  
ATOM    241  H   VAL A  19      -3.100  -4.537  -1.642  1.00  0.00           H  
ATOM    242  HA  VAL A  19      -3.571  -5.091  -4.485  1.00  0.00           H  
ATOM    243  HB  VAL A  19      -5.380  -3.982  -2.331  1.00  0.00           H  
ATOM    244 HG11 VAL A  19      -5.862  -4.428  -5.292  1.00  0.00           H  
ATOM    245 HG12 VAL A  19      -7.162  -4.184  -4.099  1.00  0.00           H  
ATOM    246 HG13 VAL A  19      -5.965  -2.899  -4.388  1.00  0.00           H  
ATOM    247 HG21 VAL A  19      -5.396  -6.633  -3.813  1.00  0.00           H  
ATOM    248 HG22 VAL A  19      -5.022  -6.375  -2.092  1.00  0.00           H  
ATOM    249 HG23 VAL A  19      -6.666  -6.069  -2.701  1.00  0.00           H  
ATOM    250  N   CYS A  20      -3.475  -2.691  -5.245  1.00  0.00           N  
ATOM    251  CA  CYS A  20      -3.041  -1.396  -5.738  1.00  0.00           C  
ATOM    252  C   CYS A  20      -4.044  -0.341  -5.264  1.00  0.00           C  
ATOM    253  O   CYS A  20      -5.253  -0.550  -5.343  1.00  0.00           O  
ATOM    254  CB  CYS A  20      -2.885  -1.392  -7.259  1.00  0.00           C  
ATOM    255  SG  CYS A  20      -1.537  -0.328  -7.891  1.00  0.00           S  
ATOM    256  H   CYS A  20      -3.884  -3.290  -5.934  1.00  0.00           H  
ATOM    257  HA  CYS A  20      -2.056  -1.213  -5.309  1.00  0.00           H  
ATOM    258  HB2 CYS A  20      -2.710  -2.414  -7.595  1.00  0.00           H  
ATOM    259  HB3 CYS A  20      -3.824  -1.066  -7.706  1.00  0.00           H  
ATOM    260  N   MET A  21      -3.503   0.768  -4.782  1.00  0.00           N  
ATOM    261  CA  MET A  21      -4.335   1.880  -4.353  1.00  0.00           C  
ATOM    262  C   MET A  21      -3.573   3.203  -4.451  1.00  0.00           C  
ATOM    263  O   MET A  21      -2.462   3.324  -3.939  1.00  0.00           O  
ATOM    264  CB  MET A  21      -4.784   1.656  -2.908  1.00  0.00           C  
ATOM    265  CG  MET A  21      -5.965   2.561  -2.554  1.00  0.00           C  
ATOM    266  SD  MET A  21      -7.490   1.824  -3.117  1.00  0.00           S  
ATOM    267  CE  MET A  21      -8.667   2.903  -2.321  1.00  0.00           C  
ATOM    268  H   MET A  21      -2.519   0.913  -4.682  1.00  0.00           H  
ATOM    269  HA  MET A  21      -5.184   1.891  -5.036  1.00  0.00           H  
ATOM    270  HB2 MET A  21      -5.066   0.612  -2.770  1.00  0.00           H  
ATOM    271  HB3 MET A  21      -3.953   1.854  -2.230  1.00  0.00           H  
ATOM    272  HG2 MET A  21      -6.003   2.718  -1.476  1.00  0.00           H  
ATOM    273  HG3 MET A  21      -5.833   3.541  -3.014  1.00  0.00           H  
ATOM    274  HE1 MET A  21      -8.484   3.932  -2.629  1.00  0.00           H  
ATOM    275  HE2 MET A  21      -9.679   2.612  -2.609  1.00  0.00           H  
ATOM    276  HE3 MET A  21      -8.560   2.823  -1.239  1.00  0.00           H  
ATOM    277  N   HIS A  22      -4.202   4.163  -5.115  1.00  0.00           N  
ATOM    278  CA  HIS A  22      -3.541   5.422  -5.413  1.00  0.00           C  
ATOM    279  C   HIS A  22      -3.828   6.430  -4.298  1.00  0.00           C  
ATOM    280  O   HIS A  22      -4.786   6.270  -3.544  1.00  0.00           O  
ATOM    281  CB  HIS A  22      -3.949   5.936  -6.795  1.00  0.00           C  
ATOM    282  CG  HIS A  22      -3.208   7.176  -7.234  1.00  0.00           C  
ATOM    283  ND1 HIS A  22      -3.854   8.318  -7.675  1.00  0.00           N  
ATOM    284  CD2 HIS A  22      -1.872   7.442  -7.292  1.00  0.00           C  
ATOM    285  CE1 HIS A  22      -2.937   9.224  -7.984  1.00  0.00           C  
ATOM    286  NE2 HIS A  22      -1.709   8.679  -7.746  1.00  0.00           N  
ATOM    287  H   HIS A  22      -5.143   4.091  -5.444  1.00  0.00           H  
ATOM    288  HA  HIS A  22      -2.470   5.216  -5.438  1.00  0.00           H  
ATOM    289  HB2 HIS A  22      -3.782   5.147  -7.529  1.00  0.00           H  
ATOM    290  HB3 HIS A  22      -5.019   6.146  -6.792  1.00  0.00           H  
ATOM    291  HD1 HIS A  22      -4.844   8.439  -7.749  1.00  0.00           H  
ATOM    292  HD2 HIS A  22      -1.072   6.756  -7.013  1.00  0.00           H  
ATOM    293  HE1 HIS A  22      -3.130  10.228  -8.362  1.00  0.00           H  
ATOM    294  N   ILE A  23      -2.980   7.447  -4.229  1.00  0.00           N  
ATOM    295  CA  ILE A  23      -3.207   8.549  -3.311  1.00  0.00           C  
ATOM    296  C   ILE A  23      -3.226   9.863  -4.095  1.00  0.00           C  
ATOM    297  O   ILE A  23      -2.710   9.933  -5.210  1.00  0.00           O  
ATOM    298  CB  ILE A  23      -2.180   8.524  -2.179  1.00  0.00           C  
ATOM    299  CG1 ILE A  23      -1.300   7.275  -2.265  1.00  0.00           C  
ATOM    300  CG2 ILE A  23      -2.862   8.651  -0.816  1.00  0.00           C  
ATOM    301  CD1 ILE A  23      -0.181   7.320  -1.222  1.00  0.00           C  
ATOM    302  H   ILE A  23      -2.153   7.523  -4.786  1.00  0.00           H  
ATOM    303  HA  ILE A  23      -4.188   8.402  -2.860  1.00  0.00           H  
ATOM    304  HB  ILE A  23      -1.524   9.388  -2.292  1.00  0.00           H  
ATOM    305 HG12 ILE A  23      -1.909   6.386  -2.111  1.00  0.00           H  
ATOM    306 HG13 ILE A  23      -0.868   7.198  -3.263  1.00  0.00           H  
ATOM    307 HG21 ILE A  23      -3.544   9.502  -0.830  1.00  0.00           H  
ATOM    308 HG22 ILE A  23      -3.421   7.740  -0.603  1.00  0.00           H  
ATOM    309 HG23 ILE A  23      -2.108   8.802  -0.044  1.00  0.00           H  
ATOM    310 HD11 ILE A  23       0.042   8.357  -0.972  1.00  0.00           H  
ATOM    311 HD12 ILE A  23      -0.500   6.790  -0.324  1.00  0.00           H  
ATOM    312 HD13 ILE A  23       0.713   6.844  -1.626  1.00  0.00           H  
ATOM    313  N   GLU A  24      -3.826  10.873  -3.482  1.00  0.00           N  
ATOM    314  CA  GLU A  24      -3.913  12.182  -4.105  1.00  0.00           C  
ATOM    315  C   GLU A  24      -3.300  13.246  -3.193  1.00  0.00           C  
ATOM    316  O   GLU A  24      -2.930  12.956  -2.057  1.00  0.00           O  
ATOM    317  CB  GLU A  24      -5.363  12.528  -4.454  1.00  0.00           C  
ATOM    318  CG  GLU A  24      -5.979  11.458  -5.358  1.00  0.00           C  
ATOM    319  CD  GLU A  24      -7.230  11.989  -6.061  1.00  0.00           C  
ATOM    320  OE1 GLU A  24      -8.083  12.616  -5.417  1.00  0.00           O  
ATOM    321  OE2 GLU A  24      -7.297  11.730  -7.323  1.00  0.00           O  
ATOM    322  H   GLU A  24      -4.246  10.806  -2.577  1.00  0.00           H  
ATOM    323  HA  GLU A  24      -3.333  12.105  -5.024  1.00  0.00           H  
ATOM    324  HB2 GLU A  24      -5.949  12.619  -3.540  1.00  0.00           H  
ATOM    325  HB3 GLU A  24      -5.399  13.496  -4.953  1.00  0.00           H  
ATOM    326  HG2 GLU A  24      -5.248  11.139  -6.101  1.00  0.00           H  
ATOM    327  HG3 GLU A  24      -6.235  10.581  -4.766  1.00  0.00           H  
ATOM    328  HE2 GLU A  24      -8.139  12.111  -7.705  1.00  0.00           H  
ATOM    329  N   SER A  25      -3.212  14.456  -3.726  1.00  0.00           N  
ATOM    330  CA  SER A  25      -2.620  15.558  -2.985  1.00  0.00           C  
ATOM    331  C   SER A  25      -1.107  15.590  -3.215  1.00  0.00           C  
ATOM    332  O   SER A  25      -0.506  16.661  -3.269  1.00  0.00           O  
ATOM    333  CB  SER A  25      -2.928  15.446  -1.491  1.00  0.00           C  
ATOM    334  OG  SER A  25      -2.889  16.713  -0.841  1.00  0.00           O  
ATOM    335  H   SER A  25      -3.535  14.689  -4.642  1.00  0.00           H  
ATOM    336  HA  SER A  25      -3.086  16.458  -3.384  1.00  0.00           H  
ATOM    337  HB2 SER A  25      -3.912  14.999  -1.356  1.00  0.00           H  
ATOM    338  HB3 SER A  25      -2.207  14.775  -1.022  1.00  0.00           H  
ATOM    339  HG  SER A  25      -3.091  16.605   0.132  1.00  0.00           H  
ATOM    340  N   LEU A  26      -0.536  14.401  -3.343  1.00  0.00           N  
ATOM    341  CA  LEU A  26       0.879  14.281  -3.655  1.00  0.00           C  
ATOM    342  C   LEU A  26       1.046  13.452  -4.930  1.00  0.00           C  
ATOM    343  O   LEU A  26       2.167  13.136  -5.327  1.00  0.00           O  
ATOM    344  CB  LEU A  26       1.647  13.726  -2.455  1.00  0.00           C  
ATOM    345  CG  LEU A  26       2.313  14.761  -1.547  1.00  0.00           C  
ATOM    346  CD1 LEU A  26       2.574  14.185  -0.155  1.00  0.00           C  
ATOM    347  CD2 LEU A  26       3.590  15.312  -2.188  1.00  0.00           C  
ATOM    348  H   LEU A  26      -1.020  13.533  -3.238  1.00  0.00           H  
ATOM    349  HA  LEU A  26       1.258  15.285  -3.845  1.00  0.00           H  
ATOM    350  HB2 LEU A  26       0.959  13.132  -1.851  1.00  0.00           H  
ATOM    351  HB3 LEU A  26       2.416  13.047  -2.823  1.00  0.00           H  
ATOM    352  HG  LEU A  26       1.628  15.601  -1.425  1.00  0.00           H  
ATOM    353 HD11 LEU A  26       3.209  13.303  -0.241  1.00  0.00           H  
ATOM    354 HD12 LEU A  26       3.072  14.933   0.461  1.00  0.00           H  
ATOM    355 HD13 LEU A  26       1.626  13.907   0.306  1.00  0.00           H  
ATOM    356 HD21 LEU A  26       3.344  15.783  -3.140  1.00  0.00           H  
ATOM    357 HD22 LEU A  26       4.041  16.048  -1.524  1.00  0.00           H  
ATOM    358 HD23 LEU A  26       4.292  14.496  -2.357  1.00  0.00           H  
ATOM    359  N   ASP A  27      -0.085  13.122  -5.537  1.00  0.00           N  
ATOM    360  CA  ASP A  27      -0.080  12.289  -6.728  1.00  0.00           C  
ATOM    361  C   ASP A  27       0.847  11.093  -6.504  1.00  0.00           C  
ATOM    362  O   ASP A  27       1.655  10.760  -7.369  1.00  0.00           O  
ATOM    363  CB  ASP A  27       0.434  13.067  -7.941  1.00  0.00           C  
ATOM    364  CG  ASP A  27      -0.379  14.310  -8.305  1.00  0.00           C  
ATOM    365  OD1 ASP A  27      -1.498  14.509  -7.810  1.00  0.00           O  
ATOM    366  OD2 ASP A  27       0.190  15.106  -9.146  1.00  0.00           O  
ATOM    367  H   ASP A  27      -0.990  13.414  -5.229  1.00  0.00           H  
ATOM    368  HA  ASP A  27      -1.118  11.991  -6.873  1.00  0.00           H  
ATOM    369  HB2 ASP A  27       1.465  13.367  -7.751  1.00  0.00           H  
ATOM    370  HB3 ASP A  27       0.452  12.398  -8.801  1.00  0.00           H  
ATOM    371  HD2 ASP A  27      -0.400  15.893  -9.324  1.00  0.00           H  
ATOM    372  N   SER A  28       0.699  10.480  -5.339  1.00  0.00           N  
ATOM    373  CA  SER A  28       1.520   9.334  -4.987  1.00  0.00           C  
ATOM    374  C   SER A  28       0.708   8.045  -5.129  1.00  0.00           C  
ATOM    375  O   SER A  28      -0.517   8.088  -5.232  1.00  0.00           O  
ATOM    376  CB  SER A  28       2.065   9.464  -3.563  1.00  0.00           C  
ATOM    377  OG  SER A  28       3.199   8.627  -3.348  1.00  0.00           O  
ATOM    378  H   SER A  28       0.035  10.754  -4.644  1.00  0.00           H  
ATOM    379  HA  SER A  28       2.348   9.344  -5.696  1.00  0.00           H  
ATOM    380  HB2 SER A  28       2.339  10.502  -3.374  1.00  0.00           H  
ATOM    381  HB3 SER A  28       1.282   9.205  -2.850  1.00  0.00           H  
ATOM    382  HG  SER A  28       3.510   8.711  -2.401  1.00  0.00           H  
ATOM    383  N   TYR A  29       1.422   6.930  -5.129  1.00  0.00           N  
ATOM    384  CA  TYR A  29       0.780   5.629  -5.193  1.00  0.00           C  
ATOM    385  C   TYR A  29       1.135   4.781  -3.969  1.00  0.00           C  
ATOM    386  O   TYR A  29       2.206   4.945  -3.387  1.00  0.00           O  
ATOM    387  CB  TYR A  29       1.329   4.947  -6.447  1.00  0.00           C  
ATOM    388  CG  TYR A  29       0.815   5.547  -7.757  1.00  0.00           C  
ATOM    389  CD1 TYR A  29       1.412   6.677  -8.280  1.00  0.00           C  
ATOM    390  CD2 TYR A  29      -0.245   4.959  -8.416  1.00  0.00           C  
ATOM    391  CE1 TYR A  29       0.928   7.241  -9.513  1.00  0.00           C  
ATOM    392  CE2 TYR A  29      -0.729   5.523  -9.649  1.00  0.00           C  
ATOM    393  CZ  TYR A  29      -0.118   6.637 -10.137  1.00  0.00           C  
ATOM    394  OH  TYR A  29      -0.575   7.171 -11.301  1.00  0.00           O  
ATOM    395  H   TYR A  29       2.422   6.906  -5.088  1.00  0.00           H  
ATOM    396  HA  TYR A  29      -0.299   5.787  -5.215  1.00  0.00           H  
ATOM    397  HB2 TYR A  29       2.417   5.008  -6.434  1.00  0.00           H  
ATOM    398  HB3 TYR A  29       1.068   3.889  -6.417  1.00  0.00           H  
ATOM    399  HD1 TYR A  29       2.249   7.141  -7.759  1.00  0.00           H  
ATOM    400  HD2 TYR A  29      -0.717   4.067  -8.003  1.00  0.00           H  
ATOM    401  HE1 TYR A  29       1.391   8.133  -9.936  1.00  0.00           H  
ATOM    402  HE2 TYR A  29      -1.565   5.070 -10.180  1.00  0.00           H  
ATOM    403  HH  TYR A  29      -0.090   8.022 -11.501  1.00  0.00           H  
ATOM    404  N   THR A  30       0.215   3.895  -3.616  1.00  0.00           N  
ATOM    405  CA  THR A  30       0.400   3.051  -2.448  1.00  0.00           C  
ATOM    406  C   THR A  30      -0.253   1.685  -2.669  1.00  0.00           C  
ATOM    407  O   THR A  30      -0.690   1.374  -3.776  1.00  0.00           O  
ATOM    408  CB  THR A  30      -0.151   3.798  -1.232  1.00  0.00           C  
ATOM    409  OG1 THR A  30       0.308   3.037  -0.118  1.00  0.00           O  
ATOM    410  CG2 THR A  30      -1.676   3.716  -1.136  1.00  0.00           C  
ATOM    411  H   THR A  30      -0.641   3.750  -4.112  1.00  0.00           H  
ATOM    412  HA  THR A  30       1.468   2.877  -2.315  1.00  0.00           H  
ATOM    413  HB  THR A  30       0.184   4.836  -1.229  1.00  0.00           H  
ATOM    414  HG1 THR A  30       0.231   3.576   0.720  1.00  0.00           H  
ATOM    415 HG21 THR A  30      -1.987   2.673  -1.178  1.00  0.00           H  
ATOM    416 HG22 THR A  30      -2.005   4.155  -0.194  1.00  0.00           H  
ATOM    417 HG23 THR A  30      -2.122   4.262  -1.968  1.00  0.00           H  
ATOM    418  N   CYS A  31      -0.298   0.906  -1.598  1.00  0.00           N  
ATOM    419  CA  CYS A  31      -0.787  -0.459  -1.685  1.00  0.00           C  
ATOM    420  C   CYS A  31      -1.465  -0.812  -0.359  1.00  0.00           C  
ATOM    421  O   CYS A  31      -0.917  -0.551   0.710  1.00  0.00           O  
ATOM    422  CB  CYS A  31       0.333  -1.440  -2.033  1.00  0.00           C  
ATOM    423  SG  CYS A  31       0.704  -1.581  -3.819  1.00  0.00           S  
ATOM    424  H   CYS A  31      -0.008   1.193  -0.685  1.00  0.00           H  
ATOM    425  HA  CYS A  31      -1.505  -0.481  -2.505  1.00  0.00           H  
ATOM    426  HB2 CYS A  31       1.240  -1.135  -1.511  1.00  0.00           H  
ATOM    427  HB3 CYS A  31       0.064  -2.427  -1.653  1.00  0.00           H  
ATOM    428  N   ASN A  32      -2.648  -1.400  -0.474  1.00  0.00           N  
ATOM    429  CA  ASN A  32      -3.326  -1.947   0.688  1.00  0.00           C  
ATOM    430  C   ASN A  32      -2.645  -3.253   1.103  1.00  0.00           C  
ATOM    431  O   ASN A  32      -2.643  -4.224   0.347  1.00  0.00           O  
ATOM    432  CB  ASN A  32      -4.791  -2.258   0.374  1.00  0.00           C  
ATOM    433  CG  ASN A  32      -5.495  -1.035  -0.216  1.00  0.00           C  
ATOM    434  OD1 ASN A  32      -5.051   0.094  -0.085  1.00  0.00           O  
ATOM    435  ND2 ASN A  32      -6.616  -1.321  -0.873  1.00  0.00           N  
ATOM    436  H   ASN A  32      -3.138  -1.505  -1.339  1.00  0.00           H  
ATOM    437  HA  ASN A  32      -3.250  -1.176   1.454  1.00  0.00           H  
ATOM    438  HB2 ASN A  32      -4.848  -3.089  -0.327  1.00  0.00           H  
ATOM    439  HB3 ASN A  32      -5.302  -2.573   1.284  1.00  0.00           H  
ATOM    440 HD21 ASN A  32      -6.941  -2.265  -0.919  1.00  0.00           H  
ATOM    441 HD22 ASN A  32      -7.134  -0.592  -1.320  1.00  0.00           H  
ATOM    442  N   CYS A  33      -2.083  -3.234   2.303  1.00  0.00           N  
ATOM    443  CA  CYS A  33      -1.204  -4.308   2.733  1.00  0.00           C  
ATOM    444  C   CYS A  33      -1.908  -5.091   3.842  1.00  0.00           C  
ATOM    445  O   CYS A  33      -3.107  -4.925   4.059  1.00  0.00           O  
ATOM    446  CB  CYS A  33       0.158  -3.777   3.186  1.00  0.00           C  
ATOM    447  SG  CYS A  33       0.986  -2.667   1.990  1.00  0.00           S  
ATOM    448  H   CYS A  33      -2.220  -2.506   2.973  1.00  0.00           H  
ATOM    449  HA  CYS A  33      -1.031  -4.940   1.862  1.00  0.00           H  
ATOM    450  HB2 CYS A  33       0.028  -3.241   4.127  1.00  0.00           H  
ATOM    451  HB3 CYS A  33       0.813  -4.623   3.389  1.00  0.00           H  
ATOM    452  N   VAL A  34      -1.133  -5.927   4.518  1.00  0.00           N  
ATOM    453  CA  VAL A  34      -1.703  -6.915   5.418  1.00  0.00           C  
ATOM    454  C   VAL A  34      -0.815  -7.043   6.656  1.00  0.00           C  
ATOM    455  O   VAL A  34       0.091  -6.235   6.861  1.00  0.00           O  
ATOM    456  CB  VAL A  34      -1.898  -8.242   4.682  1.00  0.00           C  
ATOM    457  CG1 VAL A  34      -2.737  -8.051   3.418  1.00  0.00           C  
ATOM    458  CG2 VAL A  34      -0.551  -8.890   4.355  1.00  0.00           C  
ATOM    459  H   VAL A  34      -0.135  -5.937   4.457  1.00  0.00           H  
ATOM    460  HA  VAL A  34      -2.684  -6.552   5.726  1.00  0.00           H  
ATOM    461  HB  VAL A  34      -2.441  -8.916   5.346  1.00  0.00           H  
ATOM    462 HG11 VAL A  34      -3.643  -7.498   3.664  1.00  0.00           H  
ATOM    463 HG12 VAL A  34      -2.160  -7.493   2.681  1.00  0.00           H  
ATOM    464 HG13 VAL A  34      -3.005  -9.024   3.009  1.00  0.00           H  
ATOM    465 HG21 VAL A  34       0.038  -8.210   3.740  1.00  0.00           H  
ATOM    466 HG22 VAL A  34      -0.016  -9.102   5.279  1.00  0.00           H  
ATOM    467 HG23 VAL A  34      -0.718  -9.819   3.810  1.00  0.00           H  
ATOM    468  N   ILE A  35      -1.104  -8.063   7.451  1.00  0.00           N  
ATOM    469  CA  ILE A  35      -0.382  -8.272   8.694  1.00  0.00           C  
ATOM    470  C   ILE A  35       1.100  -7.958   8.476  1.00  0.00           C  
ATOM    471  O   ILE A  35       1.763  -8.604   7.665  1.00  0.00           O  
ATOM    472  CB  ILE A  35      -0.638  -9.680   9.233  1.00  0.00           C  
ATOM    473  CG1 ILE A  35      -1.997  -9.760   9.931  1.00  0.00           C  
ATOM    474  CG2 ILE A  35       0.503 -10.136  10.143  1.00  0.00           C  
ATOM    475  CD1 ILE A  35      -2.231 -11.154  10.518  1.00  0.00           C  
ATOM    476  H   ILE A  35      -1.816  -8.737   7.257  1.00  0.00           H  
ATOM    477  HA  ILE A  35      -0.779  -7.569   9.425  1.00  0.00           H  
ATOM    478  HB  ILE A  35      -0.670 -10.369   8.387  1.00  0.00           H  
ATOM    479 HG12 ILE A  35      -2.045  -9.015  10.726  1.00  0.00           H  
ATOM    480 HG13 ILE A  35      -2.790  -9.523   9.223  1.00  0.00           H  
ATOM    481 HG21 ILE A  35       0.670  -9.388  10.917  1.00  0.00           H  
ATOM    482 HG22 ILE A  35       0.240 -11.087  10.607  1.00  0.00           H  
ATOM    483 HG23 ILE A  35       1.412 -10.259   9.554  1.00  0.00           H  
ATOM    484 HD11 ILE A  35      -1.853 -11.907   9.826  1.00  0.00           H  
ATOM    485 HD12 ILE A  35      -1.707 -11.240  11.470  1.00  0.00           H  
ATOM    486 HD13 ILE A  35      -3.298 -11.308  10.676  1.00  0.00           H  
ATOM    487  N   GLY A  36       1.577  -6.966   9.214  1.00  0.00           N  
ATOM    488  CA  GLY A  36       3.000  -6.675   9.245  1.00  0.00           C  
ATOM    489  C   GLY A  36       3.436  -5.937   7.978  1.00  0.00           C  
ATOM    490  O   GLY A  36       4.288  -5.052   8.033  1.00  0.00           O  
ATOM    491  H   GLY A  36       1.010  -6.370   9.783  1.00  0.00           H  
ATOM    492  HA2 GLY A  36       3.231  -6.068  10.121  1.00  0.00           H  
ATOM    493  HA3 GLY A  36       3.564  -7.602   9.343  1.00  0.00           H  
ATOM    494  N   TYR A  37       2.831  -6.329   6.866  1.00  0.00           N  
ATOM    495  CA  TYR A  37       3.183  -5.753   5.580  1.00  0.00           C  
ATOM    496  C   TYR A  37       2.592  -4.349   5.429  1.00  0.00           C  
ATOM    497  O   TYR A  37       1.392  -4.153   5.617  1.00  0.00           O  
ATOM    498  CB  TYR A  37       2.564  -6.669   4.523  1.00  0.00           C  
ATOM    499  CG  TYR A  37       3.390  -7.922   4.227  1.00  0.00           C  
ATOM    500  CD1 TYR A  37       4.483  -7.845   3.388  1.00  0.00           C  
ATOM    501  CD2 TYR A  37       3.042  -9.129   4.797  1.00  0.00           C  
ATOM    502  CE1 TYR A  37       5.261  -9.025   3.110  1.00  0.00           C  
ATOM    503  CE2 TYR A  37       3.819 -10.308   4.518  1.00  0.00           C  
ATOM    504  CZ  TYR A  37       4.891 -10.198   3.687  1.00  0.00           C  
ATOM    505  OH  TYR A  37       5.624 -11.312   3.425  1.00  0.00           O  
ATOM    506  H   TYR A  37       2.115  -7.026   6.835  1.00  0.00           H  
ATOM    507  HA  TYR A  37       4.269  -5.688   5.525  1.00  0.00           H  
ATOM    508  HB2 TYR A  37       1.571  -6.971   4.855  1.00  0.00           H  
ATOM    509  HB3 TYR A  37       2.434  -6.106   3.600  1.00  0.00           H  
ATOM    510  HD1 TYR A  37       4.758  -6.892   2.937  1.00  0.00           H  
ATOM    511  HD2 TYR A  37       2.179  -9.190   5.460  1.00  0.00           H  
ATOM    512  HE1 TYR A  37       6.127  -8.979   2.449  1.00  0.00           H  
ATOM    513  HE2 TYR A  37       3.555 -11.269   4.963  1.00  0.00           H  
ATOM    514  HH  TYR A  37       5.275 -12.085   3.952  1.00  0.00           H  
ATOM    515  N   SER A  38       3.462  -3.408   5.091  1.00  0.00           N  
ATOM    516  CA  SER A  38       3.048  -2.022   4.948  1.00  0.00           C  
ATOM    517  C   SER A  38       4.090  -1.246   4.141  1.00  0.00           C  
ATOM    518  O   SER A  38       4.991  -1.840   3.549  1.00  0.00           O  
ATOM    519  CB  SER A  38       2.839  -1.368   6.314  1.00  0.00           C  
ATOM    520  OG  SER A  38       4.072  -1.011   6.931  1.00  0.00           O  
ATOM    521  H   SER A  38       4.431  -3.581   4.915  1.00  0.00           H  
ATOM    522  HA  SER A  38       2.099  -2.058   4.413  1.00  0.00           H  
ATOM    523  HB2 SER A  38       2.221  -0.477   6.199  1.00  0.00           H  
ATOM    524  HB3 SER A  38       2.293  -2.051   6.964  1.00  0.00           H  
ATOM    525  HG  SER A  38       4.536  -1.831   7.266  1.00  0.00           H  
ATOM    526  N   GLY A  39       3.935   0.070   4.145  1.00  0.00           N  
ATOM    527  CA  GLY A  39       4.805   0.928   3.361  1.00  0.00           C  
ATOM    528  C   GLY A  39       4.416   0.900   1.881  1.00  0.00           C  
ATOM    529  O   GLY A  39       3.412   0.294   1.511  1.00  0.00           O  
ATOM    530  H   GLY A  39       3.230   0.547   4.668  1.00  0.00           H  
ATOM    531  HA2 GLY A  39       4.749   1.950   3.735  1.00  0.00           H  
ATOM    532  HA3 GLY A  39       5.840   0.604   3.474  1.00  0.00           H  
ATOM    533  N   ASP A  40       5.233   1.563   1.074  1.00  0.00           N  
ATOM    534  CA  ASP A  40       4.993   1.612  -0.358  1.00  0.00           C  
ATOM    535  C   ASP A  40       5.149   0.208  -0.945  1.00  0.00           C  
ATOM    536  O   ASP A  40       6.241  -0.358  -0.927  1.00  0.00           O  
ATOM    537  CB  ASP A  40       5.999   2.530  -1.054  1.00  0.00           C  
ATOM    538  CG  ASP A  40       7.469   2.198  -0.788  1.00  0.00           C  
ATOM    539  OD1 ASP A  40       7.878   1.986   0.364  1.00  0.00           O  
ATOM    540  OD2 ASP A  40       8.217   2.161  -1.837  1.00  0.00           O  
ATOM    541  H   ASP A  40       6.043   2.059   1.385  1.00  0.00           H  
ATOM    542  HA  ASP A  40       3.979   1.999  -0.465  1.00  0.00           H  
ATOM    543  HB2 ASP A  40       5.822   2.491  -2.128  1.00  0.00           H  
ATOM    544  HB3 ASP A  40       5.812   3.556  -0.738  1.00  0.00           H  
ATOM    545  HD2 ASP A  40       9.149   1.902  -1.583  1.00  0.00           H  
ATOM    546  N   ARG A  41       4.041  -0.314  -1.451  1.00  0.00           N  
ATOM    547  CA  ARG A  41       4.065  -1.587  -2.149  1.00  0.00           C  
ATOM    548  C   ARG A  41       4.187  -2.738  -1.148  1.00  0.00           C  
ATOM    549  O   ARG A  41       4.483  -3.869  -1.531  1.00  0.00           O  
ATOM    550  CB  ARG A  41       5.232  -1.654  -3.136  1.00  0.00           C  
ATOM    551  CG  ARG A  41       5.311  -0.378  -3.977  1.00  0.00           C  
ATOM    552  CD  ARG A  41       6.765   0.058  -4.178  1.00  0.00           C  
ATOM    553  NE  ARG A  41       7.535  -1.031  -4.819  1.00  0.00           N  
ATOM    554  CZ  ARG A  41       7.512  -1.296  -6.142  1.00  0.00           C  
ATOM    555  NH1 ARG A  41       6.741  -0.569  -6.927  1.00  0.00           N  
ATOM    556  NH2 ARG A  41       8.267  -2.293  -6.654  1.00  0.00           N  
ATOM    557  H   ARG A  41       3.141   0.119  -1.392  1.00  0.00           H  
ATOM    558  HA  ARG A  41       3.116  -1.631  -2.683  1.00  0.00           H  
ATOM    559  HB2 ARG A  41       6.166  -1.792  -2.591  1.00  0.00           H  
ATOM    560  HB3 ARG A  41       5.113  -2.517  -3.789  1.00  0.00           H  
ATOM    561  HG2 ARG A  41       4.842  -0.548  -4.946  1.00  0.00           H  
ATOM    562  HG3 ARG A  41       4.753   0.420  -3.488  1.00  0.00           H  
ATOM    563  HD2 ARG A  41       6.802   0.954  -4.797  1.00  0.00           H  
ATOM    564  HD3 ARG A  41       7.212   0.314  -3.217  1.00  0.00           H  
ATOM    565  HE  ARG A  41       8.109  -1.605  -4.235  1.00  0.00           H  
ATOM    566 HH11 ARG A  41       6.666  -0.702  -7.916  1.00  0.00           H  
ATOM    567 HH21 ARG A  41       8.848  -2.839  -6.052  1.00  0.00           H  
ATOM    568 HH22 ARG A  41       8.244  -2.483  -7.635  1.00  0.00           H  
ATOM    569  N   CYS A  42       3.953  -2.410   0.113  1.00  0.00           N  
ATOM    570  CA  CYS A  42       3.977  -3.413   1.165  1.00  0.00           C  
ATOM    571  C   CYS A  42       5.419  -3.899   1.332  1.00  0.00           C  
ATOM    572  O   CYS A  42       5.655  -4.983   1.863  1.00  0.00           O  
ATOM    573  CB  CYS A  42       3.017  -4.567   0.868  1.00  0.00           C  
ATOM    574  SG  CYS A  42       1.315  -4.056   0.433  1.00  0.00           S  
ATOM    575  H   CYS A  42       3.750  -1.481   0.421  1.00  0.00           H  
ATOM    576  HA  CYS A  42       3.627  -2.924   2.073  1.00  0.00           H  
ATOM    577  HB2 CYS A  42       3.424  -5.159   0.049  1.00  0.00           H  
ATOM    578  HB3 CYS A  42       2.974  -5.218   1.741  1.00  0.00           H  
ATOM    579  N   GLN A  43       6.346  -3.073   0.867  1.00  0.00           N  
ATOM    580  CA  GLN A  43       7.757  -3.401   0.966  1.00  0.00           C  
ATOM    581  C   GLN A  43       8.131  -3.705   2.418  1.00  0.00           C  
ATOM    582  O   GLN A  43       8.893  -4.632   2.686  1.00  0.00           O  
ATOM    583  CB  GLN A  43       8.623  -2.273   0.401  1.00  0.00           C  
ATOM    584  CG  GLN A  43      10.110  -2.598   0.547  1.00  0.00           C  
ATOM    585  CD  GLN A  43      10.976  -1.478  -0.034  1.00  0.00           C  
ATOM    586  OE1 GLN A  43      11.276  -1.441  -1.216  1.00  0.00           O  
ATOM    587  NE2 GLN A  43      11.359  -0.571   0.859  1.00  0.00           N  
ATOM    588  H   GLN A  43       6.145  -2.196   0.431  1.00  0.00           H  
ATOM    589  HA  GLN A  43       7.891  -4.294   0.355  1.00  0.00           H  
ATOM    590  HB2 GLN A  43       8.383  -2.118  -0.651  1.00  0.00           H  
ATOM    591  HB3 GLN A  43       8.397  -1.341   0.920  1.00  0.00           H  
ATOM    592  HG2 GLN A  43      10.353  -2.741   1.600  1.00  0.00           H  
ATOM    593  HG3 GLN A  43      10.334  -3.536   0.039  1.00  0.00           H  
ATOM    594 HE21 GLN A  43      11.191  -0.726   1.832  1.00  0.00           H  
ATOM    595 HE22 GLN A  43      11.814   0.267   0.557  1.00  0.00           H  
ATOM    596  N   THR A  44       7.578  -2.904   3.317  1.00  0.00           N  
ATOM    597  CA  THR A  44       7.862  -3.060   4.734  1.00  0.00           C  
ATOM    598  C   THR A  44       7.302  -4.388   5.247  1.00  0.00           C  
ATOM    599  O   THR A  44       6.160  -4.450   5.698  1.00  0.00           O  
ATOM    600  CB  THR A  44       7.301  -1.840   5.466  1.00  0.00           C  
ATOM    601  OG1 THR A  44       7.870  -0.730   4.778  1.00  0.00           O  
ATOM    602  CG2 THR A  44       7.842  -1.712   6.891  1.00  0.00           C  
ATOM    603  H   THR A  44       6.947  -2.161   3.093  1.00  0.00           H  
ATOM    604  HA  THR A  44       8.944  -3.098   4.865  1.00  0.00           H  
ATOM    605  HB  THR A  44       6.211  -1.852   5.463  1.00  0.00           H  
ATOM    606  HG1 THR A  44       7.487   0.124   5.130  1.00  0.00           H  
ATOM    607 HG21 THR A  44       7.588  -2.608   7.458  1.00  0.00           H  
ATOM    608 HG22 THR A  44       8.926  -1.598   6.859  1.00  0.00           H  
ATOM    609 HG23 THR A  44       7.400  -0.839   7.371  1.00  0.00           H  
ATOM    610  N   ARG A  45       8.131  -5.417   5.160  1.00  0.00           N  
ATOM    611  CA  ARG A  45       7.706  -6.755   5.534  1.00  0.00           C  
ATOM    612  C   ARG A  45       7.431  -6.825   7.037  1.00  0.00           C  
ATOM    613  O   ARG A  45       8.021  -6.076   7.815  1.00  0.00           O  
ATOM    614  CB  ARG A  45       8.768  -7.793   5.168  1.00  0.00           C  
ATOM    615  CG  ARG A  45       8.172  -8.905   4.303  1.00  0.00           C  
ATOM    616  CD  ARG A  45       9.123 -10.101   4.214  1.00  0.00           C  
ATOM    617  NE  ARG A  45      10.403  -9.684   3.597  1.00  0.00           N  
ATOM    618  CZ  ARG A  45      11.553  -9.514   4.282  1.00  0.00           C  
ATOM    619  NH1 ARG A  45      11.562  -9.735   5.584  1.00  0.00           N  
ATOM    620  NH2 ARG A  45      12.679  -9.125   3.646  1.00  0.00           N  
ATOM    621  H   ARG A  45       9.077  -5.348   4.842  1.00  0.00           H  
ATOM    622  HA  ARG A  45       6.795  -6.928   4.961  1.00  0.00           H  
ATOM    623  HB2 ARG A  45       9.585  -7.309   4.633  1.00  0.00           H  
ATOM    624  HB3 ARG A  45       9.191  -8.222   6.076  1.00  0.00           H  
ATOM    625  HG2 ARG A  45       7.219  -9.227   4.721  1.00  0.00           H  
ATOM    626  HG3 ARG A  45       7.969  -8.523   3.302  1.00  0.00           H  
ATOM    627  HD2 ARG A  45       9.305 -10.506   5.209  1.00  0.00           H  
ATOM    628  HD3 ARG A  45       8.669 -10.896   3.624  1.00  0.00           H  
ATOM    629  HE  ARG A  45      10.416  -9.517   2.611  1.00  0.00           H  
ATOM    630 HH11 ARG A  45      12.370  -9.633   6.163  1.00  0.00           H  
ATOM    631 HH21 ARG A  45      12.664  -8.959   2.660  1.00  0.00           H  
ATOM    632 HH22 ARG A  45      13.527  -9.002   4.161  1.00  0.00           H  
ATOM    633  N   ASP A  46       6.535  -7.730   7.402  1.00  0.00           N  
ATOM    634  CA  ASP A  46       6.192  -7.922   8.801  1.00  0.00           C  
ATOM    635  C   ASP A  46       7.458  -7.804   9.652  1.00  0.00           C  
ATOM    636  O   ASP A  46       7.542  -6.943  10.528  1.00  0.00           O  
ATOM    637  CB  ASP A  46       5.595  -9.311   9.035  1.00  0.00           C  
ATOM    638  CG  ASP A  46       4.763  -9.861   7.874  1.00  0.00           C  
ATOM    639  OD1 ASP A  46       5.254  -9.996   6.745  1.00  0.00           O  
ATOM    640  OD2 ASP A  46       3.544 -10.160   8.171  1.00  0.00           O  
ATOM    641  H   ASP A  46       6.048  -8.324   6.762  1.00  0.00           H  
ATOM    642  HA  ASP A  46       5.463  -7.145   9.026  1.00  0.00           H  
ATOM    643  HB2 ASP A  46       6.405 -10.009   9.244  1.00  0.00           H  
ATOM    644  HB3 ASP A  46       4.968  -9.274   9.925  1.00  0.00           H  
ATOM    645  HD2 ASP A  46       3.076 -10.526   7.367  1.00  0.00           H  
ATOM    646  N   LEU A  47       8.410  -8.679   9.366  1.00  0.00           N  
ATOM    647  CA  LEU A  47       9.574  -8.826  10.224  1.00  0.00           C  
ATOM    648  C   LEU A  47       9.135  -9.378  11.580  1.00  0.00           C  
ATOM    649  O   LEU A  47       9.597  -8.915  12.622  1.00  0.00           O  
ATOM    650  CB  LEU A  47      10.341  -7.506  10.316  1.00  0.00           C  
ATOM    651  CG  LEU A  47      10.887  -6.954   8.997  1.00  0.00           C  
ATOM    652  CD1 LEU A  47      11.049  -5.434   9.065  1.00  0.00           C  
ATOM    653  CD2 LEU A  47      12.191  -7.652   8.607  1.00  0.00           C  
ATOM    654  H   LEU A  47       8.396  -9.280   8.566  1.00  0.00           H  
ATOM    655  HA  LEU A  47      10.237  -9.553   9.753  1.00  0.00           H  
ATOM    656  HB2 LEU A  47       9.685  -6.757  10.757  1.00  0.00           H  
ATOM    657  HB3 LEU A  47      11.178  -7.642  11.002  1.00  0.00           H  
ATOM    658  HG  LEU A  47      10.161  -7.165   8.212  1.00  0.00           H  
ATOM    659 HD11 LEU A  47      11.730  -5.177   9.875  1.00  0.00           H  
ATOM    660 HD12 LEU A  47      11.453  -5.069   8.120  1.00  0.00           H  
ATOM    661 HD13 LEU A  47      10.078  -4.973   9.247  1.00  0.00           H  
ATOM    662 HD21 LEU A  47      12.015  -8.723   8.512  1.00  0.00           H  
ATOM    663 HD22 LEU A  47      12.545  -7.256   7.655  1.00  0.00           H  
ATOM    664 HD23 LEU A  47      12.942  -7.475   9.376  1.00  0.00           H  
ATOM    665  N   ARG A  48       8.248 -10.362  11.525  1.00  0.00           N  
ATOM    666  CA  ARG A  48       7.803 -11.037  12.733  1.00  0.00           C  
ATOM    667  C   ARG A  48       6.746 -10.196  13.452  1.00  0.00           C  
ATOM    668  O   ARG A  48       7.014  -9.629  14.509  1.00  0.00           O  
ATOM    669  CB  ARG A  48       8.974 -11.294  13.683  1.00  0.00           C  
ATOM    670  CG  ARG A  48       8.723 -12.537  14.538  1.00  0.00           C  
ATOM    671  CD  ARG A  48       9.813 -12.702  15.599  1.00  0.00           C  
ATOM    672  NE  ARG A  48       9.409 -13.730  16.584  1.00  0.00           N  
ATOM    673  CZ  ARG A  48      10.054 -13.957  17.748  1.00  0.00           C  
ATOM    674  NH1 ARG A  48      11.138 -13.259  18.025  1.00  0.00           N  
ATOM    675  NH2 ARG A  48       9.594 -14.884  18.616  1.00  0.00           N  
ATOM    676  H   ARG A  48       7.837 -10.696  10.678  1.00  0.00           H  
ATOM    677  HA  ARG A  48       7.384 -11.980  12.385  1.00  0.00           H  
ATOM    678  HB2 ARG A  48       9.892 -11.422  13.109  1.00  0.00           H  
ATOM    679  HB3 ARG A  48       9.120 -10.428  14.328  1.00  0.00           H  
ATOM    680  HG2 ARG A  48       7.749 -12.460  15.022  1.00  0.00           H  
ATOM    681  HG3 ARG A  48       8.693 -13.421  13.901  1.00  0.00           H  
ATOM    682  HD2 ARG A  48      10.752 -12.990  15.125  1.00  0.00           H  
ATOM    683  HD3 ARG A  48       9.988 -11.752  16.103  1.00  0.00           H  
ATOM    684  HE  ARG A  48       8.609 -14.292  16.374  1.00  0.00           H  
ATOM    685 HH11 ARG A  48      11.671 -13.364  18.865  1.00  0.00           H  
ATOM    686 HH21 ARG A  48       8.771 -15.408  18.398  1.00  0.00           H  
ATOM    687 HH22 ARG A  48      10.078 -15.048  19.476  1.00  0.00           H  
ATOM    688  N   TRP A  49       5.568 -10.143  12.848  1.00  0.00           N  
ATOM    689  CA  TRP A  49       4.431  -9.497  13.483  1.00  0.00           C  
ATOM    690  C   TRP A  49       3.743 -10.525  14.383  1.00  0.00           C  
ATOM    691  O   TRP A  49       2.812 -10.192  15.113  1.00  0.00           O  
ATOM    692  CB  TRP A  49       3.491  -8.893  12.438  1.00  0.00           C  
ATOM    693  CG  TRP A  49       2.116  -8.507  12.987  1.00  0.00           C  
ATOM    694  CD1 TRP A  49       1.648  -7.279  13.249  1.00  0.00           C  
ATOM    695  CD2 TRP A  49       1.045  -9.409  13.333  1.00  0.00           C  
ATOM    696  NE1 TRP A  49       0.358  -7.323  13.736  1.00  0.00           N  
ATOM    697  CE2 TRP A  49      -0.021  -8.660  13.790  1.00  0.00           C  
ATOM    698  CE3 TRP A  49       0.977 -10.811  13.263  1.00  0.00           C  
ATOM    699  CZ2 TRP A  49      -1.231  -9.224  14.211  1.00  0.00           C  
ATOM    700  CZ3 TRP A  49      -0.239 -11.360  13.687  1.00  0.00           C  
ATOM    701  CH2 TRP A  49      -1.321 -10.620  14.150  1.00  0.00           C  
ATOM    702  H   TRP A  49       5.383 -10.532  11.947  1.00  0.00           H  
ATOM    703  HA  TRP A  49       4.811  -8.671  14.083  1.00  0.00           H  
ATOM    704  HB2 TRP A  49       3.961  -8.008  12.009  1.00  0.00           H  
ATOM    705  HB3 TRP A  49       3.359  -9.608  11.626  1.00  0.00           H  
ATOM    706  HD1 TRP A  49       2.214  -6.361  13.096  1.00  0.00           H  
ATOM    707  HE1 TRP A  49      -0.252  -6.468  14.026  1.00  0.00           H  
ATOM    708  HE3 TRP A  49       1.803 -11.425  12.907  1.00  0.00           H  
ATOM    709  HZ2 TRP A  49      -2.058  -8.610  14.567  1.00  0.00           H  
ATOM    710  HZ3 TRP A  49      -0.345 -12.444  13.654  1.00  0.00           H  
ATOM    711  HH2 TRP A  49      -2.235 -11.124  14.463  1.00  0.00           H  
ATOM    712  N   TRP A  50       4.230 -11.755  14.301  1.00  0.00           N  
ATOM    713  CA  TRP A  50       3.503 -12.885  14.855  1.00  0.00           C  
ATOM    714  C   TRP A  50       4.248 -13.357  16.106  1.00  0.00           C  
ATOM    715  O   TRP A  50       4.990 -14.336  16.058  1.00  0.00           O  
ATOM    716  CB  TRP A  50       3.328 -13.989  13.811  1.00  0.00           C  
ATOM    717  CG  TRP A  50       3.382 -13.493  12.365  1.00  0.00           C  
ATOM    718  CD1 TRP A  50       4.420 -12.947  11.718  1.00  0.00           C  
ATOM    719  CD2 TRP A  50       2.304 -13.520  11.406  1.00  0.00           C  
ATOM    720  NE1 TRP A  50       4.092 -12.620  10.418  1.00  0.00           N  
ATOM    721  CE2 TRP A  50       2.764 -12.981  10.223  1.00  0.00           C  
ATOM    722  CE3 TRP A  50       0.983 -13.985  11.535  1.00  0.00           C  
ATOM    723  CZ2 TRP A  50       1.969 -12.855   9.078  1.00  0.00           C  
ATOM    724  CZ3 TRP A  50       0.201 -13.853  10.382  1.00  0.00           C  
ATOM    725  CH2 TRP A  50       0.649 -13.312   9.183  1.00  0.00           C  
ATOM    726  H   TRP A  50       5.101 -11.984  13.867  1.00  0.00           H  
ATOM    727  HA  TRP A  50       2.505 -12.541  15.123  1.00  0.00           H  
ATOM    728  HB2 TRP A  50       4.106 -14.739  13.956  1.00  0.00           H  
ATOM    729  HB3 TRP A  50       2.373 -14.485  13.979  1.00  0.00           H  
ATOM    730  HD1 TRP A  50       5.402 -12.780  12.163  1.00  0.00           H  
ATOM    731  HE1 TRP A  50       4.752 -12.164   9.680  1.00  0.00           H  
ATOM    732  HE3 TRP A  50       0.596 -14.415  12.460  1.00  0.00           H  
ATOM    733  HZ2 TRP A  50       2.355 -12.425   8.153  1.00  0.00           H  
ATOM    734  HZ3 TRP A  50      -0.832 -14.198  10.427  1.00  0.00           H  
ATOM    735  HH2 TRP A  50      -0.024 -13.243   8.327  1.00  0.00           H  
ATOM    736  N   GLU A  51       4.021 -12.640  17.197  1.00  0.00           N  
ATOM    737  CA  GLU A  51       4.699 -12.942  18.446  1.00  0.00           C  
ATOM    738  C   GLU A  51       3.851 -12.484  19.634  1.00  0.00           C  
ATOM    739  O   GLU A  51       3.504 -13.286  20.499  1.00  0.00           O  
ATOM    740  CB  GLU A  51       6.088 -12.301  18.484  1.00  0.00           C  
ATOM    741  CG  GLU A  51       6.230 -11.234  17.397  1.00  0.00           C  
ATOM    742  CD  GLU A  51       7.472 -10.372  17.634  1.00  0.00           C  
ATOM    743  OE1 GLU A  51       8.520 -10.894  18.041  1.00  0.00           O  
ATOM    744  OE2 GLU A  51       7.321  -9.117  17.379  1.00  0.00           O  
ATOM    745  H   GLU A  51       3.389 -11.866  17.236  1.00  0.00           H  
ATOM    746  HA  GLU A  51       4.805 -14.026  18.463  1.00  0.00           H  
ATOM    747  HB2 GLU A  51       6.258 -11.853  19.462  1.00  0.00           H  
ATOM    748  HB3 GLU A  51       6.850 -13.069  18.347  1.00  0.00           H  
ATOM    749  HG2 GLU A  51       6.296 -11.712  16.419  1.00  0.00           H  
ATOM    750  HG3 GLU A  51       5.341 -10.602  17.384  1.00  0.00           H  
ATOM    751  HE2 GLU A  51       8.186  -8.634  17.515  1.00  0.00           H  
ATOM    752  N   LEU A  52       3.542 -11.196  19.638  1.00  0.00           N  
ATOM    753  CA  LEU A  52       2.727 -10.625  20.697  1.00  0.00           C  
ATOM    754  C   LEU A  52       1.249 -10.742  20.316  1.00  0.00           C  
ATOM    755  O   LEU A  52       0.400 -10.972  21.174  1.00  0.00           O  
ATOM    756  CB  LEU A  52       3.172  -9.195  21.004  1.00  0.00           C  
ATOM    757  CG  LEU A  52       4.658  -9.005  21.309  1.00  0.00           C  
ATOM    758  CD1 LEU A  52       4.999  -7.524  21.482  1.00  0.00           C  
ATOM    759  CD2 LEU A  52       5.079  -9.835  22.523  1.00  0.00           C  
ATOM    760  H   LEU A  52       3.838 -10.547  18.937  1.00  0.00           H  
ATOM    761  HA  LEU A  52       2.899 -11.216  21.596  1.00  0.00           H  
ATOM    762  HB2 LEU A  52       2.912  -8.564  20.153  1.00  0.00           H  
ATOM    763  HB3 LEU A  52       2.597  -8.831  21.856  1.00  0.00           H  
ATOM    764  HG  LEU A  52       5.232  -9.370  20.457  1.00  0.00           H  
ATOM    765 HD11 LEU A  52       4.736  -6.982  20.573  1.00  0.00           H  
ATOM    766 HD12 LEU A  52       4.437  -7.117  22.322  1.00  0.00           H  
ATOM    767 HD13 LEU A  52       6.067  -7.416  21.673  1.00  0.00           H  
ATOM    768 HD21 LEU A  52       4.393  -9.644  23.349  1.00  0.00           H  
ATOM    769 HD22 LEU A  52       5.053 -10.894  22.267  1.00  0.00           H  
ATOM    770 HD23 LEU A  52       6.091  -9.558  22.821  1.00  0.00           H  
ATOM    771  N   ARG A  53       0.989 -10.578  19.028  1.00  0.00           N  
ATOM    772  CA  ARG A  53      -0.369 -10.668  18.522  1.00  0.00           C  
ATOM    773  C   ARG A  53      -1.282  -9.696  19.273  1.00  0.00           C  
ATOM    774  O   ARG A  53      -2.150 -10.117  20.036  1.00  0.00           O  
ATOM    775  CB  ARG A  53      -0.920 -12.088  18.667  1.00  0.00           C  
ATOM    776  CG  ARG A  53      -2.153 -12.293  17.787  1.00  0.00           C  
ATOM    777  CD  ARG A  53      -2.735 -13.694  17.975  1.00  0.00           C  
ATOM    778  NE  ARG A  53      -3.252 -13.847  19.354  1.00  0.00           N  
ATOM    779  CZ  ARG A  53      -4.450 -13.383  19.769  1.00  0.00           C  
ATOM    780  NH1 ARG A  53      -5.233 -12.767  18.903  1.00  0.00           N  
ATOM    781  NH2 ARG A  53      -4.841 -13.547  21.051  1.00  0.00           N  
ATOM    782  OXT ARG A  53      -1.059  -8.447  19.038  1.00  0.00           O  
ATOM    783  H   ARG A  53       1.685 -10.387  18.336  1.00  0.00           H  
ATOM    784  HA  ARG A  53      -0.294 -10.399  17.468  1.00  0.00           H  
ATOM    785  HB2 ARG A  53      -0.150 -12.810  18.394  1.00  0.00           H  
ATOM    786  HB3 ARG A  53      -1.177 -12.277  19.710  1.00  0.00           H  
ATOM    787  HG2 ARG A  53      -2.908 -11.546  18.033  1.00  0.00           H  
ATOM    788  HG3 ARG A  53      -1.887 -12.143  16.741  1.00  0.00           H  
ATOM    789  HD2 ARG A  53      -3.538 -13.864  17.257  1.00  0.00           H  
ATOM    790  HD3 ARG A  53      -1.969 -14.445  17.780  1.00  0.00           H  
ATOM    791  HE  ARG A  53      -2.677 -14.323  20.019  1.00  0.00           H  
ATOM    792 HH11 ARG A  53      -6.132 -12.393  19.129  1.00  0.00           H  
ATOM    793 HH21 ARG A  53      -4.242 -14.014  21.701  1.00  0.00           H  
ATOM    794 HH22 ARG A  53      -5.731 -13.201  21.350  1.00  0.00           H  
ATOM    795  HXT ARG A  53      -1.685  -7.882  19.574  1.00  0.00           H  
TER     796      ARG A  53                                                      
ENDMDL                                                                          
