# Supplementary material for: Comparative Performance of High-Throughput Methods for Protein pKa Predictions
Source: J Chem Inf Model. 2023 Aug 8;63(16):5169–81. doi: 10.1021/acs.jcim.3c00165 (PMC10466379; doi:10.1021/acs.jcim.3c00165)
Supplement: Supplementary file 3 — ci3c00165_si_003.zip [file ci3c00165_si_003.zip › curated_pdbs/1mut_curated_13.pdb]

MODEL       13                                                                  
ATOM      1  N   MET A   1      16.404  16.197   8.899  1.00  0.00           N  
ATOM      2  CA  MET A   1      15.170  15.592   8.319  1.00  0.00           C  
ATOM      3  C   MET A   1      15.306  14.068   8.307  1.00  0.00           C  
ATOM      4  O   MET A   1      14.424  13.353   8.744  1.00  0.00           O  
ATOM      5  CB  MET A   1      14.978  16.100   6.888  1.00  0.00           C  
ATOM      6  CG  MET A   1      15.178  17.615   6.853  1.00  0.00           C  
ATOM      7  SD  MET A   1      13.882  18.372   5.841  1.00  0.00           S  
ATOM      8  CE  MET A   1      13.621  19.837   6.872  1.00  0.00           C  
ATOM      9  H1  MET A   1      16.709  15.639   9.722  1.00  0.00           H  
ATOM     10  H2  MET A   1      17.159  16.201   8.182  1.00  0.00           H  
ATOM     11  H3  MET A   1      16.206  17.173   9.195  1.00  0.00           H  
ATOM     12  HA  MET A   1      14.317  15.872   8.919  1.00  0.00           H  
ATOM     13  HB2 MET A   1      15.701  15.625   6.239  1.00  0.00           H  
ATOM     14  HB3 MET A   1      13.980  15.862   6.553  1.00  0.00           H  
ATOM     15  HG2 MET A   1      15.126  18.008   7.858  1.00  0.00           H  
ATOM     16  HG3 MET A   1      16.144  17.842   6.428  1.00  0.00           H  
ATOM     17  HE1 MET A   1      14.553  20.363   6.997  1.00  0.00           H  
ATOM     18  HE2 MET A   1      12.903  20.489   6.393  1.00  0.00           H  
ATOM     19  HE3 MET A   1      13.249  19.533   7.841  1.00  0.00           H  
ATOM     20  N   LYS A   2      16.403  13.564   7.813  1.00  0.00           N  
ATOM     21  CA  LYS A   2      16.592  12.086   7.778  1.00  0.00           C  
ATOM     22  C   LYS A   2      15.668  11.476   6.723  1.00  0.00           C  
ATOM     23  O   LYS A   2      14.473  11.369   6.917  1.00  0.00           O  
ATOM     24  CB  LYS A   2      16.258  11.497   9.150  1.00  0.00           C  
ATOM     25  CG  LYS A   2      17.497  10.809   9.725  1.00  0.00           C  
ATOM     26  CD  LYS A   2      18.024  11.616  10.914  1.00  0.00           C  
ATOM     27  CE  LYS A   2      19.230  10.898  11.525  1.00  0.00           C  
ATOM     28  NZ  LYS A   2      19.969  11.839  12.413  1.00  0.00           N  
ATOM     29  H   LYS A   2      17.102  14.156   7.467  1.00  0.00           H  
ATOM     30  HA  LYS A   2      17.619  11.861   7.530  1.00  0.00           H  
ATOM     31  HB2 LYS A   2      15.943  12.290   9.814  1.00  0.00           H  
ATOM     32  HB3 LYS A   2      15.462  10.774   9.048  1.00  0.00           H  
ATOM     33  HG2 LYS A   2      17.237   9.813  10.050  1.00  0.00           H  
ATOM     34  HG3 LYS A   2      18.262  10.752   8.965  1.00  0.00           H  
ATOM     35  HD2 LYS A   2      18.321  12.599  10.578  1.00  0.00           H  
ATOM     36  HD3 LYS A   2      17.248  11.709  11.658  1.00  0.00           H  
ATOM     37  HE2 LYS A   2      18.890  10.051  12.102  1.00  0.00           H  
ATOM     38  HE3 LYS A   2      19.884  10.559  10.736  1.00  0.00           H  
ATOM     39  HZ1 LYS A   2      19.633  12.810  12.246  1.00  0.00           H  
ATOM     40  HZ2 LYS A   2      19.806  11.580  13.406  1.00  0.00           H  
ATOM     41  HZ3 LYS A   2      20.986  11.785  12.205  1.00  0.00           H  
ATOM     42  N   LYS A   3      16.212  11.070   5.609  1.00  0.00           N  
ATOM     43  CA  LYS A   3      15.367  10.463   4.543  1.00  0.00           C  
ATOM     44  C   LYS A   3      14.550   9.312   5.133  1.00  0.00           C  
ATOM     45  O   LYS A   3      15.090   8.326   5.590  1.00  0.00           O  
ATOM     46  CB  LYS A   3      16.265   9.924   3.427  1.00  0.00           C  
ATOM     47  CG  LYS A   3      15.482   9.885   2.114  1.00  0.00           C  
ATOM     48  CD  LYS A   3      16.250  10.657   1.038  1.00  0.00           C  
ATOM     49  CE  LYS A   3      15.597  10.421  -0.325  1.00  0.00           C  
ATOM     50  NZ  LYS A   3      16.374   9.395  -1.074  1.00  0.00           N  
ATOM     51  H   LYS A   3      17.179  11.163   5.474  1.00  0.00           H  
ATOM     52  HA  LYS A   3      14.700  11.211   4.141  1.00  0.00           H  
ATOM     53  HB2 LYS A   3      17.126  10.568   3.315  1.00  0.00           H  
ATOM     54  HB3 LYS A   3      16.591   8.927   3.680  1.00  0.00           H  
ATOM     55  HG2 LYS A   3      15.356   8.859   1.801  1.00  0.00           H  
ATOM     56  HG3 LYS A   3      14.513  10.339   2.257  1.00  0.00           H  
ATOM     57  HD2 LYS A   3      16.231  11.712   1.269  1.00  0.00           H  
ATOM     58  HD3 LYS A   3      17.272  10.313   1.009  1.00  0.00           H  
ATOM     59  HE2 LYS A   3      14.584  10.073  -0.184  1.00  0.00           H  
ATOM     60  HE3 LYS A   3      15.587  11.345  -0.885  1.00  0.00           H  
ATOM     61  HZ1 LYS A   3      17.380   9.466  -0.818  1.00  0.00           H  
ATOM     62  HZ2 LYS A   3      16.021   8.447  -0.830  1.00  0.00           H  
ATOM     63  HZ3 LYS A   3      16.267   9.553  -2.095  1.00  0.00           H  
ATOM     64  N   LEU A   4      13.249   9.429   5.122  1.00  0.00           N  
ATOM     65  CA  LEU A   4      12.399   8.340   5.676  1.00  0.00           C  
ATOM     66  C   LEU A   4      11.488   7.804   4.571  1.00  0.00           C  
ATOM     67  O   LEU A   4      10.954   8.552   3.777  1.00  0.00           O  
ATOM     68  CB  LEU A   4      11.546   8.889   6.820  1.00  0.00           C  
ATOM     69  CG  LEU A   4      11.104   7.736   7.720  1.00  0.00           C  
ATOM     70  CD1 LEU A   4      12.311   7.206   8.497  1.00  0.00           C  
ATOM     71  CD2 LEU A   4      10.045   8.238   8.701  1.00  0.00           C  
ATOM     72  H   LEU A   4      12.832  10.231   4.747  1.00  0.00           H  
ATOM     73  HA  LEU A   4      13.028   7.542   6.043  1.00  0.00           H  
ATOM     74  HB2 LEU A   4      12.127   9.595   7.396  1.00  0.00           H  
ATOM     75  HB3 LEU A   4      10.674   9.382   6.416  1.00  0.00           H  
ATOM     76  HG  LEU A   4      10.690   6.943   7.113  1.00  0.00           H  
ATOM     77 HD11 LEU A   4      13.097   7.945   8.487  1.00  0.00           H  
ATOM     78 HD12 LEU A   4      12.020   7.003   9.517  1.00  0.00           H  
ATOM     79 HD13 LEU A   4      12.666   6.295   8.036  1.00  0.00           H  
ATOM     80 HD21 LEU A   4      10.098   9.315   8.768  1.00  0.00           H  
ATOM     81 HD22 LEU A   4       9.065   7.947   8.352  1.00  0.00           H  
ATOM     82 HD23 LEU A   4      10.223   7.806   9.675  1.00  0.00           H  
ATOM     83  N   GLN A   5      11.307   6.514   4.511  1.00  0.00           N  
ATOM     84  CA  GLN A   5      10.434   5.932   3.455  1.00  0.00           C  
ATOM     85  C   GLN A   5       9.669   4.739   4.028  1.00  0.00           C  
ATOM     86  O   GLN A   5      10.070   4.144   5.009  1.00  0.00           O  
ATOM     87  CB  GLN A   5      11.303   5.455   2.284  1.00  0.00           C  
ATOM     88  CG  GLN A   5      10.412   4.921   1.162  1.00  0.00           C  
ATOM     89  CD  GLN A   5      11.006   5.314  -0.194  1.00  0.00           C  
ATOM     90  OE1 GLN A   5      10.290   5.731  -1.083  1.00  0.00           O  
ATOM     91  NE2 GLN A   5      12.291   5.199  -0.392  1.00  0.00           N  
ATOM     92  H   GLN A   5      11.751   5.927   5.159  1.00  0.00           H  
ATOM     93  HA  GLN A   5       9.735   6.677   3.107  1.00  0.00           H  
ATOM     94  HB2 GLN A   5      11.892   6.274   1.911  1.00  0.00           H  
ATOM     95  HB3 GLN A   5      11.960   4.670   2.624  1.00  0.00           H  
ATOM     96  HG2 GLN A   5      10.351   3.845   1.231  1.00  0.00           H  
ATOM     97  HG3 GLN A   5       9.424   5.345   1.254  1.00  0.00           H  
ATOM     98 HE21 GLN A   5      12.870   4.864   0.324  1.00  0.00           H  
ATOM     99 HE22 GLN A   5      12.677   5.447  -1.259  1.00  0.00           H  
ATOM    100  N   ILE A   6       8.578   4.371   3.415  1.00  0.00           N  
ATOM    101  CA  ILE A   6       7.799   3.204   3.912  1.00  0.00           C  
ATOM    102  C   ILE A   6       7.674   2.190   2.772  1.00  0.00           C  
ATOM    103  O   ILE A   6       7.970   2.486   1.631  1.00  0.00           O  
ATOM    104  CB  ILE A   6       6.413   3.674   4.387  1.00  0.00           C  
ATOM    105  CG1 ILE A   6       6.479   3.983   5.885  1.00  0.00           C  
ATOM    106  CG2 ILE A   6       5.357   2.584   4.152  1.00  0.00           C  
ATOM    107  CD1 ILE A   6       6.661   5.486   6.089  1.00  0.00           C  
ATOM    108  H   ILE A   6       8.277   4.855   2.620  1.00  0.00           H  
ATOM    109  HA  ILE A   6       8.327   2.748   4.737  1.00  0.00           H  
ATOM    110  HB  ILE A   6       6.133   4.566   3.848  1.00  0.00           H  
ATOM    111 HG12 ILE A   6       5.563   3.663   6.359  1.00  0.00           H  
ATOM    112 HG13 ILE A   6       7.315   3.459   6.323  1.00  0.00           H  
ATOM    113 HG21 ILE A   6       5.340   2.321   3.104  1.00  0.00           H  
ATOM    114 HG22 ILE A   6       5.602   1.712   4.739  1.00  0.00           H  
ATOM    115 HG23 ILE A   6       4.386   2.955   4.445  1.00  0.00           H  
ATOM    116 HD11 ILE A   6       6.088   6.023   5.348  1.00  0.00           H  
ATOM    117 HD12 ILE A   6       6.317   5.759   7.077  1.00  0.00           H  
ATOM    118 HD13 ILE A   6       7.706   5.739   5.990  1.00  0.00           H  
ATOM    119  N   ALA A   7       7.248   0.997   3.067  1.00  0.00           N  
ATOM    120  CA  ALA A   7       7.122  -0.026   1.993  1.00  0.00           C  
ATOM    121  C   ALA A   7       5.736  -0.668   2.056  1.00  0.00           C  
ATOM    122  O   ALA A   7       5.518  -1.625   2.771  1.00  0.00           O  
ATOM    123  CB  ALA A   7       8.192  -1.100   2.189  1.00  0.00           C  
ATOM    124  H   ALA A   7       7.019   0.770   3.993  1.00  0.00           H  
ATOM    125  HA  ALA A   7       7.258   0.446   1.033  1.00  0.00           H  
ATOM    126  HB1 ALA A   7       8.307  -1.305   3.243  1.00  0.00           H  
ATOM    127  HB2 ALA A   7       7.893  -2.003   1.678  1.00  0.00           H  
ATOM    128  HB3 ALA A   7       9.131  -0.751   1.785  1.00  0.00           H  
ATOM    129  N   VAL A   8       4.796  -0.153   1.309  1.00  0.00           N  
ATOM    130  CA  VAL A   8       3.423  -0.748   1.333  1.00  0.00           C  
ATOM    131  C   VAL A   8       3.210  -1.611   0.092  1.00  0.00           C  
ATOM    132  O   VAL A   8       3.836  -1.419  -0.931  1.00  0.00           O  
ATOM    133  CB  VAL A   8       2.365   0.358   1.358  1.00  0.00           C  
ATOM    134  CG1 VAL A   8       2.544   1.273   0.154  1.00  0.00           C  
ATOM    135  CG2 VAL A   8       0.974  -0.270   1.289  1.00  0.00           C  
ATOM    136  H   VAL A   8       4.995   0.623   0.730  1.00  0.00           H  
ATOM    137  HA  VAL A   8       3.310  -1.367   2.216  1.00  0.00           H  
ATOM    138  HB  VAL A   8       2.462   0.931   2.265  1.00  0.00           H  
ATOM    139 HG11 VAL A   8       2.700   0.673  -0.724  1.00  0.00           H  
ATOM    140 HG12 VAL A   8       1.658   1.874   0.025  1.00  0.00           H  
ATOM    141 HG13 VAL A   8       3.398   1.913   0.311  1.00  0.00           H  
ATOM    142 HG21 VAL A   8       0.935  -1.135   1.935  1.00  0.00           H  
ATOM    143 HG22 VAL A   8       0.238   0.452   1.607  1.00  0.00           H  
ATOM    144 HG23 VAL A   8       0.766  -0.571   0.272  1.00  0.00           H  
ATOM    145  N   GLY A   9       2.319  -2.555   0.178  1.00  0.00           N  
ATOM    146  CA  GLY A   9       2.041  -3.434  -0.988  1.00  0.00           C  
ATOM    147  C   GLY A   9       0.539  -3.687  -1.062  1.00  0.00           C  
ATOM    148  O   GLY A   9      -0.072  -4.125  -0.108  1.00  0.00           O  
ATOM    149  H   GLY A   9       1.822  -2.684   1.013  1.00  0.00           H  
ATOM    150  HA2 GLY A   9       2.373  -2.949  -1.891  1.00  0.00           H  
ATOM    151  HA3 GLY A   9       2.557  -4.374  -0.869  1.00  0.00           H  
ATOM    152  N   ILE A  10      -0.070  -3.412  -2.180  1.00  0.00           N  
ATOM    153  CA  ILE A  10      -1.522  -3.633  -2.294  1.00  0.00           C  
ATOM    154  C   ILE A  10      -1.732  -4.899  -3.123  1.00  0.00           C  
ATOM    155  O   ILE A  10      -0.858  -5.305  -3.861  1.00  0.00           O  
ATOM    156  CB  ILE A  10      -2.161  -2.410  -2.955  1.00  0.00           C  
ATOM    157  CG1 ILE A  10      -1.307  -1.154  -2.678  1.00  0.00           C  
ATOM    158  CG2 ILE A  10      -3.543  -2.213  -2.358  1.00  0.00           C  
ATOM    159  CD1 ILE A  10      -1.703  -0.049  -3.653  1.00  0.00           C  
ATOM    160  H   ILE A  10       0.422  -3.059  -2.949  1.00  0.00           H  
ATOM    161  HA  ILE A  10      -1.942  -3.775  -1.308  1.00  0.00           H  
ATOM    162  HB  ILE A  10      -2.243  -2.569  -4.016  1.00  0.00           H  
ATOM    163 HG12 ILE A  10      -1.471  -0.814  -1.664  1.00  0.00           H  
ATOM    164 HG13 ILE A  10      -0.263  -1.379  -2.812  1.00  0.00           H  
ATOM    165 HG21 ILE A  10      -3.774  -3.046  -1.712  1.00  0.00           H  
ATOM    166 HG22 ILE A  10      -3.558  -1.299  -1.787  1.00  0.00           H  
ATOM    167 HG23 ILE A  10      -4.270  -2.159  -3.152  1.00  0.00           H  
ATOM    168 HD11 ILE A  10      -2.658  -0.286  -4.096  1.00  0.00           H  
ATOM    169 HD12 ILE A  10      -1.771   0.888  -3.125  1.00  0.00           H  
ATOM    170 HD13 ILE A  10      -0.952   0.029  -4.427  1.00  0.00           H  
ATOM    171  N   ILE A  11      -2.843  -5.569  -2.980  1.00  0.00           N  
ATOM    172  CA  ILE A  11      -3.006  -6.842  -3.744  1.00  0.00           C  
ATOM    173  C   ILE A  11      -4.457  -7.073  -4.140  1.00  0.00           C  
ATOM    174  O   ILE A  11      -5.362  -6.872  -3.368  1.00  0.00           O  
ATOM    175  CB  ILE A  11      -2.538  -7.991  -2.853  1.00  0.00           C  
ATOM    176  CG1 ILE A  11      -1.371  -7.492  -2.004  1.00  0.00           C  
ATOM    177  CG2 ILE A  11      -2.090  -9.175  -3.711  1.00  0.00           C  
ATOM    178  CD1 ILE A  11      -0.709  -8.652  -1.257  1.00  0.00           C  
ATOM    179  H   ILE A  11      -3.535  -5.269  -2.350  1.00  0.00           H  
ATOM    180  HA  ILE A  11      -2.391  -6.811  -4.631  1.00  0.00           H  
ATOM    181  HB  ILE A  11      -3.352  -8.295  -2.207  1.00  0.00           H  
ATOM    182 HG12 ILE A  11      -0.648  -7.011  -2.644  1.00  0.00           H  
ATOM    183 HG13 ILE A  11      -1.747  -6.775  -1.295  1.00  0.00           H  
ATOM    184 HG21 ILE A  11      -2.436  -9.034  -4.722  1.00  0.00           H  
ATOM    185 HG22 ILE A  11      -1.011  -9.236  -3.705  1.00  0.00           H  
ATOM    186 HG23 ILE A  11      -2.504 -10.088  -3.311  1.00  0.00           H  
ATOM    187 HD11 ILE A  11      -1.064  -9.590  -1.657  1.00  0.00           H  
ATOM    188 HD12 ILE A  11       0.363  -8.592  -1.376  1.00  0.00           H  
ATOM    189 HD13 ILE A  11      -0.957  -8.593  -0.208  1.00  0.00           H  
ATOM    190  N   ARG A  12      -4.670  -7.524  -5.339  1.00  0.00           N  
ATOM    191  CA  ARG A  12      -6.062  -7.801  -5.809  1.00  0.00           C  
ATOM    192  C   ARG A  12      -6.069  -9.086  -6.644  1.00  0.00           C  
ATOM    193  O   ARG A  12      -5.292  -9.242  -7.564  1.00  0.00           O  
ATOM    194  CB  ARG A  12      -6.564  -6.636  -6.660  1.00  0.00           C  
ATOM    195  CG  ARG A  12      -8.043  -6.849  -6.987  1.00  0.00           C  
ATOM    196  CD  ARG A  12      -8.387  -6.108  -8.277  1.00  0.00           C  
ATOM    197  NE  ARG A  12      -7.651  -6.730  -9.415  1.00  0.00           N  
ATOM    198  CZ  ARG A  12      -7.992  -6.456 -10.646  1.00  0.00           C  
ATOM    199  NH1 ARG A  12      -7.768  -5.268 -11.137  1.00  0.00           N  
ATOM    200  NH2 ARG A  12      -8.554  -7.372 -11.387  1.00  0.00           N  
ATOM    201  H   ARG A  12      -3.906  -7.695  -5.928  1.00  0.00           H  
ATOM    202  HA  ARG A  12      -6.710  -7.927  -4.953  1.00  0.00           H  
ATOM    203  HB2 ARG A  12      -6.442  -5.712  -6.114  1.00  0.00           H  
ATOM    204  HB3 ARG A  12      -5.997  -6.591  -7.578  1.00  0.00           H  
ATOM    205  HG2 ARG A  12      -8.236  -7.904  -7.113  1.00  0.00           H  
ATOM    206  HG3 ARG A  12      -8.650  -6.466  -6.180  1.00  0.00           H  
ATOM    207  HD2 ARG A  12      -9.450  -6.170  -8.457  1.00  0.00           H  
ATOM    208  HD3 ARG A  12      -8.099  -5.072  -8.178  1.00  0.00           H  
ATOM    209  HE  ARG A  12      -6.911  -7.347  -9.239  1.00  0.00           H  
ATOM    210 HH11 ARG A  12      -7.335  -4.566 -10.571  1.00  0.00           H  
ATOM    211 HH12 ARG A  12      -8.029  -5.059 -12.081  1.00  0.00           H  
ATOM    212 HH21 ARG A  12      -8.722  -8.284 -11.013  1.00  0.00           H  
ATOM    213 HH22 ARG A  12      -8.815  -7.162 -12.330  1.00  0.00           H  
ATOM    214  N   ASN A  13      -6.924 -10.015  -6.315  1.00  0.00           N  
ATOM    215  CA  ASN A  13      -6.962 -11.302  -7.075  1.00  0.00           C  
ATOM    216  C   ASN A  13      -8.220 -11.377  -7.950  1.00  0.00           C  
ATOM    217  O   ASN A  13      -8.931 -10.408  -8.122  1.00  0.00           O  
ATOM    218  CB  ASN A  13      -6.955 -12.480  -6.093  1.00  0.00           C  
ATOM    219  CG  ASN A  13      -7.759 -12.126  -4.838  1.00  0.00           C  
ATOM    220  OD1 ASN A  13      -7.372 -12.475  -3.740  1.00  0.00           O  
ATOM    221  ND2 ASN A  13      -8.866 -11.446  -4.950  1.00  0.00           N  
ATOM    222  H   ASN A  13      -7.527  -9.872  -5.562  1.00  0.00           H  
ATOM    223  HA  ASN A  13      -6.088 -11.365  -7.707  1.00  0.00           H  
ATOM    224  HB2 ASN A  13      -7.396 -13.345  -6.568  1.00  0.00           H  
ATOM    225  HB3 ASN A  13      -5.937 -12.707  -5.813  1.00  0.00           H  
ATOM    226 HD21 ASN A  13      -9.182 -11.164  -5.832  1.00  0.00           H  
ATOM    227 HD22 ASN A  13      -9.384 -11.218  -4.149  1.00  0.00           H  
ATOM    228  N   GLU A  14      -8.490 -12.533  -8.505  1.00  0.00           N  
ATOM    229  CA  GLU A  14      -9.691 -12.696  -9.376  1.00  0.00           C  
ATOM    230  C   GLU A  14     -10.961 -12.595  -8.540  1.00  0.00           C  
ATOM    231  O   GLU A  14     -12.058 -12.578  -9.061  1.00  0.00           O  
ATOM    232  CB  GLU A  14      -9.639 -14.059 -10.050  1.00  0.00           C  
ATOM    233  CG  GLU A  14     -10.376 -14.000 -11.390  1.00  0.00           C  
ATOM    234  CD  GLU A  14      -9.363 -14.069 -12.534  1.00  0.00           C  
ATOM    235  OE1 GLU A  14      -8.362 -14.748 -12.373  1.00  0.00           O  
ATOM    236  OE2 GLU A  14      -9.605 -13.442 -13.551  1.00  0.00           O  
ATOM    237  H   GLU A  14      -7.896 -13.296  -8.352  1.00  0.00           H  
ATOM    238  HA  GLU A  14      -9.696 -11.924 -10.128  1.00  0.00           H  
ATOM    239  HB2 GLU A  14      -8.613 -14.326 -10.213  1.00  0.00           H  
ATOM    240  HB3 GLU A  14     -10.108 -14.795  -9.414  1.00  0.00           H  
ATOM    241  HG2 GLU A  14     -11.058 -14.836 -11.463  1.00  0.00           H  
ATOM    242  HG3 GLU A  14     -10.930 -13.076 -11.457  1.00  0.00           H  
ATOM    243  N   ASN A  15     -10.824 -12.499  -7.249  1.00  0.00           N  
ATOM    244  CA  ASN A  15     -12.027 -12.365  -6.388  1.00  0.00           C  
ATOM    245  C   ASN A  15     -12.500 -10.910  -6.446  1.00  0.00           C  
ATOM    246  O   ASN A  15     -13.398 -10.506  -5.734  1.00  0.00           O  
ATOM    247  CB  ASN A  15     -11.670 -12.736  -4.946  1.00  0.00           C  
ATOM    248  CG  ASN A  15     -12.948 -13.040  -4.164  1.00  0.00           C  
ATOM    249  OD1 ASN A  15     -13.895 -12.279  -4.203  1.00  0.00           O  
ATOM    250  ND2 ASN A  15     -13.015 -14.129  -3.449  1.00  0.00           N  
ATOM    251  H   ASN A  15      -9.932 -12.497  -6.851  1.00  0.00           H  
ATOM    252  HA  ASN A  15     -12.808 -13.017  -6.750  1.00  0.00           H  
ATOM    253  HB2 ASN A  15     -11.033 -13.609  -4.948  1.00  0.00           H  
ATOM    254  HB3 ASN A  15     -11.152 -11.912  -4.480  1.00  0.00           H  
ATOM    255 HD21 ASN A  15     -12.250 -14.742  -3.419  1.00  0.00           H  
ATOM    256 HD22 ASN A  15     -13.829 -14.335  -2.945  1.00  0.00           H  
ATOM    257  N   ASN A  16     -11.902 -10.122  -7.306  1.00  0.00           N  
ATOM    258  CA  ASN A  16     -12.306  -8.700  -7.436  1.00  0.00           C  
ATOM    259  C   ASN A  16     -12.258  -8.021  -6.065  1.00  0.00           C  
ATOM    260  O   ASN A  16     -13.144  -7.282  -5.686  1.00  0.00           O  
ATOM    261  CB  ASN A  16     -13.718  -8.640  -8.016  1.00  0.00           C  
ATOM    262  CG  ASN A  16     -14.249  -7.206  -7.967  1.00  0.00           C  
ATOM    263  OD1 ASN A  16     -15.378  -6.976  -7.584  1.00  0.00           O  
ATOM    264  ND2 ASN A  16     -13.474  -6.224  -8.342  1.00  0.00           N  
ATOM    265  H   ASN A  16     -11.188 -10.471  -7.875  1.00  0.00           H  
ATOM    266  HA  ASN A  16     -11.620  -8.199  -8.102  1.00  0.00           H  
ATOM    267  HB2 ASN A  16     -13.698  -8.981  -9.041  1.00  0.00           H  
ATOM    268  HB3 ASN A  16     -14.362  -9.284  -7.440  1.00  0.00           H  
ATOM    269 HD21 ASN A  16     -12.563  -6.409  -8.649  1.00  0.00           H  
ATOM    270 HD22 ASN A  16     -13.805  -5.302  -8.314  1.00  0.00           H  
ATOM    271  N   GLU A  17     -11.216  -8.261  -5.326  1.00  0.00           N  
ATOM    272  CA  GLU A  17     -11.082  -7.627  -3.987  1.00  0.00           C  
ATOM    273  C   GLU A  17      -9.620  -7.232  -3.786  1.00  0.00           C  
ATOM    274  O   GLU A  17      -8.727  -7.820  -4.362  1.00  0.00           O  
ATOM    275  CB  GLU A  17     -11.501  -8.620  -2.903  1.00  0.00           C  
ATOM    276  CG  GLU A  17     -12.874  -9.201  -3.250  1.00  0.00           C  
ATOM    277  CD  GLU A  17     -13.748  -9.233  -1.996  1.00  0.00           C  
ATOM    278  OE1 GLU A  17     -13.286  -8.775  -0.963  1.00  0.00           O  
ATOM    279  OE2 GLU A  17     -14.864  -9.715  -2.088  1.00  0.00           O  
ATOM    280  H   GLU A  17     -10.509  -8.853  -5.656  1.00  0.00           H  
ATOM    281  HA  GLU A  17     -11.710  -6.747  -3.939  1.00  0.00           H  
ATOM    282  HB2 GLU A  17     -10.775  -9.417  -2.845  1.00  0.00           H  
ATOM    283  HB3 GLU A  17     -11.557  -8.113  -1.954  1.00  0.00           H  
ATOM    284  HG2 GLU A  17     -13.345  -8.584  -4.003  1.00  0.00           H  
ATOM    285  HG3 GLU A  17     -12.754 -10.204  -3.630  1.00  0.00           H  
ATOM    286  N   ILE A  18      -9.361  -6.240  -2.984  1.00  0.00           N  
ATOM    287  CA  ILE A  18      -7.951  -5.820  -2.768  1.00  0.00           C  
ATOM    288  C   ILE A  18      -7.596  -5.968  -1.285  1.00  0.00           C  
ATOM    289  O   ILE A  18      -8.463  -6.077  -0.446  1.00  0.00           O  
ATOM    290  CB  ILE A  18      -7.781  -4.358  -3.188  1.00  0.00           C  
ATOM    291  CG1 ILE A  18      -8.755  -4.035  -4.324  1.00  0.00           C  
ATOM    292  CG2 ILE A  18      -6.348  -4.130  -3.670  1.00  0.00           C  
ATOM    293  CD1 ILE A  18      -8.627  -2.560  -4.708  1.00  0.00           C  
ATOM    294  H   ILE A  18     -10.087  -5.771  -2.529  1.00  0.00           H  
ATOM    295  HA  ILE A  18      -7.307  -6.440  -3.366  1.00  0.00           H  
ATOM    296  HB  ILE A  18      -7.984  -3.715  -2.344  1.00  0.00           H  
ATOM    297 HG12 ILE A  18      -8.526  -4.653  -5.182  1.00  0.00           H  
ATOM    298 HG13 ILE A  18      -9.764  -4.234  -3.998  1.00  0.00           H  
ATOM    299 HG21 ILE A  18      -6.010  -4.998  -4.218  1.00  0.00           H  
ATOM    300 HG22 ILE A  18      -6.318  -3.265  -4.315  1.00  0.00           H  
ATOM    301 HG23 ILE A  18      -5.703  -3.968  -2.819  1.00  0.00           H  
ATOM    302 HD11 ILE A  18      -7.927  -2.075  -4.045  1.00  0.00           H  
ATOM    303 HD12 ILE A  18      -8.272  -2.483  -5.725  1.00  0.00           H  
ATOM    304 HD13 ILE A  18      -9.592  -2.082  -4.627  1.00  0.00           H  
ATOM    305  N   PHE A  19      -6.334  -5.962  -0.947  1.00  0.00           N  
ATOM    306  CA  PHE A  19      -5.961  -6.089   0.489  1.00  0.00           C  
ATOM    307  C   PHE A  19      -5.246  -4.817   0.936  1.00  0.00           C  
ATOM    308  O   PHE A  19      -4.066  -4.641   0.708  1.00  0.00           O  
ATOM    309  CB  PHE A  19      -5.036  -7.288   0.697  1.00  0.00           C  
ATOM    310  CG  PHE A  19      -4.745  -7.423   2.173  1.00  0.00           C  
ATOM    311  CD1 PHE A  19      -5.678  -8.038   3.016  1.00  0.00           C  
ATOM    312  CD2 PHE A  19      -3.549  -6.921   2.702  1.00  0.00           C  
ATOM    313  CE1 PHE A  19      -5.416  -8.152   4.387  1.00  0.00           C  
ATOM    314  CE2 PHE A  19      -3.287  -7.035   4.073  1.00  0.00           C  
ATOM    315  CZ  PHE A  19      -4.221  -7.650   4.916  1.00  0.00           C  
ATOM    316  H   PHE A  19      -5.639  -5.865  -1.628  1.00  0.00           H  
ATOM    317  HA  PHE A  19      -6.857  -6.221   1.079  1.00  0.00           H  
ATOM    318  HB2 PHE A  19      -5.520  -8.184   0.336  1.00  0.00           H  
ATOM    319  HB3 PHE A  19      -4.113  -7.133   0.159  1.00  0.00           H  
ATOM    320  HD1 PHE A  19      -6.600  -8.426   2.609  1.00  0.00           H  
ATOM    321  HD2 PHE A  19      -2.829  -6.447   2.051  1.00  0.00           H  
ATOM    322  HE1 PHE A  19      -6.135  -8.627   5.037  1.00  0.00           H  
ATOM    323  HE2 PHE A  19      -2.367  -6.646   4.481  1.00  0.00           H  
ATOM    324  HZ  PHE A  19      -4.019  -7.738   5.973  1.00  0.00           H  
ATOM    325  N   ILE A  20      -5.955  -3.928   1.571  1.00  0.00           N  
ATOM    326  CA  ILE A  20      -5.335  -2.670   2.035  1.00  0.00           C  
ATOM    327  C   ILE A  20      -5.472  -2.600   3.551  1.00  0.00           C  
ATOM    328  O   ILE A  20      -5.676  -3.602   4.208  1.00  0.00           O  
ATOM    329  CB  ILE A  20      -6.066  -1.494   1.396  1.00  0.00           C  
ATOM    330  CG1 ILE A  20      -6.553  -1.884   0.000  1.00  0.00           C  
ATOM    331  CG2 ILE A  20      -5.115  -0.320   1.277  1.00  0.00           C  
ATOM    332  CD1 ILE A  20      -8.021  -2.294   0.074  1.00  0.00           C  
ATOM    333  H   ILE A  20      -6.901  -4.085   1.747  1.00  0.00           H  
ATOM    334  HA  ILE A  20      -4.291  -2.646   1.761  1.00  0.00           H  
ATOM    335  HB  ILE A  20      -6.910  -1.215   2.011  1.00  0.00           H  
ATOM    336 HG12 ILE A  20      -6.448  -1.041  -0.667  1.00  0.00           H  
ATOM    337 HG13 ILE A  20      -5.967  -2.712  -0.369  1.00  0.00           H  
ATOM    338 HG21 ILE A  20      -4.295  -0.455   1.964  1.00  0.00           H  
ATOM    339 HG22 ILE A  20      -4.738  -0.271   0.267  1.00  0.00           H  
ATOM    340 HG23 ILE A  20      -5.643   0.587   1.514  1.00  0.00           H  
ATOM    341 HD11 ILE A  20      -8.563  -1.576   0.672  1.00  0.00           H  
ATOM    342 HD12 ILE A  20      -8.436  -2.322  -0.923  1.00  0.00           H  
ATOM    343 HD13 ILE A  20      -8.098  -3.272   0.525  1.00  0.00           H  
ATOM    344  N   THR A  21      -5.368  -1.437   4.119  1.00  0.00           N  
ATOM    345  CA  THR A  21      -5.501  -1.339   5.590  1.00  0.00           C  
ATOM    346  C   THR A  21      -6.658  -0.402   5.937  1.00  0.00           C  
ATOM    347  O   THR A  21      -6.786   0.676   5.392  1.00  0.00           O  
ATOM    348  CB  THR A  21      -4.209  -0.800   6.179  1.00  0.00           C  
ATOM    349  OG1 THR A  21      -3.469  -0.128   5.169  1.00  0.00           O  
ATOM    350  CG2 THR A  21      -3.378  -1.952   6.746  1.00  0.00           C  
ATOM    351  H   THR A  21      -5.204  -0.632   3.581  1.00  0.00           H  
ATOM    352  HA  THR A  21      -5.700  -2.318   5.997  1.00  0.00           H  
ATOM    353  HB  THR A  21      -4.448  -0.116   6.963  1.00  0.00           H  
ATOM    354  HG1 THR A  21      -3.822   0.759   5.083  1.00  0.00           H  
ATOM    355 HG21 THR A  21      -4.033  -2.671   7.215  1.00  0.00           H  
ATOM    356 HG22 THR A  21      -2.832  -2.430   5.947  1.00  0.00           H  
ATOM    357 HG23 THR A  21      -2.682  -1.568   7.478  1.00  0.00           H  
ATOM    358  N   ARG A  22      -7.509  -0.812   6.836  1.00  0.00           N  
ATOM    359  CA  ARG A  22      -8.661   0.035   7.216  1.00  0.00           C  
ATOM    360  C   ARG A  22      -8.965  -0.146   8.706  1.00  0.00           C  
ATOM    361  O   ARG A  22      -9.044  -1.253   9.201  1.00  0.00           O  
ATOM    362  CB  ARG A  22      -9.871  -0.395   6.395  1.00  0.00           C  
ATOM    363  CG  ARG A  22     -10.390   0.800   5.604  1.00  0.00           C  
ATOM    364  CD  ARG A  22     -11.684   0.414   4.886  1.00  0.00           C  
ATOM    365  NE  ARG A  22     -12.853   0.983   5.618  1.00  0.00           N  
ATOM    366  CZ  ARG A  22     -12.846   1.041   6.923  1.00  0.00           C  
ATOM    367  NH1 ARG A  22     -13.105  -0.028   7.627  1.00  0.00           N  
ATOM    368  NH2 ARG A  22     -12.581   2.168   7.525  1.00  0.00           N  
ATOM    369  H   ARG A  22      -7.395  -1.685   7.252  1.00  0.00           H  
ATOM    370  HA  ARG A  22      -8.436   1.071   7.014  1.00  0.00           H  
ATOM    371  HB2 ARG A  22      -9.580  -1.181   5.712  1.00  0.00           H  
ATOM    372  HB3 ARG A  22     -10.642  -0.756   7.052  1.00  0.00           H  
ATOM    373  HG2 ARG A  22     -10.579   1.620   6.281  1.00  0.00           H  
ATOM    374  HG3 ARG A  22      -9.650   1.095   4.876  1.00  0.00           H  
ATOM    375  HD2 ARG A  22     -11.666   0.804   3.880  1.00  0.00           H  
ATOM    376  HD3 ARG A  22     -11.768  -0.662   4.853  1.00  0.00           H  
ATOM    377  HE  ARG A  22     -13.627   1.316   5.117  1.00  0.00           H  
ATOM    378 HH11 ARG A  22     -13.307  -0.892   7.168  1.00  0.00           H  
ATOM    379 HH12 ARG A  22     -13.099   0.018   8.626  1.00  0.00           H  
ATOM    380 HH21 ARG A  22     -12.382   2.988   6.986  1.00  0.00           H  
ATOM    381 HH22 ARG A  22     -12.577   2.213   8.524  1.00  0.00           H  
ATOM    382  N   ARG A  23      -9.137   0.930   9.423  1.00  0.00           N  
ATOM    383  CA  ARG A  23      -9.434   0.822  10.870  1.00  0.00           C  
ATOM    384  C   ARG A  23     -10.842   0.253  11.063  1.00  0.00           C  
ATOM    385  O   ARG A  23     -11.806   0.982  11.188  1.00  0.00           O  
ATOM    386  CB  ARG A  23      -9.350   2.213  11.492  1.00  0.00           C  
ATOM    387  CG  ARG A  23      -9.994   3.243  10.560  1.00  0.00           C  
ATOM    388  CD  ARG A  23     -10.460   4.448  11.378  1.00  0.00           C  
ATOM    389  NE  ARG A  23     -11.538   4.025  12.316  1.00  0.00           N  
ATOM    390  CZ  ARG A  23     -11.885   4.803  13.302  1.00  0.00           C  
ATOM    391  NH1 ARG A  23     -12.815   5.702  13.127  1.00  0.00           N  
ATOM    392  NH2 ARG A  23     -11.303   4.684  14.464  1.00  0.00           N  
ATOM    393  H   ARG A  23      -9.070   1.811   9.012  1.00  0.00           H  
ATOM    394  HA  ARG A  23      -8.713   0.171  11.340  1.00  0.00           H  
ATOM    395  HB2 ARG A  23      -9.870   2.210  12.427  1.00  0.00           H  
ATOM    396  HB3 ARG A  23      -8.315   2.474  11.653  1.00  0.00           H  
ATOM    397  HG2 ARG A  23      -9.271   3.564   9.824  1.00  0.00           H  
ATOM    398  HG3 ARG A  23     -10.842   2.797  10.063  1.00  0.00           H  
ATOM    399  HD2 ARG A  23      -9.628   4.844  11.942  1.00  0.00           H  
ATOM    400  HD3 ARG A  23     -10.838   5.210  10.713  1.00  0.00           H  
ATOM    401  HE  ARG A  23     -11.984   3.160  12.192  1.00  0.00           H  
ATOM    402 HH11 ARG A  23     -13.261   5.794  12.237  1.00  0.00           H  
ATOM    403 HH12 ARG A  23     -13.082   6.300  13.884  1.00  0.00           H  
ATOM    404 HH21 ARG A  23     -10.591   3.995  14.597  1.00  0.00           H  
ATOM    405 HH22 ARG A  23     -11.569   5.282  15.220  1.00  0.00           H  
ATOM    406  N   ALA A  24     -10.965  -1.045  11.088  1.00  0.00           N  
ATOM    407  CA  ALA A  24     -12.308  -1.663  11.271  1.00  0.00           C  
ATOM    408  C   ALA A  24     -12.816  -1.372  12.684  1.00  0.00           C  
ATOM    409  O   ALA A  24     -12.615  -2.144  13.600  1.00  0.00           O  
ATOM    410  CB  ALA A  24     -12.201  -3.177  11.071  1.00  0.00           C  
ATOM    411  H   ALA A  24     -10.174  -1.615  10.984  1.00  0.00           H  
ATOM    412  HA  ALA A  24     -12.997  -1.252  10.547  1.00  0.00           H  
ATOM    413  HB1 ALA A  24     -11.253  -3.523  11.457  1.00  0.00           H  
ATOM    414  HB2 ALA A  24     -13.006  -3.668  11.597  1.00  0.00           H  
ATOM    415  HB3 ALA A  24     -12.265  -3.405  10.018  1.00  0.00           H  
ATOM    416  N   ALA A  25     -13.476  -0.261  12.869  1.00  0.00           N  
ATOM    417  CA  ALA A  25     -13.999   0.079  14.222  1.00  0.00           C  
ATOM    418  C   ALA A  25     -15.201   1.015  14.083  1.00  0.00           C  
ATOM    419  O   ALA A  25     -15.234   2.088  14.652  1.00  0.00           O  
ATOM    420  CB  ALA A  25     -12.901   0.773  15.033  1.00  0.00           C  
ATOM    421  H   ALA A  25     -13.630   0.348  12.116  1.00  0.00           H  
ATOM    422  HA  ALA A  25     -14.303  -0.824  14.727  1.00  0.00           H  
ATOM    423  HB1 ALA A  25     -11.946   0.617  14.554  1.00  0.00           H  
ATOM    424  HB2 ALA A  25     -13.108   1.831  15.087  1.00  0.00           H  
ATOM    425  HB3 ALA A  25     -12.876   0.360  16.031  1.00  0.00           H  
ATOM    426  N   ASP A  26     -16.190   0.617  13.331  1.00  0.00           N  
ATOM    427  CA  ASP A  26     -17.390   1.483  13.157  1.00  0.00           C  
ATOM    428  C   ASP A  26     -17.049   2.657  12.236  1.00  0.00           C  
ATOM    429  O   ASP A  26     -16.895   3.778  12.675  1.00  0.00           O  
ATOM    430  CB  ASP A  26     -17.831   2.017  14.522  1.00  0.00           C  
ATOM    431  CG  ASP A  26     -19.276   2.507  14.436  1.00  0.00           C  
ATOM    432  OD1 ASP A  26     -20.160   1.671  14.347  1.00  0.00           O  
ATOM    433  OD2 ASP A  26     -19.476   3.710  14.458  1.00  0.00           O  
ATOM    434  H   ASP A  26     -16.145  -0.253  12.880  1.00  0.00           H  
ATOM    435  HA  ASP A  26     -18.192   0.905  12.722  1.00  0.00           H  
ATOM    436  HB2 ASP A  26     -17.759   1.230  15.257  1.00  0.00           H  
ATOM    437  HB3 ASP A  26     -17.191   2.839  14.810  1.00  0.00           H  
ATOM    438  N   ALA A  27     -16.934   2.409  10.960  1.00  0.00           N  
ATOM    439  CA  ALA A  27     -16.608   3.514  10.013  1.00  0.00           C  
ATOM    440  C   ALA A  27     -17.848   3.854   9.184  1.00  0.00           C  
ATOM    441  O   ALA A  27     -17.809   3.868   7.969  1.00  0.00           O  
ATOM    442  CB  ALA A  27     -15.475   3.074   9.083  1.00  0.00           C  
ATOM    443  H   ALA A  27     -17.065   1.498  10.624  1.00  0.00           H  
ATOM    444  HA  ALA A  27     -16.298   4.385  10.572  1.00  0.00           H  
ATOM    445  HB1 ALA A  27     -15.069   2.134   9.429  1.00  0.00           H  
ATOM    446  HB2 ALA A  27     -15.859   2.953   8.081  1.00  0.00           H  
ATOM    447  HB3 ALA A  27     -14.697   3.824   9.082  1.00  0.00           H  
ATOM    448  N   HIS A  28     -18.948   4.129   9.831  1.00  0.00           N  
ATOM    449  CA  HIS A  28     -20.190   4.468   9.082  1.00  0.00           C  
ATOM    450  C   HIS A  28     -20.299   5.987   8.935  1.00  0.00           C  
ATOM    451  O   HIS A  28     -20.809   6.490   7.954  1.00  0.00           O  
ATOM    452  CB  HIS A  28     -21.406   3.942   9.848  1.00  0.00           C  
ATOM    453  CG  HIS A  28     -21.438   4.556  11.222  1.00  0.00           C  
ATOM    454  ND1 HIS A  28     -21.903   5.842  11.444  1.00  0.00           N  
ATOM    455  CD2 HIS A  28     -21.067   4.074  12.453  1.00  0.00           C  
ATOM    456  CE1 HIS A  28     -21.803   6.089  12.762  1.00  0.00           C  
ATOM    457  NE2 HIS A  28     -21.299   5.043  13.425  1.00  0.00           N  
ATOM    458  H   HIS A  28     -18.957   4.112  10.810  1.00  0.00           H  
ATOM    459  HA  HIS A  28     -20.157   4.013   8.103  1.00  0.00           H  
ATOM    460  HB2 HIS A  28     -22.308   4.206   9.316  1.00  0.00           H  
ATOM    461  HB3 HIS A  28     -21.340   2.868   9.937  1.00  0.00           H  
ATOM    462  HD1 HIS A  28     -22.242   6.461  10.763  1.00  0.00           H  
ATOM    463  HD2 HIS A  28     -20.661   3.092  12.640  1.00  0.00           H  
ATOM    464  HE1 HIS A  28     -22.094   7.019  13.228  1.00  0.00           H  
ATOM    465  N   MET A  29     -19.827   6.722   9.905  1.00  0.00           N  
ATOM    466  CA  MET A  29     -19.906   8.207   9.823  1.00  0.00           C  
ATOM    467  C   MET A  29     -18.954   8.712   8.737  1.00  0.00           C  
ATOM    468  O   MET A  29     -19.128   9.787   8.198  1.00  0.00           O  
ATOM    469  CB  MET A  29     -19.509   8.815  11.171  1.00  0.00           C  
ATOM    470  CG  MET A  29     -18.019   8.573  11.420  1.00  0.00           C  
ATOM    471  SD  MET A  29     -17.098  10.096  11.094  1.00  0.00           S  
ATOM    472  CE  MET A  29     -17.996  11.155  12.254  1.00  0.00           C  
ATOM    473  H   MET A  29     -19.420   6.296  10.689  1.00  0.00           H  
ATOM    474  HA  MET A  29     -20.917   8.500   9.580  1.00  0.00           H  
ATOM    475  HB2 MET A  29     -19.705   9.877  11.158  1.00  0.00           H  
ATOM    476  HB3 MET A  29     -20.083   8.350  11.958  1.00  0.00           H  
ATOM    477  HG2 MET A  29     -17.869   8.275  12.448  1.00  0.00           H  
ATOM    478  HG3 MET A  29     -17.666   7.792  10.764  1.00  0.00           H  
ATOM    479  HE1 MET A  29     -18.482  10.540  12.999  1.00  0.00           H  
ATOM    480  HE2 MET A  29     -17.306  11.826  12.739  1.00  0.00           H  
ATOM    481  HE3 MET A  29     -18.736  11.731  11.715  1.00  0.00           H  
ATOM    482  N   ALA A  30     -17.950   7.946   8.408  1.00  0.00           N  
ATOM    483  CA  ALA A  30     -16.993   8.393   7.356  1.00  0.00           C  
ATOM    484  C   ALA A  30     -16.135   7.210   6.903  1.00  0.00           C  
ATOM    485  O   ALA A  30     -15.435   6.601   7.688  1.00  0.00           O  
ATOM    486  CB  ALA A  30     -16.088   9.488   7.922  1.00  0.00           C  
ATOM    487  H   ALA A  30     -17.823   7.082   8.852  1.00  0.00           H  
ATOM    488  HA  ALA A  30     -17.543   8.782   6.512  1.00  0.00           H  
ATOM    489  HB1 ALA A  30     -16.692  10.233   8.420  1.00  0.00           H  
ATOM    490  HB2 ALA A  30     -15.398   9.053   8.630  1.00  0.00           H  
ATOM    491  HB3 ALA A  30     -15.537   9.951   7.118  1.00  0.00           H  
ATOM    492  N   ASN A  31     -16.176   6.886   5.639  1.00  0.00           N  
ATOM    493  CA  ASN A  31     -15.356   5.752   5.133  1.00  0.00           C  
ATOM    494  C   ASN A  31     -13.938   6.251   4.853  1.00  0.00           C  
ATOM    495  O   ASN A  31     -13.742   7.375   4.431  1.00  0.00           O  
ATOM    496  CB  ASN A  31     -15.981   5.211   3.844  1.00  0.00           C  
ATOM    497  CG  ASN A  31     -17.424   4.781   4.121  1.00  0.00           C  
ATOM    498  OD1 ASN A  31     -17.737   4.325   5.203  1.00  0.00           O  
ATOM    499  ND2 ASN A  31     -18.324   4.910   3.183  1.00  0.00           N  
ATOM    500  H   ASN A  31     -16.743   7.395   5.022  1.00  0.00           H  
ATOM    501  HA  ASN A  31     -15.323   4.968   5.876  1.00  0.00           H  
ATOM    502  HB2 ASN A  31     -15.973   5.985   3.090  1.00  0.00           H  
ATOM    503  HB3 ASN A  31     -15.414   4.362   3.496  1.00  0.00           H  
ATOM    504 HD21 ASN A  31     -18.073   5.280   2.311  1.00  0.00           H  
ATOM    505 HD22 ASN A  31     -19.250   4.637   3.352  1.00  0.00           H  
ATOM    506  N   LYS A  32     -12.944   5.439   5.091  1.00  0.00           N  
ATOM    507  CA  LYS A  32     -11.545   5.893   4.843  1.00  0.00           C  
ATOM    508  C   LYS A  32     -10.622   4.684   4.681  1.00  0.00           C  
ATOM    509  O   LYS A  32     -10.674   3.742   5.446  1.00  0.00           O  
ATOM    510  CB  LYS A  32     -11.071   6.734   6.031  1.00  0.00           C  
ATOM    511  CG  LYS A  32     -10.895   5.836   7.258  1.00  0.00           C  
ATOM    512  CD  LYS A  32      -9.444   5.353   7.336  1.00  0.00           C  
ATOM    513  CE  LYS A  32      -8.721   6.083   8.470  1.00  0.00           C  
ATOM    514  NZ  LYS A  32      -8.902   7.554   8.309  1.00  0.00           N  
ATOM    515  H   LYS A  32     -13.116   4.539   5.439  1.00  0.00           H  
ATOM    516  HA  LYS A  32     -11.514   6.492   3.945  1.00  0.00           H  
ATOM    517  HB2 LYS A  32     -10.126   7.200   5.790  1.00  0.00           H  
ATOM    518  HB3 LYS A  32     -11.804   7.496   6.249  1.00  0.00           H  
ATOM    519  HG2 LYS A  32     -11.138   6.394   8.149  1.00  0.00           H  
ATOM    520  HG3 LYS A  32     -11.552   4.983   7.176  1.00  0.00           H  
ATOM    521  HD2 LYS A  32      -9.429   4.290   7.525  1.00  0.00           H  
ATOM    522  HD3 LYS A  32      -8.945   5.559   6.401  1.00  0.00           H  
ATOM    523  HE2 LYS A  32      -9.132   5.772   9.419  1.00  0.00           H  
ATOM    524  HE3 LYS A  32      -7.668   5.845   8.436  1.00  0.00           H  
ATOM    525  HZ1 LYS A  32      -9.546   7.739   7.515  1.00  0.00           H  
ATOM    526  HZ2 LYS A  32      -9.306   7.951   9.181  1.00  0.00           H  
ATOM    527  HZ3 LYS A  32      -7.981   7.998   8.120  1.00  0.00           H  
ATOM    528  N   LEU A  33      -9.766   4.712   3.696  1.00  0.00           N  
ATOM    529  CA  LEU A  33      -8.831   3.585   3.488  1.00  0.00           C  
ATOM    530  C   LEU A  33      -7.418   4.093   3.713  1.00  0.00           C  
ATOM    531  O   LEU A  33      -7.215   5.201   4.168  1.00  0.00           O  
ATOM    532  CB  LEU A  33      -8.955   3.096   2.061  1.00  0.00           C  
ATOM    533  CG  LEU A  33     -10.007   1.999   1.997  1.00  0.00           C  
ATOM    534  CD1 LEU A  33     -11.271   2.550   1.341  1.00  0.00           C  
ATOM    535  CD2 LEU A  33      -9.462   0.831   1.177  1.00  0.00           C  
ATOM    536  H   LEU A  33      -9.727   5.483   3.092  1.00  0.00           H  
ATOM    537  HA  LEU A  33      -9.051   2.777   4.171  1.00  0.00           H  
ATOM    538  HB2 LEU A  33      -9.239   3.915   1.424  1.00  0.00           H  
ATOM    539  HB3 LEU A  33      -8.012   2.707   1.740  1.00  0.00           H  
ATOM    540  HG  LEU A  33     -10.238   1.667   2.997  1.00  0.00           H  
ATOM    541 HD11 LEU A  33     -11.638   3.386   1.918  1.00  0.00           H  
ATOM    542 HD12 LEU A  33     -11.042   2.879   0.338  1.00  0.00           H  
ATOM    543 HD13 LEU A  33     -12.024   1.779   1.304  1.00  0.00           H  
ATOM    544 HD21 LEU A  33      -8.524   0.502   1.600  1.00  0.00           H  
ATOM    545 HD22 LEU A  33     -10.170   0.017   1.195  1.00  0.00           H  
ATOM    546 HD23 LEU A  33      -9.305   1.150   0.157  1.00  0.00           H  
ATOM    547  N   GLU A  34      -6.433   3.315   3.391  1.00  0.00           N  
ATOM    548  CA  GLU A  34      -5.050   3.801   3.587  1.00  0.00           C  
ATOM    549  C   GLU A  34      -4.064   2.963   2.791  1.00  0.00           C  
ATOM    550  O   GLU A  34      -4.414   2.201   1.915  1.00  0.00           O  
ATOM    551  CB  GLU A  34      -4.685   3.709   5.066  1.00  0.00           C  
ATOM    552  CG  GLU A  34      -3.826   4.907   5.467  1.00  0.00           C  
ATOM    553  CD  GLU A  34      -4.225   5.370   6.869  1.00  0.00           C  
ATOM    554  OE1 GLU A  34      -5.056   4.712   7.473  1.00  0.00           O  
ATOM    555  OE2 GLU A  34      -3.694   6.374   7.315  1.00  0.00           O  
ATOM    556  H   GLU A  34      -6.601   2.428   3.012  1.00  0.00           H  
ATOM    557  HA  GLU A  34      -4.988   4.825   3.268  1.00  0.00           H  
ATOM    558  HB2 GLU A  34      -5.583   3.704   5.653  1.00  0.00           H  
ATOM    559  HB3 GLU A  34      -4.137   2.798   5.243  1.00  0.00           H  
ATOM    560  HG2 GLU A  34      -2.786   4.618   5.465  1.00  0.00           H  
ATOM    561  HG3 GLU A  34      -3.978   5.712   4.766  1.00  0.00           H  
ATOM    562  N   PHE A  35      -2.827   3.102   3.134  1.00  0.00           N  
ATOM    563  CA  PHE A  35      -1.746   2.326   2.473  1.00  0.00           C  
ATOM    564  C   PHE A  35      -0.859   1.741   3.578  1.00  0.00           C  
ATOM    565  O   PHE A  35      -0.119   2.467   4.214  1.00  0.00           O  
ATOM    566  CB  PHE A  35      -0.917   3.249   1.578  1.00  0.00           C  
ATOM    567  CG  PHE A  35      -1.701   3.573   0.330  1.00  0.00           C  
ATOM    568  CD1 PHE A  35      -2.737   4.514   0.378  1.00  0.00           C  
ATOM    569  CD2 PHE A  35      -1.395   2.931  -0.876  1.00  0.00           C  
ATOM    570  CE1 PHE A  35      -3.465   4.814  -0.780  1.00  0.00           C  
ATOM    571  CE2 PHE A  35      -2.125   3.230  -2.033  1.00  0.00           C  
ATOM    572  CZ  PHE A  35      -3.159   4.170  -1.986  1.00  0.00           C  
ATOM    573  H   PHE A  35      -2.609   3.717   3.859  1.00  0.00           H  
ATOM    574  HA  PHE A  35      -2.176   1.533   1.881  1.00  0.00           H  
ATOM    575  HB2 PHE A  35      -0.692   4.158   2.110  1.00  0.00           H  
ATOM    576  HB3 PHE A  35       0.004   2.754   1.305  1.00  0.00           H  
ATOM    577  HD1 PHE A  35      -2.974   5.010   1.307  1.00  0.00           H  
ATOM    578  HD2 PHE A  35      -0.597   2.206  -0.914  1.00  0.00           H  
ATOM    579  HE1 PHE A  35      -4.265   5.539  -0.743  1.00  0.00           H  
ATOM    580  HE2 PHE A  35      -1.888   2.736  -2.963  1.00  0.00           H  
ATOM    581  HZ  PHE A  35      -3.722   4.400  -2.878  1.00  0.00           H  
ATOM    582  N   PRO A  36      -0.976   0.455   3.796  1.00  0.00           N  
ATOM    583  CA  PRO A  36      -0.205  -0.232   4.848  1.00  0.00           C  
ATOM    584  C   PRO A  36       1.295   0.021   4.671  1.00  0.00           C  
ATOM    585  O   PRO A  36       1.707   1.052   4.185  1.00  0.00           O  
ATOM    586  CB  PRO A  36      -0.539  -1.720   4.667  1.00  0.00           C  
ATOM    587  CG  PRO A  36      -1.628  -1.827   3.567  1.00  0.00           C  
ATOM    588  CD  PRO A  36      -1.870  -0.415   3.012  1.00  0.00           C  
ATOM    589  HA  PRO A  36      -0.528   0.096   5.823  1.00  0.00           H  
ATOM    590  HB2 PRO A  36       0.348  -2.258   4.362  1.00  0.00           H  
ATOM    591  HB3 PRO A  36      -0.917  -2.127   5.591  1.00  0.00           H  
ATOM    592  HG2 PRO A  36      -1.287  -2.481   2.777  1.00  0.00           H  
ATOM    593  HG3 PRO A  36      -2.541  -2.210   3.993  1.00  0.00           H  
ATOM    594  HD2 PRO A  36      -1.612  -0.377   1.962  1.00  0.00           H  
ATOM    595  HD3 PRO A  36      -2.897  -0.123   3.160  1.00  0.00           H  
ATOM    596  N   GLY A  37       2.112  -0.910   5.071  1.00  0.00           N  
ATOM    597  CA  GLY A  37       3.579  -0.721   4.927  1.00  0.00           C  
ATOM    598  C   GLY A  37       4.308  -1.505   6.014  1.00  0.00           C  
ATOM    599  O   GLY A  37       3.776  -1.769   7.073  1.00  0.00           O  
ATOM    600  H   GLY A  37       1.763  -1.731   5.467  1.00  0.00           H  
ATOM    601  HA2 GLY A  37       3.891  -1.075   3.957  1.00  0.00           H  
ATOM    602  HA3 GLY A  37       3.821   0.324   5.022  1.00  0.00           H  
ATOM    603  N   GLY A  38       5.529  -1.869   5.755  1.00  0.00           N  
ATOM    604  CA  GLY A  38       6.320  -2.628   6.763  1.00  0.00           C  
ATOM    605  C   GLY A  38       7.675  -1.947   6.927  1.00  0.00           C  
ATOM    606  O   GLY A  38       8.665  -2.574   7.248  1.00  0.00           O  
ATOM    607  H   GLY A  38       5.932  -1.631   4.895  1.00  0.00           H  
ATOM    608  HA2 GLY A  38       5.795  -2.633   7.708  1.00  0.00           H  
ATOM    609  HA3 GLY A  38       6.466  -3.641   6.422  1.00  0.00           H  
ATOM    610  N   LYS A  39       7.723  -0.664   6.697  1.00  0.00           N  
ATOM    611  CA  LYS A  39       9.005   0.075   6.824  1.00  0.00           C  
ATOM    612  C   LYS A  39       9.897  -0.255   5.628  1.00  0.00           C  
ATOM    613  O   LYS A  39       9.701  -1.241   4.946  1.00  0.00           O  
ATOM    614  CB  LYS A  39       9.711  -0.328   8.121  1.00  0.00           C  
ATOM    615  CG  LYS A  39       9.863   0.897   9.024  1.00  0.00           C  
ATOM    616  CD  LYS A  39       8.482   1.390   9.456  1.00  0.00           C  
ATOM    617  CE  LYS A  39       8.636   2.565  10.426  1.00  0.00           C  
ATOM    618  NZ  LYS A  39       9.006   3.792   9.666  1.00  0.00           N  
ATOM    619  H   LYS A  39       6.909  -0.184   6.432  1.00  0.00           H  
ATOM    620  HA  LYS A  39       8.803   1.135   6.835  1.00  0.00           H  
ATOM    621  HB2 LYS A  39       9.126  -1.081   8.630  1.00  0.00           H  
ATOM    622  HB3 LYS A  39      10.687  -0.726   7.889  1.00  0.00           H  
ATOM    623  HG2 LYS A  39      10.439   0.628   9.898  1.00  0.00           H  
ATOM    624  HG3 LYS A  39      10.372   1.681   8.484  1.00  0.00           H  
ATOM    625  HD2 LYS A  39       7.926   1.711   8.587  1.00  0.00           H  
ATOM    626  HD3 LYS A  39       7.951   0.589   9.949  1.00  0.00           H  
ATOM    627  HE2 LYS A  39       7.702   2.730  10.943  1.00  0.00           H  
ATOM    628  HE3 LYS A  39       9.410   2.338  11.144  1.00  0.00           H  
ATOM    629  HZ1 LYS A  39       9.299   3.529   8.703  1.00  0.00           H  
ATOM    630  HZ2 LYS A  39       8.187   4.430   9.617  1.00  0.00           H  
ATOM    631  HZ3 LYS A  39       9.790   4.276  10.147  1.00  0.00           H  
ATOM    632  N   ILE A  40      10.866   0.574   5.358  1.00  0.00           N  
ATOM    633  CA  ILE A  40      11.761   0.324   4.196  1.00  0.00           C  
ATOM    634  C   ILE A  40      13.104   1.015   4.437  1.00  0.00           C  
ATOM    635  O   ILE A  40      13.531   1.853   3.667  1.00  0.00           O  
ATOM    636  CB  ILE A  40      11.099   0.901   2.946  1.00  0.00           C  
ATOM    637  CG1 ILE A  40      11.948   0.607   1.707  1.00  0.00           C  
ATOM    638  CG2 ILE A  40      10.959   2.412   3.108  1.00  0.00           C  
ATOM    639  CD1 ILE A  40      11.439   1.456   0.537  1.00  0.00           C  
ATOM    640  H   ILE A  40      10.997   1.369   5.912  1.00  0.00           H  
ATOM    641  HA  ILE A  40      11.911  -0.737   4.072  1.00  0.00           H  
ATOM    642  HB  ILE A  40      10.119   0.462   2.828  1.00  0.00           H  
ATOM    643 HG12 ILE A  40      12.981   0.851   1.911  1.00  0.00           H  
ATOM    644 HG13 ILE A  40      11.867  -0.438   1.454  1.00  0.00           H  
ATOM    645 HG21 ILE A  40      11.284   2.699   4.097  1.00  0.00           H  
ATOM    646 HG22 ILE A  40      11.570   2.906   2.368  1.00  0.00           H  
ATOM    647 HG23 ILE A  40       9.929   2.692   2.969  1.00  0.00           H  
ATOM    648 HD11 ILE A  40      10.392   1.249   0.369  1.00  0.00           H  
ATOM    649 HD12 ILE A  40      11.563   2.504   0.772  1.00  0.00           H  
ATOM    650 HD13 ILE A  40      12.001   1.219  -0.354  1.00  0.00           H  
ATOM    651  N   GLU A  41      13.771   0.673   5.504  1.00  0.00           N  
ATOM    652  CA  GLU A  41      15.083   1.311   5.800  1.00  0.00           C  
ATOM    653  C   GLU A  41      16.191   0.575   5.031  1.00  0.00           C  
ATOM    654  O   GLU A  41      16.107   0.404   3.832  1.00  0.00           O  
ATOM    655  CB  GLU A  41      15.344   1.243   7.307  1.00  0.00           C  
ATOM    656  CG  GLU A  41      14.294   2.077   8.044  1.00  0.00           C  
ATOM    657  CD  GLU A  41      14.977   3.255   8.742  1.00  0.00           C  
ATOM    658  OE1 GLU A  41      16.112   3.543   8.402  1.00  0.00           O  
ATOM    659  OE2 GLU A  41      14.352   3.849   9.605  1.00  0.00           O  
ATOM    660  H   GLU A  41      13.405  -0.002   6.114  1.00  0.00           H  
ATOM    661  HA  GLU A  41      15.055   2.344   5.486  1.00  0.00           H  
ATOM    662  HB2 GLU A  41      15.286   0.217   7.636  1.00  0.00           H  
ATOM    663  HB3 GLU A  41      16.326   1.636   7.520  1.00  0.00           H  
ATOM    664  HG2 GLU A  41      13.567   2.447   7.335  1.00  0.00           H  
ATOM    665  HG3 GLU A  41      13.800   1.463   8.780  1.00  0.00           H  
ATOM    666  N   MET A  42      17.230   0.142   5.700  1.00  0.00           N  
ATOM    667  CA  MET A  42      18.324  -0.573   4.986  1.00  0.00           C  
ATOM    668  C   MET A  42      17.724  -1.593   4.016  1.00  0.00           C  
ATOM    669  O   MET A  42      16.566  -1.948   4.110  1.00  0.00           O  
ATOM    670  CB  MET A  42      19.212  -1.293   6.003  1.00  0.00           C  
ATOM    671  CG  MET A  42      19.648  -0.305   7.089  1.00  0.00           C  
ATOM    672  SD  MET A  42      21.310  -0.738   7.659  1.00  0.00           S  
ATOM    673  CE  MET A  42      22.206   0.548   6.752  1.00  0.00           C  
ATOM    674  H   MET A  42      17.292   0.285   6.666  1.00  0.00           H  
ATOM    675  HA  MET A  42      18.918   0.140   4.434  1.00  0.00           H  
ATOM    676  HB2 MET A  42      18.659  -2.104   6.454  1.00  0.00           H  
ATOM    677  HB3 MET A  42      20.086  -1.684   5.504  1.00  0.00           H  
ATOM    678  HG2 MET A  42      19.654   0.696   6.682  1.00  0.00           H  
ATOM    679  HG3 MET A  42      18.957  -0.353   7.917  1.00  0.00           H  
ATOM    680  HE1 MET A  42      21.638   1.468   6.776  1.00  0.00           H  
ATOM    681  HE2 MET A  42      23.168   0.710   7.212  1.00  0.00           H  
ATOM    682  HE3 MET A  42      22.347   0.232   5.727  1.00  0.00           H  
ATOM    683  N   GLY A  43      18.504  -2.063   3.080  1.00  0.00           N  
ATOM    684  CA  GLY A  43      17.980  -3.056   2.100  1.00  0.00           C  
ATOM    685  C   GLY A  43      18.726  -2.907   0.773  1.00  0.00           C  
ATOM    686  O   GLY A  43      19.941  -2.862   0.733  1.00  0.00           O  
ATOM    687  H   GLY A  43      19.434  -1.760   3.021  1.00  0.00           H  
ATOM    688  HA2 GLY A  43      18.128  -4.055   2.487  1.00  0.00           H  
ATOM    689  HA3 GLY A  43      16.927  -2.883   1.938  1.00  0.00           H  
ATOM    690  N   GLU A  44      18.012  -2.833  -0.316  1.00  0.00           N  
ATOM    691  CA  GLU A  44      18.684  -2.688  -1.637  1.00  0.00           C  
ATOM    692  C   GLU A  44      18.012  -1.568  -2.433  1.00  0.00           C  
ATOM    693  O   GLU A  44      18.615  -0.556  -2.729  1.00  0.00           O  
ATOM    694  CB  GLU A  44      18.568  -4.001  -2.412  1.00  0.00           C  
ATOM    695  CG  GLU A  44      19.732  -4.919  -2.037  1.00  0.00           C  
ATOM    696  CD  GLU A  44      19.194  -6.159  -1.322  1.00  0.00           C  
ATOM    697  OE1 GLU A  44      18.608  -6.002  -0.264  1.00  0.00           O  
ATOM    698  OE2 GLU A  44      19.378  -7.246  -1.845  1.00  0.00           O  
ATOM    699  H   GLU A  44      17.034  -2.872  -0.265  1.00  0.00           H  
ATOM    700  HA  GLU A  44      19.727  -2.449  -1.489  1.00  0.00           H  
ATOM    701  HB2 GLU A  44      17.633  -4.483  -2.164  1.00  0.00           H  
ATOM    702  HB3 GLU A  44      18.598  -3.798  -3.472  1.00  0.00           H  
ATOM    703  HG2 GLU A  44      20.257  -5.218  -2.934  1.00  0.00           H  
ATOM    704  HG3 GLU A  44      20.408  -4.392  -1.381  1.00  0.00           H  
ATOM    705  N   THR A  45      16.767  -1.743  -2.781  1.00  0.00           N  
ATOM    706  CA  THR A  45      16.053  -0.695  -3.556  1.00  0.00           C  
ATOM    707  C   THR A  45      14.583  -0.683  -3.132  1.00  0.00           C  
ATOM    708  O   THR A  45      14.190  -1.425  -2.254  1.00  0.00           O  
ATOM    709  CB  THR A  45      16.167  -1.006  -5.048  1.00  0.00           C  
ATOM    710  OG1 THR A  45      16.977  -2.158  -5.228  1.00  0.00           O  
ATOM    711  CG2 THR A  45      16.797   0.189  -5.768  1.00  0.00           C  
ATOM    712  H   THR A  45      16.299  -2.564  -2.532  1.00  0.00           H  
ATOM    713  HA  THR A  45      16.495   0.269  -3.351  1.00  0.00           H  
ATOM    714  HB  THR A  45      15.185  -1.191  -5.455  1.00  0.00           H  
ATOM    715  HG1 THR A  45      16.589  -2.874  -4.718  1.00  0.00           H  
ATOM    716 HG21 THR A  45      16.850   1.030  -5.091  1.00  0.00           H  
ATOM    717 HG22 THR A  45      17.792  -0.071  -6.097  1.00  0.00           H  
ATOM    718 HG23 THR A  45      16.192   0.454  -6.622  1.00  0.00           H  
ATOM    719  N   PRO A  46      13.813   0.166  -3.758  1.00  0.00           N  
ATOM    720  CA  PRO A  46      12.383   0.294  -3.447  1.00  0.00           C  
ATOM    721  C   PRO A  46      11.630  -0.970  -3.874  1.00  0.00           C  
ATOM    722  O   PRO A  46      10.479  -1.161  -3.537  1.00  0.00           O  
ATOM    723  CB  PRO A  46      11.916   1.509  -4.264  1.00  0.00           C  
ATOM    724  CG  PRO A  46      13.133   2.020  -5.078  1.00  0.00           C  
ATOM    725  CD  PRO A  46      14.300   1.068  -4.814  1.00  0.00           C  
ATOM    726  HA  PRO A  46      12.244   0.481  -2.395  1.00  0.00           H  
ATOM    727  HB2 PRO A  46      11.120   1.213  -4.936  1.00  0.00           H  
ATOM    728  HB3 PRO A  46      11.569   2.286  -3.603  1.00  0.00           H  
ATOM    729  HG2 PRO A  46      12.894   2.028  -6.131  1.00  0.00           H  
ATOM    730  HG3 PRO A  46      13.402   3.012  -4.755  1.00  0.00           H  
ATOM    731  HD2 PRO A  46      14.528   0.513  -5.710  1.00  0.00           H  
ATOM    732  HD3 PRO A  46      15.167   1.613  -4.471  1.00  0.00           H  
ATOM    733  N   GLU A  47      12.271  -1.835  -4.611  1.00  0.00           N  
ATOM    734  CA  GLU A  47      11.592  -3.084  -5.057  1.00  0.00           C  
ATOM    735  C   GLU A  47      12.036  -4.247  -4.168  1.00  0.00           C  
ATOM    736  O   GLU A  47      11.229  -4.919  -3.554  1.00  0.00           O  
ATOM    737  CB  GLU A  47      11.980  -3.377  -6.506  1.00  0.00           C  
ATOM    738  CG  GLU A  47      10.759  -3.205  -7.412  1.00  0.00           C  
ATOM    739  CD  GLU A  47      11.054  -3.810  -8.785  1.00  0.00           C  
ATOM    740  OE1 GLU A  47      11.763  -4.801  -8.834  1.00  0.00           O  
ATOM    741  OE2 GLU A  47      10.565  -3.272  -9.764  1.00  0.00           O  
ATOM    742  H   GLU A  47      13.200  -1.665  -4.873  1.00  0.00           H  
ATOM    743  HA  GLU A  47      10.521  -2.960  -4.986  1.00  0.00           H  
ATOM    744  HB2 GLU A  47      12.757  -2.693  -6.813  1.00  0.00           H  
ATOM    745  HB3 GLU A  47      12.343  -4.390  -6.583  1.00  0.00           H  
ATOM    746  HG2 GLU A  47       9.911  -3.706  -6.971  1.00  0.00           H  
ATOM    747  HG3 GLU A  47      10.539  -2.154  -7.524  1.00  0.00           H  
ATOM    748  N   GLN A  48      13.316  -4.479  -4.088  1.00  0.00           N  
ATOM    749  CA  GLN A  48      13.833  -5.573  -3.247  1.00  0.00           C  
ATOM    750  C   GLN A  48      13.385  -5.344  -1.824  1.00  0.00           C  
ATOM    751  O   GLN A  48      13.021  -6.241  -1.105  1.00  0.00           O  
ATOM    752  CB  GLN A  48      15.352  -5.544  -3.306  1.00  0.00           C  
ATOM    753  CG  GLN A  48      15.836  -6.951  -3.552  1.00  0.00           C  
ATOM    754  CD  GLN A  48      17.328  -6.940  -3.895  1.00  0.00           C  
ATOM    755  OE1 GLN A  48      17.926  -5.891  -4.016  1.00  0.00           O  
ATOM    756  NE2 GLN A  48      17.955  -8.072  -4.062  1.00  0.00           N  
ATOM    757  H   GLN A  48      13.941  -3.926  -4.576  1.00  0.00           H  
ATOM    758  HA  GLN A  48      13.468  -6.516  -3.602  1.00  0.00           H  
ATOM    759  HB2 GLN A  48      15.674  -4.899  -4.111  1.00  0.00           H  
ATOM    760  HB3 GLN A  48      15.748  -5.184  -2.369  1.00  0.00           H  
ATOM    761  HG2 GLN A  48      15.666  -7.533  -2.663  1.00  0.00           H  
ATOM    762  HG3 GLN A  48      15.276  -7.365  -4.374  1.00  0.00           H  
ATOM    763 HE21 GLN A  48      17.471  -8.919  -3.969  1.00  0.00           H  
ATOM    764 HE22 GLN A  48      18.911  -8.074  -4.279  1.00  0.00           H  
ATOM    765  N   ALA A  49      13.425  -4.135  -1.426  1.00  0.00           N  
ATOM    766  CA  ALA A  49      13.010  -3.796  -0.047  1.00  0.00           C  
ATOM    767  C   ALA A  49      11.724  -4.559   0.302  1.00  0.00           C  
ATOM    768  O   ALA A  49      11.683  -5.337   1.235  1.00  0.00           O  
ATOM    769  CB  ALA A  49      12.758  -2.292   0.055  1.00  0.00           C  
ATOM    770  H   ALA A  49      13.738  -3.450  -2.041  1.00  0.00           H  
ATOM    771  HA  ALA A  49      13.796  -4.078   0.628  1.00  0.00           H  
ATOM    772  HB1 ALA A  49      12.606  -1.886  -0.935  1.00  0.00           H  
ATOM    773  HB2 ALA A  49      11.879  -2.115   0.655  1.00  0.00           H  
ATOM    774  HB3 ALA A  49      13.611  -1.813   0.513  1.00  0.00           H  
ATOM    775  N   VAL A  50      10.677  -4.333  -0.443  1.00  0.00           N  
ATOM    776  CA  VAL A  50       9.384  -5.025  -0.176  1.00  0.00           C  
ATOM    777  C   VAL A  50       9.385  -6.432  -0.775  1.00  0.00           C  
ATOM    778  O   VAL A  50       8.516  -7.231  -0.495  1.00  0.00           O  
ATOM    779  CB  VAL A  50       8.274  -4.224  -0.832  1.00  0.00           C  
ATOM    780  CG1 VAL A  50       8.357  -4.406  -2.350  1.00  0.00           C  
ATOM    781  CG2 VAL A  50       6.918  -4.714  -0.335  1.00  0.00           C  
ATOM    782  H   VAL A  50      10.735  -3.698  -1.185  1.00  0.00           H  
ATOM    783  HA  VAL A  50       9.210  -5.079   0.887  1.00  0.00           H  
ATOM    784  HB  VAL A  50       8.397  -3.188  -0.583  1.00  0.00           H  
ATOM    785 HG11 VAL A  50       9.336  -4.107  -2.696  1.00  0.00           H  
ATOM    786 HG12 VAL A  50       8.197  -5.448  -2.593  1.00  0.00           H  
ATOM    787 HG13 VAL A  50       7.603  -3.805  -2.830  1.00  0.00           H  
ATOM    788 HG21 VAL A  50       6.912  -4.711   0.744  1.00  0.00           H  
ATOM    789 HG22 VAL A  50       6.144  -4.059  -0.704  1.00  0.00           H  
ATOM    790 HG23 VAL A  50       6.746  -5.717  -0.695  1.00  0.00           H  
ATOM    791  N   VAL A  51      10.346  -6.745  -1.594  1.00  0.00           N  
ATOM    792  CA  VAL A  51      10.382  -8.103  -2.198  1.00  0.00           C  
ATOM    793  C   VAL A  51      10.628  -9.059  -1.052  1.00  0.00           C  
ATOM    794  O   VAL A  51       9.925 -10.025  -0.829  1.00  0.00           O  
ATOM    795  CB  VAL A  51      11.509  -8.152  -3.246  1.00  0.00           C  
ATOM    796  CG1 VAL A  51      12.808  -8.720  -2.668  1.00  0.00           C  
ATOM    797  CG2 VAL A  51      11.067  -9.033  -4.391  1.00  0.00           C  
ATOM    798  H   VAL A  51      11.047  -6.097  -1.798  1.00  0.00           H  
ATOM    799  HA  VAL A  51       9.431  -8.324  -2.663  1.00  0.00           H  
ATOM    800  HB  VAL A  51      11.691  -7.155  -3.616  1.00  0.00           H  
ATOM    801 HG11 VAL A  51      12.595  -9.630  -2.131  1.00  0.00           H  
ATOM    802 HG12 VAL A  51      13.492  -8.931  -3.475  1.00  0.00           H  
ATOM    803 HG13 VAL A  51      13.252  -8.004  -2.003  1.00  0.00           H  
ATOM    804 HG21 VAL A  51      10.029  -8.844  -4.603  1.00  0.00           H  
ATOM    805 HG22 VAL A  51      11.666  -8.809  -5.260  1.00  0.00           H  
ATOM    806 HG23 VAL A  51      11.201 -10.067  -4.112  1.00  0.00           H  
ATOM    807  N   ARG A  52      11.619  -8.727  -0.314  1.00  0.00           N  
ATOM    808  CA  ARG A  52      11.993  -9.481   0.885  1.00  0.00           C  
ATOM    809  C   ARG A  52      10.804  -9.473   1.847  1.00  0.00           C  
ATOM    810  O   ARG A  52      10.540 -10.442   2.532  1.00  0.00           O  
ATOM    811  CB  ARG A  52      13.169  -8.751   1.518  1.00  0.00           C  
ATOM    812  CG  ARG A  52      14.382  -9.672   1.550  1.00  0.00           C  
ATOM    813  CD  ARG A  52      14.181 -10.752   2.615  1.00  0.00           C  
ATOM    814  NE  ARG A  52      15.123 -11.878   2.361  1.00  0.00           N  
ATOM    815  CZ  ARG A  52      15.347 -12.763   3.292  1.00  0.00           C  
ATOM    816  NH1 ARG A  52      14.351 -13.424   3.816  1.00  0.00           N  
ATOM    817  NH2 ARG A  52      16.566 -12.989   3.699  1.00  0.00           N  
ATOM    818  H   ARG A  52      12.118  -7.933  -0.546  1.00  0.00           H  
ATOM    819  HA  ARG A  52      12.272 -10.492   0.630  1.00  0.00           H  
ATOM    820  HB2 ARG A  52      13.401  -7.875   0.927  1.00  0.00           H  
ATOM    821  HB3 ARG A  52      12.908  -8.446   2.513  1.00  0.00           H  
ATOM    822  HG2 ARG A  52      14.494 -10.132   0.579  1.00  0.00           H  
ATOM    823  HG3 ARG A  52      15.266  -9.097   1.782  1.00  0.00           H  
ATOM    824  HD2 ARG A  52      14.374 -10.333   3.591  1.00  0.00           H  
ATOM    825  HD3 ARG A  52      13.165 -11.115   2.573  1.00  0.00           H  
ATOM    826  HE  ARG A  52      15.573 -11.953   1.495  1.00  0.00           H  
ATOM    827 HH11 ARG A  52      13.417 -13.252   3.504  1.00  0.00           H  
ATOM    828 HH12 ARG A  52      14.524 -14.103   4.531  1.00  0.00           H  
ATOM    829 HH21 ARG A  52      17.328 -12.483   3.297  1.00  0.00           H  
ATOM    830 HH22 ARG A  52      16.737 -13.668   4.412  1.00  0.00           H  
ATOM    831  N   GLU A  53      10.072  -8.384   1.894  1.00  0.00           N  
ATOM    832  CA  GLU A  53       8.894  -8.326   2.802  1.00  0.00           C  
ATOM    833  C   GLU A  53       7.785  -9.199   2.216  1.00  0.00           C  
ATOM    834  O   GLU A  53       6.888  -9.639   2.908  1.00  0.00           O  
ATOM    835  CB  GLU A  53       8.401  -6.883   2.918  1.00  0.00           C  
ATOM    836  CG  GLU A  53       9.427  -6.053   3.693  1.00  0.00           C  
ATOM    837  CD  GLU A  53       8.731  -4.858   4.345  1.00  0.00           C  
ATOM    838  OE1 GLU A  53       7.917  -4.236   3.682  1.00  0.00           O  
ATOM    839  OE2 GLU A  53       9.023  -4.585   5.498  1.00  0.00           O  
ATOM    840  H   GLU A  53      10.293  -7.608   1.323  1.00  0.00           H  
ATOM    841  HA  GLU A  53       9.170  -8.697   3.779  1.00  0.00           H  
ATOM    842  HB2 GLU A  53       8.270  -6.465   1.930  1.00  0.00           H  
ATOM    843  HB3 GLU A  53       7.459  -6.866   3.445  1.00  0.00           H  
ATOM    844  HG2 GLU A  53       9.883  -6.667   4.457  1.00  0.00           H  
ATOM    845  HG3 GLU A  53      10.188  -5.698   3.015  1.00  0.00           H  
ATOM    846  N   LEU A  54       7.851  -9.456   0.940  1.00  0.00           N  
ATOM    847  CA  LEU A  54       6.817 -10.305   0.290  1.00  0.00           C  
ATOM    848  C   LEU A  54       6.834 -11.692   0.934  1.00  0.00           C  
ATOM    849  O   LEU A  54       5.833 -12.173   1.426  1.00  0.00           O  
ATOM    850  CB  LEU A  54       7.127 -10.437  -1.205  1.00  0.00           C  
ATOM    851  CG  LEU A  54       5.867 -10.146  -2.024  1.00  0.00           C  
ATOM    852  CD1 LEU A  54       6.122 -10.473  -3.495  1.00  0.00           C  
ATOM    853  CD2 LEU A  54       4.713 -11.007  -1.509  1.00  0.00           C  
ATOM    854  H   LEU A  54       8.586  -9.094   0.410  1.00  0.00           H  
ATOM    855  HA  LEU A  54       5.848  -9.852   0.419  1.00  0.00           H  
ATOM    856  HB2 LEU A  54       7.902  -9.733  -1.475  1.00  0.00           H  
ATOM    857  HB3 LEU A  54       7.465 -11.440  -1.414  1.00  0.00           H  
ATOM    858  HG  LEU A  54       5.611  -9.104  -1.932  1.00  0.00           H  
ATOM    859 HD11 LEU A  54       6.393 -11.514  -3.591  1.00  0.00           H  
ATOM    860 HD12 LEU A  54       5.225 -10.281  -4.067  1.00  0.00           H  
ATOM    861 HD13 LEU A  54       6.926  -9.856  -3.867  1.00  0.00           H  
ATOM    862 HD21 LEU A  54       4.998 -11.477  -0.581  1.00  0.00           H  
ATOM    863 HD22 LEU A  54       3.843 -10.387  -1.348  1.00  0.00           H  
ATOM    864 HD23 LEU A  54       4.481 -11.768  -2.239  1.00  0.00           H  
ATOM    865  N   GLN A  55       7.969 -12.338   0.934  1.00  0.00           N  
ATOM    866  CA  GLN A  55       8.054 -13.694   1.544  1.00  0.00           C  
ATOM    867  C   GLN A  55       8.192 -13.570   3.060  1.00  0.00           C  
ATOM    868  O   GLN A  55       7.881 -14.486   3.797  1.00  0.00           O  
ATOM    869  CB  GLN A  55       9.269 -14.436   0.983  1.00  0.00           C  
ATOM    870  CG  GLN A  55       9.455 -14.074  -0.491  1.00  0.00           C  
ATOM    871  CD  GLN A  55      10.325 -15.135  -1.167  1.00  0.00           C  
ATOM    872  OE1 GLN A  55      10.163 -16.314  -0.926  1.00  0.00           O  
ATOM    873  NE2 GLN A  55      11.249 -14.762  -2.009  1.00  0.00           N  
ATOM    874  H   GLN A  55       8.764 -11.931   0.531  1.00  0.00           H  
ATOM    875  HA  GLN A  55       7.158 -14.247   1.311  1.00  0.00           H  
ATOM    876  HB2 GLN A  55      10.151 -14.152   1.538  1.00  0.00           H  
ATOM    877  HB3 GLN A  55       9.113 -15.499   1.073  1.00  0.00           H  
ATOM    878  HG2 GLN A  55       8.490 -14.035  -0.976  1.00  0.00           H  
ATOM    879  HG3 GLN A  55       9.937 -13.112  -0.568  1.00  0.00           H  
ATOM    880 HE21 GLN A  55      11.381 -13.811  -2.205  1.00  0.00           H  
ATOM    881 HE22 GLN A  55      11.814 -15.435  -2.446  1.00  0.00           H  
ATOM    882  N   GLU A  56       8.658 -12.449   3.538  1.00  0.00           N  
ATOM    883  CA  GLU A  56       8.821 -12.275   5.010  1.00  0.00           C  
ATOM    884  C   GLU A  56       7.479 -11.916   5.659  1.00  0.00           C  
ATOM    885  O   GLU A  56       7.436 -11.428   6.771  1.00  0.00           O  
ATOM    886  CB  GLU A  56       9.826 -11.155   5.279  1.00  0.00           C  
ATOM    887  CG  GLU A  56      11.246 -11.675   5.043  1.00  0.00           C  
ATOM    888  CD  GLU A  56      12.096 -11.429   6.291  1.00  0.00           C  
ATOM    889  OE1 GLU A  56      11.792 -10.498   7.019  1.00  0.00           O  
ATOM    890  OE2 GLU A  56      13.037 -12.177   6.498  1.00  0.00           O  
ATOM    891  H   GLU A  56       8.908 -11.722   2.926  1.00  0.00           H  
ATOM    892  HA  GLU A  56       9.190 -13.195   5.439  1.00  0.00           H  
ATOM    893  HB2 GLU A  56       9.630 -10.326   4.614  1.00  0.00           H  
ATOM    894  HB3 GLU A  56       9.732 -10.825   6.303  1.00  0.00           H  
ATOM    895  HG2 GLU A  56      11.210 -12.733   4.834  1.00  0.00           H  
ATOM    896  HG3 GLU A  56      11.684 -11.155   4.204  1.00  0.00           H  
ATOM    897  N   GLU A  57       6.385 -12.144   4.985  1.00  0.00           N  
ATOM    898  CA  GLU A  57       5.065 -11.802   5.585  1.00  0.00           C  
ATOM    899  C   GLU A  57       4.059 -12.922   5.304  1.00  0.00           C  
ATOM    900  O   GLU A  57       3.535 -13.538   6.210  1.00  0.00           O  
ATOM    901  CB  GLU A  57       4.554 -10.497   4.975  1.00  0.00           C  
ATOM    902  CG  GLU A  57       4.679  -9.368   5.996  1.00  0.00           C  
ATOM    903  CD  GLU A  57       3.511  -9.438   6.982  1.00  0.00           C  
ATOM    904  OE1 GLU A  57       3.178 -10.537   7.398  1.00  0.00           O  
ATOM    905  OE2 GLU A  57       2.969  -8.394   7.304  1.00  0.00           O  
ATOM    906  H   GLU A  57       6.428 -12.533   4.090  1.00  0.00           H  
ATOM    907  HA  GLU A  57       5.177 -11.680   6.652  1.00  0.00           H  
ATOM    908  HB2 GLU A  57       5.136 -10.258   4.098  1.00  0.00           H  
ATOM    909  HB3 GLU A  57       3.517 -10.614   4.699  1.00  0.00           H  
ATOM    910  HG2 GLU A  57       5.612  -9.468   6.533  1.00  0.00           H  
ATOM    911  HG3 GLU A  57       4.658  -8.417   5.485  1.00  0.00           H  
ATOM    912  N   VAL A  58       3.779 -13.185   4.057  1.00  0.00           N  
ATOM    913  CA  VAL A  58       2.796 -14.257   3.727  1.00  0.00           C  
ATOM    914  C   VAL A  58       3.408 -15.223   2.708  1.00  0.00           C  
ATOM    915  O   VAL A  58       3.138 -16.408   2.721  1.00  0.00           O  
ATOM    916  CB  VAL A  58       1.542 -13.622   3.124  1.00  0.00           C  
ATOM    917  CG1 VAL A  58       1.083 -12.446   3.984  1.00  0.00           C  
ATOM    918  CG2 VAL A  58       1.861 -13.128   1.716  1.00  0.00           C  
ATOM    919  H   VAL A  58       4.206 -12.672   3.339  1.00  0.00           H  
ATOM    920  HA  VAL A  58       2.534 -14.796   4.624  1.00  0.00           H  
ATOM    921  HB  VAL A  58       0.752 -14.352   3.074  1.00  0.00           H  
ATOM    922 HG11 VAL A  58       1.914 -12.082   4.568  1.00  0.00           H  
ATOM    923 HG12 VAL A  58       0.718 -11.655   3.344  1.00  0.00           H  
ATOM    924 HG13 VAL A  58       0.291 -12.769   4.643  1.00  0.00           H  
ATOM    925 HG21 VAL A  58       2.881 -12.778   1.680  1.00  0.00           H  
ATOM    926 HG22 VAL A  58       1.736 -13.937   1.018  1.00  0.00           H  
ATOM    927 HG23 VAL A  58       1.196 -12.318   1.456  1.00  0.00           H  
ATOM    928  N   GLY A  59       4.225 -14.725   1.820  1.00  0.00           N  
ATOM    929  CA  GLY A  59       4.845 -15.607   0.800  1.00  0.00           C  
ATOM    930  C   GLY A  59       3.966 -15.656  -0.452  1.00  0.00           C  
ATOM    931  O   GLY A  59       3.857 -16.678  -1.101  1.00  0.00           O  
ATOM    932  H   GLY A  59       4.429 -13.773   1.823  1.00  0.00           H  
ATOM    933  HA2 GLY A  59       5.822 -15.228   0.539  1.00  0.00           H  
ATOM    934  HA3 GLY A  59       4.943 -16.598   1.205  1.00  0.00           H  
ATOM    935  N   ILE A  60       3.342 -14.562  -0.806  1.00  0.00           N  
ATOM    936  CA  ILE A  60       2.482 -14.568  -2.024  1.00  0.00           C  
ATOM    937  C   ILE A  60       3.306 -14.122  -3.234  1.00  0.00           C  
ATOM    938  O   ILE A  60       4.517 -14.079  -3.186  1.00  0.00           O  
ATOM    939  CB  ILE A  60       1.290 -13.620  -1.844  1.00  0.00           C  
ATOM    940  CG1 ILE A  60       1.787 -12.238  -1.424  1.00  0.00           C  
ATOM    941  CG2 ILE A  60       0.341 -14.173  -0.783  1.00  0.00           C  
ATOM    942  CD1 ILE A  60       0.684 -11.213  -1.671  1.00  0.00           C  
ATOM    943  H   ILE A  60       3.443 -13.744  -0.277  1.00  0.00           H  
ATOM    944  HA  ILE A  60       2.118 -15.571  -2.194  1.00  0.00           H  
ATOM    945  HB  ILE A  60       0.759 -13.536  -2.776  1.00  0.00           H  
ATOM    946 HG12 ILE A  60       2.046 -12.246  -0.380  1.00  0.00           H  
ATOM    947 HG13 ILE A  60       2.653 -11.976  -2.006  1.00  0.00           H  
ATOM    948 HG21 ILE A  60       0.782 -15.045  -0.323  1.00  0.00           H  
ATOM    949 HG22 ILE A  60       0.163 -13.420  -0.030  1.00  0.00           H  
ATOM    950 HG23 ILE A  60      -0.595 -14.446  -1.246  1.00  0.00           H  
ATOM    951 HD11 ILE A  60      -0.279 -11.693  -1.585  1.00  0.00           H  
ATOM    952 HD12 ILE A  60       0.760 -10.423  -0.940  1.00  0.00           H  
ATOM    953 HD13 ILE A  60       0.794 -10.800  -2.663  1.00  0.00           H  
ATOM    954  N   THR A  61       2.631 -13.811  -4.317  1.00  0.00           N  
ATOM    955  CA  THR A  61       3.303 -13.376  -5.574  1.00  0.00           C  
ATOM    956  C   THR A  61       3.570 -14.562  -6.540  1.00  0.00           C  
ATOM    957  O   THR A  61       4.331 -14.388  -7.473  1.00  0.00           O  
ATOM    958  CB  THR A  61       4.628 -12.663  -5.245  1.00  0.00           C  
ATOM    959  OG1 THR A  61       4.832 -11.603  -6.167  1.00  0.00           O  
ATOM    960  CG2 THR A  61       5.805 -13.646  -5.332  1.00  0.00           C  
ATOM    961  H   THR A  61       1.663 -13.875  -4.304  1.00  0.00           H  
ATOM    962  HA  THR A  61       2.655 -12.673  -6.076  1.00  0.00           H  
ATOM    963  HB  THR A  61       4.577 -12.261  -4.245  1.00  0.00           H  
ATOM    964  HG1 THR A  61       4.020 -11.094  -6.218  1.00  0.00           H  
ATOM    965 HG21 THR A  61       5.468 -14.634  -5.050  1.00  0.00           H  
ATOM    966 HG22 THR A  61       6.177 -13.671  -6.345  1.00  0.00           H  
ATOM    967 HG23 THR A  61       6.590 -13.330  -4.665  1.00  0.00           H  
ATOM    968  N   PRO A  62       2.974 -15.729  -6.335  1.00  0.00           N  
ATOM    969  CA  PRO A  62       3.226 -16.852  -7.243  1.00  0.00           C  
ATOM    970  C   PRO A  62       2.729 -16.526  -8.637  1.00  0.00           C  
ATOM    971  O   PRO A  62       3.178 -17.080  -9.622  1.00  0.00           O  
ATOM    972  CB  PRO A  62       2.462 -18.039  -6.660  1.00  0.00           C  
ATOM    973  CG  PRO A  62       1.632 -17.505  -5.475  1.00  0.00           C  
ATOM    974  CD  PRO A  62       2.046 -16.046  -5.233  1.00  0.00           C  
ATOM    975  HA  PRO A  62       4.256 -17.052  -7.269  1.00  0.00           H  
ATOM    976  HB2 PRO A  62       1.809 -18.462  -7.411  1.00  0.00           H  
ATOM    977  HB3 PRO A  62       3.155 -18.788  -6.309  1.00  0.00           H  
ATOM    978  HG2 PRO A  62       0.590 -17.551  -5.724  1.00  0.00           H  
ATOM    979  HG3 PRO A  62       1.829 -18.091  -4.591  1.00  0.00           H  
ATOM    980  HD2 PRO A  62       1.183 -15.399  -5.263  1.00  0.00           H  
ATOM    981  HD3 PRO A  62       2.550 -15.969  -4.288  1.00  0.00           H  
ATOM    982  N   GLN A  63       1.818 -15.624  -8.729  1.00  0.00           N  
ATOM    983  CA  GLN A  63       1.297 -15.243 -10.055  1.00  0.00           C  
ATOM    984  C   GLN A  63       2.199 -14.155 -10.625  1.00  0.00           C  
ATOM    985  O   GLN A  63       2.925 -14.379 -11.573  1.00  0.00           O  
ATOM    986  CB  GLN A  63      -0.131 -14.726  -9.902  1.00  0.00           C  
ATOM    987  CG  GLN A  63      -0.910 -15.688  -9.001  1.00  0.00           C  
ATOM    988  CD  GLN A  63      -1.348 -16.904  -9.818  1.00  0.00           C  
ATOM    989  OE1 GLN A  63      -0.597 -17.845  -9.979  1.00  0.00           O  
ATOM    990  NE2 GLN A  63      -2.540 -16.923 -10.350  1.00  0.00           N  
ATOM    991  H   GLN A  63       1.484 -15.185  -7.921  1.00  0.00           H  
ATOM    992  HA  GLN A  63       1.306 -16.103 -10.709  1.00  0.00           H  
ATOM    993  HB2 GLN A  63      -0.114 -13.742  -9.454  1.00  0.00           H  
ATOM    994  HB3 GLN A  63      -0.605 -14.677 -10.871  1.00  0.00           H  
ATOM    995  HG2 GLN A  63      -0.277 -16.009  -8.186  1.00  0.00           H  
ATOM    996  HG3 GLN A  63      -1.779 -15.191  -8.606  1.00  0.00           H  
ATOM    997 HE21 GLN A  63      -3.145 -16.164 -10.225  1.00  0.00           H  
ATOM    998 HE22 GLN A  63      -2.830 -17.699 -10.875  1.00  0.00           H  
ATOM    999  N   HIS A  64       2.168 -12.988 -10.037  1.00  0.00           N  
ATOM   1000  CA  HIS A  64       3.026 -11.867 -10.529  1.00  0.00           C  
ATOM   1001  C   HIS A  64       2.594 -10.538  -9.892  1.00  0.00           C  
ATOM   1002  O   HIS A  64       1.465 -10.379  -9.471  1.00  0.00           O  
ATOM   1003  CB  HIS A  64       2.844 -11.731 -12.037  1.00  0.00           C  
ATOM   1004  CG  HIS A  64       4.118 -11.238 -12.666  1.00  0.00           C  
ATOM   1005  ND1 HIS A  64       4.242 -11.059 -14.036  1.00  0.00           N  
ATOM   1006  CD2 HIS A  64       5.332 -10.886 -12.131  1.00  0.00           C  
ATOM   1007  CE1 HIS A  64       5.491 -10.619 -14.275  1.00  0.00           C  
ATOM   1008  NE2 HIS A  64       6.198 -10.496 -13.148  1.00  0.00           N  
ATOM   1009  H   HIS A  64       1.587 -12.855  -9.266  1.00  0.00           H  
ATOM   1010  HA  HIS A  64       4.063 -12.067 -10.304  1.00  0.00           H  
ATOM   1011  HB2 HIS A  64       2.573 -12.681 -12.461  1.00  0.00           H  
ATOM   1012  HB3 HIS A  64       2.053 -11.025 -12.221  1.00  0.00           H  
ATOM   1013  HD1 HIS A  64       3.547 -11.221 -14.706  1.00  0.00           H  
ATOM   1014  HD2 HIS A  64       5.578 -10.908 -11.080  1.00  0.00           H  
ATOM   1015  HE1 HIS A  64       5.876 -10.395 -15.259  1.00  0.00           H  
ATOM   1016  N   PHE A  65       3.475  -9.567  -9.864  1.00  0.00           N  
ATOM   1017  CA  PHE A  65       3.108  -8.230  -9.310  1.00  0.00           C  
ATOM   1018  C   PHE A  65       3.768  -7.146 -10.147  1.00  0.00           C  
ATOM   1019  O   PHE A  65       4.598  -7.410 -10.996  1.00  0.00           O  
ATOM   1020  CB  PHE A  65       3.581  -8.069  -7.872  1.00  0.00           C  
ATOM   1021  CG  PHE A  65       5.077  -8.256  -7.800  1.00  0.00           C  
ATOM   1022  CD1 PHE A  65       5.632  -9.540  -7.818  1.00  0.00           C  
ATOM   1023  CD2 PHE A  65       5.910  -7.135  -7.714  1.00  0.00           C  
ATOM   1024  CE1 PHE A  65       7.022  -9.703  -7.751  1.00  0.00           C  
ATOM   1025  CE2 PHE A  65       7.299  -7.296  -7.647  1.00  0.00           C  
ATOM   1026  CZ  PHE A  65       7.854  -8.580  -7.665  1.00  0.00           C  
ATOM   1027  H   PHE A  65       4.367  -9.708 -10.240  1.00  0.00           H  
ATOM   1028  HA  PHE A  65       2.036  -8.108  -9.352  1.00  0.00           H  
ATOM   1029  HB2 PHE A  65       3.330  -7.076  -7.527  1.00  0.00           H  
ATOM   1030  HB3 PHE A  65       3.092  -8.788  -7.256  1.00  0.00           H  
ATOM   1031  HD1 PHE A  65       4.990 -10.406  -7.885  1.00  0.00           H  
ATOM   1032  HD2 PHE A  65       5.481  -6.143  -7.701  1.00  0.00           H  
ATOM   1033  HE1 PHE A  65       7.451 -10.694  -7.766  1.00  0.00           H  
ATOM   1034  HE2 PHE A  65       7.941  -6.430  -7.582  1.00  0.00           H  
ATOM   1035  HZ  PHE A  65       8.926  -8.704  -7.614  1.00  0.00           H  
ATOM   1036  N   SER A  66       3.408  -5.926  -9.904  1.00  0.00           N  
ATOM   1037  CA  SER A  66       4.019  -4.805 -10.678  1.00  0.00           C  
ATOM   1038  C   SER A  66       3.760  -3.476  -9.968  1.00  0.00           C  
ATOM   1039  O   SER A  66       2.639  -3.148  -9.646  1.00  0.00           O  
ATOM   1040  CB  SER A  66       3.410  -4.760 -12.078  1.00  0.00           C  
ATOM   1041  OG  SER A  66       3.789  -5.931 -12.790  1.00  0.00           O  
ATOM   1042  H   SER A  66       2.745  -5.748  -9.198  1.00  0.00           H  
ATOM   1043  HA  SER A  66       5.084  -4.966 -10.758  1.00  0.00           H  
ATOM   1044  HB2 SER A  66       2.335  -4.721 -12.005  1.00  0.00           H  
ATOM   1045  HB3 SER A  66       3.768  -3.880 -12.593  1.00  0.00           H  
ATOM   1046  HG  SER A  66       4.697  -5.821 -13.080  1.00  0.00           H  
ATOM   1047  N   LEU A  67       4.772  -2.690  -9.739  1.00  0.00           N  
ATOM   1048  CA  LEU A  67       4.530  -1.384  -9.067  1.00  0.00           C  
ATOM   1049  C   LEU A  67       4.017  -0.383 -10.101  1.00  0.00           C  
ATOM   1050  O   LEU A  67       4.634  -0.154 -11.121  1.00  0.00           O  
ATOM   1051  CB  LEU A  67       5.821  -0.856  -8.434  1.00  0.00           C  
ATOM   1052  CG  LEU A  67       5.598   0.581  -7.945  1.00  0.00           C  
ATOM   1053  CD1 LEU A  67       5.511   0.606  -6.416  1.00  0.00           C  
ATOM   1054  CD2 LEU A  67       6.765   1.458  -8.403  1.00  0.00           C  
ATOM   1055  H   LEU A  67       5.676  -2.948 -10.018  1.00  0.00           H  
ATOM   1056  HA  LEU A  67       3.782  -1.517  -8.305  1.00  0.00           H  
ATOM   1057  HB2 LEU A  67       6.094  -1.484  -7.597  1.00  0.00           H  
ATOM   1058  HB3 LEU A  67       6.615  -0.867  -9.166  1.00  0.00           H  
ATOM   1059  HG  LEU A  67       4.677   0.965  -8.357  1.00  0.00           H  
ATOM   1060 HD11 LEU A  67       6.086  -0.213  -6.007  1.00  0.00           H  
ATOM   1061 HD12 LEU A  67       5.904   1.541  -6.049  1.00  0.00           H  
ATOM   1062 HD13 LEU A  67       4.480   0.509  -6.112  1.00  0.00           H  
ATOM   1063 HD21 LEU A  67       7.579   0.829  -8.733  1.00  0.00           H  
ATOM   1064 HD22 LEU A  67       6.444   2.089  -9.218  1.00  0.00           H  
ATOM   1065 HD23 LEU A  67       7.097   2.073  -7.580  1.00  0.00           H  
ATOM   1066  N   PHE A  68       2.886   0.209  -9.841  1.00  0.00           N  
ATOM   1067  CA  PHE A  68       2.316   1.185 -10.790  1.00  0.00           C  
ATOM   1068  C   PHE A  68       3.117   2.480 -10.738  1.00  0.00           C  
ATOM   1069  O   PHE A  68       3.567   2.990 -11.744  1.00  0.00           O  
ATOM   1070  CB  PHE A  68       0.868   1.443 -10.388  1.00  0.00           C  
ATOM   1071  CG  PHE A  68       0.785   2.321  -9.167  1.00  0.00           C  
ATOM   1072  CD1 PHE A  68       0.868   1.751  -7.893  1.00  0.00           C  
ATOM   1073  CD2 PHE A  68       0.628   3.704  -9.309  1.00  0.00           C  
ATOM   1074  CE1 PHE A  68       0.796   2.565  -6.758  1.00  0.00           C  
ATOM   1075  CE2 PHE A  68       0.556   4.517  -8.174  1.00  0.00           C  
ATOM   1076  CZ  PHE A  68       0.639   3.947  -6.900  1.00  0.00           C  
ATOM   1077  H   PHE A  68       2.402   0.009  -9.018  1.00  0.00           H  
ATOM   1078  HA  PHE A  68       2.346   0.780 -11.790  1.00  0.00           H  
ATOM   1079  HB2 PHE A  68       0.369   1.921 -11.189  1.00  0.00           H  
ATOM   1080  HB3 PHE A  68       0.396   0.506 -10.172  1.00  0.00           H  
ATOM   1081  HD1 PHE A  68       0.988   0.683  -7.786  1.00  0.00           H  
ATOM   1082  HD2 PHE A  68       0.564   4.143 -10.294  1.00  0.00           H  
ATOM   1083  HE1 PHE A  68       0.860   2.125  -5.774  1.00  0.00           H  
ATOM   1084  HE2 PHE A  68       0.435   5.586  -8.281  1.00  0.00           H  
ATOM   1085  HZ  PHE A  68       0.587   4.573  -6.027  1.00  0.00           H  
ATOM   1086  N   GLU A  69       3.296   3.009  -9.569  1.00  0.00           N  
ATOM   1087  CA  GLU A  69       4.066   4.279  -9.431  1.00  0.00           C  
ATOM   1088  C   GLU A  69       4.063   4.731  -7.969  1.00  0.00           C  
ATOM   1089  O   GLU A  69       3.062   4.659  -7.289  1.00  0.00           O  
ATOM   1090  CB  GLU A  69       3.416   5.363 -10.295  1.00  0.00           C  
ATOM   1091  CG  GLU A  69       4.475   6.376 -10.737  1.00  0.00           C  
ATOM   1092  CD  GLU A  69       3.839   7.762 -10.858  1.00  0.00           C  
ATOM   1093  OE1 GLU A  69       3.510   8.333  -9.831  1.00  0.00           O  
ATOM   1094  OE2 GLU A  69       3.694   8.230 -11.975  1.00  0.00           O  
ATOM   1095  H   GLU A  69       2.917   2.568  -8.781  1.00  0.00           H  
ATOM   1096  HA  GLU A  69       5.083   4.120  -9.757  1.00  0.00           H  
ATOM   1097  HB2 GLU A  69       2.967   4.908 -11.165  1.00  0.00           H  
ATOM   1098  HB3 GLU A  69       2.654   5.870  -9.722  1.00  0.00           H  
ATOM   1099  HG2 GLU A  69       5.271   6.406 -10.006  1.00  0.00           H  
ATOM   1100  HG3 GLU A  69       4.878   6.082 -11.695  1.00  0.00           H  
ATOM   1101  N   LYS A  70       5.177   5.204  -7.480  1.00  0.00           N  
ATOM   1102  CA  LYS A  70       5.235   5.666  -6.074  1.00  0.00           C  
ATOM   1103  C   LYS A  70       5.284   7.192  -6.053  1.00  0.00           C  
ATOM   1104  O   LYS A  70       5.534   7.829  -7.056  1.00  0.00           O  
ATOM   1105  CB  LYS A  70       6.492   5.117  -5.400  1.00  0.00           C  
ATOM   1106  CG  LYS A  70       7.597   4.894  -6.436  1.00  0.00           C  
ATOM   1107  CD  LYS A  70       8.963   4.924  -5.743  1.00  0.00           C  
ATOM   1108  CE  LYS A  70       9.914   3.948  -6.440  1.00  0.00           C  
ATOM   1109  NZ  LYS A  70      11.281   4.541  -6.497  1.00  0.00           N  
ATOM   1110  H   LYS A  70       5.974   5.260  -8.040  1.00  0.00           H  
ATOM   1111  HA  LYS A  70       4.360   5.323  -5.542  1.00  0.00           H  
ATOM   1112  HB2 LYS A  70       6.833   5.828  -4.675  1.00  0.00           H  
ATOM   1113  HB3 LYS A  70       6.262   4.183  -4.913  1.00  0.00           H  
ATOM   1114  HG2 LYS A  70       7.452   3.936  -6.910  1.00  0.00           H  
ATOM   1115  HG3 LYS A  70       7.557   5.676  -7.179  1.00  0.00           H  
ATOM   1116  HD2 LYS A  70       9.370   5.923  -5.796  1.00  0.00           H  
ATOM   1117  HD3 LYS A  70       8.848   4.636  -4.709  1.00  0.00           H  
ATOM   1118  HE2 LYS A  70       9.947   3.022  -5.885  1.00  0.00           H  
ATOM   1119  HE3 LYS A  70       9.563   3.755  -7.442  1.00  0.00           H  
ATOM   1120  HZ1 LYS A  70      11.538   4.912  -5.561  1.00  0.00           H  
ATOM   1121  HZ2 LYS A  70      11.965   3.810  -6.781  1.00  0.00           H  
ATOM   1122  HZ3 LYS A  70      11.294   5.316  -7.190  1.00  0.00           H  
ATOM   1123  N   LEU A  71       5.050   7.782  -4.917  1.00  0.00           N  
ATOM   1124  CA  LEU A  71       5.087   9.268  -4.835  1.00  0.00           C  
ATOM   1125  C   LEU A  71       5.981   9.691  -3.672  1.00  0.00           C  
ATOM   1126  O   LEU A  71       6.671   8.886  -3.079  1.00  0.00           O  
ATOM   1127  CB  LEU A  71       3.675   9.797  -4.603  1.00  0.00           C  
ATOM   1128  CG  LEU A  71       2.925   8.848  -3.667  1.00  0.00           C  
ATOM   1129  CD1 LEU A  71       3.682   8.719  -2.344  1.00  0.00           C  
ATOM   1130  CD2 LEU A  71       1.529   9.403  -3.394  1.00  0.00           C  
ATOM   1131  H   LEU A  71       4.850   7.251  -4.119  1.00  0.00           H  
ATOM   1132  HA  LEU A  71       5.478   9.671  -5.757  1.00  0.00           H  
ATOM   1133  HB2 LEU A  71       3.728  10.780  -4.156  1.00  0.00           H  
ATOM   1134  HB3 LEU A  71       3.154   9.858  -5.546  1.00  0.00           H  
ATOM   1135  HG  LEU A  71       2.843   7.876  -4.131  1.00  0.00           H  
ATOM   1136 HD11 LEU A  71       4.031   9.691  -2.032  1.00  0.00           H  
ATOM   1137 HD12 LEU A  71       3.022   8.314  -1.590  1.00  0.00           H  
ATOM   1138 HD13 LEU A  71       4.527   8.059  -2.473  1.00  0.00           H  
ATOM   1139 HD21 LEU A  71       1.367  10.281  -4.001  1.00  0.00           H  
ATOM   1140 HD22 LEU A  71       0.791   8.654  -3.638  1.00  0.00           H  
ATOM   1141 HD23 LEU A  71       1.445   9.665  -2.350  1.00  0.00           H  
ATOM   1142  N   GLU A  72       5.966  10.950  -3.337  1.00  0.00           N  
ATOM   1143  CA  GLU A  72       6.806  11.426  -2.206  1.00  0.00           C  
ATOM   1144  C   GLU A  72       6.075  12.548  -1.476  1.00  0.00           C  
ATOM   1145  O   GLU A  72       5.349  13.322  -2.067  1.00  0.00           O  
ATOM   1146  CB  GLU A  72       8.140  11.951  -2.733  1.00  0.00           C  
ATOM   1147  CG  GLU A  72       8.991  12.449  -1.564  1.00  0.00           C  
ATOM   1148  CD  GLU A  72      10.033  13.446  -2.077  1.00  0.00           C  
ATOM   1149  OE1 GLU A  72       9.651  14.356  -2.794  1.00  0.00           O  
ATOM   1150  OE2 GLU A  72      11.196  13.283  -1.744  1.00  0.00           O  
ATOM   1151  H   GLU A  72       5.398  11.580  -3.825  1.00  0.00           H  
ATOM   1152  HA  GLU A  72       6.984  10.608  -1.524  1.00  0.00           H  
ATOM   1153  HB2 GLU A  72       8.661  11.156  -3.244  1.00  0.00           H  
ATOM   1154  HB3 GLU A  72       7.961  12.765  -3.418  1.00  0.00           H  
ATOM   1155  HG2 GLU A  72       8.356  12.933  -0.836  1.00  0.00           H  
ATOM   1156  HG3 GLU A  72       9.495  11.613  -1.103  1.00  0.00           H  
ATOM   1157  N   TYR A  73       6.256  12.635  -0.194  1.00  0.00           N  
ATOM   1158  CA  TYR A  73       5.570  13.693   0.584  1.00  0.00           C  
ATOM   1159  C   TYR A  73       6.486  14.167   1.712  1.00  0.00           C  
ATOM   1160  O   TYR A  73       6.341  13.768   2.851  1.00  0.00           O  
ATOM   1161  CB  TYR A  73       4.289  13.117   1.173  1.00  0.00           C  
ATOM   1162  CG  TYR A  73       3.102  13.904   0.670  1.00  0.00           C  
ATOM   1163  CD1 TYR A  73       2.747  15.108   1.287  1.00  0.00           C  
ATOM   1164  CD2 TYR A  73       2.359  13.428  -0.418  1.00  0.00           C  
ATOM   1165  CE1 TYR A  73       1.648  15.837   0.815  1.00  0.00           C  
ATOM   1166  CE2 TYR A  73       1.261  14.156  -0.889  1.00  0.00           C  
ATOM   1167  CZ  TYR A  73       0.905  15.361  -0.272  1.00  0.00           C  
ATOM   1168  OH  TYR A  73      -0.176  16.081  -0.738  1.00  0.00           O  
ATOM   1169  H   TYR A  73       6.840  11.997   0.262  1.00  0.00           H  
ATOM   1170  HA  TYR A  73       5.330  14.525  -0.064  1.00  0.00           H  
ATOM   1171  HB2 TYR A  73       4.190  12.084   0.873  1.00  0.00           H  
ATOM   1172  HB3 TYR A  73       4.334  13.175   2.247  1.00  0.00           H  
ATOM   1173  HD1 TYR A  73       3.319  15.476   2.127  1.00  0.00           H  
ATOM   1174  HD2 TYR A  73       2.634  12.497  -0.893  1.00  0.00           H  
ATOM   1175  HE1 TYR A  73       1.373  16.768   1.290  1.00  0.00           H  
ATOM   1176  HE2 TYR A  73       0.688  13.788  -1.727  1.00  0.00           H  
ATOM   1177  HH  TYR A  73       0.151  16.755  -1.338  1.00  0.00           H  
ATOM   1178  N   GLU A  74       7.427  15.014   1.405  1.00  0.00           N  
ATOM   1179  CA  GLU A  74       8.353  15.516   2.457  1.00  0.00           C  
ATOM   1180  C   GLU A  74       7.681  16.653   3.221  1.00  0.00           C  
ATOM   1181  O   GLU A  74       7.415  17.710   2.684  1.00  0.00           O  
ATOM   1182  CB  GLU A  74       9.640  16.022   1.797  1.00  0.00           C  
ATOM   1183  CG  GLU A  74      10.437  16.866   2.794  1.00  0.00           C  
ATOM   1184  CD  GLU A  74      10.477  18.319   2.314  1.00  0.00           C  
ATOM   1185  OE1 GLU A  74       9.522  18.739   1.683  1.00  0.00           O  
ATOM   1186  OE2 GLU A  74      11.462  18.985   2.584  1.00  0.00           O  
ATOM   1187  H   GLU A  74       7.525  15.321   0.479  1.00  0.00           H  
ATOM   1188  HA  GLU A  74       8.590  14.718   3.149  1.00  0.00           H  
ATOM   1189  HB2 GLU A  74      10.238  15.179   1.481  1.00  0.00           H  
ATOM   1190  HB3 GLU A  74       9.390  16.626   0.937  1.00  0.00           H  
ATOM   1191  HG2 GLU A  74       9.966  16.818   3.765  1.00  0.00           H  
ATOM   1192  HG3 GLU A  74      11.446  16.485   2.864  1.00  0.00           H  
ATOM   1193  N   PHE A  75       7.414  16.442   4.478  1.00  0.00           N  
ATOM   1194  CA  PHE A  75       6.771  17.502   5.293  1.00  0.00           C  
ATOM   1195  C   PHE A  75       7.843  18.510   5.703  1.00  0.00           C  
ATOM   1196  O   PHE A  75       9.008  18.314   5.416  1.00  0.00           O  
ATOM   1197  CB  PHE A  75       6.162  16.869   6.547  1.00  0.00           C  
ATOM   1198  CG  PHE A  75       4.654  16.976   6.499  1.00  0.00           C  
ATOM   1199  CD1 PHE A  75       3.983  16.931   5.269  1.00  0.00           C  
ATOM   1200  CD2 PHE A  75       3.925  17.117   7.687  1.00  0.00           C  
ATOM   1201  CE1 PHE A  75       2.586  17.028   5.229  1.00  0.00           C  
ATOM   1202  CE2 PHE A  75       2.529  17.214   7.646  1.00  0.00           C  
ATOM   1203  CZ  PHE A  75       1.860  17.169   6.417  1.00  0.00           C  
ATOM   1204  H   PHE A  75       7.646  15.583   4.889  1.00  0.00           H  
ATOM   1205  HA  PHE A  75       6.000  17.995   4.718  1.00  0.00           H  
ATOM   1206  HB2 PHE A  75       6.448  15.827   6.596  1.00  0.00           H  
ATOM   1207  HB3 PHE A  75       6.531  17.380   7.423  1.00  0.00           H  
ATOM   1208  HD1 PHE A  75       4.544  16.823   4.352  1.00  0.00           H  
ATOM   1209  HD2 PHE A  75       4.441  17.152   8.635  1.00  0.00           H  
ATOM   1210  HE1 PHE A  75       2.070  16.993   4.281  1.00  0.00           H  
ATOM   1211  HE2 PHE A  75       1.969  17.323   8.563  1.00  0.00           H  
ATOM   1212  HZ  PHE A  75       0.782  17.242   6.387  1.00  0.00           H  
ATOM   1213  N   PRO A  76       7.430  19.552   6.375  1.00  0.00           N  
ATOM   1214  CA  PRO A  76       8.364  20.587   6.847  1.00  0.00           C  
ATOM   1215  C   PRO A  76       9.346  19.978   7.851  1.00  0.00           C  
ATOM   1216  O   PRO A  76      10.300  20.607   8.266  1.00  0.00           O  
ATOM   1217  CB  PRO A  76       7.474  21.636   7.528  1.00  0.00           C  
ATOM   1218  CG  PRO A  76       6.013  21.123   7.472  1.00  0.00           C  
ATOM   1219  CD  PRO A  76       6.014  19.786   6.711  1.00  0.00           C  
ATOM   1220  HA  PRO A  76       8.892  21.027   6.021  1.00  0.00           H  
ATOM   1221  HB2 PRO A  76       7.782  21.766   8.557  1.00  0.00           H  
ATOM   1222  HB3 PRO A  76       7.546  22.576   7.002  1.00  0.00           H  
ATOM   1223  HG2 PRO A  76       5.639  20.974   8.476  1.00  0.00           H  
ATOM   1224  HG3 PRO A  76       5.392  21.835   6.952  1.00  0.00           H  
ATOM   1225  HD2 PRO A  76       5.635  18.997   7.343  1.00  0.00           H  
ATOM   1226  HD3 PRO A  76       5.426  19.865   5.810  1.00  0.00           H  
ATOM   1227  N   ASP A  77       9.108  18.760   8.253  1.00  0.00           N  
ATOM   1228  CA  ASP A  77      10.006  18.108   9.234  1.00  0.00           C  
ATOM   1229  C   ASP A  77      10.937  17.114   8.543  1.00  0.00           C  
ATOM   1230  O   ASP A  77      12.140  17.288   8.519  1.00  0.00           O  
ATOM   1231  CB  ASP A  77       9.167  17.373  10.280  1.00  0.00           C  
ATOM   1232  CG  ASP A  77       9.949  17.285  11.593  1.00  0.00           C  
ATOM   1233  OD1 ASP A  77      11.074  16.814  11.558  1.00  0.00           O  
ATOM   1234  OD2 ASP A  77       9.411  17.691  12.609  1.00  0.00           O  
ATOM   1235  H   ASP A  77       8.333  18.282   7.918  1.00  0.00           H  
ATOM   1236  HA  ASP A  77      10.590  18.853   9.715  1.00  0.00           H  
ATOM   1237  HB2 ASP A  77       8.244  17.911  10.444  1.00  0.00           H  
ATOM   1238  HB3 ASP A  77       8.946  16.377   9.929  1.00  0.00           H  
ATOM   1239  N   ARG A  78      10.400  16.056   8.016  1.00  0.00           N  
ATOM   1240  CA  ARG A  78      11.250  15.030   7.373  1.00  0.00           C  
ATOM   1241  C   ARG A  78      10.733  14.701   5.971  1.00  0.00           C  
ATOM   1242  O   ARG A  78       9.841  15.343   5.453  1.00  0.00           O  
ATOM   1243  CB  ARG A  78      11.206  13.769   8.232  1.00  0.00           C  
ATOM   1244  CG  ARG A  78       9.909  13.716   9.049  1.00  0.00           C  
ATOM   1245  CD  ARG A  78       9.923  12.482   9.956  1.00  0.00           C  
ATOM   1246  NE  ARG A  78       9.774  12.909  11.377  1.00  0.00           N  
ATOM   1247  CZ  ARG A  78       9.458  12.036  12.297  1.00  0.00           C  
ATOM   1248  NH1 ARG A  78       9.391  10.765  12.001  1.00  0.00           N  
ATOM   1249  NH2 ARG A  78       9.211  12.434  13.514  1.00  0.00           N  
ATOM   1250  H   ARG A  78       9.444  15.915   8.071  1.00  0.00           H  
ATOM   1251  HA  ARG A  78      12.266  15.387   7.311  1.00  0.00           H  
ATOM   1252  HB2 ARG A  78      11.251  12.911   7.592  1.00  0.00           H  
ATOM   1253  HB3 ARG A  78      12.045  13.771   8.902  1.00  0.00           H  
ATOM   1254  HG2 ARG A  78       9.830  14.607   9.655  1.00  0.00           H  
ATOM   1255  HG3 ARG A  78       9.064  13.659   8.381  1.00  0.00           H  
ATOM   1256  HD2 ARG A  78       9.106  11.829   9.688  1.00  0.00           H  
ATOM   1257  HD3 ARG A  78      10.859  11.957   9.835  1.00  0.00           H  
ATOM   1258  HE  ARG A  78       9.915  13.846  11.622  1.00  0.00           H  
ATOM   1259 HH11 ARG A  78       9.582  10.456  11.069  1.00  0.00           H  
ATOM   1260 HH12 ARG A  78       9.147  10.101  12.708  1.00  0.00           H  
ATOM   1261 HH21 ARG A  78       9.264  13.407  13.742  1.00  0.00           H  
ATOM   1262 HH22 ARG A  78       8.967  11.768  14.219  1.00  0.00           H  
ATOM   1263  N   HIS A  79      11.293  13.689   5.360  1.00  0.00           N  
ATOM   1264  CA  HIS A  79      10.850  13.289   3.995  1.00  0.00           C  
ATOM   1265  C   HIS A  79      10.016  12.008   4.094  1.00  0.00           C  
ATOM   1266  O   HIS A  79      10.534  10.913   3.991  1.00  0.00           O  
ATOM   1267  CB  HIS A  79      12.074  13.024   3.115  1.00  0.00           C  
ATOM   1268  CG  HIS A  79      13.194  13.946   3.511  1.00  0.00           C  
ATOM   1269  ND1 HIS A  79      14.525  13.616   3.316  1.00  0.00           N  
ATOM   1270  CD2 HIS A  79      13.198  15.191   4.093  1.00  0.00           C  
ATOM   1271  CE1 HIS A  79      15.268  14.640   3.772  1.00  0.00           C  
ATOM   1272  NE2 HIS A  79      14.509  15.627   4.256  1.00  0.00           N  
ATOM   1273  H   HIS A  79      12.008  13.188   5.805  1.00  0.00           H  
ATOM   1274  HA  HIS A  79      10.257  14.078   3.561  1.00  0.00           H  
ATOM   1275  HB2 HIS A  79      12.391  11.999   3.241  1.00  0.00           H  
ATOM   1276  HB3 HIS A  79      11.817  13.196   2.080  1.00  0.00           H  
ATOM   1277  HD1 HIS A  79      14.863  12.787   2.916  1.00  0.00           H  
ATOM   1278  HD2 HIS A  79      12.317  15.746   4.379  1.00  0.00           H  
ATOM   1279  HE1 HIS A  79      16.347  14.661   3.751  1.00  0.00           H  
ATOM   1280  N   ILE A  80       8.732  12.131   4.295  1.00  0.00           N  
ATOM   1281  CA  ILE A  80       7.879  10.912   4.401  1.00  0.00           C  
ATOM   1282  C   ILE A  80       7.537  10.405   2.998  1.00  0.00           C  
ATOM   1283  O   ILE A  80       6.908  11.090   2.216  1.00  0.00           O  
ATOM   1284  CB  ILE A  80       6.588  11.253   5.148  1.00  0.00           C  
ATOM   1285  CG1 ILE A  80       6.928  11.790   6.540  1.00  0.00           C  
ATOM   1286  CG2 ILE A  80       5.730   9.993   5.283  1.00  0.00           C  
ATOM   1287  CD1 ILE A  80       7.580  10.684   7.371  1.00  0.00           C  
ATOM   1288  H   ILE A  80       8.332  13.021   4.378  1.00  0.00           H  
ATOM   1289  HA  ILE A  80       8.414  10.145   4.941  1.00  0.00           H  
ATOM   1290  HB  ILE A  80       6.040  12.003   4.594  1.00  0.00           H  
ATOM   1291 HG12 ILE A  80       7.612  12.621   6.447  1.00  0.00           H  
ATOM   1292 HG13 ILE A  80       6.025  12.120   7.029  1.00  0.00           H  
ATOM   1293 HG21 ILE A  80       6.359   9.119   5.206  1.00  0.00           H  
ATOM   1294 HG22 ILE A  80       5.234   9.997   6.242  1.00  0.00           H  
ATOM   1295 HG23 ILE A  80       4.990   9.975   4.496  1.00  0.00           H  
ATOM   1296 HD11 ILE A  80       6.920   9.830   7.415  1.00  0.00           H  
ATOM   1297 HD12 ILE A  80       8.514  10.392   6.913  1.00  0.00           H  
ATOM   1298 HD13 ILE A  80       7.767  11.047   8.371  1.00  0.00           H  
ATOM   1299  N   THR A  81       7.950   9.210   2.671  1.00  0.00           N  
ATOM   1300  CA  THR A  81       7.652   8.663   1.319  1.00  0.00           C  
ATOM   1301  C   THR A  81       6.810   7.392   1.453  1.00  0.00           C  
ATOM   1302  O   THR A  81       6.957   6.633   2.390  1.00  0.00           O  
ATOM   1303  CB  THR A  81       8.964   8.332   0.608  1.00  0.00           C  
ATOM   1304  OG1 THR A  81      10.052   8.587   1.483  1.00  0.00           O  
ATOM   1305  CG2 THR A  81       9.099   9.199  -0.645  1.00  0.00           C  
ATOM   1306  H   THR A  81       8.460   8.673   3.314  1.00  0.00           H  
ATOM   1307  HA  THR A  81       7.106   9.399   0.745  1.00  0.00           H  
ATOM   1308  HB  THR A  81       8.965   7.292   0.323  1.00  0.00           H  
ATOM   1309  HG1 THR A  81      10.215   9.533   1.485  1.00  0.00           H  
ATOM   1310 HG21 THR A  81       8.475  10.074  -0.546  1.00  0.00           H  
ATOM   1311 HG22 THR A  81      10.128   9.504  -0.763  1.00  0.00           H  
ATOM   1312 HG23 THR A  81       8.790   8.632  -1.510  1.00  0.00           H  
ATOM   1313  N   LEU A  82       5.931   7.153   0.519  1.00  0.00           N  
ATOM   1314  CA  LEU A  82       5.081   5.930   0.585  1.00  0.00           C  
ATOM   1315  C   LEU A  82       5.123   5.221  -0.777  1.00  0.00           C  
ATOM   1316  O   LEU A  82       4.852   5.811  -1.804  1.00  0.00           O  
ATOM   1317  CB  LEU A  82       3.646   6.339   0.936  1.00  0.00           C  
ATOM   1318  CG  LEU A  82       3.092   5.411   2.018  1.00  0.00           C  
ATOM   1319  CD1 LEU A  82       3.350   3.953   1.629  1.00  0.00           C  
ATOM   1320  CD2 LEU A  82       3.784   5.712   3.349  1.00  0.00           C  
ATOM   1321  H   LEU A  82       5.832   7.779  -0.230  1.00  0.00           H  
ATOM   1322  HA  LEU A  82       5.464   5.267   1.347  1.00  0.00           H  
ATOM   1323  HB2 LEU A  82       3.646   7.355   1.304  1.00  0.00           H  
ATOM   1324  HB3 LEU A  82       3.028   6.277   0.061  1.00  0.00           H  
ATOM   1325  HG  LEU A  82       2.029   5.572   2.119  1.00  0.00           H  
ATOM   1326 HD11 LEU A  82       3.821   3.918   0.658  1.00  0.00           H  
ATOM   1327 HD12 LEU A  82       3.999   3.495   2.360  1.00  0.00           H  
ATOM   1328 HD13 LEU A  82       2.412   3.419   1.594  1.00  0.00           H  
ATOM   1329 HD21 LEU A  82       4.504   6.506   3.208  1.00  0.00           H  
ATOM   1330 HD22 LEU A  82       3.047   6.020   4.076  1.00  0.00           H  
ATOM   1331 HD23 LEU A  82       4.289   4.826   3.700  1.00  0.00           H  
ATOM   1332  N   TRP A  83       5.505   3.968  -0.791  1.00  0.00           N  
ATOM   1333  CA  TRP A  83       5.621   3.223  -2.073  1.00  0.00           C  
ATOM   1334  C   TRP A  83       4.662   2.018  -2.073  1.00  0.00           C  
ATOM   1335  O   TRP A  83       4.714   1.188  -1.196  1.00  0.00           O  
ATOM   1336  CB  TRP A  83       7.092   2.778  -2.169  1.00  0.00           C  
ATOM   1337  CG  TRP A  83       7.239   1.347  -2.578  1.00  0.00           C  
ATOM   1338  CD1 TRP A  83       7.030   0.294  -1.763  1.00  0.00           C  
ATOM   1339  CD2 TRP A  83       7.649   0.799  -3.863  1.00  0.00           C  
ATOM   1340  NE1 TRP A  83       7.265  -0.872  -2.469  1.00  0.00           N  
ATOM   1341  CE2 TRP A  83       7.651  -0.613  -3.770  1.00  0.00           C  
ATOM   1342  CE3 TRP A  83       8.009   1.382  -5.090  1.00  0.00           C  
ATOM   1343  CZ2 TRP A  83       7.998  -1.417  -4.855  1.00  0.00           C  
ATOM   1344  CZ3 TRP A  83       8.361   0.575  -6.185  1.00  0.00           C  
ATOM   1345  CH2 TRP A  83       8.355  -0.822  -6.067  1.00  0.00           C  
ATOM   1346  H   TRP A  83       5.755   3.523   0.041  1.00  0.00           H  
ATOM   1347  HA  TRP A  83       5.387   3.875  -2.899  1.00  0.00           H  
ATOM   1348  HB2 TRP A  83       7.589   3.395  -2.876  1.00  0.00           H  
ATOM   1349  HB3 TRP A  83       7.557   2.915  -1.203  1.00  0.00           H  
ATOM   1350  HD1 TRP A  83       6.723   0.357  -0.729  1.00  0.00           H  
ATOM   1351  HE1 TRP A  83       7.177  -1.780  -2.109  1.00  0.00           H  
ATOM   1352  HE3 TRP A  83       8.016   2.457  -5.192  1.00  0.00           H  
ATOM   1353  HZ2 TRP A  83       7.991  -2.493  -4.758  1.00  0.00           H  
ATOM   1354  HZ3 TRP A  83       8.640   1.032  -7.121  1.00  0.00           H  
ATOM   1355  HH2 TRP A  83       8.624  -1.437  -6.912  1.00  0.00           H  
ATOM   1356  N   PHE A  84       3.788   1.906  -3.044  1.00  0.00           N  
ATOM   1357  CA  PHE A  84       2.864   0.745  -3.048  1.00  0.00           C  
ATOM   1358  C   PHE A  84       2.899   0.057  -4.406  1.00  0.00           C  
ATOM   1359  O   PHE A  84       2.316   0.516  -5.367  1.00  0.00           O  
ATOM   1360  CB  PHE A  84       1.425   1.182  -2.746  1.00  0.00           C  
ATOM   1361  CG  PHE A  84       1.264   2.686  -2.817  1.00  0.00           C  
ATOM   1362  CD1 PHE A  84       2.022   3.523  -1.991  1.00  0.00           C  
ATOM   1363  CD2 PHE A  84       0.333   3.239  -3.704  1.00  0.00           C  
ATOM   1364  CE1 PHE A  84       1.851   4.910  -2.059  1.00  0.00           C  
ATOM   1365  CE2 PHE A  84       0.160   4.625  -3.766  1.00  0.00           C  
ATOM   1366  CZ  PHE A  84       0.921   5.461  -2.945  1.00  0.00           C  
ATOM   1367  H   PHE A  84       3.737   2.573  -3.760  1.00  0.00           H  
ATOM   1368  HA  PHE A  84       3.185   0.039  -2.300  1.00  0.00           H  
ATOM   1369  HB2 PHE A  84       0.776   0.735  -3.475  1.00  0.00           H  
ATOM   1370  HB3 PHE A  84       1.147   0.837  -1.762  1.00  0.00           H  
ATOM   1371  HD1 PHE A  84       2.740   3.100  -1.303  1.00  0.00           H  
ATOM   1372  HD2 PHE A  84      -0.252   2.594  -4.343  1.00  0.00           H  
ATOM   1373  HE1 PHE A  84       2.437   5.555  -1.430  1.00  0.00           H  
ATOM   1374  HE2 PHE A  84      -0.558   5.049  -4.452  1.00  0.00           H  
ATOM   1375  HZ  PHE A  84       0.789   6.532  -2.993  1.00  0.00           H  
ATOM   1376  N   TRP A  85       3.573  -1.053  -4.484  1.00  0.00           N  
ATOM   1377  CA  TRP A  85       3.640  -1.790  -5.775  1.00  0.00           C  
ATOM   1378  C   TRP A  85       2.379  -2.644  -5.932  1.00  0.00           C  
ATOM   1379  O   TRP A  85       2.264  -3.718  -5.381  1.00  0.00           O  
ATOM   1380  CB  TRP A  85       4.899  -2.672  -5.824  1.00  0.00           C  
ATOM   1381  CG  TRP A  85       4.899  -3.695  -4.723  1.00  0.00           C  
ATOM   1382  CD1 TRP A  85       4.062  -3.719  -3.659  1.00  0.00           C  
ATOM   1383  CD2 TRP A  85       5.779  -4.848  -4.570  1.00  0.00           C  
ATOM   1384  NE1 TRP A  85       4.371  -4.810  -2.868  1.00  0.00           N  
ATOM   1385  CE2 TRP A  85       5.423  -5.536  -3.387  1.00  0.00           C  
ATOM   1386  CE3 TRP A  85       6.841  -5.355  -5.338  1.00  0.00           C  
ATOM   1387  CZ2 TRP A  85       6.097  -6.688  -2.980  1.00  0.00           C  
ATOM   1388  CZ3 TRP A  85       7.521  -6.514  -4.932  1.00  0.00           C  
ATOM   1389  CH2 TRP A  85       7.150  -7.179  -3.756  1.00  0.00           C  
ATOM   1390  H   TRP A  85       4.026  -1.400  -3.689  1.00  0.00           H  
ATOM   1391  HA  TRP A  85       3.678  -1.073  -6.577  1.00  0.00           H  
ATOM   1392  HB2 TRP A  85       4.938  -3.180  -6.775  1.00  0.00           H  
ATOM   1393  HB3 TRP A  85       5.774  -2.044  -5.724  1.00  0.00           H  
ATOM   1394  HD1 TRP A  85       3.276  -3.009  -3.464  1.00  0.00           H  
ATOM   1395  HE1 TRP A  85       3.913  -5.054  -2.037  1.00  0.00           H  
ATOM   1396  HE3 TRP A  85       7.137  -4.851  -6.247  1.00  0.00           H  
ATOM   1397  HZ2 TRP A  85       5.807  -7.197  -2.072  1.00  0.00           H  
ATOM   1398  HZ3 TRP A  85       8.336  -6.896  -5.530  1.00  0.00           H  
ATOM   1399  HH2 TRP A  85       7.677  -8.071  -3.448  1.00  0.00           H  
ATOM   1400  N   LEU A  86       1.420  -2.171  -6.674  1.00  0.00           N  
ATOM   1401  CA  LEU A  86       0.171  -2.959  -6.838  1.00  0.00           C  
ATOM   1402  C   LEU A  86       0.483  -4.277  -7.532  1.00  0.00           C  
ATOM   1403  O   LEU A  86       0.941  -4.304  -8.654  1.00  0.00           O  
ATOM   1404  CB  LEU A  86      -0.841  -2.182  -7.682  1.00  0.00           C  
ATOM   1405  CG  LEU A  86      -2.269  -2.380  -7.142  1.00  0.00           C  
ATOM   1406  CD1 LEU A  86      -2.401  -3.716  -6.389  1.00  0.00           C  
ATOM   1407  CD2 LEU A  86      -2.598  -1.226  -6.201  1.00  0.00           C  
ATOM   1408  H   LEU A  86       1.515  -1.302  -7.113  1.00  0.00           H  
ATOM   1409  HA  LEU A  86      -0.245  -3.156  -5.864  1.00  0.00           H  
ATOM   1410  HB2 LEU A  86      -0.593  -1.130  -7.655  1.00  0.00           H  
ATOM   1411  HB3 LEU A  86      -0.795  -2.530  -8.703  1.00  0.00           H  
ATOM   1412  HG  LEU A  86      -2.960  -2.373  -7.966  1.00  0.00           H  
ATOM   1413 HD11 LEU A  86      -1.907  -4.495  -6.948  1.00  0.00           H  
ATOM   1414 HD12 LEU A  86      -1.943  -3.630  -5.417  1.00  0.00           H  
ATOM   1415 HD13 LEU A  86      -3.445  -3.961  -6.271  1.00  0.00           H  
ATOM   1416 HD21 LEU A  86      -1.680  -0.773  -5.865  1.00  0.00           H  
ATOM   1417 HD22 LEU A  86      -3.186  -0.490  -6.725  1.00  0.00           H  
ATOM   1418 HD23 LEU A  86      -3.152  -1.596  -5.352  1.00  0.00           H  
ATOM   1419  N   VAL A  87       0.234  -5.375  -6.886  1.00  0.00           N  
ATOM   1420  CA  VAL A  87       0.522  -6.674  -7.536  1.00  0.00           C  
ATOM   1421  C   VAL A  87      -0.621  -7.041  -8.482  1.00  0.00           C  
ATOM   1422  O   VAL A  87      -1.466  -6.224  -8.794  1.00  0.00           O  
ATOM   1423  CB  VAL A  87       0.664  -7.745  -6.473  1.00  0.00           C  
ATOM   1424  CG1 VAL A  87       1.742  -7.341  -5.468  1.00  0.00           C  
ATOM   1425  CG2 VAL A  87      -0.674  -7.923  -5.766  1.00  0.00           C  
ATOM   1426  H   VAL A  87      -0.146  -5.348  -5.978  1.00  0.00           H  
ATOM   1427  HA  VAL A  87       1.443  -6.599  -8.096  1.00  0.00           H  
ATOM   1428  HB  VAL A  87       0.943  -8.660  -6.940  1.00  0.00           H  
ATOM   1429 HG11 VAL A  87       2.340  -6.544  -5.883  1.00  0.00           H  
ATOM   1430 HG12 VAL A  87       1.277  -7.007  -4.554  1.00  0.00           H  
ATOM   1431 HG13 VAL A  87       2.374  -8.193  -5.259  1.00  0.00           H  
ATOM   1432 HG21 VAL A  87      -1.403  -7.255  -6.202  1.00  0.00           H  
ATOM   1433 HG22 VAL A  87      -1.007  -8.944  -5.885  1.00  0.00           H  
ATOM   1434 HG23 VAL A  87      -0.561  -7.700  -4.716  1.00  0.00           H  
ATOM   1435  N   GLU A  88      -0.655  -8.259  -8.948  1.00  0.00           N  
ATOM   1436  CA  GLU A  88      -1.742  -8.662  -9.884  1.00  0.00           C  
ATOM   1437  C   GLU A  88      -2.475  -9.896  -9.354  1.00  0.00           C  
ATOM   1438  O   GLU A  88      -3.686  -9.956  -9.367  1.00  0.00           O  
ATOM   1439  CB  GLU A  88      -1.132  -8.989 -11.250  1.00  0.00           C  
ATOM   1440  CG  GLU A  88      -1.231  -7.768 -12.166  1.00  0.00           C  
ATOM   1441  CD  GLU A  88      -0.510  -8.062 -13.483  1.00  0.00           C  
ATOM   1442  OE1 GLU A  88       0.650  -8.438 -13.430  1.00  0.00           O  
ATOM   1443  OE2 GLU A  88      -1.131  -7.909 -14.523  1.00  0.00           O  
ATOM   1444  H   GLU A  88       0.037  -8.904  -8.691  1.00  0.00           H  
ATOM   1445  HA  GLU A  88      -2.443  -7.848  -9.992  1.00  0.00           H  
ATOM   1446  HB2 GLU A  88      -0.094  -9.260 -11.124  1.00  0.00           H  
ATOM   1447  HB3 GLU A  88      -1.668  -9.813 -11.694  1.00  0.00           H  
ATOM   1448  HG2 GLU A  88      -2.270  -7.548 -12.362  1.00  0.00           H  
ATOM   1449  HG3 GLU A  88      -0.767  -6.919 -11.686  1.00  0.00           H  
ATOM   1450  N   ARG A  89      -1.753 -10.888  -8.903  1.00  0.00           N  
ATOM   1451  CA  ARG A  89      -2.412 -12.120  -8.391  1.00  0.00           C  
ATOM   1452  C   ARG A  89      -1.439 -12.905  -7.510  1.00  0.00           C  
ATOM   1453  O   ARG A  89      -0.267 -12.595  -7.438  1.00  0.00           O  
ATOM   1454  CB  ARG A  89      -2.844 -12.987  -9.576  1.00  0.00           C  
ATOM   1455  CG  ARG A  89      -4.154 -12.451 -10.147  1.00  0.00           C  
ATOM   1456  CD  ARG A  89      -3.878 -11.681 -11.441  1.00  0.00           C  
ATOM   1457  NE  ARG A  89      -5.046 -10.814 -11.769  1.00  0.00           N  
ATOM   1458  CZ  ARG A  89      -6.258 -11.218 -11.503  1.00  0.00           C  
ATOM   1459  NH1 ARG A  89      -6.834 -12.106 -12.268  1.00  0.00           N  
ATOM   1460  NH2 ARG A  89      -6.893 -10.735 -10.473  1.00  0.00           N  
ATOM   1461  H   ARG A  89      -0.781 -10.823  -8.903  1.00  0.00           H  
ATOM   1462  HA  ARG A  89      -3.272 -11.850  -7.813  1.00  0.00           H  
ATOM   1463  HB2 ARG A  89      -2.080 -12.962 -10.340  1.00  0.00           H  
ATOM   1464  HB3 ARG A  89      -2.992 -14.002  -9.245  1.00  0.00           H  
ATOM   1465  HG2 ARG A  89      -4.815 -13.278 -10.356  1.00  0.00           H  
ATOM   1466  HG3 ARG A  89      -4.617 -11.794  -9.430  1.00  0.00           H  
ATOM   1467  HD2 ARG A  89      -2.998 -11.068 -11.313  1.00  0.00           H  
ATOM   1468  HD3 ARG A  89      -3.713 -12.381 -12.247  1.00  0.00           H  
ATOM   1469  HE  ARG A  89      -4.903  -9.938 -12.185  1.00  0.00           H  
ATOM   1470 HH11 ARG A  89      -6.347 -12.475 -13.058  1.00  0.00           H  
ATOM   1471 HH12 ARG A  89      -7.761 -12.418 -12.059  1.00  0.00           H  
ATOM   1472 HH21 ARG A  89      -6.453 -10.055  -9.887  1.00  0.00           H  
ATOM   1473 HH22 ARG A  89      -7.822 -11.045 -10.267  1.00  0.00           H  
ATOM   1474  N   TRP A  90      -1.914 -13.922  -6.839  1.00  0.00           N  
ATOM   1475  CA  TRP A  90      -1.004 -14.718  -5.967  1.00  0.00           C  
ATOM   1476  C   TRP A  90      -1.688 -15.982  -5.474  1.00  0.00           C  
ATOM   1477  O   TRP A  90      -2.800 -16.305  -5.847  1.00  0.00           O  
ATOM   1478  CB  TRP A  90      -0.633 -13.917  -4.732  1.00  0.00           C  
ATOM   1479  CG  TRP A  90      -1.874 -13.615  -3.965  1.00  0.00           C  
ATOM   1480  CD1 TRP A  90      -2.306 -14.320  -2.894  1.00  0.00           C  
ATOM   1481  CD2 TRP A  90      -2.856 -12.564  -4.188  1.00  0.00           C  
ATOM   1482  NE1 TRP A  90      -3.491 -13.770  -2.445  1.00  0.00           N  
ATOM   1483  CE2 TRP A  90      -3.870 -12.684  -3.208  1.00  0.00           C  
ATOM   1484  CE3 TRP A  90      -2.965 -11.529  -5.133  1.00  0.00           C  
ATOM   1485  CZ2 TRP A  90      -4.953 -11.807  -3.166  1.00  0.00           C  
ATOM   1486  CZ3 TRP A  90      -4.055 -10.647  -5.092  1.00  0.00           C  
ATOM   1487  CH2 TRP A  90      -5.047 -10.785  -4.112  1.00  0.00           C  
ATOM   1488  H   TRP A  90      -2.863 -14.160  -6.910  1.00  0.00           H  
ATOM   1489  HA  TRP A  90      -0.111 -14.976  -6.512  1.00  0.00           H  
ATOM   1490  HB2 TRP A  90       0.025 -14.509  -4.117  1.00  0.00           H  
ATOM   1491  HB3 TRP A  90      -0.144 -13.007  -5.019  1.00  0.00           H  
ATOM   1492  HD1 TRP A  90      -1.806 -15.173  -2.463  1.00  0.00           H  
ATOM   1493  HE1 TRP A  90      -4.013 -14.096  -1.683  1.00  0.00           H  
ATOM   1494  HE3 TRP A  90      -2.206 -11.411  -5.896  1.00  0.00           H  
ATOM   1495  HZ2 TRP A  90      -5.715 -11.918  -2.409  1.00  0.00           H  
ATOM   1496  HZ3 TRP A  90      -4.128  -9.857  -5.818  1.00  0.00           H  
ATOM   1497  HH2 TRP A  90      -5.882 -10.102  -4.089  1.00  0.00           H  
ATOM   1498  N   GLU A  91      -1.008 -16.694  -4.623  1.00  0.00           N  
ATOM   1499  CA  GLU A  91      -1.571 -17.946  -4.066  1.00  0.00           C  
ATOM   1500  C   GLU A  91      -1.662 -17.857  -2.534  1.00  0.00           C  
ATOM   1501  O   GLU A  91      -2.561 -18.404  -1.926  1.00  0.00           O  
ATOM   1502  CB  GLU A  91      -0.646 -19.094  -4.444  1.00  0.00           C  
ATOM   1503  CG  GLU A  91      -1.307 -20.410  -4.062  1.00  0.00           C  
ATOM   1504  CD  GLU A  91      -1.196 -21.398  -5.224  1.00  0.00           C  
ATOM   1505  OE1 GLU A  91      -1.362 -20.973  -6.355  1.00  0.00           O  
ATOM   1506  OE2 GLU A  91      -0.945 -22.563  -4.962  1.00  0.00           O  
ATOM   1507  H   GLU A  91      -0.106 -16.405  -4.359  1.00  0.00           H  
ATOM   1508  HA  GLU A  91      -2.552 -18.122  -4.481  1.00  0.00           H  
ATOM   1509  HB2 GLU A  91      -0.461 -19.067  -5.505  1.00  0.00           H  
ATOM   1510  HB3 GLU A  91       0.288 -18.994  -3.912  1.00  0.00           H  
ATOM   1511  HG2 GLU A  91      -0.815 -20.815  -3.191  1.00  0.00           H  
ATOM   1512  HG3 GLU A  91      -2.348 -20.231  -3.839  1.00  0.00           H  
ATOM   1513  N   GLY A  92      -0.729 -17.191  -1.905  1.00  0.00           N  
ATOM   1514  CA  GLY A  92      -0.750 -17.093  -0.412  1.00  0.00           C  
ATOM   1515  C   GLY A  92      -1.740 -16.018   0.052  1.00  0.00           C  
ATOM   1516  O   GLY A  92      -2.681 -15.683  -0.637  1.00  0.00           O  
ATOM   1517  H   GLY A  92      -0.003 -16.772  -2.411  1.00  0.00           H  
ATOM   1518  HA2 GLY A  92      -1.039 -18.047   0.003  1.00  0.00           H  
ATOM   1519  HA3 GLY A  92       0.238 -16.837  -0.058  1.00  0.00           H  
ATOM   1520  N   GLU A  93      -1.532 -15.485   1.230  1.00  0.00           N  
ATOM   1521  CA  GLU A  93      -2.453 -14.437   1.761  1.00  0.00           C  
ATOM   1522  C   GLU A  93      -1.769 -13.062   1.674  1.00  0.00           C  
ATOM   1523  O   GLU A  93      -0.662 -12.904   2.132  1.00  0.00           O  
ATOM   1524  CB  GLU A  93      -2.782 -14.750   3.223  1.00  0.00           C  
ATOM   1525  CG  GLU A  93      -4.291 -14.953   3.376  1.00  0.00           C  
ATOM   1526  CD  GLU A  93      -4.775 -14.238   4.637  1.00  0.00           C  
ATOM   1527  OE1 GLU A  93      -4.096 -13.322   5.072  1.00  0.00           O  
ATOM   1528  OE2 GLU A  93      -5.816 -14.617   5.148  1.00  0.00           O  
ATOM   1529  H   GLU A  93      -0.768 -15.778   1.769  1.00  0.00           H  
ATOM   1530  HA  GLU A  93      -3.362 -14.437   1.179  1.00  0.00           H  
ATOM   1531  HB2 GLU A  93      -2.266 -15.652   3.522  1.00  0.00           H  
ATOM   1532  HB3 GLU A  93      -2.467 -13.930   3.848  1.00  0.00           H  
ATOM   1533  HG2 GLU A  93      -4.798 -14.548   2.512  1.00  0.00           H  
ATOM   1534  HG3 GLU A  93      -4.506 -16.008   3.458  1.00  0.00           H  
ATOM   1535  N   PRO A  94      -2.443 -12.110   1.082  1.00  0.00           N  
ATOM   1536  CA  PRO A  94      -1.902 -10.742   0.911  1.00  0.00           C  
ATOM   1537  C   PRO A  94      -1.553 -10.096   2.261  1.00  0.00           C  
ATOM   1538  O   PRO A  94      -2.338 -10.119   3.188  1.00  0.00           O  
ATOM   1539  CB  PRO A  94      -3.040  -9.962   0.232  1.00  0.00           C  
ATOM   1540  CG  PRO A  94      -4.232 -10.930   0.035  1.00  0.00           C  
ATOM   1541  CD  PRO A  94      -3.796 -12.312   0.538  1.00  0.00           C  
ATOM   1542  HA  PRO A  94      -1.040 -10.757   0.267  1.00  0.00           H  
ATOM   1543  HB2 PRO A  94      -3.339  -9.134   0.860  1.00  0.00           H  
ATOM   1544  HB3 PRO A  94      -2.717  -9.597  -0.727  1.00  0.00           H  
ATOM   1545  HG2 PRO A  94      -5.084 -10.583   0.602  1.00  0.00           H  
ATOM   1546  HG3 PRO A  94      -4.486 -10.990  -1.011  1.00  0.00           H  
ATOM   1547  HD2 PRO A  94      -4.467 -12.662   1.309  1.00  0.00           H  
ATOM   1548  HD3 PRO A  94      -3.764 -13.013  -0.275  1.00  0.00           H  
ATOM   1549  N   TRP A  95      -0.393  -9.484   2.372  1.00  0.00           N  
ATOM   1550  CA  TRP A  95      -0.029  -8.812   3.646  1.00  0.00           C  
ATOM   1551  C   TRP A  95      -0.029  -7.312   3.416  1.00  0.00           C  
ATOM   1552  O   TRP A  95      -0.418  -6.828   2.371  1.00  0.00           O  
ATOM   1553  CB  TRP A  95       1.372  -9.233   4.113  1.00  0.00           C  
ATOM   1554  CG  TRP A  95       2.341  -9.245   2.965  1.00  0.00           C  
ATOM   1555  CD1 TRP A  95       2.924 -10.358   2.475  1.00  0.00           C  
ATOM   1556  CD2 TRP A  95       2.873  -8.130   2.176  1.00  0.00           C  
ATOM   1557  NE1 TRP A  95       3.761 -10.014   1.435  1.00  0.00           N  
ATOM   1558  CE2 TRP A  95       3.766  -8.653   1.210  1.00  0.00           C  
ATOM   1559  CE3 TRP A  95       2.670  -6.737   2.194  1.00  0.00           C  
ATOM   1560  CZ2 TRP A  95       4.432  -7.827   0.303  1.00  0.00           C  
ATOM   1561  CZ3 TRP A  95       3.341  -5.905   1.280  1.00  0.00           C  
ATOM   1562  CH2 TRP A  95       4.218  -6.451   0.337  1.00  0.00           C  
ATOM   1563  H   TRP A  95       0.225  -9.445   1.616  1.00  0.00           H  
ATOM   1564  HA  TRP A  95      -0.754  -9.062   4.406  1.00  0.00           H  
ATOM   1565  HB2 TRP A  95       1.720  -8.539   4.861  1.00  0.00           H  
ATOM   1566  HB3 TRP A  95       1.320 -10.219   4.546  1.00  0.00           H  
ATOM   1567  HD1 TRP A  95       2.761 -11.355   2.839  1.00  0.00           H  
ATOM   1568  HE1 TRP A  95       4.292 -10.644   0.910  1.00  0.00           H  
ATOM   1569  HE3 TRP A  95       2.001  -6.305   2.914  1.00  0.00           H  
ATOM   1570  HZ2 TRP A  95       5.110  -8.248  -0.420  1.00  0.00           H  
ATOM   1571  HZ3 TRP A  95       3.179  -4.837   1.301  1.00  0.00           H  
ATOM   1572  HH2 TRP A  95       4.729  -5.806  -0.362  1.00  0.00           H  
ATOM   1573  N   GLY A  96       0.427  -6.572   4.377  1.00  0.00           N  
ATOM   1574  CA  GLY A  96       0.481  -5.103   4.214  1.00  0.00           C  
ATOM   1575  C   GLY A  96       0.220  -4.448   5.564  1.00  0.00           C  
ATOM   1576  O   GLY A  96       0.876  -3.509   5.960  1.00  0.00           O  
ATOM   1577  H   GLY A  96       0.751  -6.986   5.203  1.00  0.00           H  
ATOM   1578  HA2 GLY A  96       1.451  -4.835   3.858  1.00  0.00           H  
ATOM   1579  HA3 GLY A  96      -0.263  -4.782   3.504  1.00  0.00           H  
ATOM   1580  N   LYS A  97      -0.734  -4.956   6.273  1.00  0.00           N  
ATOM   1581  CA  LYS A  97      -1.068  -4.403   7.604  1.00  0.00           C  
ATOM   1582  C   LYS A  97       0.095  -4.640   8.570  1.00  0.00           C  
ATOM   1583  O   LYS A  97       0.551  -5.754   8.744  1.00  0.00           O  
ATOM   1584  CB  LYS A  97      -2.312  -5.114   8.126  1.00  0.00           C  
ATOM   1585  CG  LYS A  97      -2.230  -6.607   7.798  1.00  0.00           C  
ATOM   1586  CD  LYS A  97      -3.025  -7.406   8.833  1.00  0.00           C  
ATOM   1587  CE  LYS A  97      -2.082  -7.893   9.935  1.00  0.00           C  
ATOM   1588  NZ  LYS A  97      -1.303  -9.064   9.440  1.00  0.00           N  
ATOM   1589  H   LYS A  97      -1.234  -5.713   5.927  1.00  0.00           H  
ATOM   1590  HA  LYS A  97      -1.264  -3.344   7.523  1.00  0.00           H  
ATOM   1591  HB2 LYS A  97      -2.365  -4.988   9.186  1.00  0.00           H  
ATOM   1592  HB3 LYS A  97      -3.193  -4.694   7.666  1.00  0.00           H  
ATOM   1593  HG2 LYS A  97      -2.641  -6.781   6.814  1.00  0.00           H  
ATOM   1594  HG3 LYS A  97      -1.198  -6.923   7.818  1.00  0.00           H  
ATOM   1595  HD2 LYS A  97      -3.788  -6.775   9.264  1.00  0.00           H  
ATOM   1596  HD3 LYS A  97      -3.486  -8.256   8.354  1.00  0.00           H  
ATOM   1597  HE2 LYS A  97      -1.403  -7.097  10.204  1.00  0.00           H  
ATOM   1598  HE3 LYS A  97      -2.658  -8.183  10.800  1.00  0.00           H  
ATOM   1599  HZ1 LYS A  97      -0.781  -8.794   8.581  1.00  0.00           H  
ATOM   1600  HZ2 LYS A  97      -0.631  -9.367  10.174  1.00  0.00           H  
ATOM   1601  HZ3 LYS A  97      -1.951  -9.845   9.222  1.00  0.00           H  
ATOM   1602  N   GLU A  98       0.573  -3.607   9.207  1.00  0.00           N  
ATOM   1603  CA  GLU A  98       1.700  -3.779  10.166  1.00  0.00           C  
ATOM   1604  C   GLU A  98       1.137  -3.971  11.574  1.00  0.00           C  
ATOM   1605  O   GLU A  98       1.506  -4.887  12.283  1.00  0.00           O  
ATOM   1606  CB  GLU A  98       2.590  -2.536  10.139  1.00  0.00           C  
ATOM   1607  CG  GLU A  98       3.661  -2.649  11.225  1.00  0.00           C  
ATOM   1608  CD  GLU A  98       4.680  -1.522  11.054  1.00  0.00           C  
ATOM   1609  OE1 GLU A  98       4.471  -0.469  11.634  1.00  0.00           O  
ATOM   1610  OE2 GLU A  98       5.652  -1.729  10.347  1.00  0.00           O  
ATOM   1611  H   GLU A  98       0.188  -2.719   9.057  1.00  0.00           H  
ATOM   1612  HA  GLU A  98       2.282  -4.645   9.888  1.00  0.00           H  
ATOM   1613  HB2 GLU A  98       3.063  -2.453   9.171  1.00  0.00           H  
ATOM   1614  HB3 GLU A  98       1.988  -1.658  10.321  1.00  0.00           H  
ATOM   1615  HG2 GLU A  98       3.196  -2.573  12.197  1.00  0.00           H  
ATOM   1616  HG3 GLU A  98       4.163  -3.602  11.137  1.00  0.00           H  
ATOM   1617  N   GLY A  99       0.241  -3.115  11.984  1.00  0.00           N  
ATOM   1618  CA  GLY A  99      -0.351  -3.246  13.344  1.00  0.00           C  
ATOM   1619  C   GLY A  99      -1.875  -3.134  13.249  1.00  0.00           C  
ATOM   1620  O   GLY A  99      -2.569  -3.109  14.246  1.00  0.00           O  
ATOM   1621  H   GLY A  99      -0.043  -2.386  11.395  1.00  0.00           H  
ATOM   1622  HA2 GLY A  99      -0.083  -4.206  13.764  1.00  0.00           H  
ATOM   1623  HA3 GLY A  99       0.024  -2.457  13.979  1.00  0.00           H  
ATOM   1624  N   GLN A 100      -2.401  -3.064  12.054  1.00  0.00           N  
ATOM   1625  CA  GLN A 100      -3.877  -2.952  11.893  1.00  0.00           C  
ATOM   1626  C   GLN A 100      -4.430  -4.267  11.332  1.00  0.00           C  
ATOM   1627  O   GLN A 100      -3.696  -5.058  10.777  1.00  0.00           O  
ATOM   1628  CB  GLN A 100      -4.198  -1.807  10.934  1.00  0.00           C  
ATOM   1629  CG  GLN A 100      -4.943  -0.706  11.691  1.00  0.00           C  
ATOM   1630  CD  GLN A 100      -5.754   0.134  10.705  1.00  0.00           C  
ATOM   1631  OE1 GLN A 100      -5.702  -0.090   9.512  1.00  0.00           O  
ATOM   1632  NE2 GLN A 100      -6.509   1.098  11.155  1.00  0.00           N  
ATOM   1633  H   GLN A 100      -1.826  -3.085  11.263  1.00  0.00           H  
ATOM   1634  HA  GLN A 100      -4.328  -2.755  12.855  1.00  0.00           H  
ATOM   1635  HB2 GLN A 100      -3.279  -1.409  10.527  1.00  0.00           H  
ATOM   1636  HB3 GLN A 100      -4.818  -2.174  10.132  1.00  0.00           H  
ATOM   1637  HG2 GLN A 100      -5.607  -1.155  12.415  1.00  0.00           H  
ATOM   1638  HG3 GLN A 100      -4.230  -0.074  12.199  1.00  0.00           H  
ATOM   1639 HE21 GLN A 100      -6.553   1.279  12.116  1.00  0.00           H  
ATOM   1640 HE22 GLN A 100      -7.031   1.645  10.530  1.00  0.00           H  
ATOM   1641  N   PRO A 101      -5.712  -4.464  11.505  1.00  0.00           N  
ATOM   1642  CA  PRO A 101      -6.389  -5.684  11.031  1.00  0.00           C  
ATOM   1643  C   PRO A 101      -6.390  -5.765   9.502  1.00  0.00           C  
ATOM   1644  O   PRO A 101      -6.392  -6.835   8.929  1.00  0.00           O  
ATOM   1645  CB  PRO A 101      -7.827  -5.562  11.558  1.00  0.00           C  
ATOM   1646  CG  PRO A 101      -7.965  -4.171  12.231  1.00  0.00           C  
ATOM   1647  CD  PRO A 101      -6.584  -3.496  12.196  1.00  0.00           C  
ATOM   1648  HA  PRO A 101      -5.924  -6.552  11.445  1.00  0.00           H  
ATOM   1649  HB2 PRO A 101      -8.525  -5.647  10.737  1.00  0.00           H  
ATOM   1650  HB3 PRO A 101      -8.019  -6.335  12.285  1.00  0.00           H  
ATOM   1651  HG2 PRO A 101      -8.683  -3.572  11.687  1.00  0.00           H  
ATOM   1652  HG3 PRO A 101      -8.285  -4.289  13.254  1.00  0.00           H  
ATOM   1653  HD2 PRO A 101      -6.633  -2.568  11.644  1.00  0.00           H  
ATOM   1654  HD3 PRO A 101      -6.225  -3.321  13.198  1.00  0.00           H  
ATOM   1655  N   GLY A 102      -6.408  -4.645   8.843  1.00  0.00           N  
ATOM   1656  CA  GLY A 102      -6.434  -4.660   7.347  1.00  0.00           C  
ATOM   1657  C   GLY A 102      -7.649  -5.469   6.892  1.00  0.00           C  
ATOM   1658  O   GLY A 102      -8.223  -6.217   7.659  1.00  0.00           O  
ATOM   1659  H   GLY A 102      -6.418  -3.800   9.331  1.00  0.00           H  
ATOM   1660  HA2 GLY A 102      -6.512  -3.650   6.978  1.00  0.00           H  
ATOM   1661  HA3 GLY A 102      -5.534  -5.110   6.966  1.00  0.00           H  
ATOM   1662  N   GLU A 103      -8.064  -5.330   5.662  1.00  0.00           N  
ATOM   1663  CA  GLU A 103      -9.256  -6.107   5.215  1.00  0.00           C  
ATOM   1664  C   GLU A 103      -9.311  -6.172   3.692  1.00  0.00           C  
ATOM   1665  O   GLU A 103      -8.373  -5.816   3.007  1.00  0.00           O  
ATOM   1666  CB  GLU A 103     -10.525  -5.435   5.741  1.00  0.00           C  
ATOM   1667  CG  GLU A 103     -10.679  -4.055   5.098  1.00  0.00           C  
ATOM   1668  CD  GLU A 103     -12.115  -3.563   5.282  1.00  0.00           C  
ATOM   1669  OE1 GLU A 103     -12.484  -3.279   6.410  1.00  0.00           O  
ATOM   1670  OE2 GLU A 103     -12.823  -3.476   4.292  1.00  0.00           O  
ATOM   1671  H   GLU A 103      -7.603  -4.719   5.042  1.00  0.00           H  
ATOM   1672  HA  GLU A 103      -9.196  -7.109   5.611  1.00  0.00           H  
ATOM   1673  HB2 GLU A 103     -11.383  -6.046   5.496  1.00  0.00           H  
ATOM   1674  HB3 GLU A 103     -10.456  -5.325   6.814  1.00  0.00           H  
ATOM   1675  HG2 GLU A 103      -9.997  -3.362   5.567  1.00  0.00           H  
ATOM   1676  HG3 GLU A 103     -10.456  -4.123   4.045  1.00  0.00           H  
ATOM   1677  N   TRP A 104     -10.414  -6.622   3.159  1.00  0.00           N  
ATOM   1678  CA  TRP A 104     -10.550  -6.712   1.682  1.00  0.00           C  
ATOM   1679  C   TRP A 104     -11.506  -5.618   1.196  1.00  0.00           C  
ATOM   1680  O   TRP A 104     -12.576  -5.430   1.741  1.00  0.00           O  
ATOM   1681  CB  TRP A 104     -11.111  -8.085   1.302  1.00  0.00           C  
ATOM   1682  CG  TRP A 104     -10.268  -9.165   1.907  1.00  0.00           C  
ATOM   1683  CD1 TRP A 104     -10.250  -9.492   3.220  1.00  0.00           C  
ATOM   1684  CD2 TRP A 104      -9.331 -10.066   1.248  1.00  0.00           C  
ATOM   1685  NE1 TRP A 104      -9.362 -10.535   3.409  1.00  0.00           N  
ATOM   1686  CE2 TRP A 104      -8.771 -10.925   2.224  1.00  0.00           C  
ATOM   1687  CE3 TRP A 104      -8.917 -10.223  -0.088  1.00  0.00           C  
ATOM   1688  CZ2 TRP A 104      -7.833 -11.903   1.887  1.00  0.00           C  
ATOM   1689  CZ3 TRP A 104      -7.972 -11.205  -0.429  1.00  0.00           C  
ATOM   1690  CH2 TRP A 104      -7.432 -12.044   0.556  1.00  0.00           C  
ATOM   1691  H   TRP A 104     -11.156  -6.898   3.736  1.00  0.00           H  
ATOM   1692  HA  TRP A 104      -9.583  -6.578   1.225  1.00  0.00           H  
ATOM   1693  HB2 TRP A 104     -12.122  -8.174   1.669  1.00  0.00           H  
ATOM   1694  HB3 TRP A 104     -11.109  -8.189   0.227  1.00  0.00           H  
ATOM   1695  HD1 TRP A 104     -10.833  -9.015   3.995  1.00  0.00           H  
ATOM   1696  HE1 TRP A 104      -9.164 -10.961   4.270  1.00  0.00           H  
ATOM   1697  HE3 TRP A 104      -9.326  -9.582  -0.855  1.00  0.00           H  
ATOM   1698  HZ2 TRP A 104      -7.420 -12.547   2.650  1.00  0.00           H  
ATOM   1699  HZ3 TRP A 104      -7.661 -11.315  -1.458  1.00  0.00           H  
ATOM   1700  HH2 TRP A 104      -6.707 -12.797   0.286  1.00  0.00           H  
ATOM   1701  N   MET A 105     -11.129  -4.896   0.178  1.00  0.00           N  
ATOM   1702  CA  MET A 105     -12.013  -3.816  -0.340  1.00  0.00           C  
ATOM   1703  C   MET A 105     -12.597  -4.246  -1.687  1.00  0.00           C  
ATOM   1704  O   MET A 105     -11.971  -4.952  -2.447  1.00  0.00           O  
ATOM   1705  CB  MET A 105     -11.192  -2.535  -0.520  1.00  0.00           C  
ATOM   1706  CG  MET A 105     -11.965  -1.538  -1.386  1.00  0.00           C  
ATOM   1707  SD  MET A 105     -11.186   0.093  -1.273  1.00  0.00           S  
ATOM   1708  CE  MET A 105      -9.530  -0.410  -1.800  1.00  0.00           C  
ATOM   1709  H   MET A 105     -10.264  -5.062  -0.246  1.00  0.00           H  
ATOM   1710  HA  MET A 105     -12.815  -3.636   0.361  1.00  0.00           H  
ATOM   1711  HB2 MET A 105     -10.997  -2.094   0.447  1.00  0.00           H  
ATOM   1712  HB3 MET A 105     -10.255  -2.774  -1.001  1.00  0.00           H  
ATOM   1713  HG2 MET A 105     -11.956  -1.870  -2.414  1.00  0.00           H  
ATOM   1714  HG3 MET A 105     -12.986  -1.475  -1.039  1.00  0.00           H  
ATOM   1715  HE1 MET A 105      -9.564  -1.423  -2.174  1.00  0.00           H  
ATOM   1716  HE2 MET A 105      -9.184   0.256  -2.579  1.00  0.00           H  
ATOM   1717  HE3 MET A 105      -8.855  -0.361  -0.962  1.00  0.00           H  
ATOM   1718  N   SER A 106     -13.793  -3.829  -1.993  1.00  0.00           N  
ATOM   1719  CA  SER A 106     -14.398  -4.223  -3.296  1.00  0.00           C  
ATOM   1720  C   SER A 106     -13.905  -3.270  -4.386  1.00  0.00           C  
ATOM   1721  O   SER A 106     -13.807  -2.076  -4.182  1.00  0.00           O  
ATOM   1722  CB  SER A 106     -15.922  -4.147  -3.198  1.00  0.00           C  
ATOM   1723  OG  SER A 106     -16.493  -4.538  -4.438  1.00  0.00           O  
ATOM   1724  H   SER A 106     -14.290  -3.258  -1.372  1.00  0.00           H  
ATOM   1725  HA  SER A 106     -14.099  -5.234  -3.540  1.00  0.00           H  
ATOM   1726  HB2 SER A 106     -16.269  -4.809  -2.423  1.00  0.00           H  
ATOM   1727  HB3 SER A 106     -16.216  -3.132  -2.961  1.00  0.00           H  
ATOM   1728  HG  SER A 106     -17.437  -4.651  -4.308  1.00  0.00           H  
ATOM   1729  N   LEU A 107     -13.589  -3.786  -5.540  1.00  0.00           N  
ATOM   1730  CA  LEU A 107     -13.098  -2.910  -6.637  1.00  0.00           C  
ATOM   1731  C   LEU A 107     -14.177  -2.792  -7.715  1.00  0.00           C  
ATOM   1732  O   LEU A 107     -13.969  -3.138  -8.860  1.00  0.00           O  
ATOM   1733  CB  LEU A 107     -11.831  -3.513  -7.240  1.00  0.00           C  
ATOM   1734  CG  LEU A 107     -10.962  -2.397  -7.819  1.00  0.00           C  
ATOM   1735  CD1 LEU A 107      -9.550  -2.929  -8.071  1.00  0.00           C  
ATOM   1736  CD2 LEU A 107     -11.568  -1.913  -9.138  1.00  0.00           C  
ATOM   1737  H   LEU A 107     -13.673  -4.749  -5.686  1.00  0.00           H  
ATOM   1738  HA  LEU A 107     -12.878  -1.929  -6.242  1.00  0.00           H  
ATOM   1739  HB2 LEU A 107     -11.281  -4.037  -6.471  1.00  0.00           H  
ATOM   1740  HB3 LEU A 107     -12.099  -4.203  -8.026  1.00  0.00           H  
ATOM   1741  HG  LEU A 107     -10.917  -1.576  -7.118  1.00  0.00           H  
ATOM   1742 HD11 LEU A 107      -9.257  -3.573  -7.254  1.00  0.00           H  
ATOM   1743 HD12 LEU A 107      -9.535  -3.490  -8.994  1.00  0.00           H  
ATOM   1744 HD13 LEU A 107      -8.860  -2.101  -8.141  1.00  0.00           H  
ATOM   1745 HD21 LEU A 107     -12.571  -1.551  -8.961  1.00  0.00           H  
ATOM   1746 HD22 LEU A 107     -10.964  -1.113  -9.540  1.00  0.00           H  
ATOM   1747 HD23 LEU A 107     -11.599  -2.731  -9.842  1.00  0.00           H  
ATOM   1748  N   VAL A 108     -15.326  -2.296  -7.354  1.00  0.00           N  
ATOM   1749  CA  VAL A 108     -16.423  -2.143  -8.353  1.00  0.00           C  
ATOM   1750  C   VAL A 108     -16.359  -0.733  -8.934  1.00  0.00           C  
ATOM   1751  O   VAL A 108     -17.316  -0.228  -9.487  1.00  0.00           O  
ATOM   1752  CB  VAL A 108     -17.774  -2.354  -7.668  1.00  0.00           C  
ATOM   1753  CG1 VAL A 108     -18.811  -2.787  -8.706  1.00  0.00           C  
ATOM   1754  CG2 VAL A 108     -17.637  -3.441  -6.599  1.00  0.00           C  
ATOM   1755  H   VAL A 108     -15.465  -2.016  -6.425  1.00  0.00           H  
ATOM   1756  HA  VAL A 108     -16.297  -2.867  -9.144  1.00  0.00           H  
ATOM   1757  HB  VAL A 108     -18.091  -1.430  -7.206  1.00  0.00           H  
ATOM   1758 HG11 VAL A 108     -18.510  -2.440  -9.684  1.00  0.00           H  
ATOM   1759 HG12 VAL A 108     -18.885  -3.865  -8.714  1.00  0.00           H  
ATOM   1760 HG13 VAL A 108     -19.772  -2.362  -8.454  1.00  0.00           H  
ATOM   1761 HG21 VAL A 108     -16.926  -4.183  -6.929  1.00  0.00           H  
ATOM   1762 HG22 VAL A 108     -17.293  -2.998  -5.677  1.00  0.00           H  
ATOM   1763 HG23 VAL A 108     -18.597  -3.909  -6.437  1.00  0.00           H  
ATOM   1764  N   GLY A 109     -15.233  -0.094  -8.800  1.00  0.00           N  
ATOM   1765  CA  GLY A 109     -15.083   1.288  -9.323  1.00  0.00           C  
ATOM   1766  C   GLY A 109     -14.173   2.060  -8.375  1.00  0.00           C  
ATOM   1767  O   GLY A 109     -14.494   3.146  -7.936  1.00  0.00           O  
ATOM   1768  H   GLY A 109     -14.480  -0.523  -8.340  1.00  0.00           H  
ATOM   1769  HA2 GLY A 109     -14.642   1.256 -10.310  1.00  0.00           H  
ATOM   1770  HA3 GLY A 109     -16.047   1.769  -9.368  1.00  0.00           H  
ATOM   1771  N   LEU A 110     -13.042   1.494  -8.047  1.00  0.00           N  
ATOM   1772  CA  LEU A 110     -12.105   2.173  -7.121  1.00  0.00           C  
ATOM   1773  C   LEU A 110     -12.040   3.660  -7.468  1.00  0.00           C  
ATOM   1774  O   LEU A 110     -12.083   4.039  -8.622  1.00  0.00           O  
ATOM   1775  CB  LEU A 110     -10.718   1.548  -7.269  1.00  0.00           C  
ATOM   1776  CG  LEU A 110     -10.303   0.882  -5.954  1.00  0.00           C  
ATOM   1777  CD1 LEU A 110      -8.980   0.141  -6.152  1.00  0.00           C  
ATOM   1778  CD2 LEU A 110     -10.126   1.949  -4.872  1.00  0.00           C  
ATOM   1779  H   LEU A 110     -12.812   0.616  -8.411  1.00  0.00           H  
ATOM   1780  HA  LEU A 110     -12.451   2.048  -6.104  1.00  0.00           H  
ATOM   1781  HB2 LEU A 110     -10.742   0.807  -8.056  1.00  0.00           H  
ATOM   1782  HB3 LEU A 110     -10.008   2.315  -7.522  1.00  0.00           H  
ATOM   1783  HG  LEU A 110     -11.066   0.181  -5.651  1.00  0.00           H  
ATOM   1784 HD11 LEU A 110      -8.312   0.748  -6.744  1.00  0.00           H  
ATOM   1785 HD12 LEU A 110      -8.531  -0.056  -5.190  1.00  0.00           H  
ATOM   1786 HD13 LEU A 110      -9.164  -0.795  -6.661  1.00  0.00           H  
ATOM   1787 HD21 LEU A 110     -10.804   2.768  -5.058  1.00  0.00           H  
ATOM   1788 HD22 LEU A 110     -10.340   1.518  -3.904  1.00  0.00           H  
ATOM   1789 HD23 LEU A 110      -9.109   2.312  -4.886  1.00  0.00           H  
ATOM   1790  N   ASN A 111     -11.943   4.504  -6.485  1.00  0.00           N  
ATOM   1791  CA  ASN A 111     -11.881   5.964  -6.766  1.00  0.00           C  
ATOM   1792  C   ASN A 111     -10.760   6.595  -5.942  1.00  0.00           C  
ATOM   1793  O   ASN A 111     -10.371   6.079  -4.912  1.00  0.00           O  
ATOM   1794  CB  ASN A 111     -13.216   6.609  -6.388  1.00  0.00           C  
ATOM   1795  CG  ASN A 111     -13.646   7.579  -7.487  1.00  0.00           C  
ATOM   1796  OD1 ASN A 111     -13.032   7.641  -8.533  1.00  0.00           O  
ATOM   1797  ND2 ASN A 111     -14.685   8.344  -7.295  1.00  0.00           N  
ATOM   1798  H   ASN A 111     -11.914   4.180  -5.562  1.00  0.00           H  
ATOM   1799  HA  ASN A 111     -11.689   6.124  -7.816  1.00  0.00           H  
ATOM   1800  HB2 ASN A 111     -13.965   5.839  -6.272  1.00  0.00           H  
ATOM   1801  HB3 ASN A 111     -13.105   7.146  -5.458  1.00  0.00           H  
ATOM   1802 HD21 ASN A 111     -15.183   8.292  -6.452  1.00  0.00           H  
ATOM   1803 HD22 ASN A 111     -14.968   8.971  -7.992  1.00  0.00           H  
ATOM   1804  N   ALA A 112     -10.240   7.707  -6.380  1.00  0.00           N  
ATOM   1805  CA  ALA A 112      -9.149   8.368  -5.613  1.00  0.00           C  
ATOM   1806  C   ALA A 112      -9.694   8.793  -4.252  1.00  0.00           C  
ATOM   1807  O   ALA A 112      -8.951   9.035  -3.322  1.00  0.00           O  
ATOM   1808  CB  ALA A 112      -8.656   9.598  -6.379  1.00  0.00           C  
ATOM   1809  H   ALA A 112     -10.569   8.109  -7.210  1.00  0.00           H  
ATOM   1810  HA  ALA A 112      -8.333   7.675  -5.472  1.00  0.00           H  
ATOM   1811  HB1 ALA A 112      -9.307   9.785  -7.220  1.00  0.00           H  
ATOM   1812  HB2 ALA A 112      -8.660  10.457  -5.724  1.00  0.00           H  
ATOM   1813  HB3 ALA A 112      -7.651   9.424  -6.735  1.00  0.00           H  
ATOM   1814  N   ASP A 113     -10.988   8.883  -4.129  1.00  0.00           N  
ATOM   1815  CA  ASP A 113     -11.582   9.285  -2.834  1.00  0.00           C  
ATOM   1816  C   ASP A 113     -11.913   8.039  -2.017  1.00  0.00           C  
ATOM   1817  O   ASP A 113     -12.727   8.070  -1.115  1.00  0.00           O  
ATOM   1818  CB  ASP A 113     -12.847  10.107  -3.079  1.00  0.00           C  
ATOM   1819  CG  ASP A 113     -13.522  10.427  -1.744  1.00  0.00           C  
ATOM   1820  OD1 ASP A 113     -12.832  10.427  -0.739  1.00  0.00           O  
ATOM   1821  OD2 ASP A 113     -14.718  10.671  -1.751  1.00  0.00           O  
ATOM   1822  H   ASP A 113     -11.567   8.683  -4.887  1.00  0.00           H  
ATOM   1823  HA  ASP A 113     -10.868   9.883  -2.297  1.00  0.00           H  
ATOM   1824  HB2 ASP A 113     -12.575  11.025  -3.570  1.00  0.00           H  
ATOM   1825  HB3 ASP A 113     -13.527   9.549  -3.704  1.00  0.00           H  
ATOM   1826  N   ASP A 114     -11.265   6.943  -2.305  1.00  0.00           N  
ATOM   1827  CA  ASP A 114     -11.523   5.708  -1.521  1.00  0.00           C  
ATOM   1828  C   ASP A 114     -10.784   5.830  -0.203  1.00  0.00           C  
ATOM   1829  O   ASP A 114     -10.882   4.983   0.660  1.00  0.00           O  
ATOM   1830  CB  ASP A 114     -11.022   4.485  -2.293  1.00  0.00           C  
ATOM   1831  CG  ASP A 114     -12.162   3.475  -2.445  1.00  0.00           C  
ATOM   1832  OD1 ASP A 114     -13.055   3.487  -1.616  1.00  0.00           O  
ATOM   1833  OD2 ASP A 114     -12.120   2.706  -3.392  1.00  0.00           O  
ATOM   1834  H   ASP A 114     -10.596   6.940  -3.019  1.00  0.00           H  
ATOM   1835  HA  ASP A 114     -12.575   5.611  -1.317  1.00  0.00           H  
ATOM   1836  HB2 ASP A 114     -10.680   4.793  -3.270  1.00  0.00           H  
ATOM   1837  HB3 ASP A 114     -10.208   4.027  -1.753  1.00  0.00           H  
ATOM   1838  N   PHE A 115     -10.076   6.905  -0.019  1.00  0.00           N  
ATOM   1839  CA  PHE A 115      -9.378   7.092   1.267  1.00  0.00           C  
ATOM   1840  C   PHE A 115      -9.028   8.555   1.468  1.00  0.00           C  
ATOM   1841  O   PHE A 115      -8.964   9.325   0.530  1.00  0.00           O  
ATOM   1842  CB  PHE A 115      -8.086   6.259   1.374  1.00  0.00           C  
ATOM   1843  CG  PHE A 115      -7.623   5.715   0.041  1.00  0.00           C  
ATOM   1844  CD1 PHE A 115      -7.772   6.452  -1.138  1.00  0.00           C  
ATOM   1845  CD2 PHE A 115      -7.012   4.455   0.002  1.00  0.00           C  
ATOM   1846  CE1 PHE A 115      -7.319   5.925  -2.352  1.00  0.00           C  
ATOM   1847  CE2 PHE A 115      -6.556   3.930  -1.208  1.00  0.00           C  
ATOM   1848  CZ  PHE A 115      -6.709   4.665  -2.388  1.00  0.00           C  
ATOM   1849  H   PHE A 115     -10.032   7.602  -0.713  1.00  0.00           H  
ATOM   1850  HA  PHE A 115     -10.048   6.800   2.056  1.00  0.00           H  
ATOM   1851  HB2 PHE A 115      -7.304   6.880   1.782  1.00  0.00           H  
ATOM   1852  HB3 PHE A 115      -8.259   5.435   2.044  1.00  0.00           H  
ATOM   1853  HD1 PHE A 115      -8.240   7.424  -1.113  1.00  0.00           H  
ATOM   1854  HD2 PHE A 115      -6.894   3.887   0.911  1.00  0.00           H  
ATOM   1855  HE1 PHE A 115      -7.434   6.492  -3.259  1.00  0.00           H  
ATOM   1856  HE2 PHE A 115      -6.083   2.958  -1.231  1.00  0.00           H  
ATOM   1857  HZ  PHE A 115      -6.356   4.261  -3.326  1.00  0.00           H  
ATOM   1858  N   PRO A 116      -8.788   8.877   2.707  1.00  0.00           N  
ATOM   1859  CA  PRO A 116      -8.404  10.228   3.115  1.00  0.00           C  
ATOM   1860  C   PRO A 116      -7.489  10.870   2.054  1.00  0.00           C  
ATOM   1861  O   PRO A 116      -6.480  10.303   1.688  1.00  0.00           O  
ATOM   1862  CB  PRO A 116      -7.680   9.963   4.438  1.00  0.00           C  
ATOM   1863  CG  PRO A 116      -8.275   8.661   5.012  1.00  0.00           C  
ATOM   1864  CD  PRO A 116      -8.866   7.905   3.819  1.00  0.00           C  
ATOM   1865  HA  PRO A 116      -9.279  10.829   3.292  1.00  0.00           H  
ATOM   1866  HB2 PRO A 116      -6.636   9.803   4.239  1.00  0.00           H  
ATOM   1867  HB3 PRO A 116      -7.825  10.778   5.128  1.00  0.00           H  
ATOM   1868  HG2 PRO A 116      -7.497   8.074   5.481  1.00  0.00           H  
ATOM   1869  HG3 PRO A 116      -9.053   8.888   5.724  1.00  0.00           H  
ATOM   1870  HD2 PRO A 116      -8.277   7.025   3.600  1.00  0.00           H  
ATOM   1871  HD3 PRO A 116      -9.894   7.639   4.007  1.00  0.00           H  
ATOM   1872  N   PRO A 117      -7.891  12.029   1.574  1.00  0.00           N  
ATOM   1873  CA  PRO A 117      -7.142  12.761   0.530  1.00  0.00           C  
ATOM   1874  C   PRO A 117      -5.714  13.073   0.983  1.00  0.00           C  
ATOM   1875  O   PRO A 117      -5.467  13.358   2.139  1.00  0.00           O  
ATOM   1876  CB  PRO A 117      -7.931  14.060   0.315  1.00  0.00           C  
ATOM   1877  CG  PRO A 117      -9.166  14.023   1.250  1.00  0.00           C  
ATOM   1878  CD  PRO A 117      -9.116  12.705   2.038  1.00  0.00           C  
ATOM   1879  HA  PRO A 117      -7.126  12.193  -0.385  1.00  0.00           H  
ATOM   1880  HB2 PRO A 117      -7.310  14.910   0.557  1.00  0.00           H  
ATOM   1881  HB3 PRO A 117      -8.259  14.124  -0.712  1.00  0.00           H  
ATOM   1882  HG2 PRO A 117      -9.133  14.861   1.932  1.00  0.00           H  
ATOM   1883  HG3 PRO A 117     -10.072  14.060   0.665  1.00  0.00           H  
ATOM   1884  HD2 PRO A 117      -9.059  12.905   3.099  1.00  0.00           H  
ATOM   1885  HD3 PRO A 117      -9.980  12.099   1.814  1.00  0.00           H  
ATOM   1886  N   ALA A 118      -4.781  13.028   0.067  1.00  0.00           N  
ATOM   1887  CA  ALA A 118      -3.357  13.324   0.407  1.00  0.00           C  
ATOM   1888  C   ALA A 118      -2.441  12.659  -0.627  1.00  0.00           C  
ATOM   1889  O   ALA A 118      -1.289  13.014  -0.769  1.00  0.00           O  
ATOM   1890  CB  ALA A 118      -3.028  12.772   1.796  1.00  0.00           C  
ATOM   1891  H   ALA A 118      -5.021  12.804  -0.856  1.00  0.00           H  
ATOM   1892  HA  ALA A 118      -3.197  14.391   0.396  1.00  0.00           H  
ATOM   1893  HB1 ALA A 118      -3.543  11.835   1.943  1.00  0.00           H  
ATOM   1894  HB2 ALA A 118      -1.962  12.614   1.878  1.00  0.00           H  
ATOM   1895  HB3 ALA A 118      -3.345  13.480   2.548  1.00  0.00           H  
ATOM   1896  N   ASN A 119      -2.945  11.686  -1.340  1.00  0.00           N  
ATOM   1897  CA  ASN A 119      -2.114  10.985  -2.351  1.00  0.00           C  
ATOM   1898  C   ASN A 119      -2.752  11.149  -3.736  1.00  0.00           C  
ATOM   1899  O   ASN A 119      -2.822  10.227  -4.508  1.00  0.00           O  
ATOM   1900  CB  ASN A 119      -2.067   9.503  -1.990  1.00  0.00           C  
ATOM   1901  CG  ASN A 119      -0.717   9.169  -1.356  1.00  0.00           C  
ATOM   1902  OD1 ASN A 119      -0.060   8.229  -1.757  1.00  0.00           O  
ATOM   1903  ND2 ASN A 119      -0.274   9.903  -0.372  1.00  0.00           N  
ATOM   1904  H   ASN A 119      -3.871  11.406  -1.205  1.00  0.00           H  
ATOM   1905  HA  ASN A 119      -1.115  11.393  -2.355  1.00  0.00           H  
ATOM   1906  HB2 ASN A 119      -2.857   9.282  -1.286  1.00  0.00           H  
ATOM   1907  HB3 ASN A 119      -2.205   8.915  -2.878  1.00  0.00           H  
ATOM   1908 HD21 ASN A 119      -0.807  10.659  -0.048  1.00  0.00           H  
ATOM   1909 HD22 ASN A 119       0.590   9.699   0.042  1.00  0.00           H  
ATOM   1910  N   GLU A 120      -3.225  12.318  -4.047  1.00  0.00           N  
ATOM   1911  CA  GLU A 120      -3.877  12.546  -5.374  1.00  0.00           C  
ATOM   1912  C   GLU A 120      -2.933  12.276  -6.574  1.00  0.00           C  
ATOM   1913  O   GLU A 120      -3.380  11.770  -7.583  1.00  0.00           O  
ATOM   1914  CB  GLU A 120      -4.370  13.992  -5.440  1.00  0.00           C  
ATOM   1915  CG  GLU A 120      -5.576  14.161  -4.514  1.00  0.00           C  
ATOM   1916  CD  GLU A 120      -6.682  14.922  -5.249  1.00  0.00           C  
ATOM   1917  OE1 GLU A 120      -6.391  15.489  -6.289  1.00  0.00           O  
ATOM   1918  OE2 GLU A 120      -7.799  14.923  -4.759  1.00  0.00           O  
ATOM   1919  H   GLU A 120      -3.165  13.053  -3.402  1.00  0.00           H  
ATOM   1920  HA  GLU A 120      -4.731  11.891  -5.452  1.00  0.00           H  
ATOM   1921  HB2 GLU A 120      -3.577  14.657  -5.127  1.00  0.00           H  
ATOM   1922  HB3 GLU A 120      -4.660  14.228  -6.452  1.00  0.00           H  
ATOM   1923  HG2 GLU A 120      -5.943  13.187  -4.219  1.00  0.00           H  
ATOM   1924  HG3 GLU A 120      -5.282  14.716  -3.635  1.00  0.00           H  
ATOM   1925  N   PRO A 121      -1.677  12.653  -6.464  1.00  0.00           N  
ATOM   1926  CA  PRO A 121      -0.703  12.488  -7.568  1.00  0.00           C  
ATOM   1927  C   PRO A 121      -0.475  11.016  -7.954  1.00  0.00           C  
ATOM   1928  O   PRO A 121      -0.467  10.681  -9.122  1.00  0.00           O  
ATOM   1929  CB  PRO A 121       0.597  13.109  -7.039  1.00  0.00           C  
ATOM   1930  CG  PRO A 121       0.310  13.663  -5.622  1.00  0.00           C  
ATOM   1931  CD  PRO A 121      -1.125  13.265  -5.250  1.00  0.00           C  
ATOM   1932  HA  PRO A 121      -1.032  13.044  -8.431  1.00  0.00           H  
ATOM   1933  HB2 PRO A 121       1.370  12.355  -6.991  1.00  0.00           H  
ATOM   1934  HB3 PRO A 121       0.909  13.915  -7.685  1.00  0.00           H  
ATOM   1935  HG2 PRO A 121       1.007  13.236  -4.914  1.00  0.00           H  
ATOM   1936  HG3 PRO A 121       0.399  14.739  -5.623  1.00  0.00           H  
ATOM   1937  HD2 PRO A 121      -1.109  12.545  -4.452  1.00  0.00           H  
ATOM   1938  HD3 PRO A 121      -1.703  14.133  -4.972  1.00  0.00           H  
ATOM   1939  N   VAL A 122      -0.270  10.133  -7.010  1.00  0.00           N  
ATOM   1940  CA  VAL A 122      -0.026   8.710  -7.386  1.00  0.00           C  
ATOM   1941  C   VAL A 122      -1.364   7.975  -7.441  1.00  0.00           C  
ATOM   1942  O   VAL A 122      -1.547   7.042  -8.195  1.00  0.00           O  
ATOM   1943  CB  VAL A 122       0.924   8.075  -6.353  1.00  0.00           C  
ATOM   1944  CG1 VAL A 122       0.281   6.860  -5.671  1.00  0.00           C  
ATOM   1945  CG2 VAL A 122       2.205   7.633  -7.059  1.00  0.00           C  
ATOM   1946  H   VAL A 122      -0.267  10.400  -6.066  1.00  0.00           H  
ATOM   1947  HA  VAL A 122       0.435   8.677  -8.363  1.00  0.00           H  
ATOM   1948  HB  VAL A 122       1.167   8.811  -5.604  1.00  0.00           H  
ATOM   1949 HG11 VAL A 122      -0.158   6.219  -6.422  1.00  0.00           H  
ATOM   1950 HG12 VAL A 122       1.035   6.313  -5.125  1.00  0.00           H  
ATOM   1951 HG13 VAL A 122      -0.488   7.194  -4.991  1.00  0.00           H  
ATOM   1952 HG21 VAL A 122       1.958   6.958  -7.864  1.00  0.00           H  
ATOM   1953 HG22 VAL A 122       2.714   8.498  -7.457  1.00  0.00           H  
ATOM   1954 HG23 VAL A 122       2.850   7.129  -6.353  1.00  0.00           H  
ATOM   1955  N   ILE A 123      -2.293   8.402  -6.646  1.00  0.00           N  
ATOM   1956  CA  ILE A 123      -3.624   7.758  -6.635  1.00  0.00           C  
ATOM   1957  C   ILE A 123      -4.275   7.968  -7.996  1.00  0.00           C  
ATOM   1958  O   ILE A 123      -4.992   7.123  -8.497  1.00  0.00           O  
ATOM   1959  CB  ILE A 123      -4.474   8.410  -5.552  1.00  0.00           C  
ATOM   1960  CG1 ILE A 123      -3.924   7.995  -4.175  1.00  0.00           C  
ATOM   1961  CG2 ILE A 123      -5.935   7.983  -5.718  1.00  0.00           C  
ATOM   1962  CD1 ILE A 123      -4.707   6.810  -3.608  1.00  0.00           C  
ATOM   1963  H   ILE A 123      -2.114   9.156  -6.056  1.00  0.00           H  
ATOM   1964  HA  ILE A 123      -3.520   6.704  -6.434  1.00  0.00           H  
ATOM   1965  HB  ILE A 123      -4.408   9.484  -5.653  1.00  0.00           H  
ATOM   1966 HG12 ILE A 123      -2.883   7.719  -4.279  1.00  0.00           H  
ATOM   1967 HG13 ILE A 123      -4.001   8.833  -3.496  1.00  0.00           H  
ATOM   1968 HG21 ILE A 123      -6.258   8.196  -6.727  1.00  0.00           H  
ATOM   1969 HG22 ILE A 123      -6.024   6.924  -5.528  1.00  0.00           H  
ATOM   1970 HG23 ILE A 123      -6.550   8.529  -5.019  1.00  0.00           H  
ATOM   1971 HD11 ILE A 123      -5.074   6.199  -4.419  1.00  0.00           H  
ATOM   1972 HD12 ILE A 123      -4.062   6.222  -2.974  1.00  0.00           H  
ATOM   1973 HD13 ILE A 123      -5.538   7.182  -3.032  1.00  0.00           H  
ATOM   1974  N   ALA A 124      -4.022   9.094  -8.603  1.00  0.00           N  
ATOM   1975  CA  ALA A 124      -4.617   9.364  -9.939  1.00  0.00           C  
ATOM   1976  C   ALA A 124      -4.132   8.306 -10.936  1.00  0.00           C  
ATOM   1977  O   ALA A 124      -4.726   8.094 -11.974  1.00  0.00           O  
ATOM   1978  CB  ALA A 124      -4.188  10.754 -10.417  1.00  0.00           C  
ATOM   1979  H   ALA A 124      -3.436   9.763  -8.175  1.00  0.00           H  
ATOM   1980  HA  ALA A 124      -5.690   9.325  -9.866  1.00  0.00           H  
ATOM   1981  HB1 ALA A 124      -3.534  11.201  -9.683  1.00  0.00           H  
ATOM   1982  HB2 ALA A 124      -3.665  10.666 -11.358  1.00  0.00           H  
ATOM   1983  HB3 ALA A 124      -5.061  11.376 -10.546  1.00  0.00           H  
ATOM   1984  N   LYS A 125      -3.044   7.654 -10.630  1.00  0.00           N  
ATOM   1985  CA  LYS A 125      -2.496   6.623 -11.553  1.00  0.00           C  
ATOM   1986  C   LYS A 125      -3.242   5.292 -11.395  1.00  0.00           C  
ATOM   1987  O   LYS A 125      -3.836   4.798 -12.333  1.00  0.00           O  
ATOM   1988  CB  LYS A 125      -1.010   6.412 -11.250  1.00  0.00           C  
ATOM   1989  CG  LYS A 125      -0.225   6.348 -12.561  1.00  0.00           C  
ATOM   1990  CD  LYS A 125       0.074   7.769 -13.044  1.00  0.00           C  
ATOM   1991  CE  LYS A 125      -0.299   7.895 -14.522  1.00  0.00           C  
ATOM   1992  NZ  LYS A 125       0.905   8.289 -15.305  1.00  0.00           N  
ATOM   1993  H   LYS A 125      -2.578   7.852  -9.798  1.00  0.00           H  
ATOM   1994  HA  LYS A 125      -2.606   6.967 -12.564  1.00  0.00           H  
ATOM   1995  HB2 LYS A 125      -0.646   7.235 -10.653  1.00  0.00           H  
ATOM   1996  HB3 LYS A 125      -0.879   5.487 -10.709  1.00  0.00           H  
ATOM   1997  HG2 LYS A 125       0.702   5.818 -12.400  1.00  0.00           H  
ATOM   1998  HG3 LYS A 125      -0.811   5.833 -13.308  1.00  0.00           H  
ATOM   1999  HD2 LYS A 125      -0.502   8.475 -12.464  1.00  0.00           H  
ATOM   2000  HD3 LYS A 125       1.127   7.977 -12.921  1.00  0.00           H  
ATOM   2001  HE2 LYS A 125      -0.669   6.947 -14.882  1.00  0.00           H  
ATOM   2002  HE3 LYS A 125      -1.065   8.649 -14.636  1.00  0.00           H  
ATOM   2003  HZ1 LYS A 125       1.453   8.993 -14.770  1.00  0.00           H  
ATOM   2004  HZ2 LYS A 125       1.494   7.450 -15.479  1.00  0.00           H  
ATOM   2005  HZ3 LYS A 125       0.610   8.701 -16.212  1.00  0.00           H  
ATOM   2006  N   LEU A 126      -3.200   4.687 -10.234  1.00  0.00           N  
ATOM   2007  CA  LEU A 126      -3.885   3.386 -10.057  1.00  0.00           C  
ATOM   2008  C   LEU A 126      -5.392   3.570  -9.864  1.00  0.00           C  
ATOM   2009  O   LEU A 126      -6.056   2.709  -9.328  1.00  0.00           O  
ATOM   2010  CB  LEU A 126      -3.281   2.677  -8.848  1.00  0.00           C  
ATOM   2011  CG  LEU A 126      -3.949   3.145  -7.553  1.00  0.00           C  
ATOM   2012  CD1 LEU A 126      -3.190   2.574  -6.357  1.00  0.00           C  
ATOM   2013  CD2 LEU A 126      -3.920   4.669  -7.487  1.00  0.00           C  
ATOM   2014  H   LEU A 126      -2.704   5.071  -9.488  1.00  0.00           H  
ATOM   2015  HA  LEU A 126      -3.717   2.780 -10.934  1.00  0.00           H  
ATOM   2016  HB2 LEU A 126      -3.418   1.624  -8.959  1.00  0.00           H  
ATOM   2017  HB3 LEU A 126      -2.233   2.893  -8.805  1.00  0.00           H  
ATOM   2018  HG  LEU A 126      -4.973   2.799  -7.529  1.00  0.00           H  
ATOM   2019 HD11 LEU A 126      -2.138   2.518  -6.593  1.00  0.00           H  
ATOM   2020 HD12 LEU A 126      -3.333   3.217  -5.501  1.00  0.00           H  
ATOM   2021 HD13 LEU A 126      -3.561   1.586  -6.132  1.00  0.00           H  
ATOM   2022 HD21 LEU A 126      -2.897   5.011  -7.551  1.00  0.00           H  
ATOM   2023 HD22 LEU A 126      -4.489   5.076  -8.309  1.00  0.00           H  
ATOM   2024 HD23 LEU A 126      -4.351   4.996  -6.552  1.00  0.00           H  
ATOM   2025  N   LYS A 127      -5.950   4.661 -10.304  1.00  0.00           N  
ATOM   2026  CA  LYS A 127      -7.404   4.839 -10.157  1.00  0.00           C  
ATOM   2027  C   LYS A 127      -8.094   3.796 -11.025  1.00  0.00           C  
ATOM   2028  O   LYS A 127      -9.135   3.267 -10.688  1.00  0.00           O  
ATOM   2029  CB  LYS A 127      -7.764   6.226 -10.655  1.00  0.00           C  
ATOM   2030  CG  LYS A 127      -7.572   7.227  -9.523  1.00  0.00           C  
ATOM   2031  CD  LYS A 127      -8.737   8.220  -9.511  1.00  0.00           C  
ATOM   2032  CE  LYS A 127      -8.211   9.627  -9.795  1.00  0.00           C  
ATOM   2033  NZ  LYS A 127      -9.310  10.463 -10.352  1.00  0.00           N  
ATOM   2034  H   LYS A 127      -5.425   5.354 -10.744  1.00  0.00           H  
ATOM   2035  HA  LYS A 127      -7.696   4.725  -9.124  1.00  0.00           H  
ATOM   2036  HB2 LYS A 127      -7.121   6.488 -11.483  1.00  0.00           H  
ATOM   2037  HB3 LYS A 127      -8.781   6.232 -10.979  1.00  0.00           H  
ATOM   2038  HG2 LYS A 127      -7.536   6.701  -8.580  1.00  0.00           H  
ATOM   2039  HG3 LYS A 127      -6.646   7.757  -9.674  1.00  0.00           H  
ATOM   2040  HD2 LYS A 127      -9.455   7.943 -10.270  1.00  0.00           H  
ATOM   2041  HD3 LYS A 127      -9.212   8.205  -8.542  1.00  0.00           H  
ATOM   2042  HE2 LYS A 127      -7.849  10.067  -8.877  1.00  0.00           H  
ATOM   2043  HE3 LYS A 127      -7.404   9.570 -10.511  1.00  0.00           H  
ATOM   2044  HZ1 LYS A 127     -10.040   9.848 -10.763  1.00  0.00           H  
ATOM   2045  HZ2 LYS A 127      -9.729  11.035  -9.592  1.00  0.00           H  
ATOM   2046  HZ3 LYS A 127      -8.929  11.091 -11.090  1.00  0.00           H  
ATOM   2047  N   ARG A 128      -7.507   3.505 -12.151  1.00  0.00           N  
ATOM   2048  CA  ARG A 128      -8.092   2.507 -13.073  1.00  0.00           C  
ATOM   2049  C   ARG A 128      -7.783   1.089 -12.577  1.00  0.00           C  
ATOM   2050  O   ARG A 128      -8.173   0.120 -13.198  1.00  0.00           O  
ATOM   2051  CB  ARG A 128      -7.480   2.703 -14.459  1.00  0.00           C  
ATOM   2052  CG  ARG A 128      -8.466   3.452 -15.356  1.00  0.00           C  
ATOM   2053  CD  ARG A 128      -8.194   3.094 -16.819  1.00  0.00           C  
ATOM   2054  NE  ARG A 128      -6.921   3.736 -17.254  1.00  0.00           N  
ATOM   2055  CZ  ARG A 128      -6.334   3.345 -18.353  1.00  0.00           C  
ATOM   2056  NH1 ARG A 128      -6.702   3.842 -19.502  1.00  0.00           N  
ATOM   2057  NH2 ARG A 128      -5.377   2.458 -18.302  1.00  0.00           N  
ATOM   2058  H   ARG A 128      -6.676   3.957 -12.395  1.00  0.00           H  
ATOM   2059  HA  ARG A 128      -9.156   2.649 -13.126  1.00  0.00           H  
ATOM   2060  HB2 ARG A 128      -6.570   3.279 -14.369  1.00  0.00           H  
ATOM   2061  HB3 ARG A 128      -7.256   1.744 -14.891  1.00  0.00           H  
ATOM   2062  HG2 ARG A 128      -9.477   3.169 -15.096  1.00  0.00           H  
ATOM   2063  HG3 ARG A 128      -8.341   4.515 -15.217  1.00  0.00           H  
ATOM   2064  HD2 ARG A 128      -8.109   2.022 -16.917  1.00  0.00           H  
ATOM   2065  HD3 ARG A 128      -9.006   3.450 -17.435  1.00  0.00           H  
ATOM   2066  HE  ARG A 128      -6.525   4.453 -16.717  1.00  0.00           H  
ATOM   2067 HH11 ARG A 128      -7.434   4.523 -19.540  1.00  0.00           H  
ATOM   2068 HH12 ARG A 128      -6.252   3.544 -20.344  1.00  0.00           H  
ATOM   2069 HH21 ARG A 128      -5.094   2.078 -17.421  1.00  0.00           H  
ATOM   2070 HH22 ARG A 128      -4.927   2.160 -19.143  1.00  0.00           H  
ATOM   2071  N   LEU A 129      -7.083   0.970 -11.469  1.00  0.00           N  
ATOM   2072  CA  LEU A 129      -6.734  -0.375 -10.905  1.00  0.00           C  
ATOM   2073  C   LEU A 129      -7.761  -1.429 -11.331  1.00  0.00           C  
ATOM   2074  O   LEU A 129      -8.939  -1.205 -11.107  1.00  0.00           O  
ATOM   2075  CB  LEU A 129      -6.729  -0.283  -9.378  1.00  0.00           C  
ATOM   2076  CG  LEU A 129      -5.504  -0.998  -8.808  1.00  0.00           C  
ATOM   2077  CD1 LEU A 129      -4.241  -0.488  -9.506  1.00  0.00           C  
ATOM   2078  CD2 LEU A 129      -5.408  -0.710  -7.307  1.00  0.00           C  
ATOM   2079  OXT LEU A 129      -7.350  -2.441 -11.874  1.00  0.00           O  
ATOM   2080  H   LEU A 129      -6.779   1.777 -11.001  1.00  0.00           H  
ATOM   2081  HA  LEU A 129      -5.756  -0.667 -11.251  1.00  0.00           H  
ATOM   2082  HB2 LEU A 129      -6.708   0.754  -9.081  1.00  0.00           H  
ATOM   2083  HB3 LEU A 129      -7.624  -0.746  -8.990  1.00  0.00           H  
ATOM   2084  HG  LEU A 129      -5.600  -2.063  -8.968  1.00  0.00           H  
ATOM   2085 HD11 LEU A 129      -4.461   0.440 -10.011  1.00  0.00           H  
ATOM   2086 HD12 LEU A 129      -3.465  -0.324  -8.773  1.00  0.00           H  
ATOM   2087 HD13 LEU A 129      -3.907  -1.220 -10.227  1.00  0.00           H  
ATOM   2088 HD21 LEU A 129      -6.401  -0.640  -6.889  1.00  0.00           H  
ATOM   2089 HD22 LEU A 129      -4.868  -1.509  -6.822  1.00  0.00           H  
ATOM   2090 HD23 LEU A 129      -4.886   0.223  -7.153  1.00  0.00           H  
TER    2091      LEU A 129                                                      
ENDMDL                                                                          
