# Supplementary material for: Comparative Performance of High-Throughput Methods for Protein pKa Predictions
Source: J Chem Inf Model. 2023 Aug 8;63(16):5169–81. doi: 10.1021/acs.jcim.3c00165 (PMC10466379; doi:10.1021/acs.jcim.3c00165)
Supplement: Supplementary file 3 — ci3c00165_si_003.zip [file ci3c00165_si_003.zip › curated_pdbs/1yph_curated_2.pdb]

ATOM      1  N   CYS A   1      13.768  57.431   5.788  1.00 29.47           N  
ATOM      2  CA  CYS A   1      14.118  58.814   6.011  1.00 27.16           C  
ATOM      3  C   CYS A   1      12.953  59.764   5.886  1.00 23.65           C  
ATOM      4  O   CYS A   1      12.083  59.547   5.079  1.00 13.60           O  
ATOM      5  CB  CYS A   1      15.336  59.258   5.153  1.00 27.56           C  
ATOM      6  SG  CYS A   1      15.008  59.801   3.458  1.00 31.63           S  
ATOM      7  N   GLY A   2      12.996  60.876   6.627  1.00 29.22           N  
ATOM      8  CA  GLY A   2      11.970  61.932   6.543  1.00 32.88           C  
ATOM      9  C   GLY A   2      10.474  61.505   6.543  1.00 27.94           C  
ATOM     10  O   GLY A   2       9.635  62.140   5.896  1.00 15.02           O  
ATOM     11  N   VAL A   3      10.135  60.423   7.255  1.00 20.24           N  
ATOM     12  CA  VAL A   3       8.720  60.012   7.371  1.00 15.08           C  
ATOM     13  C   VAL A   3       8.488  59.700   8.823  1.00 18.42           C  
ATOM     14  O   VAL A   3       8.701  58.565   9.246  1.00 21.50           O  
ATOM     15  CB  VAL A   3       8.366  58.752   6.630  1.00 12.24           C  
ATOM     16  CG1 VAL A   3       7.062  58.343   7.163  1.00  8.22           C  
ATOM     17  CG2 VAL A   3       8.152  59.002   5.164  1.00 14.80           C  
ATOM     18  N   PRO A   4       8.203  60.727   9.618  1.00  8.88           N  
ATOM     19  CA  PRO A   4       8.133  60.516  11.039  1.00  7.55           C  
ATOM     20  C   PRO A   4       7.154  59.467  11.493  1.00 31.68           C  
ATOM     21  O   PRO A   4       6.180  59.124  10.835  1.00 35.74           O  
ATOM     22  CB  PRO A   4       7.981  61.883  11.716  1.00  7.49           C  
ATOM     23  CG  PRO A   4       8.466  62.897  10.671  1.00 10.37           C  
ATOM     24  CD  PRO A   4       8.449  62.192   9.293  1.00  5.83           C  
ATOM     25  N   ALA A   5       7.463  58.897  12.625  1.00 35.03           N  
ATOM     26  CA  ALA A   5       6.601  57.884  13.183  1.00 33.57           C  
ATOM     27  C   ALA A   5       5.355  58.546  13.763  1.00 30.41           C  
ATOM     28  O   ALA A   5       4.318  57.940  13.992  1.00 28.68           O  
ATOM     29  CB  ALA A   5       7.384  57.213  14.310  1.00 36.08           C  
ATOM     30  N   ILE A   6       5.539  59.812  14.073  1.00 24.90           N  
ATOM     31  CA  ILE A   6       4.535  60.679  14.633  1.00 18.77           C  
ATOM     32  C   ILE A   6       4.423  61.872  13.721  1.00 30.44           C  
ATOM     33  O   ILE A   6       5.257  62.785  13.820  1.00 30.56           O  
ATOM     34  CB  ILE A   6       5.030  61.117  15.963  1.00 12.49           C  
ATOM     35  CG1 ILE A   6       4.993  59.909  16.850  1.00  3.00           C  
ATOM     36  CG2 ILE A   6       4.146  62.200  16.490  1.00 20.86           C  
ATOM     37  CD1 ILE A   6       5.466  60.159  18.270  1.00  3.00           C  
ATOM     38  N   GLN A   7       3.474  61.812  12.766  1.00 23.46           N  
ATOM     39  CA  GLN A   7       3.375  62.889  11.832  1.00 23.85           C  
ATOM     40  C   GLN A   7       3.013  64.204  12.507  1.00 36.38           C  
ATOM     41  O   GLN A   7       2.076  64.281  13.304  1.00 38.03           O  
ATOM     42  CB  GLN A   7       2.693  62.578  10.481  1.00 25.11           C  
ATOM     43  CG  GLN A   7       3.468  61.546   9.609  1.00 15.50           C  
ATOM     44  CD  GLN A   7       4.480  62.107   8.604  1.00 64.07           C  
ATOM     45  OE1 GLN A   7       4.383  63.258   8.157  1.00 77.56           O  
ATOM     46  NE2 GLN A   7       5.447  61.278   8.198  1.00 67.40           N  
ATOM     47  N   PRO A   8       3.843  65.222  12.221  1.00 33.60           N  
ATOM     48  CA  PRO A   8       3.700  66.540  12.804  1.00 31.92           C  
ATOM     49  C   PRO A   8       2.400  67.255  12.353  1.00 24.49           C  
ATOM     50  O   PRO A   8       1.950  67.096  11.196  1.00 15.85           O  
ATOM     51  CB  PRO A   8       4.936  67.294  12.260  1.00 33.35           C  
ATOM     52  CG  PRO A   8       5.471  66.538  11.048  1.00 29.17           C  
ATOM     53  CD  PRO A   8       4.684  65.264  10.973  1.00 27.46           C  
ATOM     54  N   VAL A   9       1.823  68.050  13.291  1.00 20.24           N  
ATOM     55  CA  VAL A   9       0.597  68.880  13.098  1.00 17.43           C  
ATOM     56  C   VAL A   9       0.960  70.356  12.985  1.00 22.08           C  
ATOM     57  O   VAL A   9       1.423  70.992  13.951  1.00 32.31           O  
ATOM     58  CB  VAL A   9      -0.331  68.844  14.310  1.00 17.76           C  
ATOM     59  CG1 VAL A   9      -1.672  69.444  13.955  1.00 15.69           C  
ATOM     60  CG2 VAL A   9      -0.446  67.495  15.003  1.00 16.88           C  
ATOM     61  N   LEU A  10       0.720  70.937  11.858  1.00  8.53           N  
ATOM     62  CA  LEU A  10       1.095  72.308  11.702  1.00  8.95           C  
ATOM     63  C   LEU A  10      -0.059  73.186  11.438  1.00 17.86           C  
ATOM     64  O   LEU A  10      -0.576  73.202  10.316  1.00 14.56           O  
ATOM     65  CB  LEU A  10       1.920  72.423  10.450  1.00 13.14           C  
ATOM     66  CG  LEU A  10       3.333  71.873  10.533  1.00 26.01           C  
ATOM     67  CD1 LEU A  10       3.958  72.007   9.153  1.00 22.85           C  
ATOM     68  CD2 LEU A  10       4.128  72.689  11.552  1.00 43.25           C  
ATOM     69  N   SER A  11      -0.387  73.974  12.435  1.00 25.48           N  
ATOM     70  CA  SER A  11      -1.479  74.920  12.325  1.00 25.24           C  
ATOM     71  C   SER A  11      -1.017  76.198  11.599  1.00 26.16           C  
ATOM     72  O   SER A  11       0.126  76.307  11.121  1.00 17.25           O  
ATOM     73  CB  SER A  11      -2.031  75.220  13.708  1.00 19.50           C  
ATOM     74  OG  SER A  11      -1.586  76.499  14.087  1.00 23.63           O  
ATOM     75  N   GLY A  12      -1.914  77.157  11.465  1.00 24.96           N  
ATOM     76  CA  GLY A  12      -1.502  78.385  10.815  1.00 22.97           C  
ATOM     77  C   GLY A  12      -0.677  79.143  11.816  1.00 18.39           C  
ATOM     78  O   GLY A  12       0.284  79.800  11.506  1.00 24.31           O  
ATOM     79  N   LEU A  13      -0.975  78.976  13.059  1.00  3.59           N  
ATOM     80  CA  LEU A  13      -0.143  79.669  13.976  1.00  8.21           C  
ATOM     81  C   LEU A  13       1.279  79.335  13.695  1.00 27.15           C  
ATOM     82  O   LEU A  13       2.161  80.063  14.077  1.00 35.00           O  
ATOM     83  CB  LEU A  13      -0.477  79.425  15.441  1.00  9.77           C  
ATOM     84  CG  LEU A  13      -1.412  80.497  16.023  1.00 19.15           C  
ATOM     85  CD1 LEU A  13      -2.524  80.983  15.044  1.00 21.42           C  
ATOM     86  CD2 LEU A  13      -2.016  80.003  17.321  1.00  8.61           C  
ATOM     87  N   SER A  14       1.519  78.221  13.035  1.00 22.48           N  
ATOM     88  CA  SER A  14       2.871  77.925  12.671  1.00 22.25           C  
ATOM     89  C   SER A  14       3.402  79.008  11.704  1.00 23.71           C  
ATOM     90  O   SER A  14       4.601  79.111  11.500  1.00 27.97           O  
ATOM     91  CB  SER A  14       2.954  76.592  11.960  1.00 25.24           C  
ATOM     92  OG  SER A  14       2.307  76.712  10.712  1.00 32.37           O  
ATOM     93  N   ARG A  15       2.509  79.792  11.083  1.00  6.71           N  
ATOM     94  CA  ARG A  15       2.912  80.772  10.104  1.00  6.75           C  
ATOM     95  C   ARG A  15       3.124  82.194  10.575  1.00 21.47           C  
ATOM     96  O   ARG A  15       3.380  83.097   9.752  1.00 21.15           O  
ATOM     97  CB  ARG A  15       1.951  80.802   8.969  1.00  3.00           C  
ATOM     98  CG  ARG A  15       1.939  79.469   8.238  1.00 22.90           C  
ATOM     99  CD  ARG A  15       1.497  79.579   6.781  1.00 37.52           C  
ATOM    100  NE  ARG A  15       1.315  78.301   6.088  1.00 57.58           N  
ATOM    101  CZ  ARG A  15       0.700  78.182   4.897  1.00100.00           C  
ATOM    102  NH1 ARG A  15       0.177  79.232   4.252  1.00100.00           N  
ATOM    103  NH2 ARG A  15       0.593  76.980   4.330  1.00100.00           N  
ATOM    104  N   ILE A  16       3.000  82.439  11.870  1.00 18.29           N  
ATOM    105  CA  ILE A  16       3.145  83.805  12.290  1.00 16.77           C  
ATOM    106  C   ILE A  16       3.822  84.063  13.625  1.00 27.57           C  
ATOM    107  O   ILE A  16       3.613  83.363  14.656  1.00 23.27           O  
ATOM    108  CB  ILE A  16       1.809  84.504  12.299  1.00 18.29           C  
ATOM    109  CG1 ILE A  16       1.114  84.281  13.626  1.00 22.00           C  
ATOM    110  CG2 ILE A  16       0.886  83.988  11.218  1.00 12.20           C  
ATOM    111  CD1 ILE A  16      -0.410  84.478  13.506  1.00 22.03           C  
ATOM    112  N   VAL A  17       4.565  85.188  13.609  1.00 25.24           N  
ATOM    113  CA  VAL A  17       5.258  85.649  14.789  1.00 21.11           C  
ATOM    114  C   VAL A  17       6.406  84.705  15.124  1.00 28.76           C  
ATOM    115  O   VAL A  17       7.406  84.607  14.441  1.00 32.27           O  
ATOM    116  CB  VAL A  17       4.266  85.718  15.962  1.00 22.22           C  
ATOM    117  CG1 VAL A  17       4.897  86.274  17.222  1.00 17.98           C  
ATOM    118  CG2 VAL A  17       2.997  86.496  15.607  1.00 22.00           C  
ATOM    119  N   ASN A  18       6.215  83.961  16.166  1.00 25.58           N  
ATOM    120  CA  ASN A  18       7.200  83.063  16.631  1.00 22.92           C  
ATOM    121  C   ASN A  18       6.783  81.592  16.500  1.00 42.09           C  
ATOM    122  O   ASN A  18       7.084  80.766  17.377  1.00 50.49           O  
ATOM    123  CB  ASN A  18       7.360  83.427  18.093  1.00  3.00           C  
ATOM    124  CG  ASN A  18       8.326  84.549  18.192  1.00 56.18           C  
ATOM    125  OD1 ASN A  18       8.544  85.114  19.278  1.00 82.80           O  
ATOM    126  ND2 ASN A  18       8.910  84.861  17.032  1.00 29.89           N  
ATOM    127  N   GLY A  19       6.041  81.256  15.447  1.00 33.10           N  
ATOM    128  CA  GLY A  19       5.599  79.880  15.262  1.00 31.62           C  
ATOM    129  C   GLY A  19       4.774  79.316  16.421  1.00 45.09           C  
ATOM    130  O   GLY A  19       4.165  80.062  17.198  1.00 56.86           O  
ATOM    131  N   GLU A  20       4.743  77.964  16.501  1.00 35.18           N  
ATOM    132  CA  GLU A  20       3.986  77.197  17.482  1.00 25.82           C  
ATOM    133  C   GLU A  20       4.694  75.958  17.873  1.00 17.33           C  
ATOM    134  O   GLU A  20       5.507  75.457  17.101  1.00 18.94           O  
ATOM    135  CB  GLU A  20       2.693  76.684  16.871  1.00 26.71           C  
ATOM    136  CG  GLU A  20       2.897  75.638  15.756  1.00  7.87           C  
ATOM    137  CD  GLU A  20       1.604  75.429  14.974  1.00 37.35           C  
ATOM    138  OE1 GLU A  20       1.591  75.050  13.811  1.00 14.18           O  
ATOM    139  OE2 GLU A  20       0.492  75.665  15.696  1.00 16.11           O  
ATOM    140  N   GLU A  21       4.287  75.453  19.043  1.00  7.73           N  
ATOM    141  CA  GLU A  21       4.790  74.246  19.626  1.00  4.12           C  
ATOM    142  C   GLU A  21       4.670  73.189  18.627  1.00 30.18           C  
ATOM    143  O   GLU A  21       3.819  73.346  17.735  1.00 38.69           O  
ATOM    144  CB  GLU A  21       3.889  73.797  20.747  1.00  3.00           C  
ATOM    145  CG  GLU A  21       4.656  73.098  21.854  1.00  3.00           C  
ATOM    146  CD  GLU A  21       3.786  72.459  22.917  1.00 63.04           C  
ATOM    147  OE1 GLU A  21       2.926  71.613  22.636  1.00 56.97           O  
ATOM    148  OE2 GLU A  21       4.091  72.866  24.169  1.00 15.29           O  
ATOM    149  N   ALA A  22       5.461  72.101  18.824  1.00 29.99           N  
ATOM    150  CA  ALA A  22       5.406  70.910  17.962  1.00 30.74           C  
ATOM    151  C   ALA A  22       4.918  69.657  18.706  1.00 33.49           C  
ATOM    152  O   ALA A  22       5.022  69.561  19.934  1.00 29.33           O  
ATOM    153  CB  ALA A  22       6.671  70.634  17.176  1.00 31.55           C  
ATOM    154  N   VAL A  23       4.302  68.733  17.947  1.00 28.93           N  
ATOM    155  CA  VAL A  23       3.839  67.513  18.543  1.00 23.33           C  
ATOM    156  C   VAL A  23       5.100  66.806  18.876  1.00 25.97           C  
ATOM    157  O   VAL A  23       6.049  66.715  18.074  1.00 23.97           O  
ATOM    158  CB  VAL A  23       3.021  66.652  17.616  1.00 25.38           C  
ATOM    159  CG1 VAL A  23       2.896  65.263  18.219  1.00 21.98           C  
ATOM    160  CG2 VAL A  23       1.640  67.258  17.437  1.00 26.60           C  
ATOM    161  N   PRO A  24       5.127  66.390  20.100  1.00 15.91           N  
ATOM    162  CA  PRO A  24       6.283  65.765  20.681  1.00  8.56           C  
ATOM    163  C   PRO A  24       6.694  64.562  19.906  1.00 19.90           C  
ATOM    164  O   PRO A  24       5.904  63.652  19.700  1.00 26.49           O  
ATOM    165  CB  PRO A  24       5.886  65.512  22.115  1.00  7.22           C  
ATOM    166  CG  PRO A  24       4.680  66.416  22.410  1.00 12.53           C  
ATOM    167  CD  PRO A  24       4.091  66.816  21.068  1.00 12.48           C  
ATOM    168  N   GLY A  25       7.906  64.613  19.383  1.00 16.33           N  
ATOM    169  CA  GLY A  25       8.390  63.547  18.550  1.00 11.82           C  
ATOM    170  C   GLY A  25       8.032  63.812  17.116  1.00 23.50           C  
ATOM    171  O   GLY A  25       8.445  63.073  16.218  1.00 31.41           O  
ATOM    172  N   SER A  26       7.266  64.885  16.877  1.00 24.77           N  
ATOM    173  CA  SER A  26       6.896  65.227  15.490  1.00 25.03           C  
ATOM    174  C   SER A  26       8.056  65.340  14.512  1.00 26.81           C  
ATOM    175  O   SER A  26       7.810  65.156  13.323  1.00 24.15           O  
ATOM    176  CB  SER A  26       5.710  66.187  15.202  1.00 26.97           C  
ATOM    177  OG  SER A  26       5.833  67.473  15.822  1.00 36.67           O  
ATOM    178  N   TRP A  27       9.310  65.612  15.044  1.00 26.42           N  
ATOM    179  CA  TRP A  27      10.578  65.850  14.254  1.00 21.66           C  
ATOM    180  C   TRP A  27      11.734  65.050  14.802  1.00 21.42           C  
ATOM    181  O   TRP A  27      12.438  65.548  15.634  1.00 16.00           O  
ATOM    182  CB  TRP A  27      10.991  67.326  14.426  1.00 16.00           C  
ATOM    183  CG  TRP A  27       9.881  68.273  14.134  1.00 14.83           C  
ATOM    184  CD1 TRP A  27       9.164  68.999  15.034  1.00 17.31           C  
ATOM    185  CD2 TRP A  27       9.237  68.473  12.886  1.00 13.03           C  
ATOM    186  NE1 TRP A  27       8.142  69.689  14.400  1.00 12.25           N  
ATOM    187  CE2 TRP A  27       8.186  69.389  13.074  1.00 13.19           C  
ATOM    188  CE3 TRP A  27       9.470  68.009  11.630  1.00 16.18           C  
ATOM    189  CZ2 TRP A  27       7.387  69.830  12.023  1.00 13.39           C  
ATOM    190  CZ3 TRP A  27       8.714  68.513  10.570  1.00 18.39           C  
ATOM    191  CH2 TRP A  27       7.682  69.420  10.762  1.00 16.69           C  
ATOM    192  N   PRO A  28      11.953  63.836  14.333  1.00 27.35           N  
ATOM    193  CA  PRO A  28      12.931  62.925  14.955  1.00 31.15           C  
ATOM    194  C   PRO A  28      14.440  63.048  14.634  1.00 32.88           C  
ATOM    195  O   PRO A  28      15.317  62.749  15.469  1.00 26.85           O  
ATOM    196  CB  PRO A  28      12.372  61.505  14.741  1.00 34.36           C  
ATOM    197  CG  PRO A  28      11.058  61.676  13.969  1.00 41.25           C  
ATOM    198  CD  PRO A  28      10.986  63.118  13.475  1.00 30.73           C  
ATOM    199  N   TRP A  29      14.735  63.476  13.426  1.00 25.20           N  
ATOM    200  CA  TRP A  29      16.083  63.669  13.034  1.00 24.37           C  
ATOM    201  C   TRP A  29      16.604  64.914  13.759  1.00 31.99           C  
ATOM    202  O   TRP A  29      17.741  65.332  13.593  1.00 38.37           O  
ATOM    203  CB  TRP A  29      16.111  63.760  11.497  1.00 22.80           C  
ATOM    204  CG  TRP A  29      15.090  64.791  11.151  1.00 26.49           C  
ATOM    205  CD1 TRP A  29      15.104  66.059  11.606  1.00 29.32           C  
ATOM    206  CD2 TRP A  29      13.803  64.634  10.547  1.00 28.46           C  
ATOM    207  NE1 TRP A  29      13.969  66.716  11.263  1.00 27.45           N  
ATOM    208  CE2 TRP A  29      13.168  65.867  10.592  1.00 28.70           C  
ATOM    209  CE3 TRP A  29      13.114  63.573   9.966  1.00 32.79           C  
ATOM    210  CZ2 TRP A  29      11.903  66.049  10.096  1.00 29.13           C  
ATOM    211  CZ3 TRP A  29      11.897  63.784   9.358  1.00 33.14           C  
ATOM    212  CH2 TRP A  29      11.305  65.023   9.429  1.00 32.96           C  
ATOM    213  N   GLN A  30      15.749  65.512  14.576  1.00 19.87           N  
ATOM    214  CA  GLN A  30      16.116  66.717  15.277  1.00 18.55           C  
ATOM    215  C   GLN A  30      16.841  66.497  16.591  1.00 27.18           C  
ATOM    216  O   GLN A  30      16.232  65.973  17.516  1.00 32.51           O  
ATOM    217  CB  GLN A  30      14.905  67.607  15.517  1.00 18.70           C  
ATOM    218  CG  GLN A  30      15.086  68.503  16.769  1.00 35.90           C  
ATOM    219  CD  GLN A  30      15.764  69.853  16.559  1.00 42.72           C  
ATOM    220  OE1 GLN A  30      15.425  70.658  15.647  1.00 25.86           O  
ATOM    221  NE2 GLN A  30      16.668  70.147  17.490  1.00 44.07           N  
ATOM    222  N   VAL A  31      18.118  66.981  16.680  1.00 24.27           N  
ATOM    223  CA  VAL A  31      19.002  66.814  17.851  1.00 23.61           C  
ATOM    224  C   VAL A  31      19.486  68.083  18.372  1.00 26.96           C  
ATOM    225  O   VAL A  31      19.520  69.068  17.654  1.00 28.46           O  
ATOM    226  CB  VAL A  31      20.300  66.077  17.553  1.00 28.05           C  
ATOM    227  CG1 VAL A  31      20.141  64.564  17.594  1.00 27.85           C  
ATOM    228  CG2 VAL A  31      20.789  66.521  16.186  1.00 30.88           C  
ATOM    229  N   SER A  32      19.979  67.977  19.602  1.00 26.08           N  
ATOM    230  CA  SER A  32      20.567  69.085  20.300  1.00 24.50           C  
ATOM    231  C   SER A  32      21.959  68.721  20.698  1.00 35.29           C  
ATOM    232  O   SER A  32      22.211  67.523  20.958  1.00 34.72           O  
ATOM    233  CB  SER A  32      19.754  69.578  21.476  1.00 22.67           C  
ATOM    234  OG  SER A  32      20.079  68.898  22.671  1.00 17.72           O  
ATOM    235  N   LEU A  33      22.843  69.760  20.648  1.00 34.26           N  
ATOM    236  CA  LEU A  33      24.247  69.668  21.049  1.00 33.75           C  
ATOM    237  C   LEU A  33      24.410  70.310  22.385  1.00 38.53           C  
ATOM    238  O   LEU A  33      24.024  71.457  22.588  1.00 34.16           O  
ATOM    239  CB  LEU A  33      25.243  70.336  20.110  1.00 34.25           C  
ATOM    240  CG  LEU A  33      25.020  69.946  18.669  1.00 46.94           C  
ATOM    241  CD1 LEU A  33      25.602  70.992  17.712  1.00 55.15           C  
ATOM    242  CD2 LEU A  33      25.718  68.642  18.445  1.00 48.18           C  
ATOM    243  N   GLN A  34      24.975  69.549  23.288  1.00 42.07           N  
ATOM    244  CA  GLN A  34      25.239  70.037  24.609  1.00 46.19           C  
ATOM    245  C   GLN A  34      26.729  69.954  24.924  1.00 50.37           C  
ATOM    246  O   GLN A  34      27.494  69.091  24.460  1.00 41.97           O  
ATOM    247  CB  GLN A  34      24.260  69.514  25.707  1.00 48.91           C  
ATOM    248  CG  GLN A  34      22.956  70.395  25.714  1.00100.00           C  
ATOM    249  CD  GLN A  34      21.634  69.814  26.270  1.00100.00           C  
ATOM    250  OE1 GLN A  34      21.635  69.126  27.317  1.00100.00           O  
ATOM    251  NE2 GLN A  34      20.491  70.167  25.610  1.00 22.25           N  
ATOM    252  N   ASP A  35      27.201  70.915  25.636  1.00 51.15           N  
ATOM    253  CA  ASP A  35      28.591  70.803  25.925  1.00 50.64           C  
ATOM    254  C   ASP A  35      28.766  69.916  27.163  1.00 55.34           C  
ATOM    255  O   ASP A  35      27.812  69.281  27.646  1.00 47.30           O  
ATOM    256  CB  ASP A  35      29.217  72.170  26.151  1.00 47.80           C  
ATOM    257  CG  ASP A  35      28.680  72.785  27.418  1.00 51.69           C  
ATOM    258  OD1 ASP A  35      28.132  72.148  28.345  1.00 42.65           O  
ATOM    259  OD2 ASP A  35      28.866  74.088  27.419  1.00 49.98           O  
ATOM    260  N   LYS A  36      29.994  69.977  27.694  1.00 53.64           N  
ATOM    261  CA  LYS A  36      30.377  69.271  28.882  1.00 51.45           C  
ATOM    262  C   LYS A  36      29.453  69.687  29.965  1.00 56.81           C  
ATOM    263  O   LYS A  36      28.573  68.952  30.410  1.00 59.50           O  
ATOM    264  CB  LYS A  36      31.780  69.629  29.317  1.00 49.89           C  
ATOM    265  CG  LYS A  36      32.663  70.167  28.200  1.00 90.76           C  
ATOM    266  CD  LYS A  36      33.703  71.177  28.717  1.00100.00           C  
ATOM    267  CE  LYS A  36      35.170  70.776  28.470  1.00100.00           C  
ATOM    268  NZ  LYS A  36      35.754  69.838  29.469  1.00100.00           N  
ATOM    269  N   THR A  37      29.631  70.920  30.350  1.00 52.72           N  
ATOM    270  CA  THR A  37      28.797  71.471  31.369  1.00 56.20           C  
ATOM    271  C   THR A  37      27.321  71.163  31.090  1.00 65.20           C  
ATOM    272  O   THR A  37      26.460  71.208  31.998  1.00 68.17           O  
ATOM    273  CB  THR A  37      29.066  72.959  31.507  1.00 63.04           C  
ATOM    274  OG1 THR A  37      27.897  73.680  31.193  1.00 72.58           O  
ATOM    275  CG2 THR A  37      30.186  73.335  30.551  1.00 62.44           C  
ATOM    276  N   GLY A  38      27.052  70.836  29.814  1.00 54.87           N  
ATOM    277  CA  GLY A  38      25.734  70.463  29.362  1.00 52.58           C  
ATOM    278  C   GLY A  38      24.883  71.634  28.933  1.00 45.53           C  
ATOM    279  O   GLY A  38      23.683  71.692  29.206  1.00 40.83           O  
ATOM    280  N   PHE A  39      25.493  72.545  28.216  1.00 35.88           N  
ATOM    281  CA  PHE A  39      24.738  73.678  27.769  1.00 34.98           C  
ATOM    282  C   PHE A  39      24.249  73.445  26.373  1.00 39.53           C  
ATOM    283  O   PHE A  39      25.083  73.265  25.468  1.00 38.39           O  
ATOM    284  CB  PHE A  39      25.592  74.928  27.881  1.00 36.42           C  
ATOM    285  CG  PHE A  39      25.035  76.127  27.193  1.00 36.95           C  
ATOM    286  CD1 PHE A  39      24.062  76.911  27.797  1.00 35.79           C  
ATOM    287  CD2 PHE A  39      25.523  76.508  25.946  1.00 44.14           C  
ATOM    288  CE1 PHE A  39      23.571  78.046  27.162  1.00 41.02           C  
ATOM    289  CE2 PHE A  39      25.048  77.638  25.284  1.00 47.47           C  
ATOM    290  CZ  PHE A  39      24.065  78.404  25.906  1.00 46.62           C  
ATOM    291  N   HIS A  40      22.900  73.361  26.215  1.00 34.59           N  
ATOM    292  CA  HIS A  40      22.352  73.120  24.889  1.00 33.78           C  
ATOM    293  C   HIS A  40      22.745  74.321  24.095  1.00 29.43           C  
ATOM    294  O   HIS A  40      22.310  75.415  24.395  1.00 39.02           O  
ATOM    295  CB  HIS A  40      20.835  72.842  24.818  1.00 38.60           C  
ATOM    296  CG  HIS A  40      20.253  73.456  23.560  1.00 46.29           C  
ATOM    297  ND1 HIS A  40      20.672  73.046  22.299  1.00 49.10           N  
ATOM    298  CD2 HIS A  40      19.356  74.480  23.369  1.00 47.97           C  
ATOM    299  CE1 HIS A  40      20.043  73.791  21.391  1.00 45.48           C  
ATOM    300  NE2 HIS A  40      19.249  74.656  21.991  1.00 46.15           N  
ATOM    301  N   PHE A  41      23.627  74.121  23.156  1.00 11.95           N  
ATOM    302  CA  PHE A  41      24.195  75.198  22.422  1.00 11.76           C  
ATOM    303  C   PHE A  41      23.994  75.126  20.941  1.00 24.45           C  
ATOM    304  O   PHE A  41      24.243  76.099  20.248  1.00 30.77           O  
ATOM    305  CB  PHE A  41      25.714  75.330  22.718  1.00 12.21           C  
ATOM    306  CG  PHE A  41      26.615  74.312  21.975  1.00 13.04           C  
ATOM    307  CD1 PHE A  41      26.959  74.489  20.628  1.00 15.53           C  
ATOM    308  CD2 PHE A  41      27.083  73.159  22.623  1.00 11.28           C  
ATOM    309  CE1 PHE A  41      27.766  73.572  19.938  1.00 14.63           C  
ATOM    310  CE2 PHE A  41      27.906  72.242  21.959  1.00 14.95           C  
ATOM    311  CZ  PHE A  41      28.264  72.458  20.618  1.00 11.43           C  
ATOM    312  N   CYS A  42      23.641  73.996  20.406  1.00 21.15           N  
ATOM    313  CA  CYS A  42      23.433  74.022  18.967  1.00 25.90           C  
ATOM    314  C   CYS A  42      22.275  73.104  18.495  1.00 28.71           C  
ATOM    315  O   CYS A  42      21.676  72.353  19.261  1.00 23.57           O  
ATOM    316  CB  CYS A  42      24.757  73.874  18.147  1.00 26.68           C  
ATOM    317  SG  CYS A  42      25.185  75.445  17.369  1.00 31.32           S  
ATOM    318  N   GLY A  43      21.979  73.109  17.223  1.00 24.49           N  
ATOM    319  CA  GLY A  43      20.958  72.203  16.775  1.00 23.32           C  
ATOM    320  C   GLY A  43      21.449  71.367  15.639  1.00 28.18           C  
ATOM    321  O   GLY A  43      22.355  71.774  14.896  1.00 28.73           O  
ATOM    322  N   GLY A  44      20.839  70.197  15.481  1.00 25.05           N  
ATOM    323  CA  GLY A  44      21.265  69.305  14.401  1.00 23.30           C  
ATOM    324  C   GLY A  44      20.190  68.383  13.883  1.00 21.60           C  
ATOM    325  O   GLY A  44      19.060  68.427  14.348  1.00 13.25           O  
ATOM    326  N   SER A  45      20.605  67.558  12.899  1.00 30.10           N  
ATOM    327  CA  SER A  45      19.768  66.561  12.197  1.00 29.23           C  
ATOM    328  C   SER A  45      20.387  65.194  11.945  1.00 32.20           C  
ATOM    329  O   SER A  45      21.462  65.039  11.352  1.00 31.97           O  
ATOM    330  CB  SER A  45      19.209  67.109  10.899  1.00 20.73           C  
ATOM    331  OG  SER A  45      18.732  68.398  11.197  1.00 15.57           O  
ATOM    332  N   LEU A  46      19.651  64.181  12.344  1.00 26.75           N  
ATOM    333  CA  LEU A  46      20.091  62.830  12.085  1.00 21.07           C  
ATOM    334  C   LEU A  46      19.817  62.533  10.670  1.00 26.53           C  
ATOM    335  O   LEU A  46      18.672  62.592  10.228  1.00 30.99           O  
ATOM    336  CB  LEU A  46      19.396  61.765  12.928  1.00 16.08           C  
ATOM    337  CG  LEU A  46      20.032  61.700  14.297  1.00 17.99           C  
ATOM    338  CD1 LEU A  46      19.000  61.942  15.360  1.00 16.70           C  
ATOM    339  CD2 LEU A  46      20.705  60.359  14.528  1.00 24.07           C  
ATOM    340  N   ILE A  47      20.881  62.307   9.953  1.00 17.97           N  
ATOM    341  CA  ILE A  47      20.740  61.919   8.589  1.00 17.72           C  
ATOM    342  C   ILE A  47      20.945  60.430   8.497  1.00 26.86           C  
ATOM    343  O   ILE A  47      20.695  59.790   7.480  1.00 21.12           O  
ATOM    344  CB  ILE A  47      21.686  62.638   7.758  1.00 17.19           C  
ATOM    345  CG1 ILE A  47      23.070  62.232   8.109  1.00  8.56           C  
ATOM    346  CG2 ILE A  47      21.479  64.092   8.073  1.00 28.79           C  
ATOM    347  CD1 ILE A  47      23.896  62.866   7.030  1.00  3.00           C  
ATOM    348  N   ASN A  48      21.382  59.914   9.645  1.00 22.18           N  
ATOM    349  CA  ASN A  48      21.537  58.522   9.904  1.00 14.46           C  
ATOM    350  C   ASN A  48      21.745  58.145  11.343  1.00 17.58           C  
ATOM    351  O   ASN A  48      21.598  58.942  12.231  1.00 17.14           O  
ATOM    352  CB  ASN A  48      22.182  57.700   8.861  1.00  3.00           C  
ATOM    353  CG  ASN A  48      23.624  57.452   9.112  1.00 39.87           C  
ATOM    354  OD1 ASN A  48      24.023  57.286  10.286  1.00 36.47           O  
ATOM    355  ND2 ASN A  48      24.388  57.379   7.991  1.00 13.11           N  
ATOM    356  N   GLU A  49      22.002  56.919  11.643  1.00 14.97           N  
ATOM    357  CA  GLU A  49      22.112  56.693  13.066  1.00 17.46           C  
ATOM    358  C   GLU A  49      23.513  56.834  13.521  1.00 23.65           C  
ATOM    359  O   GLU A  49      23.796  56.686  14.714  1.00 18.05           O  
ATOM    360  CB  GLU A  49      21.546  55.358  13.554  1.00 20.28           C  
ATOM    361  CG  GLU A  49      22.194  54.159  12.842  1.00 40.51           C  
ATOM    362  CD  GLU A  49      21.451  53.778  11.588  1.00 88.48           C  
ATOM    363  OE1 GLU A  49      20.326  53.296  11.614  1.00100.00           O  
ATOM    364  OE2 GLU A  49      22.124  54.028  10.474  1.00 57.65           O  
ATOM    365  N   ASN A  50      24.367  57.133  12.546  1.00 28.98           N  
ATOM    366  CA  ASN A  50      25.784  57.302  12.787  1.00 30.02           C  
ATOM    367  C   ASN A  50      26.264  58.699  12.471  1.00 34.99           C  
ATOM    368  O   ASN A  50      27.344  59.135  12.885  1.00 37.80           O  
ATOM    369  CB  ASN A  50      26.608  56.168  12.132  1.00 21.71           C  
ATOM    370  CG  ASN A  50      26.715  54.966  13.083  1.00 90.37           C  
ATOM    371  OD1 ASN A  50      27.503  54.961  14.061  1.00 95.18           O  
ATOM    372  ND2 ASN A  50      25.821  54.003  12.897  1.00 90.49           N  
ATOM    373  N   TRP A  51      25.411  59.444  11.825  1.00 29.81           N  
ATOM    374  CA  TRP A  51      25.841  60.744  11.478  1.00 34.15           C  
ATOM    375  C   TRP A  51      24.867  61.836  11.751  1.00 45.24           C  
ATOM    376  O   TRP A  51      23.653  61.598  11.685  1.00 49.21           O  
ATOM    377  CB  TRP A  51      26.103  60.752  10.009  1.00 35.89           C  
ATOM    378  CG  TRP A  51      27.258  59.900   9.677  1.00 37.99           C  
ATOM    379  CD1 TRP A  51      27.244  58.574   9.565  1.00 40.27           C  
ATOM    380  CD2 TRP A  51      28.600  60.334   9.431  1.00 39.76           C  
ATOM    381  NE1 TRP A  51      28.477  58.139   9.184  1.00 41.75           N  
ATOM    382  CE2 TRP A  51      29.332  59.201   9.115  1.00 44.91           C  
ATOM    383  CE3 TRP A  51      29.240  61.587   9.395  1.00 40.88           C  
ATOM    384  CZ2 TRP A  51      30.688  59.286   8.789  1.00 45.52           C  
ATOM    385  CZ3 TRP A  51      30.572  61.667   9.093  1.00 40.31           C  
ATOM    386  CH2 TRP A  51      31.288  60.526   8.806  1.00 41.62           C  
ATOM    387  N   VAL A  52      25.471  63.054  11.947  1.00 33.75           N  
ATOM    388  CA  VAL A  52      24.766  64.305  12.215  1.00 25.61           C  
ATOM    389  C   VAL A  52      25.198  65.514  11.453  1.00 23.47           C  
ATOM    390  O   VAL A  52      26.276  66.009  11.687  1.00 27.43           O  
ATOM    391  CB  VAL A  52      24.850  64.691  13.638  1.00 23.84           C  
ATOM    392  CG1 VAL A  52      24.458  66.166  13.808  1.00 17.94           C  
ATOM    393  CG2 VAL A  52      23.848  63.812  14.317  1.00 27.38           C  
ATOM    394  N   VAL A  53      24.286  66.078  10.671  1.00 13.91           N  
ATOM    395  CA  VAL A  53      24.585  67.313   9.993  1.00 12.54           C  
ATOM    396  C   VAL A  53      24.529  68.493  10.942  1.00 19.97           C  
ATOM    397  O   VAL A  53      23.724  68.560  11.877  1.00 17.99           O  
ATOM    398  CB  VAL A  53      23.616  67.662   8.930  1.00 12.14           C  
ATOM    399  CG1 VAL A  53      24.365  68.577   8.026  1.00 14.50           C  
ATOM    400  CG2 VAL A  53      23.270  66.441   8.174  1.00 11.73           C  
ATOM    401  N   THR A  54      25.375  69.458  10.684  1.00 15.05           N  
ATOM    402  CA  THR A  54      25.332  70.593  11.530  1.00 14.41           C  
ATOM    403  C   THR A  54      25.996  71.772  10.935  1.00 24.11           C  
ATOM    404  O   THR A  54      26.568  71.667   9.841  1.00 26.83           O  
ATOM    405  CB  THR A  54      25.540  70.340  13.025  1.00 18.73           C  
ATOM    406  OG1 THR A  54      25.293  71.508  13.773  1.00 20.71           O  
ATOM    407  CG2 THR A  54      26.927  69.779  13.321  1.00 16.07           C  
ATOM    408  N   ALA A  55      25.778  72.904  11.599  1.00 25.38           N  
ATOM    409  CA  ALA A  55      26.311  74.160  11.132  1.00 27.83           C  
ATOM    410  C   ALA A  55      27.755  74.282  11.584  1.00 35.90           C  
ATOM    411  O   ALA A  55      28.133  73.925  12.744  1.00 32.26           O  
ATOM    412  CB  ALA A  55      25.442  75.361  11.484  1.00 27.61           C  
ATOM    413  N   ALA A  56      28.566  74.706  10.616  1.00 28.25           N  
ATOM    414  CA  ALA A  56      29.978  74.780  10.813  1.00 23.00           C  
ATOM    415  C   ALA A  56      30.298  75.604  11.983  1.00 19.80           C  
ATOM    416  O   ALA A  56      31.015  75.196  12.916  1.00 22.20           O  
ATOM    417  CB  ALA A  56      30.678  75.262   9.570  1.00 22.61           C  
ATOM    418  N   HIS A  57      29.719  76.751  11.945  1.00  8.64           N  
ATOM    419  CA  HIS A  57      30.027  77.698  12.973  1.00 12.06           C  
ATOM    420  C   HIS A  57      29.577  77.326  14.340  1.00 14.37           C  
ATOM    421  O   HIS A  57      29.437  78.160  15.190  1.00  7.65           O  
ATOM    422  CB  HIS A  57      29.431  79.028  12.572  1.00 16.20           C  
ATOM    423  CG  HIS A  57      27.961  79.066  12.813  1.00 19.10           C  
ATOM    424  ND1 HIS A  57      27.054  78.817  11.773  1.00 21.47           N  
ATOM    425  CD2 HIS A  57      27.274  79.329  13.970  1.00 16.38           C  
ATOM    426  CE1 HIS A  57      25.838  78.927  12.291  1.00 20.88           C  
ATOM    427  NE2 HIS A  57      25.939  79.252  13.600  1.00 20.50           N  
ATOM    428  N   CYS A  58      29.197  76.110  14.531  1.00 26.61           N  
ATOM    429  CA  CYS A  58      28.716  75.791  15.836  1.00 26.84           C  
ATOM    430  C   CYS A  58      29.929  75.386  16.550  1.00 30.47           C  
ATOM    431  O   CYS A  58      29.944  75.203  17.750  1.00 31.26           O  
ATOM    432  CB  CYS A  58      27.720  74.653  15.776  1.00 27.66           C  
ATOM    433  SG  CYS A  58      26.035  75.186  15.475  1.00 31.23           S  
ATOM    434  N   GLY A  59      30.958  75.270  15.733  1.00 29.48           N  
ATOM    435  CA  GLY A  59      32.267  74.921  16.222  1.00 34.65           C  
ATOM    436  C   GLY A  59      32.236  73.799  17.242  1.00 40.00           C  
ATOM    437  O   GLY A  59      32.921  73.830  18.282  1.00 35.46           O  
ATOM    438  N   VAL A  60      31.476  72.777  16.902  1.00 39.27           N  
ATOM    439  CA  VAL A  60      31.352  71.661  17.798  1.00 38.30           C  
ATOM    440  C   VAL A  60      32.531  70.794  17.861  1.00 40.34           C  
ATOM    441  O   VAL A  60      33.137  70.478  16.851  1.00 46.51           O  
ATOM    442  CB  VAL A  60      30.252  70.750  17.422  1.00 40.66           C  
ATOM    443  CG1 VAL A  60      29.688  70.255  18.721  1.00 42.71           C  
ATOM    444  CG2 VAL A  60      29.231  71.507  16.618  1.00 39.49           C  
ATOM    445  N   THR A  61      32.793  70.326  19.040  1.00 30.77           N  
ATOM    446  CA  THR A  61      33.887  69.417  19.144  1.00 31.90           C  
ATOM    447  C   THR A  61      33.521  68.269  19.950  1.00 29.32           C  
ATOM    448  O   THR A  61      32.581  68.276  20.779  1.00 19.17           O  
ATOM    449  CB  THR A  61      35.198  69.948  19.755  1.00 57.28           C  
ATOM    450  OG1 THR A  61      35.110  70.325  21.157  1.00 33.84           O  
ATOM    451  CG2 THR A  61      35.748  71.036  18.863  1.00 74.09           C  
ATOM    452  N   THR A  62      34.419  67.352  19.804  1.00 25.42           N  
ATOM    453  CA  THR A  62      34.291  66.139  20.463  1.00 25.23           C  
ATOM    454  C   THR A  62      34.086  66.271  21.941  1.00 34.66           C  
ATOM    455  O   THR A  62      33.950  65.284  22.651  1.00 46.27           O  
ATOM    456  CB  THR A  62      35.289  65.102  19.983  1.00 25.88           C  
ATOM    457  OG1 THR A  62      36.458  65.220  20.737  1.00 37.78           O  
ATOM    458  CG2 THR A  62      35.552  65.328  18.481  1.00 27.61           C  
ATOM    459  N   SER A  63      33.979  67.477  22.419  1.00 25.15           N  
ATOM    460  CA  SER A  63      33.748  67.612  23.840  1.00 33.23           C  
ATOM    461  C   SER A  63      32.246  67.634  24.113  1.00 40.03           C  
ATOM    462  O   SER A  63      31.750  67.269  25.193  1.00 41.74           O  
ATOM    463  CB  SER A  63      34.413  68.884  24.369  1.00 56.66           C  
ATOM    464  OG  SER A  63      34.538  69.891  23.344  1.00 91.72           O  
ATOM    465  N   ASP A  64      31.541  68.101  23.088  1.00 26.87           N  
ATOM    466  CA  ASP A  64      30.135  68.225  23.136  1.00 23.03           C  
ATOM    467  C   ASP A  64      29.561  66.867  23.029  1.00 43.82           C  
ATOM    468  O   ASP A  64      30.285  65.915  22.827  1.00 49.13           O  
ATOM    469  CB  ASP A  64      29.712  69.081  21.975  1.00 21.62           C  
ATOM    470  CG  ASP A  64      30.492  70.356  22.040  1.00 24.21           C  
ATOM    471  OD1 ASP A  64      31.180  70.805  21.102  1.00 12.07           O  
ATOM    472  OD2 ASP A  64      30.443  70.857  23.267  1.00 41.78           O  
ATOM    473  N   VAL A  65      28.253  66.789  23.151  1.00 47.02           N  
ATOM    474  CA  VAL A  65      27.492  65.545  23.088  1.00 41.38           C  
ATOM    475  C   VAL A  65      26.186  65.814  22.376  1.00 34.32           C  
ATOM    476  O   VAL A  65      25.591  66.868  22.500  1.00 40.35           O  
ATOM    477  CB  VAL A  65      27.174  65.087  24.505  1.00 41.77           C  
ATOM    478  CG1 VAL A  65      26.309  66.151  25.084  1.00 45.72           C  
ATOM    479  CG2 VAL A  65      26.298  63.876  24.531  1.00 41.13           C  
ATOM    480  N   VAL A  66      25.727  64.859  21.647  1.00 17.87           N  
ATOM    481  CA  VAL A  66      24.502  65.005  20.970  1.00 13.19           C  
ATOM    482  C   VAL A  66      23.339  64.469  21.735  1.00 23.11           C  
ATOM    483  O   VAL A  66      23.313  63.270  22.084  1.00 20.38           O  
ATOM    484  CB  VAL A  66      24.560  64.128  19.822  1.00 15.89           C  
ATOM    485  CG1 VAL A  66      23.155  64.001  19.260  1.00 15.61           C  
ATOM    486  CG2 VAL A  66      25.566  64.706  18.845  1.00 16.42           C  
ATOM    487  N   VAL A  67      22.342  65.341  21.917  1.00 16.20           N  
ATOM    488  CA  VAL A  67      21.173  64.874  22.535  1.00 10.65           C  
ATOM    489  C   VAL A  67      20.113  64.576  21.568  1.00 16.30           C  
ATOM    490  O   VAL A  67      19.992  65.226  20.519  1.00 13.68           O  
ATOM    491  CB  VAL A  67      20.747  65.586  23.713  1.00 11.98           C  
ATOM    492  CG1 VAL A  67      19.949  64.577  24.515  1.00 13.11           C  
ATOM    493  CG2 VAL A  67      22.016  65.985  24.424  1.00  7.48           C  
ATOM    494  N   ALA A  68      19.420  63.501  21.883  1.00 17.30           N  
ATOM    495  CA  ALA A  68      18.427  63.001  20.970  1.00 19.63           C  
ATOM    496  C   ALA A  68      17.097  62.710  21.627  1.00 30.26           C  
ATOM    497  O   ALA A  68      16.987  62.628  22.871  1.00 26.22           O  
ATOM    498  CB  ALA A  68      18.941  61.760  20.276  1.00 18.03           C  
ATOM    499  N   GLY A  69      16.084  62.584  20.755  1.00 22.97           N  
ATOM    500  CA  GLY A  69      14.765  62.294  21.207  1.00 24.30           C  
ATOM    501  C   GLY A  69      14.287  63.213  22.339  1.00 40.72           C  
ATOM    502  O   GLY A  69      13.615  62.792  23.282  1.00 45.78           O  
ATOM    503  N   GLU A  70      14.583  64.488  22.218  1.00 36.79           N  
ATOM    504  CA  GLU A  70      14.181  65.438  23.214  1.00 33.37           C  
ATOM    505  C   GLU A  70      12.941  66.165  22.786  1.00 27.47           C  
ATOM    506  O   GLU A  70      12.585  66.272  21.625  1.00 22.97           O  
ATOM    507  CB  GLU A  70      15.294  66.496  23.316  1.00 37.91           C  
ATOM    508  CG  GLU A  70      16.152  66.436  24.601  1.00 78.15           C  
ATOM    509  CD  GLU A  70      17.576  66.934  24.408  1.00 86.18           C  
ATOM    510  OE1 GLU A  70      18.241  67.405  25.344  1.00 48.28           O  
ATOM    511  OE2 GLU A  70      18.021  66.771  23.150  1.00 23.57           O  
ATOM    512  N   PHE A  71      12.313  66.762  23.716  1.00 31.30           N  
ATOM    513  CA  PHE A  71      11.208  67.574  23.324  1.00 37.35           C  
ATOM    514  C   PHE A  71      11.162  68.813  24.182  1.00 41.39           C  
ATOM    515  O   PHE A  71      11.135  69.968  23.736  1.00 38.67           O  
ATOM    516  CB  PHE A  71       9.916  66.822  23.422  1.00 42.34           C  
ATOM    517  CG  PHE A  71       8.715  67.723  23.324  1.00 44.79           C  
ATOM    518  CD1 PHE A  71       8.352  68.295  22.108  1.00 49.44           C  
ATOM    519  CD2 PHE A  71       7.913  67.965  24.437  1.00 47.03           C  
ATOM    520  CE1 PHE A  71       7.223  69.107  21.998  1.00 51.32           C  
ATOM    521  CE2 PHE A  71       6.780  68.772  24.341  1.00 51.42           C  
ATOM    522  CZ  PHE A  71       6.427  69.337  23.117  1.00 50.36           C  
ATOM    523  N   ASP A  72      11.156  68.584  25.451  1.00 34.35           N  
ATOM    524  CA  ASP A  72      11.169  69.739  26.226  1.00 31.99           C  
ATOM    525  C   ASP A  72      12.441  69.750  26.976  1.00 37.50           C  
ATOM    526  O   ASP A  72      12.614  68.935  27.864  1.00 40.36           O  
ATOM    527  CB  ASP A  72       9.903  69.915  27.041  1.00 30.47           C  
ATOM    528  CG  ASP A  72      10.075  70.235  28.475  1.00 38.68           C  
ATOM    529  OD1 ASP A  72       9.325  69.773  29.310  1.00 52.17           O  
ATOM    530  OD2 ASP A  72      10.972  71.160  28.733  1.00 34.89           O  
ATOM    531  N   GLN A  73      13.315  70.658  26.549  1.00 32.51           N  
ATOM    532  CA  GLN A  73      14.618  70.862  27.127  1.00 32.44           C  
ATOM    533  C   GLN A  73      14.651  71.114  28.607  1.00 51.24           C  
ATOM    534  O   GLN A  73      15.739  71.168  29.164  1.00 57.90           O  
ATOM    535  CB  GLN A  73      15.466  71.881  26.405  1.00 31.60           C  
ATOM    536  CG  GLN A  73      15.806  71.429  24.985  1.00 29.34           C  
ATOM    537  CD  GLN A  73      17.018  72.157  24.444  1.00 52.77           C  
ATOM    538  OE1 GLN A  73      17.188  72.241  23.233  1.00 66.66           O  
ATOM    539  NE2 GLN A  73      17.863  72.692  25.329  1.00 32.37           N  
ATOM    540  N   GLY A  74      13.489  71.220  29.253  1.00 51.70           N  
ATOM    541  CA  GLY A  74      13.479  71.388  30.698  1.00 55.30           C  
ATOM    542  C   GLY A  74      12.894  70.149  31.379  1.00 70.58           C  
ATOM    543  O   GLY A  74      12.133  70.291  32.329  1.00 75.31           O  
ATOM    544  N   SER A  75      13.224  68.936  30.870  1.00 67.18           N  
ATOM    545  CA  SER A  75      12.637  67.690  31.390  1.00 65.82           C  
ATOM    546  C   SER A  75      13.579  66.552  31.677  1.00 74.38           C  
ATOM    547  O   SER A  75      14.319  66.086  30.811  1.00 77.24           O  
ATOM    548  CB  SER A  75      11.554  67.138  30.476  1.00 62.49           C  
ATOM    549  OG  SER A  75      11.085  65.918  31.002  1.00 51.98           O  
ATOM    550  N   SER A  76      13.453  66.006  32.865  1.00 72.32           N  
ATOM    551  CA  SER A  76      14.286  64.887  33.176  1.00 74.67           C  
ATOM    552  C   SER A  76      13.642  63.545  32.848  1.00 88.25           C  
ATOM    553  O   SER A  76      14.300  62.483  32.780  1.00 92.03           O  
ATOM    554  CB  SER A  76      14.796  64.983  34.583  1.00 70.75           C  
ATOM    555  OG  SER A  76      16.087  65.511  34.476  1.00 61.19           O  
ATOM    556  N   SER A  77      12.341  63.614  32.646  1.00 80.89           N  
ATOM    557  CA  SER A  77      11.556  62.457  32.313  1.00 77.02           C  
ATOM    558  C   SER A  77      11.903  62.008  30.924  1.00 68.91           C  
ATOM    559  O   SER A  77      11.539  60.931  30.480  1.00 74.85           O  
ATOM    560  CB  SER A  77      10.104  62.860  32.349  1.00 80.72           C  
ATOM    561  OG  SER A  77      10.029  64.118  33.008  1.00 93.40           O  
ATOM    562  N   GLU A  78      12.547  62.870  30.184  1.00 49.61           N  
ATOM    563  CA  GLU A  78      12.765  62.486  28.841  1.00 50.81           C  
ATOM    564  C   GLU A  78      13.396  61.092  28.517  1.00 57.88           C  
ATOM    565  O   GLU A  78      14.318  60.607  29.145  1.00 62.54           O  
ATOM    566  CB  GLU A  78      12.867  63.656  27.808  1.00 53.29           C  
ATOM    567  CG  GLU A  78      12.066  64.949  28.146  1.00 45.88           C  
ATOM    568  CD  GLU A  78      11.428  65.683  26.979  1.00 47.63           C  
ATOM    569  OE1 GLU A  78      10.241  65.959  26.949  1.00 59.01           O  
ATOM    570  OE2 GLU A  78      12.235  66.057  26.048  1.00 56.68           O  
ATOM    571  N   LYS A  79      12.910  60.447  27.522  1.00 53.08           N  
ATOM    572  CA  LYS A  79      13.545  59.208  27.153  1.00 53.62           C  
ATOM    573  C   LYS A  79      14.432  59.579  25.995  1.00 53.48           C  
ATOM    574  O   LYS A  79      14.139  59.334  24.802  1.00 48.99           O  
ATOM    575  CB  LYS A  79      12.528  58.165  26.794  1.00 61.75           C  
ATOM    576  CG  LYS A  79      12.805  56.919  27.596  1.00 96.23           C  
ATOM    577  CD  LYS A  79      13.439  55.855  26.738  1.00100.00           C  
ATOM    578  CE  LYS A  79      12.799  54.493  26.953  1.00100.00           C  
ATOM    579  NZ  LYS A  79      13.393  53.419  26.131  1.00100.00           N  
ATOM    580  N   ILE A  80      15.500  60.251  26.365  1.00 44.99           N  
ATOM    581  CA  ILE A  80      16.405  60.842  25.403  1.00 41.42           C  
ATOM    582  C   ILE A  80      17.702  60.136  25.301  1.00 34.23           C  
ATOM    583  O   ILE A  80      18.187  59.641  26.259  1.00 45.38           O  
ATOM    584  CB  ILE A  80      16.723  62.281  25.859  1.00 45.56           C  
ATOM    585  CG1 ILE A  80      17.816  62.247  26.928  1.00 43.58           C  
ATOM    586  CG2 ILE A  80      15.491  63.033  26.420  1.00 42.05           C  
ATOM    587  CD1 ILE A  80      18.612  63.541  26.976  1.00 52.99           C  
ATOM    588  N   GLN A  81      18.311  60.187  24.158  1.00 23.88           N  
ATOM    589  CA  GLN A  81      19.627  59.629  23.936  1.00 22.38           C  
ATOM    590  C   GLN A  81      20.711  60.743  23.999  1.00 39.95           C  
ATOM    591  O   GLN A  81      20.665  61.791  23.315  1.00 44.05           O  
ATOM    592  CB  GLN A  81      19.709  59.018  22.506  1.00 22.75           C  
ATOM    593  CG  GLN A  81      18.785  57.812  22.228  1.00  5.92           C  
ATOM    594  CD  GLN A  81      19.339  56.837  21.179  1.00 39.10           C  
ATOM    595  OE1 GLN A  81      20.466  56.327  21.279  1.00 59.95           O  
ATOM    596  NE2 GLN A  81      18.493  56.467  20.244  1.00 21.13           N  
ATOM    597  N   LYS A  82      21.732  60.526  24.796  1.00 39.38           N  
ATOM    598  CA  LYS A  82      22.838  61.473  24.834  1.00 35.27           C  
ATOM    599  C   LYS A  82      23.992  60.821  24.065  1.00 33.81           C  
ATOM    600  O   LYS A  82      24.589  59.871  24.571  1.00 36.05           O  
ATOM    601  CB  LYS A  82      23.250  61.718  26.278  1.00 29.89           C  
ATOM    602  CG  LYS A  82      22.449  62.826  26.928  1.00 28.40           C  
ATOM    603  CD  LYS A  82      22.444  62.775  28.458  1.00 60.01           C  
ATOM    604  CE  LYS A  82      21.096  62.361  29.074  1.00100.00           C  
ATOM    605  NZ  LYS A  82      21.181  61.292  30.102  1.00100.00           N  
ATOM    606  N   LEU A  83      24.307  61.251  22.853  1.00 23.33           N  
ATOM    607  CA  LEU A  83      25.394  60.553  22.155  1.00 25.36           C  
ATOM    608  C   LEU A  83      26.788  61.242  21.987  1.00 45.34           C  
ATOM    609  O   LEU A  83      26.911  62.414  21.648  1.00 50.50           O  
ATOM    610  CB  LEU A  83      24.944  59.983  20.826  1.00 24.13           C  
ATOM    611  CG  LEU A  83      23.599  59.307  20.863  1.00 24.76           C  
ATOM    612  CD1 LEU A  83      22.642  60.092  19.958  1.00 22.24           C  
ATOM    613  CD2 LEU A  83      23.776  57.894  20.302  1.00 19.79           C  
ATOM    614  N   LYS A  84      27.869  60.457  22.138  1.00 47.33           N  
ATOM    615  CA  LYS A  84      29.229  60.973  21.956  1.00 46.62           C  
ATOM    616  C   LYS A  84      29.681  60.973  20.490  1.00 46.10           C  
ATOM    617  O   LYS A  84      29.266  60.146  19.654  1.00 47.10           O  
ATOM    618  CB  LYS A  84      30.291  60.388  22.914  1.00 51.22           C  
ATOM    619  CG  LYS A  84      29.724  59.841  24.238  1.00 89.83           C  
ATOM    620  CD  LYS A  84      30.031  60.658  25.510  1.00 96.38           C  
ATOM    621  CE  LYS A  84      29.207  60.234  26.752  1.00 92.76           C  
ATOM    622  NZ  LYS A  84      27.879  60.903  26.942  1.00 54.23           N  
ATOM    623  N   ILE A  85      30.509  61.943  20.168  1.00 37.74           N  
ATOM    624  CA  ILE A  85      30.982  62.059  18.820  1.00 34.47           C  
ATOM    625  C   ILE A  85      32.324  61.464  18.740  1.00 29.19           C  
ATOM    626  O   ILE A  85      33.136  61.719  19.613  1.00 24.55           O  
ATOM    627  CB  ILE A  85      31.195  63.496  18.416  1.00 37.74           C  
ATOM    628  CG1 ILE A  85      30.031  64.395  18.823  1.00 33.36           C  
ATOM    629  CG2 ILE A  85      31.516  63.536  16.918  1.00 44.01           C  
ATOM    630  CD1 ILE A  85      29.688  65.433  17.757  1.00 42.65           C  
ATOM    631  N   ALA A  86      32.563  60.749  17.673  1.00 21.32           N  
ATOM    632  CA  ALA A  86      33.837  60.163  17.516  1.00 18.70           C  
ATOM    633  C   ALA A  86      34.713  61.161  16.808  1.00 34.28           C  
ATOM    634  O   ALA A  86      35.755  61.574  17.280  1.00 44.37           O  
ATOM    635  CB  ALA A  86      33.722  58.929  16.657  1.00 18.15           C  
ATOM    636  N   LYS A  87      34.295  61.553  15.646  1.00 25.59           N  
ATOM    637  CA  LYS A  87      35.109  62.440  14.891  1.00 22.21           C  
ATOM    638  C   LYS A  87      34.296  63.598  14.339  1.00 33.37           C  
ATOM    639  O   LYS A  87      33.061  63.545  14.275  1.00 36.27           O  
ATOM    640  CB  LYS A  87      35.881  61.675  13.845  1.00 24.83           C  
ATOM    641  CG  LYS A  87      37.309  62.165  13.655  1.00 87.59           C  
ATOM    642  CD  LYS A  87      37.909  61.792  12.298  1.00100.00           C  
ATOM    643  CE  LYS A  87      38.614  62.953  11.597  1.00 89.83           C  
ATOM    644  NZ  LYS A  87      37.777  64.155  11.452  1.00 79.03           N  
ATOM    645  N   VAL A  88      34.993  64.683  13.957  1.00 25.90           N  
ATOM    646  CA  VAL A  88      34.273  65.866  13.556  1.00 19.33           C  
ATOM    647  C   VAL A  88      34.728  66.597  12.289  1.00 23.76           C  
ATOM    648  O   VAL A  88      35.811  67.135  12.187  1.00 33.75           O  
ATOM    649  CB  VAL A  88      34.180  66.709  14.770  1.00 13.74           C  
ATOM    650  CG1 VAL A  88      33.432  67.954  14.389  1.00  8.33           C  
ATOM    651  CG2 VAL A  88      33.568  65.856  15.948  1.00 10.12           C  
ATOM    652  N   PHE A  89      33.840  66.640  11.321  1.00  9.34           N  
ATOM    653  CA  PHE A  89      34.181  67.095  10.042  1.00  7.52           C  
ATOM    654  C   PHE A  89      33.584  68.381   9.533  1.00 21.23           C  
ATOM    655  O   PHE A  89      32.540  68.395   8.867  1.00 22.32           O  
ATOM    656  CB  PHE A  89      33.807  65.995   9.055  1.00 12.26           C  
ATOM    657  CG  PHE A  89      34.258  64.584   9.372  1.00 15.39           C  
ATOM    658  CD1 PHE A  89      33.769  63.882  10.475  1.00 27.71           C  
ATOM    659  CD2 PHE A  89      35.105  63.914   8.490  1.00  9.17           C  
ATOM    660  CE1 PHE A  89      34.172  62.565  10.716  1.00 28.61           C  
ATOM    661  CE2 PHE A  89      35.550  62.618   8.728  1.00 10.61           C  
ATOM    662  CZ  PHE A  89      35.066  61.942   9.842  1.00 15.83           C  
ATOM    663  N   LYS A  90      34.344  69.455   9.688  1.00 20.56           N  
ATOM    664  CA  LYS A  90      33.934  70.735   9.180  1.00 12.67           C  
ATOM    665  C   LYS A  90      34.270  70.845   7.713  1.00 13.42           C  
ATOM    666  O   LYS A  90      35.320  70.457   7.265  1.00 14.26           O  
ATOM    667  CB  LYS A  90      34.521  71.904   9.942  1.00  6.82           C  
ATOM    668  CG  LYS A  90      34.732  73.073   8.978  1.00 39.21           C  
ATOM    669  CD  LYS A  90      35.311  74.319   9.633  1.00 73.63           C  
ATOM    670  CE  LYS A  90      36.768  74.599   9.251  1.00100.00           C  
ATOM    671  NZ  LYS A  90      37.550  75.224  10.339  1.00100.00           N  
ATOM    672  N   ASN A  91      33.362  71.364   6.931  1.00 15.76           N  
ATOM    673  CA  ASN A  91      33.675  71.515   5.531  1.00 14.29           C  
ATOM    674  C   ASN A  91      34.886  72.402   5.386  1.00 20.81           C  
ATOM    675  O   ASN A  91      34.974  73.510   5.867  1.00 24.98           O  
ATOM    676  CB  ASN A  91      32.514  72.072   4.721  1.00  3.00           C  
ATOM    677  CG  ASN A  91      32.844  72.232   3.256  1.00 33.37           C  
ATOM    678  OD1 ASN A  91      34.018  72.515   2.890  1.00 20.11           O  
ATOM    679  ND2 ASN A  91      31.820  71.997   2.390  1.00 16.10           N  
ATOM    680  N   SER A  92      35.843  71.894   4.728  1.00 24.09           N  
ATOM    681  CA  SER A  92      37.051  72.640   4.474  1.00 29.77           C  
ATOM    682  C   SER A  92      36.806  74.043   3.870  1.00 36.34           C  
ATOM    683  O   SER A  92      37.673  74.930   3.928  1.00 41.32           O  
ATOM    684  CB  SER A  92      37.866  71.859   3.437  1.00 37.35           C  
ATOM    685  OG  SER A  92      37.165  71.812   2.180  1.00 44.18           O  
ATOM    686  N   LYS A  93      35.686  74.218   3.182  1.00 20.23           N  
ATOM    687  CA  LYS A  93      35.480  75.471   2.512  1.00 16.40           C  
ATOM    688  C   LYS A  93      34.820  76.484   3.397  1.00 20.63           C  
ATOM    689  O   LYS A  93      34.667  77.658   3.099  1.00 11.21           O  
ATOM    690  CB  LYS A  93      34.742  75.289   1.216  1.00 20.09           C  
ATOM    691  CG  LYS A  93      35.587  74.708   0.068  1.00 63.37           C  
ATOM    692  CD  LYS A  93      34.805  74.615  -1.260  1.00 88.41           C  
ATOM    693  CE  LYS A  93      35.562  74.034  -2.472  1.00100.00           C  
ATOM    694  NZ  LYS A  93      34.927  72.834  -3.086  1.00100.00           N  
ATOM    695  N   TYR A  94      34.451  76.023   4.542  1.00 24.97           N  
ATOM    696  CA  TYR A  94      33.816  76.906   5.474  1.00 23.71           C  
ATOM    697  C   TYR A  94      34.461  78.262   5.615  1.00 30.44           C  
ATOM    698  O   TYR A  94      35.429  78.448   6.348  1.00 30.99           O  
ATOM    699  CB  TYR A  94      33.843  76.380   6.881  1.00 22.00           C  
ATOM    700  CG  TYR A  94      33.124  77.381   7.710  1.00 24.54           C  
ATOM    701  CD1 TYR A  94      31.938  77.948   7.229  1.00 33.16           C  
ATOM    702  CD2 TYR A  94      33.564  77.716   8.988  1.00 18.84           C  
ATOM    703  CE1 TYR A  94      31.210  78.849   8.013  1.00 39.65           C  
ATOM    704  CE2 TYR A  94      32.809  78.552   9.811  1.00 17.13           C  
ATOM    705  CZ  TYR A  94      31.658  79.158   9.302  1.00 37.58           C  
ATOM    706  OH  TYR A  94      30.948  80.036  10.087  1.00 47.67           O  
ATOM    707  N   ASN A  95      33.831  79.248   5.058  1.00 26.82           N  
ATOM    708  CA  ASN A  95      34.298  80.556   5.324  1.00 26.97           C  
ATOM    709  C   ASN A  95      33.725  81.069   6.649  1.00 33.42           C  
ATOM    710  O   ASN A  95      32.489  81.116   6.871  1.00 33.42           O  
ATOM    711  CB  ASN A  95      33.989  81.539   4.221  1.00 33.77           C  
ATOM    712  CG  ASN A  95      34.631  82.843   4.580  1.00 36.58           C  
ATOM    713  OD1 ASN A  95      34.660  83.238   5.764  1.00  6.19           O  
ATOM    714  ND2 ASN A  95      35.241  83.459   3.587  1.00  8.63           N  
ATOM    715  N   SER A  96      34.655  81.576   7.462  1.00 31.71           N  
ATOM    716  CA  SER A  96      34.329  82.133   8.777  1.00 35.94           C  
ATOM    717  C   SER A  96      33.860  83.611   8.795  1.00 45.16           C  
ATOM    718  O   SER A  96      33.163  84.084   9.706  1.00 47.51           O  
ATOM    719  CB  SER A  96      35.337  81.801   9.872  1.00 39.44           C  
ATOM    720  OG  SER A  96      36.495  82.603   9.726  1.00 68.85           O  
ATOM    721  N   LEU A  97      34.194  84.353   7.784  1.00 40.48           N  
ATOM    722  CA  LEU A  97      33.741  85.721   7.764  1.00 43.17           C  
ATOM    723  C   LEU A  97      32.357  85.836   7.163  1.00 43.91           C  
ATOM    724  O   LEU A  97      31.505  86.597   7.649  1.00 48.54           O  
ATOM    725  CB  LEU A  97      34.686  86.657   6.962  1.00 46.56           C  
ATOM    726  CG  LEU A  97      35.811  87.239   7.791  1.00 57.00           C  
ATOM    727  CD1 LEU A  97      35.521  86.988   9.280  1.00 59.20           C  
ATOM    728  CD2 LEU A  97      37.132  86.585   7.360  1.00 68.09           C  
ATOM    729  N   THR A  98      32.147  85.115   6.078  1.00 31.51           N  
ATOM    730  CA  THR A  98      30.891  85.216   5.394  1.00 32.72           C  
ATOM    731  C   THR A  98      29.926  84.241   5.930  1.00 39.01           C  
ATOM    732  O   THR A  98      28.682  84.396   5.775  1.00 35.86           O  
ATOM    733  CB  THR A  98      31.135  84.804   3.981  1.00 36.71           C  
ATOM    734  OG1 THR A  98      32.053  83.735   4.031  1.00 35.48           O  
ATOM    735  CG2 THR A  98      31.687  86.007   3.261  1.00 34.81           C  
ATOM    736  N   ILE A  99      30.571  83.201   6.481  1.00 35.29           N  
ATOM    737  CA  ILE A  99      29.853  82.090   7.000  1.00 32.90           C  
ATOM    738  C   ILE A  99      29.242  81.314   5.822  1.00 33.92           C  
ATOM    739  O   ILE A  99      28.185  80.682   5.927  1.00 36.76           O  
ATOM    740  CB  ILE A  99      28.787  82.606   7.937  1.00 31.17           C  
ATOM    741  CG1 ILE A  99      29.456  83.455   8.985  1.00 25.85           C  
ATOM    742  CG2 ILE A  99      28.106  81.437   8.619  1.00 32.41           C  
ATOM    743  CD1 ILE A  99      28.861  83.209  10.365  1.00 28.43           C  
ATOM    744  N   ASN A 100      29.897  81.424   4.666  1.00 16.72           N  
ATOM    745  CA  ASN A 100      29.441  80.704   3.540  1.00  9.67           C  
ATOM    746  C   ASN A 100      30.068  79.366   3.729  1.00 18.83           C  
ATOM    747  O   ASN A 100      31.072  79.331   4.443  1.00 20.16           O  
ATOM    748  CB  ASN A 100      29.819  81.313   2.237  1.00  3.00           C  
ATOM    749  CG  ASN A 100      28.924  80.724   1.254  1.00 12.75           C  
ATOM    750  OD1 ASN A 100      27.952  80.102   1.672  1.00 39.90           O  
ATOM    751  ND2 ASN A 100      29.361  80.662  -0.008  1.00 22.84           N  
ATOM    752  N   ASN A 101      29.420  78.287   3.234  1.00 17.25           N  
ATOM    753  CA  ASN A 101      29.806  76.865   3.443  1.00 19.04           C  
ATOM    754  C   ASN A 101      29.561  76.338   4.880  1.00 22.29           C  
ATOM    755  O   ASN A 101      30.258  75.437   5.373  1.00 19.02           O  
ATOM    756  CB  ASN A 101      31.215  76.559   2.962  1.00 18.65           C  
ATOM    757  CG  ASN A 101      31.291  76.909   1.538  1.00 33.90           C  
ATOM    758  OD1 ASN A 101      30.341  76.654   0.768  1.00 18.00           O  
ATOM    759  ND2 ASN A 101      32.375  77.614   1.216  1.00 42.53           N  
ATOM    760  N   ASP A 102      28.564  76.893   5.541  1.00 17.24           N  
ATOM    761  CA  ASP A 102      28.343  76.565   6.934  1.00 17.40           C  
ATOM    762  C   ASP A 102      27.946  75.164   7.459  1.00 25.86           C  
ATOM    763  O   ASP A 102      27.021  74.997   8.293  1.00 28.74           O  
ATOM    764  CB  ASP A 102      28.462  77.727   7.884  1.00 15.58           C  
ATOM    765  CG  ASP A 102      27.646  77.638   9.110  1.00 43.04           C  
ATOM    766  OD1 ASP A 102      26.552  78.179   9.171  1.00 47.76           O  
ATOM    767  OD2 ASP A 102      28.307  77.036  10.124  1.00 34.39           O  
ATOM    768  N   ILE A 103      28.688  74.144   7.018  1.00 19.16           N  
ATOM    769  CA  ILE A 103      28.312  72.803   7.361  1.00 15.58           C  
ATOM    770  C   ILE A 103      29.344  71.926   7.948  1.00 24.00           C  
ATOM    771  O   ILE A 103      30.504  72.021   7.604  1.00 26.30           O  
ATOM    772  CB  ILE A 103      27.934  72.215   6.078  1.00 18.30           C  
ATOM    773  CG1 ILE A 103      27.208  70.912   6.329  1.00 18.06           C  
ATOM    774  CG2 ILE A 103      29.186  72.062   5.229  1.00 18.90           C  
ATOM    775  CD1 ILE A 103      26.088  70.729   5.282  1.00  3.00           C  
ATOM    776  N   THR A 104      28.892  70.984   8.769  1.00 20.92           N  
ATOM    777  CA  THR A 104      29.810  70.028   9.355  1.00 17.42           C  
ATOM    778  C   THR A 104      29.099  68.843   9.921  1.00 23.21           C  
ATOM    779  O   THR A 104      28.067  68.966  10.586  1.00 24.33           O  
ATOM    780  CB  THR A 104      30.887  70.547  10.301  1.00 20.68           C  
ATOM    781  OG1 THR A 104      30.930  69.768  11.469  1.00 28.46           O  
ATOM    782  CG2 THR A 104      30.630  71.972  10.669  1.00 24.71           C  
ATOM    783  N   LEU A 105      29.701  67.694   9.637  1.00 13.46           N  
ATOM    784  CA  LEU A 105      29.211  66.408  10.007  1.00  7.82           C  
ATOM    785  C   LEU A 105      29.754  65.866  11.281  1.00 21.09           C  
ATOM    786  O   LEU A 105      30.906  66.080  11.571  1.00 28.93           O  
ATOM    787  CB  LEU A 105      29.572  65.494   8.875  1.00  5.80           C  
ATOM    788  CG  LEU A 105      28.648  65.828   7.767  1.00 14.09           C  
ATOM    789  CD1 LEU A 105      29.020  65.126   6.479  1.00 15.84           C  
ATOM    790  CD2 LEU A 105      27.267  65.383   8.249  1.00 36.48           C  
ATOM    791  N   LEU A 106      28.912  65.099  11.991  1.00 23.27           N  
ATOM    792  CA  LEU A 106      29.245  64.456  13.259  1.00 22.31           C  
ATOM    793  C   LEU A 106      29.110  62.963  13.190  1.00 36.08           C  
ATOM    794  O   LEU A 106      28.011  62.445  13.083  1.00 44.66           O  
ATOM    795  CB  LEU A 106      28.378  64.989  14.394  1.00 20.42           C  
ATOM    796  CG  LEU A 106      28.092  66.487  14.258  1.00 21.04           C  
ATOM    797  CD1 LEU A 106      27.468  67.020  15.561  1.00 15.43           C  
ATOM    798  CD2 LEU A 106      29.410  67.195  13.962  1.00 16.97           C  
ATOM    799  N   LYS A 107      30.234  62.266  13.212  1.00 31.35           N  
ATOM    800  CA  LYS A 107      30.185  60.818  13.160  1.00 27.10           C  
ATOM    801  C   LYS A 107      30.397  60.333  14.552  1.00 20.06           C  
ATOM    802  O   LYS A 107      31.434  60.629  15.151  1.00 11.46           O  
ATOM    803  CB  LYS A 107      31.181  60.304  12.184  1.00 26.98           C  
ATOM    804  CG  LYS A 107      31.753  58.990  12.593  1.00 47.36           C  
ATOM    805  CD  LYS A 107      32.175  58.204  11.356  1.00 48.09           C  
ATOM    806  CE  LYS A 107      32.722  56.809  11.646  1.00 40.44           C  
ATOM    807  NZ  LYS A 107      33.083  56.107  10.401  1.00 84.43           N  
ATOM    808  N   LEU A 108      29.358  59.695  15.095  1.00 15.20           N  
ATOM    809  CA  LEU A 108      29.405  59.360  16.485  1.00 18.64           C  
ATOM    810  C   LEU A 108      30.193  58.203  16.874  1.00 30.75           C  
ATOM    811  O   LEU A 108      30.450  57.294  16.098  1.00 35.53           O  
ATOM    812  CB  LEU A 108      28.037  59.170  17.091  1.00 21.41           C  
ATOM    813  CG  LEU A 108      26.996  59.817  16.219  1.00 32.36           C  
ATOM    814  CD1 LEU A 108      25.997  58.765  15.738  1.00 34.40           C  
ATOM    815  CD2 LEU A 108      26.324  60.895  17.051  1.00 26.95           C  
ATOM    816  N   SER A 109      30.485  58.245  18.157  1.00 29.56           N  
ATOM    817  CA  SER A 109      31.151  57.185  18.850  1.00 31.09           C  
ATOM    818  C   SER A 109      30.250  56.008  18.634  1.00 38.62           C  
ATOM    819  O   SER A 109      30.315  55.441  17.557  1.00 37.28           O  
ATOM    820  CB  SER A 109      31.249  57.536  20.324  1.00 45.90           C  
ATOM    821  OG  SER A 109      31.930  58.775  20.494  1.00 75.81           O  
ATOM    822  N   THR A 110      29.315  55.776  19.600  1.00 45.55           N  
ATOM    823  CA  THR A 110      28.217  54.773  19.582  1.00 46.50           C  
ATOM    824  C   THR A 110      27.114  55.223  18.586  1.00 49.64           C  
ATOM    825  O   THR A 110      26.898  56.429  18.387  1.00 57.70           O  
ATOM    826  CB  THR A 110      27.589  54.739  20.994  1.00 86.69           C  
ATOM    827  OG1 THR A 110      27.105  56.040  21.337  1.00 91.75           O  
ATOM    828  CG2 THR A 110      28.659  54.330  22.007  1.00100.00           C  
ATOM    829  N   ALA A 111      26.401  54.296  17.947  1.00 34.59           N  
ATOM    830  CA  ALA A 111      25.335  54.689  16.998  1.00 30.01           C  
ATOM    831  C   ALA A 111      23.981  54.767  17.679  1.00 40.54           C  
ATOM    832  O   ALA A 111      23.619  53.884  18.478  1.00 41.82           O  
ATOM    833  CB  ALA A 111      25.230  53.856  15.732  1.00 27.93           C  
ATOM    834  N   ALA A 112      23.257  55.862  17.362  1.00 35.33           N  
ATOM    835  CA  ALA A 112      21.963  56.171  17.935  1.00 33.69           C  
ATOM    836  C   ALA A 112      20.935  55.233  17.477  1.00 30.01           C  
ATOM    837  O   ALA A 112      20.849  54.972  16.280  1.00 30.23           O  
ATOM    838  CB  ALA A 112      21.504  57.521  17.497  1.00 36.78           C  
ATOM    839  N   SER A 113      20.142  54.770  18.435  1.00 24.40           N  
ATOM    840  CA  SER A 113      19.093  53.814  18.145  1.00 26.94           C  
ATOM    841  C   SER A 113      17.880  54.494  17.559  1.00 33.00           C  
ATOM    842  O   SER A 113      17.224  55.316  18.195  1.00 43.39           O  
ATOM    843  CB  SER A 113      18.720  53.030  19.381  1.00 37.74           C  
ATOM    844  OG  SER A 113      19.670  53.257  20.398  1.00 61.83           O  
ATOM    845  N   PHE A 114      17.543  54.196  16.347  1.00 13.61           N  
ATOM    846  CA  PHE A 114      16.420  54.920  15.907  1.00  8.19           C  
ATOM    847  C   PHE A 114      15.183  54.605  16.691  1.00 26.08           C  
ATOM    848  O   PHE A 114      15.238  53.843  17.626  1.00 35.58           O  
ATOM    849  CB  PHE A 114      16.295  54.752  14.450  1.00  9.78           C  
ATOM    850  CG  PHE A 114      17.187  55.774  13.933  1.00 13.55           C  
ATOM    851  CD1 PHE A 114      17.811  56.619  14.860  1.00 12.56           C  
ATOM    852  CD2 PHE A 114      17.446  55.904  12.565  1.00 19.72           C  
ATOM    853  CE1 PHE A 114      18.694  57.613  14.429  1.00 14.59           C  
ATOM    854  CE2 PHE A 114      18.330  56.905  12.141  1.00 24.59           C  
ATOM    855  CZ  PHE A 114      18.954  57.760  13.061  1.00 16.15           C  
ATOM    856  N   SER A 115      14.047  55.174  16.359  1.00 24.98           N  
ATOM    857  CA  SER A 115      12.868  54.883  17.167  1.00 25.03           C  
ATOM    858  C   SER A 115      11.702  55.591  16.610  1.00 28.57           C  
ATOM    859  O   SER A 115      11.827  56.148  15.547  1.00 35.24           O  
ATOM    860  CB  SER A 115      13.072  55.405  18.597  1.00 29.92           C  
ATOM    861  OG  SER A 115      12.065  56.354  18.938  1.00 48.73           O  
ATOM    862  N   GLN A 116      10.626  55.669  17.359  1.00 24.78           N  
ATOM    863  CA  GLN A 116       9.501  56.454  16.872  1.00 32.93           C  
ATOM    864  C   GLN A 116       9.893  57.926  16.875  1.00 27.83           C  
ATOM    865  O   GLN A 116       9.706  58.742  15.917  1.00 33.84           O  
ATOM    866  CB  GLN A 116       8.321  56.346  17.858  1.00 41.66           C  
ATOM    867  CG  GLN A 116       7.137  55.431  17.442  1.00 80.62           C  
ATOM    868  CD  GLN A 116       5.913  55.642  18.353  1.00100.00           C  
ATOM    869  OE1 GLN A 116       4.748  55.647  17.886  1.00100.00           O  
ATOM    870  NE2 GLN A 116       6.169  55.894  19.643  1.00 62.55           N  
ATOM    871  N   THR A 117      10.388  58.281  18.024  1.00  9.01           N  
ATOM    872  CA  THR A 117      10.786  59.629  18.169  1.00 11.62           C  
ATOM    873  C   THR A 117      12.186  59.877  17.734  1.00 20.02           C  
ATOM    874  O   THR A 117      12.628  61.032  17.872  1.00 28.30           O  
ATOM    875  CB  THR A 117      10.723  60.042  19.599  1.00 15.34           C  
ATOM    876  OG1 THR A 117      11.905  59.565  20.181  1.00 13.71           O  
ATOM    877  CG2 THR A 117       9.557  59.312  20.153  1.00 14.10           C  
ATOM    878  N   VAL A 118      12.862  58.828  17.222  1.00  8.29           N  
ATOM    879  CA  VAL A 118      14.262  58.942  16.795  1.00  7.57           C  
ATOM    880  C   VAL A 118      14.613  58.436  15.396  1.00 12.04           C  
ATOM    881  O   VAL A 118      14.695  57.227  15.083  1.00  3.00           O  
ATOM    882  CB  VAL A 118      15.218  58.421  17.831  1.00 13.66           C  
ATOM    883  CG1 VAL A 118      16.506  58.040  17.136  1.00 16.27           C  
ATOM    884  CG2 VAL A 118      15.443  59.471  18.901  1.00 11.56           C  
ATOM    885  N   SER A 119      14.873  59.393  14.535  1.00 17.17           N  
ATOM    886  CA  SER A 119      15.213  59.044  13.189  1.00 19.82           C  
ATOM    887  C   SER A 119      15.780  60.196  12.383  1.00 31.68           C  
ATOM    888  O   SER A 119      16.129  61.236  12.915  1.00 36.66           O  
ATOM    889  CB  SER A 119      14.121  58.330  12.459  1.00 26.51           C  
ATOM    890  OG  SER A 119      13.136  59.279  12.078  1.00 48.70           O  
ATOM    891  N   ALA A 120      15.901  59.976  11.095  1.00 21.86           N  
ATOM    892  CA  ALA A 120      16.584  60.873  10.253  1.00 19.08           C  
ATOM    893  C   ALA A 120      15.756  61.530   9.186  1.00 26.58           C  
ATOM    894  O   ALA A 120      14.712  61.042   8.727  1.00 24.16           O  
ATOM    895  CB  ALA A 120      17.730  60.077   9.617  1.00 17.89           C  
ATOM    896  N   VAL A 121      16.303  62.642   8.736  1.00 24.27           N  
ATOM    897  CA  VAL A 121      15.723  63.433   7.677  1.00 22.44           C  
ATOM    898  C   VAL A 121      16.253  62.959   6.340  1.00 26.66           C  
ATOM    899  O   VAL A 121      17.182  62.180   6.251  1.00 30.01           O  
ATOM    900  CB  VAL A 121      16.174  64.836   7.953  1.00 26.40           C  
ATOM    901  CG1 VAL A 121      17.657  64.718   8.256  1.00 30.54           C  
ATOM    902  CG2 VAL A 121      15.958  65.734   6.760  1.00 24.05           C  
ATOM    903  N   CYS A 122      15.657  63.410   5.294  1.00 26.69           N  
ATOM    904  CA  CYS A 122      16.105  63.030   3.966  1.00 30.91           C  
ATOM    905  C   CYS A 122      16.952  64.129   3.372  1.00 34.95           C  
ATOM    906  O   CYS A 122      16.699  65.323   3.582  1.00 33.89           O  
ATOM    907  CB  CYS A 122      14.938  62.691   2.991  1.00 32.34           C  
ATOM    908  SG  CYS A 122      13.849  61.366   3.609  1.00 34.67           S  
ATOM    909  N   LEU A 123      17.939  63.740   2.594  1.00 25.89           N  
ATOM    910  CA  LEU A 123      18.760  64.752   2.032  1.00 24.05           C  
ATOM    911  C   LEU A 123      18.474  64.907   0.631  1.00 27.11           C  
ATOM    912  O   LEU A 123      18.192  63.911   0.018  1.00 29.96           O  
ATOM    913  CB  LEU A 123      20.186  64.373   2.186  1.00 26.97           C  
ATOM    914  CG  LEU A 123      20.500  64.511   3.644  1.00 34.41           C  
ATOM    915  CD1 LEU A 123      21.929  64.062   3.964  1.00 26.05           C  
ATOM    916  CD2 LEU A 123      20.269  65.977   3.987  1.00 47.22           C  
ATOM    917  N   PRO A 124      18.564  66.154   0.164  1.00 23.58           N  
ATOM    918  CA  PRO A 124      18.318  66.541  -1.217  1.00 24.71           C  
ATOM    919  C   PRO A 124      19.463  66.029  -2.108  1.00 33.49           C  
ATOM    920  O   PRO A 124      20.449  65.445  -1.631  1.00 37.90           O  
ATOM    921  CB  PRO A 124      18.415  68.069  -1.191  1.00 23.15           C  
ATOM    922  CG  PRO A 124      19.237  68.415   0.046  1.00 21.48           C  
ATOM    923  CD  PRO A 124      19.443  67.134   0.826  1.00 17.08           C  
ATOM    924  N   SER A 125      19.312  66.234  -3.389  1.00 20.96           N  
ATOM    925  CA  SER A 125      20.328  65.912  -4.331  1.00 19.17           C  
ATOM    926  C   SER A 125      20.795  67.233  -4.740  1.00 36.18           C  
ATOM    927  O   SER A 125      20.009  68.161  -4.724  1.00 44.01           O  
ATOM    928  CB  SER A 125      19.781  65.262  -5.576  1.00 20.73           C  
ATOM    929  OG  SER A 125      19.175  66.255  -6.368  1.00 56.66           O  
ATOM    930  N   ALA A 126      22.033  67.349  -5.112  1.00 37.79           N  
ATOM    931  CA  ALA A 126      22.483  68.652  -5.526  1.00 37.14           C  
ATOM    932  C   ALA A 126      21.478  69.204  -6.496  1.00 42.90           C  
ATOM    933  O   ALA A 126      21.129  70.400  -6.459  1.00 48.41           O  
ATOM    934  CB  ALA A 126      23.837  68.542  -6.164  1.00 37.23           C  
ATOM    935  N   SER A 127      20.977  68.265  -7.307  1.00 34.76           N  
ATOM    936  CA  SER A 127      20.013  68.536  -8.353  1.00 32.50           C  
ATOM    937  C   SER A 127      18.658  69.125  -7.856  1.00 34.16           C  
ATOM    938  O   SER A 127      17.981  69.913  -8.545  1.00 30.66           O  
ATOM    939  CB  SER A 127      19.856  67.328  -9.247  1.00 26.66           C  
ATOM    940  OG  SER A 127      18.486  67.177  -9.541  1.00 70.89           O  
ATOM    941  N   ASP A 128      18.270  68.770  -6.638  1.00 24.84           N  
ATOM    942  CA  ASP A 128      17.017  69.251  -6.140  1.00 24.72           C  
ATOM    943  C   ASP A 128      16.811  70.729  -6.322  1.00 28.82           C  
ATOM    944  O   ASP A 128      17.781  71.473  -6.458  1.00 27.19           O  
ATOM    945  CB  ASP A 128      16.640  68.652  -4.801  1.00 25.57           C  
ATOM    946  CG  ASP A 128      16.507  67.199  -5.051  1.00 28.50           C  
ATOM    947  OD1 ASP A 128      16.429  66.344  -4.176  1.00 29.79           O  
ATOM    948  OD2 ASP A 128      16.530  66.959  -6.354  1.00 42.83           O  
ATOM    949  N   ASP A 129      15.542  71.102  -6.442  1.00 25.03           N  
ATOM    950  CA  ASP A 129      15.181  72.468  -6.706  1.00 27.86           C  
ATOM    951  C   ASP A 129      13.955  72.914  -5.981  1.00 41.82           C  
ATOM    952  O   ASP A 129      12.807  72.779  -6.403  1.00 47.41           O  
ATOM    953  CB  ASP A 129      14.879  72.722  -8.167  1.00 30.71           C  
ATOM    954  CG  ASP A 129      14.407  74.128  -8.345  1.00 56.86           C  
ATOM    955  OD1 ASP A 129      15.188  75.073  -8.408  1.00 66.74           O  
ATOM    956  OD2 ASP A 129      13.089  74.239  -8.299  1.00 54.67           O  
ATOM    957  N   PHE A 130      14.209  73.505  -4.901  1.00 36.16           N  
ATOM    958  CA  PHE A 130      13.153  73.961  -4.118  1.00 33.81           C  
ATOM    959  C   PHE A 130      12.910  75.340  -4.468  1.00 30.65           C  
ATOM    960  O   PHE A 130      13.614  76.256  -4.030  1.00 28.36           O  
ATOM    961  CB  PHE A 130      13.584  73.861  -2.688  1.00 40.43           C  
ATOM    962  CG  PHE A 130      14.112  72.468  -2.467  1.00 45.89           C  
ATOM    963  CD1 PHE A 130      15.379  72.104  -2.933  1.00 52.16           C  
ATOM    964  CD2 PHE A 130      13.301  71.514  -1.848  1.00 45.85           C  
ATOM    965  CE1 PHE A 130      15.857  70.810  -2.742  1.00 55.50           C  
ATOM    966  CE2 PHE A 130      13.755  70.217  -1.648  1.00 50.35           C  
ATOM    967  CZ  PHE A 130      15.038  69.885  -2.088  1.00 53.20           C  
ATOM    968  N   ALA A 131      11.938  75.449  -5.307  1.00 23.34           N  
ATOM    969  CA  ALA A 131      11.497  76.718  -5.750  1.00 18.92           C  
ATOM    970  C   ALA A 131      11.346  77.643  -4.642  1.00 26.09           C  
ATOM    971  O   ALA A 131      10.971  77.235  -3.530  1.00 18.84           O  
ATOM    972  CB  ALA A 131      10.071  76.593  -6.112  1.00 18.69           C  
ATOM    973  N   ALA A 132      11.472  78.913  -5.044  1.00 33.29           N  
ATOM    974  CA  ALA A 132      11.234  80.076  -4.191  1.00 33.13           C  
ATOM    975  C   ALA A 132       9.747  80.162  -3.814  1.00 30.27           C  
ATOM    976  O   ALA A 132       8.841  79.691  -4.504  1.00 31.25           O  
ATOM    977  CB  ALA A 132      11.668  81.323  -4.918  1.00 34.01           C  
ATOM    978  N   GLY A 133       9.457  80.679  -2.674  1.00 21.82           N  
ATOM    979  CA  GLY A 133       8.077  80.623  -2.322  1.00 24.42           C  
ATOM    980  C   GLY A 133       7.658  79.254  -1.735  1.00 33.26           C  
ATOM    981  O   GLY A 133       6.468  79.005  -1.503  1.00 39.76           O  
ATOM    982  N   THR A 134       8.621  78.351  -1.447  1.00 22.97           N  
ATOM    983  CA  THR A 134       8.185  77.106  -0.876  1.00 15.78           C  
ATOM    984  C   THR A 134       7.946  77.119   0.594  1.00 21.25           C  
ATOM    985  O   THR A 134       8.675  77.712   1.430  1.00 23.42           O  
ATOM    986  CB  THR A 134       8.799  75.804  -1.347  1.00 22.73           C  
ATOM    987  OG1 THR A 134       8.963  75.727  -2.773  1.00 12.96           O  
ATOM    988  CG2 THR A 134       7.859  74.712  -0.862  1.00 31.05           C  
ATOM    989  N   THR A 135       6.889  76.482   0.946  1.00 17.21           N  
ATOM    990  CA  THR A 135       6.664  76.480   2.342  1.00 21.47           C  
ATOM    991  C   THR A 135       7.525  75.437   3.007  1.00 26.62           C  
ATOM    992  O   THR A 135       7.511  74.276   2.579  1.00 31.30           O  
ATOM    993  CB  THR A 135       5.151  76.431   2.667  1.00 30.13           C  
ATOM    994  OG1 THR A 135       4.578  77.573   2.076  1.00 32.35           O  
ATOM    995  CG2 THR A 135       4.850  76.398   4.178  1.00  3.00           C  
ATOM    996  N   CYS A 136       8.323  75.883   4.001  1.00 19.27           N  
ATOM    997  CA  CYS A 136       9.177  74.979   4.758  1.00 17.84           C  
ATOM    998  C   CYS A 136       9.001  75.114   6.235  1.00 24.67           C  
ATOM    999  O   CYS A 136       8.215  75.909   6.745  1.00 22.12           O  
ATOM   1000  CB  CYS A 136      10.619  74.908   4.296  1.00 15.35           C  
ATOM   1001  SG  CYS A 136      10.556  74.627   2.527  1.00 22.39           S  
ATOM   1002  N   VAL A 137       9.720  74.317   6.942  1.00 20.62           N  
ATOM   1003  CA  VAL A 137       9.537  74.349   8.352  1.00 19.57           C  
ATOM   1004  C   VAL A 137      10.894  74.331   8.984  1.00 27.12           C  
ATOM   1005  O   VAL A 137      11.806  73.639   8.482  1.00 32.69           O  
ATOM   1006  CB  VAL A 137       8.816  73.039   8.686  1.00 20.80           C  
ATOM   1007  CG1 VAL A 137       8.255  72.940  10.084  1.00 18.36           C  
ATOM   1008  CG2 VAL A 137       7.783  72.693   7.648  1.00 18.86           C  
ATOM   1009  N   THR A 138      10.999  75.099  10.053  1.00 14.27           N  
ATOM   1010  CA  THR A 138      12.167  75.241  10.880  1.00 13.43           C  
ATOM   1011  C   THR A 138      11.669  74.962  12.287  1.00 30.74           C  
ATOM   1012  O   THR A 138      10.568  75.401  12.683  1.00 37.21           O  
ATOM   1013  CB  THR A 138      12.868  76.652  10.753  1.00 36.55           C  
ATOM   1014  OG1 THR A 138      13.967  76.860  11.639  1.00 50.60           O  
ATOM   1015  CG2 THR A 138      11.903  77.791  11.023  1.00 52.68           C  
ATOM   1016  N   THR A 139      12.459  74.208  13.035  1.00 24.06           N  
ATOM   1017  CA  THR A 139      12.110  73.870  14.382  1.00 18.03           C  
ATOM   1018  C   THR A 139      13.277  73.994  15.303  1.00 19.09           C  
ATOM   1019  O   THR A 139      14.438  73.811  14.940  1.00 22.05           O  
ATOM   1020  CB  THR A 139      11.594  72.439  14.439  1.00 34.32           C  
ATOM   1021  OG1 THR A 139      12.451  71.485  13.777  1.00 17.25           O  
ATOM   1022  CG2 THR A 139      10.210  72.472  13.830  1.00 45.15           C  
ATOM   1023  N   GLY A 140      12.981  74.292  16.523  1.00  8.29           N  
ATOM   1024  CA  GLY A 140      14.064  74.330  17.418  1.00  6.13           C  
ATOM   1025  C   GLY A 140      13.624  74.838  18.746  1.00 22.60           C  
ATOM   1026  O   GLY A 140      12.412  74.883  19.097  1.00 23.78           O  
ATOM   1027  N   TRP A 141      14.672  75.214  19.462  1.00 19.60           N  
ATOM   1028  CA  TRP A 141      14.583  75.874  20.712  1.00 18.68           C  
ATOM   1029  C   TRP A 141      15.363  77.157  20.614  1.00 29.09           C  
ATOM   1030  O   TRP A 141      15.794  77.673  21.625  1.00 31.89           O  
ATOM   1031  CB  TRP A 141      15.064  75.069  21.909  1.00 19.19           C  
ATOM   1032  CG  TRP A 141      14.502  73.685  22.018  1.00 20.42           C  
ATOM   1033  CD1 TRP A 141      13.442  73.293  22.764  1.00 23.73           C  
ATOM   1034  CD2 TRP A 141      15.019  72.527  21.420  1.00 17.47           C  
ATOM   1035  NE1 TRP A 141      13.287  71.954  22.652  1.00 19.41           N  
ATOM   1036  CE2 TRP A 141      14.204  71.474  21.802  1.00 14.96           C  
ATOM   1037  CE3 TRP A 141      16.090  72.313  20.562  1.00 21.21           C  
ATOM   1038  CZ2 TRP A 141      14.404  70.207  21.362  1.00 13.44           C  
ATOM   1039  CZ3 TRP A 141      16.319  71.032  20.101  1.00 24.09           C  
ATOM   1040  CH2 TRP A 141      15.465  69.997  20.513  1.00 24.12           C  
ATOM   1041  N   GLY A 142      15.562  77.675  19.381  1.00 31.00           N  
ATOM   1042  CA  GLY A 142      16.216  78.950  19.238  1.00 28.39           C  
ATOM   1043  C   GLY A 142      15.548  79.991  20.202  1.00 35.35           C  
ATOM   1044  O   GLY A 142      16.170  80.538  21.089  1.00 32.46           O  
ATOM   1045  N   LEU A 143      14.249  80.255  20.094  1.00 35.36           N  
ATOM   1046  CA  LEU A 143      13.642  81.259  20.988  1.00 32.56           C  
ATOM   1047  C   LEU A 143      14.048  81.189  22.428  1.00 37.71           C  
ATOM   1048  O   LEU A 143      13.812  82.162  23.127  1.00 43.19           O  
ATOM   1049  CB  LEU A 143      12.106  81.369  20.876  1.00 32.92           C  
ATOM   1050  CG  LEU A 143      11.608  81.346  19.416  1.00 38.15           C  
ATOM   1051  CD1 LEU A 143      10.108  81.084  19.300  1.00 37.33           C  
ATOM   1052  CD2 LEU A 143      11.980  82.616  18.678  1.00 32.04           C  
ATOM   1053  N   THR A 144      14.612  80.051  22.880  1.00 38.35           N  
ATOM   1054  CA  THR A 144      15.034  79.814  24.279  1.00 44.13           C  
ATOM   1055  C   THR A 144      16.293  80.550  24.711  1.00 57.92           C  
ATOM   1056  O   THR A 144      16.615  80.629  25.918  1.00 51.69           O  
ATOM   1057  CB  THR A 144      15.229  78.332  24.580  1.00 87.60           C  
ATOM   1058  OG1 THR A 144      16.535  77.917  24.180  1.00 98.62           O  
ATOM   1059  CG2 THR A 144      14.144  77.522  23.879  1.00100.00           C  
ATOM   1060  N   ARG A 145      17.003  81.097  23.705  1.00 70.01           N  
ATOM   1061  CA  ARG A 145      18.197  81.945  23.890  1.00 77.91           C  
ATOM   1062  C   ARG A 145      17.806  83.160  24.751  1.00 86.57           C  
ATOM   1063  O   ARG A 145      18.586  84.077  25.071  1.00 84.53           O  
ATOM   1064  CB  ARG A 145      18.778  82.481  22.566  1.00 85.18           C  
ATOM   1065  CG  ARG A 145      18.696  81.543  21.369  1.00100.00           C  
ATOM   1066  CD  ARG A 145      18.191  82.240  20.097  1.00100.00           C  
ATOM   1067  NE  ARG A 145      18.490  81.479  18.875  1.00100.00           N  
ATOM   1068  CZ  ARG A 145      17.856  81.616  17.703  1.00100.00           C  
ATOM   1069  NH1 ARG A 145      16.854  82.498  17.531  1.00 86.14           N  
ATOM   1070  NH2 ARG A 145      18.258  80.853  16.679  1.00 81.75           N  
ATOM   1071  N   TYR A 146      16.530  83.131  25.043  1.00 82.15           N  
ATOM   1072  CA  TYR A 146      15.817  84.023  25.842  1.00 79.42           C  
ATOM   1073  C   TYR A 146      15.761  83.276  27.110  1.00 91.29           C  
ATOM   1074  O   TYR A 146      15.154  82.206  27.218  1.00 93.62           O  
ATOM   1075  CB  TYR A 146      14.542  84.315  25.071  1.00 77.22           C  
ATOM   1076  CG  TYR A 146      15.108  84.977  23.854  1.00 81.43           C  
ATOM   1077  CD1 TYR A 146      15.533  84.228  22.754  1.00 84.53           C  
ATOM   1078  CD2 TYR A 146      15.476  86.324  23.896  1.00 82.84           C  
ATOM   1079  CE1 TYR A 146      16.166  84.819  21.661  1.00 87.95           C  
ATOM   1080  CE2 TYR A 146      16.085  86.947  22.807  1.00 83.82           C  
ATOM   1081  CZ  TYR A 146      16.432  86.190  21.687  1.00 95.15           C  
ATOM   1082  OH  TYR A 146      17.024  86.797  20.612  1.00100.00           O  
ATOM   1083  N   THR A 147      16.667  83.725  27.951  1.00 92.01           N  
ATOM   1084  CA  THR A 147      16.925  83.105  29.218  1.00 94.90           C  
ATOM   1085  C   THR A 147      15.975  83.638  30.288  1.00100.00           C  
ATOM   1086  O   THR A 147      15.377  82.874  31.085  1.00 98.96           O  
ATOM   1087  CB  THR A 147      18.439  83.246  29.514  1.00100.00           C  
ATOM   1088  OG1 THR A 147      19.149  82.274  28.749  1.00 99.88           O  
ATOM   1089  CG2 THR A 147      18.745  83.109  31.002  1.00100.00           C  
ATOM   1090  N   ASN A 148      15.808  84.968  30.210  1.00100.00           N  
ATOM   1091  CA  ASN A 148      14.926  85.777  31.048  1.00100.00           C  
ATOM   1092  C   ASN A 148      13.670  86.118  30.235  1.00100.00           C  
ATOM   1093  O   ASN A 148      12.636  86.538  30.775  1.00100.00           O  
ATOM   1094  CB  ASN A 148      15.649  87.053  31.563  1.00100.00           C  
ATOM   1095  CG  ASN A 148      16.217  87.928  30.440  1.00100.00           C  
ATOM   1096  OD1 ASN A 148      16.798  87.410  29.441  1.00100.00           O  
ATOM   1097  ND2 ASN A 148      16.044  89.257  30.600  1.00100.00           N  
ATOM   1098  N   ALA A 149      13.850  85.924  28.907  1.00 98.23           N  
ATOM   1099  CA  ALA A 149      12.890  86.039  27.797  1.00 99.16           C  
ATOM   1100  C   ALA A 149      12.725  84.582  27.338  1.00100.00           C  
ATOM   1101  O   ALA A 149      13.674  83.830  27.570  1.00100.00           O  
ATOM   1102  CB  ALA A 149      13.520  86.895  26.702  1.00100.00           C  
ATOM   1103  N   ASN A 150      11.590  84.085  26.780  1.00100.00           N  
ATOM   1104  CA  ASN A 150      11.657  82.618  26.560  1.00100.00           C  
ATOM   1105  C   ASN A 150      10.906  81.902  25.445  1.00100.00           C  
ATOM   1106  O   ASN A 150      11.515  81.336  24.525  1.00100.00           O  
ATOM   1107  CB  ASN A 150      11.454  81.767  27.858  1.00100.00           C  
ATOM   1108  CG  ASN A 150      11.435  82.526  29.181  1.00100.00           C  
ATOM   1109  OD1 ASN A 150      12.253  82.215  30.109  1.00100.00           O  
ATOM   1110  ND2 ASN A 150      10.465  83.466  29.298  1.00100.00           N  
ATOM   1111  N   THR A 151       9.606  81.752  25.667  1.00 99.04           N  
ATOM   1112  CA  THR A 151       8.725  80.989  24.790  1.00100.00           C  
ATOM   1113  C   THR A 151       8.384  79.547  25.229  1.00100.00           C  
ATOM   1114  O   THR A 151       7.387  79.367  25.951  1.00100.00           O  
ATOM   1115  CB  THR A 151       8.502  81.393  23.305  1.00100.00           C  
ATOM   1116  OG1 THR A 151       8.334  82.818  23.175  1.00100.00           O  
ATOM   1117  CG2 THR A 151       7.274  80.626  22.769  1.00 95.20           C  
ATOM   1118  N   PRO A 152       9.211  78.527  24.845  1.00 97.97           N  
ATOM   1119  CA  PRO A 152       8.930  77.146  25.258  1.00 95.40           C  
ATOM   1120  C   PRO A 152      10.206  76.326  25.425  1.00 93.94           C  
ATOM   1121  O   PRO A 152      11.088  76.327  24.535  1.00100.00           O  
ATOM   1122  CB  PRO A 152       8.202  76.522  24.068  1.00 96.66           C  
ATOM   1123  CG  PRO A 152       8.802  77.236  22.863  1.00100.00           C  
ATOM   1124  CD  PRO A 152       9.370  78.560  23.361  1.00 98.42           C  
ATOM   1125  N   ASP A 153      10.279  75.571  26.543  1.00 72.64           N  
ATOM   1126  CA  ASP A 153      11.401  74.689  26.796  1.00 60.52           C  
ATOM   1127  C   ASP A 153      11.313  73.652  25.715  1.00 53.08           C  
ATOM   1128  O   ASP A 153      12.264  73.038  25.296  1.00 55.31           O  
ATOM   1129  CB  ASP A 153      11.164  74.054  28.150  1.00 59.17           C  
ATOM   1130  CG  ASP A 153      10.276  74.925  29.003  1.00 67.38           C  
ATOM   1131  OD1 ASP A 153      10.655  75.930  29.575  1.00 74.11           O  
ATOM   1132  OD2 ASP A 153       9.071  74.452  29.126  1.00 75.23           O  
ATOM   1133  N   ARG A 154      10.110  73.602  25.201  1.00 43.30           N  
ATOM   1134  CA  ARG A 154       9.643  72.720  24.184  1.00 41.34           C  
ATOM   1135  C   ARG A 154       9.776  73.167  22.738  1.00 32.70           C  
ATOM   1136  O   ARG A 154       9.481  74.283  22.287  1.00 30.58           O  
ATOM   1137  CB  ARG A 154       8.229  72.322  24.522  1.00 45.84           C  
ATOM   1138  CG  ARG A 154       8.115  72.056  26.024  1.00 54.09           C  
ATOM   1139  CD  ARG A 154       6.748  72.370  26.618  1.00 46.40           C  
ATOM   1140  NE  ARG A 154       5.649  71.765  25.871  1.00 36.49           N  
ATOM   1141  CZ  ARG A 154       4.640  71.100  26.450  1.00 66.17           C  
ATOM   1142  NH1 ARG A 154       3.663  70.560  25.677  1.00 19.72           N  
ATOM   1143  NH2 ARG A 154       4.618  70.973  27.826  1.00 21.99           N  
ATOM   1144  N   LEU A 155      10.165  72.205  21.988  1.00 18.20           N  
ATOM   1145  CA  LEU A 155      10.370  72.416  20.634  1.00 18.33           C  
ATOM   1146  C   LEU A 155       9.221  73.184  20.015  1.00 20.77           C  
ATOM   1147  O   LEU A 155       8.089  72.779  20.153  1.00 18.09           O  
ATOM   1148  CB  LEU A 155      10.588  71.021  19.990  1.00 17.64           C  
ATOM   1149  CG  LEU A 155      10.788  70.974  18.462  1.00 18.59           C  
ATOM   1150  CD1 LEU A 155      11.827  71.975  18.024  1.00 24.41           C  
ATOM   1151  CD2 LEU A 155      11.374  69.636  18.152  1.00 11.55           C  
ATOM   1152  N   GLN A 156       9.550  74.278  19.311  1.00 19.00           N  
ATOM   1153  CA  GLN A 156       8.587  75.079  18.558  1.00 21.23           C  
ATOM   1154  C   GLN A 156       8.766  74.772  17.093  1.00 28.95           C  
ATOM   1155  O   GLN A 156       9.797  74.225  16.688  1.00 28.92           O  
ATOM   1156  CB  GLN A 156       8.851  76.590  18.607  1.00 21.49           C  
ATOM   1157  CG  GLN A 156       8.566  77.272  19.939  1.00 18.10           C  
ATOM   1158  CD  GLN A 156       7.140  77.153  20.269  1.00 39.85           C  
ATOM   1159  OE1 GLN A 156       6.292  77.693  19.541  1.00 54.52           O  
ATOM   1160  NE2 GLN A 156       6.874  76.346  21.284  1.00  6.03           N  
ATOM   1161  N   GLN A 157       7.819  75.249  16.292  1.00 18.96           N  
ATOM   1162  CA  GLN A 157       7.929  75.043  14.889  1.00 21.51           C  
ATOM   1163  C   GLN A 157       7.505  76.276  14.163  1.00 24.72           C  
ATOM   1164  O   GLN A 157       6.899  77.127  14.751  1.00 22.07           O  
ATOM   1165  CB  GLN A 157       7.085  73.842  14.420  1.00 25.53           C  
ATOM   1166  CG  GLN A 157       5.561  74.110  14.392  1.00 38.86           C  
ATOM   1167  CD  GLN A 157       4.690  72.855  14.407  1.00 49.11           C  
ATOM   1168  OE1 GLN A 157       5.189  71.702  14.432  1.00 35.19           O  
ATOM   1169  NE2 GLN A 157       3.373  73.079  14.277  1.00 55.36           N  
ATOM   1170  N   ALA A 158       7.782  76.344  12.869  1.00 19.53           N  
ATOM   1171  CA  ALA A 158       7.354  77.473  12.101  1.00 17.36           C  
ATOM   1172  C   ALA A 158       7.332  77.186  10.598  1.00 25.58           C  
ATOM   1173  O   ALA A 158       8.120  76.374  10.033  1.00 21.70           O  
ATOM   1174  CB  ALA A 158       8.227  78.644  12.445  1.00 19.47           C  
ATOM   1175  N   SER A 159       6.399  77.830   9.919  1.00 30.77           N  
ATOM   1176  CA  SER A 159       6.271  77.582   8.498  1.00 34.35           C  
ATOM   1177  C   SER A 159       6.647  78.764   7.609  1.00 37.84           C  
ATOM   1178  O   SER A 159       5.880  79.690   7.415  1.00 45.32           O  
ATOM   1179  CB  SER A 159       4.929  76.958   8.163  1.00 36.72           C  
ATOM   1180  OG  SER A 159       4.274  76.617   9.375  1.00 52.79           O  
ATOM   1181  N   LEU A 160       7.839  78.739   7.065  1.00 21.64           N  
ATOM   1182  CA  LEU A 160       8.213  79.819   6.247  1.00 15.76           C  
ATOM   1183  C   LEU A 160       8.622  79.456   4.871  1.00 15.62           C  
ATOM   1184  O   LEU A 160       8.876  78.324   4.554  1.00 16.03           O  
ATOM   1185  CB  LEU A 160       9.100  80.832   6.937  1.00 16.36           C  
ATOM   1186  CG  LEU A 160      10.485  80.334   7.158  1.00 17.66           C  
ATOM   1187  CD1 LEU A 160      10.761  80.371   8.649  1.00 10.14           C  
ATOM   1188  CD2 LEU A 160      10.563  78.909   6.676  1.00 19.83           C  
ATOM   1189  N   PRO A 161       8.699  80.444   4.053  1.00 12.62           N  
ATOM   1190  CA  PRO A 161       8.939  80.171   2.680  1.00 10.55           C  
ATOM   1191  C   PRO A 161      10.279  80.452   2.179  1.00 25.94           C  
ATOM   1192  O   PRO A 161      10.984  81.416   2.550  1.00 31.27           O  
ATOM   1193  CB  PRO A 161       8.038  81.128   1.917  1.00  8.39           C  
ATOM   1194  CG  PRO A 161       7.647  82.231   2.900  1.00  9.79           C  
ATOM   1195  CD  PRO A 161       7.979  81.738   4.273  1.00  6.60           C  
ATOM   1196  N   LEU A 162      10.532  79.663   1.192  1.00 26.11           N  
ATOM   1197  CA  LEU A 162      11.724  79.783   0.434  1.00 31.27           C  
ATOM   1198  C   LEU A 162      11.815  81.163  -0.222  1.00 40.74           C  
ATOM   1199  O   LEU A 162      10.791  81.746  -0.612  1.00 44.89           O  
ATOM   1200  CB  LEU A 162      11.706  78.652  -0.610  1.00 30.44           C  
ATOM   1201  CG  LEU A 162      12.195  77.439   0.122  1.00 37.55           C  
ATOM   1202  CD1 LEU A 162      13.156  76.664  -0.782  1.00 42.96           C  
ATOM   1203  CD2 LEU A 162      12.897  77.921   1.425  1.00 25.45           C  
ATOM   1204  N   LEU A 163      13.050  81.662  -0.370  1.00 33.36           N  
ATOM   1205  CA  LEU A 163      13.329  82.947  -1.015  1.00 29.17           C  
ATOM   1206  C   LEU A 163      14.228  82.848  -2.251  1.00 31.13           C  
ATOM   1207  O   LEU A 163      14.964  81.887  -2.420  1.00 38.00           O  
ATOM   1208  CB  LEU A 163      13.933  83.907   0.028  1.00 27.33           C  
ATOM   1209  CG  LEU A 163      12.816  84.537   0.864  1.00 27.86           C  
ATOM   1210  CD1 LEU A 163      13.346  85.321   2.064  1.00 21.53           C  
ATOM   1211  CD2 LEU A 163      12.002  85.454  -0.049  1.00 39.15           C  
ATOM   1212  N   SER A 164      14.177  83.831  -3.136  1.00 26.39           N  
ATOM   1213  CA  SER A 164      15.143  83.859  -4.246  1.00 28.72           C  
ATOM   1214  C   SER A 164      16.434  84.354  -3.618  1.00 35.33           C  
ATOM   1215  O   SER A 164      16.429  85.154  -2.644  1.00 30.69           O  
ATOM   1216  CB  SER A 164      14.815  84.821  -5.391  1.00 33.57           C  
ATOM   1217  OG  SER A 164      14.909  86.189  -4.954  1.00 28.23           O  
ATOM   1218  N   ASN A 165      17.552  83.883  -4.102  1.00 36.10           N  
ATOM   1219  CA  ASN A 165      18.710  84.397  -3.436  1.00 38.07           C  
ATOM   1220  C   ASN A 165      18.813  85.887  -3.637  1.00 41.09           C  
ATOM   1221  O   ASN A 165      19.388  86.622  -2.850  1.00 42.69           O  
ATOM   1222  CB  ASN A 165      19.982  83.618  -3.676  1.00 30.83           C  
ATOM   1223  CG  ASN A 165      20.119  82.627  -2.580  1.00 46.03           C  
ATOM   1224  OD1 ASN A 165      21.207  82.082  -2.364  1.00 54.53           O  
ATOM   1225  ND2 ASN A 165      19.019  82.465  -1.833  1.00 57.16           N  
ATOM   1226  N   THR A 166      18.152  86.332  -4.671  1.00 31.27           N  
ATOM   1227  CA  THR A 166      18.091  87.729  -4.959  1.00 29.46           C  
ATOM   1228  C   THR A 166      17.241  88.517  -3.961  1.00 26.92           C  
ATOM   1229  O   THR A 166      17.724  89.392  -3.246  1.00 24.64           O  
ATOM   1230  CB  THR A 166      17.565  87.916  -6.361  1.00 32.82           C  
ATOM   1231  OG1 THR A 166      18.184  86.968  -7.225  1.00 29.67           O  
ATOM   1232  CG2 THR A 166      17.847  89.352  -6.743  1.00 28.82           C  
ATOM   1233  N   ASN A 167      15.965  88.205  -3.910  1.00 18.62           N  
ATOM   1234  CA  ASN A 167      15.169  88.871  -2.956  1.00 18.01           C  
ATOM   1235  C   ASN A 167      15.841  88.763  -1.618  1.00 25.31           C  
ATOM   1236  O   ASN A 167      15.988  89.731  -0.895  1.00 22.55           O  
ATOM   1237  CB  ASN A 167      13.780  88.277  -2.913  1.00 30.53           C  
ATOM   1238  CG  ASN A 167      12.993  88.710  -4.123  1.00 84.50           C  
ATOM   1239  OD1 ASN A 167      13.465  88.586  -5.272  1.00 49.68           O  
ATOM   1240  ND2 ASN A 167      11.826  89.308  -3.860  1.00100.00           N  
ATOM   1241  N   CYS A 168      16.327  87.587  -1.278  1.00 28.23           N  
ATOM   1242  CA  CYS A 168      17.027  87.534  -0.015  1.00 26.31           C  
ATOM   1243  C   CYS A 168      18.021  88.701   0.112  1.00 24.76           C  
ATOM   1244  O   CYS A 168      18.141  89.410   1.151  1.00 17.33           O  
ATOM   1245  CB  CYS A 168      17.737  86.221   0.228  1.00 28.29           C  
ATOM   1246  SG  CYS A 168      18.286  86.312   1.919  1.00 36.50           S  
ATOM   1247  N   LYS A 169      18.759  88.907  -0.991  1.00 21.16           N  
ATOM   1248  CA  LYS A 169      19.745  89.974  -1.050  1.00 16.80           C  
ATOM   1249  C   LYS A 169      19.121  91.278  -0.635  1.00 18.32           C  
ATOM   1250  O   LYS A 169      19.620  91.925   0.264  1.00 14.58           O  
ATOM   1251  CB  LYS A 169      20.388  90.078  -2.394  1.00 14.94           C  
ATOM   1252  CG  LYS A 169      21.368  88.941  -2.681  1.00 38.70           C  
ATOM   1253  CD  LYS A 169      21.374  88.546  -4.165  1.00 51.67           C  
ATOM   1254  CE  LYS A 169      22.659  87.874  -4.613  1.00 37.98           C  
ATOM   1255  NZ  LYS A 169      23.439  88.664  -5.572  1.00 50.58           N  
ATOM   1256  N   LYS A 170      17.951  91.604  -1.221  1.00 17.48           N  
ATOM   1257  CA  LYS A 170      17.233  92.807  -0.831  1.00 15.19           C  
ATOM   1258  C   LYS A 170      17.195  92.953   0.672  1.00 21.10           C  
ATOM   1259  O   LYS A 170      16.842  94.010   1.162  1.00 22.34           O  
ATOM   1260  CB  LYS A 170      15.807  92.967  -1.340  1.00 12.81           C  
ATOM   1261  CG  LYS A 170      15.511  92.376  -2.710  1.00 31.05           C  
ATOM   1262  CD  LYS A 170      14.030  92.573  -3.105  1.00 59.57           C  
ATOM   1263  CE  LYS A 170      13.574  91.762  -4.335  1.00100.00           C  
ATOM   1264  NZ  LYS A 170      12.378  92.307  -5.028  1.00100.00           N  
ATOM   1265  N   TYR A 171      17.522  91.911   1.423  1.00 16.63           N  
ATOM   1266  CA  TYR A 171      17.543  92.144   2.834  1.00 23.44           C  
ATOM   1267  C   TYR A 171      18.951  92.171   3.375  1.00 30.94           C  
ATOM   1268  O   TYR A 171      19.261  93.036   4.177  1.00 28.78           O  
ATOM   1269  CB  TYR A 171      16.638  91.277   3.745  1.00 32.92           C  
ATOM   1270  CG  TYR A 171      15.188  91.074   3.321  1.00 43.26           C  
ATOM   1271  CD1 TYR A 171      14.141  91.541   4.114  1.00 45.92           C  
ATOM   1272  CD2 TYR A 171      14.872  90.316   2.191  1.00 46.37           C  
ATOM   1273  CE1 TYR A 171      12.810  91.342   3.747  1.00 46.98           C  
ATOM   1274  CE2 TYR A 171      13.549  90.058   1.834  1.00 47.09           C  
ATOM   1275  CZ  TYR A 171      12.517  90.590   2.607  1.00 50.51           C  
ATOM   1276  OH  TYR A 171      11.216  90.369   2.243  1.00 45.94           O  
ATOM   1277  N   TRP A 172      19.806  91.207   2.976  1.00 31.03           N  
ATOM   1278  CA  TRP A 172      21.177  91.165   3.519  1.00 28.10           C  
ATOM   1279  C   TRP A 172      22.254  91.503   2.501  1.00 27.64           C  
ATOM   1280  O   TRP A 172      23.450  91.165   2.610  1.00 23.39           O  
ATOM   1281  CB  TRP A 172      21.512  89.813   4.143  1.00 24.00           C  
ATOM   1282  CG  TRP A 172      20.527  89.310   5.106  1.00 22.76           C  
ATOM   1283  CD1 TRP A 172      19.483  88.514   4.816  1.00 27.52           C  
ATOM   1284  CD2 TRP A 172      20.505  89.460   6.497  1.00 21.09           C  
ATOM   1285  NE1 TRP A 172      18.787  88.158   5.952  1.00 24.11           N  
ATOM   1286  CE2 TRP A 172      19.397  88.683   7.002  1.00 21.11           C  
ATOM   1287  CE3 TRP A 172      21.313  90.151   7.383  1.00 26.38           C  
ATOM   1288  CZ2 TRP A 172      19.077  88.571   8.342  1.00 19.82           C  
ATOM   1289  CZ3 TRP A 172      20.962  90.118   8.736  1.00 30.71           C  
ATOM   1290  CH2 TRP A 172      19.865  89.309   9.202  1.00 30.59           C  
ATOM   1291  N   GLY A 173      21.822  92.141   1.469  1.00 26.91           N  
ATOM   1292  CA  GLY A 173      22.765  92.491   0.469  1.00 29.97           C  
ATOM   1293  C   GLY A 173      23.678  91.343   0.147  1.00 44.13           C  
ATOM   1294  O   GLY A 173      23.241  90.233  -0.158  1.00 50.81           O  
ATOM   1295  N   THR A 174      24.961  91.618   0.177  1.00 45.21           N  
ATOM   1296  CA  THR A 174      25.912  90.603  -0.206  1.00 45.40           C  
ATOM   1297  C   THR A 174      26.166  89.528   0.798  1.00 36.59           C  
ATOM   1298  O   THR A 174      26.462  88.424   0.384  1.00 41.18           O  
ATOM   1299  CB  THR A 174      27.207  91.137  -0.770  1.00 85.77           C  
ATOM   1300  OG1 THR A 174      28.074  91.437   0.302  1.00100.00           O  
ATOM   1301  CG2 THR A 174      26.903  92.383  -1.585  1.00100.00           C  
ATOM   1302  N   LYS A 175      25.990  89.774   2.086  1.00 17.67           N  
ATOM   1303  CA  LYS A 175      26.234  88.683   3.005  1.00 18.16           C  
ATOM   1304  C   LYS A 175      25.905  87.300   2.346  1.00 29.12           C  
ATOM   1305  O   LYS A 175      26.607  86.261   2.507  1.00 29.91           O  
ATOM   1306  CB  LYS A 175      25.475  88.842   4.309  1.00 19.76           C  
ATOM   1307  CG  LYS A 175      25.615  90.192   4.983  1.00 33.10           C  
ATOM   1308  CD  LYS A 175      26.103  90.080   6.428  1.00 36.82           C  
ATOM   1309  CE  LYS A 175      25.949  91.366   7.249  1.00 90.44           C  
ATOM   1310  NZ  LYS A 175      27.201  91.825   7.897  1.00100.00           N  
ATOM   1311  N   ILE A 176      24.820  87.340   1.606  1.00 21.75           N  
ATOM   1312  CA  ILE A 176      24.212  86.264   0.908  1.00 28.63           C  
ATOM   1313  C   ILE A 176      25.001  85.741  -0.279  1.00 35.09           C  
ATOM   1314  O   ILE A 176      25.102  86.375  -1.331  1.00 30.18           O  
ATOM   1315  CB  ILE A 176      22.805  86.715   0.480  1.00 38.79           C  
ATOM   1316  CG1 ILE A 176      22.188  87.583   1.585  1.00 41.08           C  
ATOM   1317  CG2 ILE A 176      21.894  85.515   0.240  1.00 43.36           C  
ATOM   1318  CD1 ILE A 176      21.756  86.764   2.794  1.00 28.45           C  
ATOM   1319  N   LYS A 177      25.489  84.513  -0.093  1.00 40.99           N  
ATOM   1320  CA  LYS A 177      26.261  83.764  -1.077  1.00 42.30           C  
ATOM   1321  C   LYS A 177      25.450  82.603  -1.735  1.00 56.03           C  
ATOM   1322  O   LYS A 177      24.366  82.195  -1.273  1.00 57.13           O  
ATOM   1323  CB  LYS A 177      27.580  83.263  -0.489  1.00 39.86           C  
ATOM   1324  CG  LYS A 177      28.315  84.229   0.445  1.00 24.66           C  
ATOM   1325  CD  LYS A 177      28.013  85.711   0.198  1.00 42.25           C  
ATOM   1326  CE  LYS A 177      29.039  86.460  -0.677  1.00 94.18           C  
ATOM   1327  NZ  LYS A 177      28.450  87.445  -1.630  1.00100.00           N  
ATOM   1328  N   ASP A 178      26.031  82.068  -2.826  1.00 50.41           N  
ATOM   1329  CA  ASP A 178      25.483  81.009  -3.656  1.00 42.64           C  
ATOM   1330  C   ASP A 178      25.133  79.748  -2.863  1.00 30.68           C  
ATOM   1331  O   ASP A 178      24.366  78.947  -3.367  1.00 24.55           O  
ATOM   1332  CB  ASP A 178      26.503  80.645  -4.771  1.00 46.03           C  
ATOM   1333  CG  ASP A 178      26.217  81.101  -6.209  1.00 76.45           C  
ATOM   1334  OD1 ASP A 178      25.447  82.006  -6.474  1.00 77.16           O  
ATOM   1335  OD2 ASP A 178      26.946  80.470  -7.141  1.00 87.10           O  
ATOM   1336  N   ALA A 179      25.734  79.568  -1.659  1.00 24.77           N  
ATOM   1337  CA  ALA A 179      25.561  78.369  -0.806  1.00 25.89           C  
ATOM   1338  C   ALA A 179      24.694  78.651   0.352  1.00 33.19           C  
ATOM   1339  O   ALA A 179      24.617  77.915   1.342  1.00 36.76           O  
ATOM   1340  CB  ALA A 179      26.872  77.830  -0.236  1.00 25.94           C  
ATOM   1341  N   MET A 180      24.093  79.765   0.260  1.00 23.08           N  
ATOM   1342  CA  MET A 180      23.240  80.052   1.302  1.00 20.82           C  
ATOM   1343  C   MET A 180      21.871  79.924   0.721  1.00 22.97           C  
ATOM   1344  O   MET A 180      21.719  79.733  -0.466  1.00 19.48           O  
ATOM   1345  CB  MET A 180      23.484  81.462   1.851  1.00 24.26           C  
ATOM   1346  CG  MET A 180      24.866  81.976   1.580  1.00 31.28           C  
ATOM   1347  SD  MET A 180      25.412  83.180   2.803  1.00 38.13           S  
ATOM   1348  CE  MET A 180      26.210  82.114   4.050  1.00 36.80           C  
ATOM   1349  N   ILE A 181      20.898  80.039   1.593  1.00 24.86           N  
ATOM   1350  CA  ILE A 181      19.509  80.050   1.277  1.00 27.41           C  
ATOM   1351  C   ILE A 181      18.757  80.672   2.441  1.00 31.18           C  
ATOM   1352  O   ILE A 181      19.079  80.440   3.675  1.00 14.13           O  
ATOM   1353  CB  ILE A 181      18.974  78.690   0.962  1.00 34.18           C  
ATOM   1354  CG1 ILE A 181      17.584  78.873   0.374  1.00 37.08           C  
ATOM   1355  CG2 ILE A 181      18.903  77.892   2.263  1.00 37.08           C  
ATOM   1356  CD1 ILE A 181      16.863  77.543   0.133  1.00 24.10           C  
ATOM   1357  N   CYS A 182      17.811  81.542   2.017  1.00 37.41           N  
ATOM   1358  CA  CYS A 182      17.008  82.249   3.000  1.00 40.18           C  
ATOM   1359  C   CYS A 182      15.581  81.832   2.906  1.00 48.77           C  
ATOM   1360  O   CYS A 182      15.126  81.422   1.821  1.00 57.71           O  
ATOM   1361  CB  CYS A 182      17.108  83.797   3.026  1.00 37.82           C  
ATOM   1362  SG  CYS A 182      18.685  84.478   2.455  1.00 38.35           S  
ATOM   1363  N   ALA A 183      14.916  81.926   4.068  1.00 33.27           N  
ATOM   1364  CA  ALA A 183      13.508  81.583   4.252  1.00 30.13           C  
ATOM   1365  C   ALA A 183      13.000  82.430   5.395  1.00 32.61           C  
ATOM   1366  O   ALA A 183      13.756  82.674   6.333  1.00 23.67           O  
ATOM   1367  CB  ALA A 183      13.287  80.086   4.493  1.00 29.48           C  
ATOM   1368  N   GLY A 184      11.783  82.966   5.273  1.00 39.61           N  
ATOM   1369  CA  GLY A 184      11.257  83.865   6.309  1.00 44.95           C  
ATOM   1370  C   GLY A 184      10.559  85.089   5.724  1.00 51.14           C  
ATOM   1371  O   GLY A 184       9.949  85.012   4.645  1.00 52.02           O  
ATOM   1372  N   ALA A 185      10.594  86.199   6.462  1.00 42.72           N  
ATOM   1373  CA  ALA A 185       9.990  87.433   5.937  1.00 41.77           C  
ATOM   1374  C   ALA A 185       8.464  87.559   5.985  1.00 55.81           C  
ATOM   1375  O   ALA A 185       7.948  88.662   6.055  1.00 59.35           O  
ATOM   1376  CB  ALA A 185      10.422  87.638   4.508  1.00 40.00           C  
ATOM   1377  N   SER A 186       7.771  86.428   5.832  1.00 53.50           N  
ATOM   1378  CA  SER A 186       6.312  86.296   5.800  1.00 51.33           C  
ATOM   1379  C   SER A 186       5.528  86.656   7.075  1.00 46.73           C  
ATOM   1380  O   SER A 186       4.360  86.325   7.257  1.00 50.60           O  
ATOM   1381  CB  SER A 186       5.918  84.903   5.311  1.00 60.68           C  
ATOM   1382  OG  SER A 186       6.909  83.942   5.721  1.00 69.79           O  
ATOM   1383  N   GLY A 187       6.172  87.368   7.972  1.00 32.22           N  
ATOM   1384  CA  GLY A 187       5.487  87.842   9.146  1.00 27.81           C  
ATOM   1385  C   GLY A 187       5.362  86.792  10.131  1.00 32.21           C  
ATOM   1386  O   GLY A 187       4.268  86.382  10.468  1.00 38.45           O  
ATOM   1387  N   VAL A 188       6.531  86.395  10.560  1.00 29.10           N  
ATOM   1388  CA  VAL A 188       6.801  85.341  11.532  1.00 27.69           C  
ATOM   1389  C   VAL A 188       8.280  85.261  11.506  1.00 28.59           C  
ATOM   1390  O   VAL A 188       8.851  85.360  10.389  1.00 28.22           O  
ATOM   1391  CB  VAL A 188       6.238  83.945  11.148  1.00 28.47           C  
ATOM   1392  CG1 VAL A 188       6.930  83.427   9.851  1.00 27.89           C  
ATOM   1393  CG2 VAL A 188       6.324  82.941  12.304  1.00 22.27           C  
ATOM   1394  N   SER A 189       8.840  85.125  12.735  1.00 22.78           N  
ATOM   1395  CA  SER A 189      10.266  85.048  13.056  1.00 16.94           C  
ATOM   1396  C   SER A 189      10.870  83.769  12.560  1.00 24.93           C  
ATOM   1397  O   SER A 189      10.270  83.064  11.815  1.00 29.61           O  
ATOM   1398  CB  SER A 189      10.464  85.149  14.527  1.00  9.08           C  
ATOM   1399  OG  SER A 189      11.818  85.366  14.743  1.00 23.89           O  
ATOM   1400  N   SER A 190      12.064  83.463  12.957  1.00 27.85           N  
ATOM   1401  CA  SER A 190      12.718  82.224  12.519  1.00 26.15           C  
ATOM   1402  C   SER A 190      13.708  81.836  13.582  1.00 31.92           C  
ATOM   1403  O   SER A 190      14.399  80.827  13.487  1.00 34.64           O  
ATOM   1404  CB  SER A 190      13.440  82.338  11.178  1.00 13.72           C  
ATOM   1405  OG  SER A 190      14.686  82.925  11.445  1.00 25.60           O  
ATOM   1406  N   CYS A 191      13.714  82.674  14.595  1.00 21.90           N  
ATOM   1407  CA  CYS A 191      14.553  82.510  15.691  1.00 24.61           C  
ATOM   1408  C   CYS A 191      14.174  81.298  16.452  1.00 21.69           C  
ATOM   1409  O   CYS A 191      14.636  81.072  17.557  1.00 15.83           O  
ATOM   1410  CB  CYS A 191      14.478  83.718  16.616  1.00 31.94           C  
ATOM   1411  SG  CYS A 191      15.453  85.167  16.069  1.00 37.78           S  
ATOM   1412  N   MET A 192      13.313  80.491  15.894  1.00 24.38           N  
ATOM   1413  CA  MET A 192      12.968  79.320  16.653  1.00 22.50           C  
ATOM   1414  C   MET A 192      13.903  78.217  16.315  1.00 22.10           C  
ATOM   1415  O   MET A 192      14.126  77.315  17.078  1.00 24.91           O  
ATOM   1416  CB  MET A 192      11.477  78.965  16.655  1.00 23.01           C  
ATOM   1417  CG  MET A 192      10.994  78.366  15.381  1.00 24.22           C  
ATOM   1418  SD  MET A 192      11.201  79.570  14.098  1.00 32.15           S  
ATOM   1419  CE  MET A 192       9.787  80.683  14.320  1.00 26.68           C  
ATOM   1420  N   GLY A 193      14.524  78.364  15.179  1.00 16.13           N  
ATOM   1421  CA  GLY A 193      15.521  77.422  14.752  1.00 15.40           C  
ATOM   1422  C   GLY A 193      16.836  77.730  15.464  1.00 19.26           C  
ATOM   1423  O   GLY A 193      17.262  78.842  15.520  1.00 19.71           O  
ATOM   1424  N   ASP A 194      17.457  76.734  16.060  1.00 17.87           N  
ATOM   1425  CA  ASP A 194      18.723  76.889  16.701  1.00 15.39           C  
ATOM   1426  C   ASP A 194      19.768  76.981  15.617  1.00 21.14           C  
ATOM   1427  O   ASP A 194      19.487  76.804  14.450  1.00 17.40           O  
ATOM   1428  CB  ASP A 194      19.066  75.611  17.472  1.00 19.21           C  
ATOM   1429  CG  ASP A 194      18.006  75.067  18.373  1.00 41.52           C  
ATOM   1430  OD1 ASP A 194      18.239  74.774  19.549  1.00 30.02           O  
ATOM   1431  OD2 ASP A 194      16.889  74.783  17.735  1.00 63.37           O  
ATOM   1432  N   SER A 195      21.013  77.167  15.975  1.00 28.67           N  
ATOM   1433  CA  SER A 195      21.987  77.131  14.910  1.00 28.89           C  
ATOM   1434  C   SER A 195      22.249  75.634  14.620  1.00 34.47           C  
ATOM   1435  O   SER A 195      22.284  74.799  15.550  1.00 26.32           O  
ATOM   1436  CB  SER A 195      23.290  77.879  15.233  1.00 29.48           C  
ATOM   1437  OG  SER A 195      23.053  79.121  15.881  1.00 42.48           O  
ATOM   1438  N   GLY A 196      22.425  75.312  13.324  1.00 32.54           N  
ATOM   1439  CA  GLY A 196      22.701  73.975  12.898  1.00 29.71           C  
ATOM   1440  C   GLY A 196      21.394  73.249  12.867  1.00 43.07           C  
ATOM   1441  O   GLY A 196      21.330  72.060  12.470  1.00 47.60           O  
ATOM   1442  N   GLY A 197      20.339  74.009  13.282  1.00 33.21           N  
ATOM   1443  CA  GLY A 197      18.970  73.509  13.267  1.00 29.82           C  
ATOM   1444  C   GLY A 197      18.541  73.249  11.816  1.00 30.79           C  
ATOM   1445  O   GLY A 197      19.174  73.732  10.891  1.00 36.21           O  
ATOM   1446  N   PRO A 198      17.440  72.523  11.583  1.00 21.35           N  
ATOM   1447  CA  PRO A 198      17.024  72.218  10.192  1.00 19.68           C  
ATOM   1448  C   PRO A 198      15.954  73.147   9.575  1.00 29.84           C  
ATOM   1449  O   PRO A 198      15.158  73.786  10.263  1.00 35.45           O  
ATOM   1450  CB  PRO A 198      16.366  70.849  10.327  1.00 14.84           C  
ATOM   1451  CG  PRO A 198      15.783  70.820  11.739  1.00 14.84           C  
ATOM   1452  CD  PRO A 198      16.494  71.885  12.538  1.00 14.00           C  
ATOM   1453  N   LEU A 199      15.929  73.180   8.247  1.00 19.22           N  
ATOM   1454  CA  LEU A 199      14.933  73.901   7.492  1.00 16.35           C  
ATOM   1455  C   LEU A 199      14.576  72.914   6.439  1.00 24.86           C  
ATOM   1456  O   LEU A 199      15.346  72.742   5.500  1.00 24.46           O  
ATOM   1457  CB  LEU A 199      15.448  75.198   6.839  1.00 15.45           C  
ATOM   1458  CG  LEU A 199      14.546  75.604   5.683  1.00 17.36           C  
ATOM   1459  CD1 LEU A 199      13.591  76.707   6.110  1.00 12.15           C  
ATOM   1460  CD2 LEU A 199      15.354  76.013   4.458  1.00 14.25           C  
ATOM   1461  N   VAL A 200      13.491  72.171   6.680  1.00 24.50           N  
ATOM   1462  CA  VAL A 200      13.143  71.072   5.786  1.00 24.58           C  
ATOM   1463  C   VAL A 200      12.009  71.349   4.934  1.00 23.77           C  
ATOM   1464  O   VAL A 200      11.178  72.210   5.243  1.00 27.81           O  
ATOM   1465  CB  VAL A 200      12.801  69.782   6.541  1.00 28.19           C  
ATOM   1466  CG1 VAL A 200      14.012  69.246   7.287  1.00 27.25           C  
ATOM   1467  CG2 VAL A 200      11.657  69.973   7.542  1.00 25.71           C  
ATOM   1468  N   CYS A 201      11.946  70.562   3.905  1.00 17.23           N  
ATOM   1469  CA  CYS A 201      10.813  70.701   3.038  1.00 20.51           C  
ATOM   1470  C   CYS A 201      10.220  69.378   2.670  1.00 35.02           C  
ATOM   1471  O   CYS A 201      10.944  68.401   2.577  1.00 39.57           O  
ATOM   1472  CB  CYS A 201      11.050  71.498   1.760  1.00 19.59           C  
ATOM   1473  SG  CYS A 201      11.859  73.066   2.001  1.00 24.83           S  
ATOM   1474  N   LYS A 202       8.893  69.363   2.435  1.00 34.85           N  
ATOM   1475  CA  LYS A 202       8.236  68.158   1.984  1.00 34.57           C  
ATOM   1476  C   LYS A 202       8.412  68.036   0.506  1.00 52.72           C  
ATOM   1477  O   LYS A 202       9.134  68.849  -0.080  1.00 53.22           O  
ATOM   1478  CB  LYS A 202       6.802  68.126   2.340  1.00 34.58           C  
ATOM   1479  CG  LYS A 202       6.565  67.259   3.560  1.00 51.87           C  
ATOM   1480  CD  LYS A 202       5.695  66.050   3.238  1.00 60.53           C  
ATOM   1481  CE  LYS A 202       4.346  66.078   3.929  1.00 48.56           C  
ATOM   1482  NZ  LYS A 202       3.429  65.068   3.390  1.00 74.88           N  
ATOM   1483  N   LYS A 203       7.750  67.045  -0.081  1.00 63.60           N  
ATOM   1484  CA  LYS A 203       7.838  66.745  -1.518  1.00 72.96           C  
ATOM   1485  C   LYS A 203       8.099  65.278  -1.670  1.00 86.68           C  
ATOM   1486  O   LYS A 203       9.100  64.714  -1.149  1.00 89.88           O  
ATOM   1487  CB  LYS A 203       8.964  67.479  -2.293  1.00 82.85           C  
ATOM   1488  CG  LYS A 203       8.884  67.425  -3.847  1.00100.00           C  
ATOM   1489  CD  LYS A 203      10.256  67.549  -4.577  1.00100.00           C  
ATOM   1490  CE  LYS A 203      10.509  68.872  -5.331  1.00100.00           C  
ATOM   1491  NZ  LYS A 203      11.889  69.015  -5.848  1.00 87.43           N  
ATOM   1492  N   ASN A 204       7.239  64.661  -2.436  1.00 81.84           N  
ATOM   1493  CA  ASN A 204       7.432  63.265  -2.622  1.00 79.29           C  
ATOM   1494  C   ASN A 204       7.337  62.636  -1.260  1.00 67.53           C  
ATOM   1495  O   ASN A 204       8.242  61.915  -0.847  1.00 68.63           O  
ATOM   1496  CB  ASN A 204       8.783  62.954  -3.308  1.00 80.27           C  
ATOM   1497  CG  ASN A 204       8.643  62.889  -4.824  1.00 99.41           C  
ATOM   1498  OD1 ASN A 204       7.718  63.485  -5.421  1.00 65.81           O  
ATOM   1499  ND2 ASN A 204       9.549  62.149  -5.456  1.00100.00           N  
ATOM   1500  N   GLY A 205       6.244  63.032  -0.582  1.00 45.96           N  
ATOM   1501  CA  GLY A 205       5.812  62.561   0.728  1.00 41.67           C  
ATOM   1502  C   GLY A 205       6.783  62.630   1.911  1.00 41.04           C  
ATOM   1503  O   GLY A 205       6.394  62.230   3.044  1.00 34.00           O  
ATOM   1504  N   ALA A 206       8.024  63.159   1.655  1.00 34.28           N  
ATOM   1505  CA  ALA A 206       9.103  63.206   2.633  1.00 24.62           C  
ATOM   1506  C   ALA A 206       9.634  64.557   2.975  1.00 32.51           C  
ATOM   1507  O   ALA A 206       9.817  65.404   2.114  1.00 40.42           O  
ATOM   1508  CB  ALA A 206      10.255  62.453   2.042  1.00 21.74           C  
ATOM   1509  N   TRP A 207      10.018  64.688   4.225  1.00 21.83           N  
ATOM   1510  CA  TRP A 207      10.686  65.853   4.692  1.00 17.60           C  
ATOM   1511  C   TRP A 207      12.137  65.755   4.351  1.00 28.07           C  
ATOM   1512  O   TRP A 207      12.798  64.917   4.917  1.00 40.46           O  
ATOM   1513  CB  TRP A 207      10.636  65.847   6.181  1.00 17.83           C  
ATOM   1514  CG  TRP A 207       9.338  66.440   6.557  1.00 25.52           C  
ATOM   1515  CD1 TRP A 207       8.309  65.821   7.163  1.00 29.32           C  
ATOM   1516  CD2 TRP A 207       8.888  67.734   6.248  1.00 28.81           C  
ATOM   1517  NE1 TRP A 207       7.265  66.659   7.301  1.00 27.62           N  
ATOM   1518  CE2 TRP A 207       7.581  67.838   6.738  1.00 29.17           C  
ATOM   1519  CE3 TRP A 207       9.485  68.814   5.620  1.00 33.55           C  
ATOM   1520  CZ2 TRP A 207       6.856  68.989   6.654  1.00 28.50           C  
ATOM   1521  CZ3 TRP A 207       8.745  69.939   5.496  1.00 37.60           C  
ATOM   1522  CH2 TRP A 207       7.451  70.027   6.027  1.00 37.71           C  
ATOM   1523  N   THR A 208      12.626  66.584   3.440  1.00 19.32           N  
ATOM   1524  CA  THR A 208      14.042  66.626   3.073  1.00 17.44           C  
ATOM   1525  C   THR A 208      14.705  67.914   3.591  1.00 20.27           C  
ATOM   1526  O   THR A 208      14.092  69.039   3.520  1.00 14.42           O  
ATOM   1527  CB  THR A 208      14.270  66.527   1.571  1.00 23.15           C  
ATOM   1528  OG1 THR A 208      14.803  65.262   1.255  1.00 50.54           O  
ATOM   1529  CG2 THR A 208      15.263  67.593   1.191  1.00  7.39           C  
ATOM   1530  N   LEU A 209      15.949  67.725   4.147  1.00 12.14           N  
ATOM   1531  CA  LEU A 209      16.755  68.796   4.729  1.00  3.48           C  
ATOM   1532  C   LEU A 209      17.168  69.679   3.643  1.00  9.90           C  
ATOM   1533  O   LEU A 209      17.792  69.292   2.644  1.00  3.00           O  
ATOM   1534  CB  LEU A 209      17.978  68.340   5.458  1.00  3.00           C  
ATOM   1535  CG  LEU A 209      18.731  69.525   6.018  1.00 15.00           C  
ATOM   1536  CD1 LEU A 209      18.010  70.084   7.247  1.00 20.39           C  
ATOM   1537  CD2 LEU A 209      20.108  69.089   6.480  1.00 18.41           C  
ATOM   1538  N   VAL A 210      16.704  70.881   3.778  1.00 20.17           N  
ATOM   1539  CA  VAL A 210      16.948  71.830   2.710  1.00 19.90           C  
ATOM   1540  C   VAL A 210      18.004  72.846   3.008  1.00 20.65           C  
ATOM   1541  O   VAL A 210      18.726  73.266   2.083  1.00 24.54           O  
ATOM   1542  CB  VAL A 210      15.713  72.496   2.231  1.00 24.79           C  
ATOM   1543  CG1 VAL A 210      16.215  73.458   1.211  1.00 26.33           C  
ATOM   1544  CG2 VAL A 210      14.814  71.459   1.549  1.00 26.39           C  
ATOM   1545  N   GLY A 211      18.134  73.164   4.311  1.00  6.97           N  
ATOM   1546  CA  GLY A 211      19.101  74.121   4.713  1.00  6.65           C  
ATOM   1547  C   GLY A 211      19.248  74.084   6.181  1.00 14.68           C  
ATOM   1548  O   GLY A 211      18.436  73.448   6.884  1.00 12.12           O  
ATOM   1549  N   ILE A 212      20.277  74.810   6.609  1.00 11.60           N  
ATOM   1550  CA  ILE A 212      20.671  74.832   7.968  1.00 11.10           C  
ATOM   1551  C   ILE A 212      20.891  76.176   8.559  1.00 15.71           C  
ATOM   1552  O   ILE A 212      21.803  76.875   8.167  1.00  8.33           O  
ATOM   1553  CB  ILE A 212      22.025  74.200   8.056  1.00 15.74           C  
ATOM   1554  CG1 ILE A 212      22.107  73.027   7.124  1.00 12.86           C  
ATOM   1555  CG2 ILE A 212      22.326  73.752   9.489  1.00 22.78           C  
ATOM   1556  CD1 ILE A 212      22.999  71.990   7.759  1.00  8.89           C  
ATOM   1557  N   VAL A 213      20.149  76.427   9.624  1.00 18.68           N  
ATOM   1558  CA  VAL A 213      20.259  77.646  10.377  1.00 13.41           C  
ATOM   1559  C   VAL A 213      21.677  78.031  10.435  1.00 19.22           C  
ATOM   1560  O   VAL A 213      22.439  77.325  11.066  1.00 22.85           O  
ATOM   1561  CB  VAL A 213      19.868  77.436  11.813  1.00  9.93           C  
ATOM   1562  CG1 VAL A 213      20.304  78.646  12.615  1.00  4.21           C  
ATOM   1563  CG2 VAL A 213      18.374  77.107  11.938  1.00  7.04           C  
ATOM   1564  N   SER A 214      21.971  79.121   9.731  1.00 20.17           N  
ATOM   1565  CA  SER A 214      23.240  79.835   9.658  1.00 22.10           C  
ATOM   1566  C   SER A 214      23.113  81.076  10.571  1.00 30.66           C  
ATOM   1567  O   SER A 214      23.656  81.101  11.688  1.00 30.54           O  
ATOM   1568  CB  SER A 214      23.602  80.194   8.237  1.00 27.52           C  
ATOM   1569  OG  SER A 214      24.566  79.251   7.721  1.00 40.00           O  
ATOM   1570  N   TRP A 215      22.289  82.061  10.172  1.00 27.44           N  
ATOM   1571  CA  TRP A 215      22.045  83.230  11.043  1.00 26.32           C  
ATOM   1572  C   TRP A 215      20.905  84.071  10.561  1.00 29.59           C  
ATOM   1573  O   TRP A 215      20.523  83.935   9.389  1.00 33.46           O  
ATOM   1574  CB  TRP A 215      23.257  84.110  11.137  1.00 26.61           C  
ATOM   1575  CG  TRP A 215      23.704  84.451   9.770  1.00 29.49           C  
ATOM   1576  CD1 TRP A 215      24.549  83.736   8.938  1.00 34.26           C  
ATOM   1577  CD2 TRP A 215      23.237  85.533   9.032  1.00 26.18           C  
ATOM   1578  NE1 TRP A 215      24.703  84.377   7.716  1.00 33.40           N  
ATOM   1579  CE2 TRP A 215      23.910  85.483   7.733  1.00 32.74           C  
ATOM   1580  CE3 TRP A 215      22.342  86.499   9.356  1.00 23.23           C  
ATOM   1581  CZ2 TRP A 215      23.678  86.399   6.736  1.00 29.86           C  
ATOM   1582  CZ3 TRP A 215      22.131  87.409   8.389  1.00 30.16           C  
ATOM   1583  CH2 TRP A 215      22.786  87.380   7.109  1.00 33.32           C  
ATOM   1584  N   GLY A 216      20.362  84.916  11.456  1.00 24.62           N  
ATOM   1585  CA  GLY A 216      19.228  85.756  11.073  1.00 26.49           C  
ATOM   1586  C   GLY A 216      18.831  86.806  12.098  1.00 31.80           C  
ATOM   1587  O   GLY A 216      19.184  86.694  13.298  1.00 36.16           O  
ATOM   1588  N   SER A 217      18.018  87.779  11.600  1.00 22.64           N  
ATOM   1589  CA  SER A 217      17.481  88.962  12.369  1.00 24.79           C  
ATOM   1590  C   SER A 217      17.901  89.142  13.818  1.00 26.98           C  
ATOM   1591  O   SER A 217      17.441  88.415  14.682  1.00 25.56           O  
ATOM   1592  CB  SER A 217      16.068  89.451  12.132  1.00 24.80           C  
ATOM   1593  OG  SER A 217      15.707  90.186  13.293  1.00 37.10           O  
ATOM   1594  N   SER A 218      18.766  90.145  14.034  1.00 26.58           N  
ATOM   1595  CA  SER A 218      19.348  90.469  15.321  1.00 29.29           C  
ATOM   1596  C   SER A 218      18.284  90.602  16.336  1.00 36.49           C  
ATOM   1597  O   SER A 218      18.498  90.268  17.536  1.00 33.49           O  
ATOM   1598  CB  SER A 218      20.142  91.761  15.278  1.00 41.01           C  
ATOM   1599  OG  SER A 218      19.580  92.617  14.316  1.00 66.62           O  
ATOM   1600  N   THR A 219      17.138  91.068  15.777  1.00 35.82           N  
ATOM   1601  CA  THR A 219      15.891  91.318  16.495  1.00 37.70           C  
ATOM   1602  C   THR A 219      14.797  90.356  16.179  1.00 43.92           C  
ATOM   1603  O   THR A 219      13.651  90.745  16.258  1.00 47.00           O  
ATOM   1604  CB  THR A 219      15.278  92.608  15.999  1.00 41.71           C  
ATOM   1605  OG1 THR A 219      15.190  92.645  14.566  1.00 51.16           O  
ATOM   1606  CG2 THR A 219      16.059  93.743  16.554  1.00 31.71           C  
ATOM   1607  N   CYS A 220      15.098  89.170  15.725  1.00 38.71           N  
ATOM   1608  CA  CYS A 220      14.004  88.287  15.343  1.00 38.01           C  
ATOM   1609  C   CYS A 220      12.862  88.967  14.569  1.00 49.34           C  
ATOM   1610  O   CYS A 220      11.691  88.560  14.644  1.00 55.97           O  
ATOM   1611  CB  CYS A 220      13.491  87.368  16.458  1.00 32.68           C  
ATOM   1612  SG  CYS A 220      14.878  86.621  17.292  1.00 35.58           S  
ATOM   1613  N   SER A 221      13.166  89.976  13.773  1.00 38.68           N  
ATOM   1614  CA  SER A 221      12.050  90.518  13.057  1.00 37.77           C  
ATOM   1615  C   SER A 221      11.376  89.498  12.144  1.00 46.19           C  
ATOM   1616  O   SER A 221      12.029  88.627  11.562  1.00 53.76           O  
ATOM   1617  CB  SER A 221      12.401  91.701  12.227  1.00 40.80           C  
ATOM   1618  OG  SER A 221      11.306  91.878  11.349  1.00 38.87           O  
ATOM   1619  N   THR A 222      10.059  89.654  12.023  1.00 36.35           N  
ATOM   1620  CA  THR A 222       9.170  88.890  11.158  1.00 30.86           C  
ATOM   1621  C   THR A 222       9.267  89.442   9.732  1.00 32.13           C  
ATOM   1622  O   THR A 222       8.550  89.069   8.807  1.00 31.54           O  
ATOM   1623  CB  THR A 222       7.696  89.063  11.635  1.00 41.25           C  
ATOM   1624  OG1 THR A 222       7.242  90.422  11.490  1.00 44.67           O  
ATOM   1625  CG2 THR A 222       7.567  88.641  13.081  1.00 28.86           C  
ATOM   1626  N   SER A 223      10.113  90.415   9.523  1.00 32.34           N  
ATOM   1627  CA  SER A 223      10.172  90.941   8.171  1.00 34.93           C  
ATOM   1628  C   SER A 223      11.489  90.604   7.519  1.00 38.38           C  
ATOM   1629  O   SER A 223      11.636  90.718   6.320  1.00 39.56           O  
ATOM   1630  CB  SER A 223       9.823  92.409   8.084  1.00 40.52           C  
ATOM   1631  OG  SER A 223       9.946  92.984   9.369  1.00 69.32           O  
ATOM   1632  N   THR A 224      12.408  90.173   8.369  1.00 33.30           N  
ATOM   1633  CA  THR A 224      13.736  89.727   8.021  1.00 35.98           C  
ATOM   1634  C   THR A 224      13.763  88.175   7.744  1.00 43.09           C  
ATOM   1635  O   THR A 224      13.035  87.412   8.386  1.00 52.27           O  
ATOM   1636  CB  THR A 224      14.687  90.148   9.200  1.00 41.88           C  
ATOM   1637  OG1 THR A 224      14.270  91.369   9.787  1.00 48.31           O  
ATOM   1638  CG2 THR A 224      16.119  90.303   8.728  1.00 31.29           C  
ATOM   1639  N   PRO A 225      14.565  87.672   6.776  1.00 33.10           N  
ATOM   1640  CA  PRO A 225      14.612  86.247   6.562  1.00 30.52           C  
ATOM   1641  C   PRO A 225      15.769  85.565   7.271  1.00 37.99           C  
ATOM   1642  O   PRO A 225      16.578  86.180   7.954  1.00 38.39           O  
ATOM   1643  CB  PRO A 225      14.626  85.958   5.086  1.00 31.30           C  
ATOM   1644  CG  PRO A 225      14.110  87.210   4.442  1.00 40.48           C  
ATOM   1645  CD  PRO A 225      14.203  88.320   5.497  1.00 37.21           C  
ATOM   1646  N   GLY A 226      15.790  84.250   7.162  1.00 33.96           N  
ATOM   1647  CA  GLY A 226      16.782  83.478   7.835  1.00 30.66           C  
ATOM   1648  C   GLY A 226      17.782  82.967   6.874  1.00 32.72           C  
ATOM   1649  O   GLY A 226      17.545  82.728   5.671  1.00 25.84           O  
ATOM   1650  N   VAL A 227      18.933  82.774   7.397  1.00 35.78           N  
ATOM   1651  CA  VAL A 227      19.871  82.316   6.465  1.00 39.37           C  
ATOM   1652  C   VAL A 227      20.267  80.898   6.734  1.00 37.10           C  
ATOM   1653  O   VAL A 227      20.346  80.499   7.882  1.00 33.22           O  
ATOM   1654  CB  VAL A 227      20.987  83.303   6.305  1.00 44.08           C  
ATOM   1655  CG1 VAL A 227      21.551  83.138   4.909  1.00 43.80           C  
ATOM   1656  CG2 VAL A 227      20.399  84.701   6.450  1.00 43.14           C  
ATOM   1657  N   TYR A 228      20.440  80.127   5.673  1.00 24.80           N  
ATOM   1658  CA  TYR A 228      20.784  78.783   5.931  1.00 22.86           C  
ATOM   1659  C   TYR A 228      21.765  78.223   4.984  1.00 19.63           C  
ATOM   1660  O   TYR A 228      21.967  78.634   3.858  1.00 17.59           O  
ATOM   1661  CB  TYR A 228      19.567  77.858   5.814  1.00 25.37           C  
ATOM   1662  CG  TYR A 228      18.406  78.305   6.617  1.00 22.18           C  
ATOM   1663  CD1 TYR A 228      17.490  79.252   6.150  1.00 22.31           C  
ATOM   1664  CD2 TYR A 228      18.227  77.757   7.876  1.00 24.06           C  
ATOM   1665  CE1 TYR A 228      16.384  79.636   6.918  1.00 21.55           C  
ATOM   1666  CE2 TYR A 228      17.150  78.165   8.663  1.00 29.97           C  
ATOM   1667  CZ  TYR A 228      16.207  79.078   8.189  1.00 32.53           C  
ATOM   1668  OH  TYR A 228      15.161  79.438   9.034  1.00 17.11           O  
ATOM   1669  N   ALA A 229      22.250  77.125   5.417  1.00 11.79           N  
ATOM   1670  CA  ALA A 229      23.120  76.412   4.600  1.00  9.84           C  
ATOM   1671  C   ALA A 229      22.359  75.883   3.391  1.00 15.89           C  
ATOM   1672  O   ALA A 229      21.418  75.079   3.502  1.00 15.34           O  
ATOM   1673  CB  ALA A 229      23.734  75.323   5.451  1.00 11.33           C  
ATOM   1674  N   ARG A 230      22.744  76.358   2.220  1.00 12.30           N  
ATOM   1675  CA  ARG A 230      22.086  75.832   1.047  1.00 12.29           C  
ATOM   1676  C   ARG A 230      22.465  74.359   0.887  1.00 24.60           C  
ATOM   1677  O   ARG A 230      23.394  73.994   0.134  1.00 28.76           O  
ATOM   1678  CB  ARG A 230      22.421  76.616  -0.216  1.00 12.47           C  
ATOM   1679  CG  ARG A 230      21.442  76.234  -1.324  1.00 31.89           C  
ATOM   1680  CD  ARG A 230      21.574  77.058  -2.602  1.00 39.92           C  
ATOM   1681  NE  ARG A 230      20.725  78.243  -2.609  1.00 22.66           N  
ATOM   1682  CZ  ARG A 230      19.412  78.192  -2.753  1.00 72.72           C  
ATOM   1683  NH1 ARG A 230      18.679  79.299  -2.743  1.00 72.70           N  
ATOM   1684  NH2 ARG A 230      18.816  76.994  -2.938  1.00 69.68           N  
ATOM   1685  N   VAL A 231      21.770  73.478   1.606  1.00 20.26           N  
ATOM   1686  CA  VAL A 231      22.160  72.041   1.538  1.00 20.20           C  
ATOM   1687  C   VAL A 231      22.456  71.454   0.150  1.00 17.36           C  
ATOM   1688  O   VAL A 231      23.343  70.636  -0.077  1.00  3.00           O  
ATOM   1689  CB  VAL A 231      21.274  71.089   2.340  1.00 16.92           C  
ATOM   1690  CG1 VAL A 231      22.062  69.802   2.455  1.00 12.02           C  
ATOM   1691  CG2 VAL A 231      20.963  71.675   3.744  1.00 16.33           C  
ATOM   1692  N   THR A 232      21.607  71.784  -0.766  1.00 23.06           N  
ATOM   1693  CA  THR A 232      21.799  71.231  -2.076  1.00 26.19           C  
ATOM   1694  C   THR A 232      23.259  71.395  -2.472  1.00 23.90           C  
ATOM   1695  O   THR A 232      23.924  70.536  -3.047  1.00 17.99           O  
ATOM   1696  CB  THR A 232      20.775  71.846  -3.118  1.00 45.68           C  
ATOM   1697  OG1 THR A 232      19.933  72.859  -2.522  1.00 47.87           O  
ATOM   1698  CG2 THR A 232      19.893  70.742  -3.689  1.00 35.92           C  
ATOM   1699  N   ALA A 233      23.751  72.552  -2.130  1.00 25.43           N  
ATOM   1700  CA  ALA A 233      25.069  72.913  -2.518  1.00 26.43           C  
ATOM   1701  C   ALA A 233      26.097  72.246  -1.665  1.00 25.77           C  
ATOM   1702  O   ALA A 233      27.223  71.952  -2.054  1.00 29.70           O  
ATOM   1703  CB  ALA A 233      25.184  74.412  -2.541  1.00 27.78           C  
ATOM   1704  N   LEU A 234      25.667  71.928  -0.520  1.00 15.33           N  
ATOM   1705  CA  LEU A 234      26.555  71.288   0.372  1.00 17.71           C  
ATOM   1706  C   LEU A 234      26.472  69.742   0.363  1.00 31.52           C  
ATOM   1707  O   LEU A 234      27.185  69.084   1.093  1.00 25.68           O  
ATOM   1708  CB  LEU A 234      26.196  71.843   1.754  1.00 18.85           C  
ATOM   1709  CG  LEU A 234      26.661  73.275   1.924  1.00 18.88           C  
ATOM   1710  CD1 LEU A 234      27.733  73.265   3.002  1.00 19.33           C  
ATOM   1711  CD2 LEU A 234      27.281  73.776   0.630  1.00  3.56           C  
ATOM   1712  N   VAL A 235      25.600  69.128  -0.457  1.00 37.88           N  
ATOM   1713  CA  VAL A 235      25.423  67.655  -0.417  1.00 31.62           C  
ATOM   1714  C   VAL A 235      26.542  66.682  -0.913  1.00 26.34           C  
ATOM   1715  O   VAL A 235      26.973  65.778  -0.173  1.00 18.09           O  
ATOM   1716  CB  VAL A 235      24.000  67.237  -0.592  1.00 27.72           C  
ATOM   1717  CG1 VAL A 235      23.616  67.636  -1.994  1.00 31.81           C  
ATOM   1718  CG2 VAL A 235      23.829  65.751  -0.388  1.00 22.37           C  
ATOM   1719  N   ASN A 236      27.069  66.880  -2.118  1.00 22.80           N  
ATOM   1720  CA  ASN A 236      28.190  66.023  -2.543  1.00 23.46           C  
ATOM   1721  C   ASN A 236      29.178  65.906  -1.406  1.00 21.91           C  
ATOM   1722  O   ASN A 236      29.546  64.833  -0.961  1.00 19.62           O  
ATOM   1723  CB  ASN A 236      28.918  66.563  -3.781  1.00 31.25           C  
ATOM   1724  CG  ASN A 236      28.008  66.548  -5.002  1.00 94.43           C  
ATOM   1725  OD1 ASN A 236      27.741  67.596  -5.638  1.00 82.86           O  
ATOM   1726  ND2 ASN A 236      27.437  65.368  -5.269  1.00 86.01           N  
ATOM   1727  N   TRP A 237      29.559  67.036  -0.891  1.00 16.00           N  
ATOM   1728  CA  TRP A 237      30.429  67.005   0.222  1.00 16.84           C  
ATOM   1729  C   TRP A 237      30.057  65.863   1.115  1.00 19.43           C  
ATOM   1730  O   TRP A 237      30.768  64.890   1.311  1.00 15.39           O  
ATOM   1731  CB  TRP A 237      30.125  68.232   1.053  1.00 18.13           C  
ATOM   1732  CG  TRP A 237      31.073  68.362   2.189  1.00 21.63           C  
ATOM   1733  CD1 TRP A 237      32.388  68.518   2.003  1.00 25.13           C  
ATOM   1734  CD2 TRP A 237      30.852  68.337   3.641  1.00 22.62           C  
ATOM   1735  NE1 TRP A 237      33.016  68.604   3.213  1.00 26.74           N  
ATOM   1736  CE2 TRP A 237      32.103  68.519   4.244  1.00 26.17           C  
ATOM   1737  CE3 TRP A 237      29.758  68.178   4.497  1.00 26.73           C  
ATOM   1738  CZ2 TRP A 237      32.294  68.549   5.645  1.00 24.74           C  
ATOM   1739  CZ3 TRP A 237      29.941  68.183   5.891  1.00 29.27           C  
ATOM   1740  CH2 TRP A 237      31.203  68.351   6.454  1.00 29.08           C  
ATOM   1741  N   VAL A 238      28.897  66.063   1.691  1.00 17.19           N  
ATOM   1742  CA  VAL A 238      28.312  65.157   2.621  1.00 16.90           C  
ATOM   1743  C   VAL A 238      28.557  63.758   2.210  1.00 25.00           C  
ATOM   1744  O   VAL A 238      29.232  63.005   2.895  1.00 25.08           O  
ATOM   1745  CB  VAL A 238      26.810  65.351   2.688  1.00 15.73           C  
ATOM   1746  CG1 VAL A 238      26.434  65.157   4.118  1.00 14.70           C  
ATOM   1747  CG2 VAL A 238      26.429  66.765   2.334  1.00 15.92           C  
ATOM   1748  N   GLN A 239      27.905  63.429   1.113  1.00 21.63           N  
ATOM   1749  CA  GLN A 239      27.997  62.125   0.503  1.00 27.38           C  
ATOM   1750  C   GLN A 239      29.450  61.611   0.589  1.00 36.98           C  
ATOM   1751  O   GLN A 239      29.761  60.530   1.159  1.00 38.04           O  
ATOM   1752  CB  GLN A 239      27.504  62.190  -1.010  1.00 30.35           C  
ATOM   1753  CG  GLN A 239      26.595  61.018  -1.493  1.00 84.05           C  
ATOM   1754  CD  GLN A 239      25.158  61.358  -1.994  1.00100.00           C  
ATOM   1755  OE1 GLN A 239      24.863  61.206  -3.201  1.00100.00           O  
ATOM   1756  NE2 GLN A 239      24.201  61.615  -1.067  1.00 33.50           N  
ATOM   1757  N   GLN A 240      30.342  62.426   0.001  1.00 24.00           N  
ATOM   1758  CA  GLN A 240      31.747  62.120  -0.098  1.00 17.52           C  
ATOM   1759  C   GLN A 240      32.354  61.737   1.213  1.00 22.19           C  
ATOM   1760  O   GLN A 240      33.122  60.786   1.328  1.00 31.76           O  
ATOM   1761  CB  GLN A 240      32.509  63.260  -0.738  1.00 19.17           C  
ATOM   1762  CG  GLN A 240      31.805  63.683  -2.038  1.00 78.63           C  
ATOM   1763  CD  GLN A 240      32.696  64.476  -2.945  1.00 81.81           C  
ATOM   1764  OE1 GLN A 240      33.683  65.062  -2.472  1.00 48.89           O  
ATOM   1765  NE2 GLN A 240      32.357  64.477  -4.243  1.00 79.42           N  
ATOM   1766  N   THR A 241      32.030  62.511   2.188  1.00 14.09           N  
ATOM   1767  CA  THR A 241      32.542  62.329   3.504  1.00 14.64           C  
ATOM   1768  C   THR A 241      32.001  61.047   4.045  1.00 32.26           C  
ATOM   1769  O   THR A 241      32.671  60.230   4.709  1.00 31.63           O  
ATOM   1770  CB  THR A 241      31.906  63.472   4.289  1.00 11.97           C  
ATOM   1771  OG1 THR A 241      32.181  64.703   3.645  1.00 30.18           O  
ATOM   1772  CG2 THR A 241      32.242  63.450   5.775  1.00  3.00           C  
ATOM   1773  N   LEU A 242      30.713  60.943   3.772  1.00 33.41           N  
ATOM   1774  CA  LEU A 242      29.935  59.859   4.257  1.00 29.09           C  
ATOM   1775  C   LEU A 242      30.546  58.584   3.759  1.00 35.08           C  
ATOM   1776  O   LEU A 242      30.726  57.641   4.547  1.00 39.30           O  
ATOM   1777  CB  LEU A 242      28.422  60.099   4.035  1.00 23.82           C  
ATOM   1778  CG  LEU A 242      27.511  59.803   5.218  1.00 21.17           C  
ATOM   1779  CD1 LEU A 242      27.894  60.547   6.458  1.00 18.55           C  
ATOM   1780  CD2 LEU A 242      26.129  60.286   4.866  1.00 38.55           C  
ATOM   1781  N   ALA A 243      30.976  58.599   2.485  1.00 25.71           N  
ATOM   1782  CA  ALA A 243      31.630  57.396   1.951  1.00 26.18           C  
ATOM   1783  C   ALA A 243      32.937  57.106   2.683  1.00 37.74           C  
ATOM   1784  O   ALA A 243      33.089  56.179   3.485  1.00 43.20           O  
ATOM   1785  CB  ALA A 243      31.919  57.506   0.466  1.00 23.65           C  
ATOM   1786  N   ALA A 244      33.867  57.967   2.421  1.00 29.12           N  
ATOM   1787  CA  ALA A 244      35.174  57.863   2.921  1.00 31.05           C  
ATOM   1788  C   ALA A 244      35.333  57.658   4.416  1.00 41.31           C  
ATOM   1789  O   ALA A 244      36.460  57.676   4.966  1.00 47.71           O  
ATOM   1790  CB  ALA A 244      36.060  58.923   2.315  1.00 34.77           C  
ATOM   1791  N   ASN A 245      34.224  57.436   5.085  1.00 29.70           N  
ATOM   1792  CA  ASN A 245      34.304  57.144   6.502  1.00 20.99           C  
ATOM   1793  C   ASN A 245      33.228  56.148   6.805  1.00 25.49           C  
ATOM   1794  O   ASN A 245      32.902  56.015   8.020  1.00 34.91           O  
ATOM   1795  CB  ASN A 245      34.277  58.332   7.493  1.00 25.69           C  
ATOM   1796  CG  ASN A 245      35.430  59.310   7.369  1.00 42.79           C  
ATOM   1797  OD1 ASN A 245      36.314  59.364   8.258  1.00 44.86           O  
ATOM   1798  ND2 ASN A 245      35.325  60.200   6.361  1.00  6.75           N  
ATOM   1799  OXT ASN A 245      32.758  55.592   5.781  1.00 43.94           O  
TER    1800      ASN A 245                                                      
