# Supplementary material for: Comparative Performance of High-Throughput Methods for Protein pKa Predictions
Source: J Chem Inf Model. 2023 Aug 8;63(16):5169–81. doi: 10.1021/acs.jcim.3c00165 (PMC10466379; doi:10.1021/acs.jcim.3c00165)
Supplement: Supplementary file 3 — ci3c00165_si_003.zip [file ci3c00165_si_003.zip › curated_pdbs/1mut_curated_4.pdb]

MODEL        4                                                                  
ATOM      1  N   MET A   1      13.982  16.370   9.759  1.00  0.00           N  
ATOM      2  CA  MET A   1      14.104  16.844   8.351  1.00  0.00           C  
ATOM      3  C   MET A   1      14.941  15.846   7.550  1.00  0.00           C  
ATOM      4  O   MET A   1      16.061  16.122   7.170  1.00  0.00           O  
ATOM      5  CB  MET A   1      14.788  18.213   8.333  1.00  0.00           C  
ATOM      6  CG  MET A   1      14.444  18.940   7.032  1.00  0.00           C  
ATOM      7  SD  MET A   1      14.236  20.706   7.367  1.00  0.00           S  
ATOM      8  CE  MET A   1      12.652  20.906   6.519  1.00  0.00           C  
ATOM      9  H1  MET A   1      14.932  16.196  10.148  1.00  0.00           H  
ATOM     10  H2  MET A   1      13.500  17.093  10.328  1.00  0.00           H  
ATOM     11  H3  MET A   1      13.432  15.489   9.781  1.00  0.00           H  
ATOM     12  HA  MET A   1      13.121  16.925   7.911  1.00  0.00           H  
ATOM     13  HB2 MET A   1      14.445  18.797   9.175  1.00  0.00           H  
ATOM     14  HB3 MET A   1      15.858  18.082   8.396  1.00  0.00           H  
ATOM     15  HG2 MET A   1      15.241  18.801   6.318  1.00  0.00           H  
ATOM     16  HG3 MET A   1      13.526  18.541   6.627  1.00  0.00           H  
ATOM     17  HE1 MET A   1      12.553  20.150   5.756  1.00  0.00           H  
ATOM     18  HE2 MET A   1      11.846  20.802   7.232  1.00  0.00           H  
ATOM     19  HE3 MET A   1      12.611  21.884   6.060  1.00  0.00           H  
ATOM     20  N   LYS A   2      14.406  14.684   7.290  1.00  0.00           N  
ATOM     21  CA  LYS A   2      15.174  13.672   6.515  1.00  0.00           C  
ATOM     22  C   LYS A   2      14.263  13.037   5.463  1.00  0.00           C  
ATOM     23  O   LYS A   2      13.130  13.440   5.285  1.00  0.00           O  
ATOM     24  CB  LYS A   2      15.687  12.590   7.465  1.00  0.00           C  
ATOM     25  CG  LYS A   2      17.209  12.488   7.348  1.00  0.00           C  
ATOM     26  CD  LYS A   2      17.733  11.492   8.382  1.00  0.00           C  
ATOM     27  CE  LYS A   2      17.023  10.149   8.200  1.00  0.00           C  
ATOM     28  NZ  LYS A   2      18.023   9.047   8.252  1.00  0.00           N  
ATOM     29  H   LYS A   2      13.501  14.479   7.604  1.00  0.00           H  
ATOM     30  HA  LYS A   2      16.010  14.148   6.026  1.00  0.00           H  
ATOM     31  HB2 LYS A   2      15.420  12.847   8.481  1.00  0.00           H  
ATOM     32  HB3 LYS A   2      15.245  11.640   7.206  1.00  0.00           H  
ATOM     33  HG2 LYS A   2      17.472  12.152   6.356  1.00  0.00           H  
ATOM     34  HG3 LYS A   2      17.650  13.457   7.529  1.00  0.00           H  
ATOM     35  HD2 LYS A   2      18.797  11.360   8.247  1.00  0.00           H  
ATOM     36  HD3 LYS A   2      17.539  11.867   9.376  1.00  0.00           H  
ATOM     37  HE2 LYS A   2      16.299  10.015   8.989  1.00  0.00           H  
ATOM     38  HE3 LYS A   2      16.522  10.134   7.243  1.00  0.00           H  
ATOM     39  HZ1 LYS A   2      18.531   9.083   9.159  1.00  0.00           H  
ATOM     40  HZ2 LYS A   2      17.538   8.132   8.165  1.00  0.00           H  
ATOM     41  HZ3 LYS A   2      18.702   9.158   7.471  1.00  0.00           H  
ATOM     42  N   LYS A   3      14.746  12.048   4.765  1.00  0.00           N  
ATOM     43  CA  LYS A   3      13.907  11.389   3.726  1.00  0.00           C  
ATOM     44  C   LYS A   3      13.456  10.018   4.233  1.00  0.00           C  
ATOM     45  O   LYS A   3      14.076   9.010   3.958  1.00  0.00           O  
ATOM     46  CB  LYS A   3      14.724  11.218   2.445  1.00  0.00           C  
ATOM     47  CG  LYS A   3      14.935  12.585   1.791  1.00  0.00           C  
ATOM     48  CD  LYS A   3      15.983  12.466   0.683  1.00  0.00           C  
ATOM     49  CE  LYS A   3      15.447  11.566  -0.430  1.00  0.00           C  
ATOM     50  NZ  LYS A   3      16.512  11.345  -1.449  1.00  0.00           N  
ATOM     51  H   LYS A   3      15.663  11.738   4.925  1.00  0.00           H  
ATOM     52  HA  LYS A   3      13.040  12.001   3.522  1.00  0.00           H  
ATOM     53  HB2 LYS A   3      15.682  10.781   2.686  1.00  0.00           H  
ATOM     54  HB3 LYS A   3      14.193  10.572   1.763  1.00  0.00           H  
ATOM     55  HG2 LYS A   3      14.002  12.929   1.368  1.00  0.00           H  
ATOM     56  HG3 LYS A   3      15.276  13.291   2.532  1.00  0.00           H  
ATOM     57  HD2 LYS A   3      16.198  13.447   0.283  1.00  0.00           H  
ATOM     58  HD3 LYS A   3      16.888  12.037   1.088  1.00  0.00           H  
ATOM     59  HE2 LYS A   3      15.148  10.616  -0.010  1.00  0.00           H  
ATOM     60  HE3 LYS A   3      14.595  12.037  -0.896  1.00  0.00           H  
ATOM     61  HZ1 LYS A   3      17.399  11.776  -1.121  1.00  0.00           H  
ATOM     62  HZ2 LYS A   3      16.654  10.326  -1.586  1.00  0.00           H  
ATOM     63  HZ3 LYS A   3      16.224  11.781  -2.350  1.00  0.00           H  
ATOM     64  N   LEU A   4      12.385   9.974   4.975  1.00  0.00           N  
ATOM     65  CA  LEU A   4      11.898   8.669   5.502  1.00  0.00           C  
ATOM     66  C   LEU A   4      11.041   7.976   4.439  1.00  0.00           C  
ATOM     67  O   LEU A   4      10.105   8.544   3.913  1.00  0.00           O  
ATOM     68  CB  LEU A   4      11.061   8.906   6.762  1.00  0.00           C  
ATOM     69  CG  LEU A   4      10.525   7.569   7.276  1.00  0.00           C  
ATOM     70  CD1 LEU A   4      11.359   7.112   8.473  1.00  0.00           C  
ATOM     71  CD2 LEU A   4       9.068   7.739   7.708  1.00  0.00           C  
ATOM     72  H   LEU A   4      11.901  10.800   5.188  1.00  0.00           H  
ATOM     73  HA  LEU A   4      12.744   8.043   5.746  1.00  0.00           H  
ATOM     74  HB2 LEU A   4      11.678   9.363   7.522  1.00  0.00           H  
ATOM     75  HB3 LEU A   4      10.234   9.558   6.528  1.00  0.00           H  
ATOM     76  HG  LEU A   4      10.587   6.831   6.490  1.00  0.00           H  
ATOM     77 HD11 LEU A   4      12.162   7.815   8.641  1.00  0.00           H  
ATOM     78 HD12 LEU A   4      10.733   7.066   9.353  1.00  0.00           H  
ATOM     79 HD13 LEU A   4      11.772   6.135   8.272  1.00  0.00           H  
ATOM     80 HD21 LEU A   4       8.500   8.173   6.898  1.00  0.00           H  
ATOM     81 HD22 LEU A   4       8.652   6.775   7.962  1.00  0.00           H  
ATOM     82 HD23 LEU A   4       9.021   8.388   8.570  1.00  0.00           H  
ATOM     83  N   GLN A   5      11.357   6.751   4.122  1.00  0.00           N  
ATOM     84  CA  GLN A   5      10.566   6.012   3.097  1.00  0.00           C  
ATOM     85  C   GLN A   5       9.925   4.781   3.747  1.00  0.00           C  
ATOM     86  O   GLN A   5      10.369   4.315   4.777  1.00  0.00           O  
ATOM     87  CB  GLN A   5      11.495   5.567   1.961  1.00  0.00           C  
ATOM     88  CG  GLN A   5      12.158   6.791   1.326  1.00  0.00           C  
ATOM     89  CD  GLN A   5      13.679   6.660   1.436  1.00  0.00           C  
ATOM     90  OE1 GLN A   5      14.186   5.613   1.785  1.00  0.00           O  
ATOM     91  NE2 GLN A   5      14.434   7.686   1.150  1.00  0.00           N  
ATOM     92  H   GLN A   5      12.116   6.314   4.562  1.00  0.00           H  
ATOM     93  HA  GLN A   5       9.795   6.654   2.701  1.00  0.00           H  
ATOM     94  HB2 GLN A   5      12.258   4.914   2.357  1.00  0.00           H  
ATOM     95  HB3 GLN A   5      10.922   5.041   1.213  1.00  0.00           H  
ATOM     96  HG2 GLN A   5      11.877   6.851   0.283  1.00  0.00           H  
ATOM     97  HG3 GLN A   5      11.838   7.684   1.839  1.00  0.00           H  
ATOM     98 HE21 GLN A   5      14.027   8.532   0.869  1.00  0.00           H  
ATOM     99 HE22 GLN A   5      15.409   7.611   1.219  1.00  0.00           H  
ATOM    100  N   ILE A   6       8.889   4.247   3.155  1.00  0.00           N  
ATOM    101  CA  ILE A   6       8.237   3.041   3.746  1.00  0.00           C  
ATOM    102  C   ILE A   6       7.972   2.013   2.640  1.00  0.00           C  
ATOM    103  O   ILE A   6       8.376   2.186   1.507  1.00  0.00           O  
ATOM    104  CB  ILE A   6       6.922   3.450   4.448  1.00  0.00           C  
ATOM    105  CG1 ILE A   6       6.804   2.683   5.768  1.00  0.00           C  
ATOM    106  CG2 ILE A   6       5.700   3.133   3.573  1.00  0.00           C  
ATOM    107  CD1 ILE A   6       5.618   3.224   6.569  1.00  0.00           C  
ATOM    108  H   ILE A   6       8.547   4.633   2.323  1.00  0.00           H  
ATOM    109  HA  ILE A   6       8.904   2.606   4.476  1.00  0.00           H  
ATOM    110  HB  ILE A   6       6.945   4.510   4.654  1.00  0.00           H  
ATOM    111 HG12 ILE A   6       6.651   1.635   5.561  1.00  0.00           H  
ATOM    112 HG13 ILE A   6       7.710   2.811   6.340  1.00  0.00           H  
ATOM    113 HG21 ILE A   6       5.912   3.398   2.548  1.00  0.00           H  
ATOM    114 HG22 ILE A   6       5.477   2.078   3.633  1.00  0.00           H  
ATOM    115 HG23 ILE A   6       4.850   3.701   3.922  1.00  0.00           H  
ATOM    116 HD11 ILE A   6       5.053   3.913   5.958  1.00  0.00           H  
ATOM    117 HD12 ILE A   6       4.982   2.404   6.868  1.00  0.00           H  
ATOM    118 HD13 ILE A   6       5.981   3.737   7.448  1.00  0.00           H  
ATOM    119  N   ALA A   7       7.296   0.946   2.960  1.00  0.00           N  
ATOM    120  CA  ALA A   7       7.004  -0.086   1.928  1.00  0.00           C  
ATOM    121  C   ALA A   7       5.563  -0.573   2.093  1.00  0.00           C  
ATOM    122  O   ALA A   7       5.251  -1.322   2.997  1.00  0.00           O  
ATOM    123  CB  ALA A   7       7.966  -1.264   2.097  1.00  0.00           C  
ATOM    124  H   ALA A   7       6.976   0.826   3.879  1.00  0.00           H  
ATOM    125  HA  ALA A   7       7.129   0.343   0.945  1.00  0.00           H  
ATOM    126  HB1 ALA A   7       8.969  -0.891   2.241  1.00  0.00           H  
ATOM    127  HB2 ALA A   7       7.673  -1.848   2.956  1.00  0.00           H  
ATOM    128  HB3 ALA A   7       7.936  -1.884   1.213  1.00  0.00           H  
ATOM    129  N   VAL A   8       4.683  -0.149   1.225  1.00  0.00           N  
ATOM    130  CA  VAL A   8       3.257  -0.585   1.333  1.00  0.00           C  
ATOM    131  C   VAL A   8       2.901  -1.471   0.140  1.00  0.00           C  
ATOM    132  O   VAL A   8       3.307  -1.215  -0.975  1.00  0.00           O  
ATOM    133  CB  VAL A   8       2.350   0.644   1.339  1.00  0.00           C  
ATOM    134  CG1 VAL A   8       2.568   1.439   0.050  1.00  0.00           C  
ATOM    135  CG2 VAL A   8       0.886   0.201   1.421  1.00  0.00           C  
ATOM    136  H   VAL A   8       4.962   0.458   0.502  1.00  0.00           H  
ATOM    137  HA  VAL A   8       3.114  -1.142   2.248  1.00  0.00           H  
ATOM    138  HB  VAL A   8       2.589   1.265   2.189  1.00  0.00           H  
ATOM    139 HG11 VAL A   8       3.614   1.690  -0.042  1.00  0.00           H  
ATOM    140 HG12 VAL A   8       2.264   0.841  -0.796  1.00  0.00           H  
ATOM    141 HG13 VAL A   8       1.981   2.344   0.082  1.00  0.00           H  
ATOM    142 HG21 VAL A   8       0.806  -0.655   2.073  1.00  0.00           H  
ATOM    143 HG22 VAL A   8       0.286   1.010   1.812  1.00  0.00           H  
ATOM    144 HG23 VAL A   8       0.534  -0.064   0.435  1.00  0.00           H  
ATOM    145  N   GLY A   9       2.149  -2.516   0.364  1.00  0.00           N  
ATOM    146  CA  GLY A   9       1.782  -3.418  -0.762  1.00  0.00           C  
ATOM    147  C   GLY A   9       0.264  -3.508  -0.907  1.00  0.00           C  
ATOM    148  O   GLY A   9      -0.445  -3.826   0.027  1.00  0.00           O  
ATOM    149  H   GLY A   9       1.834  -2.709   1.272  1.00  0.00           H  
ATOM    150  HA2 GLY A   9       2.206  -3.035  -1.679  1.00  0.00           H  
ATOM    151  HA3 GLY A   9       2.177  -4.405  -0.572  1.00  0.00           H  
ATOM    152  N   ILE A  10      -0.235  -3.245  -2.081  1.00  0.00           N  
ATOM    153  CA  ILE A  10      -1.694  -3.328  -2.315  1.00  0.00           C  
ATOM    154  C   ILE A  10      -1.974  -4.573  -3.154  1.00  0.00           C  
ATOM    155  O   ILE A  10      -1.203  -4.925  -4.025  1.00  0.00           O  
ATOM    156  CB  ILE A  10      -2.167  -2.097  -3.092  1.00  0.00           C  
ATOM    157  CG1 ILE A  10      -1.223  -0.913  -2.860  1.00  0.00           C  
ATOM    158  CG2 ILE A  10      -3.562  -1.717  -2.625  1.00  0.00           C  
ATOM    159  CD1 ILE A  10      -1.481   0.144  -3.935  1.00  0.00           C  
ATOM    160  H   ILE A  10       0.355  -3.001  -2.818  1.00  0.00           H  
ATOM    161  HA  ILE A  10      -2.216  -3.392  -1.373  1.00  0.00           H  
ATOM    162  HB  ILE A  10      -2.196  -2.332  -4.145  1.00  0.00           H  
ATOM    163 HG12 ILE A  10      -1.408  -0.488  -1.884  1.00  0.00           H  
ATOM    164 HG13 ILE A  10      -0.198  -1.241  -2.923  1.00  0.00           H  
ATOM    165 HG21 ILE A  10      -3.560  -1.601  -1.551  1.00  0.00           H  
ATOM    166 HG22 ILE A  10      -3.853  -0.788  -3.090  1.00  0.00           H  
ATOM    167 HG23 ILE A  10      -4.255  -2.495  -2.905  1.00  0.00           H  
ATOM    168 HD11 ILE A  10      -2.293  -0.181  -4.570  1.00  0.00           H  
ATOM    169 HD12 ILE A  10      -1.745   1.077  -3.466  1.00  0.00           H  
ATOM    170 HD13 ILE A  10      -0.591   0.276  -4.531  1.00  0.00           H  
ATOM    171  N   ILE A  11      -3.066  -5.241  -2.919  1.00  0.00           N  
ATOM    172  CA  ILE A  11      -3.362  -6.450  -3.736  1.00  0.00           C  
ATOM    173  C   ILE A  11      -4.727  -6.288  -4.398  1.00  0.00           C  
ATOM    174  O   ILE A  11      -5.572  -5.551  -3.935  1.00  0.00           O  
ATOM    175  CB  ILE A  11      -3.370  -7.728  -2.882  1.00  0.00           C  
ATOM    176  CG1 ILE A  11      -2.875  -7.453  -1.447  1.00  0.00           C  
ATOM    177  CG2 ILE A  11      -2.490  -8.790  -3.549  1.00  0.00           C  
ATOM    178  CD1 ILE A  11      -1.366  -7.728  -1.310  1.00  0.00           C  
ATOM    179  H   ILE A  11      -3.692  -4.944  -2.220  1.00  0.00           H  
ATOM    180  HA  ILE A  11      -2.609  -6.545  -4.506  1.00  0.00           H  
ATOM    181  HB  ILE A  11      -4.385  -8.102  -2.836  1.00  0.00           H  
ATOM    182 HG12 ILE A  11      -3.079  -6.429  -1.179  1.00  0.00           H  
ATOM    183 HG13 ILE A  11      -3.410  -8.104  -0.780  1.00  0.00           H  
ATOM    184 HG21 ILE A  11      -2.802  -8.922  -4.571  1.00  0.00           H  
ATOM    185 HG22 ILE A  11      -1.458  -8.469  -3.526  1.00  0.00           H  
ATOM    186 HG23 ILE A  11      -2.584  -9.724  -3.016  1.00  0.00           H  
ATOM    187 HD11 ILE A  11      -1.142  -8.721  -1.673  1.00  0.00           H  
ATOM    188 HD12 ILE A  11      -0.810  -7.003  -1.884  1.00  0.00           H  
ATOM    189 HD13 ILE A  11      -1.081  -7.658  -0.269  1.00  0.00           H  
ATOM    190  N   ARG A  12      -4.944  -6.974  -5.483  1.00  0.00           N  
ATOM    191  CA  ARG A  12      -6.256  -6.869  -6.193  1.00  0.00           C  
ATOM    192  C   ARG A  12      -6.475  -8.122  -7.049  1.00  0.00           C  
ATOM    193  O   ARG A  12      -5.646  -8.471  -7.861  1.00  0.00           O  
ATOM    194  CB  ARG A  12      -6.239  -5.632  -7.093  1.00  0.00           C  
ATOM    195  CG  ARG A  12      -7.646  -5.365  -7.629  1.00  0.00           C  
ATOM    196  CD  ARG A  12      -7.815  -3.868  -7.889  1.00  0.00           C  
ATOM    197  NE  ARG A  12      -8.003  -3.630  -9.350  1.00  0.00           N  
ATOM    198  CZ  ARG A  12      -7.341  -4.342 -10.222  1.00  0.00           C  
ATOM    199  NH1 ARG A  12      -6.071  -4.113 -10.423  1.00  0.00           N  
ATOM    200  NH2 ARG A  12      -7.949  -5.285 -10.890  1.00  0.00           N  
ATOM    201  H   ARG A  12      -4.241  -7.557  -5.832  1.00  0.00           H  
ATOM    202  HA  ARG A  12      -7.050  -6.780  -5.470  1.00  0.00           H  
ATOM    203  HB2 ARG A  12      -5.903  -4.778  -6.523  1.00  0.00           H  
ATOM    204  HB3 ARG A  12      -5.566  -5.798  -7.921  1.00  0.00           H  
ATOM    205  HG2 ARG A  12      -7.790  -5.912  -8.550  1.00  0.00           H  
ATOM    206  HG3 ARG A  12      -8.375  -5.687  -6.902  1.00  0.00           H  
ATOM    207  HD2 ARG A  12      -8.679  -3.505  -7.354  1.00  0.00           H  
ATOM    208  HD3 ARG A  12      -6.934  -3.342  -7.545  1.00  0.00           H  
ATOM    209  HE  ARG A  12      -8.627  -2.940  -9.655  1.00  0.00           H  
ATOM    210 HH11 ARG A  12      -5.606  -3.393  -9.909  1.00  0.00           H  
ATOM    211 HH12 ARG A  12      -5.566  -4.657 -11.092  1.00  0.00           H  
ATOM    212 HH21 ARG A  12      -8.920  -5.462 -10.733  1.00  0.00           H  
ATOM    213 HH22 ARG A  12      -7.444  -5.830 -11.561  1.00  0.00           H  
ATOM    214  N   ASN A  13      -7.576  -8.810  -6.874  1.00  0.00           N  
ATOM    215  CA  ASN A  13      -7.810 -10.043  -7.688  1.00  0.00           C  
ATOM    216  C   ASN A  13      -9.298 -10.367  -7.782  1.00  0.00           C  
ATOM    217  O   ASN A  13     -10.144  -9.581  -7.414  1.00  0.00           O  
ATOM    218  CB  ASN A  13      -7.123 -11.232  -7.029  1.00  0.00           C  
ATOM    219  CG  ASN A  13      -7.545 -11.322  -5.564  1.00  0.00           C  
ATOM    220  OD1 ASN A  13      -8.225 -10.450  -5.060  1.00  0.00           O  
ATOM    221  ND2 ASN A  13      -7.169 -12.348  -4.850  1.00  0.00           N  
ATOM    222  H   ASN A  13      -8.236  -8.524  -6.209  1.00  0.00           H  
ATOM    223  HA  ASN A  13      -7.407  -9.903  -8.679  1.00  0.00           H  
ATOM    224  HB2 ASN A  13      -7.425 -12.131  -7.538  1.00  0.00           H  
ATOM    225  HB3 ASN A  13      -6.053 -11.119  -7.093  1.00  0.00           H  
ATOM    226 HD21 ASN A  13      -6.622 -13.053  -5.256  1.00  0.00           H  
ATOM    227 HD22 ASN A  13      -7.433 -12.415  -3.909  1.00  0.00           H  
ATOM    228  N   GLU A  14      -9.606 -11.546  -8.269  1.00  0.00           N  
ATOM    229  CA  GLU A  14     -11.023 -11.983  -8.394  1.00  0.00           C  
ATOM    230  C   GLU A  14     -11.745 -11.123  -9.418  1.00  0.00           C  
ATOM    231  O   GLU A  14     -11.889 -11.482 -10.570  1.00  0.00           O  
ATOM    232  CB  GLU A  14     -11.721 -11.862  -7.035  1.00  0.00           C  
ATOM    233  CG  GLU A  14     -11.573 -13.183  -6.275  1.00  0.00           C  
ATOM    234  CD  GLU A  14     -12.866 -13.490  -5.515  1.00  0.00           C  
ATOM    235  OE1 GLU A  14     -13.528 -12.552  -5.106  1.00  0.00           O  
ATOM    236  OE2 GLU A  14     -13.171 -14.662  -5.355  1.00  0.00           O  
ATOM    237  H   GLU A  14      -8.890 -12.154  -8.546  1.00  0.00           H  
ATOM    238  HA  GLU A  14     -11.054 -13.006  -8.715  1.00  0.00           H  
ATOM    239  HB2 GLU A  14     -11.265 -11.065  -6.465  1.00  0.00           H  
ATOM    240  HB3 GLU A  14     -12.768 -11.648  -7.183  1.00  0.00           H  
ATOM    241  HG2 GLU A  14     -11.371 -13.978  -6.977  1.00  0.00           H  
ATOM    242  HG3 GLU A  14     -10.757 -13.105  -5.574  1.00  0.00           H  
ATOM    243  N   ASN A  15     -12.205  -9.997  -8.995  1.00  0.00           N  
ATOM    244  CA  ASN A  15     -12.938  -9.086  -9.915  1.00  0.00           C  
ATOM    245  C   ASN A  15     -12.403  -7.672  -9.765  1.00  0.00           C  
ATOM    246  O   ASN A  15     -11.919  -7.065 -10.698  1.00  0.00           O  
ATOM    247  CB  ASN A  15     -14.418  -9.101  -9.550  1.00  0.00           C  
ATOM    248  CG  ASN A  15     -15.245  -8.574 -10.725  1.00  0.00           C  
ATOM    249  OD1 ASN A  15     -14.925  -8.830 -11.870  1.00  0.00           O  
ATOM    250  ND2 ASN A  15     -16.300  -7.846 -10.489  1.00  0.00           N  
ATOM    251  H   ASN A  15     -12.073  -9.754  -8.060  1.00  0.00           H  
ATOM    252  HA  ASN A  15     -12.812  -9.413 -10.926  1.00  0.00           H  
ATOM    253  HB2 ASN A  15     -14.720 -10.111  -9.318  1.00  0.00           H  
ATOM    254  HB3 ASN A  15     -14.577  -8.473  -8.688  1.00  0.00           H  
ATOM    255 HD21 ASN A  15     -16.558  -7.640  -9.565  1.00  0.00           H  
ATOM    256 HD22 ASN A  15     -16.837  -7.503 -11.235  1.00  0.00           H  
ATOM    257  N   ASN A  16     -12.491  -7.155  -8.586  1.00  0.00           N  
ATOM    258  CA  ASN A  16     -11.997  -5.783  -8.327  1.00  0.00           C  
ATOM    259  C   ASN A  16     -11.872  -5.574  -6.824  1.00  0.00           C  
ATOM    260  O   ASN A  16     -12.052  -4.485  -6.316  1.00  0.00           O  
ATOM    261  CB  ASN A  16     -12.972  -4.761  -8.913  1.00  0.00           C  
ATOM    262  CG  ASN A  16     -12.278  -3.404  -9.030  1.00  0.00           C  
ATOM    263  OD1 ASN A  16     -12.587  -2.486  -8.296  1.00  0.00           O  
ATOM    264  ND2 ASN A  16     -11.345  -3.236  -9.927  1.00  0.00           N  
ATOM    265  H   ASN A  16     -12.883  -7.678  -7.867  1.00  0.00           H  
ATOM    266  HA  ASN A  16     -11.030  -5.667  -8.782  1.00  0.00           H  
ATOM    267  HB2 ASN A  16     -13.293  -5.090  -9.890  1.00  0.00           H  
ATOM    268  HB3 ASN A  16     -13.830  -4.671  -8.263  1.00  0.00           H  
ATOM    269 HD21 ASN A  16     -11.096  -3.976 -10.519  1.00  0.00           H  
ATOM    270 HD22 ASN A  16     -10.894  -2.369 -10.008  1.00  0.00           H  
ATOM    271  N   GLU A  17     -11.553  -6.613  -6.110  1.00  0.00           N  
ATOM    272  CA  GLU A  17     -11.400  -6.483  -4.636  1.00  0.00           C  
ATOM    273  C   GLU A  17      -9.951  -6.114  -4.330  1.00  0.00           C  
ATOM    274  O   GLU A  17      -9.048  -6.488  -5.048  1.00  0.00           O  
ATOM    275  CB  GLU A  17     -11.745  -7.811  -3.958  1.00  0.00           C  
ATOM    276  CG  GLU A  17     -12.989  -8.416  -4.613  1.00  0.00           C  
ATOM    277  CD  GLU A  17     -13.935  -8.938  -3.530  1.00  0.00           C  
ATOM    278  OE1 GLU A  17     -13.488  -9.090  -2.404  1.00  0.00           O  
ATOM    279  OE2 GLU A  17     -15.089  -9.175  -3.844  1.00  0.00           O  
ATOM    280  H   GLU A  17     -11.403  -7.478  -6.549  1.00  0.00           H  
ATOM    281  HA  GLU A  17     -12.056  -5.706  -4.271  1.00  0.00           H  
ATOM    282  HB2 GLU A  17     -10.915  -8.494  -4.061  1.00  0.00           H  
ATOM    283  HB3 GLU A  17     -11.942  -7.638  -2.910  1.00  0.00           H  
ATOM    284  HG2 GLU A  17     -13.492  -7.658  -5.198  1.00  0.00           H  
ATOM    285  HG3 GLU A  17     -12.696  -9.232  -5.257  1.00  0.00           H  
ATOM    286  N   ILE A  18      -9.715  -5.380  -3.281  1.00  0.00           N  
ATOM    287  CA  ILE A  18      -8.315  -4.990  -2.955  1.00  0.00           C  
ATOM    288  C   ILE A  18      -8.034  -5.276  -1.482  1.00  0.00           C  
ATOM    289  O   ILE A  18      -8.929  -5.302  -0.660  1.00  0.00           O  
ATOM    290  CB  ILE A  18      -8.108  -3.494  -3.221  1.00  0.00           C  
ATOM    291  CG1 ILE A  18      -9.106  -3.002  -4.275  1.00  0.00           C  
ATOM    292  CG2 ILE A  18      -6.683  -3.253  -3.727  1.00  0.00           C  
ATOM    293  CD1 ILE A  18      -9.149  -1.473  -4.256  1.00  0.00           C  
ATOM    294  H   ILE A  18     -10.456  -5.079  -2.713  1.00  0.00           H  
ATOM    295  HA  ILE A  18      -7.634  -5.561  -3.567  1.00  0.00           H  
ATOM    296  HB  ILE A  18      -8.257  -2.948  -2.301  1.00  0.00           H  
ATOM    297 HG12 ILE A  18      -8.795  -3.342  -5.252  1.00  0.00           H  
ATOM    298 HG13 ILE A  18     -10.087  -3.388  -4.054  1.00  0.00           H  
ATOM    299 HG21 ILE A  18      -5.975  -3.586  -2.982  1.00  0.00           H  
ATOM    300 HG22 ILE A  18      -6.528  -3.803  -4.642  1.00  0.00           H  
ATOM    301 HG23 ILE A  18      -6.541  -2.198  -3.912  1.00  0.00           H  
ATOM    302 HD11 ILE A  18      -8.583  -1.108  -3.412  1.00  0.00           H  
ATOM    303 HD12 ILE A  18      -8.722  -1.089  -5.170  1.00  0.00           H  
ATOM    304 HD13 ILE A  18     -10.175  -1.143  -4.171  1.00  0.00           H  
ATOM    305  N   PHE A  19      -6.793  -5.478  -1.141  1.00  0.00           N  
ATOM    306  CA  PHE A  19      -6.445  -5.745   0.282  1.00  0.00           C  
ATOM    307  C   PHE A  19      -5.553  -4.614   0.791  1.00  0.00           C  
ATOM    308  O   PHE A  19      -4.342  -4.713   0.783  1.00  0.00           O  
ATOM    309  CB  PHE A  19      -5.696  -7.078   0.401  1.00  0.00           C  
ATOM    310  CG  PHE A  19      -5.041  -7.161   1.763  1.00  0.00           C  
ATOM    311  CD1 PHE A  19      -5.797  -6.919   2.916  1.00  0.00           C  
ATOM    312  CD2 PHE A  19      -3.678  -7.472   1.873  1.00  0.00           C  
ATOM    313  CE1 PHE A  19      -5.194  -6.986   4.176  1.00  0.00           C  
ATOM    314  CE2 PHE A  19      -3.075  -7.537   3.135  1.00  0.00           C  
ATOM    315  CZ  PHE A  19      -3.833  -7.295   4.286  1.00  0.00           C  
ATOM    316  H   PHE A  19      -6.088  -5.441  -1.821  1.00  0.00           H  
ATOM    317  HA  PHE A  19      -7.349  -5.785   0.872  1.00  0.00           H  
ATOM    318  HB2 PHE A  19      -6.393  -7.895   0.284  1.00  0.00           H  
ATOM    319  HB3 PHE A  19      -4.940  -7.135  -0.367  1.00  0.00           H  
ATOM    320  HD1 PHE A  19      -6.847  -6.680   2.831  1.00  0.00           H  
ATOM    321  HD2 PHE A  19      -3.093  -7.659   0.985  1.00  0.00           H  
ATOM    322  HE1 PHE A  19      -5.778  -6.800   5.065  1.00  0.00           H  
ATOM    323  HE2 PHE A  19      -2.026  -7.775   3.220  1.00  0.00           H  
ATOM    324  HZ  PHE A  19      -3.368  -7.346   5.259  1.00  0.00           H  
ATOM    325  N   ILE A  20      -6.139  -3.543   1.235  1.00  0.00           N  
ATOM    326  CA  ILE A  20      -5.333  -2.413   1.746  1.00  0.00           C  
ATOM    327  C   ILE A  20      -5.465  -2.368   3.257  1.00  0.00           C  
ATOM    328  O   ILE A  20      -5.692  -3.375   3.900  1.00  0.00           O  
ATOM    329  CB  ILE A  20      -5.848  -1.110   1.139  1.00  0.00           C  
ATOM    330  CG1 ILE A  20      -6.398  -1.378  -0.262  1.00  0.00           C  
ATOM    331  CG2 ILE A  20      -4.699  -0.119   1.044  1.00  0.00           C  
ATOM    332  CD1 ILE A  20      -7.920  -1.471  -0.194  1.00  0.00           C  
ATOM    333  H   ILE A  20      -7.114  -3.479   1.240  1.00  0.00           H  
ATOM    334  HA  ILE A  20      -4.298  -2.549   1.481  1.00  0.00           H  
ATOM    335  HB  ILE A  20      -6.628  -0.701   1.766  1.00  0.00           H  
ATOM    336 HG12 ILE A  20      -6.114  -0.572  -0.922  1.00  0.00           H  
ATOM    337 HG13 ILE A  20      -5.999  -2.309  -0.635  1.00  0.00           H  
ATOM    338 HG21 ILE A  20      -3.934  -0.394   1.755  1.00  0.00           H  
ATOM    339 HG22 ILE A  20      -4.290  -0.142   0.047  1.00  0.00           H  
ATOM    340 HG23 ILE A  20      -5.063   0.872   1.266  1.00  0.00           H  
ATOM    341 HD11 ILE A  20      -8.289  -0.759   0.529  1.00  0.00           H  
ATOM    342 HD12 ILE A  20      -8.336  -1.248  -1.165  1.00  0.00           H  
ATOM    343 HD13 ILE A  20      -8.205  -2.468   0.102  1.00  0.00           H  
ATOM    344  N   THR A  21      -5.328  -1.220   3.838  1.00  0.00           N  
ATOM    345  CA  THR A  21      -5.450  -1.138   5.315  1.00  0.00           C  
ATOM    346  C   THR A  21      -6.395  -0.002   5.699  1.00  0.00           C  
ATOM    347  O   THR A  21      -6.538   0.971   4.984  1.00  0.00           O  
ATOM    348  CB  THR A  21      -4.071  -0.908   5.928  1.00  0.00           C  
ATOM    349  OG1 THR A  21      -3.074  -1.123   4.940  1.00  0.00           O  
ATOM    350  CG2 THR A  21      -3.862  -1.884   7.085  1.00  0.00           C  
ATOM    351  H   THR A  21      -5.144  -0.417   3.303  1.00  0.00           H  
ATOM    352  HA  THR A  21      -5.850  -2.068   5.682  1.00  0.00           H  
ATOM    353  HB  THR A  21      -4.004   0.099   6.297  1.00  0.00           H  
ATOM    354  HG1 THR A  21      -2.927  -2.070   4.869  1.00  0.00           H  
ATOM    355 HG21 THR A  21      -4.650  -2.624   7.078  1.00  0.00           H  
ATOM    356 HG22 THR A  21      -2.907  -2.375   6.973  1.00  0.00           H  
ATOM    357 HG23 THR A  21      -3.883  -1.344   8.019  1.00  0.00           H  
ATOM    358  N   ARG A  22      -7.055  -0.127   6.819  1.00  0.00           N  
ATOM    359  CA  ARG A  22      -8.002   0.933   7.249  1.00  0.00           C  
ATOM    360  C   ARG A  22      -7.735   1.306   8.706  1.00  0.00           C  
ATOM    361  O   ARG A  22      -6.669   1.067   9.238  1.00  0.00           O  
ATOM    362  CB  ARG A  22      -9.431   0.411   7.112  1.00  0.00           C  
ATOM    363  CG  ARG A  22     -10.197   1.294   6.129  1.00  0.00           C  
ATOM    364  CD  ARG A  22     -11.523   0.625   5.758  1.00  0.00           C  
ATOM    365  NE  ARG A  22     -12.537   1.668   5.435  1.00  0.00           N  
ATOM    366  CZ  ARG A  22     -13.621   1.342   4.785  1.00  0.00           C  
ATOM    367  NH1 ARG A  22     -14.104   0.136   4.889  1.00  0.00           N  
ATOM    368  NH2 ARG A  22     -14.220   2.222   4.030  1.00  0.00           N  
ATOM    369  H   ARG A  22      -6.933  -0.924   7.374  1.00  0.00           H  
ATOM    370  HA  ARG A  22      -7.877   1.805   6.627  1.00  0.00           H  
ATOM    371  HB2 ARG A  22      -9.408  -0.606   6.745  1.00  0.00           H  
ATOM    372  HB3 ARG A  22      -9.915   0.436   8.074  1.00  0.00           H  
ATOM    373  HG2 ARG A  22     -10.391   2.251   6.586  1.00  0.00           H  
ATOM    374  HG3 ARG A  22      -9.605   1.432   5.238  1.00  0.00           H  
ATOM    375  HD2 ARG A  22     -11.375  -0.013   4.898  1.00  0.00           H  
ATOM    376  HD3 ARG A  22     -11.874   0.034   6.590  1.00  0.00           H  
ATOM    377  HE  ARG A  22     -12.391   2.597   5.711  1.00  0.00           H  
ATOM    378 HH11 ARG A  22     -13.644  -0.539   5.466  1.00  0.00           H  
ATOM    379 HH12 ARG A  22     -14.933  -0.117   4.389  1.00  0.00           H  
ATOM    380 HH21 ARG A  22     -13.849   3.147   3.950  1.00  0.00           H  
ATOM    381 HH22 ARG A  22     -15.049   1.971   3.530  1.00  0.00           H  
ATOM    382  N   ARG A  23      -8.700   1.897   9.353  1.00  0.00           N  
ATOM    383  CA  ARG A  23      -8.524   2.296  10.765  1.00  0.00           C  
ATOM    384  C   ARG A  23      -8.551   1.057  11.663  1.00  0.00           C  
ATOM    385  O   ARG A  23      -9.562   0.731  12.253  1.00  0.00           O  
ATOM    386  CB  ARG A  23      -9.673   3.223  11.143  1.00  0.00           C  
ATOM    387  CG  ARG A  23     -10.999   2.608  10.691  1.00  0.00           C  
ATOM    388  CD  ARG A  23     -12.071   2.885  11.747  1.00  0.00           C  
ATOM    389  NE  ARG A  23     -13.334   2.183  11.379  1.00  0.00           N  
ATOM    390  CZ  ARG A  23     -14.282   2.039  12.266  1.00  0.00           C  
ATOM    391  NH1 ARG A  23     -14.079   1.308  13.326  1.00  0.00           N  
ATOM    392  NH2 ARG A  23     -15.431   2.634  12.093  1.00  0.00           N  
ATOM    393  H   ARG A  23      -9.548   2.085   8.908  1.00  0.00           H  
ATOM    394  HA  ARG A  23      -7.585   2.814  10.885  1.00  0.00           H  
ATOM    395  HB2 ARG A  23      -9.684   3.352  12.204  1.00  0.00           H  
ATOM    396  HB3 ARG A  23      -9.539   4.182  10.662  1.00  0.00           H  
ATOM    397  HG2 ARG A  23     -11.298   3.045   9.749  1.00  0.00           H  
ATOM    398  HG3 ARG A  23     -10.881   1.542  10.573  1.00  0.00           H  
ATOM    399  HD2 ARG A  23     -11.731   2.529  12.708  1.00  0.00           H  
ATOM    400  HD3 ARG A  23     -12.253   3.949  11.803  1.00  0.00           H  
ATOM    401  HE  ARG A  23     -13.452   1.828  10.472  1.00  0.00           H  
ATOM    402 HH11 ARG A  23     -13.197   0.855  13.461  1.00  0.00           H  
ATOM    403 HH12 ARG A  23     -14.805   1.199  14.005  1.00  0.00           H  
ATOM    404 HH21 ARG A  23     -15.586   3.198  11.282  1.00  0.00           H  
ATOM    405 HH22 ARG A  23     -16.156   2.525  12.773  1.00  0.00           H  
ATOM    406  N   ALA A  24      -7.451   0.366  11.775  1.00  0.00           N  
ATOM    407  CA  ALA A  24      -7.422  -0.847  12.640  1.00  0.00           C  
ATOM    408  C   ALA A  24      -7.095  -0.435  14.078  1.00  0.00           C  
ATOM    409  O   ALA A  24      -6.880  -1.268  14.937  1.00  0.00           O  
ATOM    410  CB  ALA A  24      -6.353  -1.813  12.129  1.00  0.00           C  
ATOM    411  H   ALA A  24      -6.644   0.647  11.295  1.00  0.00           H  
ATOM    412  HA  ALA A  24      -8.387  -1.330  12.615  1.00  0.00           H  
ATOM    413  HB1 ALA A  24      -6.060  -1.530  11.130  1.00  0.00           H  
ATOM    414  HB2 ALA A  24      -5.492  -1.774  12.781  1.00  0.00           H  
ATOM    415  HB3 ALA A  24      -6.751  -2.817  12.119  1.00  0.00           H  
ATOM    416  N   ALA A  25      -7.055   0.842  14.345  1.00  0.00           N  
ATOM    417  CA  ALA A  25      -6.741   1.308  15.724  1.00  0.00           C  
ATOM    418  C   ALA A  25      -7.462   2.631  15.995  1.00  0.00           C  
ATOM    419  O   ALA A  25      -8.005   2.845  17.061  1.00  0.00           O  
ATOM    420  CB  ALA A  25      -5.231   1.513  15.860  1.00  0.00           C  
ATOM    421  H   ALA A  25      -7.231   1.496  13.637  1.00  0.00           H  
ATOM    422  HA  ALA A  25      -7.069   0.567  16.437  1.00  0.00           H  
ATOM    423  HB1 ALA A  25      -4.720   0.600  15.593  1.00  0.00           H  
ATOM    424  HB2 ALA A  25      -4.916   2.308  15.201  1.00  0.00           H  
ATOM    425  HB3 ALA A  25      -4.994   1.774  16.881  1.00  0.00           H  
ATOM    426  N   ASP A  26      -7.472   3.523  15.041  1.00  0.00           N  
ATOM    427  CA  ASP A  26      -8.159   4.829  15.251  1.00  0.00           C  
ATOM    428  C   ASP A  26      -8.251   5.584  13.923  1.00  0.00           C  
ATOM    429  O   ASP A  26      -7.293   5.682  13.184  1.00  0.00           O  
ATOM    430  CB  ASP A  26      -7.366   5.667  16.257  1.00  0.00           C  
ATOM    431  CG  ASP A  26      -8.062   7.013  16.462  1.00  0.00           C  
ATOM    432  OD1 ASP A  26      -9.179   7.012  16.954  1.00  0.00           O  
ATOM    433  OD2 ASP A  26      -7.468   8.023  16.123  1.00  0.00           O  
ATOM    434  H   ASP A  26      -7.028   3.333  14.188  1.00  0.00           H  
ATOM    435  HA  ASP A  26      -9.154   4.654  15.635  1.00  0.00           H  
ATOM    436  HB2 ASP A  26      -7.313   5.141  17.201  1.00  0.00           H  
ATOM    437  HB3 ASP A  26      -6.368   5.834  15.881  1.00  0.00           H  
ATOM    438  N   ALA A  27      -9.401   6.122  13.619  1.00  0.00           N  
ATOM    439  CA  ALA A  27      -9.560   6.874  12.343  1.00  0.00           C  
ATOM    440  C   ALA A  27     -10.005   8.305  12.653  1.00  0.00           C  
ATOM    441  O   ALA A  27     -11.014   8.527  13.291  1.00  0.00           O  
ATOM    442  CB  ALA A  27     -10.612   6.187  11.470  1.00  0.00           C  
ATOM    443  H   ALA A  27     -10.160   6.033  14.231  1.00  0.00           H  
ATOM    444  HA  ALA A  27      -8.615   6.897  11.819  1.00  0.00           H  
ATOM    445  HB1 ALA A  27     -10.934   5.274  11.946  1.00  0.00           H  
ATOM    446  HB2 ALA A  27     -11.459   6.846  11.341  1.00  0.00           H  
ATOM    447  HB3 ALA A  27     -10.185   5.958  10.505  1.00  0.00           H  
ATOM    448  N   HIS A  28      -9.254   9.276  12.213  1.00  0.00           N  
ATOM    449  CA  HIS A  28      -9.626  10.692  12.489  1.00  0.00           C  
ATOM    450  C   HIS A  28     -11.102  10.918  12.147  1.00  0.00           C  
ATOM    451  O   HIS A  28     -11.755  11.769  12.719  1.00  0.00           O  
ATOM    452  CB  HIS A  28      -8.757  11.620  11.640  1.00  0.00           C  
ATOM    453  CG  HIS A  28      -7.474  11.907  12.369  1.00  0.00           C  
ATOM    454  ND1 HIS A  28      -6.594  12.896  11.957  1.00  0.00           N  
ATOM    455  CD2 HIS A  28      -6.909  11.342  13.486  1.00  0.00           C  
ATOM    456  CE1 HIS A  28      -5.556  12.896  12.815  1.00  0.00           C  
ATOM    457  NE2 HIS A  28      -5.698  11.970  13.765  1.00  0.00           N  
ATOM    458  H   HIS A  28      -8.440   9.074  11.706  1.00  0.00           H  
ATOM    459  HA  HIS A  28      -9.464  10.908  13.535  1.00  0.00           H  
ATOM    460  HB2 HIS A  28      -8.537  11.142  10.697  1.00  0.00           H  
ATOM    461  HB3 HIS A  28      -9.284  12.545  11.461  1.00  0.00           H  
ATOM    462  HD1 HIS A  28      -6.707  13.488  11.185  1.00  0.00           H  
ATOM    463  HD2 HIS A  28      -7.339  10.534  14.060  1.00  0.00           H  
ATOM    464  HE1 HIS A  28      -4.712  13.567  12.743  1.00  0.00           H  
ATOM    465  N   MET A  29     -11.636  10.169  11.221  1.00  0.00           N  
ATOM    466  CA  MET A  29     -13.068  10.354  10.852  1.00  0.00           C  
ATOM    467  C   MET A  29     -13.803   9.013  10.937  1.00  0.00           C  
ATOM    468  O   MET A  29     -13.428   8.135  11.688  1.00  0.00           O  
ATOM    469  CB  MET A  29     -13.163  10.892   9.423  1.00  0.00           C  
ATOM    470  CG  MET A  29     -12.180  12.051   9.244  1.00  0.00           C  
ATOM    471  SD  MET A  29     -11.791  12.244   7.487  1.00  0.00           S  
ATOM    472  CE  MET A  29     -10.614  13.609   7.662  1.00  0.00           C  
ATOM    473  H   MET A  29     -11.096   9.488  10.768  1.00  0.00           H  
ATOM    474  HA  MET A  29     -13.526  11.057  11.531  1.00  0.00           H  
ATOM    475  HB2 MET A  29     -12.923  10.104   8.725  1.00  0.00           H  
ATOM    476  HB3 MET A  29     -14.167  11.244   9.238  1.00  0.00           H  
ATOM    477  HG2 MET A  29     -12.625  12.962   9.617  1.00  0.00           H  
ATOM    478  HG3 MET A  29     -11.273  11.842   9.794  1.00  0.00           H  
ATOM    479  HE1 MET A  29     -11.064  14.396   8.251  1.00  0.00           H  
ATOM    480  HE2 MET A  29      -9.724  13.257   8.154  1.00  0.00           H  
ATOM    481  HE3 MET A  29     -10.356  13.987   6.682  1.00  0.00           H  
ATOM    482  N   ALA A  30     -14.849   8.852  10.173  1.00  0.00           N  
ATOM    483  CA  ALA A  30     -15.612   7.571  10.206  1.00  0.00           C  
ATOM    484  C   ALA A  30     -14.830   6.491   9.455  1.00  0.00           C  
ATOM    485  O   ALA A  30     -14.038   5.770  10.028  1.00  0.00           O  
ATOM    486  CB  ALA A  30     -16.974   7.774   9.539  1.00  0.00           C  
ATOM    487  H   ALA A  30     -15.134   9.576   9.576  1.00  0.00           H  
ATOM    488  HA  ALA A  30     -15.755   7.265  11.231  1.00  0.00           H  
ATOM    489  HB1 ALA A  30     -16.957   8.682   8.956  1.00  0.00           H  
ATOM    490  HB2 ALA A  30     -17.185   6.934   8.893  1.00  0.00           H  
ATOM    491  HB3 ALA A  30     -17.739   7.846  10.297  1.00  0.00           H  
ATOM    492  N   ASN A  31     -15.045   6.375   8.172  1.00  0.00           N  
ATOM    493  CA  ASN A  31     -14.314   5.343   7.384  1.00  0.00           C  
ATOM    494  C   ASN A  31     -13.157   6.004   6.635  1.00  0.00           C  
ATOM    495  O   ASN A  31     -13.329   7.000   5.961  1.00  0.00           O  
ATOM    496  CB  ASN A  31     -15.270   4.701   6.378  1.00  0.00           C  
ATOM    497  CG  ASN A  31     -16.612   4.427   7.057  1.00  0.00           C  
ATOM    498  OD1 ASN A  31     -16.669   3.763   8.072  1.00  0.00           O  
ATOM    499  ND2 ASN A  31     -17.704   4.915   6.534  1.00  0.00           N  
ATOM    500  H   ASN A  31     -15.687   6.968   7.728  1.00  0.00           H  
ATOM    501  HA  ASN A  31     -13.928   4.585   8.049  1.00  0.00           H  
ATOM    502  HB2 ASN A  31     -15.417   5.371   5.543  1.00  0.00           H  
ATOM    503  HB3 ASN A  31     -14.851   3.771   6.024  1.00  0.00           H  
ATOM    504 HD21 ASN A  31     -17.659   5.449   5.714  1.00  0.00           H  
ATOM    505 HD22 ASN A  31     -18.569   4.746   6.962  1.00  0.00           H  
ATOM    506  N   LYS A  32     -11.977   5.460   6.748  1.00  0.00           N  
ATOM    507  CA  LYS A  32     -10.811   6.061   6.044  1.00  0.00           C  
ATOM    508  C   LYS A  32      -9.821   4.955   5.667  1.00  0.00           C  
ATOM    509  O   LYS A  32      -9.471   4.122   6.479  1.00  0.00           O  
ATOM    510  CB  LYS A  32     -10.135   7.078   6.974  1.00  0.00           C  
ATOM    511  CG  LYS A  32      -9.281   6.355   8.019  1.00  0.00           C  
ATOM    512  CD  LYS A  32      -7.830   6.292   7.537  1.00  0.00           C  
ATOM    513  CE  LYS A  32      -7.075   7.528   8.031  1.00  0.00           C  
ATOM    514  NZ  LYS A  32      -5.701   7.133   8.448  1.00  0.00           N  
ATOM    515  H   LYS A  32     -11.858   4.657   7.298  1.00  0.00           H  
ATOM    516  HA  LYS A  32     -11.149   6.562   5.149  1.00  0.00           H  
ATOM    517  HB2 LYS A  32      -9.506   7.735   6.393  1.00  0.00           H  
ATOM    518  HB3 LYS A  32     -10.893   7.660   7.477  1.00  0.00           H  
ATOM    519  HG2 LYS A  32      -9.327   6.894   8.955  1.00  0.00           H  
ATOM    520  HG3 LYS A  32      -9.656   5.353   8.162  1.00  0.00           H  
ATOM    521  HD2 LYS A  32      -7.359   5.402   7.927  1.00  0.00           H  
ATOM    522  HD3 LYS A  32      -7.809   6.269   6.457  1.00  0.00           H  
ATOM    523  HE2 LYS A  32      -7.015   8.256   7.236  1.00  0.00           H  
ATOM    524  HE3 LYS A  32      -7.598   7.955   8.873  1.00  0.00           H  
ATOM    525  HZ1 LYS A  32      -5.719   6.163   8.827  1.00  0.00           H  
ATOM    526  HZ2 LYS A  32      -5.064   7.174   7.629  1.00  0.00           H  
ATOM    527  HZ3 LYS A  32      -5.361   7.785   9.182  1.00  0.00           H  
ATOM    528  N   LEU A  33      -9.355   4.940   4.445  1.00  0.00           N  
ATOM    529  CA  LEU A  33      -8.386   3.895   4.040  1.00  0.00           C  
ATOM    530  C   LEU A  33      -6.989   4.441   4.229  1.00  0.00           C  
ATOM    531  O   LEU A  33      -6.801   5.549   4.690  1.00  0.00           O  
ATOM    532  CB  LEU A  33      -8.572   3.555   2.572  1.00  0.00           C  
ATOM    533  CG  LEU A  33      -9.527   2.372   2.434  1.00  0.00           C  
ATOM    534  CD1 LEU A  33     -10.911   2.878   2.031  1.00  0.00           C  
ATOM    535  CD2 LEU A  33      -8.997   1.421   1.361  1.00  0.00           C  
ATOM    536  H   LEU A  33      -9.628   5.621   3.799  1.00  0.00           H  
ATOM    537  HA  LEU A  33      -8.522   3.005   4.639  1.00  0.00           H  
ATOM    538  HB2 LEU A  33      -8.967   4.407   2.058  1.00  0.00           H  
ATOM    539  HB3 LEU A  33      -7.622   3.299   2.148  1.00  0.00           H  
ATOM    540  HG  LEU A  33      -9.594   1.851   3.378  1.00  0.00           H  
ATOM    541 HD11 LEU A  33     -10.835   3.434   1.108  1.00  0.00           H  
ATOM    542 HD12 LEU A  33     -11.574   2.038   1.891  1.00  0.00           H  
ATOM    543 HD13 LEU A  33     -11.300   3.520   2.807  1.00  0.00           H  
ATOM    544 HD21 LEU A  33      -8.473   1.989   0.606  1.00  0.00           H  
ATOM    545 HD22 LEU A  33      -8.318   0.711   1.812  1.00  0.00           H  
ATOM    546 HD23 LEU A  33      -9.821   0.894   0.907  1.00  0.00           H  
ATOM    547  N   GLU A  34      -6.002   3.689   3.867  1.00  0.00           N  
ATOM    548  CA  GLU A  34      -4.624   4.198   4.025  1.00  0.00           C  
ATOM    549  C   GLU A  34      -3.640   3.382   3.195  1.00  0.00           C  
ATOM    550  O   GLU A  34      -3.994   2.706   2.249  1.00  0.00           O  
ATOM    551  CB  GLU A  34      -4.222   4.127   5.494  1.00  0.00           C  
ATOM    552  CG  GLU A  34      -3.463   5.397   5.886  1.00  0.00           C  
ATOM    553  CD  GLU A  34      -2.900   5.242   7.299  1.00  0.00           C  
ATOM    554  OE1 GLU A  34      -3.675   4.954   8.196  1.00  0.00           O  
ATOM    555  OE2 GLU A  34      -1.703   5.413   7.461  1.00  0.00           O  
ATOM    556  H   GLU A  34      -6.171   2.806   3.482  1.00  0.00           H  
ATOM    557  HA  GLU A  34      -4.596   5.224   3.701  1.00  0.00           H  
ATOM    558  HB2 GLU A  34      -5.105   4.034   6.101  1.00  0.00           H  
ATOM    559  HB3 GLU A  34      -3.592   3.268   5.649  1.00  0.00           H  
ATOM    560  HG2 GLU A  34      -2.654   5.565   5.191  1.00  0.00           H  
ATOM    561  HG3 GLU A  34      -4.137   6.240   5.861  1.00  0.00           H  
ATOM    562  N   PHE A  35      -2.399   3.452   3.573  1.00  0.00           N  
ATOM    563  CA  PHE A  35      -1.326   2.699   2.864  1.00  0.00           C  
ATOM    564  C   PHE A  35      -0.102   2.610   3.785  1.00  0.00           C  
ATOM    565  O   PHE A  35       0.935   3.170   3.488  1.00  0.00           O  
ATOM    566  CB  PHE A  35      -0.943   3.438   1.583  1.00  0.00           C  
ATOM    567  CG  PHE A  35      -2.019   3.241   0.545  1.00  0.00           C  
ATOM    568  CD1 PHE A  35      -2.112   2.025  -0.142  1.00  0.00           C  
ATOM    569  CD2 PHE A  35      -2.918   4.276   0.263  1.00  0.00           C  
ATOM    570  CE1 PHE A  35      -3.103   1.845  -1.113  1.00  0.00           C  
ATOM    571  CE2 PHE A  35      -3.911   4.095  -0.706  1.00  0.00           C  
ATOM    572  CZ  PHE A  35      -4.003   2.880  -1.395  1.00  0.00           C  
ATOM    573  H   PHE A  35      -2.172   4.005   4.344  1.00  0.00           H  
ATOM    574  HA  PHE A  35      -1.675   1.706   2.625  1.00  0.00           H  
ATOM    575  HB2 PHE A  35      -0.835   4.492   1.794  1.00  0.00           H  
ATOM    576  HB3 PHE A  35      -0.009   3.048   1.209  1.00  0.00           H  
ATOM    577  HD1 PHE A  35      -1.418   1.227   0.076  1.00  0.00           H  
ATOM    578  HD2 PHE A  35      -2.847   5.214   0.793  1.00  0.00           H  
ATOM    579  HE1 PHE A  35      -3.176   0.906  -1.643  1.00  0.00           H  
ATOM    580  HE2 PHE A  35      -4.604   4.893  -0.923  1.00  0.00           H  
ATOM    581  HZ  PHE A  35      -4.766   2.741  -2.146  1.00  0.00           H  
ATOM    582  N   PRO A  36      -0.265   1.923   4.887  1.00  0.00           N  
ATOM    583  CA  PRO A  36       0.811   1.766   5.882  1.00  0.00           C  
ATOM    584  C   PRO A  36       2.024   1.066   5.262  1.00  0.00           C  
ATOM    585  O   PRO A  36       2.964   1.703   4.831  1.00  0.00           O  
ATOM    586  CB  PRO A  36       0.194   0.911   6.999  1.00  0.00           C  
ATOM    587  CG  PRO A  36      -1.261   0.573   6.584  1.00  0.00           C  
ATOM    588  CD  PRO A  36      -1.529   1.245   5.227  1.00  0.00           C  
ATOM    589  HA  PRO A  36       1.098   2.727   6.277  1.00  0.00           H  
ATOM    590  HB2 PRO A  36       0.764   0.004   7.130  1.00  0.00           H  
ATOM    591  HB3 PRO A  36       0.184   1.468   7.918  1.00  0.00           H  
ATOM    592  HG2 PRO A  36      -1.377  -0.497   6.495  1.00  0.00           H  
ATOM    593  HG3 PRO A  36      -1.951   0.956   7.321  1.00  0.00           H  
ATOM    594  HD2 PRO A  36      -1.772   0.502   4.481  1.00  0.00           H  
ATOM    595  HD3 PRO A  36      -2.324   1.967   5.314  1.00  0.00           H  
ATOM    596  N   GLY A  37       2.015  -0.235   5.218  1.00  0.00           N  
ATOM    597  CA  GLY A  37       3.171  -0.969   4.632  1.00  0.00           C  
ATOM    598  C   GLY A  37       3.992  -1.603   5.756  1.00  0.00           C  
ATOM    599  O   GLY A  37       3.498  -2.401   6.523  1.00  0.00           O  
ATOM    600  H   GLY A  37       1.250  -0.729   5.572  1.00  0.00           H  
ATOM    601  HA2 GLY A  37       2.809  -1.740   3.968  1.00  0.00           H  
ATOM    602  HA3 GLY A  37       3.791  -0.280   4.081  1.00  0.00           H  
ATOM    603  N   GLY A  38       5.241  -1.251   5.861  1.00  0.00           N  
ATOM    604  CA  GLY A  38       6.090  -1.829   6.937  1.00  0.00           C  
ATOM    605  C   GLY A  38       7.248  -0.876   7.211  1.00  0.00           C  
ATOM    606  O   GLY A  38       7.237  -0.129   8.169  1.00  0.00           O  
ATOM    607  H   GLY A  38       5.623  -0.602   5.233  1.00  0.00           H  
ATOM    608  HA2 GLY A  38       5.500  -1.956   7.834  1.00  0.00           H  
ATOM    609  HA3 GLY A  38       6.480  -2.784   6.619  1.00  0.00           H  
ATOM    610  N   LYS A  39       8.240  -0.886   6.368  1.00  0.00           N  
ATOM    611  CA  LYS A  39       9.397   0.027   6.566  1.00  0.00           C  
ATOM    612  C   LYS A  39      10.438  -0.234   5.480  1.00  0.00           C  
ATOM    613  O   LYS A  39      10.794  -1.362   5.203  1.00  0.00           O  
ATOM    614  CB  LYS A  39      10.019  -0.222   7.942  1.00  0.00           C  
ATOM    615  CG  LYS A  39      11.083   0.843   8.219  1.00  0.00           C  
ATOM    616  CD  LYS A  39      10.854   1.446   9.607  1.00  0.00           C  
ATOM    617  CE  LYS A  39      12.182   1.958  10.170  1.00  0.00           C  
ATOM    618  NZ  LYS A  39      13.032   2.464   9.055  1.00  0.00           N  
ATOM    619  H   LYS A  39       8.221  -1.490   5.597  1.00  0.00           H  
ATOM    620  HA  LYS A  39       9.058   1.051   6.501  1.00  0.00           H  
ATOM    621  HB2 LYS A  39       9.250  -0.171   8.699  1.00  0.00           H  
ATOM    622  HB3 LYS A  39      10.477  -1.199   7.958  1.00  0.00           H  
ATOM    623  HG2 LYS A  39      12.063   0.390   8.179  1.00  0.00           H  
ATOM    624  HG3 LYS A  39      11.016   1.623   7.476  1.00  0.00           H  
ATOM    625  HD2 LYS A  39      10.154   2.265   9.532  1.00  0.00           H  
ATOM    626  HD3 LYS A  39      10.454   0.690  10.266  1.00  0.00           H  
ATOM    627  HE2 LYS A  39      11.991   2.759  10.870  1.00  0.00           H  
ATOM    628  HE3 LYS A  39      12.694   1.152  10.677  1.00  0.00           H  
ATOM    629  HZ1 LYS A  39      12.430   2.902   8.331  1.00  0.00           H  
ATOM    630  HZ2 LYS A  39      13.700   3.171   9.422  1.00  0.00           H  
ATOM    631  HZ3 LYS A  39      13.560   1.671   8.636  1.00  0.00           H  
ATOM    632  N   ILE A  40      10.925   0.802   4.860  1.00  0.00           N  
ATOM    633  CA  ILE A  40      11.940   0.621   3.788  1.00  0.00           C  
ATOM    634  C   ILE A  40      13.232   1.336   4.199  1.00  0.00           C  
ATOM    635  O   ILE A  40      13.250   2.529   4.425  1.00  0.00           O  
ATOM    636  CB  ILE A  40      11.390   1.204   2.480  1.00  0.00           C  
ATOM    637  CG1 ILE A  40      12.155   0.627   1.290  1.00  0.00           C  
ATOM    638  CG2 ILE A  40      11.535   2.725   2.481  1.00  0.00           C  
ATOM    639  CD1 ILE A  40      11.389   0.944   0.006  1.00  0.00           C  
ATOM    640  H   ILE A  40      10.620   1.703   5.099  1.00  0.00           H  
ATOM    641  HA  ILE A  40      12.138  -0.434   3.658  1.00  0.00           H  
ATOM    642  HB  ILE A  40      10.344   0.947   2.390  1.00  0.00           H  
ATOM    643 HG12 ILE A  40      13.140   1.072   1.245  1.00  0.00           H  
ATOM    644 HG13 ILE A  40      12.245  -0.443   1.401  1.00  0.00           H  
ATOM    645 HG21 ILE A  40      11.490   3.091   3.495  1.00  0.00           H  
ATOM    646 HG22 ILE A  40      12.483   2.996   2.042  1.00  0.00           H  
ATOM    647 HG23 ILE A  40      10.732   3.163   1.904  1.00  0.00           H  
ATOM    648 HD11 ILE A  40      10.339   1.064   0.235  1.00  0.00           H  
ATOM    649 HD12 ILE A  40      11.769   1.860  -0.423  1.00  0.00           H  
ATOM    650 HD13 ILE A  40      11.515   0.137  -0.698  1.00  0.00           H  
ATOM    651  N   GLU A  41      14.312   0.614   4.312  1.00  0.00           N  
ATOM    652  CA  GLU A  41      15.593   1.256   4.722  1.00  0.00           C  
ATOM    653  C   GLU A  41      16.300   1.831   3.496  1.00  0.00           C  
ATOM    654  O   GLU A  41      16.250   1.274   2.418  1.00  0.00           O  
ATOM    655  CB  GLU A  41      16.491   0.216   5.391  1.00  0.00           C  
ATOM    656  CG  GLU A  41      15.653  -0.635   6.347  1.00  0.00           C  
ATOM    657  CD  GLU A  41      16.440  -1.886   6.743  1.00  0.00           C  
ATOM    658  OE1 GLU A  41      17.571  -1.738   7.176  1.00  0.00           O  
ATOM    659  OE2 GLU A  41      15.897  -2.971   6.609  1.00  0.00           O  
ATOM    660  H   GLU A  41      14.280  -0.349   4.138  1.00  0.00           H  
ATOM    661  HA  GLU A  41      15.386   2.052   5.423  1.00  0.00           H  
ATOM    662  HB2 GLU A  41      16.934  -0.417   4.636  1.00  0.00           H  
ATOM    663  HB3 GLU A  41      17.270   0.714   5.946  1.00  0.00           H  
ATOM    664  HG2 GLU A  41      15.421  -0.059   7.231  1.00  0.00           H  
ATOM    665  HG3 GLU A  41      14.738  -0.928   5.856  1.00  0.00           H  
ATOM    666  N   MET A  42      16.964   2.943   3.656  1.00  0.00           N  
ATOM    667  CA  MET A  42      17.681   3.557   2.503  1.00  0.00           C  
ATOM    668  C   MET A  42      19.004   2.823   2.278  1.00  0.00           C  
ATOM    669  O   MET A  42      19.464   2.080   3.122  1.00  0.00           O  
ATOM    670  CB  MET A  42      17.959   5.033   2.799  1.00  0.00           C  
ATOM    671  CG  MET A  42      17.079   5.908   1.906  1.00  0.00           C  
ATOM    672  SD  MET A  42      18.077   7.241   1.192  1.00  0.00           S  
ATOM    673  CE  MET A  42      17.998   8.364   2.609  1.00  0.00           C  
ATOM    674  H   MET A  42      16.992   3.372   4.536  1.00  0.00           H  
ATOM    675  HA  MET A  42      17.069   3.478   1.616  1.00  0.00           H  
ATOM    676  HB2 MET A  42      17.739   5.240   3.837  1.00  0.00           H  
ATOM    677  HB3 MET A  42      18.999   5.250   2.600  1.00  0.00           H  
ATOM    678  HG2 MET A  42      16.661   5.308   1.112  1.00  0.00           H  
ATOM    679  HG3 MET A  42      16.280   6.334   2.494  1.00  0.00           H  
ATOM    680  HE1 MET A  42      17.770   7.798   3.503  1.00  0.00           H  
ATOM    681  HE2 MET A  42      18.951   8.862   2.726  1.00  0.00           H  
ATOM    682  HE3 MET A  42      17.227   9.099   2.444  1.00  0.00           H  
ATOM    683  N   GLY A  43      19.619   3.024   1.144  1.00  0.00           N  
ATOM    684  CA  GLY A  43      20.911   2.334   0.862  1.00  0.00           C  
ATOM    685  C   GLY A  43      20.635   1.016   0.145  1.00  0.00           C  
ATOM    686  O   GLY A  43      21.507   0.428  -0.463  1.00  0.00           O  
ATOM    687  H   GLY A  43      19.229   3.625   0.476  1.00  0.00           H  
ATOM    688  HA2 GLY A  43      21.519   2.963   0.233  1.00  0.00           H  
ATOM    689  HA3 GLY A  43      21.428   2.138   1.789  1.00  0.00           H  
ATOM    690  N   GLU A  44      19.422   0.555   0.211  1.00  0.00           N  
ATOM    691  CA  GLU A  44      19.065  -0.722  -0.465  1.00  0.00           C  
ATOM    692  C   GLU A  44      18.433  -0.402  -1.824  1.00  0.00           C  
ATOM    693  O   GLU A  44      18.688   0.636  -2.401  1.00  0.00           O  
ATOM    694  CB  GLU A  44      18.074  -1.491   0.414  1.00  0.00           C  
ATOM    695  CG  GLU A  44      18.672  -2.849   0.780  1.00  0.00           C  
ATOM    696  CD  GLU A  44      18.617  -3.043   2.297  1.00  0.00           C  
ATOM    697  OE1 GLU A  44      18.910  -2.096   3.007  1.00  0.00           O  
ATOM    698  OE2 GLU A  44      18.283  -4.137   2.723  1.00  0.00           O  
ATOM    699  H   GLU A  44      18.741   1.054   0.705  1.00  0.00           H  
ATOM    700  HA  GLU A  44      19.956  -1.315  -0.610  1.00  0.00           H  
ATOM    701  HB2 GLU A  44      17.881  -0.927   1.316  1.00  0.00           H  
ATOM    702  HB3 GLU A  44      17.149  -1.637  -0.122  1.00  0.00           H  
ATOM    703  HG2 GLU A  44      18.107  -3.632   0.295  1.00  0.00           H  
ATOM    704  HG3 GLU A  44      19.699  -2.889   0.452  1.00  0.00           H  
ATOM    705  N   THR A  45      17.604  -1.269  -2.342  1.00  0.00           N  
ATOM    706  CA  THR A  45      16.967  -0.983  -3.649  1.00  0.00           C  
ATOM    707  C   THR A  45      15.454  -1.012  -3.467  1.00  0.00           C  
ATOM    708  O   THR A  45      14.967  -1.273  -2.384  1.00  0.00           O  
ATOM    709  CB  THR A  45      17.392  -2.023  -4.688  1.00  0.00           C  
ATOM    710  OG1 THR A  45      18.337  -2.910  -4.110  1.00  0.00           O  
ATOM    711  CG2 THR A  45      18.018  -1.313  -5.891  1.00  0.00           C  
ATOM    712  H   THR A  45      17.391  -2.097  -1.870  1.00  0.00           H  
ATOM    713  HA  THR A  45      17.267   0.001  -3.983  1.00  0.00           H  
ATOM    714  HB  THR A  45      16.528  -2.580  -5.015  1.00  0.00           H  
ATOM    715  HG1 THR A  45      17.887  -3.734  -3.916  1.00  0.00           H  
ATOM    716 HG21 THR A  45      17.887  -0.245  -5.787  1.00  0.00           H  
ATOM    717 HG22 THR A  45      19.071  -1.542  -5.938  1.00  0.00           H  
ATOM    718 HG23 THR A  45      17.536  -1.646  -6.798  1.00  0.00           H  
ATOM    719  N   PRO A  46      14.753  -0.716  -4.523  1.00  0.00           N  
ATOM    720  CA  PRO A  46      13.288  -0.668  -4.496  1.00  0.00           C  
ATOM    721  C   PRO A  46      12.692  -2.080  -4.518  1.00  0.00           C  
ATOM    722  O   PRO A  46      11.498  -2.256  -4.381  1.00  0.00           O  
ATOM    723  CB  PRO A  46      12.914   0.076  -5.784  1.00  0.00           C  
ATOM    724  CG  PRO A  46      14.198   0.173  -6.652  1.00  0.00           C  
ATOM    725  CD  PRO A  46      15.357  -0.391  -5.823  1.00  0.00           C  
ATOM    726  HA  PRO A  46      12.949  -0.122  -3.635  1.00  0.00           H  
ATOM    727  HB2 PRO A  46      12.147  -0.474  -6.315  1.00  0.00           H  
ATOM    728  HB3 PRO A  46      12.560   1.068  -5.547  1.00  0.00           H  
ATOM    729  HG2 PRO A  46      14.075  -0.407  -7.556  1.00  0.00           H  
ATOM    730  HG3 PRO A  46      14.405   1.200  -6.900  1.00  0.00           H  
ATOM    731  HD2 PRO A  46      15.748  -1.283  -6.291  1.00  0.00           H  
ATOM    732  HD3 PRO A  46      16.132   0.348  -5.702  1.00  0.00           H  
ATOM    733  N   GLU A  47      13.500  -3.085  -4.707  1.00  0.00           N  
ATOM    734  CA  GLU A  47      12.947  -4.466  -4.757  1.00  0.00           C  
ATOM    735  C   GLU A  47      13.437  -5.285  -3.564  1.00  0.00           C  
ATOM    736  O   GLU A  47      12.662  -5.722  -2.756  1.00  0.00           O  
ATOM    737  CB  GLU A  47      13.395  -5.143  -6.049  1.00  0.00           C  
ATOM    738  CG  GLU A  47      12.175  -5.427  -6.928  1.00  0.00           C  
ATOM    739  CD  GLU A  47      11.938  -6.937  -7.007  1.00  0.00           C  
ATOM    740  OE1 GLU A  47      12.827  -7.679  -6.623  1.00  0.00           O  
ATOM    741  OE2 GLU A  47      10.871  -7.326  -7.453  1.00  0.00           O  
ATOM    742  H   GLU A  47      14.460  -2.934  -4.832  1.00  0.00           H  
ATOM    743  HA  GLU A  47      11.869  -4.418  -4.736  1.00  0.00           H  
ATOM    744  HB2 GLU A  47      14.073  -4.492  -6.572  1.00  0.00           H  
ATOM    745  HB3 GLU A  47      13.894  -6.070  -5.815  1.00  0.00           H  
ATOM    746  HG2 GLU A  47      11.305  -4.948  -6.501  1.00  0.00           H  
ATOM    747  HG3 GLU A  47      12.348  -5.040  -7.920  1.00  0.00           H  
ATOM    748  N   GLN A  48      14.716  -5.497  -3.448  1.00  0.00           N  
ATOM    749  CA  GLN A  48      15.252  -6.293  -2.320  1.00  0.00           C  
ATOM    750  C   GLN A  48      14.496  -5.958  -1.066  1.00  0.00           C  
ATOM    751  O   GLN A  48      14.257  -6.781  -0.205  1.00  0.00           O  
ATOM    752  CB  GLN A  48      16.710  -5.919  -2.115  1.00  0.00           C  
ATOM    753  CG  GLN A  48      17.463  -7.159  -1.707  1.00  0.00           C  
ATOM    754  CD  GLN A  48      18.715  -6.776  -0.918  1.00  0.00           C  
ATOM    755  OE1 GLN A  48      18.750  -5.747  -0.272  1.00  0.00           O  
ATOM    756  NE2 GLN A  48      19.755  -7.565  -0.945  1.00  0.00           N  
ATOM    757  H   GLN A  48      15.326  -5.135  -4.099  1.00  0.00           H  
ATOM    758  HA  GLN A  48      15.163  -7.336  -2.531  1.00  0.00           H  
ATOM    759  HB2 GLN A  48      17.118  -5.526  -3.034  1.00  0.00           H  
ATOM    760  HB3 GLN A  48      16.789  -5.177  -1.335  1.00  0.00           H  
ATOM    761  HG2 GLN A  48      16.815  -7.766  -1.094  1.00  0.00           H  
ATOM    762  HG3 GLN A  48      17.740  -7.700  -2.594  1.00  0.00           H  
ATOM    763 HE21 GLN A  48      19.726  -8.394  -1.466  1.00  0.00           H  
ATOM    764 HE22 GLN A  48      20.562  -7.329  -0.444  1.00  0.00           H  
ATOM    765  N   ALA A  49      14.154  -4.738  -0.965  1.00  0.00           N  
ATOM    766  CA  ALA A  49      13.434  -4.261   0.228  1.00  0.00           C  
ATOM    767  C   ALA A  49      12.093  -4.991   0.400  1.00  0.00           C  
ATOM    768  O   ALA A  49      11.891  -5.723   1.349  1.00  0.00           O  
ATOM    769  CB  ALA A  49      13.186  -2.756   0.105  1.00  0.00           C  
ATOM    770  H   ALA A  49      14.405  -4.123  -1.677  1.00  0.00           H  
ATOM    771  HA  ALA A  49      14.051  -4.448   1.074  1.00  0.00           H  
ATOM    772  HB1 ALA A  49      12.763  -2.539  -0.865  1.00  0.00           H  
ATOM    773  HB2 ALA A  49      12.500  -2.440   0.876  1.00  0.00           H  
ATOM    774  HB3 ALA A  49      14.121  -2.228   0.216  1.00  0.00           H  
ATOM    775  N   VAL A  50      11.170  -4.771  -0.493  1.00  0.00           N  
ATOM    776  CA  VAL A  50       9.826  -5.418  -0.376  1.00  0.00           C  
ATOM    777  C   VAL A  50       9.874  -6.852  -0.912  1.00  0.00           C  
ATOM    778  O   VAL A  50       9.331  -7.766  -0.323  1.00  0.00           O  
ATOM    779  CB  VAL A  50       8.820  -4.572  -1.162  1.00  0.00           C  
ATOM    780  CG1 VAL A  50       8.679  -5.082  -2.599  1.00  0.00           C  
ATOM    781  CG2 VAL A  50       7.460  -4.613  -0.473  1.00  0.00           C  
ATOM    782  H   VAL A  50      11.353  -4.166  -1.239  1.00  0.00           H  
ATOM    783  HA  VAL A  50       9.534  -5.437   0.663  1.00  0.00           H  
ATOM    784  HB  VAL A  50       9.175  -3.561  -1.181  1.00  0.00           H  
ATOM    785 HG11 VAL A  50       8.390  -6.123  -2.583  1.00  0.00           H  
ATOM    786 HG12 VAL A  50       7.922  -4.506  -3.111  1.00  0.00           H  
ATOM    787 HG13 VAL A  50       9.622  -4.976  -3.112  1.00  0.00           H  
ATOM    788 HG21 VAL A  50       7.575  -5.002   0.527  1.00  0.00           H  
ATOM    789 HG22 VAL A  50       7.050  -3.615  -0.428  1.00  0.00           H  
ATOM    790 HG23 VAL A  50       6.792  -5.250  -1.034  1.00  0.00           H  
ATOM    791  N   VAL A  51      10.508  -7.042  -2.030  1.00  0.00           N  
ATOM    792  CA  VAL A  51      10.612  -8.400  -2.628  1.00  0.00           C  
ATOM    793  C   VAL A  51      10.849  -9.416  -1.512  1.00  0.00           C  
ATOM    794  O   VAL A  51      10.219 -10.453  -1.450  1.00  0.00           O  
ATOM    795  CB  VAL A  51      11.790  -8.420  -3.604  1.00  0.00           C  
ATOM    796  CG1 VAL A  51      13.113  -8.433  -2.835  1.00  0.00           C  
ATOM    797  CG2 VAL A  51      11.710  -9.672  -4.462  1.00  0.00           C  
ATOM    798  H   VAL A  51      10.912  -6.285  -2.482  1.00  0.00           H  
ATOM    799  HA  VAL A  51       9.699  -8.640  -3.153  1.00  0.00           H  
ATOM    800  HB  VAL A  51      11.750  -7.545  -4.236  1.00  0.00           H  
ATOM    801 HG11 VAL A  51      13.131  -7.620  -2.130  1.00  0.00           H  
ATOM    802 HG12 VAL A  51      13.212  -9.370  -2.305  1.00  0.00           H  
ATOM    803 HG13 VAL A  51      13.932  -8.326  -3.531  1.00  0.00           H  
ATOM    804 HG21 VAL A  51      11.454 -10.515  -3.840  1.00  0.00           H  
ATOM    805 HG22 VAL A  51      10.958  -9.538  -5.222  1.00  0.00           H  
ATOM    806 HG23 VAL A  51      12.670  -9.845  -4.928  1.00  0.00           H  
ATOM    807  N   ARG A  52      11.748  -9.109  -0.621  1.00  0.00           N  
ATOM    808  CA  ARG A  52      12.040 -10.000   0.499  1.00  0.00           C  
ATOM    809  C   ARG A  52      10.881  -9.908   1.494  1.00  0.00           C  
ATOM    810  O   ARG A  52      10.489 -10.886   2.093  1.00  0.00           O  
ATOM    811  CB  ARG A  52      13.359  -9.511   1.106  1.00  0.00           C  
ATOM    812  CG  ARG A  52      13.240  -9.336   2.617  1.00  0.00           C  
ATOM    813  CD  ARG A  52      14.595  -8.934   3.199  1.00  0.00           C  
ATOM    814  NE  ARG A  52      15.044  -9.968   4.172  1.00  0.00           N  
ATOM    815  CZ  ARG A  52      16.287  -9.997   4.569  1.00  0.00           C  
ATOM    816  NH1 ARG A  52      17.128  -9.083   4.166  1.00  0.00           N  
ATOM    817  NH2 ARG A  52      16.693 -10.943   5.373  1.00  0.00           N  
ATOM    818  H   ARG A  52      12.234  -8.276  -0.679  1.00  0.00           H  
ATOM    819  HA  ARG A  52      12.149 -11.014   0.149  1.00  0.00           H  
ATOM    820  HB2 ARG A  52      14.128 -10.214   0.877  1.00  0.00           H  
ATOM    821  HB3 ARG A  52      13.614  -8.561   0.665  1.00  0.00           H  
ATOM    822  HG2 ARG A  52      12.514  -8.562   2.814  1.00  0.00           H  
ATOM    823  HG3 ARG A  52      12.914 -10.262   3.065  1.00  0.00           H  
ATOM    824  HD2 ARG A  52      15.319  -8.850   2.401  1.00  0.00           H  
ATOM    825  HD3 ARG A  52      14.503  -7.982   3.702  1.00  0.00           H  
ATOM    826  HE  ARG A  52      14.406 -10.629   4.514  1.00  0.00           H  
ATOM    827 HH11 ARG A  52      16.820  -8.357   3.551  1.00  0.00           H  
ATOM    828 HH12 ARG A  52      18.079  -9.109   4.471  1.00  0.00           H  
ATOM    829 HH21 ARG A  52      16.052 -11.644   5.685  1.00  0.00           H  
ATOM    830 HH22 ARG A  52      17.645 -10.967   5.677  1.00  0.00           H  
ATOM    831  N   GLU A  53      10.327  -8.735   1.674  1.00  0.00           N  
ATOM    832  CA  GLU A  53       9.191  -8.597   2.624  1.00  0.00           C  
ATOM    833  C   GLU A  53       7.974  -9.345   2.075  1.00  0.00           C  
ATOM    834  O   GLU A  53       6.967  -9.477   2.743  1.00  0.00           O  
ATOM    835  CB  GLU A  53       8.842  -7.117   2.801  1.00  0.00           C  
ATOM    836  CG  GLU A  53       9.947  -6.420   3.598  1.00  0.00           C  
ATOM    837  CD  GLU A  53       9.430  -6.074   4.996  1.00  0.00           C  
ATOM    838  OE1 GLU A  53       8.395  -6.599   5.370  1.00  0.00           O  
ATOM    839  OE2 GLU A  53      10.079  -5.290   5.668  1.00  0.00           O  
ATOM    840  H   GLU A  53      10.657  -7.946   1.180  1.00  0.00           H  
ATOM    841  HA  GLU A  53       9.469  -9.017   3.580  1.00  0.00           H  
ATOM    842  HB2 GLU A  53       8.746  -6.651   1.831  1.00  0.00           H  
ATOM    843  HB3 GLU A  53       7.908  -7.029   3.335  1.00  0.00           H  
ATOM    844  HG2 GLU A  53      10.801  -7.076   3.679  1.00  0.00           H  
ATOM    845  HG3 GLU A  53      10.239  -5.511   3.090  1.00  0.00           H  
ATOM    846  N   LEU A  54       8.049  -9.839   0.865  1.00  0.00           N  
ATOM    847  CA  LEU A  54       6.883 -10.574   0.300  1.00  0.00           C  
ATOM    848  C   LEU A  54       6.813 -11.972   0.911  1.00  0.00           C  
ATOM    849  O   LEU A  54       5.807 -12.366   1.467  1.00  0.00           O  
ATOM    850  CB  LEU A  54       7.002 -10.677  -1.224  1.00  0.00           C  
ATOM    851  CG  LEU A  54       5.685 -10.216  -1.858  1.00  0.00           C  
ATOM    852  CD1 LEU A  54       5.714 -10.472  -3.365  1.00  0.00           C  
ATOM    853  CD2 LEU A  54       4.523 -10.993  -1.237  1.00  0.00           C  
ATOM    854  H   LEU A  54       8.865  -9.727   0.335  1.00  0.00           H  
ATOM    855  HA  LEU A  54       5.987 -10.040   0.547  1.00  0.00           H  
ATOM    856  HB2 LEU A  54       7.811 -10.047  -1.566  1.00  0.00           H  
ATOM    857  HB3 LEU A  54       7.196 -11.701  -1.505  1.00  0.00           H  
ATOM    858  HG  LEU A  54       5.551  -9.159  -1.676  1.00  0.00           H  
ATOM    859 HD11 LEU A  54       6.698 -10.802  -3.657  1.00  0.00           H  
ATOM    860 HD12 LEU A  54       4.989 -11.233  -3.615  1.00  0.00           H  
ATOM    861 HD13 LEU A  54       5.468  -9.559  -3.890  1.00  0.00           H  
ATOM    862 HD21 LEU A  54       4.896 -11.636  -0.455  1.00  0.00           H  
ATOM    863 HD22 LEU A  54       3.806 -10.300  -0.822  1.00  0.00           H  
ATOM    864 HD23 LEU A  54       4.044 -11.592  -1.998  1.00  0.00           H  
ATOM    865  N   GLN A  55       7.872 -12.725   0.822  1.00  0.00           N  
ATOM    866  CA  GLN A  55       7.856 -14.093   1.409  1.00  0.00           C  
ATOM    867  C   GLN A  55       8.091 -13.991   2.915  1.00  0.00           C  
ATOM    868  O   GLN A  55       7.616 -14.802   3.685  1.00  0.00           O  
ATOM    869  CB  GLN A  55       8.963 -14.938   0.772  1.00  0.00           C  
ATOM    870  CG  GLN A  55      10.327 -14.387   1.192  1.00  0.00           C  
ATOM    871  CD  GLN A  55      11.438 -15.197   0.520  1.00  0.00           C  
ATOM    872  OE1 GLN A  55      11.237 -16.337   0.150  1.00  0.00           O  
ATOM    873  NE2 GLN A  55      12.613 -14.654   0.348  1.00  0.00           N  
ATOM    874  H   GLN A  55       8.677 -12.391   0.375  1.00  0.00           H  
ATOM    875  HA  GLN A  55       6.895 -14.550   1.227  1.00  0.00           H  
ATOM    876  HB2 GLN A  55       8.869 -15.963   1.105  1.00  0.00           H  
ATOM    877  HB3 GLN A  55       8.876 -14.899  -0.303  1.00  0.00           H  
ATOM    878  HG2 GLN A  55      10.404 -13.352   0.891  1.00  0.00           H  
ATOM    879  HG3 GLN A  55      10.430 -14.459   2.264  1.00  0.00           H  
ATOM    880 HE21 GLN A  55      12.777 -13.734   0.645  1.00  0.00           H  
ATOM    881 HE22 GLN A  55      13.332 -15.167  -0.076  1.00  0.00           H  
ATOM    882  N   GLU A  56       8.816 -12.993   3.345  1.00  0.00           N  
ATOM    883  CA  GLU A  56       9.073 -12.831   4.805  1.00  0.00           C  
ATOM    884  C   GLU A  56       7.877 -12.146   5.479  1.00  0.00           C  
ATOM    885  O   GLU A  56       8.040 -11.369   6.399  1.00  0.00           O  
ATOM    886  CB  GLU A  56      10.331 -11.983   5.009  1.00  0.00           C  
ATOM    887  CG  GLU A  56      11.448 -12.501   4.102  1.00  0.00           C  
ATOM    888  CD  GLU A  56      12.128 -13.698   4.766  1.00  0.00           C  
ATOM    889  OE1 GLU A  56      11.523 -14.283   5.649  1.00  0.00           O  
ATOM    890  OE2 GLU A  56      13.243 -14.010   4.380  1.00  0.00           O  
ATOM    891  H   GLU A  56       9.184 -12.345   2.706  1.00  0.00           H  
ATOM    892  HA  GLU A  56       9.223 -13.804   5.250  1.00  0.00           H  
ATOM    893  HB2 GLU A  56      10.115 -10.953   4.765  1.00  0.00           H  
ATOM    894  HB3 GLU A  56      10.647 -12.050   6.040  1.00  0.00           H  
ATOM    895  HG2 GLU A  56      11.030 -12.802   3.153  1.00  0.00           H  
ATOM    896  HG3 GLU A  56      12.175 -11.719   3.945  1.00  0.00           H  
ATOM    897  N   GLU A  57       6.678 -12.421   5.037  1.00  0.00           N  
ATOM    898  CA  GLU A  57       5.488 -11.780   5.663  1.00  0.00           C  
ATOM    899  C   GLU A  57       4.279 -12.714   5.545  1.00  0.00           C  
ATOM    900  O   GLU A  57       3.772 -13.208   6.531  1.00  0.00           O  
ATOM    901  CB  GLU A  57       5.189 -10.458   4.955  1.00  0.00           C  
ATOM    902  CG  GLU A  57       6.151  -9.379   5.460  1.00  0.00           C  
ATOM    903  CD  GLU A  57       5.485  -8.006   5.352  1.00  0.00           C  
ATOM    904  OE1 GLU A  57       4.705  -7.677   6.230  1.00  0.00           O  
ATOM    905  OE2 GLU A  57       5.768  -7.307   4.393  1.00  0.00           O  
ATOM    906  H   GLU A  57       6.557 -13.048   4.298  1.00  0.00           H  
ATOM    907  HA  GLU A  57       5.693 -11.591   6.707  1.00  0.00           H  
ATOM    908  HB2 GLU A  57       5.315 -10.584   3.890  1.00  0.00           H  
ATOM    909  HB3 GLU A  57       4.172 -10.158   5.164  1.00  0.00           H  
ATOM    910  HG2 GLU A  57       6.402  -9.578   6.493  1.00  0.00           H  
ATOM    911  HG3 GLU A  57       7.050  -9.389   4.863  1.00  0.00           H  
ATOM    912  N   VAL A  58       3.805 -12.956   4.349  1.00  0.00           N  
ATOM    913  CA  VAL A  58       2.633 -13.845   4.187  1.00  0.00           C  
ATOM    914  C   VAL A  58       2.992 -15.014   3.261  1.00  0.00           C  
ATOM    915  O   VAL A  58       2.445 -16.094   3.367  1.00  0.00           O  
ATOM    916  CB  VAL A  58       1.471 -13.025   3.623  1.00  0.00           C  
ATOM    917  CG1 VAL A  58       1.528 -12.937   2.096  1.00  0.00           C  
ATOM    918  CG2 VAL A  58       0.179 -13.679   4.031  1.00  0.00           C  
ATOM    919  H   VAL A  58       4.211 -12.551   3.563  1.00  0.00           H  
ATOM    920  HA  VAL A  58       2.351 -14.238   5.154  1.00  0.00           H  
ATOM    921  HB  VAL A  58       1.509 -12.027   4.037  1.00  0.00           H  
ATOM    922 HG11 VAL A  58       2.470 -13.320   1.744  1.00  0.00           H  
ATOM    923 HG12 VAL A  58       0.719 -13.512   1.672  1.00  0.00           H  
ATOM    924 HG13 VAL A  58       1.427 -11.902   1.796  1.00  0.00           H  
ATOM    925 HG21 VAL A  58       0.397 -14.588   4.567  1.00  0.00           H  
ATOM    926 HG22 VAL A  58      -0.373 -13.003   4.664  1.00  0.00           H  
ATOM    927 HG23 VAL A  58      -0.396 -13.904   3.148  1.00  0.00           H  
ATOM    928  N   GLY A  59       3.929 -14.815   2.375  1.00  0.00           N  
ATOM    929  CA  GLY A  59       4.350 -15.917   1.467  1.00  0.00           C  
ATOM    930  C   GLY A  59       3.246 -16.260   0.460  1.00  0.00           C  
ATOM    931  O   GLY A  59       2.659 -17.323   0.511  1.00  0.00           O  
ATOM    932  H   GLY A  59       4.373 -13.946   2.322  1.00  0.00           H  
ATOM    933  HA2 GLY A  59       5.238 -15.614   0.930  1.00  0.00           H  
ATOM    934  HA3 GLY A  59       4.574 -16.790   2.056  1.00  0.00           H  
ATOM    935  N   ILE A  60       2.988 -15.391  -0.479  1.00  0.00           N  
ATOM    936  CA  ILE A  60       1.953 -15.699  -1.514  1.00  0.00           C  
ATOM    937  C   ILE A  60       2.676 -16.399  -2.672  1.00  0.00           C  
ATOM    938  O   ILE A  60       3.888 -16.485  -2.673  1.00  0.00           O  
ATOM    939  CB  ILE A  60       1.268 -14.409  -2.012  1.00  0.00           C  
ATOM    940  CG1 ILE A  60       1.822 -13.182  -1.272  1.00  0.00           C  
ATOM    941  CG2 ILE A  60      -0.235 -14.507  -1.742  1.00  0.00           C  
ATOM    942  CD1 ILE A  60       0.899 -11.980  -1.487  1.00  0.00           C  
ATOM    943  H   ILE A  60       3.496 -14.556  -0.522  1.00  0.00           H  
ATOM    944  HA  ILE A  60       1.207 -16.369  -1.095  1.00  0.00           H  
ATOM    945  HB  ILE A  60       1.436 -14.300  -3.074  1.00  0.00           H  
ATOM    946 HG12 ILE A  60       1.884 -13.405  -0.222  1.00  0.00           H  
ATOM    947 HG13 ILE A  60       2.804 -12.944  -1.639  1.00  0.00           H  
ATOM    948 HG21 ILE A  60      -0.621 -15.417  -2.173  1.00  0.00           H  
ATOM    949 HG22 ILE A  60      -0.409 -14.512  -0.675  1.00  0.00           H  
ATOM    950 HG23 ILE A  60      -0.737 -13.658  -2.183  1.00  0.00           H  
ATOM    951 HD11 ILE A  60       0.587 -11.948  -2.520  1.00  0.00           H  
ATOM    952 HD12 ILE A  60       0.030 -12.074  -0.853  1.00  0.00           H  
ATOM    953 HD13 ILE A  60       1.427 -11.070  -1.242  1.00  0.00           H  
ATOM    954  N   THR A  61       1.980 -16.918  -3.647  1.00  0.00           N  
ATOM    955  CA  THR A  61       2.710 -17.614  -4.749  1.00  0.00           C  
ATOM    956  C   THR A  61       2.370 -16.998  -6.119  1.00  0.00           C  
ATOM    957  O   THR A  61       3.221 -16.367  -6.713  1.00  0.00           O  
ATOM    958  CB  THR A  61       2.384 -19.105  -4.720  1.00  0.00           C  
ATOM    959  OG1 THR A  61       1.234 -19.323  -3.912  1.00  0.00           O  
ATOM    960  CG2 THR A  61       3.556 -19.872  -4.134  1.00  0.00           C  
ATOM    961  H   THR A  61       1.001 -16.867  -3.647  1.00  0.00           H  
ATOM    962  HA  THR A  61       3.771 -17.493  -4.578  1.00  0.00           H  
ATOM    963  HB  THR A  61       2.200 -19.457  -5.722  1.00  0.00           H  
ATOM    964  HG1 THR A  61       1.521 -19.375  -2.997  1.00  0.00           H  
ATOM    965 HG21 THR A  61       4.442 -19.664  -4.712  1.00  0.00           H  
ATOM    966 HG22 THR A  61       3.708 -19.562  -3.110  1.00  0.00           H  
ATOM    967 HG23 THR A  61       3.343 -20.929  -4.165  1.00  0.00           H  
ATOM    968  N   PRO A  62       1.155 -17.196  -6.594  1.00  0.00           N  
ATOM    969  CA  PRO A  62       0.720 -16.642  -7.900  1.00  0.00           C  
ATOM    970  C   PRO A  62       0.448 -15.132  -7.802  1.00  0.00           C  
ATOM    971  O   PRO A  62      -0.585 -14.661  -8.236  1.00  0.00           O  
ATOM    972  CB  PRO A  62      -0.599 -17.358  -8.191  1.00  0.00           C  
ATOM    973  CG  PRO A  62      -1.063 -18.002  -6.865  1.00  0.00           C  
ATOM    974  CD  PRO A  62       0.126 -18.002  -5.909  1.00  0.00           C  
ATOM    975  HA  PRO A  62       1.436 -16.856  -8.667  1.00  0.00           H  
ATOM    976  HB2 PRO A  62      -1.335 -16.646  -8.539  1.00  0.00           H  
ATOM    977  HB3 PRO A  62      -0.446 -18.126  -8.932  1.00  0.00           H  
ATOM    978  HG2 PRO A  62      -1.861 -17.423  -6.438  1.00  0.00           H  
ATOM    979  HG3 PRO A  62      -1.391 -19.015  -7.037  1.00  0.00           H  
ATOM    980  HD2 PRO A  62      -0.145 -17.557  -4.961  1.00  0.00           H  
ATOM    981  HD3 PRO A  62       0.463 -19.009  -5.776  1.00  0.00           H  
ATOM    982  N   GLN A  63       1.341 -14.370  -7.243  1.00  0.00           N  
ATOM    983  CA  GLN A  63       1.101 -12.915  -7.127  1.00  0.00           C  
ATOM    984  C   GLN A  63       1.883 -12.191  -8.206  1.00  0.00           C  
ATOM    985  O   GLN A  63       2.861 -11.523  -7.947  1.00  0.00           O  
ATOM    986  CB  GLN A  63       1.535 -12.413  -5.750  1.00  0.00           C  
ATOM    987  CG  GLN A  63       1.064 -10.966  -5.574  1.00  0.00           C  
ATOM    988  CD  GLN A  63       1.385 -10.490  -4.159  1.00  0.00           C  
ATOM    989  OE1 GLN A  63       0.572  -9.850  -3.522  1.00  0.00           O  
ATOM    990  NE2 GLN A  63       2.544 -10.774  -3.636  1.00  0.00           N  
ATOM    991  H   GLN A  63       2.154 -14.743  -6.907  1.00  0.00           H  
ATOM    992  HA  GLN A  63       0.057 -12.726  -7.265  1.00  0.00           H  
ATOM    993  HB2 GLN A  63       1.093 -13.034  -4.984  1.00  0.00           H  
ATOM    994  HB3 GLN A  63       2.610 -12.452  -5.673  1.00  0.00           H  
ATOM    995  HG2 GLN A  63       1.569 -10.335  -6.291  1.00  0.00           H  
ATOM    996  HG3 GLN A  63       0.000 -10.911  -5.736  1.00  0.00           H  
ATOM    997 HE21 GLN A  63       3.201 -11.288  -4.152  1.00  0.00           H  
ATOM    998 HE22 GLN A  63       2.758 -10.477  -2.728  1.00  0.00           H  
ATOM    999  N   HIS A  64       1.440 -12.314  -9.413  1.00  0.00           N  
ATOM   1000  CA  HIS A  64       2.135 -11.622 -10.535  1.00  0.00           C  
ATOM   1001  C   HIS A  64       1.986 -10.114 -10.334  1.00  0.00           C  
ATOM   1002  O   HIS A  64       0.924  -9.561 -10.540  1.00  0.00           O  
ATOM   1003  CB  HIS A  64       1.496 -12.028 -11.864  1.00  0.00           C  
ATOM   1004  CG  HIS A  64       2.552 -12.081 -12.934  1.00  0.00           C  
ATOM   1005  ND1 HIS A  64       3.810 -12.613 -12.702  1.00  0.00           N  
ATOM   1006  CD2 HIS A  64       2.554 -11.668 -14.243  1.00  0.00           C  
ATOM   1007  CE1 HIS A  64       4.512 -12.509 -13.847  1.00  0.00           C  
ATOM   1008  NE2 HIS A  64       3.793 -11.940 -14.818  1.00  0.00           N  
ATOM   1009  H   HIS A  64       0.639 -12.856  -9.576  1.00  0.00           H  
ATOM   1010  HA  HIS A  64       3.183 -11.889 -10.535  1.00  0.00           H  
ATOM   1011  HB2 HIS A  64       1.039 -13.002 -11.761  1.00  0.00           H  
ATOM   1012  HB3 HIS A  64       0.743 -11.304 -12.137  1.00  0.00           H  
ATOM   1013  HD1 HIS A  64       4.132 -12.997 -11.860  1.00  0.00           H  
ATOM   1014  HD2 HIS A  64       1.721 -11.204 -14.750  1.00  0.00           H  
ATOM   1015  HE1 HIS A  64       5.531 -12.845 -13.965  1.00  0.00           H  
ATOM   1016  N   PHE A  65       3.024  -9.438  -9.912  1.00  0.00           N  
ATOM   1017  CA  PHE A  65       2.882  -7.971  -9.685  1.00  0.00           C  
ATOM   1018  C   PHE A  65       3.923  -7.173 -10.454  1.00  0.00           C  
ATOM   1019  O   PHE A  65       4.779  -7.697 -11.139  1.00  0.00           O  
ATOM   1020  CB  PHE A  65       3.053  -7.644  -8.204  1.00  0.00           C  
ATOM   1021  CG  PHE A  65       4.486  -7.886  -7.783  1.00  0.00           C  
ATOM   1022  CD1 PHE A  65       4.938  -9.188  -7.535  1.00  0.00           C  
ATOM   1023  CD2 PHE A  65       5.365  -6.803  -7.637  1.00  0.00           C  
ATOM   1024  CE1 PHE A  65       6.264  -9.407  -7.141  1.00  0.00           C  
ATOM   1025  CE2 PHE A  65       6.692  -7.024  -7.245  1.00  0.00           C  
ATOM   1026  CZ  PHE A  65       7.140  -8.326  -6.996  1.00  0.00           C  
ATOM   1027  H   PHE A  65       3.873  -9.891  -9.730  1.00  0.00           H  
ATOM   1028  HA  PHE A  65       1.897  -7.659  -9.998  1.00  0.00           H  
ATOM   1029  HB2 PHE A  65       2.806  -6.606  -8.039  1.00  0.00           H  
ATOM   1030  HB3 PHE A  65       2.398  -8.260  -7.627  1.00  0.00           H  
ATOM   1031  HD1 PHE A  65       4.264 -10.021  -7.647  1.00  0.00           H  
ATOM   1032  HD2 PHE A  65       5.020  -5.797  -7.829  1.00  0.00           H  
ATOM   1033  HE1 PHE A  65       6.610 -10.412  -6.950  1.00  0.00           H  
ATOM   1034  HE2 PHE A  65       7.368  -6.189  -7.132  1.00  0.00           H  
ATOM   1035  HZ  PHE A  65       8.162  -8.496  -6.692  1.00  0.00           H  
ATOM   1036  N   SER A  66       3.837  -5.888 -10.297  1.00  0.00           N  
ATOM   1037  CA  SER A  66       4.787  -4.949 -10.951  1.00  0.00           C  
ATOM   1038  C   SER A  66       4.683  -3.615 -10.216  1.00  0.00           C  
ATOM   1039  O   SER A  66       3.597  -3.130  -9.971  1.00  0.00           O  
ATOM   1040  CB  SER A  66       4.412  -4.759 -12.420  1.00  0.00           C  
ATOM   1041  OG  SER A  66       4.911  -5.854 -13.176  1.00  0.00           O  
ATOM   1042  H   SER A  66       3.134  -5.533  -9.708  1.00  0.00           H  
ATOM   1043  HA  SER A  66       5.794  -5.332 -10.871  1.00  0.00           H  
ATOM   1044  HB2 SER A  66       3.340  -4.719 -12.519  1.00  0.00           H  
ATOM   1045  HB3 SER A  66       4.839  -3.833 -12.780  1.00  0.00           H  
ATOM   1046  HG  SER A  66       4.927  -5.591 -14.100  1.00  0.00           H  
ATOM   1047  N   LEU A  67       5.777  -3.018  -9.843  1.00  0.00           N  
ATOM   1048  CA  LEU A  67       5.675  -1.727  -9.108  1.00  0.00           C  
ATOM   1049  C   LEU A  67       4.728  -0.790  -9.850  1.00  0.00           C  
ATOM   1050  O   LEU A  67       5.124  -0.078 -10.752  1.00  0.00           O  
ATOM   1051  CB  LEU A  67       7.040  -1.054  -8.986  1.00  0.00           C  
ATOM   1052  CG  LEU A  67       6.846   0.362  -8.427  1.00  0.00           C  
ATOM   1053  CD1 LEU A  67       6.326   0.283  -6.990  1.00  0.00           C  
ATOM   1054  CD2 LEU A  67       8.184   1.103  -8.442  1.00  0.00           C  
ATOM   1055  H   LEU A  67       6.652  -3.418 -10.031  1.00  0.00           H  
ATOM   1056  HA  LEU A  67       5.282  -1.915  -8.119  1.00  0.00           H  
ATOM   1057  HB2 LEU A  67       7.668  -1.627  -8.318  1.00  0.00           H  
ATOM   1058  HB3 LEU A  67       7.505  -0.996  -9.959  1.00  0.00           H  
ATOM   1059  HG  LEU A  67       6.124   0.898  -9.034  1.00  0.00           H  
ATOM   1060 HD11 LEU A  67       5.623  -0.530  -6.907  1.00  0.00           H  
ATOM   1061 HD12 LEU A  67       7.151   0.116  -6.314  1.00  0.00           H  
ATOM   1062 HD13 LEU A  67       5.832   1.210  -6.733  1.00  0.00           H  
ATOM   1063 HD21 LEU A  67       8.928   0.492  -8.930  1.00  0.00           H  
ATOM   1064 HD22 LEU A  67       8.074   2.034  -8.978  1.00  0.00           H  
ATOM   1065 HD23 LEU A  67       8.494   1.306  -7.428  1.00  0.00           H  
ATOM   1066  N   PHE A  68       3.486  -0.775  -9.463  1.00  0.00           N  
ATOM   1067  CA  PHE A  68       2.505   0.129 -10.120  1.00  0.00           C  
ATOM   1068  C   PHE A  68       3.165   1.494 -10.318  1.00  0.00           C  
ATOM   1069  O   PHE A  68       3.592   1.852 -11.398  1.00  0.00           O  
ATOM   1070  CB  PHE A  68       1.284   0.253  -9.192  1.00  0.00           C  
ATOM   1071  CG  PHE A  68       0.660   1.622  -9.294  1.00  0.00           C  
ATOM   1072  CD1 PHE A  68       0.076   2.040 -10.494  1.00  0.00           C  
ATOM   1073  CD2 PHE A  68       0.673   2.472  -8.185  1.00  0.00           C  
ATOM   1074  CE1 PHE A  68      -0.496   3.311 -10.583  1.00  0.00           C  
ATOM   1075  CE2 PHE A  68       0.102   3.741  -8.274  1.00  0.00           C  
ATOM   1076  CZ  PHE A  68      -0.481   4.161  -9.471  1.00  0.00           C  
ATOM   1077  H   PHE A  68       3.198  -1.351  -8.724  1.00  0.00           H  
ATOM   1078  HA  PHE A  68       2.204  -0.279 -11.073  1.00  0.00           H  
ATOM   1079  HB2 PHE A  68       0.560  -0.484  -9.465  1.00  0.00           H  
ATOM   1080  HB3 PHE A  68       1.597   0.082  -8.172  1.00  0.00           H  
ATOM   1081  HD1 PHE A  68       0.069   1.381 -11.349  1.00  0.00           H  
ATOM   1082  HD2 PHE A  68       1.124   2.147  -7.260  1.00  0.00           H  
ATOM   1083  HE1 PHE A  68      -0.948   3.638 -11.508  1.00  0.00           H  
ATOM   1084  HE2 PHE A  68       0.115   4.397  -7.421  1.00  0.00           H  
ATOM   1085  HZ  PHE A  68      -0.920   5.138  -9.534  1.00  0.00           H  
ATOM   1086  N   GLU A  69       3.250   2.243  -9.264  1.00  0.00           N  
ATOM   1087  CA  GLU A  69       3.883   3.588  -9.332  1.00  0.00           C  
ATOM   1088  C   GLU A  69       4.364   3.975  -7.933  1.00  0.00           C  
ATOM   1089  O   GLU A  69       4.319   3.182  -7.014  1.00  0.00           O  
ATOM   1090  CB  GLU A  69       2.864   4.614  -9.830  1.00  0.00           C  
ATOM   1091  CG  GLU A  69       3.247   5.063 -11.241  1.00  0.00           C  
ATOM   1092  CD  GLU A  69       4.684   5.587 -11.238  1.00  0.00           C  
ATOM   1093  OE1 GLU A  69       4.891   6.689 -10.759  1.00  0.00           O  
ATOM   1094  OE2 GLU A  69       5.554   4.876 -11.715  1.00  0.00           O  
ATOM   1095  H   GLU A  69       2.897   1.910  -8.415  1.00  0.00           H  
ATOM   1096  HA  GLU A  69       4.724   3.556 -10.007  1.00  0.00           H  
ATOM   1097  HB2 GLU A  69       1.880   4.169  -9.847  1.00  0.00           H  
ATOM   1098  HB3 GLU A  69       2.862   5.470  -9.172  1.00  0.00           H  
ATOM   1099  HG2 GLU A  69       3.170   4.224 -11.918  1.00  0.00           H  
ATOM   1100  HG3 GLU A  69       2.581   5.849 -11.563  1.00  0.00           H  
ATOM   1101  N   LYS A  70       4.833   5.180  -7.760  1.00  0.00           N  
ATOM   1102  CA  LYS A  70       5.322   5.596  -6.416  1.00  0.00           C  
ATOM   1103  C   LYS A  70       4.903   7.041  -6.135  1.00  0.00           C  
ATOM   1104  O   LYS A  70       4.808   7.856  -7.032  1.00  0.00           O  
ATOM   1105  CB  LYS A  70       6.847   5.490  -6.389  1.00  0.00           C  
ATOM   1106  CG  LYS A  70       7.278   4.640  -5.193  1.00  0.00           C  
ATOM   1107  CD  LYS A  70       8.766   4.303  -5.315  1.00  0.00           C  
ATOM   1108  CE  LYS A  70       9.003   3.463  -6.572  1.00  0.00           C  
ATOM   1109  NZ  LYS A  70      10.001   4.147  -7.444  1.00  0.00           N  
ATOM   1110  H   LYS A  70       4.870   5.807  -8.512  1.00  0.00           H  
ATOM   1111  HA  LYS A  70       4.902   4.947  -5.664  1.00  0.00           H  
ATOM   1112  HB2 LYS A  70       7.191   5.028  -7.303  1.00  0.00           H  
ATOM   1113  HB3 LYS A  70       7.274   6.478  -6.301  1.00  0.00           H  
ATOM   1114  HG2 LYS A  70       7.107   5.192  -4.280  1.00  0.00           H  
ATOM   1115  HG3 LYS A  70       6.704   3.726  -5.175  1.00  0.00           H  
ATOM   1116  HD2 LYS A  70       9.338   5.218  -5.380  1.00  0.00           H  
ATOM   1117  HD3 LYS A  70       9.080   3.743  -4.447  1.00  0.00           H  
ATOM   1118  HE2 LYS A  70       9.379   2.491  -6.290  1.00  0.00           H  
ATOM   1119  HE3 LYS A  70       8.074   3.347  -7.111  1.00  0.00           H  
ATOM   1120  HZ1 LYS A  70       9.769   5.159  -7.506  1.00  0.00           H  
ATOM   1121  HZ2 LYS A  70      10.951   4.032  -7.038  1.00  0.00           H  
ATOM   1122  HZ3 LYS A  70       9.979   3.726  -8.394  1.00  0.00           H  
ATOM   1123  N   LEU A  71       4.651   7.368  -4.895  1.00  0.00           N  
ATOM   1124  CA  LEU A  71       4.241   8.761  -4.562  1.00  0.00           C  
ATOM   1125  C   LEU A  71       5.187   9.338  -3.511  1.00  0.00           C  
ATOM   1126  O   LEU A  71       6.125   8.697  -3.081  1.00  0.00           O  
ATOM   1127  CB  LEU A  71       2.819   8.758  -4.003  1.00  0.00           C  
ATOM   1128  CG  LEU A  71       2.604   7.501  -3.160  1.00  0.00           C  
ATOM   1129  CD1 LEU A  71       3.585   7.498  -1.988  1.00  0.00           C  
ATOM   1130  CD2 LEU A  71       1.172   7.488  -2.624  1.00  0.00           C  
ATOM   1131  H   LEU A  71       4.731   6.698  -4.184  1.00  0.00           H  
ATOM   1132  HA  LEU A  71       4.276   9.370  -5.453  1.00  0.00           H  
ATOM   1133  HB2 LEU A  71       2.675   9.634  -3.387  1.00  0.00           H  
ATOM   1134  HB3 LEU A  71       2.113   8.772  -4.816  1.00  0.00           H  
ATOM   1135  HG  LEU A  71       2.771   6.624  -3.770  1.00  0.00           H  
ATOM   1136 HD11 LEU A  71       3.699   8.503  -1.611  1.00  0.00           H  
ATOM   1137 HD12 LEU A  71       3.206   6.860  -1.202  1.00  0.00           H  
ATOM   1138 HD13 LEU A  71       4.543   7.126  -2.321  1.00  0.00           H  
ATOM   1139 HD21 LEU A  71       0.736   8.470  -2.739  1.00  0.00           H  
ATOM   1140 HD22 LEU A  71       0.587   6.766  -3.175  1.00  0.00           H  
ATOM   1141 HD23 LEU A  71       1.183   7.220  -1.578  1.00  0.00           H  
ATOM   1142  N   GLU A  72       4.939  10.546  -3.091  1.00  0.00           N  
ATOM   1143  CA  GLU A  72       5.815  11.173  -2.061  1.00  0.00           C  
ATOM   1144  C   GLU A  72       5.074  12.340  -1.406  1.00  0.00           C  
ATOM   1145  O   GLU A  72       4.294  13.024  -2.036  1.00  0.00           O  
ATOM   1146  CB  GLU A  72       7.092  11.690  -2.723  1.00  0.00           C  
ATOM   1147  CG  GLU A  72       6.724  12.632  -3.871  1.00  0.00           C  
ATOM   1148  CD  GLU A  72       7.726  12.458  -5.013  1.00  0.00           C  
ATOM   1149  OE1 GLU A  72       7.489  11.612  -5.861  1.00  0.00           O  
ATOM   1150  OE2 GLU A  72       8.714  13.174  -5.023  1.00  0.00           O  
ATOM   1151  H   GLU A  72       4.173  11.040  -3.451  1.00  0.00           H  
ATOM   1152  HA  GLU A  72       6.069  10.440  -1.311  1.00  0.00           H  
ATOM   1153  HB2 GLU A  72       7.685  12.224  -1.994  1.00  0.00           H  
ATOM   1154  HB3 GLU A  72       7.660  10.857  -3.109  1.00  0.00           H  
ATOM   1155  HG2 GLU A  72       5.730  12.397  -4.223  1.00  0.00           H  
ATOM   1156  HG3 GLU A  72       6.753  13.653  -3.523  1.00  0.00           H  
ATOM   1157  N   TYR A  73       5.316  12.578  -0.147  1.00  0.00           N  
ATOM   1158  CA  TYR A  73       4.628  13.705   0.541  1.00  0.00           C  
ATOM   1159  C   TYR A  73       5.666  14.567   1.260  1.00  0.00           C  
ATOM   1160  O   TYR A  73       6.848  14.490   0.989  1.00  0.00           O  
ATOM   1161  CB  TYR A  73       3.628  13.153   1.559  1.00  0.00           C  
ATOM   1162  CG  TYR A  73       2.421  14.059   1.619  1.00  0.00           C  
ATOM   1163  CD1 TYR A  73       1.792  14.465   0.437  1.00  0.00           C  
ATOM   1164  CD2 TYR A  73       1.932  14.496   2.856  1.00  0.00           C  
ATOM   1165  CE1 TYR A  73       0.674  15.309   0.490  1.00  0.00           C  
ATOM   1166  CE2 TYR A  73       0.815  15.338   2.911  1.00  0.00           C  
ATOM   1167  CZ  TYR A  73       0.186  15.745   1.729  1.00  0.00           C  
ATOM   1168  OH  TYR A  73      -0.915  16.577   1.783  1.00  0.00           O  
ATOM   1169  H   TYR A  73       5.954  12.019   0.345  1.00  0.00           H  
ATOM   1170  HA  TYR A  73       4.105  14.305  -0.188  1.00  0.00           H  
ATOM   1171  HB2 TYR A  73       3.321  12.162   1.261  1.00  0.00           H  
ATOM   1172  HB3 TYR A  73       4.092  13.109   2.533  1.00  0.00           H  
ATOM   1173  HD1 TYR A  73       2.170  14.129  -0.517  1.00  0.00           H  
ATOM   1174  HD2 TYR A  73       2.418  14.183   3.770  1.00  0.00           H  
ATOM   1175  HE1 TYR A  73       0.190  15.620  -0.423  1.00  0.00           H  
ATOM   1176  HE2 TYR A  73       0.439  15.675   3.866  1.00  0.00           H  
ATOM   1177  HH  TYR A  73      -0.749  17.247   2.450  1.00  0.00           H  
ATOM   1178  N   GLU A  74       5.235  15.392   2.172  1.00  0.00           N  
ATOM   1179  CA  GLU A  74       6.196  16.260   2.907  1.00  0.00           C  
ATOM   1180  C   GLU A  74       5.576  16.683   4.232  1.00  0.00           C  
ATOM   1181  O   GLU A  74       4.561  17.351   4.277  1.00  0.00           O  
ATOM   1182  CB  GLU A  74       6.512  17.500   2.067  1.00  0.00           C  
ATOM   1183  CG  GLU A  74       7.979  17.886   2.264  1.00  0.00           C  
ATOM   1184  CD  GLU A  74       8.390  18.902   1.194  1.00  0.00           C  
ATOM   1185  OE1 GLU A  74       8.225  20.086   1.437  1.00  0.00           O  
ATOM   1186  OE2 GLU A  74       8.864  18.477   0.153  1.00  0.00           O  
ATOM   1187  H   GLU A  74       4.277  15.440   2.374  1.00  0.00           H  
ATOM   1188  HA  GLU A  74       7.109  15.715   3.106  1.00  0.00           H  
ATOM   1189  HB2 GLU A  74       6.332  17.282   1.023  1.00  0.00           H  
ATOM   1190  HB3 GLU A  74       5.880  18.318   2.378  1.00  0.00           H  
ATOM   1191  HG2 GLU A  74       8.106  18.324   3.244  1.00  0.00           H  
ATOM   1192  HG3 GLU A  74       8.598  17.006   2.178  1.00  0.00           H  
ATOM   1193  N   PHE A  75       6.183  16.296   5.314  1.00  0.00           N  
ATOM   1194  CA  PHE A  75       5.650  16.665   6.641  1.00  0.00           C  
ATOM   1195  C   PHE A  75       6.061  18.105   6.954  1.00  0.00           C  
ATOM   1196  O   PHE A  75       6.859  18.683   6.243  1.00  0.00           O  
ATOM   1197  CB  PHE A  75       6.240  15.705   7.672  1.00  0.00           C  
ATOM   1198  CG  PHE A  75       5.267  14.576   7.922  1.00  0.00           C  
ATOM   1199  CD1 PHE A  75       3.917  14.856   8.165  1.00  0.00           C  
ATOM   1200  CD2 PHE A  75       5.712  13.249   7.899  1.00  0.00           C  
ATOM   1201  CE1 PHE A  75       3.013  13.811   8.387  1.00  0.00           C  
ATOM   1202  CE2 PHE A  75       4.807  12.203   8.119  1.00  0.00           C  
ATOM   1203  CZ  PHE A  75       3.456  12.483   8.363  1.00  0.00           C  
ATOM   1204  H   PHE A  75       7.000  15.760   5.254  1.00  0.00           H  
ATOM   1205  HA  PHE A  75       4.573  16.583   6.639  1.00  0.00           H  
ATOM   1206  HB2 PHE A  75       7.165  15.300   7.289  1.00  0.00           H  
ATOM   1207  HB3 PHE A  75       6.434  16.229   8.587  1.00  0.00           H  
ATOM   1208  HD1 PHE A  75       3.573  15.877   8.184  1.00  0.00           H  
ATOM   1209  HD2 PHE A  75       6.752  13.032   7.710  1.00  0.00           H  
ATOM   1210  HE1 PHE A  75       1.973  14.028   8.576  1.00  0.00           H  
ATOM   1211  HE2 PHE A  75       5.151  11.179   8.100  1.00  0.00           H  
ATOM   1212  HZ  PHE A  75       2.757  11.677   8.528  1.00  0.00           H  
ATOM   1213  N   PRO A  76       5.505  18.649   8.005  1.00  0.00           N  
ATOM   1214  CA  PRO A  76       5.805  20.030   8.422  1.00  0.00           C  
ATOM   1215  C   PRO A  76       7.307  20.244   8.665  1.00  0.00           C  
ATOM   1216  O   PRO A  76       7.743  21.351   8.907  1.00  0.00           O  
ATOM   1217  CB  PRO A  76       5.012  20.228   9.722  1.00  0.00           C  
ATOM   1218  CG  PRO A  76       4.196  18.936   9.978  1.00  0.00           C  
ATOM   1219  CD  PRO A  76       4.530  17.942   8.855  1.00  0.00           C  
ATOM   1220  HA  PRO A  76       5.455  20.722   7.680  1.00  0.00           H  
ATOM   1221  HB2 PRO A  76       5.695  20.403  10.543  1.00  0.00           H  
ATOM   1222  HB3 PRO A  76       4.340  21.065   9.618  1.00  0.00           H  
ATOM   1223  HG2 PRO A  76       4.467  18.514  10.935  1.00  0.00           H  
ATOM   1224  HG3 PRO A  76       3.140  19.158   9.961  1.00  0.00           H  
ATOM   1225  HD2 PRO A  76       4.961  17.043   9.268  1.00  0.00           H  
ATOM   1226  HD3 PRO A  76       3.643  17.711   8.285  1.00  0.00           H  
ATOM   1227  N   ASP A  77       8.106  19.213   8.611  1.00  0.00           N  
ATOM   1228  CA  ASP A  77       9.561  19.415   8.848  1.00  0.00           C  
ATOM   1229  C   ASP A  77      10.419  18.423   8.052  1.00  0.00           C  
ATOM   1230  O   ASP A  77      11.609  18.620   7.903  1.00  0.00           O  
ATOM   1231  CB  ASP A  77       9.859  19.255  10.340  1.00  0.00           C  
ATOM   1232  CG  ASP A  77      10.672  20.455  10.831  1.00  0.00           C  
ATOM   1233  OD1 ASP A  77      11.879  20.437  10.660  1.00  0.00           O  
ATOM   1234  OD2 ASP A  77      10.073  21.371  11.373  1.00  0.00           O  
ATOM   1235  H   ASP A  77       7.757  18.331   8.426  1.00  0.00           H  
ATOM   1236  HA  ASP A  77       9.816  20.407   8.545  1.00  0.00           H  
ATOM   1237  HB2 ASP A  77       8.929  19.202  10.888  1.00  0.00           H  
ATOM   1238  HB3 ASP A  77      10.424  18.350  10.500  1.00  0.00           H  
ATOM   1239  N   ARG A  78       9.861  17.354   7.562  1.00  0.00           N  
ATOM   1240  CA  ARG A  78      10.682  16.377   6.822  1.00  0.00           C  
ATOM   1241  C   ARG A  78      10.012  16.008   5.498  1.00  0.00           C  
ATOM   1242  O   ARG A  78       8.965  16.515   5.151  1.00  0.00           O  
ATOM   1243  CB  ARG A  78      10.825  15.125   7.676  1.00  0.00           C  
ATOM   1244  CG  ARG A  78       9.617  14.963   8.604  1.00  0.00           C  
ATOM   1245  CD  ARG A  78       9.901  13.863   9.628  1.00  0.00           C  
ATOM   1246  NE  ARG A  78       8.821  12.838   9.569  1.00  0.00           N  
ATOM   1247  CZ  ARG A  78       8.994  11.676  10.134  1.00  0.00           C  
ATOM   1248  NH1 ARG A  78       9.911  11.526  11.050  1.00  0.00           N  
ATOM   1249  NH2 ARG A  78       8.250  10.662   9.782  1.00  0.00           N  
ATOM   1250  H   ARG A  78       8.922  17.175   7.696  1.00  0.00           H  
ATOM   1251  HA  ARG A  78      11.658  16.795   6.631  1.00  0.00           H  
ATOM   1252  HB2 ARG A  78      10.890  14.273   7.032  1.00  0.00           H  
ATOM   1253  HB3 ARG A  78      11.718  15.202   8.269  1.00  0.00           H  
ATOM   1254  HG2 ARG A  78       9.429  15.893   9.119  1.00  0.00           H  
ATOM   1255  HG3 ARG A  78       8.751  14.692   8.021  1.00  0.00           H  
ATOM   1256  HD2 ARG A  78      10.850  13.400   9.403  1.00  0.00           H  
ATOM   1257  HD3 ARG A  78       9.937  14.294  10.617  1.00  0.00           H  
ATOM   1258  HE  ARG A  78       7.982  13.038   9.107  1.00  0.00           H  
ATOM   1259 HH11 ARG A  78      10.482  12.303  11.318  1.00  0.00           H  
ATOM   1260 HH12 ARG A  78      10.044  10.635  11.485  1.00  0.00           H  
ATOM   1261 HH21 ARG A  78       7.548  10.778   9.079  1.00  0.00           H  
ATOM   1262 HH22 ARG A  78       8.381   9.769  10.215  1.00  0.00           H  
ATOM   1263  N   HIS A  79      10.617  15.113   4.764  1.00  0.00           N  
ATOM   1264  CA  HIS A  79      10.036  14.682   3.463  1.00  0.00           C  
ATOM   1265  C   HIS A  79       9.804  13.170   3.505  1.00  0.00           C  
ATOM   1266  O   HIS A  79      10.718  12.400   3.723  1.00  0.00           O  
ATOM   1267  CB  HIS A  79      11.011  15.021   2.334  1.00  0.00           C  
ATOM   1268  CG  HIS A  79      11.700  16.321   2.647  1.00  0.00           C  
ATOM   1269  ND1 HIS A  79      13.079  16.450   2.627  1.00  0.00           N  
ATOM   1270  CD2 HIS A  79      11.212  17.556   2.995  1.00  0.00           C  
ATOM   1271  CE1 HIS A  79      13.371  17.723   2.955  1.00  0.00           C  
ATOM   1272  NE2 HIS A  79      12.269  18.439   3.189  1.00  0.00           N  
ATOM   1273  H   HIS A  79      11.458  14.718   5.074  1.00  0.00           H  
ATOM   1274  HA  HIS A  79       9.096  15.190   3.297  1.00  0.00           H  
ATOM   1275  HB2 HIS A  79      11.747  14.235   2.247  1.00  0.00           H  
ATOM   1276  HB3 HIS A  79      10.470  15.114   1.405  1.00  0.00           H  
ATOM   1277  HD1 HIS A  79      13.724  15.745   2.415  1.00  0.00           H  
ATOM   1278  HD2 HIS A  79      10.166  17.804   3.105  1.00  0.00           H  
ATOM   1279  HE1 HIS A  79      14.375  18.116   3.020  1.00  0.00           H  
ATOM   1280  N   ILE A  80       8.590  12.736   3.311  1.00  0.00           N  
ATOM   1281  CA  ILE A  80       8.311  11.272   3.357  1.00  0.00           C  
ATOM   1282  C   ILE A  80       8.181  10.726   1.934  1.00  0.00           C  
ATOM   1283  O   ILE A  80       7.968  11.463   0.992  1.00  0.00           O  
ATOM   1284  CB  ILE A  80       7.008  11.000   4.125  1.00  0.00           C  
ATOM   1285  CG1 ILE A  80       6.303  12.315   4.481  1.00  0.00           C  
ATOM   1286  CG2 ILE A  80       7.327  10.241   5.414  1.00  0.00           C  
ATOM   1287  CD1 ILE A  80       4.989  12.010   5.202  1.00  0.00           C  
ATOM   1288  H   ILE A  80       7.863  13.370   3.143  1.00  0.00           H  
ATOM   1289  HA  ILE A  80       9.128  10.771   3.856  1.00  0.00           H  
ATOM   1290  HB  ILE A  80       6.354  10.399   3.511  1.00  0.00           H  
ATOM   1291 HG12 ILE A  80       6.941  12.902   5.127  1.00  0.00           H  
ATOM   1292 HG13 ILE A  80       6.096  12.869   3.579  1.00  0.00           H  
ATOM   1293 HG21 ILE A  80       8.375  10.351   5.646  1.00  0.00           H  
ATOM   1294 HG22 ILE A  80       6.736  10.644   6.224  1.00  0.00           H  
ATOM   1295 HG23 ILE A  80       7.093   9.195   5.284  1.00  0.00           H  
ATOM   1296 HD11 ILE A  80       5.111  11.126   5.811  1.00  0.00           H  
ATOM   1297 HD12 ILE A  80       4.721  12.845   5.829  1.00  0.00           H  
ATOM   1298 HD13 ILE A  80       4.210  11.842   4.473  1.00  0.00           H  
ATOM   1299  N   THR A  81       8.309   9.437   1.774  1.00  0.00           N  
ATOM   1300  CA  THR A  81       8.196   8.835   0.415  1.00  0.00           C  
ATOM   1301  C   THR A  81       7.701   7.392   0.539  1.00  0.00           C  
ATOM   1302  O   THR A  81       8.435   6.504   0.924  1.00  0.00           O  
ATOM   1303  CB  THR A  81       9.569   8.847  -0.259  1.00  0.00           C  
ATOM   1304  OG1 THR A  81      10.016  10.190  -0.388  1.00  0.00           O  
ATOM   1305  CG2 THR A  81       9.465   8.203  -1.640  1.00  0.00           C  
ATOM   1306  H   THR A  81       8.483   8.863   2.549  1.00  0.00           H  
ATOM   1307  HA  THR A  81       7.499   9.408  -0.176  1.00  0.00           H  
ATOM   1308  HB  THR A  81      10.270   8.289   0.343  1.00  0.00           H  
ATOM   1309  HG1 THR A  81      10.965  10.174  -0.526  1.00  0.00           H  
ATOM   1310 HG21 THR A  81       8.768   7.380  -1.602  1.00  0.00           H  
ATOM   1311 HG22 THR A  81       9.118   8.935  -2.354  1.00  0.00           H  
ATOM   1312 HG23 THR A  81      10.436   7.839  -1.942  1.00  0.00           H  
ATOM   1313  N   LEU A  82       6.459   7.151   0.214  1.00  0.00           N  
ATOM   1314  CA  LEU A  82       5.917   5.764   0.316  1.00  0.00           C  
ATOM   1315  C   LEU A  82       6.223   4.992  -0.968  1.00  0.00           C  
ATOM   1316  O   LEU A  82       6.312   5.558  -2.039  1.00  0.00           O  
ATOM   1317  CB  LEU A  82       4.402   5.826   0.523  1.00  0.00           C  
ATOM   1318  CG  LEU A  82       4.052   5.247   1.893  1.00  0.00           C  
ATOM   1319  CD1 LEU A  82       4.802   6.020   2.979  1.00  0.00           C  
ATOM   1320  CD2 LEU A  82       2.546   5.371   2.127  1.00  0.00           C  
ATOM   1321  H   LEU A  82       5.882   7.880  -0.094  1.00  0.00           H  
ATOM   1322  HA  LEU A  82       6.372   5.261   1.155  1.00  0.00           H  
ATOM   1323  HB2 LEU A  82       4.072   6.854   0.471  1.00  0.00           H  
ATOM   1324  HB3 LEU A  82       3.909   5.250  -0.246  1.00  0.00           H  
ATOM   1325  HG  LEU A  82       4.340   4.206   1.927  1.00  0.00           H  
ATOM   1326 HD11 LEU A  82       4.866   7.061   2.702  1.00  0.00           H  
ATOM   1327 HD12 LEU A  82       4.272   5.928   3.916  1.00  0.00           H  
ATOM   1328 HD13 LEU A  82       5.798   5.614   3.087  1.00  0.00           H  
ATOM   1329 HD21 LEU A  82       2.090   5.864   1.281  1.00  0.00           H  
ATOM   1330 HD22 LEU A  82       2.118   4.386   2.245  1.00  0.00           H  
ATOM   1331 HD23 LEU A  82       2.368   5.951   3.020  1.00  0.00           H  
ATOM   1332  N   TRP A  83       6.387   3.699  -0.869  1.00  0.00           N  
ATOM   1333  CA  TRP A  83       6.686   2.888  -2.069  1.00  0.00           C  
ATOM   1334  C   TRP A  83       5.451   2.023  -2.373  1.00  0.00           C  
ATOM   1335  O   TRP A  83       5.041   1.203  -1.576  1.00  0.00           O  
ATOM   1336  CB  TRP A  83       7.936   2.058  -1.748  1.00  0.00           C  
ATOM   1337  CG  TRP A  83       7.821   0.671  -2.265  1.00  0.00           C  
ATOM   1338  CD1 TRP A  83       7.118  -0.302  -1.664  1.00  0.00           C  
ATOM   1339  CD2 TRP A  83       8.421   0.085  -3.452  1.00  0.00           C  
ATOM   1340  NE1 TRP A  83       7.241  -1.463  -2.408  1.00  0.00           N  
ATOM   1341  CE2 TRP A  83       8.035  -1.272  -3.524  1.00  0.00           C  
ATOM   1342  CE3 TRP A  83       9.252   0.594  -4.465  1.00  0.00           C  
ATOM   1343  CZ2 TRP A  83       8.460  -2.099  -4.566  1.00  0.00           C  
ATOM   1344  CZ3 TRP A  83       9.682  -0.233  -5.515  1.00  0.00           C  
ATOM   1345  CH2 TRP A  83       9.286  -1.576  -5.567  1.00  0.00           C  
ATOM   1346  H   TRP A  83       6.316   3.253   0.000  1.00  0.00           H  
ATOM   1347  HA  TRP A  83       6.886   3.542  -2.907  1.00  0.00           H  
ATOM   1348  HB2 TRP A  83       8.790   2.529  -2.188  1.00  0.00           H  
ATOM   1349  HB3 TRP A  83       8.069   2.026  -0.676  1.00  0.00           H  
ATOM   1350  HD1 TRP A  83       6.552  -0.183  -0.750  1.00  0.00           H  
ATOM   1351  HE1 TRP A  83       6.828  -2.321  -2.190  1.00  0.00           H  
ATOM   1352  HE3 TRP A  83       9.564   1.629  -4.435  1.00  0.00           H  
ATOM   1353  HZ2 TRP A  83       8.152  -3.132  -4.600  1.00  0.00           H  
ATOM   1354  HZ3 TRP A  83      10.320   0.169  -6.289  1.00  0.00           H  
ATOM   1355  HH2 TRP A  83       9.619  -2.208  -6.377  1.00  0.00           H  
ATOM   1356  N   PHE A  84       4.828   2.245  -3.502  1.00  0.00           N  
ATOM   1357  CA  PHE A  84       3.585   1.486  -3.849  1.00  0.00           C  
ATOM   1358  C   PHE A  84       3.885   0.298  -4.769  1.00  0.00           C  
ATOM   1359  O   PHE A  84       4.009   0.458  -5.966  1.00  0.00           O  
ATOM   1360  CB  PHE A  84       2.635   2.426  -4.595  1.00  0.00           C  
ATOM   1361  CG  PHE A  84       1.566   2.951  -3.668  1.00  0.00           C  
ATOM   1362  CD1 PHE A  84       1.914   3.743  -2.567  1.00  0.00           C  
ATOM   1363  CD2 PHE A  84       0.222   2.659  -3.924  1.00  0.00           C  
ATOM   1364  CE1 PHE A  84       0.915   4.245  -1.725  1.00  0.00           C  
ATOM   1365  CE2 PHE A  84      -0.775   3.158  -3.080  1.00  0.00           C  
ATOM   1366  CZ  PHE A  84      -0.430   3.952  -1.982  1.00  0.00           C  
ATOM   1367  H   PHE A  84       5.157   2.939  -4.110  1.00  0.00           H  
ATOM   1368  HA  PHE A  84       3.108   1.138  -2.946  1.00  0.00           H  
ATOM   1369  HB2 PHE A  84       3.198   3.257  -4.994  1.00  0.00           H  
ATOM   1370  HB3 PHE A  84       2.170   1.889  -5.407  1.00  0.00           H  
ATOM   1371  HD1 PHE A  84       2.951   3.969  -2.369  1.00  0.00           H  
ATOM   1372  HD2 PHE A  84      -0.044   2.048  -4.773  1.00  0.00           H  
ATOM   1373  HE1 PHE A  84       1.183   4.855  -0.875  1.00  0.00           H  
ATOM   1374  HE2 PHE A  84      -1.813   2.933  -3.279  1.00  0.00           H  
ATOM   1375  HZ  PHE A  84      -1.201   4.341  -1.337  1.00  0.00           H  
ATOM   1376  N   TRP A  85       3.951  -0.897  -4.243  1.00  0.00           N  
ATOM   1377  CA  TRP A  85       4.188  -2.074  -5.130  1.00  0.00           C  
ATOM   1378  C   TRP A  85       2.870  -2.842  -5.271  1.00  0.00           C  
ATOM   1379  O   TRP A  85       2.604  -3.800  -4.576  1.00  0.00           O  
ATOM   1380  CB  TRP A  85       5.297  -2.969  -4.558  1.00  0.00           C  
ATOM   1381  CG  TRP A  85       4.820  -3.717  -3.355  1.00  0.00           C  
ATOM   1382  CD1 TRP A  85       4.702  -3.203  -2.111  1.00  0.00           C  
ATOM   1383  CD2 TRP A  85       4.413  -5.113  -3.261  1.00  0.00           C  
ATOM   1384  NE1 TRP A  85       4.251  -4.195  -1.259  1.00  0.00           N  
ATOM   1385  CE2 TRP A  85       4.052  -5.389  -1.923  1.00  0.00           C  
ATOM   1386  CE3 TRP A  85       4.321  -6.152  -4.201  1.00  0.00           C  
ATOM   1387  CZ2 TRP A  85       3.616  -6.655  -1.529  1.00  0.00           C  
ATOM   1388  CZ3 TRP A  85       3.883  -7.427  -3.810  1.00  0.00           C  
ATOM   1389  CH2 TRP A  85       3.530  -7.678  -2.477  1.00  0.00           C  
ATOM   1390  H   TRP A  85       3.810  -1.023  -3.282  1.00  0.00           H  
ATOM   1391  HA  TRP A  85       4.486  -1.719  -6.107  1.00  0.00           H  
ATOM   1392  HB2 TRP A  85       5.606  -3.675  -5.313  1.00  0.00           H  
ATOM   1393  HB3 TRP A  85       6.138  -2.354  -4.284  1.00  0.00           H  
ATOM   1394  HD1 TRP A  85       4.932  -2.186  -1.828  1.00  0.00           H  
ATOM   1395  HE1 TRP A  85       4.080  -4.081  -0.300  1.00  0.00           H  
ATOM   1396  HE3 TRP A  85       4.591  -5.969  -5.231  1.00  0.00           H  
ATOM   1397  HZ2 TRP A  85       3.344  -6.841  -0.501  1.00  0.00           H  
ATOM   1398  HZ3 TRP A  85       3.818  -8.219  -4.542  1.00  0.00           H  
ATOM   1399  HH2 TRP A  85       3.195  -8.662  -2.183  1.00  0.00           H  
ATOM   1400  N   LEU A  86       2.028  -2.393  -6.164  1.00  0.00           N  
ATOM   1401  CA  LEU A  86       0.704  -3.047  -6.356  1.00  0.00           C  
ATOM   1402  C   LEU A  86       0.850  -4.332  -7.170  1.00  0.00           C  
ATOM   1403  O   LEU A  86       1.681  -4.435  -8.051  1.00  0.00           O  
ATOM   1404  CB  LEU A  86      -0.228  -2.082  -7.093  1.00  0.00           C  
ATOM   1405  CG  LEU A  86      -1.470  -2.831  -7.579  1.00  0.00           C  
ATOM   1406  CD1 LEU A  86      -2.193  -3.448  -6.383  1.00  0.00           C  
ATOM   1407  CD2 LEU A  86      -2.405  -1.852  -8.291  1.00  0.00           C  
ATOM   1408  H   LEU A  86       2.262  -1.606  -6.698  1.00  0.00           H  
ATOM   1409  HA  LEU A  86       0.282  -3.283  -5.391  1.00  0.00           H  
ATOM   1410  HB2 LEU A  86      -0.525  -1.288  -6.423  1.00  0.00           H  
ATOM   1411  HB3 LEU A  86       0.291  -1.662  -7.942  1.00  0.00           H  
ATOM   1412  HG  LEU A  86      -1.174  -3.613  -8.264  1.00  0.00           H  
ATOM   1413 HD11 LEU A  86      -1.555  -3.402  -5.515  1.00  0.00           H  
ATOM   1414 HD12 LEU A  86      -3.102  -2.898  -6.189  1.00  0.00           H  
ATOM   1415 HD13 LEU A  86      -2.433  -4.478  -6.599  1.00  0.00           H  
ATOM   1416 HD21 LEU A  86      -2.093  -0.838  -8.082  1.00  0.00           H  
ATOM   1417 HD22 LEU A  86      -2.366  -2.026  -9.357  1.00  0.00           H  
ATOM   1418 HD23 LEU A  86      -3.415  -1.997  -7.940  1.00  0.00           H  
ATOM   1419  N   VAL A  87       0.042  -5.314  -6.875  1.00  0.00           N  
ATOM   1420  CA  VAL A  87       0.114  -6.591  -7.607  1.00  0.00           C  
ATOM   1421  C   VAL A  87      -1.163  -6.785  -8.431  1.00  0.00           C  
ATOM   1422  O   VAL A  87      -1.905  -5.853  -8.669  1.00  0.00           O  
ATOM   1423  CB  VAL A  87       0.237  -7.706  -6.587  1.00  0.00           C  
ATOM   1424  CG1 VAL A  87       1.437  -7.444  -5.674  1.00  0.00           C  
ATOM   1425  CG2 VAL A  87      -1.034  -7.764  -5.746  1.00  0.00           C  
ATOM   1426  H   VAL A  87      -0.613  -5.217  -6.159  1.00  0.00           H  
ATOM   1427  HA  VAL A  87       0.973  -6.595  -8.258  1.00  0.00           H  
ATOM   1428  HB  VAL A  87       0.368  -8.629  -7.097  1.00  0.00           H  
ATOM   1429 HG11 VAL A  87       2.083  -6.710  -6.130  1.00  0.00           H  
ATOM   1430 HG12 VAL A  87       1.088  -7.075  -4.721  1.00  0.00           H  
ATOM   1431 HG13 VAL A  87       1.983  -8.363  -5.527  1.00  0.00           H  
ATOM   1432 HG21 VAL A  87      -1.833  -7.249  -6.257  1.00  0.00           H  
ATOM   1433 HG22 VAL A  87      -1.310  -8.796  -5.592  1.00  0.00           H  
ATOM   1434 HG23 VAL A  87      -0.855  -7.291  -4.793  1.00  0.00           H  
ATOM   1435  N   GLU A  88      -1.428  -7.989  -8.868  1.00  0.00           N  
ATOM   1436  CA  GLU A  88      -2.658  -8.225  -9.678  1.00  0.00           C  
ATOM   1437  C   GLU A  88      -3.310  -9.569  -9.313  1.00  0.00           C  
ATOM   1438  O   GLU A  88      -4.508  -9.722  -9.419  1.00  0.00           O  
ATOM   1439  CB  GLU A  88      -2.293  -8.223 -11.163  1.00  0.00           C  
ATOM   1440  CG  GLU A  88      -2.477  -6.816 -11.733  1.00  0.00           C  
ATOM   1441  CD  GLU A  88      -1.380  -6.535 -12.760  1.00  0.00           C  
ATOM   1442  OE1 GLU A  88      -0.727  -7.479 -13.174  1.00  0.00           O  
ATOM   1443  OE2 GLU A  88      -1.211  -5.381 -13.116  1.00  0.00           O  
ATOM   1444  H   GLU A  88      -0.819  -8.729  -8.666  1.00  0.00           H  
ATOM   1445  HA  GLU A  88      -3.362  -7.429  -9.488  1.00  0.00           H  
ATOM   1446  HB2 GLU A  88      -1.263  -8.528 -11.281  1.00  0.00           H  
ATOM   1447  HB3 GLU A  88      -2.935  -8.911 -11.694  1.00  0.00           H  
ATOM   1448  HG2 GLU A  88      -3.445  -6.742 -12.207  1.00  0.00           H  
ATOM   1449  HG3 GLU A  88      -2.412  -6.093 -10.933  1.00  0.00           H  
ATOM   1450  N   ARG A  89      -2.545 -10.545  -8.891  1.00  0.00           N  
ATOM   1451  CA  ARG A  89      -3.155 -11.863  -8.535  1.00  0.00           C  
ATOM   1452  C   ARG A  89      -2.415 -12.459  -7.338  1.00  0.00           C  
ATOM   1453  O   ARG A  89      -1.562 -11.820  -6.769  1.00  0.00           O  
ATOM   1454  CB  ARG A  89      -3.032 -12.826  -9.721  1.00  0.00           C  
ATOM   1455  CG  ARG A  89      -3.923 -12.353 -10.872  1.00  0.00           C  
ATOM   1456  CD  ARG A  89      -3.111 -12.315 -12.168  1.00  0.00           C  
ATOM   1457  NE  ARG A  89      -2.924 -13.702 -12.686  1.00  0.00           N  
ATOM   1458  CZ  ARG A  89      -2.729 -14.692 -11.858  1.00  0.00           C  
ATOM   1459  NH1 ARG A  89      -3.748 -15.356 -11.383  1.00  0.00           N  
ATOM   1460  NH2 ARG A  89      -1.516 -15.017 -11.505  1.00  0.00           N  
ATOM   1461  H   ARG A  89      -1.577 -10.417  -8.809  1.00  0.00           H  
ATOM   1462  HA  ARG A  89      -4.191 -11.727  -8.287  1.00  0.00           H  
ATOM   1463  HB2 ARG A  89      -2.004 -12.858 -10.052  1.00  0.00           H  
ATOM   1464  HB3 ARG A  89      -3.340 -13.814  -9.413  1.00  0.00           H  
ATOM   1465  HG2 ARG A  89      -4.753 -13.035 -10.986  1.00  0.00           H  
ATOM   1466  HG3 ARG A  89      -4.297 -11.366 -10.656  1.00  0.00           H  
ATOM   1467  HD2 ARG A  89      -3.639 -11.728 -12.905  1.00  0.00           H  
ATOM   1468  HD3 ARG A  89      -2.147 -11.867 -11.976  1.00  0.00           H  
ATOM   1469  HE  ARG A  89      -2.946 -13.870 -13.652  1.00  0.00           H  
ATOM   1470 HH11 ARG A  89      -4.677 -15.107 -11.654  1.00  0.00           H  
ATOM   1471 HH12 ARG A  89      -3.598 -16.117 -10.751  1.00  0.00           H  
ATOM   1472 HH21 ARG A  89      -0.736 -14.508 -11.869  1.00  0.00           H  
ATOM   1473 HH22 ARG A  89      -1.365 -15.777 -10.873  1.00  0.00           H  
ATOM   1474  N   TRP A  90      -2.731 -13.686  -6.984  1.00  0.00           N  
ATOM   1475  CA  TRP A  90      -2.039 -14.390  -5.849  1.00  0.00           C  
ATOM   1476  C   TRP A  90      -2.933 -15.456  -5.246  1.00  0.00           C  
ATOM   1477  O   TRP A  90      -4.135 -15.479  -5.418  1.00  0.00           O  
ATOM   1478  CB  TRP A  90      -1.608 -13.459  -4.711  1.00  0.00           C  
ATOM   1479  CG  TRP A  90      -2.781 -13.043  -3.875  1.00  0.00           C  
ATOM   1480  CD1 TRP A  90      -3.164 -13.671  -2.740  1.00  0.00           C  
ATOM   1481  CD2 TRP A  90      -3.717 -11.934  -4.060  1.00  0.00           C  
ATOM   1482  NE1 TRP A  90      -4.265 -13.024  -2.217  1.00  0.00           N  
ATOM   1483  CE2 TRP A  90      -4.645 -11.950  -2.991  1.00  0.00           C  
ATOM   1484  CE3 TRP A  90      -3.854 -10.926  -5.032  1.00  0.00           C  
ATOM   1485  CZ2 TRP A  90      -5.668 -11.007  -2.889  1.00  0.00           C  
ATOM   1486  CZ3 TRP A  90      -4.883  -9.977  -4.932  1.00  0.00           C  
ATOM   1487  CH2 TRP A  90      -5.787 -10.017  -3.863  1.00  0.00           C  
ATOM   1488  H   TRP A  90      -3.418 -14.164  -7.493  1.00  0.00           H  
ATOM   1489  HA  TRP A  90      -1.158 -14.875  -6.237  1.00  0.00           H  
ATOM   1490  HB2 TRP A  90      -0.913 -13.994  -4.080  1.00  0.00           H  
ATOM   1491  HB3 TRP A  90      -1.117 -12.612  -5.103  1.00  0.00           H  
ATOM   1492  HD1 TRP A  90      -2.684 -14.539  -2.311  1.00  0.00           H  
ATOM   1493  HE1 TRP A  90      -4.732 -13.280  -1.398  1.00  0.00           H  
ATOM   1494  HE3 TRP A  90      -3.163 -10.878  -5.860  1.00  0.00           H  
ATOM   1495  HZ2 TRP A  90      -6.362 -11.044  -2.062  1.00  0.00           H  
ATOM   1496  HZ3 TRP A  90      -4.981  -9.214  -5.684  1.00  0.00           H  
ATOM   1497  HH2 TRP A  90      -6.575  -9.283  -3.795  1.00  0.00           H  
ATOM   1498  N   GLU A  91      -2.315 -16.330  -4.523  1.00  0.00           N  
ATOM   1499  CA  GLU A  91      -3.040 -17.431  -3.849  1.00  0.00           C  
ATOM   1500  C   GLU A  91      -2.700 -17.418  -2.358  1.00  0.00           C  
ATOM   1501  O   GLU A  91      -1.755 -18.045  -1.924  1.00  0.00           O  
ATOM   1502  CB  GLU A  91      -2.578 -18.747  -4.449  1.00  0.00           C  
ATOM   1503  CG  GLU A  91      -3.346 -19.893  -3.803  1.00  0.00           C  
ATOM   1504  CD  GLU A  91      -2.801 -21.229  -4.314  1.00  0.00           C  
ATOM   1505  OE1 GLU A  91      -2.570 -21.335  -5.507  1.00  0.00           O  
ATOM   1506  OE2 GLU A  91      -2.623 -22.122  -3.501  1.00  0.00           O  
ATOM   1507  H   GLU A  91      -1.351 -16.255  -4.423  1.00  0.00           H  
ATOM   1508  HA  GLU A  91      -4.104 -17.316  -3.989  1.00  0.00           H  
ATOM   1509  HB2 GLU A  91      -2.760 -18.731  -5.506  1.00  0.00           H  
ATOM   1510  HB3 GLU A  91      -1.522 -18.876  -4.266  1.00  0.00           H  
ATOM   1511  HG2 GLU A  91      -3.227 -19.838  -2.732  1.00  0.00           H  
ATOM   1512  HG3 GLU A  91      -4.390 -19.808  -4.057  1.00  0.00           H  
ATOM   1513  N   GLY A  92      -3.455 -16.709  -1.568  1.00  0.00           N  
ATOM   1514  CA  GLY A  92      -3.154 -16.666  -0.111  1.00  0.00           C  
ATOM   1515  C   GLY A  92      -3.766 -15.406   0.500  1.00  0.00           C  
ATOM   1516  O   GLY A  92      -4.680 -14.821  -0.042  1.00  0.00           O  
ATOM   1517  H   GLY A  92      -4.213 -16.205  -1.931  1.00  0.00           H  
ATOM   1518  HA2 GLY A  92      -3.560 -17.541   0.367  1.00  0.00           H  
ATOM   1519  HA3 GLY A  92      -2.085 -16.644   0.033  1.00  0.00           H  
ATOM   1520  N   GLU A  93      -3.257 -14.980   1.619  1.00  0.00           N  
ATOM   1521  CA  GLU A  93      -3.780 -13.749   2.267  1.00  0.00           C  
ATOM   1522  C   GLU A  93      -2.617 -12.765   2.396  1.00  0.00           C  
ATOM   1523  O   GLU A  93      -2.026 -12.645   3.443  1.00  0.00           O  
ATOM   1524  CB  GLU A  93      -4.325 -14.101   3.651  1.00  0.00           C  
ATOM   1525  CG  GLU A  93      -5.784 -13.662   3.747  1.00  0.00           C  
ATOM   1526  CD  GLU A  93      -5.853 -12.141   3.884  1.00  0.00           C  
ATOM   1527  OE1 GLU A  93      -4.952 -11.478   3.396  1.00  0.00           O  
ATOM   1528  OE2 GLU A  93      -6.807 -11.663   4.476  1.00  0.00           O  
ATOM   1529  H   GLU A  93      -2.516 -15.467   2.031  1.00  0.00           H  
ATOM   1530  HA  GLU A  93      -4.563 -13.318   1.659  1.00  0.00           H  
ATOM   1531  HB2 GLU A  93      -4.258 -15.169   3.802  1.00  0.00           H  
ATOM   1532  HB3 GLU A  93      -3.746 -13.596   4.406  1.00  0.00           H  
ATOM   1533  HG2 GLU A  93      -6.308 -13.970   2.853  1.00  0.00           H  
ATOM   1534  HG3 GLU A  93      -6.240 -14.122   4.609  1.00  0.00           H  
ATOM   1535  N   PRO A  94      -2.304 -12.118   1.302  1.00  0.00           N  
ATOM   1536  CA  PRO A  94      -1.175 -11.175   1.221  1.00  0.00           C  
ATOM   1537  C   PRO A  94      -1.037 -10.301   2.472  1.00  0.00           C  
ATOM   1538  O   PRO A  94      -1.978 -10.081   3.210  1.00  0.00           O  
ATOM   1539  CB  PRO A  94      -1.477 -10.333  -0.021  1.00  0.00           C  
ATOM   1540  CG  PRO A  94      -2.599 -11.059  -0.810  1.00  0.00           C  
ATOM   1541  CD  PRO A  94      -3.078 -12.241   0.052  1.00  0.00           C  
ATOM   1542  HA  PRO A  94      -0.260 -11.721   1.059  1.00  0.00           H  
ATOM   1543  HB2 PRO A  94      -1.810  -9.350   0.278  1.00  0.00           H  
ATOM   1544  HB3 PRO A  94      -0.595 -10.255  -0.637  1.00  0.00           H  
ATOM   1545  HG2 PRO A  94      -3.419 -10.376  -0.989  1.00  0.00           H  
ATOM   1546  HG3 PRO A  94      -2.212 -11.425  -1.748  1.00  0.00           H  
ATOM   1547  HD2 PRO A  94      -4.137 -12.158   0.250  1.00  0.00           H  
ATOM   1548  HD3 PRO A  94      -2.855 -13.178  -0.434  1.00  0.00           H  
ATOM   1549  N   TRP A  95       0.151  -9.795   2.695  1.00  0.00           N  
ATOM   1550  CA  TRP A  95       0.407  -8.920   3.870  1.00  0.00           C  
ATOM   1551  C   TRP A  95       0.360  -7.478   3.401  1.00  0.00           C  
ATOM   1552  O   TRP A  95      -0.120  -7.179   2.326  1.00  0.00           O  
ATOM   1553  CB  TRP A  95       1.807  -9.211   4.436  1.00  0.00           C  
ATOM   1554  CG  TRP A  95       2.797  -9.252   3.311  1.00  0.00           C  
ATOM   1555  CD1 TRP A  95       3.211 -10.383   2.712  1.00  0.00           C  
ATOM   1556  CD2 TRP A  95       3.506  -8.156   2.644  1.00  0.00           C  
ATOM   1557  NE1 TRP A  95       4.096 -10.069   1.707  1.00  0.00           N  
ATOM   1558  CE2 TRP A  95       4.319  -8.709   1.624  1.00  0.00           C  
ATOM   1559  CE3 TRP A  95       3.522  -6.756   2.809  1.00  0.00           C  
ATOM   1560  CZ2 TRP A  95       5.113  -7.905   0.803  1.00  0.00           C  
ATOM   1561  CZ3 TRP A  95       4.328  -5.949   1.981  1.00  0.00           C  
ATOM   1562  CH2 TRP A  95       5.114  -6.525   0.983  1.00  0.00           C  
ATOM   1563  H   TRP A  95       0.879  -9.983   2.072  1.00  0.00           H  
ATOM   1564  HA  TRP A  95      -0.341  -9.090   4.628  1.00  0.00           H  
ATOM   1565  HB2 TRP A  95       2.086  -8.440   5.136  1.00  0.00           H  
ATOM   1566  HB3 TRP A  95       1.799 -10.167   4.938  1.00  0.00           H  
ATOM   1567  HD1 TRP A  95       2.894 -11.370   2.969  1.00  0.00           H  
ATOM   1568  HE1 TRP A  95       4.523 -10.720   1.118  1.00  0.00           H  
ATOM   1569  HE3 TRP A  95       2.922  -6.298   3.578  1.00  0.00           H  
ATOM   1570  HZ2 TRP A  95       5.721  -8.346   0.029  1.00  0.00           H  
ATOM   1571  HZ3 TRP A  95       4.339  -4.878   2.110  1.00  0.00           H  
ATOM   1572  HH2 TRP A  95       5.727  -5.902   0.354  1.00  0.00           H  
ATOM   1573  N   GLY A  96       0.874  -6.579   4.179  1.00  0.00           N  
ATOM   1574  CA  GLY A  96       0.873  -5.166   3.748  1.00  0.00           C  
ATOM   1575  C   GLY A  96       1.077  -4.257   4.959  1.00  0.00           C  
ATOM   1576  O   GLY A  96       1.505  -3.127   4.839  1.00  0.00           O  
ATOM   1577  H   GLY A  96       1.274  -6.832   5.035  1.00  0.00           H  
ATOM   1578  HA2 GLY A  96       1.676  -5.022   3.048  1.00  0.00           H  
ATOM   1579  HA3 GLY A  96      -0.064  -4.944   3.271  1.00  0.00           H  
ATOM   1580  N   LYS A  97       0.779  -4.749   6.126  1.00  0.00           N  
ATOM   1581  CA  LYS A  97       0.954  -3.937   7.356  1.00  0.00           C  
ATOM   1582  C   LYS A  97       1.355  -4.852   8.513  1.00  0.00           C  
ATOM   1583  O   LYS A  97       1.134  -6.046   8.472  1.00  0.00           O  
ATOM   1584  CB  LYS A  97      -0.363  -3.254   7.695  1.00  0.00           C  
ATOM   1585  CG  LYS A  97      -0.243  -2.607   9.071  1.00  0.00           C  
ATOM   1586  CD  LYS A  97      -1.334  -1.552   9.241  1.00  0.00           C  
ATOM   1587  CE  LYS A  97      -1.654  -1.384  10.725  1.00  0.00           C  
ATOM   1588  NZ  LYS A  97      -3.020  -0.807  10.875  1.00  0.00           N  
ATOM   1589  H   LYS A  97       0.437  -5.655   6.193  1.00  0.00           H  
ATOM   1590  HA  LYS A  97       1.717  -3.195   7.197  1.00  0.00           H  
ATOM   1591  HB2 LYS A  97      -0.578  -2.503   6.951  1.00  0.00           H  
ATOM   1592  HB3 LYS A  97      -1.157  -3.984   7.710  1.00  0.00           H  
ATOM   1593  HG2 LYS A  97      -0.350  -3.366   9.832  1.00  0.00           H  
ATOM   1594  HG3 LYS A  97       0.725  -2.140   9.162  1.00  0.00           H  
ATOM   1595  HD2 LYS A  97      -0.993  -0.611   8.834  1.00  0.00           H  
ATOM   1596  HD3 LYS A  97      -2.222  -1.869   8.718  1.00  0.00           H  
ATOM   1597  HE2 LYS A  97      -1.615  -2.347  11.213  1.00  0.00           H  
ATOM   1598  HE3 LYS A  97      -0.932  -0.721  11.178  1.00  0.00           H  
ATOM   1599  HZ1 LYS A  97      -3.120   0.016  10.248  1.00  0.00           H  
ATOM   1600  HZ2 LYS A  97      -3.730  -1.523  10.620  1.00  0.00           H  
ATOM   1601  HZ3 LYS A  97      -3.164  -0.512  11.862  1.00  0.00           H  
ATOM   1602  N   GLU A  98       1.932  -4.304   9.551  1.00  0.00           N  
ATOM   1603  CA  GLU A  98       2.327  -5.152  10.712  1.00  0.00           C  
ATOM   1604  C   GLU A  98       1.181  -6.112  11.026  1.00  0.00           C  
ATOM   1605  O   GLU A  98       0.168  -5.727  11.575  1.00  0.00           O  
ATOM   1606  CB  GLU A  98       2.606  -4.263  11.927  1.00  0.00           C  
ATOM   1607  CG  GLU A  98       3.933  -4.673  12.570  1.00  0.00           C  
ATOM   1608  CD  GLU A  98       4.949  -3.541  12.415  1.00  0.00           C  
ATOM   1609  OE1 GLU A  98       4.794  -2.535  13.090  1.00  0.00           O  
ATOM   1610  OE2 GLU A  98       5.865  -3.697  11.625  1.00  0.00           O  
ATOM   1611  H   GLU A  98       2.094  -3.339   9.571  1.00  0.00           H  
ATOM   1612  HA  GLU A  98       3.215  -5.716  10.463  1.00  0.00           H  
ATOM   1613  HB2 GLU A  98       2.660  -3.230  11.613  1.00  0.00           H  
ATOM   1614  HB3 GLU A  98       1.808  -4.379  12.646  1.00  0.00           H  
ATOM   1615  HG2 GLU A  98       3.776  -4.876  13.619  1.00  0.00           H  
ATOM   1616  HG3 GLU A  98       4.309  -5.561  12.084  1.00  0.00           H  
ATOM   1617  N   GLY A  99       1.323  -7.354  10.659  1.00  0.00           N  
ATOM   1618  CA  GLY A  99       0.231  -8.334  10.913  1.00  0.00           C  
ATOM   1619  C   GLY A  99      -0.720  -8.318   9.715  1.00  0.00           C  
ATOM   1620  O   GLY A  99      -0.294  -8.360   8.578  1.00  0.00           O  
ATOM   1621  H   GLY A  99       2.141  -7.640  10.201  1.00  0.00           H  
ATOM   1622  HA2 GLY A  99       0.653  -9.322  11.033  1.00  0.00           H  
ATOM   1623  HA3 GLY A  99      -0.309  -8.056  11.805  1.00  0.00           H  
ATOM   1624  N   GLN A 100      -2.003  -8.257   9.949  1.00  0.00           N  
ATOM   1625  CA  GLN A 100      -2.954  -8.239   8.816  1.00  0.00           C  
ATOM   1626  C   GLN A 100      -4.220  -7.456   9.197  1.00  0.00           C  
ATOM   1627  O   GLN A 100      -5.316  -7.964   9.064  1.00  0.00           O  
ATOM   1628  CB  GLN A 100      -3.326  -9.676   8.480  1.00  0.00           C  
ATOM   1629  CG  GLN A 100      -4.368  -9.674   7.374  1.00  0.00           C  
ATOM   1630  CD  GLN A 100      -3.757 -10.253   6.097  1.00  0.00           C  
ATOM   1631  OE1 GLN A 100      -3.158  -9.539   5.320  1.00  0.00           O  
ATOM   1632  NE2 GLN A 100      -3.877 -11.526   5.849  1.00  0.00           N  
ATOM   1633  H   GLN A 100      -2.340  -8.229  10.861  1.00  0.00           H  
ATOM   1634  HA  GLN A 100      -2.487  -7.779   7.957  1.00  0.00           H  
ATOM   1635  HB2 GLN A 100      -2.444 -10.206   8.151  1.00  0.00           H  
ATOM   1636  HB3 GLN A 100      -3.732 -10.159   9.356  1.00  0.00           H  
ATOM   1637  HG2 GLN A 100      -5.212 -10.273   7.680  1.00  0.00           H  
ATOM   1638  HG3 GLN A 100      -4.690  -8.660   7.191  1.00  0.00           H  
ATOM   1639 HE21 GLN A 100      -4.356 -12.106   6.476  1.00  0.00           H  
ATOM   1640 HE22 GLN A 100      -3.488 -11.901   5.033  1.00  0.00           H  
ATOM   1641  N   PRO A 101      -4.040  -6.240   9.655  1.00  0.00           N  
ATOM   1642  CA  PRO A 101      -5.170  -5.379  10.052  1.00  0.00           C  
ATOM   1643  C   PRO A 101      -5.944  -4.921   8.818  1.00  0.00           C  
ATOM   1644  O   PRO A 101      -7.053  -4.432   8.908  1.00  0.00           O  
ATOM   1645  CB  PRO A 101      -4.517  -4.169  10.726  1.00  0.00           C  
ATOM   1646  CG  PRO A 101      -3.002  -4.233  10.414  1.00  0.00           C  
ATOM   1647  CD  PRO A 101      -2.710  -5.624   9.823  1.00  0.00           C  
ATOM   1648  HA  PRO A 101      -5.815  -5.888  10.741  1.00  0.00           H  
ATOM   1649  HB2 PRO A 101      -4.939  -3.255  10.329  1.00  0.00           H  
ATOM   1650  HB3 PRO A 101      -4.670  -4.213  11.793  1.00  0.00           H  
ATOM   1651  HG2 PRO A 101      -2.745  -3.465   9.697  1.00  0.00           H  
ATOM   1652  HG3 PRO A 101      -2.434  -4.095  11.320  1.00  0.00           H  
ATOM   1653  HD2 PRO A 101      -2.211  -5.530   8.868  1.00  0.00           H  
ATOM   1654  HD3 PRO A 101      -2.115  -6.201  10.510  1.00  0.00           H  
ATOM   1655  N   GLY A 102      -5.356  -5.057   7.669  1.00  0.00           N  
ATOM   1656  CA  GLY A 102      -6.039  -4.613   6.422  1.00  0.00           C  
ATOM   1657  C   GLY A 102      -7.300  -5.443   6.191  1.00  0.00           C  
ATOM   1658  O   GLY A 102      -7.694  -6.236   7.022  1.00  0.00           O  
ATOM   1659  H   GLY A 102      -4.458  -5.442   7.628  1.00  0.00           H  
ATOM   1660  HA2 GLY A 102      -6.313  -3.577   6.526  1.00  0.00           H  
ATOM   1661  HA3 GLY A 102      -5.372  -4.726   5.582  1.00  0.00           H  
ATOM   1662  N   GLU A 103      -7.944  -5.261   5.069  1.00  0.00           N  
ATOM   1663  CA  GLU A 103      -9.184  -6.041   4.797  1.00  0.00           C  
ATOM   1664  C   GLU A 103      -9.431  -6.110   3.289  1.00  0.00           C  
ATOM   1665  O   GLU A 103      -8.791  -5.430   2.512  1.00  0.00           O  
ATOM   1666  CB  GLU A 103     -10.372  -5.354   5.477  1.00  0.00           C  
ATOM   1667  CG  GLU A 103     -10.363  -3.863   5.134  1.00  0.00           C  
ATOM   1668  CD  GLU A 103      -9.689  -3.083   6.265  1.00  0.00           C  
ATOM   1669  OE1 GLU A 103      -8.470  -3.088   6.317  1.00  0.00           O  
ATOM   1670  OE2 GLU A 103     -10.403  -2.494   7.058  1.00  0.00           O  
ATOM   1671  H   GLU A 103      -7.614  -4.609   4.409  1.00  0.00           H  
ATOM   1672  HA  GLU A 103      -9.075  -7.040   5.190  1.00  0.00           H  
ATOM   1673  HB2 GLU A 103     -11.293  -5.799   5.129  1.00  0.00           H  
ATOM   1674  HB3 GLU A 103     -10.294  -5.476   6.547  1.00  0.00           H  
ATOM   1675  HG2 GLU A 103      -9.816  -3.709   4.214  1.00  0.00           H  
ATOM   1676  HG3 GLU A 103     -11.377  -3.515   5.014  1.00  0.00           H  
ATOM   1677  N   TRP A 104     -10.358  -6.929   2.871  1.00  0.00           N  
ATOM   1678  CA  TRP A 104     -10.653  -7.045   1.415  1.00  0.00           C  
ATOM   1679  C   TRP A 104     -11.890  -6.207   1.083  1.00  0.00           C  
ATOM   1680  O   TRP A 104     -13.005  -6.582   1.391  1.00  0.00           O  
ATOM   1681  CB  TRP A 104     -10.925  -8.510   1.064  1.00  0.00           C  
ATOM   1682  CG  TRP A 104      -9.648  -9.284   1.102  1.00  0.00           C  
ATOM   1683  CD1 TRP A 104      -8.489  -8.847   1.644  1.00  0.00           C  
ATOM   1684  CD2 TRP A 104      -9.381 -10.621   0.588  1.00  0.00           C  
ATOM   1685  NE1 TRP A 104      -7.527  -9.830   1.495  1.00  0.00           N  
ATOM   1686  CE2 TRP A 104      -8.028 -10.943   0.849  1.00  0.00           C  
ATOM   1687  CE3 TRP A 104     -10.175 -11.575  -0.075  1.00  0.00           C  
ATOM   1688  CZ2 TRP A 104      -7.483 -12.170   0.466  1.00  0.00           C  
ATOM   1689  CZ3 TRP A 104      -9.630 -12.810  -0.460  1.00  0.00           C  
ATOM   1690  CH2 TRP A 104      -8.286 -13.106  -0.191  1.00  0.00           C  
ATOM   1691  H   TRP A 104     -10.863  -7.466   3.517  1.00  0.00           H  
ATOM   1692  HA  TRP A 104      -9.810  -6.686   0.844  1.00  0.00           H  
ATOM   1693  HB2 TRP A 104     -11.620  -8.928   1.777  1.00  0.00           H  
ATOM   1694  HB3 TRP A 104     -11.350  -8.568   0.073  1.00  0.00           H  
ATOM   1695  HD1 TRP A 104      -8.339  -7.888   2.117  1.00  0.00           H  
ATOM   1696  HE1 TRP A 104      -6.599  -9.764   1.803  1.00  0.00           H  
ATOM   1697  HE3 TRP A 104     -11.212 -11.356  -0.288  1.00  0.00           H  
ATOM   1698  HZ2 TRP A 104      -6.447 -12.394   0.675  1.00  0.00           H  
ATOM   1699  HZ3 TRP A 104     -10.248 -13.535  -0.968  1.00  0.00           H  
ATOM   1700  HH2 TRP A 104      -7.873 -14.059  -0.489  1.00  0.00           H  
ATOM   1701  N   MET A 105     -11.706  -5.076   0.457  1.00  0.00           N  
ATOM   1702  CA  MET A 105     -12.877  -4.221   0.111  1.00  0.00           C  
ATOM   1703  C   MET A 105     -13.501  -4.714  -1.195  1.00  0.00           C  
ATOM   1704  O   MET A 105     -12.893  -5.450  -1.946  1.00  0.00           O  
ATOM   1705  CB  MET A 105     -12.418  -2.772  -0.062  1.00  0.00           C  
ATOM   1706  CG  MET A 105     -13.066  -1.901   1.013  1.00  0.00           C  
ATOM   1707  SD  MET A 105     -11.894  -0.629   1.544  1.00  0.00           S  
ATOM   1708  CE  MET A 105     -10.554  -1.743   2.035  1.00  0.00           C  
ATOM   1709  H   MET A 105     -10.802  -4.789   0.218  1.00  0.00           H  
ATOM   1710  HA  MET A 105     -13.609  -4.275   0.903  1.00  0.00           H  
ATOM   1711  HB2 MET A 105     -11.343  -2.721   0.032  1.00  0.00           H  
ATOM   1712  HB3 MET A 105     -12.713  -2.414  -1.037  1.00  0.00           H  
ATOM   1713  HG2 MET A 105     -13.951  -1.429   0.611  1.00  0.00           H  
ATOM   1714  HG3 MET A 105     -13.339  -2.515   1.859  1.00  0.00           H  
ATOM   1715  HE1 MET A 105     -10.952  -2.728   2.220  1.00  0.00           H  
ATOM   1716  HE2 MET A 105      -9.822  -1.796   1.241  1.00  0.00           H  
ATOM   1717  HE3 MET A 105     -10.089  -1.371   2.937  1.00  0.00           H  
ATOM   1718  N   SER A 106     -14.710  -4.310  -1.473  1.00  0.00           N  
ATOM   1719  CA  SER A 106     -15.372  -4.750  -2.732  1.00  0.00           C  
ATOM   1720  C   SER A 106     -15.912  -3.527  -3.473  1.00  0.00           C  
ATOM   1721  O   SER A 106     -17.028  -3.098  -3.255  1.00  0.00           O  
ATOM   1722  CB  SER A 106     -16.526  -5.697  -2.401  1.00  0.00           C  
ATOM   1723  OG  SER A 106     -16.366  -6.904  -3.134  1.00  0.00           O  
ATOM   1724  H   SER A 106     -15.181  -3.714  -0.855  1.00  0.00           H  
ATOM   1725  HA  SER A 106     -14.655  -5.262  -3.355  1.00  0.00           H  
ATOM   1726  HB2 SER A 106     -16.522  -5.918  -1.347  1.00  0.00           H  
ATOM   1727  HB3 SER A 106     -17.464  -5.226  -2.664  1.00  0.00           H  
ATOM   1728  HG  SER A 106     -17.185  -7.401  -3.072  1.00  0.00           H  
ATOM   1729  N   LEU A 107     -15.130  -2.963  -4.349  1.00  0.00           N  
ATOM   1730  CA  LEU A 107     -15.595  -1.770  -5.109  1.00  0.00           C  
ATOM   1731  C   LEU A 107     -16.172  -0.734  -4.142  1.00  0.00           C  
ATOM   1732  O   LEU A 107     -17.270  -0.245  -4.323  1.00  0.00           O  
ATOM   1733  CB  LEU A 107     -16.669  -2.199  -6.105  1.00  0.00           C  
ATOM   1734  CG  LEU A 107     -16.008  -2.916  -7.282  1.00  0.00           C  
ATOM   1735  CD1 LEU A 107     -16.750  -4.223  -7.563  1.00  0.00           C  
ATOM   1736  CD2 LEU A 107     -16.066  -2.022  -8.521  1.00  0.00           C  
ATOM   1737  H   LEU A 107     -14.236  -3.326  -4.512  1.00  0.00           H  
ATOM   1738  HA  LEU A 107     -14.762  -1.338  -5.643  1.00  0.00           H  
ATOM   1739  HB2 LEU A 107     -17.361  -2.870  -5.618  1.00  0.00           H  
ATOM   1740  HB3 LEU A 107     -17.198  -1.330  -6.466  1.00  0.00           H  
ATOM   1741  HG  LEU A 107     -14.977  -3.132  -7.038  1.00  0.00           H  
ATOM   1742 HD11 LEU A 107     -16.933  -4.740  -6.632  1.00  0.00           H  
ATOM   1743 HD12 LEU A 107     -17.690  -4.006  -8.046  1.00  0.00           H  
ATOM   1744 HD13 LEU A 107     -16.148  -4.846  -8.209  1.00  0.00           H  
ATOM   1745 HD21 LEU A 107     -16.728  -1.190  -8.333  1.00  0.00           H  
ATOM   1746 HD22 LEU A 107     -15.076  -1.651  -8.745  1.00  0.00           H  
ATOM   1747 HD23 LEU A 107     -16.436  -2.592  -9.361  1.00  0.00           H  
ATOM   1748  N   VAL A 108     -15.437  -0.388  -3.121  1.00  0.00           N  
ATOM   1749  CA  VAL A 108     -15.935   0.624  -2.149  1.00  0.00           C  
ATOM   1750  C   VAL A 108     -15.217   1.950  -2.401  1.00  0.00           C  
ATOM   1751  O   VAL A 108     -15.058   2.761  -1.510  1.00  0.00           O  
ATOM   1752  CB  VAL A 108     -15.652   0.149  -0.722  1.00  0.00           C  
ATOM   1753  CG1 VAL A 108     -16.248   1.143   0.277  1.00  0.00           C  
ATOM   1754  CG2 VAL A 108     -16.288  -1.227  -0.507  1.00  0.00           C  
ATOM   1755  H   VAL A 108     -14.551  -0.790  -2.999  1.00  0.00           H  
ATOM   1756  HA  VAL A 108     -16.999   0.758  -2.281  1.00  0.00           H  
ATOM   1757  HB  VAL A 108     -14.584   0.083  -0.571  1.00  0.00           H  
ATOM   1758 HG11 VAL A 108     -16.773   1.920  -0.258  1.00  0.00           H  
ATOM   1759 HG12 VAL A 108     -16.936   0.628   0.930  1.00  0.00           H  
ATOM   1760 HG13 VAL A 108     -15.455   1.583   0.863  1.00  0.00           H  
ATOM   1761 HG21 VAL A 108     -16.031  -1.874  -1.333  1.00  0.00           H  
ATOM   1762 HG22 VAL A 108     -15.918  -1.654   0.413  1.00  0.00           H  
ATOM   1763 HG23 VAL A 108     -17.360  -1.122  -0.452  1.00  0.00           H  
ATOM   1764  N   GLY A 109     -14.777   2.172  -3.609  1.00  0.00           N  
ATOM   1765  CA  GLY A 109     -14.062   3.438  -3.925  1.00  0.00           C  
ATOM   1766  C   GLY A 109     -12.562   3.156  -4.036  1.00  0.00           C  
ATOM   1767  O   GLY A 109     -11.759   3.708  -3.311  1.00  0.00           O  
ATOM   1768  H   GLY A 109     -14.913   1.499  -4.310  1.00  0.00           H  
ATOM   1769  HA2 GLY A 109     -14.427   3.834  -4.863  1.00  0.00           H  
ATOM   1770  HA3 GLY A 109     -14.233   4.156  -3.140  1.00  0.00           H  
ATOM   1771  N   LEU A 110     -12.177   2.302  -4.945  1.00  0.00           N  
ATOM   1772  CA  LEU A 110     -10.757   1.978  -5.120  1.00  0.00           C  
ATOM   1773  C   LEU A 110     -10.019   3.240  -5.577  1.00  0.00           C  
ATOM   1774  O   LEU A 110      -8.806   3.319  -5.554  1.00  0.00           O  
ATOM   1775  CB  LEU A 110     -10.717   0.865  -6.168  1.00  0.00           C  
ATOM   1776  CG  LEU A 110      -9.723   1.183  -7.278  1.00  0.00           C  
ATOM   1777  CD1 LEU A 110      -8.294   1.114  -6.731  1.00  0.00           C  
ATOM   1778  CD2 LEU A 110      -9.886   0.173  -8.413  1.00  0.00           C  
ATOM   1779  H   LEU A 110     -12.825   1.868  -5.529  1.00  0.00           H  
ATOM   1780  HA  LEU A 110     -10.343   1.626  -4.192  1.00  0.00           H  
ATOM   1781  HB2 LEU A 110     -10.460  -0.058  -5.694  1.00  0.00           H  
ATOM   1782  HB3 LEU A 110     -11.702   0.775  -6.602  1.00  0.00           H  
ATOM   1783  HG  LEU A 110      -9.932   2.175  -7.642  1.00  0.00           H  
ATOM   1784 HD11 LEU A 110      -8.306   1.289  -5.666  1.00  0.00           H  
ATOM   1785 HD12 LEU A 110      -7.879   0.138  -6.931  1.00  0.00           H  
ATOM   1786 HD13 LEU A 110      -7.688   1.869  -7.213  1.00  0.00           H  
ATOM   1787 HD21 LEU A 110     -10.140  -0.793  -8.003  1.00  0.00           H  
ATOM   1788 HD22 LEU A 110     -10.673   0.501  -9.076  1.00  0.00           H  
ATOM   1789 HD23 LEU A 110      -8.960   0.099  -8.963  1.00  0.00           H  
ATOM   1790  N   ASN A 111     -10.752   4.227  -5.990  1.00  0.00           N  
ATOM   1791  CA  ASN A 111     -10.122   5.486  -6.456  1.00  0.00           C  
ATOM   1792  C   ASN A 111      -9.691   6.319  -5.246  1.00  0.00           C  
ATOM   1793  O   ASN A 111      -9.826   5.901  -4.114  1.00  0.00           O  
ATOM   1794  CB  ASN A 111     -11.144   6.264  -7.280  1.00  0.00           C  
ATOM   1795  CG  ASN A 111     -10.897   6.015  -8.768  1.00  0.00           C  
ATOM   1796  OD1 ASN A 111     -10.896   6.937  -9.559  1.00  0.00           O  
ATOM   1797  ND2 ASN A 111     -10.687   4.797  -9.182  1.00  0.00           N  
ATOM   1798  H   ASN A 111     -11.725   4.138  -6.001  1.00  0.00           H  
ATOM   1799  HA  ASN A 111      -9.262   5.257  -7.068  1.00  0.00           H  
ATOM   1800  HB2 ASN A 111     -12.139   5.932  -7.021  1.00  0.00           H  
ATOM   1801  HB3 ASN A 111     -11.049   7.312  -7.069  1.00  0.00           H  
ATOM   1802 HD21 ASN A 111     -10.687   4.055  -8.542  1.00  0.00           H  
ATOM   1803 HD22 ASN A 111     -10.530   4.623 -10.134  1.00  0.00           H  
ATOM   1804  N   ALA A 112      -9.163   7.490  -5.475  1.00  0.00           N  
ATOM   1805  CA  ALA A 112      -8.717   8.341  -4.335  1.00  0.00           C  
ATOM   1806  C   ALA A 112      -9.920   8.696  -3.453  1.00  0.00           C  
ATOM   1807  O   ALA A 112      -9.771   9.200  -2.357  1.00  0.00           O  
ATOM   1808  CB  ALA A 112      -8.089   9.629  -4.873  1.00  0.00           C  
ATOM   1809  H   ALA A 112      -9.056   7.808  -6.396  1.00  0.00           H  
ATOM   1810  HA  ALA A 112      -7.982   7.800  -3.752  1.00  0.00           H  
ATOM   1811  HB1 ALA A 112      -7.528   9.409  -5.770  1.00  0.00           H  
ATOM   1812  HB2 ALA A 112      -8.867  10.341  -5.101  1.00  0.00           H  
ATOM   1813  HB3 ALA A 112      -7.426  10.045  -4.128  1.00  0.00           H  
ATOM   1814  N   ASP A 113     -11.111   8.443  -3.926  1.00  0.00           N  
ATOM   1815  CA  ASP A 113     -12.324   8.773  -3.125  1.00  0.00           C  
ATOM   1816  C   ASP A 113     -12.295   8.011  -1.803  1.00  0.00           C  
ATOM   1817  O   ASP A 113     -12.425   8.585  -0.740  1.00  0.00           O  
ATOM   1818  CB  ASP A 113     -13.570   8.370  -3.908  1.00  0.00           C  
ATOM   1819  CG  ASP A 113     -14.793   9.076  -3.321  1.00  0.00           C  
ATOM   1820  OD1 ASP A 113     -14.897   9.127  -2.106  1.00  0.00           O  
ATOM   1821  OD2 ASP A 113     -15.606   9.553  -4.096  1.00  0.00           O  
ATOM   1822  H   ASP A 113     -11.211   8.041  -4.812  1.00  0.00           H  
ATOM   1823  HA  ASP A 113     -12.350   9.834  -2.930  1.00  0.00           H  
ATOM   1824  HB2 ASP A 113     -13.447   8.654  -4.940  1.00  0.00           H  
ATOM   1825  HB3 ASP A 113     -13.707   7.301  -3.840  1.00  0.00           H  
ATOM   1826  N   ASP A 114     -12.121   6.721  -1.860  1.00  0.00           N  
ATOM   1827  CA  ASP A 114     -12.080   5.924  -0.603  1.00  0.00           C  
ATOM   1828  C   ASP A 114     -10.699   6.072   0.032  1.00  0.00           C  
ATOM   1829  O   ASP A 114     -10.440   5.562   1.103  1.00  0.00           O  
ATOM   1830  CB  ASP A 114     -12.345   4.452  -0.918  1.00  0.00           C  
ATOM   1831  CG  ASP A 114     -12.998   3.781   0.292  1.00  0.00           C  
ATOM   1832  OD1 ASP A 114     -13.405   4.495   1.194  1.00  0.00           O  
ATOM   1833  OD2 ASP A 114     -13.081   2.564   0.296  1.00  0.00           O  
ATOM   1834  H   ASP A 114     -12.014   6.279  -2.729  1.00  0.00           H  
ATOM   1835  HA  ASP A 114     -12.830   6.289   0.082  1.00  0.00           H  
ATOM   1836  HB2 ASP A 114     -13.004   4.381  -1.768  1.00  0.00           H  
ATOM   1837  HB3 ASP A 114     -11.412   3.957  -1.141  1.00  0.00           H  
ATOM   1838  N   PHE A 115      -9.812   6.777  -0.615  1.00  0.00           N  
ATOM   1839  CA  PHE A 115      -8.457   6.965  -0.036  1.00  0.00           C  
ATOM   1840  C   PHE A 115      -8.311   8.424   0.419  1.00  0.00           C  
ATOM   1841  O   PHE A 115      -8.225   9.320  -0.397  1.00  0.00           O  
ATOM   1842  CB  PHE A 115      -7.400   6.626  -1.086  1.00  0.00           C  
ATOM   1843  CG  PHE A 115      -7.168   5.133  -1.073  1.00  0.00           C  
ATOM   1844  CD1 PHE A 115      -6.702   4.503   0.091  1.00  0.00           C  
ATOM   1845  CD2 PHE A 115      -7.432   4.375  -2.219  1.00  0.00           C  
ATOM   1846  CE1 PHE A 115      -6.501   3.117   0.102  1.00  0.00           C  
ATOM   1847  CE2 PHE A 115      -7.234   2.990  -2.206  1.00  0.00           C  
ATOM   1848  CZ  PHE A 115      -6.768   2.361  -1.045  1.00  0.00           C  
ATOM   1849  H   PHE A 115     -10.042   7.191  -1.475  1.00  0.00           H  
ATOM   1850  HA  PHE A 115      -8.341   6.305   0.809  1.00  0.00           H  
ATOM   1851  HB2 PHE A 115      -7.748   6.932  -2.062  1.00  0.00           H  
ATOM   1852  HB3 PHE A 115      -6.477   7.137  -0.852  1.00  0.00           H  
ATOM   1853  HD1 PHE A 115      -6.493   5.086   0.977  1.00  0.00           H  
ATOM   1854  HD2 PHE A 115      -7.788   4.859  -3.113  1.00  0.00           H  
ATOM   1855  HE1 PHE A 115      -6.141   2.631   0.998  1.00  0.00           H  
ATOM   1856  HE2 PHE A 115      -7.439   2.406  -3.091  1.00  0.00           H  
ATOM   1857  HZ  PHE A 115      -6.615   1.291  -1.036  1.00  0.00           H  
ATOM   1858  N   PRO A 116      -8.308   8.620   1.717  1.00  0.00           N  
ATOM   1859  CA  PRO A 116      -8.199   9.962   2.315  1.00  0.00           C  
ATOM   1860  C   PRO A 116      -7.028  10.745   1.708  1.00  0.00           C  
ATOM   1861  O   PRO A 116      -6.131  10.169   1.125  1.00  0.00           O  
ATOM   1862  CB  PRO A 116      -7.977   9.699   3.810  1.00  0.00           C  
ATOM   1863  CG  PRO A 116      -8.222   8.191   4.059  1.00  0.00           C  
ATOM   1864  CD  PRO A 116      -8.404   7.520   2.692  1.00  0.00           C  
ATOM   1865  HA  PRO A 116      -9.120  10.507   2.177  1.00  0.00           H  
ATOM   1866  HB2 PRO A 116      -6.965   9.952   4.079  1.00  0.00           H  
ATOM   1867  HB3 PRO A 116      -8.673  10.279   4.395  1.00  0.00           H  
ATOM   1868  HG2 PRO A 116      -7.373   7.761   4.571  1.00  0.00           H  
ATOM   1869  HG3 PRO A 116      -9.114   8.058   4.647  1.00  0.00           H  
ATOM   1870  HD2 PRO A 116      -7.621   6.794   2.522  1.00  0.00           H  
ATOM   1871  HD3 PRO A 116      -9.373   7.052   2.628  1.00  0.00           H  
ATOM   1872  N   PRO A 117      -7.086  12.045   1.863  1.00  0.00           N  
ATOM   1873  CA  PRO A 117      -6.050  12.950   1.335  1.00  0.00           C  
ATOM   1874  C   PRO A 117      -4.686  12.599   1.933  1.00  0.00           C  
ATOM   1875  O   PRO A 117      -4.483  12.675   3.130  1.00  0.00           O  
ATOM   1876  CB  PRO A 117      -6.490  14.354   1.774  1.00  0.00           C  
ATOM   1877  CG  PRO A 117      -7.830  14.209   2.539  1.00  0.00           C  
ATOM   1878  CD  PRO A 117      -8.188  12.716   2.579  1.00  0.00           C  
ATOM   1879  HA  PRO A 117      -6.015  12.896   0.259  1.00  0.00           H  
ATOM   1880  HB2 PRO A 117      -5.739  14.786   2.421  1.00  0.00           H  
ATOM   1881  HB3 PRO A 117      -6.634  14.980   0.907  1.00  0.00           H  
ATOM   1882  HG2 PRO A 117      -7.719  14.589   3.545  1.00  0.00           H  
ATOM   1883  HG3 PRO A 117      -8.607  14.754   2.025  1.00  0.00           H  
ATOM   1884  HD2 PRO A 117      -8.239  12.370   3.603  1.00  0.00           H  
ATOM   1885  HD3 PRO A 117      -9.123  12.538   2.072  1.00  0.00           H  
ATOM   1886  N   ALA A 118      -3.754  12.218   1.105  1.00  0.00           N  
ATOM   1887  CA  ALA A 118      -2.399  11.858   1.610  1.00  0.00           C  
ATOM   1888  C   ALA A 118      -1.677  11.027   0.549  1.00  0.00           C  
ATOM   1889  O   ALA A 118      -0.481  11.137   0.365  1.00  0.00           O  
ATOM   1890  CB  ALA A 118      -2.525  11.043   2.901  1.00  0.00           C  
ATOM   1891  H   ALA A 118      -3.946  12.167   0.145  1.00  0.00           H  
ATOM   1892  HA  ALA A 118      -1.836  12.760   1.805  1.00  0.00           H  
ATOM   1893  HB1 ALA A 118      -3.360  10.364   2.818  1.00  0.00           H  
ATOM   1894  HB2 ALA A 118      -1.617  10.480   3.063  1.00  0.00           H  
ATOM   1895  HB3 ALA A 118      -2.685  11.712   3.735  1.00  0.00           H  
ATOM   1896  N   ASN A 119      -2.398  10.192  -0.150  1.00  0.00           N  
ATOM   1897  CA  ASN A 119      -1.766   9.352  -1.195  1.00  0.00           C  
ATOM   1898  C   ASN A 119      -2.381   9.693  -2.555  1.00  0.00           C  
ATOM   1899  O   ASN A 119      -2.628   8.834  -3.369  1.00  0.00           O  
ATOM   1900  CB  ASN A 119      -2.028   7.887  -0.863  1.00  0.00           C  
ATOM   1901  CG  ASN A 119      -0.757   7.261  -0.291  1.00  0.00           C  
ATOM   1902  OD1 ASN A 119      -0.444   6.125  -0.579  1.00  0.00           O  
ATOM   1903  ND2 ASN A 119      -0.007   7.959   0.517  1.00  0.00           N  
ATOM   1904  H   ASN A 119      -3.358  10.115   0.015  1.00  0.00           H  
ATOM   1905  HA  ASN A 119      -0.702   9.535  -1.218  1.00  0.00           H  
ATOM   1906  HB2 ASN A 119      -2.823   7.821  -0.134  1.00  0.00           H  
ATOM   1907  HB3 ASN A 119      -2.318   7.366  -1.757  1.00  0.00           H  
ATOM   1908 HD21 ASN A 119      -0.260   8.877   0.750  1.00  0.00           H  
ATOM   1909 HD22 ASN A 119       0.810   7.567   0.889  1.00  0.00           H  
ATOM   1910  N   GLU A 120      -2.632  10.947  -2.795  1.00  0.00           N  
ATOM   1911  CA  GLU A 120      -3.238  11.371  -4.088  1.00  0.00           C  
ATOM   1912  C   GLU A 120      -2.262  11.217  -5.281  1.00  0.00           C  
ATOM   1913  O   GLU A 120      -2.703  10.931  -6.376  1.00  0.00           O  
ATOM   1914  CB  GLU A 120      -3.663  12.835  -3.977  1.00  0.00           C  
ATOM   1915  CG  GLU A 120      -4.746  12.967  -2.904  1.00  0.00           C  
ATOM   1916  CD  GLU A 120      -5.922  13.771  -3.460  1.00  0.00           C  
ATOM   1917  OE1 GLU A 120      -5.678  14.683  -4.232  1.00  0.00           O  
ATOM   1918  OE2 GLU A 120      -7.047  13.460  -3.105  1.00  0.00           O  
ATOM   1919  H   GLU A 120      -2.426  11.620  -2.116  1.00  0.00           H  
ATOM   1920  HA  GLU A 120      -4.113  10.771  -4.272  1.00  0.00           H  
ATOM   1921  HB2 GLU A 120      -2.809  13.438  -3.705  1.00  0.00           H  
ATOM   1922  HB3 GLU A 120      -4.055  13.171  -4.926  1.00  0.00           H  
ATOM   1923  HG2 GLU A 120      -5.086  11.983  -2.614  1.00  0.00           H  
ATOM   1924  HG3 GLU A 120      -4.341  13.475  -2.043  1.00  0.00           H  
ATOM   1925  N   PRO A 121      -0.980  11.437  -5.066  1.00  0.00           N  
ATOM   1926  CA  PRO A 121       0.016  11.346  -6.155  1.00  0.00           C  
ATOM   1927  C   PRO A 121       0.042   9.951  -6.796  1.00  0.00           C  
ATOM   1928  O   PRO A 121       0.215   9.826  -7.991  1.00  0.00           O  
ATOM   1929  CB  PRO A 121       1.362  11.666  -5.492  1.00  0.00           C  
ATOM   1930  CG  PRO A 121       1.076  12.048  -4.020  1.00  0.00           C  
ATOM   1931  CD  PRO A 121      -0.414  11.791  -3.755  1.00  0.00           C  
ATOM   1932  HA  PRO A 121      -0.195  12.089  -6.906  1.00  0.00           H  
ATOM   1933  HB2 PRO A 121       2.005  10.797  -5.531  1.00  0.00           H  
ATOM   1934  HB3 PRO A 121       1.832  12.496  -5.996  1.00  0.00           H  
ATOM   1935  HG2 PRO A 121       1.680  11.441  -3.361  1.00  0.00           H  
ATOM   1936  HG3 PRO A 121       1.296  13.092  -3.863  1.00  0.00           H  
ATOM   1937  HD2 PRO A 121      -0.525  10.967  -3.068  1.00  0.00           H  
ATOM   1938  HD3 PRO A 121      -0.891  12.678  -3.368  1.00  0.00           H  
ATOM   1939  N   VAL A 122      -0.123   8.898  -6.036  1.00  0.00           N  
ATOM   1940  CA  VAL A 122      -0.097   7.547  -6.657  1.00  0.00           C  
ATOM   1941  C   VAL A 122      -1.541   7.056  -6.790  1.00  0.00           C  
ATOM   1942  O   VAL A 122      -1.937   6.524  -7.807  1.00  0.00           O  
ATOM   1943  CB  VAL A 122       0.778   6.614  -5.789  1.00  0.00           C  
ATOM   1944  CG1 VAL A 122       0.008   5.389  -5.280  1.00  0.00           C  
ATOM   1945  CG2 VAL A 122       1.973   6.138  -6.617  1.00  0.00           C  
ATOM   1946  H   VAL A 122      -0.267   8.992  -5.069  1.00  0.00           H  
ATOM   1947  HA  VAL A 122       0.337   7.625  -7.644  1.00  0.00           H  
ATOM   1948  HB  VAL A 122       1.142   7.172  -4.941  1.00  0.00           H  
ATOM   1949 HG11 VAL A 122      -0.744   5.101  -5.994  1.00  0.00           H  
ATOM   1950 HG12 VAL A 122       0.701   4.572  -5.143  1.00  0.00           H  
ATOM   1951 HG13 VAL A 122      -0.457   5.624  -4.337  1.00  0.00           H  
ATOM   1952 HG21 VAL A 122       1.619   5.626  -7.498  1.00  0.00           H  
ATOM   1953 HG22 VAL A 122       2.571   6.989  -6.910  1.00  0.00           H  
ATOM   1954 HG23 VAL A 122       2.575   5.463  -6.024  1.00  0.00           H  
ATOM   1955  N   ILE A 123      -2.336   7.261  -5.780  1.00  0.00           N  
ATOM   1956  CA  ILE A 123      -3.757   6.845  -5.855  1.00  0.00           C  
ATOM   1957  C   ILE A 123      -4.374   7.467  -7.104  1.00  0.00           C  
ATOM   1958  O   ILE A 123      -5.296   6.940  -7.692  1.00  0.00           O  
ATOM   1959  CB  ILE A 123      -4.483   7.356  -4.622  1.00  0.00           C  
ATOM   1960  CG1 ILE A 123      -3.928   6.641  -3.386  1.00  0.00           C  
ATOM   1961  CG2 ILE A 123      -5.977   7.074  -4.765  1.00  0.00           C  
ATOM   1962  CD1 ILE A 123      -4.479   5.214  -3.326  1.00  0.00           C  
ATOM   1963  H   ILE A 123      -2.003   7.709  -4.979  1.00  0.00           H  
ATOM   1964  HA  ILE A 123      -3.829   5.770  -5.903  1.00  0.00           H  
ATOM   1965  HB  ILE A 123      -4.326   8.420  -4.527  1.00  0.00           H  
ATOM   1966 HG12 ILE A 123      -2.847   6.610  -3.450  1.00  0.00           H  
ATOM   1967 HG13 ILE A 123      -4.218   7.179  -2.497  1.00  0.00           H  
ATOM   1968 HG21 ILE A 123      -6.122   6.269  -5.470  1.00  0.00           H  
ATOM   1969 HG22 ILE A 123      -6.383   6.794  -3.807  1.00  0.00           H  
ATOM   1970 HG23 ILE A 123      -6.474   7.961  -5.126  1.00  0.00           H  
ATOM   1971 HD11 ILE A 123      -4.844   4.928  -4.302  1.00  0.00           H  
ATOM   1972 HD12 ILE A 123      -3.695   4.536  -3.024  1.00  0.00           H  
ATOM   1973 HD13 ILE A 123      -5.287   5.172  -2.614  1.00  0.00           H  
ATOM   1974  N   ALA A 124      -3.864   8.594  -7.509  1.00  0.00           N  
ATOM   1975  CA  ALA A 124      -4.402   9.267  -8.722  1.00  0.00           C  
ATOM   1976  C   ALA A 124      -3.963   8.499  -9.972  1.00  0.00           C  
ATOM   1977  O   ALA A 124      -4.693   8.393 -10.936  1.00  0.00           O  
ATOM   1978  CB  ALA A 124      -3.869  10.702  -8.790  1.00  0.00           C  
ATOM   1979  H   ALA A 124      -3.125   8.998  -7.012  1.00  0.00           H  
ATOM   1980  HA  ALA A 124      -5.476   9.285  -8.669  1.00  0.00           H  
ATOM   1981  HB1 ALA A 124      -2.796  10.696  -8.668  1.00  0.00           H  
ATOM   1982  HB2 ALA A 124      -4.120  11.133  -9.748  1.00  0.00           H  
ATOM   1983  HB3 ALA A 124      -4.318  11.290  -8.002  1.00  0.00           H  
ATOM   1984  N   LYS A 125      -2.770   7.968  -9.965  1.00  0.00           N  
ATOM   1985  CA  LYS A 125      -2.277   7.217 -11.149  1.00  0.00           C  
ATOM   1986  C   LYS A 125      -3.026   5.885 -11.291  1.00  0.00           C  
ATOM   1987  O   LYS A 125      -3.489   5.541 -12.360  1.00  0.00           O  
ATOM   1988  CB  LYS A 125      -0.778   6.945 -10.991  1.00  0.00           C  
ATOM   1989  CG  LYS A 125       0.012   7.854 -11.937  1.00  0.00           C  
ATOM   1990  CD  LYS A 125       0.844   8.845 -11.120  1.00  0.00           C  
ATOM   1991  CE  LYS A 125       2.177   9.092 -11.827  1.00  0.00           C  
ATOM   1992  NZ  LYS A 125       3.297   8.668 -10.939  1.00  0.00           N  
ATOM   1993  H   LYS A 125      -2.196   8.073  -9.183  1.00  0.00           H  
ATOM   1994  HA  LYS A 125      -2.438   7.811 -12.034  1.00  0.00           H  
ATOM   1995  HB2 LYS A 125      -0.483   7.142  -9.971  1.00  0.00           H  
ATOM   1996  HB3 LYS A 125      -0.573   5.913 -11.233  1.00  0.00           H  
ATOM   1997  HG2 LYS A 125       0.668   7.250 -12.547  1.00  0.00           H  
ATOM   1998  HG3 LYS A 125      -0.673   8.396 -12.572  1.00  0.00           H  
ATOM   1999  HD2 LYS A 125       0.306   9.778 -11.028  1.00  0.00           H  
ATOM   2000  HD3 LYS A 125       1.030   8.438 -10.138  1.00  0.00           H  
ATOM   2001  HE2 LYS A 125       2.210   8.521 -12.744  1.00  0.00           H  
ATOM   2002  HE3 LYS A 125       2.276  10.143 -12.054  1.00  0.00           H  
ATOM   2003  HZ1 LYS A 125       3.048   7.773 -10.472  1.00  0.00           H  
ATOM   2004  HZ2 LYS A 125       4.159   8.538 -11.506  1.00  0.00           H  
ATOM   2005  HZ3 LYS A 125       3.463   9.398 -10.218  1.00  0.00           H  
ATOM   2006  N   LEU A 126      -3.148   5.125 -10.230  1.00  0.00           N  
ATOM   2007  CA  LEU A 126      -3.855   3.826 -10.327  1.00  0.00           C  
ATOM   2008  C   LEU A 126      -5.374   4.029 -10.272  1.00  0.00           C  
ATOM   2009  O   LEU A 126      -6.112   3.115  -9.972  1.00  0.00           O  
ATOM   2010  CB  LEU A 126      -3.411   2.909  -9.184  1.00  0.00           C  
ATOM   2011  CG  LEU A 126      -3.435   3.638  -7.836  1.00  0.00           C  
ATOM   2012  CD1 LEU A 126      -4.856   4.105  -7.529  1.00  0.00           C  
ATOM   2013  CD2 LEU A 126      -2.984   2.673  -6.738  1.00  0.00           C  
ATOM   2014  H   LEU A 126      -2.771   5.398  -9.379  1.00  0.00           H  
ATOM   2015  HA  LEU A 126      -3.600   3.361 -11.268  1.00  0.00           H  
ATOM   2016  HB2 LEU A 126      -4.078   2.081  -9.135  1.00  0.00           H  
ATOM   2017  HB3 LEU A 126      -2.414   2.553  -9.381  1.00  0.00           H  
ATOM   2018  HG  LEU A 126      -2.770   4.485  -7.862  1.00  0.00           H  
ATOM   2019 HD11 LEU A 126      -5.548   3.300  -7.726  1.00  0.00           H  
ATOM   2020 HD12 LEU A 126      -4.925   4.393  -6.492  1.00  0.00           H  
ATOM   2021 HD13 LEU A 126      -5.100   4.947  -8.155  1.00  0.00           H  
ATOM   2022 HD21 LEU A 126      -2.866   1.684  -7.156  1.00  0.00           H  
ATOM   2023 HD22 LEU A 126      -2.041   3.007  -6.331  1.00  0.00           H  
ATOM   2024 HD23 LEU A 126      -3.727   2.647  -5.955  1.00  0.00           H  
ATOM   2025  N   LYS A 127      -5.851   5.207 -10.562  1.00  0.00           N  
ATOM   2026  CA  LYS A 127      -7.309   5.449 -10.544  1.00  0.00           C  
ATOM   2027  C   LYS A 127      -7.954   4.580 -11.617  1.00  0.00           C  
ATOM   2028  O   LYS A 127      -9.009   4.007 -11.431  1.00  0.00           O  
ATOM   2029  CB  LYS A 127      -7.544   6.915 -10.870  1.00  0.00           C  
ATOM   2030  CG  LYS A 127      -7.277   7.751  -9.626  1.00  0.00           C  
ATOM   2031  CD  LYS A 127      -8.028   9.081  -9.722  1.00  0.00           C  
ATOM   2032  CE  LYS A 127      -7.997   9.785  -8.362  1.00  0.00           C  
ATOM   2033  NZ  LYS A 127      -9.391  10.076  -7.920  1.00  0.00           N  
ATOM   2034  H   LYS A 127      -5.256   5.937 -10.804  1.00  0.00           H  
ATOM   2035  HA  LYS A 127      -7.717   5.214  -9.573  1.00  0.00           H  
ATOM   2036  HB2 LYS A 127      -6.871   7.219 -11.660  1.00  0.00           H  
ATOM   2037  HB3 LYS A 127      -8.553   7.050 -11.191  1.00  0.00           H  
ATOM   2038  HG2 LYS A 127      -7.607   7.208  -8.753  1.00  0.00           H  
ATOM   2039  HG3 LYS A 127      -6.220   7.940  -9.550  1.00  0.00           H  
ATOM   2040  HD2 LYS A 127      -7.553   9.709 -10.463  1.00  0.00           H  
ATOM   2041  HD3 LYS A 127      -9.052   8.898 -10.007  1.00  0.00           H  
ATOM   2042  HE2 LYS A 127      -7.516   9.146  -7.638  1.00  0.00           H  
ATOM   2043  HE3 LYS A 127      -7.446  10.710  -8.448  1.00  0.00           H  
ATOM   2044  HZ1 LYS A 127      -9.880  10.630  -8.652  1.00  0.00           H  
ATOM   2045  HZ2 LYS A 127      -9.900   9.184  -7.766  1.00  0.00           H  
ATOM   2046  HZ3 LYS A 127      -9.366  10.620  -7.032  1.00  0.00           H  
ATOM   2047  N   ARG A 128      -7.314   4.492 -12.745  1.00  0.00           N  
ATOM   2048  CA  ARG A 128      -7.843   3.682 -13.859  1.00  0.00           C  
ATOM   2049  C   ARG A 128      -7.545   2.195 -13.619  1.00  0.00           C  
ATOM   2050  O   ARG A 128      -7.775   1.370 -14.479  1.00  0.00           O  
ATOM   2051  CB  ARG A 128      -7.156   4.140 -15.140  1.00  0.00           C  
ATOM   2052  CG  ARG A 128      -7.771   5.461 -15.604  1.00  0.00           C  
ATOM   2053  CD  ARG A 128      -6.917   6.626 -15.101  1.00  0.00           C  
ATOM   2054  NE  ARG A 128      -7.166   7.833 -15.942  1.00  0.00           N  
ATOM   2055  CZ  ARG A 128      -7.354   7.711 -17.230  1.00  0.00           C  
ATOM   2056  NH1 ARG A 128      -6.596   6.909 -17.926  1.00  0.00           N  
ATOM   2057  NH2 ARG A 128      -8.299   8.392 -17.821  1.00  0.00           N  
ATOM   2058  H   ARG A 128      -6.475   4.973 -12.864  1.00  0.00           H  
ATOM   2059  HA  ARG A 128      -8.904   3.835 -13.944  1.00  0.00           H  
ATOM   2060  HB2 ARG A 128      -6.101   4.279 -14.951  1.00  0.00           H  
ATOM   2061  HB3 ARG A 128      -7.287   3.396 -15.897  1.00  0.00           H  
ATOM   2062  HG2 ARG A 128      -7.811   5.481 -16.683  1.00  0.00           H  
ATOM   2063  HG3 ARG A 128      -8.770   5.553 -15.204  1.00  0.00           H  
ATOM   2064  HD2 ARG A 128      -7.178   6.845 -14.076  1.00  0.00           H  
ATOM   2065  HD3 ARG A 128      -5.872   6.355 -15.154  1.00  0.00           H  
ATOM   2066  HE  ARG A 128      -7.187   8.722 -15.528  1.00  0.00           H  
ATOM   2067 HH11 ARG A 128      -5.871   6.388 -17.475  1.00  0.00           H  
ATOM   2068 HH12 ARG A 128      -6.739   6.816 -18.911  1.00  0.00           H  
ATOM   2069 HH21 ARG A 128      -8.880   9.008 -17.289  1.00  0.00           H  
ATOM   2070 HH22 ARG A 128      -8.441   8.298 -18.808  1.00  0.00           H  
ATOM   2071  N   LEU A 129      -7.035   1.862 -12.455  1.00  0.00           N  
ATOM   2072  CA  LEU A 129      -6.711   0.438 -12.116  1.00  0.00           C  
ATOM   2073  C   LEU A 129      -7.647  -0.517 -12.865  1.00  0.00           C  
ATOM   2074  O   LEU A 129      -7.188  -1.580 -13.252  1.00  0.00           O  
ATOM   2075  CB  LEU A 129      -6.899   0.238 -10.610  1.00  0.00           C  
ATOM   2076  CG  LEU A 129      -5.749  -0.593 -10.036  1.00  0.00           C  
ATOM   2077  CD1 LEU A 129      -4.416   0.113 -10.292  1.00  0.00           C  
ATOM   2078  CD2 LEU A 129      -5.951  -0.744  -8.527  1.00  0.00           C  
ATOM   2079  OXT LEU A 129      -8.803  -0.169 -13.039  1.00  0.00           O  
ATOM   2080  H   LEU A 129      -6.860   2.558 -11.793  1.00  0.00           H  
ATOM   2081  HA  LEU A 129      -5.687   0.226 -12.383  1.00  0.00           H  
ATOM   2082  HB2 LEU A 129      -6.923   1.199 -10.122  1.00  0.00           H  
ATOM   2083  HB3 LEU A 129      -7.833  -0.276 -10.433  1.00  0.00           H  
ATOM   2084  HG  LEU A 129      -5.738  -1.569 -10.500  1.00  0.00           H  
ATOM   2085 HD11 LEU A 129      -4.603   1.106 -10.675  1.00  0.00           H  
ATOM   2086 HD12 LEU A 129      -3.865   0.183  -9.365  1.00  0.00           H  
ATOM   2087 HD13 LEU A 129      -3.842  -0.449 -11.011  1.00  0.00           H  
ATOM   2088 HD21 LEU A 129      -7.006  -0.827  -8.312  1.00  0.00           H  
ATOM   2089 HD22 LEU A 129      -5.442  -1.632  -8.182  1.00  0.00           H  
ATOM   2090 HD23 LEU A 129      -5.547   0.121  -8.023  1.00  0.00           H  
TER    2091      LEU A 129                                                      
ENDMDL                                                                          
