# Supplementary material for: Comparative Performance of High-Throughput Methods for Protein pKa Predictions
Source: J Chem Inf Model. 2023 Aug 8;63(16):5169–81. doi: 10.1021/acs.jcim.3c00165 (PMC10466379; doi:10.1021/acs.jcim.3c00165)
Supplement: Supplementary file 3 — ci3c00165_si_003.zip [file ci3c00165_si_003.zip › curated_pdbs/1ans_curated_20.pdb]

MODEL       20                                                                  
ATOM      1  N   ARG A   1      -8.924   7.406   3.998  1.00  0.00           N  
ATOM      2  CA  ARG A   1      -7.679   7.350   3.182  1.00  0.00           C  
ATOM      3  C   ARG A   1      -7.928   6.510   1.927  1.00  0.00           C  
ATOM      4  O   ARG A   1      -8.506   5.443   1.987  1.00  0.00           O  
ATOM      5  CB  ARG A   1      -6.557   6.713   4.006  1.00  0.00           C  
ATOM      6  CG  ARG A   1      -6.938   5.275   4.361  1.00  0.00           C  
ATOM      7  CD  ARG A   1      -6.332   4.905   5.716  1.00  0.00           C  
ATOM      8  NE  ARG A   1      -5.495   3.681   5.568  1.00  0.00           N  
ATOM      9  CZ  ARG A   1      -4.939   3.140   6.617  1.00  0.00           C  
ATOM     10  NH1 ARG A   1      -5.659   2.867   7.670  1.00  0.00           N  
ATOM     11  NH2 ARG A   1      -3.662   2.871   6.613  1.00  0.00           N  
ATOM     12  H1  ARG A   1      -9.459   6.521   3.875  1.00  0.00           H  
ATOM     13  H2  ARG A   1      -8.678   7.526   5.000  1.00  0.00           H  
ATOM     14  H3  ARG A   1      -9.507   8.209   3.687  1.00  0.00           H  
ATOM     15  HA  ARG A   1      -7.391   8.350   2.894  1.00  0.00           H  
ATOM     16  HB2 ARG A   1      -5.643   6.713   3.430  1.00  0.00           H  
ATOM     17  HB3 ARG A   1      -6.411   7.279   4.913  1.00  0.00           H  
ATOM     18  HG2 ARG A   1      -8.014   5.190   4.411  1.00  0.00           H  
ATOM     19  HG3 ARG A   1      -6.559   4.605   3.604  1.00  0.00           H  
ATOM     20  HD2 ARG A   1      -5.718   5.720   6.071  1.00  0.00           H  
ATOM     21  HD3 ARG A   1      -7.124   4.716   6.425  1.00  0.00           H  
ATOM     22  HE  ARG A   1      -5.363   3.282   4.683  1.00  0.00           H  
ATOM     23 HH11 ARG A   1      -6.638   3.072   7.674  1.00  0.00           H  
ATOM     24 HH12 ARG A   1      -5.232   2.452   8.474  1.00  0.00           H  
ATOM     25 HH21 ARG A   1      -3.110   3.080   5.805  1.00  0.00           H  
ATOM     26 HH22 ARG A   1      -3.235   2.457   7.417  1.00  0.00           H  
ATOM     27  N   SER A   2      -7.496   6.983   0.790  1.00  0.00           N  
ATOM     28  CA  SER A   2      -7.708   6.211  -0.467  1.00  0.00           C  
ATOM     29  C   SER A   2      -6.495   5.315  -0.726  1.00  0.00           C  
ATOM     30  O   SER A   2      -5.843   5.419  -1.746  1.00  0.00           O  
ATOM     31  CB  SER A   2      -7.886   7.180  -1.636  1.00  0.00           C  
ATOM     32  OG  SER A   2      -8.453   6.486  -2.739  1.00  0.00           O  
ATOM     33  H   SER A   2      -7.032   7.845   0.763  1.00  0.00           H  
ATOM     34  HA  SER A   2      -8.593   5.599  -0.368  1.00  0.00           H  
ATOM     35  HB2 SER A   2      -8.547   7.981  -1.344  1.00  0.00           H  
ATOM     36  HB3 SER A   2      -6.922   7.591  -1.911  1.00  0.00           H  
ATOM     37  HG  SER A   2      -8.263   6.988  -3.535  1.00  0.00           H  
ATOM     38  N   CYS A   3      -6.181   4.445   0.195  1.00  0.00           N  
ATOM     39  CA  CYS A   3      -5.017   3.551   0.020  1.00  0.00           C  
ATOM     40  C   CYS A   3      -5.308   2.219   0.711  1.00  0.00           C  
ATOM     41  O   CYS A   3      -5.078   2.047   1.892  1.00  0.00           O  
ATOM     42  CB  CYS A   3      -3.798   4.223   0.640  1.00  0.00           C  
ATOM     43  SG  CYS A   3      -3.238   5.597  -0.427  1.00  0.00           S  
ATOM     44  H   CYS A   3      -6.704   4.384   1.011  1.00  0.00           H  
ATOM     45  HA  CYS A   3      -4.842   3.369  -1.027  1.00  0.00           H  
ATOM     46  HB2 CYS A   3      -4.057   4.599   1.600  1.00  0.00           H  
ATOM     47  HB3 CYS A   3      -3.030   3.510   0.764  1.00  0.00           H  
ATOM     48  N   CYS A   4      -5.817   1.282  -0.038  1.00  0.00           N  
ATOM     49  CA  CYS A   4      -6.144  -0.060   0.511  1.00  0.00           C  
ATOM     50  C   CYS A   4      -5.028  -0.516   1.461  1.00  0.00           C  
ATOM     51  O   CYS A   4      -3.967   0.066   1.478  1.00  0.00           O  
ATOM     52  CB  CYS A   4      -6.233  -1.030  -0.664  1.00  0.00           C  
ATOM     53  SG  CYS A   4      -7.804  -0.818  -1.550  1.00  0.00           S  
ATOM     54  H   CYS A   4      -5.985   1.464  -0.983  1.00  0.00           H  
ATOM     55  HA  CYS A   4      -7.088  -0.029   1.033  1.00  0.00           H  
ATOM     56  HB2 CYS A   4      -5.417  -0.839  -1.341  1.00  0.00           H  
ATOM     57  HB3 CYS A   4      -6.156  -2.023  -0.302  1.00  0.00           H  
ATOM     58  N   PRO A   5      -5.295  -1.558   2.217  1.00  0.00           N  
ATOM     59  CA  PRO A   5      -4.311  -2.115   3.169  1.00  0.00           C  
ATOM     60  C   PRO A   5      -3.188  -2.845   2.420  1.00  0.00           C  
ATOM     61  O   PRO A   5      -3.334  -3.213   1.272  1.00  0.00           O  
ATOM     62  CB  PRO A   5      -5.139  -3.078   4.026  1.00  0.00           C  
ATOM     63  CG  PRO A   5      -6.394  -3.429   3.196  1.00  0.00           C  
ATOM     64  CD  PRO A   5      -6.587  -2.278   2.191  1.00  0.00           C  
ATOM     65  HA  PRO A   5      -3.904  -1.334   3.789  1.00  0.00           H  
ATOM     66  HB2 PRO A   5      -4.567  -3.971   4.236  1.00  0.00           H  
ATOM     67  HB3 PRO A   5      -5.434  -2.600   4.946  1.00  0.00           H  
ATOM     68  HG2 PRO A   5      -6.241  -4.362   2.672  1.00  0.00           H  
ATOM     69  HG3 PRO A   5      -7.258  -3.500   3.839  1.00  0.00           H  
ATOM     70  HD2 PRO A   5      -6.792  -2.672   1.209  1.00  0.00           H  
ATOM     71  HD3 PRO A   5      -7.383  -1.626   2.511  1.00  0.00           H  
ATOM     72  N   CYS A   6      -2.059  -3.032   3.055  1.00  0.00           N  
ATOM     73  CA  CYS A   6      -0.923  -3.708   2.370  1.00  0.00           C  
ATOM     74  C   CYS A   6      -1.335  -5.085   1.842  1.00  0.00           C  
ATOM     75  O   CYS A   6      -1.432  -5.295   0.650  1.00  0.00           O  
ATOM     76  CB  CYS A   6       0.260  -3.859   3.319  1.00  0.00           C  
ATOM     77  SG  CYS A   6      -0.272  -4.163   5.020  1.00  0.00           S  
ATOM     78  H   CYS A   6      -1.953  -2.710   3.970  1.00  0.00           H  
ATOM     79  HA  CYS A   6      -0.607  -3.095   1.543  1.00  0.00           H  
ATOM     80  HB2 CYS A   6       0.863  -4.684   2.994  1.00  0.00           H  
ATOM     81  HB3 CYS A   6       0.843  -2.959   3.283  1.00  0.00           H  
ATOM     82  N   TYR A   7      -1.565  -6.028   2.716  1.00  0.00           N  
ATOM     83  CA  TYR A   7      -1.956  -7.393   2.265  1.00  0.00           C  
ATOM     84  C   TYR A   7      -2.959  -7.287   1.135  1.00  0.00           C  
ATOM     85  O   TYR A   7      -2.955  -8.065   0.201  1.00  0.00           O  
ATOM     86  CB  TYR A   7      -2.581  -8.150   3.444  1.00  0.00           C  
ATOM     87  CG  TYR A   7      -4.092  -8.018   3.452  1.00  0.00           C  
ATOM     88  CD1 TYR A   7      -4.687  -6.824   3.877  1.00  0.00           C  
ATOM     89  CD2 TYR A   7      -4.892  -9.090   3.040  1.00  0.00           C  
ATOM     90  CE1 TYR A   7      -6.082  -6.702   3.889  1.00  0.00           C  
ATOM     91  CE2 TYR A   7      -6.287  -8.968   3.051  1.00  0.00           C  
ATOM     92  CZ  TYR A   7      -6.882  -7.774   3.476  1.00  0.00           C  
ATOM     93  OH  TYR A   7      -8.257  -7.654   3.487  1.00  0.00           O  
ATOM     94  H   TYR A   7      -1.475  -5.841   3.670  1.00  0.00           H  
ATOM     95  HA  TYR A   7      -1.083  -7.922   1.921  1.00  0.00           H  
ATOM     96  HB2 TYR A   7      -2.313  -9.194   3.387  1.00  0.00           H  
ATOM     97  HB3 TYR A   7      -2.196  -7.735   4.346  1.00  0.00           H  
ATOM     98  HD1 TYR A   7      -4.070  -5.997   4.195  1.00  0.00           H  
ATOM     99  HD2 TYR A   7      -4.433 -10.010   2.712  1.00  0.00           H  
ATOM    100  HE1 TYR A   7      -6.541  -5.781   4.217  1.00  0.00           H  
ATOM    101  HE2 TYR A   7      -6.904  -9.795   2.732  1.00  0.00           H  
ATOM    102  HH  TYR A   7      -8.553  -7.730   4.397  1.00  0.00           H  
ATOM    103  N   TRP A   8      -3.834  -6.341   1.227  1.00  0.00           N  
ATOM    104  CA  TRP A   8      -4.849  -6.203   0.174  1.00  0.00           C  
ATOM    105  C   TRP A   8      -4.838  -4.775  -0.380  1.00  0.00           C  
ATOM    106  O   TRP A   8      -5.772  -4.025  -0.191  1.00  0.00           O  
ATOM    107  CB  TRP A   8      -6.225  -6.525   0.757  1.00  0.00           C  
ATOM    108  CG  TRP A   8      -7.227  -6.560  -0.344  1.00  0.00           C  
ATOM    109  CD1 TRP A   8      -6.945  -6.829  -1.634  1.00  0.00           C  
ATOM    110  CD2 TRP A   8      -8.652  -6.305  -0.284  1.00  0.00           C  
ATOM    111  NE1 TRP A   8      -8.107  -6.776  -2.370  1.00  0.00           N  
ATOM    112  CE2 TRP A   8      -9.184  -6.449  -1.586  1.00  0.00           C  
ATOM    113  CE3 TRP A   8      -9.530  -5.967   0.759  1.00  0.00           C  
ATOM    114  CZ2 TRP A   8     -10.530  -6.263  -1.846  1.00  0.00           C  
ATOM    115  CZ3 TRP A   8     -10.894  -5.771   0.496  1.00  0.00           C  
ATOM    116  CH2 TRP A   8     -11.390  -5.919  -0.807  1.00  0.00           C  
ATOM    117  H   TRP A   8      -3.826  -5.734   1.995  1.00  0.00           H  
ATOM    118  HA  TRP A   8      -4.617  -6.904  -0.602  1.00  0.00           H  
ATOM    119  HB2 TRP A   8      -6.193  -7.487   1.246  1.00  0.00           H  
ATOM    120  HB3 TRP A   8      -6.501  -5.766   1.473  1.00  0.00           H  
ATOM    121  HD1 TRP A   8      -5.978  -7.053  -2.022  1.00  0.00           H  
ATOM    122  HE1 TRP A   8      -8.176  -6.942  -3.335  1.00  0.00           H  
ATOM    123  HE3 TRP A   8      -9.154  -5.852   1.764  1.00  0.00           H  
ATOM    124  HZ2 TRP A   8     -10.910  -6.377  -2.851  1.00  0.00           H  
ATOM    125  HZ3 TRP A   8     -11.563  -5.508   1.300  1.00  0.00           H  
ATOM    126  HH2 TRP A   8     -12.430  -5.746  -1.013  1.00  0.00           H  
ATOM    127  N   GLY A   9      -3.783  -4.391  -1.049  1.00  0.00           N  
ATOM    128  CA  GLY A   9      -3.700  -3.003  -1.602  1.00  0.00           C  
ATOM    129  C   GLY A   9      -4.588  -2.852  -2.846  1.00  0.00           C  
ATOM    130  O   GLY A   9      -5.027  -1.768  -3.173  1.00  0.00           O  
ATOM    131  H   GLY A   9      -3.037  -5.013  -1.176  1.00  0.00           H  
ATOM    132  HA2 GLY A   9      -4.018  -2.301  -0.848  1.00  0.00           H  
ATOM    133  HA3 GLY A   9      -2.678  -2.787  -1.872  1.00  0.00           H  
ATOM    134  N   GLY A  10      -4.841  -3.918  -3.554  1.00  0.00           N  
ATOM    135  CA  GLY A  10      -5.681  -3.817  -4.781  1.00  0.00           C  
ATOM    136  C   GLY A  10      -7.167  -3.822  -4.416  1.00  0.00           C  
ATOM    137  O   GLY A  10      -8.025  -3.969  -5.263  1.00  0.00           O  
ATOM    138  H   GLY A  10      -4.470  -4.779  -3.292  1.00  0.00           H  
ATOM    139  HA2 GLY A  10      -5.439  -2.906  -5.298  1.00  0.00           H  
ATOM    140  HA3 GLY A  10      -5.475  -4.660  -5.418  1.00  0.00           H  
ATOM    141  N   CYS A  11      -7.472  -3.685  -3.163  1.00  0.00           N  
ATOM    142  CA  CYS A  11      -8.886  -3.702  -2.721  1.00  0.00           C  
ATOM    143  C   CYS A  11      -9.679  -2.540  -3.361  1.00  0.00           C  
ATOM    144  O   CYS A  11      -9.125  -1.745  -4.093  1.00  0.00           O  
ATOM    145  CB  CYS A  11      -8.886  -3.654  -1.190  1.00  0.00           C  
ATOM    146  SG  CYS A  11      -9.142  -1.967  -0.556  1.00  0.00           S  
ATOM    147  H   CYS A  11      -6.765  -3.589  -2.500  1.00  0.00           H  
ATOM    148  HA  CYS A  11      -9.332  -4.633  -3.037  1.00  0.00           H  
ATOM    149  HB2 CYS A  11      -9.650  -4.296  -0.833  1.00  0.00           H  
ATOM    150  HB3 CYS A  11      -7.948  -4.028  -0.830  1.00  0.00           H  
ATOM    151  N   PRO A  12     -10.971  -2.513  -3.093  1.00  0.00           N  
ATOM    152  CA  PRO A  12     -11.895  -1.505  -3.659  1.00  0.00           C  
ATOM    153  C   PRO A  12     -11.722  -0.124  -3.014  1.00  0.00           C  
ATOM    154  O   PRO A  12     -11.450   0.848  -3.692  1.00  0.00           O  
ATOM    155  CB  PRO A  12     -13.282  -2.082  -3.345  1.00  0.00           C  
ATOM    156  CG  PRO A  12     -13.094  -3.038  -2.156  1.00  0.00           C  
ATOM    157  CD  PRO A  12     -11.628  -3.484  -2.198  1.00  0.00           C  
ATOM    158  HA  PRO A  12     -11.769  -1.438  -4.726  1.00  0.00           H  
ATOM    159  HB2 PRO A  12     -13.969  -1.289  -3.087  1.00  0.00           H  
ATOM    160  HB3 PRO A  12     -13.651  -2.640  -4.188  1.00  0.00           H  
ATOM    161  HG2 PRO A  12     -13.305  -2.524  -1.230  1.00  0.00           H  
ATOM    162  HG3 PRO A  12     -13.739  -3.896  -2.262  1.00  0.00           H  
ATOM    163  HD2 PRO A  12     -11.198  -3.451  -1.210  1.00  0.00           H  
ATOM    164  HD3 PRO A  12     -11.558  -4.468  -2.617  1.00  0.00           H  
ATOM    165  N   TRP A  13     -11.893  -0.011  -1.724  1.00  0.00           N  
ATOM    166  CA  TRP A  13     -11.750   1.330  -1.087  1.00  0.00           C  
ATOM    167  C   TRP A  13     -10.272   1.713  -1.039  1.00  0.00           C  
ATOM    168  O   TRP A  13      -9.464   1.042  -0.431  1.00  0.00           O  
ATOM    169  CB  TRP A  13     -12.321   1.304   0.336  1.00  0.00           C  
ATOM    170  CG  TRP A  13     -11.409   0.533   1.231  1.00  0.00           C  
ATOM    171  CD1 TRP A  13     -10.383   1.051   1.946  1.00  0.00           C  
ATOM    172  CD2 TRP A  13     -11.429  -0.887   1.515  1.00  0.00           C  
ATOM    173  NE1 TRP A  13      -9.765   0.027   2.643  1.00  0.00           N  
ATOM    174  CE2 TRP A  13     -10.379  -1.189   2.410  1.00  0.00           C  
ATOM    175  CE3 TRP A  13     -12.254  -1.929   1.080  1.00  0.00           C  
ATOM    176  CZ2 TRP A  13     -10.154  -2.491   2.857  1.00  0.00           C  
ATOM    177  CZ3 TRP A  13     -12.037  -3.241   1.525  1.00  0.00           C  
ATOM    178  CH2 TRP A  13     -10.987  -3.523   2.413  1.00  0.00           C  
ATOM    179  H   TRP A  13     -12.126  -0.795  -1.184  1.00  0.00           H  
ATOM    180  HA  TRP A  13     -12.288   2.059  -1.673  1.00  0.00           H  
ATOM    181  HB2 TRP A  13     -12.417   2.312   0.705  1.00  0.00           H  
ATOM    182  HB3 TRP A  13     -13.293   0.833   0.324  1.00  0.00           H  
ATOM    183  HD1 TRP A  13     -10.089   2.090   1.963  1.00  0.00           H  
ATOM    184  HE1 TRP A  13      -8.991   0.130   3.234  1.00  0.00           H  
ATOM    185  HE3 TRP A  13     -13.064  -1.716   0.398  1.00  0.00           H  
ATOM    186  HZ2 TRP A  13      -9.344  -2.699   3.540  1.00  0.00           H  
ATOM    187  HZ3 TRP A  13     -12.680  -4.037   1.182  1.00  0.00           H  
ATOM    188  HH2 TRP A  13     -10.821  -4.534   2.751  1.00  0.00           H  
ATOM    189  N   GLY A  14      -9.912   2.787  -1.683  1.00  0.00           N  
ATOM    190  CA  GLY A  14      -8.487   3.209  -1.676  1.00  0.00           C  
ATOM    191  C   GLY A  14      -7.777   2.637  -2.903  1.00  0.00           C  
ATOM    192  O   GLY A  14      -8.372   1.969  -3.725  1.00  0.00           O  
ATOM    193  H   GLY A  14     -10.578   3.314  -2.171  1.00  0.00           H  
ATOM    194  HA2 GLY A  14      -8.431   4.289  -1.696  1.00  0.00           H  
ATOM    195  HA3 GLY A  14      -8.009   2.837  -0.783  1.00  0.00           H  
ATOM    196  N   GLN A  15      -6.507   2.898  -3.031  1.00  0.00           N  
ATOM    197  CA  GLN A  15      -5.750   2.378  -4.201  1.00  0.00           C  
ATOM    198  C   GLN A  15      -4.751   1.308  -3.740  1.00  0.00           C  
ATOM    199  O   GLN A  15      -5.002   0.568  -2.812  1.00  0.00           O  
ATOM    200  CB  GLN A  15      -4.999   3.533  -4.867  1.00  0.00           C  
ATOM    201  CG  GLN A  15      -5.927   4.744  -4.988  1.00  0.00           C  
ATOM    202  CD  GLN A  15      -5.147   5.930  -5.557  1.00  0.00           C  
ATOM    203  OE1 GLN A  15      -4.950   6.921  -4.883  1.00  0.00           O  
ATOM    204  NE2 GLN A  15      -4.691   5.871  -6.778  1.00  0.00           N  
ATOM    205  H   GLN A  15      -6.053   3.440  -2.360  1.00  0.00           H  
ATOM    206  HA  GLN A  15      -6.439   1.943  -4.909  1.00  0.00           H  
ATOM    207  HB2 GLN A  15      -4.139   3.796  -4.269  1.00  0.00           H  
ATOM    208  HB3 GLN A  15      -4.674   3.232  -5.852  1.00  0.00           H  
ATOM    209  HG2 GLN A  15      -6.749   4.502  -5.648  1.00  0.00           H  
ATOM    210  HG3 GLN A  15      -6.311   5.002  -4.013  1.00  0.00           H  
ATOM    211 HE21 GLN A  15      -4.850   5.071  -7.322  1.00  0.00           H  
ATOM    212 HE22 GLN A  15      -4.190   6.626  -7.152  1.00  0.00           H  
ATOM    213  N   ASN A  16      -3.617   1.236  -4.380  1.00  0.00           N  
ATOM    214  CA  ASN A  16      -2.585   0.242  -3.999  1.00  0.00           C  
ATOM    215  C   ASN A  16      -1.431   0.987  -3.346  1.00  0.00           C  
ATOM    216  O   ASN A  16      -0.346   1.072  -3.885  1.00  0.00           O  
ATOM    217  CB  ASN A  16      -2.088  -0.495  -5.244  1.00  0.00           C  
ATOM    218  CG  ASN A  16      -2.333  -1.996  -5.081  1.00  0.00           C  
ATOM    219  OD1 ASN A  16      -2.248  -2.523  -3.989  1.00  0.00           O  
ATOM    220  ND2 ASN A  16      -2.637  -2.713  -6.129  1.00  0.00           N  
ATOM    221  H   ASN A  16      -3.432   1.853  -5.097  1.00  0.00           H  
ATOM    222  HA  ASN A  16      -3.006  -0.460  -3.302  1.00  0.00           H  
ATOM    223  HB2 ASN A  16      -2.619  -0.134  -6.112  1.00  0.00           H  
ATOM    224  HB3 ASN A  16      -1.030  -0.318  -5.369  1.00  0.00           H  
ATOM    225 HD21 ASN A  16      -2.705  -2.289  -7.009  1.00  0.00           H  
ATOM    226 HD22 ASN A  16      -2.796  -3.675  -6.034  1.00  0.00           H  
ATOM    227  N   CYS A  17      -1.668   1.564  -2.212  1.00  0.00           N  
ATOM    228  CA  CYS A  17      -0.614   2.346  -1.539  1.00  0.00           C  
ATOM    229  C   CYS A  17       0.237   1.453  -0.643  1.00  0.00           C  
ATOM    230  O   CYS A  17       0.976   1.932   0.184  1.00  0.00           O  
ATOM    231  CB  CYS A  17      -1.338   3.318  -0.663  1.00  0.00           C  
ATOM    232  SG  CYS A  17      -1.669   4.878  -1.488  1.00  0.00           S  
ATOM    233  H   CYS A  17      -2.568   1.518  -1.802  1.00  0.00           H  
ATOM    234  HA  CYS A  17      -0.009   2.867  -2.255  1.00  0.00           H  
ATOM    235  HB2 CYS A  17      -2.274   2.867  -0.443  1.00  0.00           H  
ATOM    236  HB3 CYS A  17      -0.787   3.487   0.248  1.00  0.00           H  
ATOM    237  N   TYR A  18       0.133   0.168  -0.771  1.00  0.00           N  
ATOM    238  CA  TYR A  18       0.948  -0.711   0.110  1.00  0.00           C  
ATOM    239  C   TYR A  18       1.158  -2.063  -0.570  1.00  0.00           C  
ATOM    240  O   TYR A  18       0.715  -3.080  -0.077  1.00  0.00           O  
ATOM    241  CB  TYR A  18       0.219  -0.900   1.442  1.00  0.00           C  
ATOM    242  CG  TYR A  18       0.093   0.430   2.154  1.00  0.00           C  
ATOM    243  CD1 TYR A  18       1.236   1.113   2.584  1.00  0.00           C  
ATOM    244  CD2 TYR A  18      -1.172   0.977   2.387  1.00  0.00           C  
ATOM    245  CE1 TYR A  18       1.113   2.340   3.247  1.00  0.00           C  
ATOM    246  CE2 TYR A  18      -1.296   2.205   3.048  1.00  0.00           C  
ATOM    247  CZ  TYR A  18      -0.153   2.887   3.478  1.00  0.00           C  
ATOM    248  OH  TYR A  18      -0.275   4.097   4.130  1.00  0.00           O  
ATOM    249  H   TYR A  18      -0.485  -0.220  -1.426  1.00  0.00           H  
ATOM    250  HA  TYR A  18       1.909  -0.253   0.289  1.00  0.00           H  
ATOM    251  HB2 TYR A  18      -0.767  -1.299   1.256  1.00  0.00           H  
ATOM    252  HB3 TYR A  18       0.775  -1.586   2.061  1.00  0.00           H  
ATOM    253  HD1 TYR A  18       2.209   0.696   2.403  1.00  0.00           H  
ATOM    254  HD2 TYR A  18      -2.050   0.453   2.056  1.00  0.00           H  
ATOM    255  HE1 TYR A  18       1.997   2.866   3.579  1.00  0.00           H  
ATOM    256  HE2 TYR A  18      -2.275   2.626   3.226  1.00  0.00           H  
ATOM    257  HH  TYR A  18       0.591   4.512   4.149  1.00  0.00           H  
ATOM    258  N   PRO A  19       1.833  -2.031  -1.691  1.00  0.00           N  
ATOM    259  CA  PRO A  19       2.123  -3.244  -2.468  1.00  0.00           C  
ATOM    260  C   PRO A  19       3.307  -3.999  -1.854  1.00  0.00           C  
ATOM    261  O   PRO A  19       3.383  -5.210  -1.916  1.00  0.00           O  
ATOM    262  CB  PRO A  19       2.491  -2.704  -3.853  1.00  0.00           C  
ATOM    263  CG  PRO A  19       2.948  -1.240  -3.642  1.00  0.00           C  
ATOM    264  CD  PRO A  19       2.368  -0.786  -2.290  1.00  0.00           C  
ATOM    265  HA  PRO A  19       1.249  -3.873  -2.533  1.00  0.00           H  
ATOM    266  HB2 PRO A  19       3.294  -3.291  -4.277  1.00  0.00           H  
ATOM    267  HB3 PRO A  19       1.630  -2.726  -4.502  1.00  0.00           H  
ATOM    268  HG2 PRO A  19       4.028  -1.190  -3.621  1.00  0.00           H  
ATOM    269  HG3 PRO A  19       2.563  -0.614  -4.432  1.00  0.00           H  
ATOM    270  HD2 PRO A  19       3.146  -0.363  -1.669  1.00  0.00           H  
ATOM    271  HD3 PRO A  19       1.576  -0.073  -2.442  1.00  0.00           H  
ATOM    272  N   GLU A  20       4.237  -3.291  -1.267  1.00  0.00           N  
ATOM    273  CA  GLU A  20       5.418  -3.969  -0.660  1.00  0.00           C  
ATOM    274  C   GLU A  20       5.815  -3.270   0.645  1.00  0.00           C  
ATOM    275  O   GLU A  20       6.961  -2.923   0.850  1.00  0.00           O  
ATOM    276  CB  GLU A  20       6.592  -3.916  -1.640  1.00  0.00           C  
ATOM    277  CG  GLU A  20       6.471  -5.063  -2.645  1.00  0.00           C  
ATOM    278  CD  GLU A  20       7.863  -5.454  -3.145  1.00  0.00           C  
ATOM    279  OE1 GLU A  20       8.778  -5.472  -2.338  1.00  0.00           O  
ATOM    280  OE2 GLU A  20       7.991  -5.729  -4.327  1.00  0.00           O  
ATOM    281  H   GLU A  20       4.161  -2.315  -1.233  1.00  0.00           H  
ATOM    282  HA  GLU A  20       5.172  -5.000  -0.453  1.00  0.00           H  
ATOM    283  HB2 GLU A  20       6.579  -2.973  -2.166  1.00  0.00           H  
ATOM    284  HB3 GLU A  20       7.520  -4.013  -1.096  1.00  0.00           H  
ATOM    285  HG2 GLU A  20       6.008  -5.914  -2.166  1.00  0.00           H  
ATOM    286  HG3 GLU A  20       5.866  -4.747  -3.481  1.00  0.00           H  
ATOM    287  N   GLY A  21       4.881  -3.072   1.533  1.00  0.00           N  
ATOM    288  CA  GLY A  21       5.201  -2.413   2.825  1.00  0.00           C  
ATOM    289  C   GLY A  21       3.913  -2.085   3.561  1.00  0.00           C  
ATOM    290  O   GLY A  21       3.148  -1.224   3.175  1.00  0.00           O  
ATOM    291  H   GLY A  21       3.970  -3.365   1.357  1.00  0.00           H  
ATOM    292  HA2 GLY A  21       5.797  -3.082   3.428  1.00  0.00           H  
ATOM    293  HA3 GLY A  21       5.745  -1.514   2.656  1.00  0.00           H  
ATOM    294  N   CYS A  22       3.689  -2.776   4.621  1.00  0.00           N  
ATOM    295  CA  CYS A  22       2.467  -2.554   5.439  1.00  0.00           C  
ATOM    296  C   CYS A  22       2.557  -1.210   6.151  1.00  0.00           C  
ATOM    297  O   CYS A  22       1.575  -0.680   6.630  1.00  0.00           O  
ATOM    298  CB  CYS A  22       2.346  -3.666   6.483  1.00  0.00           C  
ATOM    299  SG  CYS A  22       1.350  -5.040   5.846  1.00  0.00           S  
ATOM    300  H   CYS A  22       4.336  -3.448   4.881  1.00  0.00           H  
ATOM    301  HA  CYS A  22       1.609  -2.556   4.801  1.00  0.00           H  
ATOM    302  HB2 CYS A  22       3.333  -4.030   6.729  1.00  0.00           H  
ATOM    303  HB3 CYS A  22       1.888  -3.269   7.368  1.00  0.00           H  
ATOM    304  N   SER A  23       3.726  -0.657   6.224  1.00  0.00           N  
ATOM    305  CA  SER A  23       3.885   0.652   6.904  1.00  0.00           C  
ATOM    306  C   SER A  23       4.776   1.555   6.053  1.00  0.00           C  
ATOM    307  O   SER A  23       4.294   2.213   5.156  1.00  0.00           O  
ATOM    308  CB  SER A  23       4.518   0.440   8.281  1.00  0.00           C  
ATOM    309  OG  SER A  23       3.542  -0.087   9.170  1.00  0.00           O  
ATOM    310  H   SER A  23       4.499  -1.102   5.829  1.00  0.00           H  
ATOM    311  HA  SER A  23       2.916   1.114   7.022  1.00  0.00           H  
ATOM    312  HB2 SER A  23       5.337  -0.255   8.200  1.00  0.00           H  
ATOM    313  HB3 SER A  23       4.887   1.386   8.655  1.00  0.00           H  
ATOM    314  HG  SER A  23       2.746   0.442   9.084  1.00  0.00           H  
ATOM    315  N   GLY A  24       6.066   1.566   6.334  1.00  0.00           N  
ATOM    316  CA  GLY A  24       7.052   2.414   5.565  1.00  0.00           C  
ATOM    317  C   GLY A  24       6.321   3.453   4.705  1.00  0.00           C  
ATOM    318  O   GLY A  24       5.467   4.165   5.195  1.00  0.00           O  
ATOM    319  H   GLY A  24       6.394   0.997   7.058  1.00  0.00           H  
ATOM    320  HA2 GLY A  24       7.701   2.923   6.263  1.00  0.00           H  
ATOM    321  HA3 GLY A  24       7.645   1.775   4.932  1.00  0.00           H  
ATOM    322  N   PRO A  25       6.650   3.491   3.439  1.00  0.00           N  
ATOM    323  CA  PRO A  25       5.998   4.399   2.490  1.00  0.00           C  
ATOM    324  C   PRO A  25       4.690   3.759   2.050  1.00  0.00           C  
ATOM    325  O   PRO A  25       4.150   2.907   2.727  1.00  0.00           O  
ATOM    326  CB  PRO A  25       6.973   4.471   1.318  1.00  0.00           C  
ATOM    327  CG  PRO A  25       7.833   3.185   1.394  1.00  0.00           C  
ATOM    328  CD  PRO A  25       7.703   2.649   2.835  1.00  0.00           C  
ATOM    329  HA  PRO A  25       5.835   5.374   2.914  1.00  0.00           H  
ATOM    330  HB2 PRO A  25       6.420   4.505   0.384  1.00  0.00           H  
ATOM    331  HB3 PRO A  25       7.605   5.340   1.411  1.00  0.00           H  
ATOM    332  HG2 PRO A  25       7.464   2.452   0.689  1.00  0.00           H  
ATOM    333  HG3 PRO A  25       8.865   3.416   1.183  1.00  0.00           H  
ATOM    334  HD2 PRO A  25       7.403   1.610   2.827  1.00  0.00           H  
ATOM    335  HD3 PRO A  25       8.632   2.773   3.371  1.00  0.00           H  
ATOM    336  N   LYS A  26       4.184   4.135   0.922  1.00  0.00           N  
ATOM    337  CA  LYS A  26       2.925   3.512   0.457  1.00  0.00           C  
ATOM    338  C   LYS A  26       3.068   3.107  -1.018  1.00  0.00           C  
ATOM    339  O   LYS A  26       2.601   2.067  -1.436  1.00  0.00           O  
ATOM    340  CB  LYS A  26       1.760   4.489   0.683  1.00  0.00           C  
ATOM    341  CG  LYS A  26       1.501   5.353  -0.552  1.00  0.00           C  
ATOM    342  CD  LYS A  26       2.546   6.471  -0.638  1.00  0.00           C  
ATOM    343  CE  LYS A  26       2.201   7.565   0.373  1.00  0.00           C  
ATOM    344  NZ  LYS A  26       3.169   8.690   0.236  1.00  0.00           N  
ATOM    345  H   LYS A  26       4.634   4.814   0.381  1.00  0.00           H  
ATOM    346  HA  LYS A  26       2.751   2.620   1.041  1.00  0.00           H  
ATOM    347  HB2 LYS A  26       0.869   3.926   0.914  1.00  0.00           H  
ATOM    348  HB3 LYS A  26       1.997   5.130   1.520  1.00  0.00           H  
ATOM    349  HG2 LYS A  26       1.527   4.744  -1.438  1.00  0.00           H  
ATOM    350  HG3 LYS A  26       0.533   5.794  -0.465  1.00  0.00           H  
ATOM    351  HD2 LYS A  26       3.523   6.073  -0.415  1.00  0.00           H  
ATOM    352  HD3 LYS A  26       2.542   6.893  -1.633  1.00  0.00           H  
ATOM    353  HE2 LYS A  26       1.201   7.926   0.187  1.00  0.00           H  
ATOM    354  HE3 LYS A  26       2.258   7.162   1.374  1.00  0.00           H  
ATOM    355  HZ1 LYS A  26       4.135   8.338   0.387  1.00  0.00           H  
ATOM    356  HZ2 LYS A  26       3.096   9.097  -0.718  1.00  0.00           H  
ATOM    357  HZ3 LYS A  26       2.951   9.422   0.944  1.00  0.00           H  
ATOM    358  N   VAL A  27       3.730   3.906  -1.804  1.00  0.00           N  
ATOM    359  CA  VAL A  27       3.919   3.553  -3.240  1.00  0.00           C  
ATOM    360  C   VAL A  27       5.289   4.055  -3.705  1.00  0.00           C  
ATOM    361  O   VAL A  27       5.778   3.547  -4.701  1.00  0.00           O  
ATOM    362  CB  VAL A  27       2.817   4.202  -4.082  1.00  0.00           C  
ATOM    363  CG1 VAL A  27       3.214   4.182  -5.559  1.00  0.00           C  
ATOM    364  CG2 VAL A  27       1.515   3.423  -3.904  1.00  0.00           C  
ATOM    365  OXT VAL A  27       5.825   4.940  -3.058  1.00  0.00           O  
ATOM    366  H   VAL A  27       4.114   4.729  -1.449  1.00  0.00           H  
ATOM    367  HA  VAL A  27       3.874   2.479  -3.354  1.00  0.00           H  
ATOM    368  HB  VAL A  27       2.675   5.222  -3.760  1.00  0.00           H  
ATOM    369 HG11 VAL A  27       3.360   3.161  -5.879  1.00  0.00           H  
ATOM    370 HG12 VAL A  27       2.431   4.635  -6.149  1.00  0.00           H  
ATOM    371 HG13 VAL A  27       4.132   4.736  -5.693  1.00  0.00           H  
ATOM    372 HG21 VAL A  27       1.688   2.575  -3.258  1.00  0.00           H  
ATOM    373 HG22 VAL A  27       0.768   4.066  -3.461  1.00  0.00           H  
ATOM    374 HG23 VAL A  27       1.168   3.077  -4.866  1.00  0.00           H  
TER     375      VAL A  27                                                      
ENDMDL                                                                          
