# Supplementary material for: Comparative Performance of High-Throughput Methods for Protein pKa Predictions
Source: J Chem Inf Model. 2023 Aug 8;63(16):5169–81. doi: 10.1021/acs.jcim.3c00165 (PMC10466379; doi:10.1021/acs.jcim.3c00165)
Supplement: Supplementary file 3 — ci3c00165_si_003.zip [file ci3c00165_si_003.zip › curated_pdbs/1a2p_curated_19.pdb]

MODEL       16                                                                  
ATOM      1  N   ALA A   1     -16.689  12.471   5.494  1.00  0.00           N  
ATOM      2  CA  ALA A   1     -17.277  12.777   4.201  1.00  0.00           C  
ATOM      3  C   ALA A   1     -16.936  11.660   3.213  1.00  0.00           C  
ATOM      4  O   ALA A   1     -17.830  11.001   2.684  1.00  0.00           O  
ATOM      5  CB  ALA A   1     -16.783  14.145   3.726  1.00  0.00           C  
ATOM      6  H   ALA A   1     -15.679  12.442   5.408  1.00  0.00           H  
ATOM      7  HA  ALA A   1     -18.358  12.820   4.330  1.00  0.00           H  
ATOM      8  HB1 ALA A   1     -17.159  14.919   4.396  1.00  0.00           H  
ATOM      9  HB2 ALA A   1     -15.694  14.160   3.731  1.00  0.00           H  
ATOM     10  HB3 ALA A   1     -17.146  14.331   2.716  1.00  0.00           H  
ATOM     11  N   GLN A   2     -15.642  11.481   2.996  1.00  0.00           N  
ATOM     12  CA  GLN A   2     -15.170  10.421   2.120  1.00  0.00           C  
ATOM     13  C   GLN A   2     -14.016   9.663   2.779  1.00  0.00           C  
ATOM     14  O   GLN A   2     -13.355  10.186   3.674  1.00  0.00           O  
ATOM     15  CB  GLN A   2     -14.751  10.981   0.758  1.00  0.00           C  
ATOM     16  CG  GLN A   2     -15.948  11.589   0.024  1.00  0.00           C  
ATOM     17  CD  GLN A   2     -15.557  12.033  -1.386  1.00  0.00           C  
ATOM     18  OE1 GLN A   2     -15.816  11.361  -2.372  1.00  0.00           O  
ATOM     19  NE2 GLN A   2     -14.922  13.201  -1.429  1.00  0.00           N  
ATOM     20  H   GLN A   2     -14.923  12.043   3.404  1.00  0.00           H  
ATOM     21  HA  GLN A   2     -16.022   9.755   1.986  1.00  0.00           H  
ATOM     22  HB3 GLN A   2     -14.315  10.186   0.153  1.00  0.00           H  
ATOM     23  HG3 GLN A   2     -16.329  12.442   0.585  1.00  0.00           H  
ATOM     24 HE21 GLN A   2     -14.738  13.701  -0.583  1.00  0.00           H  
ATOM     25 HE22 GLN A   2     -14.628  13.578  -2.307  1.00  0.00           H  
ATOM     26  N   VAL A   3     -13.810   8.441   2.310  1.00  0.00           N  
ATOM     27  CA  VAL A   3     -12.723   7.619   2.816  1.00  0.00           C  
ATOM     28  C   VAL A   3     -11.387   8.227   2.385  1.00  0.00           C  
ATOM     29  O   VAL A   3     -11.303   8.879   1.345  1.00  0.00           O  
ATOM     30  CB  VAL A   3     -12.900   6.172   2.348  1.00  0.00           C  
ATOM     31  CG1 VAL A   3     -11.544   5.488   2.160  1.00  0.00           C  
ATOM     32  CG2 VAL A   3     -13.781   5.386   3.319  1.00  0.00           C  
ATOM     33  H   VAL A   3     -14.369   8.012   1.600  1.00  0.00           H  
ATOM     34  HA  VAL A   3     -12.781   7.631   3.904  1.00  0.00           H  
ATOM     35  HB  VAL A   3     -13.402   6.192   1.381  1.00  0.00           H  
ATOM     36 HG11 VAL A   3     -10.983   5.531   3.094  1.00  0.00           H  
ATOM     37 HG12 VAL A   3     -11.699   4.447   1.877  1.00  0.00           H  
ATOM     38 HG13 VAL A   3     -10.984   5.998   1.377  1.00  0.00           H  
ATOM     39 HG21 VAL A   3     -14.739   5.893   3.434  1.00  0.00           H  
ATOM     40 HG22 VAL A   3     -13.947   4.382   2.929  1.00  0.00           H  
ATOM     41 HG23 VAL A   3     -13.287   5.322   4.289  1.00  0.00           H  
ATOM     42  N   ILE A   4     -10.375   7.993   3.207  1.00  0.00           N  
ATOM     43  CA  ILE A   4      -9.073   8.598   2.983  1.00  0.00           C  
ATOM     44  C   ILE A   4      -8.154   7.582   2.302  1.00  0.00           C  
ATOM     45  O   ILE A   4      -7.505   6.781   2.973  1.00  0.00           O  
ATOM     46  CB  ILE A   4      -8.509   9.158   4.290  1.00  0.00           C  
ATOM     47  CG1 ILE A   4      -9.491  10.140   4.934  1.00  0.00           C  
ATOM     48  CG2 ILE A   4      -7.133   9.789   4.068  1.00  0.00           C  
ATOM     49  CD1 ILE A   4      -9.448  11.498   4.234  1.00  0.00           C  
ATOM     50  H   ILE A   4     -10.433   7.404   4.013  1.00  0.00           H  
ATOM     51  HA  ILE A   4      -9.216   9.441   2.307  1.00  0.00           H  
ATOM     52  HB  ILE A   4      -8.376   8.331   4.987  1.00  0.00           H  
ATOM     53 HG13 ILE A   4      -9.248  10.262   5.990  1.00  0.00           H  
ATOM     54 HG21 ILE A   4      -7.172  10.455   3.207  1.00  0.00           H  
ATOM     55 HG22 ILE A   4      -6.846  10.357   4.953  1.00  0.00           H  
ATOM     56 HG23 ILE A   4      -6.399   9.003   3.887  1.00  0.00           H  
ATOM     57 HD11 ILE A   4      -9.567  11.358   3.161  1.00  0.00           H  
ATOM     58 HD12 ILE A   4     -10.255  12.128   4.611  1.00  0.00           H  
ATOM     59 HD13 ILE A   4      -8.490  11.979   4.433  1.00  0.00           H  
ATOM     60  N   ASN A   5      -8.127   7.648   0.980  1.00  0.00           N  
ATOM     61  CA  ASN A   5      -7.264   6.774   0.204  1.00  0.00           C  
ATOM     62  C   ASN A   5      -6.807   7.506  -1.060  1.00  0.00           C  
ATOM     63  O   ASN A   5      -6.573   6.881  -2.093  1.00  0.00           O  
ATOM     64  CB  ASN A   5      -8.007   5.508  -0.226  1.00  0.00           C  
ATOM     65  CG  ASN A   5      -9.169   5.844  -1.162  1.00  0.00           C  
ATOM     66  OD1 ASN A   5      -9.798   6.885  -1.064  1.00  0.00           O  
ATOM     67  ND2 ASN A   5      -9.419   4.908  -2.074  1.00  0.00           N  
ATOM     68  H   ASN A   5      -8.681   8.283   0.440  1.00  0.00           H  
ATOM     69  HA  ASN A   5      -6.434   6.529   0.866  1.00  0.00           H  
ATOM     70  HB3 ASN A   5      -8.383   4.986   0.654  1.00  0.00           H  
ATOM     71 HD21 ASN A   5      -8.873   4.070  -2.092  1.00  0.00           H  
ATOM     72 HD22 ASN A   5     -10.152   5.041  -2.740  1.00  0.00           H  
ATOM     73  N   THR A   6      -6.695   8.820  -0.936  1.00  0.00           N  
ATOM     74  CA  THR A   6      -6.117   9.625  -1.999  1.00  0.00           C  
ATOM     75  C   THR A   6      -4.640   9.903  -1.713  1.00  0.00           C  
ATOM     76  O   THR A   6      -4.193   9.797  -0.572  1.00  0.00           O  
ATOM     77  CB  THR A   6      -6.958  10.896  -2.141  1.00  0.00           C  
ATOM     78  OG1 THR A   6      -7.292  11.242  -0.799  1.00  0.00           O  
ATOM     79  CG2 THR A   6      -8.310  10.632  -2.806  1.00  0.00           C  
ATOM     80  H   THR A   6      -6.991   9.333  -0.131  1.00  0.00           H  
ATOM     81  HA  THR A   6      -6.162   9.054  -2.926  1.00  0.00           H  
ATOM     82  HB  THR A   6      -6.406  11.670  -2.672  1.00  0.00           H  
ATOM     83  HG1 THR A   6      -6.466  11.487  -0.293  1.00  0.00           H  
ATOM     84 HG21 THR A   6      -8.869   9.906  -2.217  1.00  0.00           H  
ATOM     85 HG22 THR A   6      -8.874  11.563  -2.865  1.00  0.00           H  
ATOM     86 HG23 THR A   6      -8.150  10.240  -3.810  1.00  0.00           H  
ATOM     87  N   PHE A   7      -3.921  10.253  -2.771  1.00  0.00           N  
ATOM     88  CA  PHE A   7      -2.494  10.498  -2.657  1.00  0.00           C  
ATOM     89  C   PHE A   7      -2.206  11.609  -1.646  1.00  0.00           C  
ATOM     90  O   PHE A   7      -1.431  11.416  -0.710  1.00  0.00           O  
ATOM     91  CB  PHE A   7      -2.006  10.942  -4.038  1.00  0.00           C  
ATOM     92  CG  PHE A   7      -1.653   9.786  -4.975  1.00  0.00           C  
ATOM     93  CD1 PHE A   7      -0.631   8.945  -4.665  1.00  0.00           C  
ATOM     94  CD2 PHE A   7      -2.364   9.599  -6.120  1.00  0.00           C  
ATOM     95  CE1 PHE A   7      -0.305   7.872  -5.535  1.00  0.00           C  
ATOM     96  CE2 PHE A   7      -2.037   8.525  -6.990  1.00  0.00           C  
ATOM     97  CZ  PHE A   7      -1.014   7.685  -6.680  1.00  0.00           C  
ATOM     98  H   PHE A   7      -4.299  10.370  -3.689  1.00  0.00           H  
ATOM     99  HA  PHE A   7      -2.033   9.570  -2.317  1.00  0.00           H  
ATOM    100  HB3 PHE A   7      -1.128  11.576  -3.914  1.00  0.00           H  
ATOM    101  HD1 PHE A   7      -0.061   9.095  -3.747  1.00  0.00           H  
ATOM    102  HD2 PHE A   7      -3.183  10.273  -6.370  1.00  0.00           H  
ATOM    103  HE1 PHE A   7       0.516   7.198  -5.286  1.00  0.00           H  
ATOM    104  HE2 PHE A   7      -2.606   8.376  -7.909  1.00  0.00           H  
ATOM    105  HZ  PHE A   7      -0.764   6.861  -7.348  1.00  0.00           H  
ATOM    106  N   ASP A   8      -2.846  12.748  -1.867  1.00  0.00           N  
ATOM    107  CA  ASP A   8      -2.565  13.930  -1.072  1.00  0.00           C  
ATOM    108  C   ASP A   8      -3.072  13.714   0.355  1.00  0.00           C  
ATOM    109  O   ASP A   8      -2.406  14.088   1.318  1.00  0.00           O  
ATOM    110  CB  ASP A   8      -3.273  15.160  -1.645  1.00  0.00           C  
ATOM    111  CG  ASP A   8      -2.948  16.480  -0.942  1.00  0.00           C  
ATOM    112  OD1 ASP A   8      -1.912  17.077  -1.308  1.00  0.00           O  
ATOM    113  OD2 ASP A   8      -3.742  16.861  -0.056  1.00  0.00           O  
ATOM    114  H   ASP A   8      -3.544  12.868  -2.573  1.00  0.00           H  
ATOM    115  HA  ASP A   8      -1.483  14.054  -1.115  1.00  0.00           H  
ATOM    116  HB3 ASP A   8      -4.350  14.995  -1.596  1.00  0.00           H  
ATOM    117  N   GLY A   9      -4.249  13.111   0.444  1.00  0.00           N  
ATOM    118  CA  GLY A   9      -4.921  12.969   1.724  1.00  0.00           C  
ATOM    119  C   GLY A   9      -4.152  12.020   2.646  1.00  0.00           C  
ATOM    120  O   GLY A   9      -3.989  12.298   3.833  1.00  0.00           O  
ATOM    121  H   GLY A   9      -4.741  12.724  -0.335  1.00  0.00           H  
ATOM    122  HA2 GLY A   9      -5.016  13.946   2.200  1.00  0.00           H  
ATOM    123  HA3 GLY A   9      -5.932  12.591   1.569  1.00  0.00           H  
ATOM    124  N   VAL A  10      -3.700  10.918   2.064  1.00  0.00           N  
ATOM    125  CA  VAL A  10      -2.992   9.905   2.827  1.00  0.00           C  
ATOM    126  C   VAL A  10      -1.617  10.442   3.226  1.00  0.00           C  
ATOM    127  O   VAL A  10      -1.142  10.184   4.331  1.00  0.00           O  
ATOM    128  CB  VAL A  10      -2.916   8.604   2.025  1.00  0.00           C  
ATOM    129  CG1 VAL A  10      -1.939   7.619   2.670  1.00  0.00           C  
ATOM    130  CG2 VAL A  10      -4.302   7.977   1.865  1.00  0.00           C  
ATOM    131  H   VAL A  10      -3.812  10.714   1.091  1.00  0.00           H  
ATOM    132  HA  VAL A  10      -3.569   9.711   3.731  1.00  0.00           H  
ATOM    133  HB  VAL A  10      -2.541   8.845   1.031  1.00  0.00           H  
ATOM    134 HG11 VAL A  10      -2.172   7.518   3.730  1.00  0.00           H  
ATOM    135 HG12 VAL A  10      -2.028   6.647   2.184  1.00  0.00           H  
ATOM    136 HG13 VAL A  10      -0.921   7.990   2.556  1.00  0.00           H  
ATOM    137 HG21 VAL A  10      -5.007   8.735   1.522  1.00  0.00           H  
ATOM    138 HG22 VAL A  10      -4.253   7.169   1.135  1.00  0.00           H  
ATOM    139 HG23 VAL A  10      -4.634   7.579   2.824  1.00  0.00           H  
ATOM    140  N   ALA A  11      -1.015  11.181   2.305  1.00  0.00           N  
ATOM    141  CA  ALA A  11       0.282  11.784   2.559  1.00  0.00           C  
ATOM    142  C   ALA A  11       0.191  12.675   3.801  1.00  0.00           C  
ATOM    143  O   ALA A  11       1.020  12.573   4.704  1.00  0.00           O  
ATOM    144  CB  ALA A  11       0.738  12.557   1.320  1.00  0.00           C  
ATOM    145  H   ALA A  11      -1.398  11.368   1.400  1.00  0.00           H  
ATOM    146  HA  ALA A  11       0.991  10.979   2.752  1.00  0.00           H  
ATOM    147  HB1 ALA A  11       0.019  13.345   1.099  1.00  0.00           H  
ATOM    148  HB2 ALA A  11       1.716  13.001   1.508  1.00  0.00           H  
ATOM    149  HB3 ALA A  11       0.805  11.877   0.471  1.00  0.00           H  
ATOM    150  N   ASP A  12      -0.823  13.526   3.806  1.00  0.00           N  
ATOM    151  CA  ASP A  12      -0.954  14.528   4.850  1.00  0.00           C  
ATOM    152  C   ASP A  12      -1.222  13.833   6.186  1.00  0.00           C  
ATOM    153  O   ASP A  12      -0.705  14.250   7.222  1.00  0.00           O  
ATOM    154  CB  ASP A  12      -2.126  15.470   4.565  1.00  0.00           C  
ATOM    155  CG  ASP A  12      -2.366  16.543   5.630  1.00  0.00           C  
ATOM    156  OD1 ASP A  12      -1.489  17.423   5.757  1.00  0.00           O  
ATOM    157  OD2 ASP A  12      -3.423  16.457   6.292  1.00  0.00           O  
ATOM    158  H   ASP A  12      -1.547  13.539   3.115  1.00  0.00           H  
ATOM    159  HA  ASP A  12      -0.011  15.072   4.844  1.00  0.00           H  
ATOM    160  HB3 ASP A  12      -3.033  14.876   4.457  1.00  0.00           H  
ATOM    161  N   TYR A  13      -2.030  12.784   6.121  1.00  0.00           N  
ATOM    162  CA  TYR A  13      -2.432  12.073   7.323  1.00  0.00           C  
ATOM    163  C   TYR A  13      -1.242  11.349   7.955  1.00  0.00           C  
ATOM    164  O   TYR A  13      -1.185  11.186   9.173  1.00  0.00           O  
ATOM    165  CB  TYR A  13      -3.464  11.038   6.874  1.00  0.00           C  
ATOM    166  CG  TYR A  13      -4.279  10.435   8.020  1.00  0.00           C  
ATOM    167  CD1 TYR A  13      -3.769   9.381   8.750  1.00  0.00           C  
ATOM    168  CD2 TYR A  13      -5.525  10.946   8.324  1.00  0.00           C  
ATOM    169  CE1 TYR A  13      -4.537   8.814   9.829  1.00  0.00           C  
ATOM    170  CE2 TYR A  13      -6.292  10.379   9.402  1.00  0.00           C  
ATOM    171  CZ  TYR A  13      -5.761   9.341  10.101  1.00  0.00           C  
ATOM    172  OH  TYR A  13      -6.485   8.805  11.120  1.00  0.00           O  
ATOM    173  H   TYR A  13      -2.407  12.421   5.270  1.00  0.00           H  
ATOM    174  HA  TYR A  13      -2.821  12.805   8.032  1.00  0.00           H  
ATOM    175  HB3 TYR A  13      -2.952  10.235   6.345  1.00  0.00           H  
ATOM    176  HD1 TYR A  13      -2.785   8.978   8.510  1.00  0.00           H  
ATOM    177  HD2 TYR A  13      -5.928  11.779   7.747  1.00  0.00           H  
ATOM    178  HE1 TYR A  13      -4.146   7.981  10.414  1.00  0.00           H  
ATOM    179  HE2 TYR A  13      -7.278  10.773   9.653  1.00  0.00           H  
ATOM    180  HH  TYR A  13      -7.321   9.336  11.262  1.00  0.00           H  
ATOM    181  N   LEU A  14      -0.319  10.934   7.099  1.00  0.00           N  
ATOM    182  CA  LEU A  14       0.907  10.309   7.564  1.00  0.00           C  
ATOM    183  C   LEU A  14       1.791  11.363   8.233  1.00  0.00           C  
ATOM    184  O   LEU A  14       2.285  11.154   9.340  1.00  0.00           O  
ATOM    185  CB  LEU A  14       1.596   9.564   6.419  1.00  0.00           C  
ATOM    186  CG  LEU A  14       0.906   8.286   5.937  1.00  0.00           C  
ATOM    187  CD1 LEU A  14       1.342   7.930   4.515  1.00  0.00           C  
ATOM    188  CD2 LEU A  14       1.142   7.134   6.916  1.00  0.00           C  
ATOM    189  H   LEU A  14      -0.399  11.019   6.106  1.00  0.00           H  
ATOM    190  HA  LEU A  14       0.630   9.565   8.312  1.00  0.00           H  
ATOM    191  HB3 LEU A  14       2.608   9.309   6.736  1.00  0.00           H  
ATOM    192  HG  LEU A  14      -0.168   8.470   5.909  1.00  0.00           H  
ATOM    193 HD11 LEU A  14       2.425   7.806   4.489  1.00  0.00           H  
ATOM    194 HD12 LEU A  14       0.862   7.001   4.210  1.00  0.00           H  
ATOM    195 HD13 LEU A  14       1.051   8.730   3.834  1.00  0.00           H  
ATOM    196 HD21 LEU A  14       1.959   6.511   6.553  1.00  0.00           H  
ATOM    197 HD22 LEU A  14       1.398   7.536   7.896  1.00  0.00           H  
ATOM    198 HD23 LEU A  14       0.235   6.533   6.996  1.00  0.00           H  
ATOM    199  N   GLN A  15       1.963  12.475   7.533  1.00  0.00           N  
ATOM    200  CA  GLN A  15       2.770  13.567   8.049  1.00  0.00           C  
ATOM    201  C   GLN A  15       2.273  13.985   9.435  1.00  0.00           C  
ATOM    202  O   GLN A  15       3.066  14.380  10.289  1.00  0.00           O  
ATOM    203  CB  GLN A  15       2.767  14.755   7.085  1.00  0.00           C  
ATOM    204  CG  GLN A  15       3.472  14.398   5.774  1.00  0.00           C  
ATOM    205  CD  GLN A  15       4.986  14.577   5.900  1.00  0.00           C  
ATOM    206  OE1 GLN A  15       5.514  15.675   5.852  1.00  0.00           O  
ATOM    207  NE2 GLN A  15       5.653  13.437   6.064  1.00  0.00           N  
ATOM    208  H   GLN A  15       1.564  12.635   6.630  1.00  0.00           H  
ATOM    209  HA  GLN A  15       3.782  13.170   8.123  1.00  0.00           H  
ATOM    210  HB3 GLN A  15       3.264  15.606   7.550  1.00  0.00           H  
ATOM    211  HG3 GLN A  15       3.094  15.030   4.970  1.00  0.00           H  
ATOM    212 HE21 GLN A  15       5.157  12.569   6.106  1.00  0.00           H  
ATOM    213 HE22 GLN A  15       6.649  13.448   6.145  1.00  0.00           H  
ATOM    214  N   THR A  16       0.965  13.882   9.615  1.00  0.00           N  
ATOM    215  CA  THR A  16       0.352  14.256  10.878  1.00  0.00           C  
ATOM    216  C   THR A  16       0.644  13.202  11.947  1.00  0.00           C  
ATOM    217  O   THR A  16       1.463  13.425  12.837  1.00  0.00           O  
ATOM    218  CB  THR A  16      -1.143  14.474  10.632  1.00  0.00           C  
ATOM    219  OG1 THR A  16      -1.188  15.565   9.716  1.00  0.00           O  
ATOM    220  CG2 THR A  16      -1.869  14.998  11.872  1.00  0.00           C  
ATOM    221  H   THR A  16       0.329  13.551   8.918  1.00  0.00           H  
ATOM    222  HA  THR A  16       0.804  15.189  11.217  1.00  0.00           H  
ATOM    223  HB  THR A  16      -1.612  13.563  10.261  1.00  0.00           H  
ATOM    224  HG1 THR A  16      -1.114  15.226   8.778  1.00  0.00           H  
ATOM    225 HG21 THR A  16      -1.796  14.264  12.674  1.00  0.00           H  
ATOM    226 HG22 THR A  16      -1.412  15.935  12.193  1.00  0.00           H  
ATOM    227 HG23 THR A  16      -2.919  15.171  11.632  1.00  0.00           H  
ATOM    228  N   TYR A  17      -0.040  12.074  11.823  1.00  0.00           N  
ATOM    229  CA  TYR A  17      -0.122  11.124  12.918  1.00  0.00           C  
ATOM    230  C   TYR A  17       0.997  10.084  12.827  1.00  0.00           C  
ATOM    231  O   TYR A  17       1.243   9.346  13.780  1.00  0.00           O  
ATOM    232  CB  TYR A  17      -1.470  10.418  12.765  1.00  0.00           C  
ATOM    233  CG  TYR A  17      -2.677  11.355  12.846  1.00  0.00           C  
ATOM    234  CD1 TYR A  17      -3.031  11.922  14.054  1.00  0.00           C  
ATOM    235  CD2 TYR A  17      -3.410  11.635  11.711  1.00  0.00           C  
ATOM    236  CE1 TYR A  17      -4.166  12.805  14.130  1.00  0.00           C  
ATOM    237  CE2 TYR A  17      -4.546  12.519  11.787  1.00  0.00           C  
ATOM    238  CZ  TYR A  17      -4.867  13.059  12.993  1.00  0.00           C  
ATOM    239  OH  TYR A  17      -5.939  13.893  13.065  1.00  0.00           O  
ATOM    240  H   TYR A  17      -0.532  11.807  10.994  1.00  0.00           H  
ATOM    241  HA  TYR A  17      -0.019  11.677  13.852  1.00  0.00           H  
ATOM    242  HB3 TYR A  17      -1.561   9.658  13.541  1.00  0.00           H  
ATOM    243  HD1 TYR A  17      -2.451  11.701  14.951  1.00  0.00           H  
ATOM    244  HD2 TYR A  17      -3.130  11.188  10.757  1.00  0.00           H  
ATOM    245  HE1 TYR A  17      -4.456  13.259  15.078  1.00  0.00           H  
ATOM    246  HE2 TYR A  17      -5.134  12.748  10.899  1.00  0.00           H  
ATOM    247  HH  TYR A  17      -6.312  14.050  12.150  1.00  0.00           H  
ATOM    248  N   HIS A  18       1.647  10.060  11.673  1.00  0.00           N  
ATOM    249  CA  HIS A  18       2.737   9.126  11.446  1.00  0.00           C  
ATOM    250  C   HIS A  18       2.200   7.695  11.475  1.00  0.00           C  
ATOM    251  O   HIS A  18       2.847   6.795  12.011  1.00  0.00           O  
ATOM    252  CB  HIS A  18       3.867   9.357  12.452  1.00  0.00           C  
ATOM    253  CG  HIS A  18       4.264  10.805  12.608  1.00  0.00           C  
ATOM    254  ND1 HIS A  18       4.468  11.398  13.842  1.00  0.00           N  
ATOM    255  CD2 HIS A  18       4.494  11.772  11.674  1.00  0.00           C  
ATOM    256  CE1 HIS A  18       4.804  12.665  13.648  1.00  0.00           C  
ATOM    257  NE2 HIS A  18       4.820  12.895  12.303  1.00  0.00           N  
ATOM    258  H   HIS A  18       1.439  10.662  10.902  1.00  0.00           H  
ATOM    259  HA  HIS A  18       3.129   9.339  10.451  1.00  0.00           H  
ATOM    260  HB3 HIS A  18       4.739   8.782  12.140  1.00  0.00           H  
ATOM    261  HD1 HIS A  18       4.378  10.947  14.730  1.00  0.00           H  
ATOM    262  HD2 HIS A  18       4.422  11.644  10.594  1.00  0.00           H  
ATOM    263  HE1 HIS A  18       5.030  13.394  14.425  1.00  0.00           H  
ATOM    264  N   LYS A  19       1.022   7.526  10.893  1.00  0.00           N  
ATOM    265  CA  LYS A  19       0.481   6.196  10.670  1.00  0.00           C  
ATOM    266  C   LYS A  19      -0.625   6.270   9.615  1.00  0.00           C  
ATOM    267  O   LYS A  19      -1.062   7.359   9.244  1.00  0.00           O  
ATOM    268  CB  LYS A  19       0.028   5.572  11.992  1.00  0.00           C  
ATOM    269  CG  LYS A  19      -0.889   6.525  12.761  1.00  0.00           C  
ATOM    270  CD  LYS A  19      -1.544   5.816  13.948  1.00  0.00           C  
ATOM    271  CE  LYS A  19      -0.531   5.570  15.067  1.00  0.00           C  
ATOM    272  NZ  LYS A  19      -1.208   5.036  16.271  1.00  0.00           N  
ATOM    273  H   LYS A  19       0.443   8.277  10.576  1.00  0.00           H  
ATOM    274  HA  LYS A  19       1.288   5.575  10.280  1.00  0.00           H  
ATOM    275  HB3 LYS A  19       0.900   5.330  12.601  1.00  0.00           H  
ATOM    276  HG3 LYS A  19      -1.659   6.913  12.094  1.00  0.00           H  
ATOM    277  HD3 LYS A  19      -1.967   4.866  13.620  1.00  0.00           H  
ATOM    278  HE3 LYS A  19      -0.018   6.500  15.314  1.00  0.00           H  
ATOM    279  HZ1 LYS A  19      -1.675   4.183  16.040  1.00  0.00           H  
ATOM    280  HZ2 LYS A  19      -0.529   4.862  16.985  1.00  0.00           H  
ATOM    281  HZ3 LYS A  19      -1.875   5.703  16.601  1.00  0.00           H  
ATOM    282  N   LEU A  20      -1.046   5.098   9.162  1.00  0.00           N  
ATOM    283  CA  LEU A  20      -2.164   5.013   8.237  1.00  0.00           C  
ATOM    284  C   LEU A  20      -3.442   5.465   8.946  1.00  0.00           C  
ATOM    285  O   LEU A  20      -3.448   5.656  10.162  1.00  0.00           O  
ATOM    286  CB  LEU A  20      -2.257   3.607   7.639  1.00  0.00           C  
ATOM    287  CG  LEU A  20      -1.091   3.181   6.744  1.00  0.00           C  
ATOM    288  CD1 LEU A  20      -1.131   1.676   6.473  1.00  0.00           C  
ATOM    289  CD2 LEU A  20      -1.068   3.996   5.449  1.00  0.00           C  
ATOM    290  H   LEU A  20      -0.638   4.222   9.415  1.00  0.00           H  
ATOM    291  HA  LEU A  20      -1.963   5.700   7.416  1.00  0.00           H  
ATOM    292  HB3 LEU A  20      -3.178   3.540   7.060  1.00  0.00           H  
ATOM    293  HG  LEU A  20      -0.161   3.389   7.271  1.00  0.00           H  
ATOM    294 HD11 LEU A  20      -2.122   1.396   6.118  1.00  0.00           H  
ATOM    295 HD12 LEU A  20      -0.389   1.424   5.714  1.00  0.00           H  
ATOM    296 HD13 LEU A  20      -0.907   1.135   7.392  1.00  0.00           H  
ATOM    297 HD21 LEU A  20      -0.312   3.590   4.778  1.00  0.00           H  
ATOM    298 HD22 LEU A  20      -2.046   3.943   4.969  1.00  0.00           H  
ATOM    299 HD23 LEU A  20      -0.832   5.035   5.678  1.00  0.00           H  
ATOM    300  N   PRO A  21      -4.522   5.626   8.136  1.00  0.00           N  
ATOM    301  CA  PRO A  21      -5.872   5.427   8.638  1.00  0.00           C  
ATOM    302  C   PRO A  21      -6.178   3.937   8.808  1.00  0.00           C  
ATOM    303  O   PRO A  21      -5.688   3.107   8.045  1.00  0.00           O  
ATOM    304  CB  PRO A  21      -6.774   6.107   7.622  1.00  0.00           C  
ATOM    305  CG  PRO A  21      -5.941   6.256   6.358  1.00  0.00           C  
ATOM    306  CD  PRO A  21      -4.489   6.001   6.725  1.00  0.00           C  
ATOM    307  HA  PRO A  21      -5.967   5.830   9.548  1.00  0.00           H  
ATOM    308  HB3 PRO A  21      -7.109   7.078   7.986  1.00  0.00           H  
ATOM    309  HG3 PRO A  21      -6.060   7.255   5.940  1.00  0.00           H  
ATOM    310  HD3 PRO A  21      -3.879   6.890   6.567  1.00  0.00           H  
ATOM    311  N   ASP A  22      -6.989   3.644   9.814  1.00  0.00           N  
ATOM    312  CA  ASP A  22      -7.444   2.282  10.037  1.00  0.00           C  
ATOM    313  C   ASP A  22      -8.621   1.984   9.105  1.00  0.00           C  
ATOM    314  O   ASP A  22      -9.681   1.553   9.557  1.00  0.00           O  
ATOM    315  CB  ASP A  22      -7.921   2.089  11.478  1.00  0.00           C  
ATOM    316  CG  ASP A  22      -9.040   3.034  11.920  1.00  0.00           C  
ATOM    317  OD1 ASP A  22      -8.839   4.259  11.777  1.00  0.00           O  
ATOM    318  OD2 ASP A  22     -10.071   2.509  12.393  1.00  0.00           O  
ATOM    319  H   ASP A  22      -7.334   4.317  10.469  1.00  0.00           H  
ATOM    320  HA  ASP A  22      -6.579   1.654   9.829  1.00  0.00           H  
ATOM    321  HB3 ASP A  22      -7.070   2.219  12.146  1.00  0.00           H  
ATOM    322  N   ASN A  23      -8.394   2.225   7.822  1.00  0.00           N  
ATOM    323  CA  ASN A  23      -9.218   1.618   6.790  1.00  0.00           C  
ATOM    324  C   ASN A  23      -8.373   0.628   5.986  1.00  0.00           C  
ATOM    325  O   ASN A  23      -8.896  -0.103   5.147  1.00  0.00           O  
ATOM    326  CB  ASN A  23      -9.757   2.674   5.823  1.00  0.00           C  
ATOM    327  CG  ASN A  23      -8.613   3.435   5.149  1.00  0.00           C  
ATOM    328  OD1 ASN A  23      -7.539   3.608   5.700  1.00  0.00           O  
ATOM    329  ND2 ASN A  23      -8.904   3.878   3.929  1.00  0.00           N  
ATOM    330  H   ASN A  23      -7.667   2.821   7.485  1.00  0.00           H  
ATOM    331  HA  ASN A  23     -10.034   1.131   7.324  1.00  0.00           H  
ATOM    332  HB3 ASN A  23     -10.396   3.374   6.362  1.00  0.00           H  
ATOM    333 HD21 ASN A  23      -9.755   3.597   3.485  1.00  0.00           H  
ATOM    334 HD22 ASN A  23      -8.271   4.491   3.456  1.00  0.00           H  
ATOM    335  N   TYR A  24      -7.079   0.637   6.270  1.00  0.00           N  
ATOM    336  CA  TYR A  24      -6.147  -0.208   5.543  1.00  0.00           C  
ATOM    337  C   TYR A  24      -5.820  -1.474   6.337  1.00  0.00           C  
ATOM    338  O   TYR A  24      -5.605  -1.415   7.547  1.00  0.00           O  
ATOM    339  CB  TYR A  24      -4.869   0.618   5.376  1.00  0.00           C  
ATOM    340  CG  TYR A  24      -4.969   1.709   4.307  1.00  0.00           C  
ATOM    341  CD1 TYR A  24      -5.147   1.362   2.984  1.00  0.00           C  
ATOM    342  CD2 TYR A  24      -4.880   3.037   4.667  1.00  0.00           C  
ATOM    343  CE1 TYR A  24      -5.241   2.388   1.978  1.00  0.00           C  
ATOM    344  CE2 TYR A  24      -4.974   4.064   3.661  1.00  0.00           C  
ATOM    345  CZ  TYR A  24      -5.149   3.688   2.366  1.00  0.00           C  
ATOM    346  OH  TYR A  24      -5.238   4.657   1.416  1.00  0.00           O  
ATOM    347  H   TYR A  24      -6.666   1.207   6.981  1.00  0.00           H  
ATOM    348  HA  TYR A  24      -6.614  -0.490   4.599  1.00  0.00           H  
ATOM    349  HB3 TYR A  24      -4.047  -0.051   5.124  1.00  0.00           H  
ATOM    350  HD1 TYR A  24      -5.217   0.312   2.699  1.00  0.00           H  
ATOM    351  HD2 TYR A  24      -4.740   3.311   5.713  1.00  0.00           H  
ATOM    352  HE1 TYR A  24      -5.382   2.129   0.929  1.00  0.00           H  
ATOM    353  HE2 TYR A  24      -4.906   5.117   3.932  1.00  0.00           H  
ATOM    354  HH  TYR A  24      -5.075   4.265   0.511  1.00  0.00           H  
ATOM    355  N   ILE A  25      -5.794  -2.591   5.625  1.00  0.00           N  
ATOM    356  CA  ILE A  25      -5.385  -3.851   6.222  1.00  0.00           C  
ATOM    357  C   ILE A  25      -4.051  -4.288   5.617  1.00  0.00           C  
ATOM    358  O   ILE A  25      -3.456  -3.559   4.824  1.00  0.00           O  
ATOM    359  CB  ILE A  25      -6.495  -4.895   6.084  1.00  0.00           C  
ATOM    360  CG1 ILE A  25      -6.763  -5.218   4.613  1.00  0.00           C  
ATOM    361  CG2 ILE A  25      -7.764  -4.446   6.813  1.00  0.00           C  
ATOM    362  CD1 ILE A  25      -7.740  -6.387   4.477  1.00  0.00           C  
ATOM    363  H   ILE A  25      -6.045  -2.644   4.658  1.00  0.00           H  
ATOM    364  HA  ILE A  25      -5.241  -3.674   7.288  1.00  0.00           H  
ATOM    365  HB  ILE A  25      -6.159  -5.816   6.560  1.00  0.00           H  
ATOM    366 HG13 ILE A  25      -5.826  -5.462   4.114  1.00  0.00           H  
ATOM    367 HG21 ILE A  25      -7.496  -4.029   7.783  1.00  0.00           H  
ATOM    368 HG22 ILE A  25      -8.276  -3.689   6.219  1.00  0.00           H  
ATOM    369 HG23 ILE A  25      -8.423  -5.304   6.955  1.00  0.00           H  
ATOM    370 HD11 ILE A  25      -7.342  -7.256   5.002  1.00  0.00           H  
ATOM    371 HD12 ILE A  25      -8.701  -6.110   4.910  1.00  0.00           H  
ATOM    372 HD13 ILE A  25      -7.873  -6.630   3.423  1.00  0.00           H  
ATOM    373  N   THR A  26      -3.619  -5.476   6.014  1.00  0.00           N  
ATOM    374  CA  THR A  26      -2.514  -6.135   5.337  1.00  0.00           C  
ATOM    375  C   THR A  26      -3.026  -7.306   4.495  1.00  0.00           C  
ATOM    376  O   THR A  26      -4.159  -7.751   4.669  1.00  0.00           O  
ATOM    377  CB  THR A  26      -1.490  -6.550   6.396  1.00  0.00           C  
ATOM    378  OG1 THR A  26      -2.251  -7.301   7.339  1.00  0.00           O  
ATOM    379  CG2 THR A  26      -0.968  -5.359   7.202  1.00  0.00           C  
ATOM    380  H   THR A  26      -4.009  -5.987   6.780  1.00  0.00           H  
ATOM    381  HA  THR A  26      -2.058  -5.423   4.649  1.00  0.00           H  
ATOM    382  HB  THR A  26      -0.669  -7.106   5.946  1.00  0.00           H  
ATOM    383  HG1 THR A  26      -1.732  -8.102   7.636  1.00  0.00           H  
ATOM    384 HG21 THR A  26      -0.549  -4.616   6.523  1.00  0.00           H  
ATOM    385 HG22 THR A  26      -1.787  -4.914   7.767  1.00  0.00           H  
ATOM    386 HG23 THR A  26      -0.194  -5.699   7.891  1.00  0.00           H  
ATOM    387  N   LYS A  27      -2.166  -7.771   3.601  1.00  0.00           N  
ATOM    388  CA  LYS A  27      -2.483  -8.937   2.793  1.00  0.00           C  
ATOM    389  C   LYS A  27      -2.741 -10.133   3.712  1.00  0.00           C  
ATOM    390  O   LYS A  27      -3.572 -10.987   3.406  1.00  0.00           O  
ATOM    391  CB  LYS A  27      -1.386  -9.184   1.756  1.00  0.00           C  
ATOM    392  CG  LYS A  27      -1.507  -8.204   0.586  1.00  0.00           C  
ATOM    393  CD  LYS A  27      -0.478  -8.519  -0.501  1.00  0.00           C  
ATOM    394  CE  LYS A  27       0.898  -7.962  -0.132  1.00  0.00           C  
ATOM    395  NZ  LYS A  27       1.882  -8.264  -1.195  1.00  0.00           N  
ATOM    396  H   LYS A  27      -1.269  -7.366   3.425  1.00  0.00           H  
ATOM    397  HA  LYS A  27      -3.400  -8.717   2.248  1.00  0.00           H  
ATOM    398  HB3 LYS A  27      -1.454 -10.207   1.386  1.00  0.00           H  
ATOM    399  HG3 LYS A  27      -1.363  -7.185   0.945  1.00  0.00           H  
ATOM    400  HD3 LYS A  27      -0.804  -8.091  -1.450  1.00  0.00           H  
ATOM    401  HE3 LYS A  27       1.230  -8.394   0.813  1.00  0.00           H  
ATOM    402  HZ1 LYS A  27       1.964  -9.255  -1.302  1.00  0.00           H  
ATOM    403  HZ2 LYS A  27       1.576  -7.859  -2.057  1.00  0.00           H  
ATOM    404  HZ3 LYS A  27       2.772  -7.882  -0.944  1.00  0.00           H  
ATOM    405  N   SER A  28      -2.013 -10.157   4.819  1.00  0.00           N  
ATOM    406  CA  SER A  28      -2.194 -11.202   5.812  1.00  0.00           C  
ATOM    407  C   SER A  28      -3.639 -11.202   6.313  1.00  0.00           C  
ATOM    408  O   SER A  28      -4.345 -12.202   6.185  1.00  0.00           O  
ATOM    409  CB  SER A  28      -1.226 -11.023   6.983  1.00  0.00           C  
ATOM    410  OG  SER A  28      -1.547  -9.880   7.772  1.00  0.00           O  
ATOM    411  H   SER A  28      -1.312  -9.479   5.042  1.00  0.00           H  
ATOM    412  HA  SER A  28      -1.969 -12.134   5.293  1.00  0.00           H  
ATOM    413  HB3 SER A  28      -0.210 -10.927   6.602  1.00  0.00           H  
ATOM    414  HG  SER A  28      -1.131  -9.961   8.677  1.00  0.00           H  
ATOM    415  N   GLU A  29      -4.038 -10.069   6.873  1.00  0.00           N  
ATOM    416  CA  GLU A  29      -5.353  -9.957   7.481  1.00  0.00           C  
ATOM    417  C   GLU A  29      -6.441 -10.285   6.457  1.00  0.00           C  
ATOM    418  O   GLU A  29      -7.354 -11.059   6.740  1.00  0.00           O  
ATOM    419  CB  GLU A  29      -5.564  -8.564   8.078  1.00  0.00           C  
ATOM    420  CG  GLU A  29      -4.735  -8.381   9.351  1.00  0.00           C  
ATOM    421  CD  GLU A  29      -4.743  -6.920   9.806  1.00  0.00           C  
ATOM    422  OE1 GLU A  29      -4.359  -6.066   8.978  1.00  0.00           O  
ATOM    423  OE2 GLU A  29      -5.134  -6.691  10.970  1.00  0.00           O  
ATOM    424  H   GLU A  29      -3.481  -9.240   6.916  1.00  0.00           H  
ATOM    425  HA  GLU A  29      -5.366 -10.695   8.283  1.00  0.00           H  
ATOM    426  HB3 GLU A  29      -6.621  -8.417   8.304  1.00  0.00           H  
ATOM    427  HG3 GLU A  29      -3.710  -8.704   9.170  1.00  0.00           H  
ATOM    428  N   ALA A  30      -6.308  -9.680   5.285  1.00  0.00           N  
ATOM    429  CA  ALA A  30      -7.229  -9.950   4.194  1.00  0.00           C  
ATOM    430  C   ALA A  30      -7.418 -11.461   4.054  1.00  0.00           C  
ATOM    431  O   ALA A  30      -8.541 -11.959   4.115  1.00  0.00           O  
ATOM    432  CB  ALA A  30      -6.703  -9.306   2.910  1.00  0.00           C  
ATOM    433  H   ALA A  30      -5.588  -9.018   5.076  1.00  0.00           H  
ATOM    434  HA  ALA A  30      -8.187  -9.494   4.449  1.00  0.00           H  
ATOM    435  HB1 ALA A  30      -5.756  -9.770   2.634  1.00  0.00           H  
ATOM    436  HB2 ALA A  30      -7.427  -9.450   2.108  1.00  0.00           H  
ATOM    437  HB3 ALA A  30      -6.551  -8.239   3.074  1.00  0.00           H  
ATOM    438  N   GLN A  31      -6.302 -12.150   3.868  1.00  0.00           N  
ATOM    439  CA  GLN A  31      -6.342 -13.562   3.529  1.00  0.00           C  
ATOM    440  C   GLN A  31      -7.065 -14.352   4.622  1.00  0.00           C  
ATOM    441  O   GLN A  31      -7.875 -15.229   4.327  1.00  0.00           O  
ATOM    442  CB  GLN A  31      -4.932 -14.111   3.298  1.00  0.00           C  
ATOM    443  CG  GLN A  31      -4.534 -13.999   1.825  1.00  0.00           C  
ATOM    444  CD  GLN A  31      -3.283 -14.828   1.530  1.00  0.00           C  
ATOM    445  OE1 GLN A  31      -2.581 -15.279   2.422  1.00  0.00           O  
ATOM    446  NE2 GLN A  31      -3.043 -15.004   0.234  1.00  0.00           N  
ATOM    447  H   GLN A  31      -5.384 -11.760   3.946  1.00  0.00           H  
ATOM    448  HA  GLN A  31      -6.904 -13.621   2.597  1.00  0.00           H  
ATOM    449  HB3 GLN A  31      -4.888 -15.154   3.612  1.00  0.00           H  
ATOM    450  HG3 GLN A  31      -4.350 -12.954   1.573  1.00  0.00           H  
ATOM    451 HE21 GLN A  31      -3.653 -14.599  -0.446  1.00  0.00           H  
ATOM    452 HE22 GLN A  31      -2.252 -15.541  -0.059  1.00  0.00           H  
ATOM    453  N   ALA A  32      -6.746 -14.011   5.862  1.00  0.00           N  
ATOM    454  CA  ALA A  32      -7.385 -14.648   7.001  1.00  0.00           C  
ATOM    455  C   ALA A  32      -8.905 -14.530   6.860  1.00  0.00           C  
ATOM    456  O   ALA A  32      -9.636 -15.463   7.186  1.00  0.00           O  
ATOM    457  CB  ALA A  32      -6.869 -14.016   8.296  1.00  0.00           C  
ATOM    458  H   ALA A  32      -6.067 -13.315   6.094  1.00  0.00           H  
ATOM    459  HA  ALA A  32      -7.109 -15.702   6.990  1.00  0.00           H  
ATOM    460  HB1 ALA A  32      -7.150 -12.963   8.323  1.00  0.00           H  
ATOM    461  HB2 ALA A  32      -7.307 -14.531   9.151  1.00  0.00           H  
ATOM    462  HB3 ALA A  32      -5.784 -14.104   8.336  1.00  0.00           H  
ATOM    463  N   LEU A  33      -9.334 -13.375   6.373  1.00  0.00           N  
ATOM    464  CA  LEU A  33     -10.753 -13.073   6.302  1.00  0.00           C  
ATOM    465  C   LEU A  33     -11.380 -13.854   5.145  1.00  0.00           C  
ATOM    466  O   LEU A  33     -12.602 -13.962   5.054  1.00  0.00           O  
ATOM    467  CB  LEU A  33     -10.977 -11.562   6.216  1.00  0.00           C  
ATOM    468  CG  LEU A  33     -10.810 -10.784   7.523  1.00  0.00           C  
ATOM    469  CD1 LEU A  33     -10.323  -9.359   7.254  1.00  0.00           C  
ATOM    470  CD2 LEU A  33     -12.103 -10.803   8.340  1.00  0.00           C  
ATOM    471  H   LEU A  33      -8.731 -12.654   6.030  1.00  0.00           H  
ATOM    472  HA  LEU A  33     -11.206 -13.413   7.233  1.00  0.00           H  
ATOM    473  HB3 LEU A  33     -11.983 -11.384   5.836  1.00  0.00           H  
ATOM    474  HG  LEU A  33     -10.044 -11.279   8.120  1.00  0.00           H  
ATOM    475 HD11 LEU A  33      -9.351  -9.394   6.762  1.00  0.00           H  
ATOM    476 HD12 LEU A  33     -11.038  -8.846   6.611  1.00  0.00           H  
ATOM    477 HD13 LEU A  33     -10.234  -8.822   8.198  1.00  0.00           H  
ATOM    478 HD21 LEU A  33     -11.944 -10.279   9.282  1.00  0.00           H  
ATOM    479 HD22 LEU A  33     -12.896 -10.310   7.778  1.00  0.00           H  
ATOM    480 HD23 LEU A  33     -12.390 -11.835   8.543  1.00  0.00           H  
ATOM    481  N   GLY A  34     -10.514 -14.380   4.290  1.00  0.00           N  
ATOM    482  CA  GLY A  34     -10.957 -15.254   3.219  1.00  0.00           C  
ATOM    483  C   GLY A  34     -10.896 -14.540   1.868  1.00  0.00           C  
ATOM    484  O   GLY A  34     -11.315 -15.090   0.850  1.00  0.00           O  
ATOM    485  H   GLY A  34      -9.528 -14.217   4.323  1.00  0.00           H  
ATOM    486  HA2 GLY A  34     -10.333 -16.147   3.191  1.00  0.00           H  
ATOM    487  HA3 GLY A  34     -11.978 -15.585   3.413  1.00  0.00           H  
ATOM    488  N   TRP A  35     -10.370 -13.324   1.900  1.00  0.00           N  
ATOM    489  CA  TRP A  35      -9.957 -12.654   0.679  1.00  0.00           C  
ATOM    490  C   TRP A  35      -9.183 -13.661  -0.175  1.00  0.00           C  
ATOM    491  O   TRP A  35      -8.333 -14.390   0.336  1.00  0.00           O  
ATOM    492  CB  TRP A  35      -9.151 -11.392   0.991  1.00  0.00           C  
ATOM    493  CG  TRP A  35      -8.407 -10.814  -0.214  1.00  0.00           C  
ATOM    494  CD1 TRP A  35      -8.927 -10.298  -1.336  1.00  0.00           C  
ATOM    495  CD2 TRP A  35      -6.975 -10.714  -0.373  1.00  0.00           C  
ATOM    496  NE1 TRP A  35      -7.941  -9.875  -2.203  1.00  0.00           N  
ATOM    497  CE2 TRP A  35      -6.717 -10.136  -1.599  1.00  0.00           C  
ATOM    498  CE3 TRP A  35      -5.935 -11.098   0.490  1.00  0.00           C  
ATOM    499  CZ2 TRP A  35      -5.422  -9.890  -2.073  1.00  0.00           C  
ATOM    500  CZ3 TRP A  35      -4.647 -10.847   0.003  1.00  0.00           C  
ATOM    501  CH2 TRP A  35      -4.369 -10.266  -1.229  1.00  0.00           C  
ATOM    502  H   TRP A  35     -10.224 -12.800   2.739  1.00  0.00           H  
ATOM    503  HA  TRP A  35     -10.857 -12.334   0.153  1.00  0.00           H  
ATOM    504  HB3 TRP A  35      -8.430 -11.619   1.776  1.00  0.00           H  
ATOM    505  HD1 TRP A  35      -9.996 -10.223  -1.538  1.00  0.00           H  
ATOM    506  HE1 TRP A  35      -8.094  -9.420  -3.181  1.00  0.00           H  
ATOM    507  HE3 TRP A  35      -6.114 -11.557   1.463  1.00  0.00           H  
ATOM    508  HZ2 TRP A  35      -5.243  -9.432  -3.045  1.00  0.00           H  
ATOM    509  HZ3 TRP A  35      -3.802 -11.127   0.632  1.00  0.00           H  
ATOM    510  HH2 TRP A  35      -3.336 -10.103  -1.538  1.00  0.00           H  
ATOM    511  N   VAL A  36      -9.505 -13.670  -1.460  1.00  0.00           N  
ATOM    512  CA  VAL A  36      -8.626 -14.271  -2.447  1.00  0.00           C  
ATOM    513  C   VAL A  36      -8.308 -13.242  -3.534  1.00  0.00           C  
ATOM    514  O   VAL A  36      -9.186 -12.851  -4.301  1.00  0.00           O  
ATOM    515  CB  VAL A  36      -9.257 -15.550  -3.001  1.00  0.00           C  
ATOM    516  CG1 VAL A  36      -8.183 -16.562  -3.404  1.00  0.00           C  
ATOM    517  CG2 VAL A  36     -10.235 -16.159  -1.995  1.00  0.00           C  
ATOM    518  H   VAL A  36     -10.348 -13.277  -1.828  1.00  0.00           H  
ATOM    519  HA  VAL A  36      -7.700 -14.544  -1.941  1.00  0.00           H  
ATOM    520  HB  VAL A  36      -9.819 -15.286  -3.897  1.00  0.00           H  
ATOM    521 HG11 VAL A  36      -8.647 -17.396  -3.930  1.00  0.00           H  
ATOM    522 HG12 VAL A  36      -7.455 -16.081  -4.057  1.00  0.00           H  
ATOM    523 HG13 VAL A  36      -7.679 -16.933  -2.510  1.00  0.00           H  
ATOM    524 HG21 VAL A  36     -11.106 -15.512  -1.898  1.00  0.00           H  
ATOM    525 HG22 VAL A  36     -10.550 -17.142  -2.343  1.00  0.00           H  
ATOM    526 HG23 VAL A  36      -9.745 -16.258  -1.026  1.00  0.00           H  
ATOM    527  N   ALA A  37      -7.048 -12.833  -3.567  1.00  0.00           N  
ATOM    528  CA  ALA A  37      -6.560 -11.995  -4.649  1.00  0.00           C  
ATOM    529  C   ALA A  37      -7.014 -12.583  -5.986  1.00  0.00           C  
ATOM    530  O   ALA A  37      -7.332 -11.845  -6.918  1.00  0.00           O  
ATOM    531  CB  ALA A  37      -5.038 -11.871  -4.554  1.00  0.00           C  
ATOM    532  H   ALA A  37      -6.367 -13.064  -2.871  1.00  0.00           H  
ATOM    533  HA  ALA A  37      -7.001 -11.006  -4.528  1.00  0.00           H  
ATOM    534  HB1 ALA A  37      -4.711 -10.984  -5.095  1.00  0.00           H  
ATOM    535  HB2 ALA A  37      -4.746 -11.786  -3.507  1.00  0.00           H  
ATOM    536  HB3 ALA A  37      -4.573 -12.755  -4.990  1.00  0.00           H  
ATOM    537  N   SER A  38      -7.030 -13.907  -6.041  1.00  0.00           N  
ATOM    538  CA  SER A  38      -7.314 -14.602  -7.284  1.00  0.00           C  
ATOM    539  C   SER A  38      -8.807 -14.508  -7.608  1.00  0.00           C  
ATOM    540  O   SER A  38      -9.208 -14.680  -8.757  1.00  0.00           O  
ATOM    541  CB  SER A  38      -6.880 -16.068  -7.207  1.00  0.00           C  
ATOM    542  OG  SER A  38      -7.044 -16.739  -8.453  1.00  0.00           O  
ATOM    543  H   SER A  38      -6.854 -14.500  -5.254  1.00  0.00           H  
ATOM    544  HA  SER A  38      -6.725 -14.088  -8.043  1.00  0.00           H  
ATOM    545  HB3 SER A  38      -7.462 -16.579  -6.441  1.00  0.00           H  
ATOM    546  HG  SER A  38      -6.767 -17.696  -8.365  1.00  0.00           H  
ATOM    547  N   LYS A  39      -9.587 -14.234  -6.573  1.00  0.00           N  
ATOM    548  CA  LYS A  39     -11.025 -14.099  -6.736  1.00  0.00           C  
ATOM    549  C   LYS A  39     -11.391 -12.614  -6.786  1.00  0.00           C  
ATOM    550  O   LYS A  39     -12.523 -12.260  -7.111  1.00  0.00           O  
ATOM    551  CB  LYS A  39     -11.763 -14.877  -5.645  1.00  0.00           C  
ATOM    552  CG  LYS A  39     -11.460 -16.373  -5.739  1.00  0.00           C  
ATOM    553  CD  LYS A  39     -12.290 -17.166  -4.727  1.00  0.00           C  
ATOM    554  CE  LYS A  39     -13.657 -17.534  -5.307  1.00  0.00           C  
ATOM    555  NZ  LYS A  39     -13.549 -18.737  -6.162  1.00  0.00           N  
ATOM    556  H   LYS A  39      -9.254 -14.106  -5.639  1.00  0.00           H  
ATOM    557  HA  LYS A  39     -11.290 -14.553  -7.691  1.00  0.00           H  
ATOM    558  HB3 LYS A  39     -12.837 -14.713  -5.739  1.00  0.00           H  
ATOM    559  HG3 LYS A  39     -10.398 -16.545  -5.557  1.00  0.00           H  
ATOM    560  HD3 LYS A  39     -12.423 -16.576  -3.818  1.00  0.00           H  
ATOM    561  HE3 LYS A  39     -14.047 -16.701  -5.890  1.00  0.00           H  
ATOM    562  HZ1 LYS A  39     -13.203 -19.503  -5.619  1.00  0.00           H  
ATOM    563  HZ2 LYS A  39     -14.451 -18.969  -6.527  1.00  0.00           H  
ATOM    564  HZ3 LYS A  39     -12.921 -18.555  -6.918  1.00  0.00           H  
ATOM    565  N   GLY A  40     -10.410 -11.784  -6.461  1.00  0.00           N  
ATOM    566  CA  GLY A  40     -10.494 -10.368  -6.775  1.00  0.00           C  
ATOM    567  C   GLY A  40     -11.337  -9.624  -5.737  1.00  0.00           C  
ATOM    568  O   GLY A  40     -11.669  -8.455  -5.924  1.00  0.00           O  
ATOM    569  H   GLY A  40      -9.573 -12.065  -5.992  1.00  0.00           H  
ATOM    570  HA2 GLY A  40      -9.492  -9.940  -6.808  1.00  0.00           H  
ATOM    571  HA3 GLY A  40     -10.930 -10.236  -7.765  1.00  0.00           H  
ATOM    572  N   ASN A  41     -11.660 -10.334  -4.666  1.00  0.00           N  
ATOM    573  CA  ASN A  41     -12.905 -10.094  -3.956  1.00  0.00           C  
ATOM    574  C   ASN A  41     -12.608  -9.357  -2.649  1.00  0.00           C  
ATOM    575  O   ASN A  41     -13.237  -9.624  -1.626  1.00  0.00           O  
ATOM    576  CB  ASN A  41     -13.603 -11.411  -3.609  1.00  0.00           C  
ATOM    577  CG  ASN A  41     -12.744 -12.255  -2.664  1.00  0.00           C  
ATOM    578  OD1 ASN A  41     -11.567 -12.485  -2.892  1.00  0.00           O  
ATOM    579  ND2 ASN A  41     -13.396 -12.701  -1.595  1.00  0.00           N  
ATOM    580  H   ASN A  41     -11.088 -11.060  -4.283  1.00  0.00           H  
ATOM    581  HA  ASN A  41     -13.514  -9.504  -4.639  1.00  0.00           H  
ATOM    582  HB3 ASN A  41     -13.804 -11.972  -4.521  1.00  0.00           H  
ATOM    583 HD21 ASN A  41     -14.390 -12.609  -1.540  1.00  0.00           H  
ATOM    584 HD22 ASN A  41     -12.891 -13.128  -0.844  1.00  0.00           H  
ATOM    585  N   LEU A  42     -11.651  -8.444  -2.725  1.00  0.00           N  
ATOM    586  CA  LEU A  42     -11.229  -7.703  -1.550  1.00  0.00           C  
ATOM    587  C   LEU A  42     -12.401  -6.870  -1.028  1.00  0.00           C  
ATOM    588  O   LEU A  42     -12.573  -6.721   0.181  1.00  0.00           O  
ATOM    589  CB  LEU A  42      -9.978  -6.878  -1.857  1.00  0.00           C  
ATOM    590  CG  LEU A  42      -9.410  -6.060  -0.696  1.00  0.00           C  
ATOM    591  CD1 LEU A  42      -8.778  -6.970   0.359  1.00  0.00           C  
ATOM    592  CD2 LEU A  42      -8.430  -4.998  -1.198  1.00  0.00           C  
ATOM    593  H   LEU A  42     -11.168  -8.209  -3.569  1.00  0.00           H  
ATOM    594  HA  LEU A  42     -10.955  -8.431  -0.785  1.00  0.00           H  
ATOM    595  HB3 LEU A  42     -10.208  -6.197  -2.677  1.00  0.00           H  
ATOM    596  HG  LEU A  42     -10.235  -5.533  -0.214  1.00  0.00           H  
ATOM    597 HD11 LEU A  42      -8.302  -6.360   1.127  1.00  0.00           H  
ATOM    598 HD12 LEU A  42      -9.551  -7.589   0.815  1.00  0.00           H  
ATOM    599 HD13 LEU A  42      -8.032  -7.609  -0.113  1.00  0.00           H  
ATOM    600 HD21 LEU A  42      -8.207  -4.298  -0.394  1.00  0.00           H  
ATOM    601 HD22 LEU A  42      -7.509  -5.482  -1.526  1.00  0.00           H  
ATOM    602 HD23 LEU A  42      -8.875  -4.460  -2.035  1.00  0.00           H  
ATOM    603  N   ALA A  43     -13.180  -6.350  -1.966  1.00  0.00           N  
ATOM    604  CA  ALA A  43     -14.228  -5.403  -1.628  1.00  0.00           C  
ATOM    605  C   ALA A  43     -15.433  -6.162  -1.068  1.00  0.00           C  
ATOM    606  O   ALA A  43     -16.372  -5.553  -0.557  1.00  0.00           O  
ATOM    607  CB  ALA A  43     -14.584  -4.573  -2.863  1.00  0.00           C  
ATOM    608  H   ALA A  43     -13.102  -6.565  -2.940  1.00  0.00           H  
ATOM    609  HA  ALA A  43     -13.839  -4.737  -0.858  1.00  0.00           H  
ATOM    610  HB1 ALA A  43     -13.705  -4.022  -3.196  1.00  0.00           H  
ATOM    611  HB2 ALA A  43     -14.922  -5.235  -3.660  1.00  0.00           H  
ATOM    612  HB3 ALA A  43     -15.379  -3.871  -2.611  1.00  0.00           H  
ATOM    613  N   ASP A  44     -15.367  -7.480  -1.184  1.00  0.00           N  
ATOM    614  CA  ASP A  44     -16.496  -8.320  -0.821  1.00  0.00           C  
ATOM    615  C   ASP A  44     -16.299  -8.845   0.603  1.00  0.00           C  
ATOM    616  O   ASP A  44     -17.267  -9.043   1.335  1.00  0.00           O  
ATOM    617  CB  ASP A  44     -16.611  -9.524  -1.758  1.00  0.00           C  
ATOM    618  CG  ASP A  44     -17.213 -10.780  -1.126  1.00  0.00           C  
ATOM    619  OD1 ASP A  44     -18.435 -10.752  -0.863  1.00  0.00           O  
ATOM    620  OD2 ASP A  44     -16.439 -11.741  -0.922  1.00  0.00           O  
ATOM    621  H   ASP A  44     -14.564  -7.973  -1.517  1.00  0.00           H  
ATOM    622  HA  ASP A  44     -17.372  -7.678  -0.911  1.00  0.00           H  
ATOM    623  HB3 ASP A  44     -15.617  -9.767  -2.136  1.00  0.00           H  
ATOM    624  N   VAL A  45     -15.039  -9.058   0.951  1.00  0.00           N  
ATOM    625  CA  VAL A  45     -14.700  -9.539   2.279  1.00  0.00           C  
ATOM    626  C   VAL A  45     -14.503  -8.345   3.216  1.00  0.00           C  
ATOM    627  O   VAL A  45     -14.553  -8.493   4.435  1.00  0.00           O  
ATOM    628  CB  VAL A  45     -13.476 -10.454   2.209  1.00  0.00           C  
ATOM    629  CG1 VAL A  45     -13.808 -11.762   1.489  1.00  0.00           C  
ATOM    630  CG2 VAL A  45     -12.299  -9.742   1.540  1.00  0.00           C  
ATOM    631  H   VAL A  45     -14.257  -8.907   0.345  1.00  0.00           H  
ATOM    632  HA  VAL A  45     -15.543 -10.131   2.639  1.00  0.00           H  
ATOM    633  HB  VAL A  45     -13.182 -10.699   3.230  1.00  0.00           H  
ATOM    634 HG11 VAL A  45     -12.908 -12.371   1.407  1.00  0.00           H  
ATOM    635 HG12 VAL A  45     -14.566 -12.306   2.053  1.00  0.00           H  
ATOM    636 HG13 VAL A  45     -14.188 -11.540   0.491  1.00  0.00           H  
ATOM    637 HG21 VAL A  45     -12.558  -8.698   1.362  1.00  0.00           H  
ATOM    638 HG22 VAL A  45     -11.425  -9.794   2.190  1.00  0.00           H  
ATOM    639 HG23 VAL A  45     -12.074 -10.226   0.589  1.00  0.00           H  
ATOM    640  N   ALA A  46     -14.281  -7.189   2.608  1.00  0.00           N  
ATOM    641  CA  ALA A  46     -13.916  -6.004   3.365  1.00  0.00           C  
ATOM    642  C   ALA A  46     -14.318  -4.756   2.576  1.00  0.00           C  
ATOM    643  O   ALA A  46     -13.468  -4.084   1.994  1.00  0.00           O  
ATOM    644  CB  ALA A  46     -12.418  -6.039   3.676  1.00  0.00           C  
ATOM    645  H   ALA A  46     -14.348  -7.055   1.619  1.00  0.00           H  
ATOM    646  HA  ALA A  46     -14.470  -6.025   4.303  1.00  0.00           H  
ATOM    647  HB1 ALA A  46     -11.852  -6.015   2.745  1.00  0.00           H  
ATOM    648  HB2 ALA A  46     -12.153  -5.174   4.285  1.00  0.00           H  
ATOM    649  HB3 ALA A  46     -12.181  -6.953   4.221  1.00  0.00           H  
ATOM    650  N   PRO A  47     -15.649  -4.476   2.583  1.00  0.00           N  
ATOM    651  CA  PRO A  47     -16.200  -3.436   1.732  1.00  0.00           C  
ATOM    652  C   PRO A  47     -15.870  -2.046   2.282  1.00  0.00           C  
ATOM    653  O   PRO A  47     -16.256  -1.710   3.399  1.00  0.00           O  
ATOM    654  CB  PRO A  47     -17.692  -3.716   1.683  1.00  0.00           C  
ATOM    655  CG  PRO A  47     -17.986  -4.615   2.872  1.00  0.00           C  
ATOM    656  CD  PRO A  47     -16.661  -5.142   3.398  1.00  0.00           C  
ATOM    657  HA  PRO A  47     -15.784  -3.475   0.822  1.00  0.00           H  
ATOM    658  HB3 PRO A  47     -17.968  -4.203   0.747  1.00  0.00           H  
ATOM    659  HG3 PRO A  47     -18.634  -5.441   2.575  1.00  0.00           H  
ATOM    660  HD3 PRO A  47     -16.599  -6.226   3.301  1.00  0.00           H  
ATOM    661  N   GLY A  48     -15.158  -1.278   1.470  1.00  0.00           N  
ATOM    662  CA  GLY A  48     -14.842   0.095   1.826  1.00  0.00           C  
ATOM    663  C   GLY A  48     -13.389   0.220   2.292  1.00  0.00           C  
ATOM    664  O   GLY A  48     -12.850   1.322   2.363  1.00  0.00           O  
ATOM    665  H   GLY A  48     -14.802  -1.577   0.585  1.00  0.00           H  
ATOM    666  HA2 GLY A  48     -15.010   0.745   0.969  1.00  0.00           H  
ATOM    667  HA3 GLY A  48     -15.511   0.433   2.617  1.00  0.00           H  
ATOM    668  N   LYS A  49     -12.798  -0.926   2.594  1.00  0.00           N  
ATOM    669  CA  LYS A  49     -11.425  -0.957   3.069  1.00  0.00           C  
ATOM    670  C   LYS A  49     -10.487  -1.197   1.886  1.00  0.00           C  
ATOM    671  O   LYS A  49     -10.937  -1.513   0.785  1.00  0.00           O  
ATOM    672  CB  LYS A  49     -11.272  -1.984   4.194  1.00  0.00           C  
ATOM    673  CG  LYS A  49     -12.000  -1.526   5.459  1.00  0.00           C  
ATOM    674  CD  LYS A  49     -11.919  -2.590   6.554  1.00  0.00           C  
ATOM    675  CE  LYS A  49     -12.415  -2.038   7.893  1.00  0.00           C  
ATOM    676  NZ  LYS A  49     -13.857  -1.720   7.820  1.00  0.00           N  
ATOM    677  H   LYS A  49     -13.240  -1.820   2.521  1.00  0.00           H  
ATOM    678  HA  LYS A  49     -11.204   0.021   3.495  1.00  0.00           H  
ATOM    679  HB3 LYS A  49     -10.213  -2.132   4.413  1.00  0.00           H  
ATOM    680  HG3 LYS A  49     -13.044  -1.317   5.226  1.00  0.00           H  
ATOM    681  HD3 LYS A  49     -10.890  -2.934   6.658  1.00  0.00           H  
ATOM    682  HE3 LYS A  49     -11.851  -1.143   8.155  1.00  0.00           H  
ATOM    683  HZ1 LYS A  49     -13.992  -0.914   7.244  1.00  0.00           H  
ATOM    684  HZ2 LYS A  49     -14.351  -2.495   7.427  1.00  0.00           H  
ATOM    685  HZ3 LYS A  49     -14.204  -1.533   8.739  1.00  0.00           H  
ATOM    686  N   SER A  50      -9.198  -1.037   2.152  1.00  0.00           N  
ATOM    687  CA  SER A  50      -8.190  -1.259   1.129  1.00  0.00           C  
ATOM    688  C   SER A  50      -6.979  -1.971   1.734  1.00  0.00           C  
ATOM    689  O   SER A  50      -6.934  -2.213   2.939  1.00  0.00           O  
ATOM    690  CB  SER A  50      -7.761   0.061   0.483  1.00  0.00           C  
ATOM    691  OG  SER A  50      -8.821   0.662  -0.255  1.00  0.00           O  
ATOM    692  H   SER A  50      -8.842  -0.763   3.045  1.00  0.00           H  
ATOM    693  HA  SER A  50      -8.671  -1.889   0.381  1.00  0.00           H  
ATOM    694  HB3 SER A  50      -6.914  -0.118  -0.178  1.00  0.00           H  
ATOM    695  HG  SER A  50      -9.587   0.025  -0.335  1.00  0.00           H  
ATOM    696  N   ILE A  51      -6.026  -2.289   0.870  1.00  0.00           N  
ATOM    697  CA  ILE A  51      -4.726  -2.749   1.324  1.00  0.00           C  
ATOM    698  C   ILE A  51      -3.827  -1.540   1.594  1.00  0.00           C  
ATOM    699  O   ILE A  51      -3.846  -0.568   0.841  1.00  0.00           O  
ATOM    700  CB  ILE A  51      -4.131  -3.746   0.328  1.00  0.00           C  
ATOM    701  CG1 ILE A  51      -5.107  -4.892   0.052  1.00  0.00           C  
ATOM    702  CG2 ILE A  51      -2.770  -4.254   0.807  1.00  0.00           C  
ATOM    703  CD1 ILE A  51      -4.966  -5.996   1.101  1.00  0.00           C  
ATOM    704  H   ILE A  51      -6.132  -2.235  -0.124  1.00  0.00           H  
ATOM    705  HA  ILE A  51      -4.877  -3.282   2.263  1.00  0.00           H  
ATOM    706  HB  ILE A  51      -3.967  -3.229  -0.616  1.00  0.00           H  
ATOM    707 HG13 ILE A  51      -4.919  -5.303  -0.941  1.00  0.00           H  
ATOM    708 HG21 ILE A  51      -2.029  -3.462   0.703  1.00  0.00           H  
ATOM    709 HG22 ILE A  51      -2.841  -4.551   1.853  1.00  0.00           H  
ATOM    710 HG23 ILE A  51      -2.470  -5.113   0.205  1.00  0.00           H  
ATOM    711 HD11 ILE A  51      -4.925  -5.551   2.095  1.00  0.00           H  
ATOM    712 HD12 ILE A  51      -5.823  -6.668   1.039  1.00  0.00           H  
ATOM    713 HD13 ILE A  51      -4.051  -6.558   0.917  1.00  0.00           H  
ATOM    714  N   GLY A  52      -3.063  -1.640   2.672  1.00  0.00           N  
ATOM    715  CA  GLY A  52      -2.116  -0.592   3.018  1.00  0.00           C  
ATOM    716  C   GLY A  52      -1.324  -0.963   4.273  1.00  0.00           C  
ATOM    717  O   GLY A  52      -1.839  -1.640   5.160  1.00  0.00           O  
ATOM    718  H   GLY A  52      -3.082  -2.417   3.300  1.00  0.00           H  
ATOM    719  HA2 GLY A  52      -1.432  -0.426   2.186  1.00  0.00           H  
ATOM    720  HA3 GLY A  52      -2.650   0.344   3.183  1.00  0.00           H  
ATOM    721  N   GLY A  53      -0.082  -0.502   4.306  1.00  0.00           N  
ATOM    722  CA  GLY A  53       0.804  -0.817   5.414  1.00  0.00           C  
ATOM    723  C   GLY A  53       1.697  -2.013   5.079  1.00  0.00           C  
ATOM    724  O   GLY A  53       2.686  -2.265   5.764  1.00  0.00           O  
ATOM    725  H   GLY A  53       0.319   0.076   3.596  1.00  0.00           H  
ATOM    726  HA2 GLY A  53       1.423   0.048   5.648  1.00  0.00           H  
ATOM    727  HA3 GLY A  53       0.214  -1.038   6.304  1.00  0.00           H  
ATOM    728  N   ASP A  54       1.315  -2.718   4.024  1.00  0.00           N  
ATOM    729  CA  ASP A  54       2.123  -3.820   3.528  1.00  0.00           C  
ATOM    730  C   ASP A  54       3.518  -3.302   3.169  1.00  0.00           C  
ATOM    731  O   ASP A  54       3.764  -2.097   3.201  1.00  0.00           O  
ATOM    732  CB  ASP A  54       1.507  -4.431   2.268  1.00  0.00           C  
ATOM    733  CG  ASP A  54       0.486  -5.541   2.520  1.00  0.00           C  
ATOM    734  OD1 ASP A  54       0.931  -6.703   2.652  1.00  0.00           O  
ATOM    735  OD2 ASP A  54      -0.717  -5.205   2.577  1.00  0.00           O  
ATOM    736  H   ASP A  54       0.473  -2.549   3.512  1.00  0.00           H  
ATOM    737  HA  ASP A  54       2.144  -4.548   4.338  1.00  0.00           H  
ATOM    738  HB3 ASP A  54       2.309  -4.830   1.646  1.00  0.00           H  
ATOM    739  N   ILE A  55       4.393  -4.238   2.833  1.00  0.00           N  
ATOM    740  CA  ILE A  55       5.735  -3.887   2.399  1.00  0.00           C  
ATOM    741  C   ILE A  55       5.744  -3.703   0.880  1.00  0.00           C  
ATOM    742  O   ILE A  55       4.927  -4.295   0.175  1.00  0.00           O  
ATOM    743  CB  ILE A  55       6.747  -4.920   2.900  1.00  0.00           C  
ATOM    744  CG1 ILE A  55       6.635  -5.109   4.413  1.00  0.00           C  
ATOM    745  CG2 ILE A  55       8.168  -4.547   2.472  1.00  0.00           C  
ATOM    746  CD1 ILE A  55       6.426  -3.767   5.119  1.00  0.00           C  
ATOM    747  H   ILE A  55       4.199  -5.219   2.855  1.00  0.00           H  
ATOM    748  HA  ILE A  55       5.989  -2.934   2.864  1.00  0.00           H  
ATOM    749  HB  ILE A  55       6.514  -5.879   2.438  1.00  0.00           H  
ATOM    750 HG13 ILE A  55       7.539  -5.586   4.792  1.00  0.00           H  
ATOM    751 HG21 ILE A  55       8.262  -4.655   1.391  1.00  0.00           H  
ATOM    752 HG22 ILE A  55       8.372  -3.513   2.753  1.00  0.00           H  
ATOM    753 HG23 ILE A  55       8.881  -5.205   2.966  1.00  0.00           H  
ATOM    754 HD11 ILE A  55       7.116  -3.029   4.708  1.00  0.00           H  
ATOM    755 HD12 ILE A  55       5.401  -3.431   4.966  1.00  0.00           H  
ATOM    756 HD13 ILE A  55       6.614  -3.885   6.187  1.00  0.00           H  
ATOM    757  N   PHE A  56       6.676  -2.881   0.421  1.00  0.00           N  
ATOM    758  CA  PHE A  56       6.925  -2.755  -1.005  1.00  0.00           C  
ATOM    759  C   PHE A  56       8.187  -3.521  -1.410  1.00  0.00           C  
ATOM    760  O   PHE A  56       9.197  -3.475  -0.710  1.00  0.00           O  
ATOM    761  CB  PHE A  56       7.132  -1.267  -1.292  1.00  0.00           C  
ATOM    762  CG  PHE A  56       7.772  -0.979  -2.652  1.00  0.00           C  
ATOM    763  CD1 PHE A  56       7.203  -1.466  -3.788  1.00  0.00           C  
ATOM    764  CD2 PHE A  56       8.909  -0.238  -2.725  1.00  0.00           C  
ATOM    765  CE1 PHE A  56       7.797  -1.198  -5.049  1.00  0.00           C  
ATOM    766  CE2 PHE A  56       9.503   0.029  -3.987  1.00  0.00           C  
ATOM    767  CZ  PHE A  56       8.935  -0.456  -5.123  1.00  0.00           C  
ATOM    768  H   PHE A  56       7.253  -2.309   1.003  1.00  0.00           H  
ATOM    769  HA  PHE A  56       6.064  -3.177  -1.523  1.00  0.00           H  
ATOM    770  HB3 PHE A  56       7.758  -0.839  -0.510  1.00  0.00           H  
ATOM    771  HD1 PHE A  56       6.292  -2.060  -3.730  1.00  0.00           H  
ATOM    772  HD2 PHE A  56       9.365   0.152  -1.814  1.00  0.00           H  
ATOM    773  HE1 PHE A  56       7.342  -1.588  -5.960  1.00  0.00           H  
ATOM    774  HE2 PHE A  56      10.416   0.624  -4.045  1.00  0.00           H  
ATOM    775  HZ  PHE A  56       9.391  -0.252  -6.091  1.00  0.00           H  
ATOM    776  N   SER A  57       8.086  -4.208  -2.539  1.00  0.00           N  
ATOM    777  CA  SER A  57       9.231  -4.912  -3.090  1.00  0.00           C  
ATOM    778  C   SER A  57      10.229  -3.911  -3.676  1.00  0.00           C  
ATOM    779  O   SER A  57      10.218  -3.649  -4.878  1.00  0.00           O  
ATOM    780  CB  SER A  57       8.797  -5.916  -4.160  1.00  0.00           C  
ATOM    781  OG  SER A  57       8.089  -5.289  -5.225  1.00  0.00           O  
ATOM    782  H   SER A  57       7.244  -4.287  -3.072  1.00  0.00           H  
ATOM    783  HA  SER A  57       9.674  -5.447  -2.249  1.00  0.00           H  
ATOM    784  HB3 SER A  57       8.166  -6.680  -3.705  1.00  0.00           H  
ATOM    785  HG  SER A  57       8.677  -4.622  -5.681  1.00  0.00           H  
ATOM    786  N   ASN A  58      11.068  -3.379  -2.800  1.00  0.00           N  
ATOM    787  CA  ASN A  58      12.177  -2.548  -3.235  1.00  0.00           C  
ATOM    788  C   ASN A  58      13.294  -3.440  -3.780  1.00  0.00           C  
ATOM    789  O   ASN A  58      14.359  -3.547  -3.174  1.00  0.00           O  
ATOM    790  CB  ASN A  58      12.746  -1.735  -2.070  1.00  0.00           C  
ATOM    791  CG  ASN A  58      13.748  -0.691  -2.568  1.00  0.00           C  
ATOM    792  OD1 ASN A  58      14.931  -0.949  -2.717  1.00  0.00           O  
ATOM    793  ND2 ASN A  58      13.209   0.499  -2.817  1.00  0.00           N  
ATOM    794  H   ASN A  58      10.999  -3.506  -1.810  1.00  0.00           H  
ATOM    795  HA  ASN A  58      11.760  -1.889  -3.997  1.00  0.00           H  
ATOM    796  HB3 ASN A  58      13.235  -2.403  -1.361  1.00  0.00           H  
ATOM    797 HD21 ASN A  58      12.234   0.652  -2.651  1.00  0.00           H  
ATOM    798 HD22 ASN A  58      13.778   1.242  -3.170  1.00  0.00           H  
ATOM    799  N   ARG A  59      13.012  -4.057  -4.917  1.00  0.00           N  
ATOM    800  CA  ARG A  59      13.948  -4.997  -5.511  1.00  0.00           C  
ATOM    801  C   ARG A  59      14.828  -4.291  -6.544  1.00  0.00           C  
ATOM    802  O   ARG A  59      16.051  -4.409  -6.507  1.00  0.00           O  
ATOM    803  CB  ARG A  59      13.212  -6.157  -6.185  1.00  0.00           C  
ATOM    804  CG  ARG A  59      14.193  -7.237  -6.643  1.00  0.00           C  
ATOM    805  CD  ARG A  59      14.677  -8.076  -5.459  1.00  0.00           C  
ATOM    806  NE  ARG A  59      15.531  -9.186  -5.941  1.00  0.00           N  
ATOM    807  CZ  ARG A  59      16.110 -10.089  -5.139  1.00  0.00           C  
ATOM    808  NH1 ARG A  59      15.929 -10.023  -3.813  1.00  0.00           N  
ATOM    809  NH2 ARG A  59      16.871 -11.060  -5.664  1.00  0.00           N  
ATOM    810  H   ARG A  59      12.165  -3.925  -5.431  1.00  0.00           H  
ATOM    811  HA  ARG A  59      14.543  -5.363  -4.673  1.00  0.00           H  
ATOM    812  HB3 ARG A  59      12.649  -5.785  -7.041  1.00  0.00           H  
ATOM    813  HG3 ARG A  59      15.047  -6.772  -7.137  1.00  0.00           H  
ATOM    814  HD3 ARG A  59      13.823  -8.476  -4.912  1.00  0.00           H  
ATOM    815  HE  ARG A  59      15.686  -9.265  -6.926  1.00  0.00           H  
ATOM    816 HH11 ARG A  59      15.362  -9.298  -3.421  1.00  0.00           H  
ATOM    817 HH12 ARG A  59      16.362 -10.697  -3.215  1.00  0.00           H  
ATOM    818 HH21 ARG A  59      17.006 -11.110  -6.653  1.00  0.00           H  
ATOM    819 HH22 ARG A  59      17.303 -11.735  -5.066  1.00  0.00           H  
ATOM    820  N   GLU A  60      14.170  -3.571  -7.441  1.00  0.00           N  
ATOM    821  CA  GLU A  60      14.872  -2.891  -8.516  1.00  0.00           C  
ATOM    822  C   GLU A  60      15.568  -1.636  -7.985  1.00  0.00           C  
ATOM    823  O   GLU A  60      16.535  -1.162  -8.578  1.00  0.00           O  
ATOM    824  CB  GLU A  60      13.918  -2.546  -9.662  1.00  0.00           C  
ATOM    825  CG  GLU A  60      13.451  -3.810 -10.387  1.00  0.00           C  
ATOM    826  CD  GLU A  60      14.579  -4.406 -11.231  1.00  0.00           C  
ATOM    827  OE1 GLU A  60      14.898  -3.787 -12.269  1.00  0.00           O  
ATOM    828  OE2 GLU A  60      15.098  -5.466 -10.819  1.00  0.00           O  
ATOM    829  H   GLU A  60      13.177  -3.449  -7.441  1.00  0.00           H  
ATOM    830  HA  GLU A  60      15.616  -3.604  -8.873  1.00  0.00           H  
ATOM    831  HB3 GLU A  60      14.417  -1.882 -10.367  1.00  0.00           H  
ATOM    832  HG3 GLU A  60      12.601  -3.574 -11.025  1.00  0.00           H  
ATOM    833  N   GLY A  61      15.050  -1.136  -6.874  1.00  0.00           N  
ATOM    834  CA  GLY A  61      15.570   0.089  -6.290  1.00  0.00           C  
ATOM    835  C   GLY A  61      15.102   1.314  -7.078  1.00  0.00           C  
ATOM    836  O   GLY A  61      15.877   2.239  -7.314  1.00  0.00           O  
ATOM    837  H   GLY A  61      14.289  -1.552  -6.375  1.00  0.00           H  
ATOM    838  HA2 GLY A  61      15.241   0.171  -5.255  1.00  0.00           H  
ATOM    839  HA3 GLY A  61      16.659   0.055  -6.278  1.00  0.00           H  
ATOM    840  N   LYS A  62      13.834   1.279  -7.465  1.00  0.00           N  
ATOM    841  CA  LYS A  62      13.227   2.415  -8.140  1.00  0.00           C  
ATOM    842  C   LYS A  62      13.094   3.577  -7.153  1.00  0.00           C  
ATOM    843  O   LYS A  62      13.229   4.738  -7.536  1.00  0.00           O  
ATOM    844  CB  LYS A  62      11.904   2.005  -8.790  1.00  0.00           C  
ATOM    845  CG  LYS A  62      12.142   1.056  -9.967  1.00  0.00           C  
ATOM    846  CD  LYS A  62      12.622   1.821 -11.201  1.00  0.00           C  
ATOM    847  CE  LYS A  62      12.419   0.995 -12.472  1.00  0.00           C  
ATOM    848  NZ  LYS A  62      13.138  -0.295 -12.373  1.00  0.00           N  
ATOM    849  H   LYS A  62      13.228   0.497  -7.325  1.00  0.00           H  
ATOM    850  HA  LYS A  62      13.901   2.717  -8.941  1.00  0.00           H  
ATOM    851  HB3 LYS A  62      11.375   2.893  -9.136  1.00  0.00           H  
ATOM    852  HG3 LYS A  62      11.220   0.523 -10.200  1.00  0.00           H  
ATOM    853  HD3 LYS A  62      13.677   2.071 -11.090  1.00  0.00           H  
ATOM    854  HE3 LYS A  62      12.778   1.552 -13.337  1.00  0.00           H  
ATOM    855  HZ1 LYS A  62      14.055  -0.138 -12.005  1.00  0.00           H  
ATOM    856  HZ2 LYS A  62      12.636  -0.910 -11.764  1.00  0.00           H  
ATOM    857  HZ3 LYS A  62      13.209  -0.708 -13.280  1.00  0.00           H  
ATOM    858  N   LEU A  63      12.832   3.223  -5.904  1.00  0.00           N  
ATOM    859  CA  LEU A  63      12.925   4.186  -4.819  1.00  0.00           C  
ATOM    860  C   LEU A  63      14.346   4.176  -4.255  1.00  0.00           C  
ATOM    861  O   LEU A  63      15.097   3.226  -4.469  1.00  0.00           O  
ATOM    862  CB  LEU A  63      11.844   3.916  -3.770  1.00  0.00           C  
ATOM    863  CG  LEU A  63      10.397   4.047  -4.248  1.00  0.00           C  
ATOM    864  CD1 LEU A  63       9.423   3.486  -3.210  1.00  0.00           C  
ATOM    865  CD2 LEU A  63      10.070   5.496  -4.615  1.00  0.00           C  
ATOM    866  H   LEU A  63      12.560   2.301  -5.629  1.00  0.00           H  
ATOM    867  HA  LEU A  63      12.726   5.171  -5.240  1.00  0.00           H  
ATOM    868  HB3 LEU A  63      11.995   4.603  -2.937  1.00  0.00           H  
ATOM    869  HG  LEU A  63      10.281   3.452  -5.153  1.00  0.00           H  
ATOM    870 HD11 LEU A  63       9.983   3.097  -2.360  1.00  0.00           H  
ATOM    871 HD12 LEU A  63       8.754   4.278  -2.873  1.00  0.00           H  
ATOM    872 HD13 LEU A  63       8.837   2.683  -3.658  1.00  0.00           H  
ATOM    873 HD21 LEU A  63      10.598   5.767  -5.530  1.00  0.00           H  
ATOM    874 HD22 LEU A  63       8.997   5.598  -4.771  1.00  0.00           H  
ATOM    875 HD23 LEU A  63      10.384   6.156  -3.806  1.00  0.00           H  
ATOM    876  N   PRO A  64      14.682   5.274  -3.525  1.00  0.00           N  
ATOM    877  CA  PRO A  64      15.987   5.384  -2.896  1.00  0.00           C  
ATOM    878  C   PRO A  64      16.076   4.491  -1.658  1.00  0.00           C  
ATOM    879  O   PRO A  64      15.124   3.787  -1.326  1.00  0.00           O  
ATOM    880  CB  PRO A  64      16.147   6.861  -2.575  1.00  0.00           C  
ATOM    881  CG  PRO A  64      14.745   7.449  -2.611  1.00  0.00           C  
ATOM    882  CD  PRO A  64      13.832   6.435  -3.280  1.00  0.00           C  
ATOM    883  HA  PRO A  64      16.700   5.061  -3.518  1.00  0.00           H  
ATOM    884  HB3 PRO A  64      16.794   7.351  -3.303  1.00  0.00           H  
ATOM    885  HG3 PRO A  64      14.740   8.390  -3.161  1.00  0.00           H  
ATOM    886  HD3 PRO A  64      13.419   6.827  -4.210  1.00  0.00           H  
ATOM    887  N   GLY A  65      17.229   4.548  -1.007  1.00  0.00           N  
ATOM    888  CA  GLY A  65      17.363   3.993   0.329  1.00  0.00           C  
ATOM    889  C   GLY A  65      18.651   3.178   0.459  1.00  0.00           C  
ATOM    890  O   GLY A  65      19.339   2.936  -0.532  1.00  0.00           O  
ATOM    891  H   GLY A  65      18.060   4.962  -1.378  1.00  0.00           H  
ATOM    892  HA2 GLY A  65      17.364   4.800   1.063  1.00  0.00           H  
ATOM    893  HA3 GLY A  65      16.504   3.360   0.553  1.00  0.00           H  
ATOM    894  N   LYS A  66      18.939   2.776   1.688  1.00  0.00           N  
ATOM    895  CA  LYS A  66      20.083   1.920   1.947  1.00  0.00           C  
ATOM    896  C   LYS A  66      19.615   0.651   2.661  1.00  0.00           C  
ATOM    897  O   LYS A  66      18.442   0.527   3.008  1.00  0.00           O  
ATOM    898  CB  LYS A  66      21.167   2.688   2.707  1.00  0.00           C  
ATOM    899  CG  LYS A  66      21.913   3.648   1.777  1.00  0.00           C  
ATOM    900  CD  LYS A  66      23.049   2.930   1.046  1.00  0.00           C  
ATOM    901  CE  LYS A  66      24.317   2.894   1.901  1.00  0.00           C  
ATOM    902  NZ  LYS A  66      25.401   2.180   1.192  1.00  0.00           N  
ATOM    903  H   LYS A  66      18.406   3.026   2.496  1.00  0.00           H  
ATOM    904  HA  LYS A  66      20.506   1.639   0.982  1.00  0.00           H  
ATOM    905  HB3 LYS A  66      21.871   1.987   3.153  1.00  0.00           H  
ATOM    906  HG3 LYS A  66      22.317   4.480   2.355  1.00  0.00           H  
ATOM    907  HD3 LYS A  66      23.255   3.437   0.103  1.00  0.00           H  
ATOM    908  HE3 LYS A  66      24.108   2.401   2.850  1.00  0.00           H  
ATOM    909  HZ1 LYS A  66      26.222   2.167   1.763  1.00  0.00           H  
ATOM    910  HZ2 LYS A  66      25.114   1.241   1.001  1.00  0.00           H  
ATOM    911  HZ3 LYS A  66      25.601   2.648   0.330  1.00  0.00           H  
ATOM    912  N   SER A  67      20.556  -0.260   2.859  1.00  0.00           N  
ATOM    913  CA  SER A  67      20.268  -1.490   3.579  1.00  0.00           C  
ATOM    914  C   SER A  67      19.971  -1.178   5.047  1.00  0.00           C  
ATOM    915  O   SER A  67      20.877  -1.166   5.879  1.00  0.00           O  
ATOM    916  CB  SER A  67      21.433  -2.476   3.471  1.00  0.00           C  
ATOM    917  OG  SER A  67      21.611  -2.948   2.138  1.00  0.00           O  
ATOM    918  H   SER A  67      21.499  -0.169   2.538  1.00  0.00           H  
ATOM    919  HA  SER A  67      19.389  -1.910   3.092  1.00  0.00           H  
ATOM    920  HB3 SER A  67      21.253  -3.323   4.134  1.00  0.00           H  
ATOM    921  HG  SER A  67      21.697  -2.175   1.510  1.00  0.00           H  
ATOM    922  N   GLY A  68      18.698  -0.934   5.321  1.00  0.00           N  
ATOM    923  CA  GLY A  68      18.274  -0.595   6.669  1.00  0.00           C  
ATOM    924  C   GLY A  68      16.937   0.148   6.652  1.00  0.00           C  
ATOM    925  O   GLY A  68      16.019  -0.202   7.393  1.00  0.00           O  
ATOM    926  H   GLY A  68      17.964  -0.966   4.643  1.00  0.00           H  
ATOM    927  HA2 GLY A  68      18.182  -1.504   7.265  1.00  0.00           H  
ATOM    928  HA3 GLY A  68      19.033   0.024   7.147  1.00  0.00           H  
ATOM    929  N   ARG A  69      16.868   1.159   5.799  1.00  0.00           N  
ATOM    930  CA  ARG A  69      15.597   1.786   5.481  1.00  0.00           C  
ATOM    931  C   ARG A  69      14.659   0.775   4.817  1.00  0.00           C  
ATOM    932  O   ARG A  69      15.079   0.004   3.956  1.00  0.00           O  
ATOM    933  CB  ARG A  69      15.790   2.981   4.546  1.00  0.00           C  
ATOM    934  CG  ARG A  69      14.459   3.417   3.931  1.00  0.00           C  
ATOM    935  CD  ARG A  69      14.648   4.629   3.016  1.00  0.00           C  
ATOM    936  NE  ARG A  69      14.979   5.825   3.823  1.00  0.00           N  
ATOM    937  CZ  ARG A  69      16.157   6.463   3.772  1.00  0.00           C  
ATOM    938  NH1 ARG A  69      17.267   5.793   3.435  1.00  0.00           N  
ATOM    939  NH2 ARG A  69      16.225   7.770   4.061  1.00  0.00           N  
ATOM    940  H   ARG A  69      17.661   1.549   5.329  1.00  0.00           H  
ATOM    941  HA  ARG A  69      15.201   2.116   6.441  1.00  0.00           H  
ATOM    942  HB3 ARG A  69      16.492   2.720   3.754  1.00  0.00           H  
ATOM    943  HG3 ARG A  69      13.750   3.663   4.723  1.00  0.00           H  
ATOM    944  HD3 ARG A  69      13.738   4.808   2.442  1.00  0.00           H  
ATOM    945  HE  ARG A  69      14.280   6.180   4.443  1.00  0.00           H  
ATOM    946 HH11 ARG A  69      17.236   4.800   3.318  1.00  0.00           H  
ATOM    947 HH12 ARG A  69      18.127   6.286   3.298  1.00  0.00           H  
ATOM    948 HH21 ARG A  69      15.390   8.277   4.278  1.00  0.00           H  
ATOM    949 HH22 ARG A  69      17.108   8.237   4.058  1.00  0.00           H  
ATOM    950  N   THR A  70      13.404   0.812   5.245  1.00  0.00           N  
ATOM    951  CA  THR A  70      12.376   0.001   4.615  1.00  0.00           C  
ATOM    952  C   THR A  70      11.375   0.890   3.875  1.00  0.00           C  
ATOM    953  O   THR A  70      11.308   2.094   4.122  1.00  0.00           O  
ATOM    954  CB  THR A  70      11.733  -0.870   5.695  1.00  0.00           C  
ATOM    955  OG1 THR A  70      12.776  -1.073   6.645  1.00  0.00           O  
ATOM    956  CG2 THR A  70      11.405  -2.278   5.195  1.00  0.00           C  
ATOM    957  H   THR A  70      13.089   1.380   6.004  1.00  0.00           H  
ATOM    958  HA  THR A  70      12.849  -0.636   3.868  1.00  0.00           H  
ATOM    959  HB  THR A  70      10.846  -0.388   6.108  1.00  0.00           H  
ATOM    960  HG1 THR A  70      12.393  -1.389   7.512  1.00  0.00           H  
ATOM    961 HG21 THR A  70      10.668  -2.217   4.394  1.00  0.00           H  
ATOM    962 HG22 THR A  70      12.313  -2.750   4.818  1.00  0.00           H  
ATOM    963 HG23 THR A  70      11.003  -2.872   6.016  1.00  0.00           H  
ATOM    964  N   TRP A  71      10.621   0.264   2.985  1.00  0.00           N  
ATOM    965  CA  TRP A  71       9.548   0.957   2.292  1.00  0.00           C  
ATOM    966  C   TRP A  71       8.241   0.216   2.582  1.00  0.00           C  
ATOM    967  O   TRP A  71       8.229  -1.010   2.688  1.00  0.00           O  
ATOM    968  CB  TRP A  71       9.849   1.077   0.796  1.00  0.00           C  
ATOM    969  CG  TRP A  71      11.045   1.973   0.473  1.00  0.00           C  
ATOM    970  CD1 TRP A  71      12.332   1.618   0.348  1.00  0.00           C  
ATOM    971  CD2 TRP A  71      11.015   3.396   0.234  1.00  0.00           C  
ATOM    972  NE1 TRP A  71      13.129   2.704   0.050  1.00  0.00           N  
ATOM    973  CE2 TRP A  71      12.302   3.820  -0.022  1.00  0.00           C  
ATOM    974  CE3 TRP A  71       9.935   4.296   0.237  1.00  0.00           C  
ATOM    975  CZ2 TRP A  71      12.631   5.154  -0.296  1.00  0.00           C  
ATOM    976  CZ3 TRP A  71      10.279   5.625  -0.039  1.00  0.00           C  
ATOM    977  CH2 TRP A  71      11.570   6.067  -0.300  1.00  0.00           C  
ATOM    978  H   TRP A  71      10.732  -0.698   2.734  1.00  0.00           H  
ATOM    979  HA  TRP A  71       9.496   1.971   2.688  1.00  0.00           H  
ATOM    980  HB3 TRP A  71       8.967   1.469   0.290  1.00  0.00           H  
ATOM    981  HD1 TRP A  71      12.701   0.601   0.469  1.00  0.00           H  
ATOM    982  HE1 TRP A  71      14.208   2.690  -0.103  1.00  0.00           H  
ATOM    983  HE3 TRP A  71       8.908   3.987   0.436  1.00  0.00           H  
ATOM    984  HZ2 TRP A  71      13.657   5.463  -0.496  1.00  0.00           H  
ATOM    985  HZ3 TRP A  71       9.479   6.364  -0.050  1.00  0.00           H  
ATOM    986  HH2 TRP A  71      11.757   7.121  -0.506  1.00  0.00           H  
ATOM    987  N   ARG A  72       7.172   0.990   2.700  1.00  0.00           N  
ATOM    988  CA  ARG A  72       5.834   0.424   2.691  1.00  0.00           C  
ATOM    989  C   ARG A  72       5.035   0.969   1.504  1.00  0.00           C  
ATOM    990  O   ARG A  72       5.448   1.935   0.865  1.00  0.00           O  
ATOM    991  CB  ARG A  72       5.090   0.748   3.988  1.00  0.00           C  
ATOM    992  CG  ARG A  72       5.821   0.162   5.198  1.00  0.00           C  
ATOM    993  CD  ARG A  72       5.149   0.593   6.505  1.00  0.00           C  
ATOM    994  NE  ARG A  72       5.857  -0.006   7.659  1.00  0.00           N  
ATOM    995  CZ  ARG A  72       5.625  -1.242   8.122  1.00  0.00           C  
ATOM    996  NH1 ARG A  72       4.772  -2.051   7.478  1.00  0.00           N  
ATOM    997  NH2 ARG A  72       6.247  -1.669   9.230  1.00  0.00           N  
ATOM    998  H   ARG A  72       7.210   1.984   2.800  1.00  0.00           H  
ATOM    999  HA  ARG A  72       5.986  -0.651   2.600  1.00  0.00           H  
ATOM   1000  HB3 ARG A  72       4.077   0.346   3.940  1.00  0.00           H  
ATOM   1001  HG3 ARG A  72       6.860   0.490   5.194  1.00  0.00           H  
ATOM   1002  HD3 ARG A  72       4.104   0.281   6.506  1.00  0.00           H  
ATOM   1003  HE  ARG A  72       6.550   0.545   8.121  1.00  0.00           H  
ATOM   1004 HH11 ARG A  72       4.340  -1.747   6.629  1.00  0.00           H  
ATOM   1005 HH12 ARG A  72       4.568  -2.957   7.848  1.00  0.00           H  
ATOM   1006 HH21 ARG A  72       6.881  -1.065   9.712  1.00  0.00           H  
ATOM   1007 HH22 ARG A  72       6.076  -2.592   9.574  1.00  0.00           H  
ATOM   1008  N   GLU A  73       3.907   0.324   1.246  1.00  0.00           N  
ATOM   1009  CA  GLU A  73       2.995   0.797   0.218  1.00  0.00           C  
ATOM   1010  C   GLU A  73       1.593   0.988   0.801  1.00  0.00           C  
ATOM   1011  O   GLU A  73       1.307   0.527   1.905  1.00  0.00           O  
ATOM   1012  CB  GLU A  73       2.967  -0.162  -0.974  1.00  0.00           C  
ATOM   1013  CG  GLU A  73       2.490  -1.552  -0.548  1.00  0.00           C  
ATOM   1014  CD  GLU A  73       2.161  -2.416  -1.767  1.00  0.00           C  
ATOM   1015  OE1 GLU A  73       3.103  -2.685  -2.544  1.00  0.00           O  
ATOM   1016  OE2 GLU A  73       0.974  -2.787  -1.896  1.00  0.00           O  
ATOM   1017  H   GLU A  73       3.614  -0.503   1.723  1.00  0.00           H  
ATOM   1018  HA  GLU A  73       3.394   1.758  -0.106  1.00  0.00           H  
ATOM   1019  HB3 GLU A  73       3.963  -0.234  -1.410  1.00  0.00           H  
ATOM   1020  HG3 GLU A  73       1.608  -1.460   0.085  1.00  0.00           H  
ATOM   1021  N   ALA A  74       0.755   1.669   0.033  1.00  0.00           N  
ATOM   1022  CA  ALA A  74      -0.646   1.809   0.393  1.00  0.00           C  
ATOM   1023  C   ALA A  74      -1.465   2.101  -0.866  1.00  0.00           C  
ATOM   1024  O   ALA A  74      -0.998   2.795  -1.767  1.00  0.00           O  
ATOM   1025  CB  ALA A  74      -0.793   2.903   1.452  1.00  0.00           C  
ATOM   1026  H   ALA A  74       1.018   2.119  -0.821  1.00  0.00           H  
ATOM   1027  HA  ALA A  74      -0.975   0.862   0.820  1.00  0.00           H  
ATOM   1028  HB1 ALA A  74      -1.795   3.329   1.397  1.00  0.00           H  
ATOM   1029  HB2 ALA A  74      -0.634   2.475   2.441  1.00  0.00           H  
ATOM   1030  HB3 ALA A  74      -0.056   3.686   1.271  1.00  0.00           H  
ATOM   1031  N   ASP A  75      -2.673   1.557  -0.887  1.00  0.00           N  
ATOM   1032  CA  ASP A  75      -3.523   1.665  -2.060  1.00  0.00           C  
ATOM   1033  C   ASP A  75      -4.026   3.105  -2.188  1.00  0.00           C  
ATOM   1034  O   ASP A  75      -4.560   3.667  -1.234  1.00  0.00           O  
ATOM   1035  CB  ASP A  75      -4.741   0.748  -1.944  1.00  0.00           C  
ATOM   1036  CG  ASP A  75      -4.435  -0.748  -2.027  1.00  0.00           C  
ATOM   1037  OD1 ASP A  75      -3.246  -1.073  -2.242  1.00  0.00           O  
ATOM   1038  OD2 ASP A  75      -5.394  -1.534  -1.875  1.00  0.00           O  
ATOM   1039  H   ASP A  75      -3.071   1.050  -0.122  1.00  0.00           H  
ATOM   1040  HA  ASP A  75      -2.893   1.367  -2.898  1.00  0.00           H  
ATOM   1041  HB3 ASP A  75      -5.446   1.003  -2.736  1.00  0.00           H  
ATOM   1042  N   ILE A  76      -3.836   3.660  -3.376  1.00  0.00           N  
ATOM   1043  CA  ILE A  76      -4.431   4.944  -3.706  1.00  0.00           C  
ATOM   1044  C   ILE A  76      -5.587   4.729  -4.684  1.00  0.00           C  
ATOM   1045  O   ILE A  76      -5.504   3.882  -5.572  1.00  0.00           O  
ATOM   1046  CB  ILE A  76      -3.364   5.914  -4.219  1.00  0.00           C  
ATOM   1047  CG1 ILE A  76      -2.239   6.082  -3.195  1.00  0.00           C  
ATOM   1048  CG2 ILE A  76      -3.986   7.255  -4.613  1.00  0.00           C  
ATOM   1049  CD1 ILE A  76      -2.804   6.396  -1.807  1.00  0.00           C  
ATOM   1050  H   ILE A  76      -3.287   3.249  -4.105  1.00  0.00           H  
ATOM   1051  HA  ILE A  76      -4.832   5.365  -2.784  1.00  0.00           H  
ATOM   1052  HB  ILE A  76      -2.919   5.488  -5.117  1.00  0.00           H  
ATOM   1053 HG13 ILE A  76      -1.573   6.885  -3.510  1.00  0.00           H  
ATOM   1054 HG21 ILE A  76      -3.323   8.066  -4.313  1.00  0.00           H  
ATOM   1055 HG22 ILE A  76      -4.130   7.285  -5.693  1.00  0.00           H  
ATOM   1056 HG23 ILE A  76      -4.948   7.370  -4.115  1.00  0.00           H  
ATOM   1057 HD11 ILE A  76      -2.089   7.004  -1.254  1.00  0.00           H  
ATOM   1058 HD12 ILE A  76      -3.742   6.939  -1.910  1.00  0.00           H  
ATOM   1059 HD13 ILE A  76      -2.980   5.464  -1.269  1.00  0.00           H  
ATOM   1060  N   ASN A  77      -6.639   5.510  -4.490  1.00  0.00           N  
ATOM   1061  CA  ASN A  77      -7.617   5.727  -5.542  1.00  0.00           C  
ATOM   1062  C   ASN A  77      -8.386   4.428  -5.792  1.00  0.00           C  
ATOM   1063  O   ASN A  77      -9.117   4.314  -6.775  1.00  0.00           O  
ATOM   1064  CB  ASN A  77      -6.936   6.132  -6.850  1.00  0.00           C  
ATOM   1065  CG  ASN A  77      -6.483   7.593  -6.803  1.00  0.00           C  
ATOM   1066  OD1 ASN A  77      -6.653   8.291  -5.817  1.00  0.00           O  
ATOM   1067  ND2 ASN A  77      -5.895   8.013  -7.920  1.00  0.00           N  
ATOM   1068  H   ASN A  77      -6.828   5.990  -3.632  1.00  0.00           H  
ATOM   1069  HA  ASN A  77      -8.259   6.528  -5.176  1.00  0.00           H  
ATOM   1070  HB3 ASN A  77      -7.625   5.989  -7.683  1.00  0.00           H  
ATOM   1071 HD21 ASN A  77      -5.685   7.363  -8.650  1.00  0.00           H  
ATOM   1072 HD22 ASN A  77      -5.664   8.980  -8.030  1.00  0.00           H  
ATOM   1073  N   TYR A  78      -8.196   3.481  -4.885  1.00  0.00           N  
ATOM   1074  CA  TYR A  78      -8.909   2.217  -4.962  1.00  0.00           C  
ATOM   1075  C   TYR A  78     -10.407   2.417  -4.721  1.00  0.00           C  
ATOM   1076  O   TYR A  78     -10.801   3.140  -3.807  1.00  0.00           O  
ATOM   1077  CB  TYR A  78      -8.337   1.342  -3.845  1.00  0.00           C  
ATOM   1078  CG  TYR A  78      -9.020  -0.020  -3.710  1.00  0.00           C  
ATOM   1079  CD1 TYR A  78     -10.171  -0.143  -2.957  1.00  0.00           C  
ATOM   1080  CD2 TYR A  78      -8.487  -1.125  -4.341  1.00  0.00           C  
ATOM   1081  CE1 TYR A  78     -10.813  -1.426  -2.830  1.00  0.00           C  
ATOM   1082  CE2 TYR A  78      -9.130  -2.407  -4.215  1.00  0.00           C  
ATOM   1083  CZ  TYR A  78     -10.261  -2.494  -3.466  1.00  0.00           C  
ATOM   1084  OH  TYR A  78     -10.868  -3.706  -3.346  1.00  0.00           O  
ATOM   1085  H   TYR A  78      -7.570   3.566  -4.110  1.00  0.00           H  
ATOM   1086  HA  TYR A  78      -8.760   1.807  -5.961  1.00  0.00           H  
ATOM   1087  HB3 TYR A  78      -8.425   1.876  -2.898  1.00  0.00           H  
ATOM   1088  HD1 TYR A  78     -10.592   0.729  -2.458  1.00  0.00           H  
ATOM   1089  HD2 TYR A  78      -7.578  -1.027  -4.936  1.00  0.00           H  
ATOM   1090  HE1 TYR A  78     -11.722  -1.538  -2.238  1.00  0.00           H  
ATOM   1091  HE2 TYR A  78      -8.719  -3.288  -4.708  1.00  0.00           H  
ATOM   1092  HH  TYR A  78     -10.581  -4.308  -4.090  1.00  0.00           H  
ATOM   1093  N   THR A  79     -11.200   1.764  -5.557  1.00  0.00           N  
ATOM   1094  CA  THR A  79     -12.636   1.718  -5.344  1.00  0.00           C  
ATOM   1095  C   THR A  79     -13.066   0.318  -4.902  1.00  0.00           C  
ATOM   1096  O   THR A  79     -13.397   0.105  -3.736  1.00  0.00           O  
ATOM   1097  CB  THR A  79     -13.320   2.187  -6.630  1.00  0.00           C  
ATOM   1098  OG1 THR A  79     -12.862   1.269  -7.620  1.00  0.00           O  
ATOM   1099  CG2 THR A  79     -12.800   3.543  -7.110  1.00  0.00           C  
ATOM   1100  H   THR A  79     -10.877   1.272  -6.366  1.00  0.00           H  
ATOM   1101  HA  THR A  79     -12.885   2.401  -4.531  1.00  0.00           H  
ATOM   1102  HB  THR A  79     -14.403   2.205  -6.511  1.00  0.00           H  
ATOM   1103  HG1 THR A  79     -13.413   1.360  -8.451  1.00  0.00           H  
ATOM   1104 HG21 THR A  79     -12.867   4.266  -6.297  1.00  0.00           H  
ATOM   1105 HG22 THR A  79     -11.761   3.443  -7.423  1.00  0.00           H  
ATOM   1106 HG23 THR A  79     -13.401   3.886  -7.952  1.00  0.00           H  
ATOM   1107  N   SER A  80     -13.048  -0.600  -5.857  1.00  0.00           N  
ATOM   1108  CA  SER A  80     -13.404  -1.981  -5.575  1.00  0.00           C  
ATOM   1109  C   SER A  80     -12.711  -2.914  -6.569  1.00  0.00           C  
ATOM   1110  O   SER A  80     -12.241  -2.472  -7.617  1.00  0.00           O  
ATOM   1111  CB  SER A  80     -14.920  -2.180  -5.627  1.00  0.00           C  
ATOM   1112  OG  SER A  80     -15.462  -1.819  -6.895  1.00  0.00           O  
ATOM   1113  H   SER A  80     -12.796  -0.414  -6.807  1.00  0.00           H  
ATOM   1114  HA  SER A  80     -13.048  -2.169  -4.562  1.00  0.00           H  
ATOM   1115  HB3 SER A  80     -15.391  -1.582  -4.848  1.00  0.00           H  
ATOM   1116  HG  SER A  80     -15.281  -0.854  -7.081  1.00  0.00           H  
ATOM   1117  N   GLY A  81     -12.669  -4.187  -6.207  1.00  0.00           N  
ATOM   1118  CA  GLY A  81     -12.109  -5.198  -7.087  1.00  0.00           C  
ATOM   1119  C   GLY A  81     -10.668  -5.530  -6.693  1.00  0.00           C  
ATOM   1120  O   GLY A  81     -10.328  -5.531  -5.511  1.00  0.00           O  
ATOM   1121  H   GLY A  81     -13.010  -4.532  -5.332  1.00  0.00           H  
ATOM   1122  HA2 GLY A  81     -12.719  -6.101  -7.046  1.00  0.00           H  
ATOM   1123  HA3 GLY A  81     -12.135  -4.844  -8.117  1.00  0.00           H  
ATOM   1124  N   PHE A  82      -9.859  -5.805  -7.706  1.00  0.00           N  
ATOM   1125  CA  PHE A  82      -8.490  -6.234  -7.476  1.00  0.00           C  
ATOM   1126  C   PHE A  82      -7.621  -5.066  -7.008  1.00  0.00           C  
ATOM   1127  O   PHE A  82      -8.066  -3.919  -7.003  1.00  0.00           O  
ATOM   1128  CB  PHE A  82      -7.953  -6.752  -8.812  1.00  0.00           C  
ATOM   1129  CG  PHE A  82      -8.410  -8.170  -9.158  1.00  0.00           C  
ATOM   1130  CD1 PHE A  82      -9.665  -8.382  -9.638  1.00  0.00           C  
ATOM   1131  CD2 PHE A  82      -7.562  -9.219  -8.988  1.00  0.00           C  
ATOM   1132  CE1 PHE A  82     -10.091  -9.698  -9.960  1.00  0.00           C  
ATOM   1133  CE2 PHE A  82      -7.987 -10.535  -9.310  1.00  0.00           C  
ATOM   1134  CZ  PHE A  82      -9.242 -10.747  -9.789  1.00  0.00           C  
ATOM   1135  H   PHE A  82     -10.126  -5.738  -8.668  1.00  0.00           H  
ATOM   1136  HA  PHE A  82      -8.517  -6.998  -6.698  1.00  0.00           H  
ATOM   1137  HB3 PHE A  82      -6.864  -6.728  -8.787  1.00  0.00           H  
ATOM   1138  HD1 PHE A  82     -10.346  -7.541  -9.775  1.00  0.00           H  
ATOM   1139  HD2 PHE A  82      -6.556  -9.049  -8.603  1.00  0.00           H  
ATOM   1140  HE1 PHE A  82     -11.096  -9.868 -10.344  1.00  0.00           H  
ATOM   1141  HE2 PHE A  82      -7.307 -11.376  -9.173  1.00  0.00           H  
ATOM   1142  HZ  PHE A  82      -9.567 -11.758 -10.037  1.00  0.00           H  
ATOM   1143  N   ARG A  83      -6.396  -5.397  -6.627  1.00  0.00           N  
ATOM   1144  CA  ARG A  83      -5.408  -4.378  -6.314  1.00  0.00           C  
ATOM   1145  C   ARG A  83      -4.872  -3.746  -7.601  1.00  0.00           C  
ATOM   1146  O   ARG A  83      -4.769  -4.415  -8.628  1.00  0.00           O  
ATOM   1147  CB  ARG A  83      -4.241  -4.968  -5.520  1.00  0.00           C  
ATOM   1148  CG  ARG A  83      -4.689  -5.387  -4.119  1.00  0.00           C  
ATOM   1149  CD  ARG A  83      -4.005  -6.688  -3.690  1.00  0.00           C  
ATOM   1150  NE  ARG A  83      -2.577  -6.660  -4.077  1.00  0.00           N  
ATOM   1151  CZ  ARG A  83      -1.615  -6.066  -3.358  1.00  0.00           C  
ATOM   1152  NH1 ARG A  83      -1.942  -5.275  -2.327  1.00  0.00           N  
ATOM   1153  NH2 ARG A  83      -0.327  -6.262  -3.670  1.00  0.00           N  
ATOM   1154  H   ARG A  83      -6.076  -6.340  -6.531  1.00  0.00           H  
ATOM   1155  HA  ARG A  83      -5.944  -3.646  -5.711  1.00  0.00           H  
ATOM   1156  HB3 ARG A  83      -3.440  -4.233  -5.445  1.00  0.00           H  
ATOM   1157  HG3 ARG A  83      -5.771  -5.519  -4.103  1.00  0.00           H  
ATOM   1158  HD3 ARG A  83      -4.500  -7.539  -4.158  1.00  0.00           H  
ATOM   1159  HE  ARG A  83      -2.314  -7.113  -4.929  1.00  0.00           H  
ATOM   1160 HH11 ARG A  83      -2.902  -5.145  -2.081  1.00  0.00           H  
ATOM   1161 HH12 ARG A  83      -1.225  -4.815  -1.803  1.00  0.00           H  
ATOM   1162 HH21 ARG A  83      -0.083  -6.850  -4.442  1.00  0.00           H  
ATOM   1163 HH22 ARG A  83       0.391  -5.821  -3.132  1.00  0.00           H  
ATOM   1164  N   ASN A  84      -4.545  -2.466  -7.502  1.00  0.00           N  
ATOM   1165  CA  ASN A  84      -4.470  -1.620  -8.681  1.00  0.00           C  
ATOM   1166  C   ASN A  84      -3.010  -1.241  -8.939  1.00  0.00           C  
ATOM   1167  O   ASN A  84      -2.097  -1.901  -8.445  1.00  0.00           O  
ATOM   1168  CB  ASN A  84      -5.266  -0.329  -8.483  1.00  0.00           C  
ATOM   1169  CG  ASN A  84      -4.641   0.537  -7.387  1.00  0.00           C  
ATOM   1170  OD1 ASN A  84      -3.768   0.115  -6.648  1.00  0.00           O  
ATOM   1171  ND2 ASN A  84      -5.137   1.770  -7.323  1.00  0.00           N  
ATOM   1172  H   ASN A  84      -4.334  -2.009  -6.639  1.00  0.00           H  
ATOM   1173  HA  ASN A  84      -4.896  -2.215  -9.489  1.00  0.00           H  
ATOM   1174  HB3 ASN A  84      -6.296  -0.569  -8.219  1.00  0.00           H  
ATOM   1175 HD21 ASN A  84      -5.746   2.102  -8.044  1.00  0.00           H  
ATOM   1176 HD22 ASN A  84      -4.901   2.366  -6.555  1.00  0.00           H  
ATOM   1177  N   SER A  85      -2.836  -0.181  -9.713  1.00  0.00           N  
ATOM   1178  CA  SER A  85      -1.502   0.288 -10.051  1.00  0.00           C  
ATOM   1179  C   SER A  85      -1.127   1.480  -9.167  1.00  0.00           C  
ATOM   1180  O   SER A  85       0.017   1.599  -8.733  1.00  0.00           O  
ATOM   1181  CB  SER A  85      -1.412   0.674 -11.529  1.00  0.00           C  
ATOM   1182  OG  SER A  85      -2.540   1.436 -11.951  1.00  0.00           O  
ATOM   1183  H   SER A  85      -3.583   0.354 -10.106  1.00  0.00           H  
ATOM   1184  HA  SER A  85      -0.841  -0.556  -9.855  1.00  0.00           H  
ATOM   1185  HB3 SER A  85      -1.336  -0.228 -12.135  1.00  0.00           H  
ATOM   1186  HG  SER A  85      -2.421   1.724 -12.902  1.00  0.00           H  
ATOM   1187  N   ASP A  86      -2.113   2.331  -8.929  1.00  0.00           N  
ATOM   1188  CA  ASP A  86      -1.888   3.538  -8.149  1.00  0.00           C  
ATOM   1189  C   ASP A  86      -1.534   3.151  -6.712  1.00  0.00           C  
ATOM   1190  O   ASP A  86      -2.311   2.476  -6.037  1.00  0.00           O  
ATOM   1191  CB  ASP A  86      -3.145   4.410  -8.109  1.00  0.00           C  
ATOM   1192  CG  ASP A  86      -3.969   4.416  -9.398  1.00  0.00           C  
ATOM   1193  OD1 ASP A  86      -4.595   3.371  -9.676  1.00  0.00           O  
ATOM   1194  OD2 ASP A  86      -3.955   5.467 -10.075  1.00  0.00           O  
ATOM   1195  H   ASP A  86      -3.050   2.210  -9.257  1.00  0.00           H  
ATOM   1196  HA  ASP A  86      -1.073   4.057  -8.654  1.00  0.00           H  
ATOM   1197  HB3 ASP A  86      -2.850   5.434  -7.878  1.00  0.00           H  
ATOM   1198  N   ARG A  87      -0.362   3.597  -6.285  1.00  0.00           N  
ATOM   1199  CA  ARG A  87       0.090   3.336  -4.928  1.00  0.00           C  
ATOM   1200  C   ARG A  87       0.866   4.538  -4.386  1.00  0.00           C  
ATOM   1201  O   ARG A  87       1.617   5.178  -5.120  1.00  0.00           O  
ATOM   1202  CB  ARG A  87       0.982   2.095  -4.874  1.00  0.00           C  
ATOM   1203  CG  ARG A  87       0.213   0.846  -5.311  1.00  0.00           C  
ATOM   1204  CD  ARG A  87      -0.730   0.368  -4.205  1.00  0.00           C  
ATOM   1205  NE  ARG A  87      -0.474  -1.057  -3.902  1.00  0.00           N  
ATOM   1206  CZ  ARG A  87      -0.721  -2.063  -4.752  1.00  0.00           C  
ATOM   1207  NH1 ARG A  87      -1.447  -1.843  -5.857  1.00  0.00           N  
ATOM   1208  NH2 ARG A  87      -0.244  -3.289  -4.497  1.00  0.00           N  
ATOM   1209  H   ARG A  87       0.275   4.125  -6.847  1.00  0.00           H  
ATOM   1210  HA  ARG A  87      -0.825   3.170  -4.358  1.00  0.00           H  
ATOM   1211  HB3 ARG A  87       1.358   1.957  -3.860  1.00  0.00           H  
ATOM   1212  HG3 ARG A  87       0.915   0.052  -5.564  1.00  0.00           H  
ATOM   1213  HD3 ARG A  87      -1.766   0.500  -4.517  1.00  0.00           H  
ATOM   1214  HE  ARG A  87      -0.091  -1.285  -3.006  1.00  0.00           H  
ATOM   1215 HH11 ARG A  87      -1.857  -0.945  -6.015  1.00  0.00           H  
ATOM   1216 HH12 ARG A  87      -1.579  -2.577  -6.523  1.00  0.00           H  
ATOM   1217 HH21 ARG A  87       0.293  -3.455  -3.670  1.00  0.00           H  
ATOM   1218 HH22 ARG A  87      -0.423  -4.038  -5.136  1.00  0.00           H  
ATOM   1219  N   ILE A  88       0.658   4.808  -3.106  1.00  0.00           N  
ATOM   1220  CA  ILE A  88       1.529   5.718  -2.382  1.00  0.00           C  
ATOM   1221  C   ILE A  88       2.613   4.914  -1.664  1.00  0.00           C  
ATOM   1222  O   ILE A  88       2.313   3.963  -0.944  1.00  0.00           O  
ATOM   1223  CB  ILE A  88       0.711   6.617  -1.452  1.00  0.00           C  
ATOM   1224  CG1 ILE A  88       1.520   7.843  -1.025  1.00  0.00           C  
ATOM   1225  CG2 ILE A  88       0.186   5.828  -0.251  1.00  0.00           C  
ATOM   1226  CD1 ILE A  88       0.670   8.790  -0.174  1.00  0.00           C  
ATOM   1227  H   ILE A  88      -0.088   4.418  -2.567  1.00  0.00           H  
ATOM   1228  HA  ILE A  88       2.008   6.365  -3.117  1.00  0.00           H  
ATOM   1229  HB  ILE A  88      -0.157   6.978  -2.004  1.00  0.00           H  
ATOM   1230 HG13 ILE A  88       1.883   8.369  -1.907  1.00  0.00           H  
ATOM   1231 HG21 ILE A  88      -0.299   4.916  -0.597  1.00  0.00           H  
ATOM   1232 HG22 ILE A  88       1.018   5.570   0.406  1.00  0.00           H  
ATOM   1233 HG23 ILE A  88      -0.533   6.437   0.297  1.00  0.00           H  
ATOM   1234 HD11 ILE A  88       1.160   9.761  -0.113  1.00  0.00           H  
ATOM   1235 HD12 ILE A  88      -0.313   8.908  -0.631  1.00  0.00           H  
ATOM   1236 HD13 ILE A  88       0.557   8.375   0.827  1.00  0.00           H  
ATOM   1237  N   LEU A  89       3.854   5.326  -1.883  1.00  0.00           N  
ATOM   1238  CA  LEU A  89       4.967   4.788  -1.120  1.00  0.00           C  
ATOM   1239  C   LEU A  89       5.319   5.756   0.011  1.00  0.00           C  
ATOM   1240  O   LEU A  89       5.234   6.972  -0.158  1.00  0.00           O  
ATOM   1241  CB  LEU A  89       6.145   4.468  -2.043  1.00  0.00           C  
ATOM   1242  CG  LEU A  89       5.955   3.275  -2.983  1.00  0.00           C  
ATOM   1243  CD1 LEU A  89       6.027   1.954  -2.213  1.00  0.00           C  
ATOM   1244  CD2 LEU A  89       4.655   3.405  -3.778  1.00  0.00           C  
ATOM   1245  H   LEU A  89       4.102   6.011  -2.568  1.00  0.00           H  
ATOM   1246  HA  LEU A  89       4.638   3.847  -0.681  1.00  0.00           H  
ATOM   1247  HB3 LEU A  89       7.025   4.283  -1.427  1.00  0.00           H  
ATOM   1248  HG  LEU A  89       6.774   3.273  -3.702  1.00  0.00           H  
ATOM   1249 HD11 LEU A  89       6.049   1.124  -2.919  1.00  0.00           H  
ATOM   1250 HD12 LEU A  89       6.930   1.938  -1.603  1.00  0.00           H  
ATOM   1251 HD13 LEU A  89       5.153   1.861  -1.569  1.00  0.00           H  
ATOM   1252 HD21 LEU A  89       4.674   2.715  -4.622  1.00  0.00           H  
ATOM   1253 HD22 LEU A  89       3.809   3.167  -3.133  1.00  0.00           H  
ATOM   1254 HD23 LEU A  89       4.555   4.426  -4.147  1.00  0.00           H  
ATOM   1255  N   TYR A  90       5.705   5.182   1.140  1.00  0.00           N  
ATOM   1256  CA  TYR A  90       6.334   5.956   2.197  1.00  0.00           C  
ATOM   1257  C   TYR A  90       7.291   5.088   3.017  1.00  0.00           C  
ATOM   1258  O   TYR A  90       6.936   3.985   3.429  1.00  0.00           O  
ATOM   1259  CB  TYR A  90       5.197   6.435   3.102  1.00  0.00           C  
ATOM   1260  CG  TYR A  90       4.305   5.310   3.629  1.00  0.00           C  
ATOM   1261  CD1 TYR A  90       3.350   4.744   2.808  1.00  0.00           C  
ATOM   1262  CD2 TYR A  90       4.455   4.860   4.926  1.00  0.00           C  
ATOM   1263  CE1 TYR A  90       2.510   3.685   3.305  1.00  0.00           C  
ATOM   1264  CE2 TYR A  90       3.615   3.802   5.422  1.00  0.00           C  
ATOM   1265  CZ  TYR A  90       2.684   3.266   4.587  1.00  0.00           C  
ATOM   1266  OH  TYR A  90       1.891   2.266   5.056  1.00  0.00           O  
ATOM   1267  H   TYR A  90       5.596   4.207   1.338  1.00  0.00           H  
ATOM   1268  HA  TYR A  90       6.897   6.765   1.732  1.00  0.00           H  
ATOM   1269  HB3 TYR A  90       4.582   7.144   2.548  1.00  0.00           H  
ATOM   1270  HD1 TYR A  90       3.232   5.099   1.785  1.00  0.00           H  
ATOM   1271  HD2 TYR A  90       5.209   5.307   5.573  1.00  0.00           H  
ATOM   1272  HE1 TYR A  90       1.752   3.229   2.668  1.00  0.00           H  
ATOM   1273  HE2 TYR A  90       3.723   3.437   6.443  1.00  0.00           H  
ATOM   1274  HH  TYR A  90       1.349   1.881   4.309  1.00  0.00           H  
ATOM   1275  N   SER A  91       8.486   5.619   3.229  1.00  0.00           N  
ATOM   1276  CA  SER A  91       9.480   4.930   4.035  1.00  0.00           C  
ATOM   1277  C   SER A  91       9.253   5.232   5.518  1.00  0.00           C  
ATOM   1278  O   SER A  91       8.352   5.992   5.869  1.00  0.00           O  
ATOM   1279  CB  SER A  91      10.897   5.330   3.623  1.00  0.00           C  
ATOM   1280  OG  SER A  91      11.133   6.724   3.805  1.00  0.00           O  
ATOM   1281  H   SER A  91       8.778   6.502   2.863  1.00  0.00           H  
ATOM   1282  HA  SER A  91       9.329   3.869   3.833  1.00  0.00           H  
ATOM   1283  HB3 SER A  91      11.059   5.070   2.576  1.00  0.00           H  
ATOM   1284  HG  SER A  91      12.104   6.886   3.979  1.00  0.00           H  
ATOM   1285  N   SER A  92      10.086   4.620   6.347  1.00  0.00           N  
ATOM   1286  CA  SER A  92      10.021   4.855   7.780  1.00  0.00           C  
ATOM   1287  C   SER A  92      10.325   6.324   8.082  1.00  0.00           C  
ATOM   1288  O   SER A  92       9.690   6.928   8.945  1.00  0.00           O  
ATOM   1289  CB  SER A  92      10.995   3.946   8.532  1.00  0.00           C  
ATOM   1290  OG  SER A  92      12.212   3.757   7.813  1.00  0.00           O  
ATOM   1291  H   SER A  92      10.792   3.975   6.056  1.00  0.00           H  
ATOM   1292  HA  SER A  92       9.000   4.610   8.067  1.00  0.00           H  
ATOM   1293  HB3 SER A  92      10.525   2.979   8.709  1.00  0.00           H  
ATOM   1294  HG  SER A  92      12.841   3.195   8.349  1.00  0.00           H  
ATOM   1295  N   ASP A  93      11.296   6.856   7.355  1.00  0.00           N  
ATOM   1296  CA  ASP A  93      11.798   8.191   7.638  1.00  0.00           C  
ATOM   1297  C   ASP A  93      10.945   9.219   6.895  1.00  0.00           C  
ATOM   1298  O   ASP A  93      11.139  10.424   7.055  1.00  0.00           O  
ATOM   1299  CB  ASP A  93      13.245   8.346   7.165  1.00  0.00           C  
ATOM   1300  CG  ASP A  93      13.406   8.743   5.696  1.00  0.00           C  
ATOM   1301  OD1 ASP A  93      13.412   7.818   4.855  1.00  0.00           O  
ATOM   1302  OD2 ASP A  93      13.519   9.963   5.447  1.00  0.00           O  
ATOM   1303  H   ASP A  93      11.738   6.393   6.587  1.00  0.00           H  
ATOM   1304  HA  ASP A  93      11.733   8.298   8.720  1.00  0.00           H  
ATOM   1305  HB3 ASP A  93      13.769   7.406   7.331  1.00  0.00           H  
ATOM   1306  N   TRP A  94      10.017   8.708   6.098  1.00  0.00           N  
ATOM   1307  CA  TRP A  94       9.018   9.556   5.472  1.00  0.00           C  
ATOM   1308  C   TRP A  94       9.688  10.303   4.317  1.00  0.00           C  
ATOM   1309  O   TRP A  94       9.552  11.520   4.198  1.00  0.00           O  
ATOM   1310  CB  TRP A  94       8.373  10.493   6.497  1.00  0.00           C  
ATOM   1311  CG  TRP A  94       7.815   9.778   7.728  1.00  0.00           C  
ATOM   1312  CD1 TRP A  94       8.279   9.814   8.985  1.00  0.00           C  
ATOM   1313  CD2 TRP A  94       6.659   8.914   7.770  1.00  0.00           C  
ATOM   1314  NE1 TRP A  94       7.511   9.040   9.830  1.00  0.00           N  
ATOM   1315  CE2 TRP A  94       6.495   8.474   9.068  1.00  0.00           C  
ATOM   1316  CE3 TRP A  94       5.783   8.516   6.746  1.00  0.00           C  
ATOM   1317  CZ2 TRP A  94       5.463   7.615   9.462  1.00  0.00           C  
ATOM   1318  CZ3 TRP A  94       4.756   7.657   7.155  1.00  0.00           C  
ATOM   1319  CH2 TRP A  94       4.577   7.205   8.457  1.00  0.00           C  
ATOM   1320  H   TRP A  94       9.943   7.735   5.880  1.00  0.00           H  
ATOM   1321  HA  TRP A  94       8.227   8.911   5.090  1.00  0.00           H  
ATOM   1322  HB3 TRP A  94       7.568  11.045   6.012  1.00  0.00           H  
ATOM   1323  HD1 TRP A  94       9.154  10.384   9.299  1.00  0.00           H  
ATOM   1324  HE1 TRP A  94       7.672   8.896  10.898  1.00  0.00           H  
ATOM   1325  HE3 TRP A  94       5.891   8.849   5.714  1.00  0.00           H  
ATOM   1326  HZ2 TRP A  94       5.354   7.282  10.494  1.00  0.00           H  
ATOM   1327  HZ3 TRP A  94       4.047   7.317   6.400  1.00  0.00           H  
ATOM   1328  HH2 TRP A  94       3.750   6.536   8.696  1.00  0.00           H  
ATOM   1329  N   LEU A  95      10.398   9.544   3.496  1.00  0.00           N  
ATOM   1330  CA  LEU A  95      10.425   9.808   2.068  1.00  0.00           C  
ATOM   1331  C   LEU A  95       9.155   9.243   1.426  1.00  0.00           C  
ATOM   1332  O   LEU A  95       8.826   8.073   1.618  1.00  0.00           O  
ATOM   1333  CB  LEU A  95      11.717   9.274   1.448  1.00  0.00           C  
ATOM   1334  CG  LEU A  95      13.000  10.017   1.827  1.00  0.00           C  
ATOM   1335  CD1 LEU A  95      14.234   9.157   1.549  1.00  0.00           C  
ATOM   1336  CD2 LEU A  95      13.075  11.374   1.122  1.00  0.00           C  
ATOM   1337  H   LEU A  95      10.947   8.762   3.792  1.00  0.00           H  
ATOM   1338  HA  LEU A  95      10.426  10.890   1.935  1.00  0.00           H  
ATOM   1339  HB3 LEU A  95      11.614   9.297   0.363  1.00  0.00           H  
ATOM   1340  HG  LEU A  95      12.978  10.213   2.899  1.00  0.00           H  
ATOM   1341 HD11 LEU A  95      14.155   8.220   2.100  1.00  0.00           H  
ATOM   1342 HD12 LEU A  95      14.299   8.949   0.481  1.00  0.00           H  
ATOM   1343 HD13 LEU A  95      15.129   9.692   1.869  1.00  0.00           H  
ATOM   1344 HD21 LEU A  95      14.041  11.837   1.327  1.00  0.00           H  
ATOM   1345 HD22 LEU A  95      12.962  11.231   0.046  1.00  0.00           H  
ATOM   1346 HD23 LEU A  95      12.278  12.019   1.489  1.00  0.00           H  
ATOM   1347  N   ILE A  96       8.478  10.100   0.677  1.00  0.00           N  
ATOM   1348  CA  ILE A  96       7.179   9.750   0.127  1.00  0.00           C  
ATOM   1349  C   ILE A  96       7.195   9.970  -1.388  1.00  0.00           C  
ATOM   1350  O   ILE A  96       7.595  11.033  -1.859  1.00  0.00           O  
ATOM   1351  CB  ILE A  96       6.068  10.514   0.848  1.00  0.00           C  
ATOM   1352  CG1 ILE A  96       6.187  10.355   2.364  1.00  0.00           C  
ATOM   1353  CG2 ILE A  96       4.689  10.092   0.334  1.00  0.00           C  
ATOM   1354  CD1 ILE A  96       4.914  10.830   3.068  1.00  0.00           C  
ATOM   1355  H   ILE A  96       8.801  11.018   0.445  1.00  0.00           H  
ATOM   1356  HA  ILE A  96       7.019   8.689   0.319  1.00  0.00           H  
ATOM   1357  HB  ILE A  96       6.183  11.575   0.625  1.00  0.00           H  
ATOM   1358 HG13 ILE A  96       7.042  10.927   2.728  1.00  0.00           H  
ATOM   1359 HG21 ILE A  96       4.428   9.119   0.750  1.00  0.00           H  
ATOM   1360 HG22 ILE A  96       3.946  10.829   0.639  1.00  0.00           H  
ATOM   1361 HG23 ILE A  96       4.711  10.028  -0.754  1.00  0.00           H  
ATOM   1362 HD11 ILE A  96       4.112  10.113   2.891  1.00  0.00           H  
ATOM   1363 HD12 ILE A  96       5.098  10.911   4.139  1.00  0.00           H  
ATOM   1364 HD13 ILE A  96       4.623  11.804   2.675  1.00  0.00           H  
ATOM   1365  N   TYR A  97       6.757   8.948  -2.106  1.00  0.00           N  
ATOM   1366  CA  TYR A  97       6.583   9.063  -3.544  1.00  0.00           C  
ATOM   1367  C   TYR A  97       5.180   8.618  -3.964  1.00  0.00           C  
ATOM   1368  O   TYR A  97       4.385   8.191  -3.130  1.00  0.00           O  
ATOM   1369  CB  TYR A  97       7.613   8.123  -4.171  1.00  0.00           C  
ATOM   1370  CG  TYR A  97       9.048   8.652  -4.124  1.00  0.00           C  
ATOM   1371  CD1 TYR A  97       9.763   8.606  -2.944  1.00  0.00           C  
ATOM   1372  CD2 TYR A  97       9.628   9.176  -5.262  1.00  0.00           C  
ATOM   1373  CE1 TYR A  97      11.114   9.103  -2.900  1.00  0.00           C  
ATOM   1374  CE2 TYR A  97      10.979   9.673  -5.218  1.00  0.00           C  
ATOM   1375  CZ  TYR A  97      11.655   9.613  -4.038  1.00  0.00           C  
ATOM   1376  OH  TYR A  97      12.930  10.083  -3.997  1.00  0.00           O  
ATOM   1377  H   TYR A  97       6.522   8.054  -1.723  1.00  0.00           H  
ATOM   1378  HA  TYR A  97       6.720  10.110  -3.816  1.00  0.00           H  
ATOM   1379  HB3 TYR A  97       7.339   7.940  -5.210  1.00  0.00           H  
ATOM   1380  HD1 TYR A  97       9.305   8.192  -2.045  1.00  0.00           H  
ATOM   1381  HD2 TYR A  97       9.064   9.212  -6.193  1.00  0.00           H  
ATOM   1382  HE1 TYR A  97      11.689   9.072  -1.974  1.00  0.00           H  
ATOM   1383  HE2 TYR A  97      11.449  10.090  -6.108  1.00  0.00           H  
ATOM   1384  HH  TYR A  97      13.264  10.250  -4.925  1.00  0.00           H  
ATOM   1385  N   LYS A  98       4.921   8.732  -5.259  1.00  0.00           N  
ATOM   1386  CA  LYS A  98       3.729   8.138  -5.839  1.00  0.00           C  
ATOM   1387  C   LYS A  98       4.123   7.291  -7.050  1.00  0.00           C  
ATOM   1388  O   LYS A  98       5.228   7.427  -7.574  1.00  0.00           O  
ATOM   1389  CB  LYS A  98       2.693   9.219  -6.155  1.00  0.00           C  
ATOM   1390  CG  LYS A  98       3.267  10.268  -7.109  1.00  0.00           C  
ATOM   1391  CD  LYS A  98       2.163  11.171  -7.662  1.00  0.00           C  
ATOM   1392  CE  LYS A  98       1.596  10.608  -8.966  1.00  0.00           C  
ATOM   1393  NZ  LYS A  98       0.402  11.374  -9.386  1.00  0.00           N  
ATOM   1394  H   LYS A  98       5.509   9.219  -5.906  1.00  0.00           H  
ATOM   1395  HA  LYS A  98       3.291   7.483  -5.086  1.00  0.00           H  
ATOM   1396  HB3 LYS A  98       2.369   9.699  -5.232  1.00  0.00           H  
ATOM   1397  HG3 LYS A  98       3.783   9.772  -7.932  1.00  0.00           H  
ATOM   1398  HD3 LYS A  98       2.559  12.172  -7.834  1.00  0.00           H  
ATOM   1399  HE3 LYS A  98       1.333   9.558  -8.832  1.00  0.00           H  
ATOM   1400  HZ1 LYS A  98       0.646  12.338  -9.495  1.00  0.00           H  
ATOM   1401  HZ2 LYS A  98       0.064  11.016 -10.256  1.00  0.00           H  
ATOM   1402  HZ3 LYS A  98      -0.312  11.287  -8.691  1.00  0.00           H  
ATOM   1403  N   THR A  99       3.198   6.435  -7.460  1.00  0.00           N  
ATOM   1404  CA  THR A  99       3.295   5.794  -8.759  1.00  0.00           C  
ATOM   1405  C   THR A  99       1.907   5.400  -9.266  1.00  0.00           C  
ATOM   1406  O   THR A  99       1.071   4.931  -8.495  1.00  0.00           O  
ATOM   1407  CB  THR A  99       4.253   4.607  -8.631  1.00  0.00           C  
ATOM   1408  OG1 THR A  99       4.008   3.835  -9.802  1.00  0.00           O  
ATOM   1409  CG2 THR A  99       3.876   3.673  -7.481  1.00  0.00           C  
ATOM   1410  H   THR A  99       2.395   6.179  -6.921  1.00  0.00           H  
ATOM   1411  HA  THR A  99       3.701   6.515  -9.469  1.00  0.00           H  
ATOM   1412  HB  THR A  99       5.284   4.949  -8.534  1.00  0.00           H  
ATOM   1413  HG1 THR A  99       4.611   4.132 -10.541  1.00  0.00           H  
ATOM   1414 HG21 THR A  99       4.541   2.808  -7.482  1.00  0.00           H  
ATOM   1415 HG22 THR A  99       3.972   4.204  -6.534  1.00  0.00           H  
ATOM   1416 HG23 THR A  99       2.846   3.338  -7.608  1.00  0.00           H  
ATOM   1417  N   THR A 100       1.702   5.607 -10.559  1.00  0.00           N  
ATOM   1418  CA  THR A 100       0.412   5.329 -11.166  1.00  0.00           C  
ATOM   1419  C   THR A 100       0.573   4.363 -12.342  1.00  0.00           C  
ATOM   1420  O   THR A 100      -0.322   4.241 -13.177  1.00  0.00           O  
ATOM   1421  CB  THR A 100      -0.224   6.664 -11.559  1.00  0.00           C  
ATOM   1422  OG1 THR A 100       0.818   7.356 -12.244  1.00  0.00           O  
ATOM   1423  CG2 THR A 100      -0.524   7.549 -10.347  1.00  0.00           C  
ATOM   1424  H   THR A 100       2.398   5.957 -11.186  1.00  0.00           H  
ATOM   1425  HA  THR A 100      -0.216   4.830 -10.428  1.00  0.00           H  
ATOM   1426  HB  THR A 100      -1.120   6.507 -12.159  1.00  0.00           H  
ATOM   1427  HG1 THR A 100       0.429   8.062 -12.835  1.00  0.00           H  
ATOM   1428 HG21 THR A 100      -1.258   7.053  -9.710  1.00  0.00           H  
ATOM   1429 HG22 THR A 100       0.393   7.716  -9.783  1.00  0.00           H  
ATOM   1430 HG23 THR A 100      -0.924   8.505 -10.686  1.00  0.00           H  
ATOM   1431  N   ASP A 101       1.721   3.702 -12.370  1.00  0.00           N  
ATOM   1432  CA  ASP A 101       2.132   2.966 -13.553  1.00  0.00           C  
ATOM   1433  C   ASP A 101       2.560   1.554 -13.148  1.00  0.00           C  
ATOM   1434  O   ASP A 101       3.210   0.853 -13.922  1.00  0.00           O  
ATOM   1435  CB  ASP A 101       3.321   3.643 -14.237  1.00  0.00           C  
ATOM   1436  CG  ASP A 101       4.318   4.312 -13.288  1.00  0.00           C  
ATOM   1437  OD1 ASP A 101       4.880   3.578 -12.447  1.00  0.00           O  
ATOM   1438  OD2 ASP A 101       4.495   5.541 -13.425  1.00  0.00           O  
ATOM   1439  H   ASP A 101       2.363   3.663 -11.604  1.00  0.00           H  
ATOM   1440  HA  ASP A 101       1.260   2.966 -14.207  1.00  0.00           H  
ATOM   1441  HB3 ASP A 101       2.943   4.394 -14.931  1.00  0.00           H  
ATOM   1442  N   HIS A 102       2.180   1.180 -11.935  1.00  0.00           N  
ATOM   1443  CA  HIS A 102       2.555  -0.118 -11.400  1.00  0.00           C  
ATOM   1444  C   HIS A 102       4.078  -0.203 -11.280  1.00  0.00           C  
ATOM   1445  O   HIS A 102       4.718  -0.972 -11.994  1.00  0.00           O  
ATOM   1446  CB  HIS A 102       1.963  -1.246 -12.249  1.00  0.00           C  
ATOM   1447  CG  HIS A 102       2.072  -2.612 -11.615  1.00  0.00           C  
ATOM   1448  ND1 HIS A 102       1.269  -3.016 -10.562  1.00  0.00           N  
ATOM   1449  CD2 HIS A 102       2.895  -3.663 -11.896  1.00  0.00           C  
ATOM   1450  CE1 HIS A 102       1.603  -4.255 -10.231  1.00  0.00           C  
ATOM   1451  NE2 HIS A 102       2.611  -4.653 -11.060  1.00  0.00           N  
ATOM   1452  H   HIS A 102       1.627   1.746 -11.324  1.00  0.00           H  
ATOM   1453  HA  HIS A 102       2.116  -0.185 -10.405  1.00  0.00           H  
ATOM   1454  HB3 HIS A 102       2.468  -1.264 -13.215  1.00  0.00           H  
ATOM   1455  HD1 HIS A 102       0.558  -2.466 -10.125  1.00  0.00           H  
ATOM   1456  HD2 HIS A 102       3.656  -3.685 -12.676  1.00  0.00           H  
ATOM   1457  HE1 HIS A 102       1.152  -4.850  -9.439  1.00  0.00           H  
ATOM   1458  N   TYR A 103       4.612   0.598 -10.370  1.00  0.00           N  
ATOM   1459  CA  TYR A 103       5.974   0.398  -9.905  1.00  0.00           C  
ATOM   1460  C   TYR A 103       6.962   0.422 -11.074  1.00  0.00           C  
ATOM   1461  O   TYR A 103       7.900  -0.372 -11.114  1.00  0.00           O  
ATOM   1462  CB  TYR A 103       6.000  -0.989  -9.260  1.00  0.00           C  
ATOM   1463  CG  TYR A 103       5.029  -1.148  -8.088  1.00  0.00           C  
ATOM   1464  CD1 TYR A 103       5.169  -0.362  -6.963  1.00  0.00           C  
ATOM   1465  CD2 TYR A 103       4.013  -2.079  -8.157  1.00  0.00           C  
ATOM   1466  CE1 TYR A 103       4.255  -0.512  -5.861  1.00  0.00           C  
ATOM   1467  CE2 TYR A 103       3.098  -2.230  -7.055  1.00  0.00           C  
ATOM   1468  CZ  TYR A 103       3.264  -1.439  -5.961  1.00  0.00           C  
ATOM   1469  OH  TYR A 103       2.400  -1.581  -4.921  1.00  0.00           O  
ATOM   1470  H   TYR A 103       4.133   1.370  -9.954  1.00  0.00           H  
ATOM   1471  HA  TYR A 103       6.218   1.207  -9.217  1.00  0.00           H  
ATOM   1472  HB3 TYR A 103       7.011  -1.197  -8.911  1.00  0.00           H  
ATOM   1473  HD1 TYR A 103       5.972   0.374  -6.909  1.00  0.00           H  
ATOM   1474  HD2 TYR A 103       3.902  -2.701  -9.046  1.00  0.00           H  
ATOM   1475  HE1 TYR A 103       4.354   0.103  -4.967  1.00  0.00           H  
ATOM   1476  HE2 TYR A 103       2.290  -2.962  -7.097  1.00  0.00           H  
ATOM   1477  HH  TYR A 103       2.877  -1.422  -4.056  1.00  0.00           H  
ATOM   1478  N   GLN A 104       6.717   1.343 -11.994  1.00  0.00           N  
ATOM   1479  CA  GLN A 104       7.693   1.648 -13.026  1.00  0.00           C  
ATOM   1480  C   GLN A 104       8.468   2.918 -12.666  1.00  0.00           C  
ATOM   1481  O   GLN A 104       9.690   2.886 -12.531  1.00  0.00           O  
ATOM   1482  CB  GLN A 104       7.021   1.785 -14.394  1.00  0.00           C  
ATOM   1483  CG  GLN A 104       6.325   0.484 -14.795  1.00  0.00           C  
ATOM   1484  CD  GLN A 104       5.910   0.516 -16.268  1.00  0.00           C  
ATOM   1485  OE1 GLN A 104       6.727   0.448 -17.171  1.00  0.00           O  
ATOM   1486  NE2 GLN A 104       4.598   0.622 -16.458  1.00  0.00           N  
ATOM   1487  H   GLN A 104       5.872   1.875 -12.042  1.00  0.00           H  
ATOM   1488  HA  GLN A 104       8.371   0.794 -13.045  1.00  0.00           H  
ATOM   1489  HB3 GLN A 104       7.767   2.049 -15.144  1.00  0.00           H  
ATOM   1490  HG3 GLN A 104       5.446   0.329 -14.169  1.00  0.00           H  
ATOM   1491 HE21 GLN A 104       3.980   0.668 -15.672  1.00  0.00           H  
ATOM   1492 HE22 GLN A 104       4.228   0.657 -17.386  1.00  0.00           H  
ATOM   1493  N   THR A 105       7.724   4.004 -12.520  1.00  0.00           N  
ATOM   1494  CA  THR A 105       8.334   5.302 -12.286  1.00  0.00           C  
ATOM   1495  C   THR A 105       7.604   6.041 -11.163  1.00  0.00           C  
ATOM   1496  O   THR A 105       6.391   5.900 -11.008  1.00  0.00           O  
ATOM   1497  CB  THR A 105       8.340   6.067 -13.611  1.00  0.00           C  
ATOM   1498  OG1 THR A 105       7.007   5.932 -14.096  1.00  0.00           O  
ATOM   1499  CG2 THR A 105       9.197   5.382 -14.679  1.00  0.00           C  
ATOM   1500  H   THR A 105       6.724   4.008 -12.558  1.00  0.00           H  
ATOM   1501  HA  THR A 105       9.359   5.146 -11.952  1.00  0.00           H  
ATOM   1502  HB  THR A 105       8.655   7.100 -13.462  1.00  0.00           H  
ATOM   1503  HG1 THR A 105       6.805   6.662 -14.749  1.00  0.00           H  
ATOM   1504 HG21 THR A 105      10.193   5.194 -14.278  1.00  0.00           H  
ATOM   1505 HG22 THR A 105       8.735   4.438 -14.964  1.00  0.00           H  
ATOM   1506 HG23 THR A 105       9.272   6.028 -15.552  1.00  0.00           H  
ATOM   1507  N   PHE A 106       8.372   6.810 -10.406  1.00  0.00           N  
ATOM   1508  CA  PHE A 106       7.848   7.447  -9.210  1.00  0.00           C  
ATOM   1509  C   PHE A 106       8.145   8.948  -9.212  1.00  0.00           C  
ATOM   1510  O   PHE A 106       9.097   9.394  -9.851  1.00  0.00           O  
ATOM   1511  CB  PHE A 106       8.550   6.801  -8.015  1.00  0.00           C  
ATOM   1512  CG  PHE A 106       8.349   5.287  -7.917  1.00  0.00           C  
ATOM   1513  CD1 PHE A 106       8.973   4.461  -8.800  1.00  0.00           C  
ATOM   1514  CD2 PHE A 106       7.547   4.768  -6.949  1.00  0.00           C  
ATOM   1515  CE1 PHE A 106       8.787   3.056  -8.712  1.00  0.00           C  
ATOM   1516  CE2 PHE A 106       7.362   3.363  -6.860  1.00  0.00           C  
ATOM   1517  CZ  PHE A 106       7.985   2.537  -7.743  1.00  0.00           C  
ATOM   1518  H   PHE A 106       9.335   7.001 -10.598  1.00  0.00           H  
ATOM   1519  HA  PHE A 106       6.768   7.293  -9.208  1.00  0.00           H  
ATOM   1520  HB3 PHE A 106       8.185   7.265  -7.097  1.00  0.00           H  
ATOM   1521  HD1 PHE A 106       9.615   4.878  -9.576  1.00  0.00           H  
ATOM   1522  HD2 PHE A 106       7.048   5.429  -6.243  1.00  0.00           H  
ATOM   1523  HE1 PHE A 106       9.286   2.394  -9.419  1.00  0.00           H  
ATOM   1524  HE2 PHE A 106       6.719   2.946  -6.085  1.00  0.00           H  
ATOM   1525  HZ  PHE A 106       7.842   1.458  -7.674  1.00  0.00           H  
ATOM   1526  N   THR A 107       7.315   9.685  -8.489  1.00  0.00           N  
ATOM   1527  CA  THR A 107       7.515  11.117  -8.348  1.00  0.00           C  
ATOM   1528  C   THR A 107       7.461  11.521  -6.874  1.00  0.00           C  
ATOM   1529  O   THR A 107       6.590  11.065  -6.133  1.00  0.00           O  
ATOM   1530  CB  THR A 107       6.470  11.826  -9.212  1.00  0.00           C  
ATOM   1531  OG1 THR A 107       6.776  11.410 -10.540  1.00  0.00           O  
ATOM   1532  CG2 THR A 107       6.668  13.344  -9.242  1.00  0.00           C  
ATOM   1533  H   THR A 107       6.520   9.320  -8.004  1.00  0.00           H  
ATOM   1534  HA  THR A 107       8.513  11.362  -8.711  1.00  0.00           H  
ATOM   1535  HB  THR A 107       5.461  11.572  -8.889  1.00  0.00           H  
ATOM   1536  HG1 THR A 107       5.995  11.581 -11.140  1.00  0.00           H  
ATOM   1537 HG21 THR A 107       7.674  13.572  -9.592  1.00  0.00           H  
ATOM   1538 HG22 THR A 107       5.939  13.792  -9.917  1.00  0.00           H  
ATOM   1539 HG23 THR A 107       6.532  13.748  -8.239  1.00  0.00           H  
ATOM   1540  N   LYS A 108       8.401  12.372  -6.491  1.00  0.00           N  
ATOM   1541  CA  LYS A 108       8.577  12.713  -5.090  1.00  0.00           C  
ATOM   1542  C   LYS A 108       7.636  13.863  -4.727  1.00  0.00           C  
ATOM   1543  O   LYS A 108       7.717  14.943  -5.309  1.00  0.00           O  
ATOM   1544  CB  LYS A 108      10.050  13.006  -4.791  1.00  0.00           C  
ATOM   1545  CG  LYS A 108      10.331  12.921  -3.289  1.00  0.00           C  
ATOM   1546  CD  LYS A 108      11.823  13.093  -3.000  1.00  0.00           C  
ATOM   1547  CE  LYS A 108      12.213  14.572  -2.986  1.00  0.00           C  
ATOM   1548  NZ  LYS A 108      11.874  15.184  -1.682  1.00  0.00           N  
ATOM   1549  H   LYS A 108       9.035  12.825  -7.120  1.00  0.00           H  
ATOM   1550  HA  LYS A 108       8.297  11.839  -4.503  1.00  0.00           H  
ATOM   1551  HB3 LYS A 108      10.308  13.999  -5.158  1.00  0.00           H  
ATOM   1552  HG3 LYS A 108       9.991  11.958  -2.906  1.00  0.00           H  
ATOM   1553  HD3 LYS A 108      12.406  12.567  -3.758  1.00  0.00           H  
ATOM   1554  HE3 LYS A 108      11.694  15.099  -3.787  1.00  0.00           H  
ATOM   1555  HZ1 LYS A 108      10.880  15.180  -1.559  1.00  0.00           H  
ATOM   1556  HZ2 LYS A 108      12.302  14.660  -0.946  1.00  0.00           H  
ATOM   1557  HZ3 LYS A 108      12.208  16.126  -1.659  1.00  0.00           H  
ATOM   1558  N   ILE A 109       6.764  13.590  -3.767  1.00  0.00           N  
ATOM   1559  CA  ILE A 109       5.696  14.520  -3.441  1.00  0.00           C  
ATOM   1560  C   ILE A 109       6.010  15.204  -2.108  1.00  0.00           C  
ATOM   1561  O   ILE A 109       5.320  16.140  -1.710  1.00  0.00           O  
ATOM   1562  CB  ILE A 109       4.342  13.809  -3.461  1.00  0.00           C  
ATOM   1563  CG1 ILE A 109       4.316  12.649  -2.465  1.00  0.00           C  
ATOM   1564  CG2 ILE A 109       3.982  13.356  -4.879  1.00  0.00           C  
ATOM   1565  CD1 ILE A 109       2.886  12.160  -2.229  1.00  0.00           C  
ATOM   1566  H   ILE A 109       6.779  12.755  -3.218  1.00  0.00           H  
ATOM   1567  HA  ILE A 109       5.673  15.279  -4.222  1.00  0.00           H  
ATOM   1568  HB  ILE A 109       3.577  14.520  -3.149  1.00  0.00           H  
ATOM   1569 HG13 ILE A 109       4.755  12.966  -1.519  1.00  0.00           H  
ATOM   1570 HG21 ILE A 109       2.966  12.963  -4.888  1.00  0.00           H  
ATOM   1571 HG22 ILE A 109       4.050  14.203  -5.560  1.00  0.00           H  
ATOM   1572 HG23 ILE A 109       4.675  12.577  -5.197  1.00  0.00           H  
ATOM   1573 HD11 ILE A 109       2.522  11.655  -3.125  1.00  0.00           H  
ATOM   1574 HD12 ILE A 109       2.873  11.464  -1.390  1.00  0.00           H  
ATOM   1575 HD13 ILE A 109       2.242  13.010  -2.006  1.00  0.00           H  
ATOM   1576  N   ARG A 110       7.053  14.709  -1.458  1.00  0.00           N  
ATOM   1577  CA  ARG A 110       7.763  15.503  -0.469  1.00  0.00           C  
ATOM   1578  C   ARG A 110       8.665  16.528  -1.160  1.00  0.00           C  
ATOM   1579  O   ARG A 110       8.725  17.658  -0.735  1.00  0.00           O  
ATOM   1580  CB  ARG A 110       8.615  14.616   0.441  1.00  0.00           C  
ATOM   1581  CG  ARG A 110       7.736  13.809   1.398  1.00  0.00           C  
ATOM   1582  CD  ARG A 110       8.035  14.170   2.854  1.00  0.00           C  
ATOM   1583  NE  ARG A 110       7.649  15.573   3.118  1.00  0.00           N  
ATOM   1584  CZ  ARG A 110       7.934  16.232   4.250  1.00  0.00           C  
ATOM   1585  NH1 ARG A 110       8.540  15.593   5.261  1.00  0.00           N  
ATOM   1586  NH2 ARG A 110       7.611  17.526   4.372  1.00  0.00           N  
ATOM   1587  H   ARG A 110       7.413  13.787  -1.597  1.00  0.00           H  
ATOM   1588  HA  ARG A 110       6.981  15.995   0.108  1.00  0.00           H  
ATOM   1589  HB3 ARG A 110       9.307  15.233   1.012  1.00  0.00           H  
ATOM   1590  HG3 ARG A 110       7.904  12.743   1.241  1.00  0.00           H  
ATOM   1591  HD3 ARG A 110       9.096  14.031   3.061  1.00  0.00           H  
ATOM   1592  HE  ARG A 110       7.144  16.063   2.406  1.00  0.00           H  
ATOM   1593 HH11 ARG A 110       8.762  14.622   5.178  1.00  0.00           H  
ATOM   1594 HH12 ARG A 110       8.769  16.089   6.099  1.00  0.00           H  
ATOM   1595 HH21 ARG A 110       7.164  18.003   3.616  1.00  0.00           H  
ATOM   1596 HH22 ARG A 110       7.819  18.015   5.219  1.00  0.00           H  
TER    1597      ARG A 110                                                      
ENDMDL                                                                          
