# Supplementary material for: Comparative Performance of High-Throughput Methods for Protein pKa Predictions
Source: J Chem Inf Model. 2023 Aug 8;63(16):5169–81. doi: 10.1021/acs.jcim.3c00165 (PMC10466379; doi:10.1021/acs.jcim.3c00165)
Supplement: Supplementary file 3 — ci3c00165_si_003.zip [file ci3c00165_si_003.zip › curated_pdbs/1a2p_curated_25.pdb]

MODEL        2                                                                  
ATOM      1  N   ALA A   1       9.729  18.143   6.676  1.00  0.00           N  
ATOM      2  CA  ALA A   1       8.466  18.186   5.886  1.00  0.00           C  
ATOM      3  C   ALA A   1       7.557  17.031   6.311  1.00  0.00           C  
ATOM      4  O   ALA A   1       8.008  16.036   6.843  1.00  0.00           O  
ATOM      5  CB  ALA A   1       8.792  18.054   4.397  1.00  0.00           C  
ATOM      6  H1  ALA A   1      10.014  17.153   6.823  1.00  0.00           H  
ATOM      7  H2  ALA A   1      10.478  18.646   6.160  1.00  0.00           H  
ATOM      8  H3  ALA A   1       9.576  18.597   7.599  1.00  0.00           H  
ATOM      9  HA  ALA A   1       7.963  19.124   6.063  1.00  0.00           H  
ATOM     10  HB1 ALA A   1       9.762  17.594   4.280  1.00  0.00           H  
ATOM     11  HB2 ALA A   1       8.044  17.441   3.917  1.00  0.00           H  
ATOM     12  HB3 ALA A   1       8.800  19.034   3.943  1.00  0.00           H  
ATOM     13  N   GLN A   2       6.278  17.153   6.078  1.00  0.00           N  
ATOM     14  CA  GLN A   2       5.342  16.061   6.468  1.00  0.00           C  
ATOM     15  C   GLN A   2       4.888  15.308   5.215  1.00  0.00           C  
ATOM     16  O   GLN A   2       4.009  15.746   4.499  1.00  0.00           O  
ATOM     17  CB  GLN A   2       4.122  16.663   7.171  1.00  0.00           C  
ATOM     18  CG  GLN A   2       4.047  16.133   8.604  1.00  0.00           C  
ATOM     19  CD  GLN A   2       3.666  14.651   8.581  1.00  0.00           C  
ATOM     20  OE1 GLN A   2       4.249  13.873   7.851  1.00  0.00           O  
ATOM     21  NE2 GLN A   2       2.706  14.225   9.355  1.00  0.00           N  
ATOM     22  H   GLN A   2       5.935  17.963   5.647  1.00  0.00           H  
ATOM     23  HA  GLN A   2       5.843  15.379   7.137  1.00  0.00           H  
ATOM     24  HB2 GLN A   2       4.212  17.739   7.189  1.00  0.00           H  
ATOM     25  HB3 GLN A   2       3.225  16.384   6.638  1.00  0.00           H  
ATOM     26  HG2 GLN A   2       5.009  16.250   9.082  1.00  0.00           H  
ATOM     27  HG3 GLN A   2       3.301  16.685   9.155  1.00  0.00           H  
ATOM     28 HE21 GLN A   2       2.236  14.852   9.944  1.00  0.00           H  
ATOM     29 HE22 GLN A   2       2.454  13.278   9.348  1.00  0.00           H  
ATOM     30  N   VAL A   3       5.481  14.177   4.944  1.00  0.00           N  
ATOM     31  CA  VAL A   3       5.086  13.397   3.738  1.00  0.00           C  
ATOM     32  C   VAL A   3       3.704  12.778   3.959  1.00  0.00           C  
ATOM     33  O   VAL A   3       3.041  13.049   4.941  1.00  0.00           O  
ATOM     34  CB  VAL A   3       6.107  12.285   3.494  1.00  0.00           C  
ATOM     35  CG1 VAL A   3       7.483  12.902   3.234  1.00  0.00           C  
ATOM     36  CG2 VAL A   3       6.180  11.384   4.729  1.00  0.00           C  
ATOM     37  H   VAL A   3       6.189  13.842   5.534  1.00  0.00           H  
ATOM     38  HA  VAL A   3       5.055  14.052   2.880  1.00  0.00           H  
ATOM     39  HB  VAL A   3       5.806  11.702   2.637  1.00  0.00           H  
ATOM     40 HG11 VAL A   3       7.360  13.904   2.849  1.00  0.00           H  
ATOM     41 HG12 VAL A   3       8.043  12.937   4.158  1.00  0.00           H  
ATOM     42 HG13 VAL A   3       8.016  12.301   2.512  1.00  0.00           H  
ATOM     43 HG21 VAL A   3       5.673  11.861   5.554  1.00  0.00           H  
ATOM     44 HG22 VAL A   3       5.704  10.438   4.513  1.00  0.00           H  
ATOM     45 HG23 VAL A   3       7.214  11.214   4.991  1.00  0.00           H  
ATOM     46  N   ILE A   4       3.265  11.947   3.053  1.00  0.00           N  
ATOM     47  CA  ILE A   4       1.927  11.309   3.210  1.00  0.00           C  
ATOM     48  C   ILE A   4       2.083   9.787   3.197  1.00  0.00           C  
ATOM     49  O   ILE A   4       2.138   9.168   2.154  1.00  0.00           O  
ATOM     50  CB  ILE A   4       1.017  11.736   2.056  1.00  0.00           C  
ATOM     51  CG1 ILE A   4       1.236  13.221   1.756  1.00  0.00           C  
ATOM     52  CG2 ILE A   4      -0.444  11.506   2.445  1.00  0.00           C  
ATOM     53  CD1 ILE A   4       2.105  13.368   0.506  1.00  0.00           C  
ATOM     54  H   ILE A   4       3.816  11.742   2.270  1.00  0.00           H  
ATOM     55  HA  ILE A   4       1.489  11.618   4.148  1.00  0.00           H  
ATOM     56  HB  ILE A   4       1.252  11.151   1.178  1.00  0.00           H  
ATOM     57 HG12 ILE A   4       0.281  13.698   1.591  1.00  0.00           H  
ATOM     58 HG13 ILE A   4       1.733  13.688   2.594  1.00  0.00           H  
ATOM     59 HG21 ILE A   4      -0.496  11.188   3.475  1.00  0.00           H  
ATOM     60 HG22 ILE A   4      -0.997  12.426   2.324  1.00  0.00           H  
ATOM     61 HG23 ILE A   4      -0.870  10.744   1.810  1.00  0.00           H  
ATOM     62 HD11 ILE A   4       2.726  12.492   0.394  1.00  0.00           H  
ATOM     63 HD12 ILE A   4       1.472  13.473  -0.362  1.00  0.00           H  
ATOM     64 HD13 ILE A   4       2.729  14.244   0.603  1.00  0.00           H  
ATOM     65  N   ASN A   5       2.157   9.178   4.350  1.00  0.00           N  
ATOM     66  CA  ASN A   5       2.310   7.697   4.401  1.00  0.00           C  
ATOM     67  C   ASN A   5       1.459   7.135   5.543  1.00  0.00           C  
ATOM     68  O   ASN A   5       1.943   6.421   6.397  1.00  0.00           O  
ATOM     69  CB  ASN A   5       3.780   7.344   4.639  1.00  0.00           C  
ATOM     70  CG  ASN A   5       4.260   7.998   5.936  1.00  0.00           C  
ATOM     71  OD1 ASN A   5       3.655   8.936   6.417  1.00  0.00           O  
ATOM     72  ND2 ASN A   5       5.331   7.541   6.526  1.00  0.00           N  
ATOM     73  H   ASN A   5       2.111   9.696   5.180  1.00  0.00           H  
ATOM     74  HA  ASN A   5       1.984   7.269   3.465  1.00  0.00           H  
ATOM     75  HB2 ASN A   5       3.885   6.271   4.716  1.00  0.00           H  
ATOM     76  HB3 ASN A   5       4.376   7.705   3.814  1.00  0.00           H  
ATOM     77 HD21 ASN A   5       5.819   6.785   6.139  1.00  0.00           H  
ATOM     78 HD22 ASN A   5       5.646   7.954   7.357  1.00  0.00           H  
ATOM     79  N   THR A   6       0.193   7.451   5.561  1.00  0.00           N  
ATOM     80  CA  THR A   6      -0.688   6.935   6.648  1.00  0.00           C  
ATOM     81  C   THR A   6      -2.020   6.474   6.051  1.00  0.00           C  
ATOM     82  O   THR A   6      -2.180   6.398   4.849  1.00  0.00           O  
ATOM     83  CB  THR A   6      -0.949   8.046   7.667  1.00  0.00           C  
ATOM     84  OG1 THR A   6      -0.867   9.307   7.020  1.00  0.00           O  
ATOM     85  CG2 THR A   6       0.094   7.973   8.783  1.00  0.00           C  
ATOM     86  H   THR A   6      -0.179   8.028   4.862  1.00  0.00           H  
ATOM     87  HA  THR A   6      -0.206   6.102   7.138  1.00  0.00           H  
ATOM     88  HB  THR A   6      -1.933   7.919   8.090  1.00  0.00           H  
ATOM     89  HG1 THR A   6      -1.016   9.988   7.679  1.00  0.00           H  
ATOM     90 HG21 THR A   6       0.838   7.231   8.534  1.00  0.00           H  
ATOM     91 HG22 THR A   6       0.568   8.937   8.895  1.00  0.00           H  
ATOM     92 HG23 THR A   6      -0.391   7.701   9.709  1.00  0.00           H  
ATOM     93  N   PHE A   7      -2.979   6.169   6.883  1.00  0.00           N  
ATOM     94  CA  PHE A   7      -4.299   5.716   6.365  1.00  0.00           C  
ATOM     95  C   PHE A   7      -5.069   6.918   5.816  1.00  0.00           C  
ATOM     96  O   PHE A   7      -5.440   6.954   4.661  1.00  0.00           O  
ATOM     97  CB  PHE A   7      -5.099   5.074   7.500  1.00  0.00           C  
ATOM     98  CG  PHE A   7      -4.444   3.779   7.908  1.00  0.00           C  
ATOM     99  CD1 PHE A   7      -4.275   2.754   6.971  1.00  0.00           C  
ATOM    100  CD2 PHE A   7      -4.005   3.606   9.224  1.00  0.00           C  
ATOM    101  CE1 PHE A   7      -3.665   1.552   7.352  1.00  0.00           C  
ATOM    102  CE2 PHE A   7      -3.395   2.405   9.606  1.00  0.00           C  
ATOM    103  CZ  PHE A   7      -3.226   1.377   8.670  1.00  0.00           C  
ATOM    104  H   PHE A   7      -2.830   6.241   7.849  1.00  0.00           H  
ATOM    105  HA  PHE A   7      -4.148   4.994   5.576  1.00  0.00           H  
ATOM    106  HB2 PHE A   7      -5.127   5.745   8.346  1.00  0.00           H  
ATOM    107  HB3 PHE A   7      -6.106   4.876   7.163  1.00  0.00           H  
ATOM    108  HD1 PHE A   7      -4.614   2.889   5.956  1.00  0.00           H  
ATOM    109  HD2 PHE A   7      -4.136   4.399   9.946  1.00  0.00           H  
ATOM    110  HE1 PHE A   7      -3.535   0.760   6.630  1.00  0.00           H  
ATOM    111  HE2 PHE A   7      -3.057   2.271  10.623  1.00  0.00           H  
ATOM    112  HZ  PHE A   7      -2.756   0.451   8.964  1.00  0.00           H  
ATOM    113  N   ASP A   8      -5.313   7.900   6.637  1.00  0.00           N  
ATOM    114  CA  ASP A   8      -6.059   9.101   6.165  1.00  0.00           C  
ATOM    115  C   ASP A   8      -5.177   9.921   5.218  1.00  0.00           C  
ATOM    116  O   ASP A   8      -5.659  10.568   4.308  1.00  0.00           O  
ATOM    117  CB  ASP A   8      -6.451   9.962   7.368  1.00  0.00           C  
ATOM    118  CG  ASP A   8      -7.977  10.036   7.469  1.00  0.00           C  
ATOM    119  OD1 ASP A   8      -8.566  10.770   6.695  1.00  0.00           O  
ATOM    120  OD2 ASP A   8      -8.528   9.356   8.319  1.00  0.00           O  
ATOM    121  H   ASP A   8      -5.005   7.848   7.566  1.00  0.00           H  
ATOM    122  HA  ASP A   8      -6.951   8.787   5.644  1.00  0.00           H  
ATOM    123  HB2 ASP A   8      -6.050   9.523   8.271  1.00  0.00           H  
ATOM    124  HB3 ASP A   8      -6.052  10.957   7.245  1.00  0.00           H  
ATOM    125  N   GLY A   9      -3.888   9.905   5.428  1.00  0.00           N  
ATOM    126  CA  GLY A   9      -2.979  10.690   4.547  1.00  0.00           C  
ATOM    127  C   GLY A   9      -2.972  10.089   3.143  1.00  0.00           C  
ATOM    128  O   GLY A   9      -3.184  10.776   2.162  1.00  0.00           O  
ATOM    129  H   GLY A   9      -3.519   9.379   6.167  1.00  0.00           H  
ATOM    130  HA2 GLY A   9      -3.321  11.715   4.500  1.00  0.00           H  
ATOM    131  HA3 GLY A   9      -1.976  10.663   4.950  1.00  0.00           H  
ATOM    132  N   VAL A  10      -2.730   8.814   3.036  1.00  0.00           N  
ATOM    133  CA  VAL A  10      -2.711   8.176   1.690  1.00  0.00           C  
ATOM    134  C   VAL A  10      -4.118   8.207   1.094  1.00  0.00           C  
ATOM    135  O   VAL A  10      -4.301   8.505  -0.068  1.00  0.00           O  
ATOM    136  CB  VAL A  10      -2.235   6.729   1.811  1.00  0.00           C  
ATOM    137  CG1 VAL A  10      -2.253   6.067   0.432  1.00  0.00           C  
ATOM    138  CG2 VAL A  10      -0.808   6.708   2.364  1.00  0.00           C  
ATOM    139  H   VAL A  10      -2.562   8.276   3.839  1.00  0.00           H  
ATOM    140  HA  VAL A  10      -2.041   8.725   1.044  1.00  0.00           H  
ATOM    141  HB  VAL A  10      -2.890   6.188   2.479  1.00  0.00           H  
ATOM    142 HG11 VAL A  10      -2.852   6.662  -0.244  1.00  0.00           H  
ATOM    143 HG12 VAL A  10      -1.244   5.997   0.053  1.00  0.00           H  
ATOM    144 HG13 VAL A  10      -2.678   5.077   0.513  1.00  0.00           H  
ATOM    145 HG21 VAL A  10      -0.183   7.360   1.772  1.00  0.00           H  
ATOM    146 HG22 VAL A  10      -0.815   7.050   3.389  1.00  0.00           H  
ATOM    147 HG23 VAL A  10      -0.419   5.701   2.322  1.00  0.00           H  
ATOM    148  N   ALA A  11      -5.115   7.914   1.882  1.00  0.00           N  
ATOM    149  CA  ALA A  11      -6.506   7.945   1.355  1.00  0.00           C  
ATOM    150  C   ALA A  11      -6.781   9.342   0.798  1.00  0.00           C  
ATOM    151  O   ALA A  11      -7.428   9.503  -0.218  1.00  0.00           O  
ATOM    152  CB  ALA A  11      -7.489   7.640   2.487  1.00  0.00           C  
ATOM    153  H   ALA A  11      -4.949   7.685   2.818  1.00  0.00           H  
ATOM    154  HA  ALA A  11      -6.614   7.211   0.569  1.00  0.00           H  
ATOM    155  HB1 ALA A  11      -7.131   6.797   3.058  1.00  0.00           H  
ATOM    156  HB2 ALA A  11      -7.575   8.503   3.131  1.00  0.00           H  
ATOM    157  HB3 ALA A  11      -8.457   7.405   2.069  1.00  0.00           H  
ATOM    158  N   ASP A  12      -6.281  10.352   1.457  1.00  0.00           N  
ATOM    159  CA  ASP A  12      -6.497  11.742   0.972  1.00  0.00           C  
ATOM    160  C   ASP A  12      -5.787  11.923  -0.370  1.00  0.00           C  
ATOM    161  O   ASP A  12      -6.389  12.299  -1.357  1.00  0.00           O  
ATOM    162  CB  ASP A  12      -5.917  12.729   1.986  1.00  0.00           C  
ATOM    163  CG  ASP A  12      -7.053  13.392   2.764  1.00  0.00           C  
ATOM    164  OD1 ASP A  12      -8.170  13.377   2.274  1.00  0.00           O  
ATOM    165  OD2 ASP A  12      -6.788  13.905   3.840  1.00  0.00           O  
ATOM    166  H   ASP A  12      -5.757  10.195   2.271  1.00  0.00           H  
ATOM    167  HA  ASP A  12      -7.555  11.926   0.851  1.00  0.00           H  
ATOM    168  HB2 ASP A  12      -5.269  12.199   2.670  1.00  0.00           H  
ATOM    169  HB3 ASP A  12      -5.349  13.486   1.465  1.00  0.00           H  
ATOM    170  N   TYR A  13      -4.510  11.657  -0.414  1.00  0.00           N  
ATOM    171  CA  TYR A  13      -3.763  11.813  -1.694  1.00  0.00           C  
ATOM    172  C   TYR A  13      -4.398  10.918  -2.759  1.00  0.00           C  
ATOM    173  O   TYR A  13      -4.241  11.136  -3.945  1.00  0.00           O  
ATOM    174  CB  TYR A  13      -2.303  11.403  -1.487  1.00  0.00           C  
ATOM    175  CG  TYR A  13      -1.488  11.804  -2.693  1.00  0.00           C  
ATOM    176  CD1 TYR A  13      -1.088  13.135  -2.856  1.00  0.00           C  
ATOM    177  CD2 TYR A  13      -1.132  10.844  -3.648  1.00  0.00           C  
ATOM    178  CE1 TYR A  13      -0.331  13.507  -3.973  1.00  0.00           C  
ATOM    179  CE2 TYR A  13      -0.376  11.216  -4.767  1.00  0.00           C  
ATOM    180  CZ  TYR A  13       0.025  12.548  -4.929  1.00  0.00           C  
ATOM    181  OH  TYR A  13       0.770  12.916  -6.031  1.00  0.00           O  
ATOM    182  H   TYR A  13      -4.043  11.351   0.392  1.00  0.00           H  
ATOM    183  HA  TYR A  13      -3.807  12.843  -2.016  1.00  0.00           H  
ATOM    184  HB2 TYR A  13      -1.912  11.896  -0.609  1.00  0.00           H  
ATOM    185  HB3 TYR A  13      -2.245  10.332  -1.355  1.00  0.00           H  
ATOM    186  HD1 TYR A  13      -1.362  13.875  -2.118  1.00  0.00           H  
ATOM    187  HD2 TYR A  13      -1.440   9.816  -3.523  1.00  0.00           H  
ATOM    188  HE1 TYR A  13      -0.022  14.535  -4.099  1.00  0.00           H  
ATOM    189  HE2 TYR A  13      -0.102  10.477  -5.504  1.00  0.00           H  
ATOM    190  HH  TYR A  13       0.892  12.136  -6.579  1.00  0.00           H  
ATOM    191  N   LEU A  14      -5.119   9.913  -2.342  1.00  0.00           N  
ATOM    192  CA  LEU A  14      -5.770   9.000  -3.321  1.00  0.00           C  
ATOM    193  C   LEU A  14      -6.980   9.703  -3.937  1.00  0.00           C  
ATOM    194  O   LEU A  14      -7.015   9.971  -5.119  1.00  0.00           O  
ATOM    195  CB  LEU A  14      -6.221   7.728  -2.601  1.00  0.00           C  
ATOM    196  CG  LEU A  14      -5.158   6.637  -2.769  1.00  0.00           C  
ATOM    197  CD1 LEU A  14      -5.015   5.859  -1.460  1.00  0.00           C  
ATOM    198  CD2 LEU A  14      -5.582   5.678  -3.881  1.00  0.00           C  
ATOM    199  H   LEU A  14      -5.235   9.762  -1.382  1.00  0.00           H  
ATOM    200  HA  LEU A  14      -5.067   8.744  -4.100  1.00  0.00           H  
ATOM    201  HB2 LEU A  14      -6.356   7.939  -1.550  1.00  0.00           H  
ATOM    202  HB3 LEU A  14      -7.154   7.388  -3.021  1.00  0.00           H  
ATOM    203  HG  LEU A  14      -4.210   7.092  -3.024  1.00  0.00           H  
ATOM    204 HD11 LEU A  14      -5.071   6.542  -0.626  1.00  0.00           H  
ATOM    205 HD12 LEU A  14      -5.811   5.132  -1.385  1.00  0.00           H  
ATOM    206 HD13 LEU A  14      -4.061   5.350  -1.447  1.00  0.00           H  
ATOM    207 HD21 LEU A  14      -5.764   6.235  -4.788  1.00  0.00           H  
ATOM    208 HD22 LEU A  14      -4.796   4.957  -4.052  1.00  0.00           H  
ATOM    209 HD23 LEU A  14      -6.484   5.162  -3.587  1.00  0.00           H  
ATOM    210  N   GLN A  15      -7.972  10.009  -3.148  1.00  0.00           N  
ATOM    211  CA  GLN A  15      -9.170  10.702  -3.701  1.00  0.00           C  
ATOM    212  C   GLN A  15      -8.801  12.141  -4.071  1.00  0.00           C  
ATOM    213  O   GLN A  15      -9.592  12.871  -4.634  1.00  0.00           O  
ATOM    214  CB  GLN A  15     -10.283  10.712  -2.651  1.00  0.00           C  
ATOM    215  CG  GLN A  15     -10.760   9.280  -2.401  1.00  0.00           C  
ATOM    216  CD  GLN A  15     -12.222   9.299  -1.952  1.00  0.00           C  
ATOM    217  OE1 GLN A  15     -13.074   8.721  -2.597  1.00  0.00           O  
ATOM    218  NE2 GLN A  15     -12.550   9.942  -0.866  1.00  0.00           N  
ATOM    219  H   GLN A  15      -7.926   9.789  -2.195  1.00  0.00           H  
ATOM    220  HA  GLN A  15      -9.512  10.182  -4.585  1.00  0.00           H  
ATOM    221  HB2 GLN A  15      -9.906  11.133  -1.731  1.00  0.00           H  
ATOM    222  HB3 GLN A  15     -11.110  11.307  -3.009  1.00  0.00           H  
ATOM    223  HG2 GLN A  15     -10.669   8.706  -3.313  1.00  0.00           H  
ATOM    224  HG3 GLN A  15     -10.154   8.829  -1.629  1.00  0.00           H  
ATOM    225 HE21 GLN A  15     -11.863  10.408  -0.346  1.00  0.00           H  
ATOM    226 HE22 GLN A  15     -13.484   9.960  -0.570  1.00  0.00           H  
ATOM    227  N   THR A  16      -7.602  12.557  -3.757  1.00  0.00           N  
ATOM    228  CA  THR A  16      -7.184  13.949  -4.090  1.00  0.00           C  
ATOM    229  C   THR A  16      -6.466  13.961  -5.433  1.00  0.00           C  
ATOM    230  O   THR A  16      -6.944  14.509  -6.406  1.00  0.00           O  
ATOM    231  CB  THR A  16      -6.240  14.470  -3.003  1.00  0.00           C  
ATOM    232  OG1 THR A  16      -6.936  14.537  -1.767  1.00  0.00           O  
ATOM    233  CG2 THR A  16      -5.740  15.865  -3.383  1.00  0.00           C  
ATOM    234  H   THR A  16      -6.978  11.955  -3.302  1.00  0.00           H  
ATOM    235  HA  THR A  16      -8.045  14.578  -4.145  1.00  0.00           H  
ATOM    236  HB  THR A  16      -5.397  13.804  -2.906  1.00  0.00           H  
ATOM    237  HG1 THR A  16      -7.656  15.164  -1.864  1.00  0.00           H  
ATOM    238 HG21 THR A  16      -6.147  16.143  -4.345  1.00  0.00           H  
ATOM    239 HG22 THR A  16      -6.060  16.578  -2.638  1.00  0.00           H  
ATOM    240 HG23 THR A  16      -4.662  15.858  -3.436  1.00  0.00           H  
ATOM    241  N   TYR A  17      -5.320  13.360  -5.488  1.00  0.00           N  
ATOM    242  CA  TYR A  17      -4.549  13.325  -6.763  1.00  0.00           C  
ATOM    243  C   TYR A  17      -4.947  12.085  -7.568  1.00  0.00           C  
ATOM    244  O   TYR A  17      -4.401  11.814  -8.619  1.00  0.00           O  
ATOM    245  CB  TYR A  17      -3.052  13.273  -6.450  1.00  0.00           C  
ATOM    246  CG  TYR A  17      -2.601  14.619  -5.936  1.00  0.00           C  
ATOM    247  CD1 TYR A  17      -2.692  14.912  -4.569  1.00  0.00           C  
ATOM    248  CD2 TYR A  17      -2.093  15.573  -6.825  1.00  0.00           C  
ATOM    249  CE1 TYR A  17      -2.273  16.160  -4.092  1.00  0.00           C  
ATOM    250  CE2 TYR A  17      -1.675  16.821  -6.347  1.00  0.00           C  
ATOM    251  CZ  TYR A  17      -1.764  17.114  -4.981  1.00  0.00           C  
ATOM    252  OH  TYR A  17      -1.351  18.344  -4.510  1.00  0.00           O  
ATOM    253  H   TYR A  17      -4.969  12.931  -4.685  1.00  0.00           H  
ATOM    254  HA  TYR A  17      -4.766  14.212  -7.338  1.00  0.00           H  
ATOM    255  HB2 TYR A  17      -2.868  12.519  -5.699  1.00  0.00           H  
ATOM    256  HB3 TYR A  17      -2.505  13.030  -7.348  1.00  0.00           H  
ATOM    257  HD1 TYR A  17      -3.083  14.175  -3.884  1.00  0.00           H  
ATOM    258  HD2 TYR A  17      -2.024  15.347  -7.879  1.00  0.00           H  
ATOM    259  HE1 TYR A  17      -2.341  16.386  -3.038  1.00  0.00           H  
ATOM    260  HE2 TYR A  17      -1.283  17.558  -7.032  1.00  0.00           H  
ATOM    261  HH  TYR A  17      -1.082  18.874  -5.264  1.00  0.00           H  
ATOM    262  N   HIS A  18      -5.898  11.333  -7.084  1.00  0.00           N  
ATOM    263  CA  HIS A  18      -6.337  10.114  -7.818  1.00  0.00           C  
ATOM    264  C   HIS A  18      -5.114   9.349  -8.326  1.00  0.00           C  
ATOM    265  O   HIS A  18      -5.017   9.010  -9.488  1.00  0.00           O  
ATOM    266  CB  HIS A  18      -7.223  10.526  -8.994  1.00  0.00           C  
ATOM    267  CG  HIS A  18      -8.546  11.004  -8.462  1.00  0.00           C  
ATOM    268  ND1 HIS A  18      -9.666  11.138  -9.267  1.00  0.00           N  
ATOM    269  CD2 HIS A  18      -8.945  11.374  -7.201  1.00  0.00           C  
ATOM    270  CE1 HIS A  18     -10.675  11.571  -8.487  1.00  0.00           C  
ATOM    271  NE2 HIS A  18     -10.289  11.732  -7.220  1.00  0.00           N  
ATOM    272  H   HIS A  18      -6.326  11.571  -6.235  1.00  0.00           H  
ATOM    273  HA  HIS A  18      -6.902   9.480  -7.151  1.00  0.00           H  
ATOM    274  HB2 HIS A  18      -6.745  11.322  -9.546  1.00  0.00           H  
ATOM    275  HB3 HIS A  18      -7.380   9.678  -9.644  1.00  0.00           H  
ATOM    276  HD1 HIS A  18      -9.715  10.952 -10.227  1.00  0.00           H  
ATOM    277  HD2 HIS A  18      -8.312  11.383  -6.326  1.00  0.00           H  
ATOM    278  HE1 HIS A  18     -11.676  11.763  -8.842  1.00  0.00           H  
ATOM    279  N   LYS A  19      -4.182   9.071  -7.455  1.00  0.00           N  
ATOM    280  CA  LYS A  19      -2.962   8.323  -7.871  1.00  0.00           C  
ATOM    281  C   LYS A  19      -2.002   8.228  -6.684  1.00  0.00           C  
ATOM    282  O   LYS A  19      -1.695   9.215  -6.046  1.00  0.00           O  
ATOM    283  CB  LYS A  19      -2.273   9.057  -9.022  1.00  0.00           C  
ATOM    284  CG  LYS A  19      -1.830  10.444  -8.551  1.00  0.00           C  
ATOM    285  CD  LYS A  19      -1.821  11.408  -9.739  1.00  0.00           C  
ATOM    286  CE  LYS A  19      -0.828  10.911 -10.791  1.00  0.00           C  
ATOM    287  NZ  LYS A  19      -0.219  12.078 -11.490  1.00  0.00           N  
ATOM    288  H   LYS A  19      -4.287   9.352  -6.522  1.00  0.00           H  
ATOM    289  HA  LYS A  19      -3.240   7.329  -8.190  1.00  0.00           H  
ATOM    290  HB2 LYS A  19      -1.410   8.492  -9.342  1.00  0.00           H  
ATOM    291  HB3 LYS A  19      -2.961   9.162  -9.847  1.00  0.00           H  
ATOM    292  HG2 LYS A  19      -2.516  10.804  -7.798  1.00  0.00           H  
ATOM    293  HG3 LYS A  19      -0.836  10.382  -8.133  1.00  0.00           H  
ATOM    294  HD2 LYS A  19      -2.811  11.456 -10.170  1.00  0.00           H  
ATOM    295  HD3 LYS A  19      -1.525  12.390  -9.403  1.00  0.00           H  
ATOM    296  HE2 LYS A  19      -0.052  10.335 -10.310  1.00  0.00           H  
ATOM    297  HE3 LYS A  19      -1.344  10.292 -11.509  1.00  0.00           H  
ATOM    298  HZ1 LYS A  19      -0.949  12.802 -11.655  1.00  0.00           H  
ATOM    299  HZ2 LYS A  19       0.539  12.477 -10.901  1.00  0.00           H  
ATOM    300  HZ3 LYS A  19       0.177  11.770 -12.400  1.00  0.00           H  
ATOM    301  N   LEU A  20      -1.524   7.051  -6.384  1.00  0.00           N  
ATOM    302  CA  LEU A  20      -0.583   6.901  -5.239  1.00  0.00           C  
ATOM    303  C   LEU A  20       0.450   8.030  -5.287  1.00  0.00           C  
ATOM    304  O   LEU A  20       0.644   8.645  -6.317  1.00  0.00           O  
ATOM    305  CB  LEU A  20       0.143   5.555  -5.345  1.00  0.00           C  
ATOM    306  CG  LEU A  20      -0.781   4.422  -4.894  1.00  0.00           C  
ATOM    307  CD1 LEU A  20       0.031   3.134  -4.747  1.00  0.00           C  
ATOM    308  CD2 LEU A  20      -1.412   4.779  -3.546  1.00  0.00           C  
ATOM    309  H   LEU A  20      -1.784   6.268  -6.912  1.00  0.00           H  
ATOM    310  HA  LEU A  20      -1.131   6.950  -4.309  1.00  0.00           H  
ATOM    311  HB2 LEU A  20       0.438   5.389  -6.371  1.00  0.00           H  
ATOM    312  HB3 LEU A  20       1.021   5.570  -4.718  1.00  0.00           H  
ATOM    313  HG  LEU A  20      -1.558   4.276  -5.631  1.00  0.00           H  
ATOM    314 HD11 LEU A  20       1.053   3.380  -4.492  1.00  0.00           H  
ATOM    315 HD12 LEU A  20      -0.398   2.524  -3.966  1.00  0.00           H  
ATOM    316 HD13 LEU A  20       0.015   2.590  -5.680  1.00  0.00           H  
ATOM    317 HD21 LEU A  20      -0.718   5.371  -2.969  1.00  0.00           H  
ATOM    318 HD22 LEU A  20      -2.316   5.344  -3.711  1.00  0.00           H  
ATOM    319 HD23 LEU A  20      -1.647   3.872  -3.007  1.00  0.00           H  
ATOM    320  N   PRO A  21       1.091   8.265  -4.171  1.00  0.00           N  
ATOM    321  CA  PRO A  21       2.120   9.312  -4.065  1.00  0.00           C  
ATOM    322  C   PRO A  21       3.180   9.128  -5.148  1.00  0.00           C  
ATOM    323  O   PRO A  21       3.338   8.058  -5.703  1.00  0.00           O  
ATOM    324  CB  PRO A  21       2.734   9.117  -2.674  1.00  0.00           C  
ATOM    325  CG  PRO A  21       1.880   8.057  -1.931  1.00  0.00           C  
ATOM    326  CD  PRO A  21       0.846   7.510  -2.929  1.00  0.00           C  
ATOM    327  HA  PRO A  21       1.673  10.291  -4.134  1.00  0.00           H  
ATOM    328  HB2 PRO A  21       3.752   8.765  -2.773  1.00  0.00           H  
ATOM    329  HB3 PRO A  21       2.719  10.045  -2.131  1.00  0.00           H  
ATOM    330  HG2 PRO A  21       2.515   7.256  -1.581  1.00  0.00           H  
ATOM    331  HG3 PRO A  21       1.371   8.516  -1.096  1.00  0.00           H  
ATOM    332  HD2 PRO A  21       1.001   6.453  -3.088  1.00  0.00           H  
ATOM    333  HD3 PRO A  21      -0.157   7.696  -2.573  1.00  0.00           H  
ATOM    334  N   ASP A  22       3.915  10.162  -5.447  1.00  0.00           N  
ATOM    335  CA  ASP A  22       4.973  10.043  -6.485  1.00  0.00           C  
ATOM    336  C   ASP A  22       6.136   9.225  -5.924  1.00  0.00           C  
ATOM    337  O   ASP A  22       7.097   8.943  -6.612  1.00  0.00           O  
ATOM    338  CB  ASP A  22       5.467  11.438  -6.875  1.00  0.00           C  
ATOM    339  CG  ASP A  22       6.156  11.373  -8.239  1.00  0.00           C  
ATOM    340  OD1 ASP A  22       7.320  11.007  -8.276  1.00  0.00           O  
ATOM    341  OD2 ASP A  22       5.510  11.690  -9.224  1.00  0.00           O  
ATOM    342  H   ASP A  22       3.776  11.014  -4.983  1.00  0.00           H  
ATOM    343  HA  ASP A  22       4.569   9.546  -7.354  1.00  0.00           H  
ATOM    344  HB2 ASP A  22       4.626  12.116  -6.929  1.00  0.00           H  
ATOM    345  HB3 ASP A  22       6.168  11.792  -6.136  1.00  0.00           H  
ATOM    346  N   ASN A  23       6.060   8.840  -4.677  1.00  0.00           N  
ATOM    347  CA  ASN A  23       7.165   8.040  -4.080  1.00  0.00           C  
ATOM    348  C   ASN A  23       6.637   6.665  -3.664  1.00  0.00           C  
ATOM    349  O   ASN A  23       7.067   6.098  -2.680  1.00  0.00           O  
ATOM    350  CB  ASN A  23       7.717   8.769  -2.852  1.00  0.00           C  
ATOM    351  CG  ASN A  23       6.587   9.010  -1.849  1.00  0.00           C  
ATOM    352  OD1 ASN A  23       5.933  10.033  -1.887  1.00  0.00           O  
ATOM    353  ND2 ASN A  23       6.329   8.105  -0.945  1.00  0.00           N  
ATOM    354  H   ASN A  23       5.275   9.078  -4.134  1.00  0.00           H  
ATOM    355  HA  ASN A  23       7.953   7.917  -4.808  1.00  0.00           H  
ATOM    356  HB2 ASN A  23       8.485   8.165  -2.391  1.00  0.00           H  
ATOM    357  HB3 ASN A  23       8.136   9.717  -3.154  1.00  0.00           H  
ATOM    358 HD21 ASN A  23       6.858   7.279  -0.914  1.00  0.00           H  
ATOM    359 HD22 ASN A  23       5.609   8.249  -0.298  1.00  0.00           H  
ATOM    360  N   TYR A  24       5.711   6.122  -4.408  1.00  0.00           N  
ATOM    361  CA  TYR A  24       5.161   4.782  -4.053  1.00  0.00           C  
ATOM    362  C   TYR A  24       5.517   3.776  -5.149  1.00  0.00           C  
ATOM    363  O   TYR A  24       4.786   3.600  -6.104  1.00  0.00           O  
ATOM    364  CB  TYR A  24       3.639   4.867  -3.922  1.00  0.00           C  
ATOM    365  CG  TYR A  24       3.256   5.000  -2.465  1.00  0.00           C  
ATOM    366  CD1 TYR A  24       4.174   5.515  -1.540  1.00  0.00           C  
ATOM    367  CD2 TYR A  24       1.981   4.608  -2.040  1.00  0.00           C  
ATOM    368  CE1 TYR A  24       3.816   5.637  -0.193  1.00  0.00           C  
ATOM    369  CE2 TYR A  24       1.623   4.731  -0.693  1.00  0.00           C  
ATOM    370  CZ  TYR A  24       2.540   5.245   0.231  1.00  0.00           C  
ATOM    371  OH  TYR A  24       2.187   5.366   1.559  1.00  0.00           O  
ATOM    372  H   TYR A  24       5.378   6.594  -5.200  1.00  0.00           H  
ATOM    373  HA  TYR A  24       5.583   4.456  -3.115  1.00  0.00           H  
ATOM    374  HB2 TYR A  24       3.279   5.727  -4.468  1.00  0.00           H  
ATOM    375  HB3 TYR A  24       3.193   3.972  -4.329  1.00  0.00           H  
ATOM    376  HD1 TYR A  24       5.157   5.817  -1.867  1.00  0.00           H  
ATOM    377  HD2 TYR A  24       1.273   4.210  -2.753  1.00  0.00           H  
ATOM    378  HE1 TYR A  24       4.524   6.032   0.520  1.00  0.00           H  
ATOM    379  HE2 TYR A  24       0.640   4.429  -0.366  1.00  0.00           H  
ATOM    380  HH  TYR A  24       1.357   5.846   1.603  1.00  0.00           H  
ATOM    381  N   ILE A  25       6.631   3.111  -5.019  1.00  0.00           N  
ATOM    382  CA  ILE A  25       7.028   2.115  -6.051  1.00  0.00           C  
ATOM    383  C   ILE A  25       6.618   0.717  -5.583  1.00  0.00           C  
ATOM    384  O   ILE A  25       6.992   0.280  -4.515  1.00  0.00           O  
ATOM    385  CB  ILE A  25       8.543   2.164  -6.253  1.00  0.00           C  
ATOM    386  CG1 ILE A  25       9.242   1.974  -4.904  1.00  0.00           C  
ATOM    387  CG2 ILE A  25       8.936   3.518  -6.844  1.00  0.00           C  
ATOM    388  CD1 ILE A  25      10.301   0.877  -5.027  1.00  0.00           C  
ATOM    389  H   ILE A  25       7.205   3.265  -4.239  1.00  0.00           H  
ATOM    390  HA  ILE A  25       6.531   2.342  -6.984  1.00  0.00           H  
ATOM    391  HB  ILE A  25       8.841   1.376  -6.930  1.00  0.00           H  
ATOM    392 HG12 ILE A  25       9.713   2.900  -4.611  1.00  0.00           H  
ATOM    393 HG13 ILE A  25       8.514   1.688  -4.159  1.00  0.00           H  
ATOM    394 HG21 ILE A  25       8.341   3.714  -7.722  1.00  0.00           H  
ATOM    395 HG22 ILE A  25       8.765   4.294  -6.112  1.00  0.00           H  
ATOM    396 HG23 ILE A  25       9.982   3.503  -7.113  1.00  0.00           H  
ATOM    397 HD11 ILE A  25      10.815   0.976  -5.972  1.00  0.00           H  
ATOM    398 HD12 ILE A  25      11.011   0.972  -4.219  1.00  0.00           H  
ATOM    399 HD13 ILE A  25       9.825  -0.091  -4.977  1.00  0.00           H  
ATOM    400  N   THR A  26       5.849   0.015  -6.371  1.00  0.00           N  
ATOM    401  CA  THR A  26       5.414  -1.352  -5.964  1.00  0.00           C  
ATOM    402  C   THR A  26       6.611  -2.130  -5.414  1.00  0.00           C  
ATOM    403  O   THR A  26       7.738  -1.682  -5.476  1.00  0.00           O  
ATOM    404  CB  THR A  26       4.841  -2.088  -7.175  1.00  0.00           C  
ATOM    405  OG1 THR A  26       5.904  -2.526  -8.009  1.00  0.00           O  
ATOM    406  CG2 THR A  26       3.926  -1.147  -7.961  1.00  0.00           C  
ATOM    407  H   THR A  26       5.555   0.388  -7.228  1.00  0.00           H  
ATOM    408  HA  THR A  26       4.655  -1.274  -5.200  1.00  0.00           H  
ATOM    409  HB  THR A  26       4.271  -2.939  -6.840  1.00  0.00           H  
ATOM    410  HG1 THR A  26       5.785  -3.463  -8.173  1.00  0.00           H  
ATOM    411 HG21 THR A  26       3.325  -0.571  -7.273  1.00  0.00           H  
ATOM    412 HG22 THR A  26       4.526  -0.479  -8.561  1.00  0.00           H  
ATOM    413 HG23 THR A  26       3.280  -1.728  -8.604  1.00  0.00           H  
ATOM    414  N   LYS A  27       6.379  -3.299  -4.877  1.00  0.00           N  
ATOM    415  CA  LYS A  27       7.518  -4.092  -4.329  1.00  0.00           C  
ATOM    416  C   LYS A  27       8.385  -4.585  -5.485  1.00  0.00           C  
ATOM    417  O   LYS A  27       9.597  -4.541  -5.425  1.00  0.00           O  
ATOM    418  CB  LYS A  27       7.019  -5.299  -3.518  1.00  0.00           C  
ATOM    419  CG  LYS A  27       5.555  -5.112  -3.110  1.00  0.00           C  
ATOM    420  CD  LYS A  27       4.645  -5.745  -4.164  1.00  0.00           C  
ATOM    421  CE  LYS A  27       4.311  -7.181  -3.754  1.00  0.00           C  
ATOM    422  NZ  LYS A  27       5.160  -8.129  -4.529  1.00  0.00           N  
ATOM    423  H   LYS A  27       5.466  -3.647  -4.843  1.00  0.00           H  
ATOM    424  HA  LYS A  27       8.113  -3.457  -3.689  1.00  0.00           H  
ATOM    425  HB2 LYS A  27       7.113  -6.195  -4.114  1.00  0.00           H  
ATOM    426  HB3 LYS A  27       7.625  -5.398  -2.631  1.00  0.00           H  
ATOM    427  HG2 LYS A  27       5.384  -5.586  -2.154  1.00  0.00           H  
ATOM    428  HG3 LYS A  27       5.333  -4.059  -3.033  1.00  0.00           H  
ATOM    429  HD2 LYS A  27       3.734  -5.170  -4.245  1.00  0.00           H  
ATOM    430  HD3 LYS A  27       5.151  -5.754  -5.117  1.00  0.00           H  
ATOM    431  HE2 LYS A  27       4.501  -7.306  -2.699  1.00  0.00           H  
ATOM    432  HE3 LYS A  27       3.268  -7.379  -3.958  1.00  0.00           H  
ATOM    433  HZ1 LYS A  27       6.147  -7.806  -4.508  1.00  0.00           H  
ATOM    434  HZ2 LYS A  27       5.098  -9.075  -4.106  1.00  0.00           H  
ATOM    435  HZ3 LYS A  27       4.826  -8.165  -5.515  1.00  0.00           H  
ATOM    436  N   SER A  28       7.778  -5.044  -6.545  1.00  0.00           N  
ATOM    437  CA  SER A  28       8.582  -5.523  -7.702  1.00  0.00           C  
ATOM    438  C   SER A  28       9.542  -4.410  -8.113  1.00  0.00           C  
ATOM    439  O   SER A  28      10.677  -4.649  -8.481  1.00  0.00           O  
ATOM    440  CB  SER A  28       7.655  -5.861  -8.870  1.00  0.00           C  
ATOM    441  OG  SER A  28       8.252  -6.878  -9.664  1.00  0.00           O  
ATOM    442  H   SER A  28       6.800  -5.065  -6.583  1.00  0.00           H  
ATOM    443  HA  SER A  28       9.144  -6.401  -7.416  1.00  0.00           H  
ATOM    444  HB2 SER A  28       6.710  -6.214  -8.493  1.00  0.00           H  
ATOM    445  HB3 SER A  28       7.492  -4.972  -9.467  1.00  0.00           H  
ATOM    446  HG  SER A  28       8.006  -6.722 -10.579  1.00  0.00           H  
ATOM    447  N   GLU A  29       9.093  -3.187  -8.038  1.00  0.00           N  
ATOM    448  CA  GLU A  29       9.973  -2.048  -8.406  1.00  0.00           C  
ATOM    449  C   GLU A  29      11.200  -2.064  -7.498  1.00  0.00           C  
ATOM    450  O   GLU A  29      12.317  -1.900  -7.944  1.00  0.00           O  
ATOM    451  CB  GLU A  29       9.214  -0.733  -8.222  1.00  0.00           C  
ATOM    452  CG  GLU A  29       8.960  -0.091  -9.587  1.00  0.00           C  
ATOM    453  CD  GLU A  29       7.645   0.691  -9.547  1.00  0.00           C  
ATOM    454  OE1 GLU A  29       6.611   0.064  -9.387  1.00  0.00           O  
ATOM    455  OE2 GLU A  29       7.696   1.903  -9.678  1.00  0.00           O  
ATOM    456  H   GLU A  29       8.180  -3.020  -7.725  1.00  0.00           H  
ATOM    457  HA  GLU A  29      10.283  -2.148  -9.437  1.00  0.00           H  
ATOM    458  HB2 GLU A  29       8.269  -0.930  -7.735  1.00  0.00           H  
ATOM    459  HB3 GLU A  29       9.801  -0.063  -7.614  1.00  0.00           H  
ATOM    460  HG2 GLU A  29       9.772   0.581  -9.825  1.00  0.00           H  
ATOM    461  HG3 GLU A  29       8.895  -0.861 -10.342  1.00  0.00           H  
ATOM    462  N   ALA A  30      11.003  -2.274  -6.223  1.00  0.00           N  
ATOM    463  CA  ALA A  30      12.166  -2.313  -5.296  1.00  0.00           C  
ATOM    464  C   ALA A  30      13.083  -3.462  -5.713  1.00  0.00           C  
ATOM    465  O   ALA A  30      14.291  -3.346  -5.697  1.00  0.00           O  
ATOM    466  CB  ALA A  30      11.678  -2.536  -3.863  1.00  0.00           C  
ATOM    467  H   ALA A  30      10.094  -2.418  -5.881  1.00  0.00           H  
ATOM    468  HA  ALA A  30      12.709  -1.381  -5.357  1.00  0.00           H  
ATOM    469  HB1 ALA A  30      10.632  -2.806  -3.877  1.00  0.00           H  
ATOM    470  HB2 ALA A  30      12.248  -3.332  -3.407  1.00  0.00           H  
ATOM    471  HB3 ALA A  30      11.807  -1.628  -3.292  1.00  0.00           H  
ATOM    472  N   GLN A  31      12.510  -4.570  -6.095  1.00  0.00           N  
ATOM    473  CA  GLN A  31      13.342  -5.726  -6.524  1.00  0.00           C  
ATOM    474  C   GLN A  31      14.164  -5.309  -7.742  1.00  0.00           C  
ATOM    475  O   GLN A  31      15.290  -5.729  -7.919  1.00  0.00           O  
ATOM    476  CB  GLN A  31      12.435  -6.901  -6.895  1.00  0.00           C  
ATOM    477  CG  GLN A  31      11.586  -7.293  -5.684  1.00  0.00           C  
ATOM    478  CD  GLN A  31      10.874  -8.618  -5.966  1.00  0.00           C  
ATOM    479  OE1 GLN A  31       9.671  -8.650  -6.138  1.00  0.00           O  
ATOM    480  NE2 GLN A  31      11.570  -9.719  -6.024  1.00  0.00           N  
ATOM    481  H   GLN A  31      11.533  -4.638  -6.104  1.00  0.00           H  
ATOM    482  HA  GLN A  31      14.004  -6.015  -5.721  1.00  0.00           H  
ATOM    483  HB2 GLN A  31      11.787  -6.613  -7.711  1.00  0.00           H  
ATOM    484  HB3 GLN A  31      13.040  -7.743  -7.195  1.00  0.00           H  
ATOM    485  HG2 GLN A  31      12.223  -7.404  -4.818  1.00  0.00           H  
ATOM    486  HG3 GLN A  31      10.851  -6.526  -5.494  1.00  0.00           H  
ATOM    487 HE21 GLN A  31      12.540  -9.694  -5.886  1.00  0.00           H  
ATOM    488 HE22 GLN A  31      11.124 -10.574  -6.202  1.00  0.00           H  
ATOM    489  N   ALA A  32      13.606  -4.481  -8.583  1.00  0.00           N  
ATOM    490  CA  ALA A  32      14.350  -4.031  -9.785  1.00  0.00           C  
ATOM    491  C   ALA A  32      15.609  -3.288  -9.352  1.00  0.00           C  
ATOM    492  O   ALA A  32      16.637  -3.341  -9.999  1.00  0.00           O  
ATOM    493  CB  ALA A  32      13.465  -3.102 -10.620  1.00  0.00           C  
ATOM    494  H   ALA A  32      12.698  -4.158  -8.424  1.00  0.00           H  
ATOM    495  HA  ALA A  32      14.622  -4.880 -10.362  1.00  0.00           H  
ATOM    496  HB1 ALA A  32      12.437  -3.423 -10.546  1.00  0.00           H  
ATOM    497  HB2 ALA A  32      13.555  -2.091 -10.250  1.00  0.00           H  
ATOM    498  HB3 ALA A  32      13.781  -3.137 -11.652  1.00  0.00           H  
ATOM    499  N   LEU A  33      15.528  -2.596  -8.260  1.00  0.00           N  
ATOM    500  CA  LEU A  33      16.704  -1.833  -7.757  1.00  0.00           C  
ATOM    501  C   LEU A  33      17.651  -2.768  -7.005  1.00  0.00           C  
ATOM    502  O   LEU A  33      18.784  -2.431  -6.724  1.00  0.00           O  
ATOM    503  CB  LEU A  33      16.212  -0.729  -6.835  1.00  0.00           C  
ATOM    504  CG  LEU A  33      15.438   0.280  -7.676  1.00  0.00           C  
ATOM    505  CD1 LEU A  33      13.937   0.061  -7.490  1.00  0.00           C  
ATOM    506  CD2 LEU A  33      15.822   1.690  -7.243  1.00  0.00           C  
ATOM    507  H   LEU A  33      14.683  -2.577  -7.766  1.00  0.00           H  
ATOM    508  HA  LEU A  33      17.226  -1.389  -8.588  1.00  0.00           H  
ATOM    509  HB2 LEU A  33      15.565  -1.148  -6.077  1.00  0.00           H  
ATOM    510  HB3 LEU A  33      17.053  -0.240  -6.369  1.00  0.00           H  
ATOM    511  HG  LEU A  33      15.691   0.143  -8.717  1.00  0.00           H  
ATOM    512 HD11 LEU A  33      13.775  -0.706  -6.747  1.00  0.00           H  
ATOM    513 HD12 LEU A  33      13.474   0.981  -7.169  1.00  0.00           H  
ATOM    514 HD13 LEU A  33      13.504  -0.253  -8.430  1.00  0.00           H  
ATOM    515 HD21 LEU A  33      15.582   1.826  -6.199  1.00  0.00           H  
ATOM    516 HD22 LEU A  33      16.883   1.826  -7.390  1.00  0.00           H  
ATOM    517 HD23 LEU A  33      15.280   2.411  -7.837  1.00  0.00           H  
ATOM    518  N   GLY A  34      17.192  -3.942  -6.682  1.00  0.00           N  
ATOM    519  CA  GLY A  34      18.058  -4.912  -5.952  1.00  0.00           C  
ATOM    520  C   GLY A  34      17.525  -5.112  -4.531  1.00  0.00           C  
ATOM    521  O   GLY A  34      18.272  -5.097  -3.572  1.00  0.00           O  
ATOM    522  H   GLY A  34      16.277  -4.186  -6.925  1.00  0.00           H  
ATOM    523  HA2 GLY A  34      18.055  -5.858  -6.474  1.00  0.00           H  
ATOM    524  HA3 GLY A  34      19.066  -4.529  -5.904  1.00  0.00           H  
ATOM    525  N   TRP A  35      16.241  -5.302  -4.385  1.00  0.00           N  
ATOM    526  CA  TRP A  35      15.669  -5.504  -3.024  1.00  0.00           C  
ATOM    527  C   TRP A  35      15.278  -6.971  -2.841  1.00  0.00           C  
ATOM    528  O   TRP A  35      14.622  -7.561  -3.677  1.00  0.00           O  
ATOM    529  CB  TRP A  35      14.431  -4.603  -2.847  1.00  0.00           C  
ATOM    530  CG  TRP A  35      13.452  -5.222  -1.884  1.00  0.00           C  
ATOM    531  CD1 TRP A  35      13.687  -5.464  -0.573  1.00  0.00           C  
ATOM    532  CD2 TRP A  35      12.096  -5.681  -2.145  1.00  0.00           C  
ATOM    533  NE1 TRP A  35      12.555  -6.042  -0.017  1.00  0.00           N  
ATOM    534  CE2 TRP A  35      11.548  -6.194  -0.947  1.00  0.00           C  
ATOM    535  CE3 TRP A  35      11.298  -5.700  -3.298  1.00  0.00           C  
ATOM    536  CZ2 TRP A  35      10.249  -6.706  -0.897  1.00  0.00           C  
ATOM    537  CZ3 TRP A  35       9.991  -6.213  -3.253  1.00  0.00           C  
ATOM    538  CH2 TRP A  35       9.469  -6.715  -2.052  1.00  0.00           C  
ATOM    539  H   TRP A  35      15.655  -5.313  -5.170  1.00  0.00           H  
ATOM    540  HA  TRP A  35      16.405  -5.239  -2.285  1.00  0.00           H  
ATOM    541  HB2 TRP A  35      14.742  -3.642  -2.468  1.00  0.00           H  
ATOM    542  HB3 TRP A  35      13.952  -4.469  -3.804  1.00  0.00           H  
ATOM    543  HD1 TRP A  35      14.604  -5.244  -0.048  1.00  0.00           H  
ATOM    544  HE1 TRP A  35      12.462  -6.316   0.919  1.00  0.00           H  
ATOM    545  HE3 TRP A  35      11.695  -5.319  -4.222  1.00  0.00           H  
ATOM    546  HZ2 TRP A  35       9.850  -7.095   0.027  1.00  0.00           H  
ATOM    547  HZ3 TRP A  35       9.386  -6.222  -4.147  1.00  0.00           H  
ATOM    548  HH2 TRP A  35       8.463  -7.108  -2.020  1.00  0.00           H  
ATOM    549  N   VAL A  36      15.648  -7.551  -1.736  1.00  0.00           N  
ATOM    550  CA  VAL A  36      15.268  -8.962  -1.476  1.00  0.00           C  
ATOM    551  C   VAL A  36      13.921  -8.946  -0.760  1.00  0.00           C  
ATOM    552  O   VAL A  36      13.708  -8.168   0.147  1.00  0.00           O  
ATOM    553  CB  VAL A  36      16.321  -9.629  -0.588  1.00  0.00           C  
ATOM    554  CG1 VAL A  36      16.230  -9.059   0.830  1.00  0.00           C  
ATOM    555  CG2 VAL A  36      16.071 -11.139  -0.546  1.00  0.00           C  
ATOM    556  H   VAL A  36      16.155  -7.048  -1.064  1.00  0.00           H  
ATOM    557  HA  VAL A  36      15.181  -9.497  -2.410  1.00  0.00           H  
ATOM    558  HB  VAL A  36      17.305  -9.435  -0.989  1.00  0.00           H  
ATOM    559 HG11 VAL A  36      16.097  -7.989   0.780  1.00  0.00           H  
ATOM    560 HG12 VAL A  36      15.390  -9.503   1.343  1.00  0.00           H  
ATOM    561 HG13 VAL A  36      17.139  -9.284   1.367  1.00  0.00           H  
ATOM    562 HG21 VAL A  36      15.039 -11.326  -0.289  1.00  0.00           H  
ATOM    563 HG22 VAL A  36      16.284 -11.565  -1.515  1.00  0.00           H  
ATOM    564 HG23 VAL A  36      16.715 -11.590   0.194  1.00  0.00           H  
ATOM    565  N   ALA A  37      12.999  -9.773  -1.162  1.00  0.00           N  
ATOM    566  CA  ALA A  37      11.669  -9.753  -0.494  1.00  0.00           C  
ATOM    567  C   ALA A  37      11.800 -10.145   0.979  1.00  0.00           C  
ATOM    568  O   ALA A  37      10.845 -10.080   1.723  1.00  0.00           O  
ATOM    569  CB  ALA A  37      10.711 -10.705  -1.199  1.00  0.00           C  
ATOM    570  H   ALA A  37      13.172 -10.386  -1.906  1.00  0.00           H  
ATOM    571  HA  ALA A  37      11.270  -8.752  -0.553  1.00  0.00           H  
ATOM    572  HB1 ALA A  37      11.147 -11.032  -2.131  1.00  0.00           H  
ATOM    573  HB2 ALA A  37      10.523 -11.560  -0.567  1.00  0.00           H  
ATOM    574  HB3 ALA A  37       9.783 -10.188  -1.395  1.00  0.00           H  
ATOM    575  N   SER A  38      12.969 -10.533   1.420  1.00  0.00           N  
ATOM    576  CA  SER A  38      13.128 -10.894   2.856  1.00  0.00           C  
ATOM    577  C   SER A  38      12.450  -9.816   3.703  1.00  0.00           C  
ATOM    578  O   SER A  38      12.029 -10.059   4.815  1.00  0.00           O  
ATOM    579  CB  SER A  38      14.614 -10.963   3.208  1.00  0.00           C  
ATOM    580  OG  SER A  38      15.102  -9.649   3.446  1.00  0.00           O  
ATOM    581  H   SER A  38      13.737 -10.575   0.819  1.00  0.00           H  
ATOM    582  HA  SER A  38      12.662 -11.849   3.047  1.00  0.00           H  
ATOM    583  HB2 SER A  38      14.749 -11.557   4.097  1.00  0.00           H  
ATOM    584  HB3 SER A  38      15.157 -11.417   2.389  1.00  0.00           H  
ATOM    585  HG  SER A  38      15.703  -9.686   4.193  1.00  0.00           H  
ATOM    586  N   LYS A  39      12.339  -8.626   3.170  1.00  0.00           N  
ATOM    587  CA  LYS A  39      11.684  -7.519   3.920  1.00  0.00           C  
ATOM    588  C   LYS A  39      12.597  -7.049   5.046  1.00  0.00           C  
ATOM    589  O   LYS A  39      12.144  -6.750   6.126  1.00  0.00           O  
ATOM    590  CB  LYS A  39      10.361  -8.008   4.516  1.00  0.00           C  
ATOM    591  CG  LYS A  39       9.538  -8.712   3.436  1.00  0.00           C  
ATOM    592  CD  LYS A  39       8.050  -8.441   3.666  1.00  0.00           C  
ATOM    593  CE  LYS A  39       7.281  -8.669   2.363  1.00  0.00           C  
ATOM    594  NZ  LYS A  39       6.179  -9.644   2.600  1.00  0.00           N  
ATOM    595  H   LYS A  39      12.687  -8.460   2.271  1.00  0.00           H  
ATOM    596  HA  LYS A  39      11.492  -6.696   3.248  1.00  0.00           H  
ATOM    597  HB2 LYS A  39      10.561  -8.695   5.324  1.00  0.00           H  
ATOM    598  HB3 LYS A  39       9.807  -7.165   4.893  1.00  0.00           H  
ATOM    599  HG2 LYS A  39       9.827  -8.339   2.464  1.00  0.00           H  
ATOM    600  HG3 LYS A  39       9.719  -9.775   3.482  1.00  0.00           H  
ATOM    601  HD2 LYS A  39       7.676  -9.112   4.428  1.00  0.00           H  
ATOM    602  HD3 LYS A  39       7.916  -7.420   3.988  1.00  0.00           H  
ATOM    603  HE2 LYS A  39       6.866  -7.733   2.021  1.00  0.00           H  
ATOM    604  HE3 LYS A  39       7.953  -9.061   1.612  1.00  0.00           H  
ATOM    605  HZ1 LYS A  39       6.289 -10.074   3.539  1.00  0.00           H  
ATOM    606  HZ2 LYS A  39       5.264  -9.152   2.551  1.00  0.00           H  
ATOM    607  HZ3 LYS A  39       6.212 -10.387   1.871  1.00  0.00           H  
ATOM    608  N   GLY A  40      13.877  -6.983   4.813  1.00  0.00           N  
ATOM    609  CA  GLY A  40      14.799  -6.533   5.895  1.00  0.00           C  
ATOM    610  C   GLY A  40      15.756  -5.461   5.368  1.00  0.00           C  
ATOM    611  O   GLY A  40      16.219  -4.617   6.111  1.00  0.00           O  
ATOM    612  H   GLY A  40      14.232  -7.232   3.933  1.00  0.00           H  
ATOM    613  HA2 GLY A  40      14.216  -6.126   6.710  1.00  0.00           H  
ATOM    614  HA3 GLY A  40      15.371  -7.377   6.250  1.00  0.00           H  
ATOM    615  N   ASN A  41      16.070  -5.483   4.100  1.00  0.00           N  
ATOM    616  CA  ASN A  41      17.010  -4.462   3.555  1.00  0.00           C  
ATOM    617  C   ASN A  41      16.336  -3.666   2.434  1.00  0.00           C  
ATOM    618  O   ASN A  41      16.975  -3.247   1.489  1.00  0.00           O  
ATOM    619  CB  ASN A  41      18.257  -5.159   3.007  1.00  0.00           C  
ATOM    620  CG  ASN A  41      17.857  -6.124   1.889  1.00  0.00           C  
ATOM    621  OD1 ASN A  41      17.597  -7.285   2.137  1.00  0.00           O  
ATOM    622  ND2 ASN A  41      17.798  -5.691   0.659  1.00  0.00           N  
ATOM    623  H   ASN A  41      15.697  -6.173   3.512  1.00  0.00           H  
ATOM    624  HA  ASN A  41      17.300  -3.786   4.346  1.00  0.00           H  
ATOM    625  HB2 ASN A  41      18.941  -4.419   2.617  1.00  0.00           H  
ATOM    626  HB3 ASN A  41      18.739  -5.711   3.801  1.00  0.00           H  
ATOM    627 HD21 ASN A  41      18.008  -4.756   0.459  1.00  0.00           H  
ATOM    628 HD22 ASN A  41      17.545  -6.301  -0.062  1.00  0.00           H  
ATOM    629  N   LEU A  42      15.055  -3.440   2.531  1.00  0.00           N  
ATOM    630  CA  LEU A  42      14.358  -2.659   1.468  1.00  0.00           C  
ATOM    631  C   LEU A  42      14.973  -1.268   1.384  1.00  0.00           C  
ATOM    632  O   LEU A  42      15.559  -0.888   0.390  1.00  0.00           O  
ATOM    633  CB  LEU A  42      12.879  -2.513   1.823  1.00  0.00           C  
ATOM    634  CG  LEU A  42      12.130  -1.826   0.672  1.00  0.00           C  
ATOM    635  CD1 LEU A  42      12.620  -2.365  -0.674  1.00  0.00           C  
ATOM    636  CD2 LEU A  42      10.632  -2.100   0.802  1.00  0.00           C  
ATOM    637  H   LEU A  42      14.553  -3.776   3.303  1.00  0.00           H  
ATOM    638  HA  LEU A  42      14.459  -3.163   0.519  1.00  0.00           H  
ATOM    639  HB2 LEU A  42      12.458  -3.483   2.004  1.00  0.00           H  
ATOM    640  HB3 LEU A  42      12.784  -1.912   2.715  1.00  0.00           H  
ATOM    641  HG  LEU A  42      12.306  -0.761   0.716  1.00  0.00           H  
ATOM    642 HD11 LEU A  42      12.518  -3.440  -0.690  1.00  0.00           H  
ATOM    643 HD12 LEU A  42      12.031  -1.936  -1.469  1.00  0.00           H  
ATOM    644 HD13 LEU A  42      13.659  -2.101  -0.813  1.00  0.00           H  
ATOM    645 HD21 LEU A  42      10.454  -2.732   1.661  1.00  0.00           H  
ATOM    646 HD22 LEU A  42      10.104  -1.166   0.928  1.00  0.00           H  
ATOM    647 HD23 LEU A  42      10.279  -2.596  -0.091  1.00  0.00           H  
ATOM    648  N   ALA A  43      14.832  -0.506   2.428  1.00  0.00           N  
ATOM    649  CA  ALA A  43      15.395   0.875   2.438  1.00  0.00           C  
ATOM    650  C   ALA A  43      16.918   0.826   2.267  1.00  0.00           C  
ATOM    651  O   ALA A  43      17.559   1.839   2.069  1.00  0.00           O  
ATOM    652  CB  ALA A  43      15.058   1.552   3.769  1.00  0.00           C  
ATOM    653  H   ALA A  43      14.343  -0.846   3.209  1.00  0.00           H  
ATOM    654  HA  ALA A  43      14.963   1.445   1.630  1.00  0.00           H  
ATOM    655  HB1 ALA A  43      14.532   0.855   4.403  1.00  0.00           H  
ATOM    656  HB2 ALA A  43      15.972   1.862   4.255  1.00  0.00           H  
ATOM    657  HB3 ALA A  43      14.436   2.415   3.586  1.00  0.00           H  
ATOM    658  N   ASP A  44      17.506  -0.339   2.344  1.00  0.00           N  
ATOM    659  CA  ASP A  44      18.985  -0.437   2.188  1.00  0.00           C  
ATOM    660  C   ASP A  44      19.350  -0.373   0.703  1.00  0.00           C  
ATOM    661  O   ASP A  44      20.420   0.069   0.336  1.00  0.00           O  
ATOM    662  CB  ASP A  44      19.469  -1.767   2.772  1.00  0.00           C  
ATOM    663  CG  ASP A  44      20.998  -1.803   2.761  1.00  0.00           C  
ATOM    664  OD1 ASP A  44      21.598  -0.816   3.154  1.00  0.00           O  
ATOM    665  OD2 ASP A  44      21.544  -2.819   2.360  1.00  0.00           O  
ATOM    666  H   ASP A  44      16.977  -1.145   2.510  1.00  0.00           H  
ATOM    667  HA  ASP A  44      19.458   0.381   2.711  1.00  0.00           H  
ATOM    668  HB2 ASP A  44      19.112  -1.864   3.788  1.00  0.00           H  
ATOM    669  HB3 ASP A  44      19.087  -2.583   2.176  1.00  0.00           H  
ATOM    670  N   VAL A  45      18.471  -0.814  -0.155  1.00  0.00           N  
ATOM    671  CA  VAL A  45      18.770  -0.779  -1.614  1.00  0.00           C  
ATOM    672  C   VAL A  45      17.890   0.272  -2.296  1.00  0.00           C  
ATOM    673  O   VAL A  45      18.126   0.654  -3.425  1.00  0.00           O  
ATOM    674  CB  VAL A  45      18.486  -2.154  -2.222  1.00  0.00           C  
ATOM    675  CG1 VAL A  45      19.135  -3.238  -1.359  1.00  0.00           C  
ATOM    676  CG2 VAL A  45      16.974  -2.384  -2.277  1.00  0.00           C  
ATOM    677  H   VAL A  45      17.614  -1.169   0.161  1.00  0.00           H  
ATOM    678  HA  VAL A  45      19.810  -0.529  -1.762  1.00  0.00           H  
ATOM    679  HB  VAL A  45      18.896  -2.197  -3.222  1.00  0.00           H  
ATOM    680 HG11 VAL A  45      18.736  -3.185  -0.357  1.00  0.00           H  
ATOM    681 HG12 VAL A  45      18.924  -4.208  -1.782  1.00  0.00           H  
ATOM    682 HG13 VAL A  45      20.203  -3.082  -1.329  1.00  0.00           H  
ATOM    683 HG21 VAL A  45      16.538  -2.145  -1.317  1.00  0.00           H  
ATOM    684 HG22 VAL A  45      16.540  -1.750  -3.036  1.00  0.00           H  
ATOM    685 HG23 VAL A  45      16.775  -3.418  -2.515  1.00  0.00           H  
ATOM    686  N   ALA A  46      16.877   0.743  -1.621  1.00  0.00           N  
ATOM    687  CA  ALA A  46      15.985   1.768  -2.233  1.00  0.00           C  
ATOM    688  C   ALA A  46      15.497   2.733  -1.149  1.00  0.00           C  
ATOM    689  O   ALA A  46      14.328   2.749  -0.817  1.00  0.00           O  
ATOM    690  CB  ALA A  46      14.782   1.077  -2.881  1.00  0.00           C  
ATOM    691  H   ALA A  46      16.703   0.422  -0.711  1.00  0.00           H  
ATOM    692  HA  ALA A  46      16.532   2.317  -2.986  1.00  0.00           H  
ATOM    693  HB1 ALA A  46      15.060   0.078  -3.184  1.00  0.00           H  
ATOM    694  HB2 ALA A  46      13.971   1.025  -2.170  1.00  0.00           H  
ATOM    695  HB3 ALA A  46      14.466   1.641  -3.745  1.00  0.00           H  
ATOM    696  N   PRO A  47      16.412   3.512  -0.629  1.00  0.00           N  
ATOM    697  CA  PRO A  47      16.101   4.494   0.424  1.00  0.00           C  
ATOM    698  C   PRO A  47      15.095   5.526  -0.094  1.00  0.00           C  
ATOM    699  O   PRO A  47      14.987   5.759  -1.282  1.00  0.00           O  
ATOM    700  CB  PRO A  47      17.444   5.164   0.745  1.00  0.00           C  
ATOM    701  CG  PRO A  47      18.518   4.541  -0.184  1.00  0.00           C  
ATOM    702  CD  PRO A  47      17.825   3.477  -1.050  1.00  0.00           C  
ATOM    703  HA  PRO A  47      15.718   3.999   1.301  1.00  0.00           H  
ATOM    704  HB2 PRO A  47      17.375   6.228   0.568  1.00  0.00           H  
ATOM    705  HB3 PRO A  47      17.709   4.980   1.775  1.00  0.00           H  
ATOM    706  HG2 PRO A  47      18.944   5.308  -0.815  1.00  0.00           H  
ATOM    707  HG3 PRO A  47      19.293   4.079   0.407  1.00  0.00           H  
ATOM    708  HD2 PRO A  47      17.916   3.728  -2.098  1.00  0.00           H  
ATOM    709  HD3 PRO A  47      18.246   2.501  -0.856  1.00  0.00           H  
ATOM    710  N   GLY A  48      14.359   6.145   0.789  1.00  0.00           N  
ATOM    711  CA  GLY A  48      13.362   7.161   0.346  1.00  0.00           C  
ATOM    712  C   GLY A  48      12.465   6.562  -0.738  1.00  0.00           C  
ATOM    713  O   GLY A  48      12.335   7.103  -1.817  1.00  0.00           O  
ATOM    714  H   GLY A  48      14.463   5.943   1.741  1.00  0.00           H  
ATOM    715  HA2 GLY A  48      12.758   7.462   1.191  1.00  0.00           H  
ATOM    716  HA3 GLY A  48      13.877   8.022  -0.053  1.00  0.00           H  
ATOM    717  N   LYS A  49      11.846   5.448  -0.460  1.00  0.00           N  
ATOM    718  CA  LYS A  49      10.957   4.817  -1.476  1.00  0.00           C  
ATOM    719  C   LYS A  49       9.896   3.971  -0.770  1.00  0.00           C  
ATOM    720  O   LYS A  49      10.204   3.041  -0.051  1.00  0.00           O  
ATOM    721  CB  LYS A  49      11.790   3.927  -2.402  1.00  0.00           C  
ATOM    722  CG  LYS A  49      11.665   4.431  -3.842  1.00  0.00           C  
ATOM    723  CD  LYS A  49      12.947   5.162  -4.241  1.00  0.00           C  
ATOM    724  CE  LYS A  49      12.885   5.531  -5.724  1.00  0.00           C  
ATOM    725  NZ  LYS A  49      12.530   6.971  -5.864  1.00  0.00           N  
ATOM    726  H   LYS A  49      11.964   5.026   0.417  1.00  0.00           H  
ATOM    727  HA  LYS A  49      10.474   5.587  -2.059  1.00  0.00           H  
ATOM    728  HB2 LYS A  49      12.826   3.961  -2.097  1.00  0.00           H  
ATOM    729  HB3 LYS A  49      11.430   2.910  -2.346  1.00  0.00           H  
ATOM    730  HG2 LYS A  49      11.506   3.591  -4.504  1.00  0.00           H  
ATOM    731  HG3 LYS A  49      10.828   5.109  -3.914  1.00  0.00           H  
ATOM    732  HD2 LYS A  49      13.046   6.062  -3.649  1.00  0.00           H  
ATOM    733  HD3 LYS A  49      13.797   4.521  -4.067  1.00  0.00           H  
ATOM    734  HE2 LYS A  49      13.848   5.352  -6.180  1.00  0.00           H  
ATOM    735  HE3 LYS A  49      12.137   4.926  -6.214  1.00  0.00           H  
ATOM    736  HZ1 LYS A  49      12.011   7.283  -5.019  1.00  0.00           H  
ATOM    737  HZ2 LYS A  49      13.399   7.534  -5.966  1.00  0.00           H  
ATOM    738  HZ3 LYS A  49      11.931   7.100  -6.703  1.00  0.00           H  
ATOM    739  N   SER A  50       8.646   4.288  -0.970  1.00  0.00           N  
ATOM    740  CA  SER A  50       7.562   3.507  -0.312  1.00  0.00           C  
ATOM    741  C   SER A  50       7.117   2.369  -1.234  1.00  0.00           C  
ATOM    742  O   SER A  50       7.438   2.346  -2.406  1.00  0.00           O  
ATOM    743  CB  SER A  50       6.374   4.427  -0.025  1.00  0.00           C  
ATOM    744  OG  SER A  50       6.326   4.711   1.367  1.00  0.00           O  
ATOM    745  H   SER A  50       8.420   5.042  -1.553  1.00  0.00           H  
ATOM    746  HA  SER A  50       7.928   3.094   0.617  1.00  0.00           H  
ATOM    747  HB2 SER A  50       6.490   5.348  -0.571  1.00  0.00           H  
ATOM    748  HB3 SER A  50       5.459   3.939  -0.336  1.00  0.00           H  
ATOM    749  HG  SER A  50       6.146   5.648   1.472  1.00  0.00           H  
ATOM    750  N   ILE A  51       6.379   1.424  -0.715  1.00  0.00           N  
ATOM    751  CA  ILE A  51       5.916   0.290  -1.563  1.00  0.00           C  
ATOM    752  C   ILE A  51       4.398   0.369  -1.745  1.00  0.00           C  
ATOM    753  O   ILE A  51       3.640   0.104  -0.833  1.00  0.00           O  
ATOM    754  CB  ILE A  51       6.271  -1.033  -0.884  1.00  0.00           C  
ATOM    755  CG1 ILE A  51       7.733  -0.989  -0.400  1.00  0.00           C  
ATOM    756  CG2 ILE A  51       6.069  -2.182  -1.876  1.00  0.00           C  
ATOM    757  CD1 ILE A  51       8.682  -1.493  -1.494  1.00  0.00           C  
ATOM    758  H   ILE A  51       6.131   1.462   0.232  1.00  0.00           H  
ATOM    759  HA  ILE A  51       6.397   0.340  -2.526  1.00  0.00           H  
ATOM    760  HB  ILE A  51       5.620  -1.181  -0.036  1.00  0.00           H  
ATOM    761 HG12 ILE A  51       7.992   0.029  -0.146  1.00  0.00           H  
ATOM    762 HG13 ILE A  51       7.837  -1.612   0.476  1.00  0.00           H  
ATOM    763 HG21 ILE A  51       5.038  -2.202  -2.197  1.00  0.00           H  
ATOM    764 HG22 ILE A  51       6.710  -2.035  -2.733  1.00  0.00           H  
ATOM    765 HG23 ILE A  51       6.316  -3.117  -1.399  1.00  0.00           H  
ATOM    766 HD11 ILE A  51       8.221  -1.362  -2.461  1.00  0.00           H  
ATOM    767 HD12 ILE A  51       9.605  -0.933  -1.457  1.00  0.00           H  
ATOM    768 HD13 ILE A  51       8.891  -2.541  -1.333  1.00  0.00           H  
ATOM    769  N   GLY A  52       3.943   0.725  -2.916  1.00  0.00           N  
ATOM    770  CA  GLY A  52       2.471   0.815  -3.142  1.00  0.00           C  
ATOM    771  C   GLY A  52       2.178   0.801  -4.643  1.00  0.00           C  
ATOM    772  O   GLY A  52       3.015   1.149  -5.453  1.00  0.00           O  
ATOM    773  H   GLY A  52       4.566   0.932  -3.644  1.00  0.00           H  
ATOM    774  HA2 GLY A  52       1.984  -0.027  -2.671  1.00  0.00           H  
ATOM    775  HA3 GLY A  52       2.097   1.732  -2.715  1.00  0.00           H  
ATOM    776  N   GLY A  53       0.993   0.403  -5.020  1.00  0.00           N  
ATOM    777  CA  GLY A  53       0.646   0.370  -6.469  1.00  0.00           C  
ATOM    778  C   GLY A  53       0.653  -1.076  -6.968  1.00  0.00           C  
ATOM    779  O   GLY A  53       0.981  -1.348  -8.106  1.00  0.00           O  
ATOM    780  H   GLY A  53       0.332   0.127  -4.351  1.00  0.00           H  
ATOM    781  HA2 GLY A  53      -0.338   0.795  -6.612  1.00  0.00           H  
ATOM    782  HA3 GLY A  53       1.370   0.942  -7.027  1.00  0.00           H  
ATOM    783  N   ASP A  54       0.292  -2.008  -6.128  1.00  0.00           N  
ATOM    784  CA  ASP A  54       0.277  -3.433  -6.562  1.00  0.00           C  
ATOM    785  C   ASP A  54      -1.169  -3.915  -6.672  1.00  0.00           C  
ATOM    786  O   ASP A  54      -2.059  -3.392  -6.032  1.00  0.00           O  
ATOM    787  CB  ASP A  54       1.021  -4.292  -5.537  1.00  0.00           C  
ATOM    788  CG  ASP A  54       2.225  -4.957  -6.207  1.00  0.00           C  
ATOM    789  OD1 ASP A  54       2.759  -4.372  -7.136  1.00  0.00           O  
ATOM    790  OD2 ASP A  54       2.592  -6.039  -5.781  1.00  0.00           O  
ATOM    791  H   ASP A  54       0.029  -1.769  -5.214  1.00  0.00           H  
ATOM    792  HA  ASP A  54       0.760  -3.522  -7.524  1.00  0.00           H  
ATOM    793  HB2 ASP A  54       1.359  -3.668  -4.722  1.00  0.00           H  
ATOM    794  HB3 ASP A  54       0.357  -5.053  -5.158  1.00  0.00           H  
ATOM    795  N   ILE A  55      -1.411  -4.909  -7.479  1.00  0.00           N  
ATOM    796  CA  ILE A  55      -2.800  -5.424  -7.631  1.00  0.00           C  
ATOM    797  C   ILE A  55      -3.219  -6.154  -6.352  1.00  0.00           C  
ATOM    798  O   ILE A  55      -2.403  -6.710  -5.646  1.00  0.00           O  
ATOM    799  CB  ILE A  55      -2.857  -6.394  -8.815  1.00  0.00           C  
ATOM    800  CG1 ILE A  55      -2.755  -5.607 -10.124  1.00  0.00           C  
ATOM    801  CG2 ILE A  55      -4.181  -7.159  -8.786  1.00  0.00           C  
ATOM    802  CD1 ILE A  55      -4.050  -4.826 -10.356  1.00  0.00           C  
ATOM    803  H   ILE A  55      -0.678  -5.317  -7.985  1.00  0.00           H  
ATOM    804  HA  ILE A  55      -3.472  -4.598  -7.810  1.00  0.00           H  
ATOM    805  HB  ILE A  55      -2.036  -7.093  -8.748  1.00  0.00           H  
ATOM    806 HG12 ILE A  55      -1.925  -4.917 -10.065  1.00  0.00           H  
ATOM    807 HG13 ILE A  55      -2.598  -6.290 -10.944  1.00  0.00           H  
ATOM    808 HG21 ILE A  55      -4.998  -6.462  -8.670  1.00  0.00           H  
ATOM    809 HG22 ILE A  55      -4.302  -7.705  -9.710  1.00  0.00           H  
ATOM    810 HG23 ILE A  55      -4.179  -7.851  -7.957  1.00  0.00           H  
ATOM    811 HD11 ILE A  55      -4.888  -5.510 -10.353  1.00  0.00           H  
ATOM    812 HD12 ILE A  55      -4.177  -4.097  -9.569  1.00  0.00           H  
ATOM    813 HD13 ILE A  55      -4.002  -4.322 -11.309  1.00  0.00           H  
ATOM    814  N   PHE A  56      -4.490  -6.159  -6.055  1.00  0.00           N  
ATOM    815  CA  PHE A  56      -4.972  -6.857  -4.829  1.00  0.00           C  
ATOM    816  C   PHE A  56      -6.129  -7.784  -5.208  1.00  0.00           C  
ATOM    817  O   PHE A  56      -7.282  -7.400  -5.181  1.00  0.00           O  
ATOM    818  CB  PHE A  56      -5.449  -5.821  -3.804  1.00  0.00           C  
ATOM    819  CG  PHE A  56      -5.781  -6.510  -2.503  1.00  0.00           C  
ATOM    820  CD1 PHE A  56      -4.755  -6.930  -1.649  1.00  0.00           C  
ATOM    821  CD2 PHE A  56      -7.118  -6.728  -2.151  1.00  0.00           C  
ATOM    822  CE1 PHE A  56      -5.065  -7.567  -0.442  1.00  0.00           C  
ATOM    823  CE2 PHE A  56      -7.428  -7.366  -0.944  1.00  0.00           C  
ATOM    824  CZ  PHE A  56      -6.402  -7.785  -0.090  1.00  0.00           C  
ATOM    825  H   PHE A  56      -5.131  -5.708  -6.644  1.00  0.00           H  
ATOM    826  HA  PHE A  56      -4.167  -7.439  -4.406  1.00  0.00           H  
ATOM    827  HB2 PHE A  56      -4.667  -5.095  -3.637  1.00  0.00           H  
ATOM    828  HB3 PHE A  56      -6.329  -5.319  -4.178  1.00  0.00           H  
ATOM    829  HD1 PHE A  56      -3.723  -6.762  -1.921  1.00  0.00           H  
ATOM    830  HD2 PHE A  56      -7.910  -6.405  -2.809  1.00  0.00           H  
ATOM    831  HE1 PHE A  56      -4.273  -7.891   0.217  1.00  0.00           H  
ATOM    832  HE2 PHE A  56      -8.459  -7.534  -0.672  1.00  0.00           H  
ATOM    833  HZ  PHE A  56      -6.641  -8.277   0.842  1.00  0.00           H  
ATOM    834  N   SER A  57      -5.829  -9.003  -5.574  1.00  0.00           N  
ATOM    835  CA  SER A  57      -6.907  -9.955  -5.970  1.00  0.00           C  
ATOM    836  C   SER A  57      -7.815 -10.245  -4.777  1.00  0.00           C  
ATOM    837  O   SER A  57      -8.864 -10.844  -4.913  1.00  0.00           O  
ATOM    838  CB  SER A  57      -6.278 -11.260  -6.460  1.00  0.00           C  
ATOM    839  OG  SER A  57      -7.216 -11.957  -7.269  1.00  0.00           O  
ATOM    840  H   SER A  57      -4.892  -9.288  -5.598  1.00  0.00           H  
ATOM    841  HA  SER A  57      -7.491  -9.520  -6.763  1.00  0.00           H  
ATOM    842  HB2 SER A  57      -5.401 -11.042  -7.045  1.00  0.00           H  
ATOM    843  HB3 SER A  57      -6.001 -11.867  -5.609  1.00  0.00           H  
ATOM    844  HG  SER A  57      -7.099 -11.667  -8.177  1.00  0.00           H  
ATOM    845  N   ASN A  58      -7.427  -9.823  -3.608  1.00  0.00           N  
ATOM    846  CA  ASN A  58      -8.276 -10.076  -2.411  1.00  0.00           C  
ATOM    847  C   ASN A  58      -8.353 -11.582  -2.147  1.00  0.00           C  
ATOM    848  O   ASN A  58      -9.421 -12.145  -2.018  1.00  0.00           O  
ATOM    849  CB  ASN A  58      -9.682  -9.528  -2.669  1.00  0.00           C  
ATOM    850  CG  ASN A  58     -10.503  -9.582  -1.379  1.00  0.00           C  
ATOM    851  OD1 ASN A  58      -9.979  -9.869  -0.322  1.00  0.00           O  
ATOM    852  ND2 ASN A  58     -11.779  -9.312  -1.423  1.00  0.00           N  
ATOM    853  H   ASN A  58      -6.580  -9.340  -3.520  1.00  0.00           H  
ATOM    854  HA  ASN A  58      -7.848  -9.581  -1.553  1.00  0.00           H  
ATOM    855  HB2 ASN A  58      -9.612  -8.505  -3.008  1.00  0.00           H  
ATOM    856  HB3 ASN A  58     -10.167 -10.126  -3.426  1.00  0.00           H  
ATOM    857 HD21 ASN A  58     -12.200  -9.078  -2.277  1.00  0.00           H  
ATOM    858 HD22 ASN A  58     -12.315  -9.345  -0.605  1.00  0.00           H  
ATOM    859  N   ARG A  59      -7.226 -12.238  -2.068  1.00  0.00           N  
ATOM    860  CA  ARG A  59      -7.234 -13.707  -1.814  1.00  0.00           C  
ATOM    861  C   ARG A  59      -8.038 -14.002  -0.545  1.00  0.00           C  
ATOM    862  O   ARG A  59      -8.954 -14.799  -0.549  1.00  0.00           O  
ATOM    863  CB  ARG A  59      -5.797 -14.203  -1.634  1.00  0.00           C  
ATOM    864  CG  ARG A  59      -5.798 -15.725  -1.478  1.00  0.00           C  
ATOM    865  CD  ARG A  59      -4.559 -16.158  -0.692  1.00  0.00           C  
ATOM    866  NE  ARG A  59      -3.688 -16.999  -1.562  1.00  0.00           N  
ATOM    867  CZ  ARG A  59      -2.453 -17.239  -1.212  1.00  0.00           C  
ATOM    868  NH1 ARG A  59      -2.167 -17.501   0.033  1.00  0.00           N  
ATOM    869  NH2 ARG A  59      -1.506 -17.218  -2.109  1.00  0.00           N  
ATOM    870  H   ARG A  59      -6.374 -11.766  -2.178  1.00  0.00           H  
ATOM    871  HA  ARG A  59      -7.688 -14.215  -2.652  1.00  0.00           H  
ATOM    872  HB2 ARG A  59      -5.211 -13.929  -2.499  1.00  0.00           H  
ATOM    873  HB3 ARG A  59      -5.370 -13.752  -0.750  1.00  0.00           H  
ATOM    874  HG2 ARG A  59      -6.687 -16.032  -0.947  1.00  0.00           H  
ATOM    875  HG3 ARG A  59      -5.782 -16.187  -2.454  1.00  0.00           H  
ATOM    876  HD2 ARG A  59      -4.011 -15.285  -0.371  1.00  0.00           H  
ATOM    877  HD3 ARG A  59      -4.863 -16.729   0.173  1.00  0.00           H  
ATOM    878  HE  ARG A  59      -4.042 -17.371  -2.397  1.00  0.00           H  
ATOM    879 HH11 ARG A  59      -2.893 -17.518   0.721  1.00  0.00           H  
ATOM    880 HH12 ARG A  59      -1.221 -17.685   0.301  1.00  0.00           H  
ATOM    881 HH21 ARG A  59      -1.726 -17.017  -3.064  1.00  0.00           H  
ATOM    882 HH22 ARG A  59      -0.560 -17.402  -1.842  1.00  0.00           H  
ATOM    883  N   GLU A  60      -7.700 -13.363   0.542  1.00  0.00           N  
ATOM    884  CA  GLU A  60      -8.443 -13.607   1.811  1.00  0.00           C  
ATOM    885  C   GLU A  60      -9.939 -13.392   1.575  1.00  0.00           C  
ATOM    886  O   GLU A  60     -10.767 -14.145   2.050  1.00  0.00           O  
ATOM    887  CB  GLU A  60      -7.953 -12.631   2.884  1.00  0.00           C  
ATOM    888  CG  GLU A  60      -6.426 -12.545   2.839  1.00  0.00           C  
ATOM    889  CD  GLU A  60      -5.855 -12.877   4.218  1.00  0.00           C  
ATOM    890  OE1 GLU A  60      -6.297 -12.273   5.182  1.00  0.00           O  
ATOM    891  OE2 GLU A  60      -4.987 -13.731   4.287  1.00  0.00           O  
ATOM    892  H   GLU A  60      -6.957 -12.724   0.524  1.00  0.00           H  
ATOM    893  HA  GLU A  60      -8.272 -14.620   2.141  1.00  0.00           H  
ATOM    894  HB2 GLU A  60      -8.375 -11.653   2.701  1.00  0.00           H  
ATOM    895  HB3 GLU A  60      -8.263 -12.980   3.857  1.00  0.00           H  
ATOM    896  HG2 GLU A  60      -6.048 -13.249   2.112  1.00  0.00           H  
ATOM    897  HG3 GLU A  60      -6.130 -11.545   2.560  1.00  0.00           H  
ATOM    898  N   GLY A  61     -10.293 -12.369   0.847  1.00  0.00           N  
ATOM    899  CA  GLY A  61     -11.735 -12.105   0.582  1.00  0.00           C  
ATOM    900  C   GLY A  61     -12.338 -11.342   1.764  1.00  0.00           C  
ATOM    901  O   GLY A  61     -13.286 -11.786   2.382  1.00  0.00           O  
ATOM    902  H   GLY A  61      -9.609 -11.775   0.475  1.00  0.00           H  
ATOM    903  HA2 GLY A  61     -11.833 -11.515  -0.318  1.00  0.00           H  
ATOM    904  HA3 GLY A  61     -12.257 -13.042   0.458  1.00  0.00           H  
ATOM    905  N   LYS A  62     -11.797 -10.198   2.081  1.00  0.00           N  
ATOM    906  CA  LYS A  62     -12.342  -9.409   3.222  1.00  0.00           C  
ATOM    907  C   LYS A  62     -12.785  -8.032   2.727  1.00  0.00           C  
ATOM    908  O   LYS A  62     -13.396  -7.268   3.447  1.00  0.00           O  
ATOM    909  CB  LYS A  62     -11.260  -9.243   4.291  1.00  0.00           C  
ATOM    910  CG  LYS A  62     -11.514 -10.230   5.431  1.00  0.00           C  
ATOM    911  CD  LYS A  62     -11.088 -11.633   4.994  1.00  0.00           C  
ATOM    912  CE  LYS A  62     -11.095 -12.567   6.206  1.00  0.00           C  
ATOM    913  NZ  LYS A  62     -10.012 -12.166   7.147  1.00  0.00           N  
ATOM    914  H   LYS A  62     -11.034  -9.857   1.570  1.00  0.00           H  
ATOM    915  HA  LYS A  62     -13.188  -9.927   3.644  1.00  0.00           H  
ATOM    916  HB2 LYS A  62     -10.290  -9.436   3.854  1.00  0.00           H  
ATOM    917  HB3 LYS A  62     -11.288  -8.236   4.676  1.00  0.00           H  
ATOM    918  HG2 LYS A  62     -10.942  -9.932   6.298  1.00  0.00           H  
ATOM    919  HG3 LYS A  62     -12.565 -10.234   5.676  1.00  0.00           H  
ATOM    920  HD2 LYS A  62     -11.778 -12.003   4.250  1.00  0.00           H  
ATOM    921  HD3 LYS A  62     -10.093 -11.595   4.578  1.00  0.00           H  
ATOM    922  HE2 LYS A  62     -12.050 -12.501   6.705  1.00  0.00           H  
ATOM    923  HE3 LYS A  62     -10.929 -13.583   5.878  1.00  0.00           H  
ATOM    924  HZ1 LYS A  62      -9.555 -11.298   6.799  1.00  0.00           H  
ATOM    925  HZ2 LYS A  62     -10.418 -11.990   8.089  1.00  0.00           H  
ATOM    926  HZ3 LYS A  62      -9.309 -12.928   7.213  1.00  0.00           H  
ATOM    927  N   LEU A  63     -12.485  -7.713   1.500  1.00  0.00           N  
ATOM    928  CA  LEU A  63     -12.890  -6.388   0.952  1.00  0.00           C  
ATOM    929  C   LEU A  63     -14.166  -6.555   0.120  1.00  0.00           C  
ATOM    930  O   LEU A  63     -14.358  -7.572  -0.516  1.00  0.00           O  
ATOM    931  CB  LEU A  63     -11.773  -5.840   0.061  1.00  0.00           C  
ATOM    932  CG  LEU A  63     -10.605  -5.363   0.926  1.00  0.00           C  
ATOM    933  CD1 LEU A  63      -9.302  -5.510   0.141  1.00  0.00           C  
ATOM    934  CD2 LEU A  63     -10.807  -3.893   1.294  1.00  0.00           C  
ATOM    935  H   LEU A  63     -11.995  -8.346   0.938  1.00  0.00           H  
ATOM    936  HA  LEU A  63     -13.073  -5.701   1.766  1.00  0.00           H  
ATOM    937  HB2 LEU A  63     -11.432  -6.620  -0.605  1.00  0.00           H  
ATOM    938  HB3 LEU A  63     -12.149  -5.014  -0.519  1.00  0.00           H  
ATOM    939  HG  LEU A  63     -10.554  -5.960   1.825  1.00  0.00           H  
ATOM    940 HD11 LEU A  63      -9.516  -5.905  -0.841  1.00  0.00           H  
ATOM    941 HD12 LEU A  63      -8.828  -4.543   0.044  1.00  0.00           H  
ATOM    942 HD13 LEU A  63      -8.640  -6.184   0.665  1.00  0.00           H  
ATOM    943 HD21 LEU A  63     -11.865  -3.667   1.312  1.00  0.00           H  
ATOM    944 HD22 LEU A  63     -10.382  -3.705   2.269  1.00  0.00           H  
ATOM    945 HD23 LEU A  63     -10.318  -3.268   0.560  1.00  0.00           H  
ATOM    946  N   PRO A  64     -15.001  -5.547   0.149  1.00  0.00           N  
ATOM    947  CA  PRO A  64     -16.269  -5.557  -0.602  1.00  0.00           C  
ATOM    948  C   PRO A  64     -15.997  -5.688  -2.103  1.00  0.00           C  
ATOM    949  O   PRO A  64     -15.597  -4.744  -2.756  1.00  0.00           O  
ATOM    950  CB  PRO A  64     -16.922  -4.204  -0.288  1.00  0.00           C  
ATOM    951  CG  PRO A  64     -15.986  -3.442   0.684  1.00  0.00           C  
ATOM    952  CD  PRO A  64     -14.750  -4.321   0.928  1.00  0.00           C  
ATOM    953  HA  PRO A  64     -16.904  -6.359  -0.261  1.00  0.00           H  
ATOM    954  HB2 PRO A  64     -17.047  -3.639  -1.202  1.00  0.00           H  
ATOM    955  HB3 PRO A  64     -17.881  -4.359   0.181  1.00  0.00           H  
ATOM    956  HG2 PRO A  64     -15.687  -2.501   0.243  1.00  0.00           H  
ATOM    957  HG3 PRO A  64     -16.494  -3.267   1.618  1.00  0.00           H  
ATOM    958  HD2 PRO A  64     -13.858  -3.823   0.574  1.00  0.00           H  
ATOM    959  HD3 PRO A  64     -14.659  -4.561   1.976  1.00  0.00           H  
ATOM    960  N   GLY A  65     -16.213  -6.850  -2.656  1.00  0.00           N  
ATOM    961  CA  GLY A  65     -15.968  -7.037  -4.114  1.00  0.00           C  
ATOM    962  C   GLY A  65     -16.923  -8.097  -4.664  1.00  0.00           C  
ATOM    963  O   GLY A  65     -17.007  -9.197  -4.151  1.00  0.00           O  
ATOM    964  H   GLY A  65     -16.537  -7.599  -2.114  1.00  0.00           H  
ATOM    965  HA2 GLY A  65     -16.131  -6.101  -4.630  1.00  0.00           H  
ATOM    966  HA3 GLY A  65     -14.950  -7.361  -4.270  1.00  0.00           H  
ATOM    967  N   LYS A  66     -17.647  -7.778  -5.702  1.00  0.00           N  
ATOM    968  CA  LYS A  66     -18.597  -8.768  -6.281  1.00  0.00           C  
ATOM    969  C   LYS A  66     -17.887  -9.587  -7.362  1.00  0.00           C  
ATOM    970  O   LYS A  66     -16.780  -9.280  -7.760  1.00  0.00           O  
ATOM    971  CB  LYS A  66     -19.789  -8.032  -6.898  1.00  0.00           C  
ATOM    972  CG  LYS A  66     -20.439  -7.139  -5.839  1.00  0.00           C  
ATOM    973  CD  LYS A  66     -21.863  -6.787  -6.273  1.00  0.00           C  
ATOM    974  CE  LYS A  66     -22.097  -5.286  -6.082  1.00  0.00           C  
ATOM    975  NZ  LYS A  66     -22.485  -4.675  -7.385  1.00  0.00           N  
ATOM    976  H   LYS A  66     -17.565  -6.886  -6.099  1.00  0.00           H  
ATOM    977  HA  LYS A  66     -18.947  -9.429  -5.501  1.00  0.00           H  
ATOM    978  HB2 LYS A  66     -19.447  -7.425  -7.723  1.00  0.00           H  
ATOM    979  HB3 LYS A  66     -20.511  -8.752  -7.253  1.00  0.00           H  
ATOM    980  HG2 LYS A  66     -20.469  -7.664  -4.895  1.00  0.00           H  
ATOM    981  HG3 LYS A  66     -19.863  -6.233  -5.729  1.00  0.00           H  
ATOM    982  HD2 LYS A  66     -21.996  -7.043  -7.315  1.00  0.00           H  
ATOM    983  HD3 LYS A  66     -22.570  -7.339  -5.673  1.00  0.00           H  
ATOM    984  HE2 LYS A  66     -22.890  -5.135  -5.363  1.00  0.00           H  
ATOM    985  HE3 LYS A  66     -21.191  -4.824  -5.722  1.00  0.00           H  
ATOM    986  HZ1 LYS A  66     -21.929  -5.107  -8.150  1.00  0.00           H  
ATOM    987  HZ2 LYS A  66     -23.498  -4.837  -7.556  1.00  0.00           H  
ATOM    988  HZ3 LYS A  66     -22.295  -3.653  -7.358  1.00  0.00           H  
ATOM    989  N   SER A  67     -18.514 -10.627  -7.838  1.00  0.00           N  
ATOM    990  CA  SER A  67     -17.876 -11.467  -8.890  1.00  0.00           C  
ATOM    991  C   SER A  67     -17.379 -10.576 -10.030  1.00  0.00           C  
ATOM    992  O   SER A  67     -18.127 -10.209 -10.914  1.00  0.00           O  
ATOM    993  CB  SER A  67     -18.900 -12.465  -9.435  1.00  0.00           C  
ATOM    994  OG  SER A  67     -20.172 -11.835  -9.517  1.00  0.00           O  
ATOM    995  H   SER A  67     -19.405 -10.857  -7.500  1.00  0.00           H  
ATOM    996  HA  SER A  67     -17.042 -12.006  -8.464  1.00  0.00           H  
ATOM    997  HB2 SER A  67     -18.601 -12.790 -10.418  1.00  0.00           H  
ATOM    998  HB3 SER A  67     -18.952 -13.322  -8.775  1.00  0.00           H  
ATOM    999  HG  SER A  67     -20.055 -10.987  -9.953  1.00  0.00           H  
ATOM   1000  N   GLY A  68     -16.120 -10.231 -10.021  1.00  0.00           N  
ATOM   1001  CA  GLY A  68     -15.577  -9.368 -11.108  1.00  0.00           C  
ATOM   1002  C   GLY A  68     -15.105  -8.035 -10.523  1.00  0.00           C  
ATOM   1003  O   GLY A  68     -15.012  -7.042 -11.217  1.00  0.00           O  
ATOM   1004  H   GLY A  68     -15.531 -10.541  -9.301  1.00  0.00           H  
ATOM   1005  HA2 GLY A  68     -14.744  -9.869 -11.581  1.00  0.00           H  
ATOM   1006  HA3 GLY A  68     -16.348  -9.183 -11.840  1.00  0.00           H  
ATOM   1007  N   ARG A  69     -14.807  -8.005  -9.254  1.00  0.00           N  
ATOM   1008  CA  ARG A  69     -14.341  -6.735  -8.629  1.00  0.00           C  
ATOM   1009  C   ARG A  69     -12.877  -6.882  -8.210  1.00  0.00           C  
ATOM   1010  O   ARG A  69     -12.528  -7.748  -7.433  1.00  0.00           O  
ATOM   1011  CB  ARG A  69     -15.197  -6.426  -7.399  1.00  0.00           C  
ATOM   1012  CG  ARG A  69     -15.019  -4.958  -7.008  1.00  0.00           C  
ATOM   1013  CD  ARG A  69     -16.340  -4.412  -6.460  1.00  0.00           C  
ATOM   1014  NE  ARG A  69     -16.592  -3.052  -7.017  1.00  0.00           N  
ATOM   1015  CZ  ARG A  69     -15.599  -2.227  -7.212  1.00  0.00           C  
ATOM   1016  NH1 ARG A  69     -14.941  -1.744  -6.193  1.00  0.00           N  
ATOM   1017  NH2 ARG A  69     -15.263  -1.884  -8.425  1.00  0.00           N  
ATOM   1018  H   ARG A  69     -14.888  -8.817  -8.711  1.00  0.00           H  
ATOM   1019  HA  ARG A  69     -14.431  -5.928  -9.343  1.00  0.00           H  
ATOM   1020  HB2 ARG A  69     -16.236  -6.616  -7.628  1.00  0.00           H  
ATOM   1021  HB3 ARG A  69     -14.888  -7.056  -6.578  1.00  0.00           H  
ATOM   1022  HG2 ARG A  69     -14.253  -4.878  -6.250  1.00  0.00           H  
ATOM   1023  HG3 ARG A  69     -14.728  -4.386  -7.876  1.00  0.00           H  
ATOM   1024  HD2 ARG A  69     -17.146  -5.071  -6.745  1.00  0.00           H  
ATOM   1025  HD3 ARG A  69     -16.286  -4.356  -5.382  1.00  0.00           H  
ATOM   1026  HE  ARG A  69     -17.506  -2.777  -7.239  1.00  0.00           H  
ATOM   1027 HH11 ARG A  69     -15.197  -2.006  -5.262  1.00  0.00           H  
ATOM   1028 HH12 ARG A  69     -14.180  -1.112  -6.342  1.00  0.00           H  
ATOM   1029 HH21 ARG A  69     -15.767  -2.252  -9.206  1.00  0.00           H  
ATOM   1030 HH22 ARG A  69     -14.503  -1.252  -8.573  1.00  0.00           H  
ATOM   1031  N   THR A  70     -12.018  -6.043  -8.720  1.00  0.00           N  
ATOM   1032  CA  THR A  70     -10.577  -6.135  -8.352  1.00  0.00           C  
ATOM   1033  C   THR A  70     -10.270  -5.140  -7.232  1.00  0.00           C  
ATOM   1034  O   THR A  70     -11.140  -4.440  -6.754  1.00  0.00           O  
ATOM   1035  CB  THR A  70      -9.717  -5.808  -9.574  1.00  0.00           C  
ATOM   1036  OG1 THR A  70     -10.553  -5.666 -10.715  1.00  0.00           O  
ATOM   1037  CG2 THR A  70      -8.715  -6.940  -9.812  1.00  0.00           C  
ATOM   1038  H   THR A  70     -12.320  -5.352  -9.346  1.00  0.00           H  
ATOM   1039  HA  THR A  70     -10.356  -7.137  -8.014  1.00  0.00           H  
ATOM   1040  HB  THR A  70      -9.180  -4.889  -9.403  1.00  0.00           H  
ATOM   1041  HG1 THR A  70     -10.713  -4.728 -10.850  1.00  0.00           H  
ATOM   1042 HG21 THR A  70      -9.104  -7.858  -9.397  1.00  0.00           H  
ATOM   1043 HG22 THR A  70      -8.556  -7.063 -10.873  1.00  0.00           H  
ATOM   1044 HG23 THR A  70      -7.778  -6.697  -9.333  1.00  0.00           H  
ATOM   1045  N   TRP A  71      -9.038  -5.072  -6.807  1.00  0.00           N  
ATOM   1046  CA  TRP A  71      -8.678  -4.123  -5.717  1.00  0.00           C  
ATOM   1047  C   TRP A  71      -7.232  -3.655  -5.900  1.00  0.00           C  
ATOM   1048  O   TRP A  71      -6.498  -4.172  -6.718  1.00  0.00           O  
ATOM   1049  CB  TRP A  71      -8.807  -4.826  -4.364  1.00  0.00           C  
ATOM   1050  CG  TRP A  71     -10.207  -4.698  -3.859  1.00  0.00           C  
ATOM   1051  CD1 TRP A  71     -11.242  -5.480  -4.235  1.00  0.00           C  
ATOM   1052  CD2 TRP A  71     -10.740  -3.749  -2.891  1.00  0.00           C  
ATOM   1053  NE1 TRP A  71     -12.378  -5.074  -3.558  1.00  0.00           N  
ATOM   1054  CE2 TRP A  71     -12.119  -4.010  -2.719  1.00  0.00           C  
ATOM   1055  CE3 TRP A  71     -10.167  -2.699  -2.153  1.00  0.00           C  
ATOM   1056  CZ2 TRP A  71     -12.902  -3.255  -1.845  1.00  0.00           C  
ATOM   1057  CZ3 TRP A  71     -10.952  -1.937  -1.271  1.00  0.00           C  
ATOM   1058  CH2 TRP A  71     -12.317  -2.216  -1.118  1.00  0.00           C  
ATOM   1059  H   TRP A  71      -8.350  -5.646  -7.205  1.00  0.00           H  
ATOM   1060  HA  TRP A  71      -9.340  -3.270  -5.746  1.00  0.00           H  
ATOM   1061  HB2 TRP A  71      -8.562  -5.871  -4.478  1.00  0.00           H  
ATOM   1062  HB3 TRP A  71      -8.129  -4.372  -3.656  1.00  0.00           H  
ATOM   1063  HD1 TRP A  71     -11.189  -6.291  -4.947  1.00  0.00           H  
ATOM   1064  HE1 TRP A  71     -13.265  -5.479  -3.649  1.00  0.00           H  
ATOM   1065  HE3 TRP A  71      -9.115  -2.476  -2.263  1.00  0.00           H  
ATOM   1066  HZ2 TRP A  71     -13.952  -3.473  -1.730  1.00  0.00           H  
ATOM   1067  HZ3 TRP A  71     -10.501  -1.133  -0.709  1.00  0.00           H  
ATOM   1068  HH2 TRP A  71     -12.915  -1.629  -0.438  1.00  0.00           H  
ATOM   1069  N   ARG A  72      -6.821  -2.685  -5.133  1.00  0.00           N  
ATOM   1070  CA  ARG A  72      -5.424  -2.182  -5.242  1.00  0.00           C  
ATOM   1071  C   ARG A  72      -4.829  -2.091  -3.836  1.00  0.00           C  
ATOM   1072  O   ARG A  72      -5.540  -1.914  -2.868  1.00  0.00           O  
ATOM   1073  CB  ARG A  72      -5.428  -0.798  -5.888  1.00  0.00           C  
ATOM   1074  CG  ARG A  72      -6.099  -0.876  -7.261  1.00  0.00           C  
ATOM   1075  CD  ARG A  72      -6.051   0.497  -7.933  1.00  0.00           C  
ATOM   1076  NE  ARG A  72      -6.935   0.494  -9.134  1.00  0.00           N  
ATOM   1077  CZ  ARG A  72      -7.285   1.621  -9.691  1.00  0.00           C  
ATOM   1078  NH1 ARG A  72      -6.549   2.687  -9.529  1.00  0.00           N  
ATOM   1079  NH2 ARG A  72      -8.372   1.684 -10.411  1.00  0.00           N  
ATOM   1080  H   ARG A  72      -7.432  -2.290  -4.476  1.00  0.00           H  
ATOM   1081  HA  ARG A  72      -4.838  -2.864  -5.841  1.00  0.00           H  
ATOM   1082  HB2 ARG A  72      -5.974  -0.114  -5.259  1.00  0.00           H  
ATOM   1083  HB3 ARG A  72      -4.413  -0.451  -6.005  1.00  0.00           H  
ATOM   1084  HG2 ARG A  72      -5.579  -1.597  -7.876  1.00  0.00           H  
ATOM   1085  HG3 ARG A  72      -7.128  -1.181  -7.143  1.00  0.00           H  
ATOM   1086  HD2 ARG A  72      -6.392   1.250  -7.238  1.00  0.00           H  
ATOM   1087  HD3 ARG A  72      -5.037   0.717  -8.233  1.00  0.00           H  
ATOM   1088  HE  ARG A  72      -7.252  -0.355  -9.505  1.00  0.00           H  
ATOM   1089 HH11 ARG A  72      -5.716   2.641  -8.978  1.00  0.00           H  
ATOM   1090 HH12 ARG A  72      -6.818   3.550  -9.955  1.00  0.00           H  
ATOM   1091 HH21 ARG A  72      -8.937   0.868 -10.536  1.00  0.00           H  
ATOM   1092 HH22 ARG A  72      -8.640   2.548 -10.836  1.00  0.00           H  
ATOM   1093  N   GLU A  73      -3.538  -2.222  -3.706  1.00  0.00           N  
ATOM   1094  CA  GLU A  73      -2.931  -2.152  -2.347  1.00  0.00           C  
ATOM   1095  C   GLU A  73      -1.809  -1.112  -2.315  1.00  0.00           C  
ATOM   1096  O   GLU A  73      -1.166  -0.837  -3.310  1.00  0.00           O  
ATOM   1097  CB  GLU A  73      -2.363  -3.523  -1.974  1.00  0.00           C  
ATOM   1098  CG  GLU A  73      -1.188  -3.856  -2.895  1.00  0.00           C  
ATOM   1099  CD  GLU A  73       0.057  -4.141  -2.053  1.00  0.00           C  
ATOM   1100  OE1 GLU A  73       0.029  -5.092  -1.292  1.00  0.00           O  
ATOM   1101  OE2 GLU A  73       1.019  -3.402  -2.187  1.00  0.00           O  
ATOM   1102  H   GLU A  73      -2.974  -2.373  -4.492  1.00  0.00           H  
ATOM   1103  HA  GLU A  73      -3.693  -1.877  -1.633  1.00  0.00           H  
ATOM   1104  HB2 GLU A  73      -2.024  -3.505  -0.948  1.00  0.00           H  
ATOM   1105  HB3 GLU A  73      -3.130  -4.274  -2.087  1.00  0.00           H  
ATOM   1106  HG2 GLU A  73      -1.431  -4.727  -3.487  1.00  0.00           H  
ATOM   1107  HG3 GLU A  73      -0.995  -3.019  -3.550  1.00  0.00           H  
ATOM   1108  N   ALA A  74      -1.565  -0.541  -1.165  1.00  0.00           N  
ATOM   1109  CA  ALA A  74      -0.482   0.475  -1.040  1.00  0.00           C  
ATOM   1110  C   ALA A  74       0.121   0.390   0.364  1.00  0.00           C  
ATOM   1111  O   ALA A  74      -0.541   0.007   1.309  1.00  0.00           O  
ATOM   1112  CB  ALA A  74      -1.063   1.874  -1.262  1.00  0.00           C  
ATOM   1113  H   ALA A  74      -2.096  -0.787  -0.377  1.00  0.00           H  
ATOM   1114  HA  ALA A  74       0.285   0.280  -1.776  1.00  0.00           H  
ATOM   1115  HB1 ALA A  74      -1.956   1.992  -0.667  1.00  0.00           H  
ATOM   1116  HB2 ALA A  74      -0.334   2.616  -0.969  1.00  0.00           H  
ATOM   1117  HB3 ALA A  74      -1.305   2.001  -2.306  1.00  0.00           H  
ATOM   1118  N   ASP A  75       1.369   0.737   0.515  1.00  0.00           N  
ATOM   1119  CA  ASP A  75       1.999   0.665   1.865  1.00  0.00           C  
ATOM   1120  C   ASP A  75       1.473   1.801   2.743  1.00  0.00           C  
ATOM   1121  O   ASP A  75       1.341   2.927   2.306  1.00  0.00           O  
ATOM   1122  CB  ASP A  75       3.518   0.792   1.736  1.00  0.00           C  
ATOM   1123  CG  ASP A  75       4.141  -0.603   1.669  1.00  0.00           C  
ATOM   1124  OD1 ASP A  75       3.597  -1.440   0.968  1.00  0.00           O  
ATOM   1125  OD2 ASP A  75       5.150  -0.811   2.319  1.00  0.00           O  
ATOM   1126  H   ASP A  75       1.894   1.041  -0.255  1.00  0.00           H  
ATOM   1127  HA  ASP A  75       1.757  -0.283   2.324  1.00  0.00           H  
ATOM   1128  HB2 ASP A  75       3.759   1.341   0.837  1.00  0.00           H  
ATOM   1129  HB3 ASP A  75       3.910   1.317   2.594  1.00  0.00           H  
ATOM   1130  N   ILE A  76       1.182   1.515   3.981  1.00  0.00           N  
ATOM   1131  CA  ILE A  76       0.675   2.576   4.895  1.00  0.00           C  
ATOM   1132  C   ILE A  76       1.677   2.768   6.035  1.00  0.00           C  
ATOM   1133  O   ILE A  76       1.864   1.898   6.861  1.00  0.00           O  
ATOM   1134  CB  ILE A  76      -0.682   2.158   5.463  1.00  0.00           C  
ATOM   1135  CG1 ILE A  76      -1.742   2.247   4.362  1.00  0.00           C  
ATOM   1136  CG2 ILE A  76      -1.068   3.090   6.612  1.00  0.00           C  
ATOM   1137  CD1 ILE A  76      -1.892   3.703   3.916  1.00  0.00           C  
ATOM   1138  H   ILE A  76       1.303   0.601   4.315  1.00  0.00           H  
ATOM   1139  HA  ILE A  76       0.570   3.502   4.348  1.00  0.00           H  
ATOM   1140  HB  ILE A  76      -0.623   1.142   5.826  1.00  0.00           H  
ATOM   1141 HG12 ILE A  76      -1.438   1.640   3.521  1.00  0.00           H  
ATOM   1142 HG13 ILE A  76      -2.687   1.891   4.742  1.00  0.00           H  
ATOM   1143 HG21 ILE A  76      -0.280   3.812   6.772  1.00  0.00           H  
ATOM   1144 HG22 ILE A  76      -1.984   3.605   6.364  1.00  0.00           H  
ATOM   1145 HG23 ILE A  76      -1.212   2.511   7.512  1.00  0.00           H  
ATOM   1146 HD11 ILE A  76      -1.711   4.358   4.755  1.00  0.00           H  
ATOM   1147 HD12 ILE A  76      -1.179   3.915   3.133  1.00  0.00           H  
ATOM   1148 HD13 ILE A  76      -2.893   3.863   3.543  1.00  0.00           H  
ATOM   1149  N   ASN A  77       2.331   3.896   6.079  1.00  0.00           N  
ATOM   1150  CA  ASN A  77       3.329   4.135   7.158  1.00  0.00           C  
ATOM   1151  C   ASN A  77       4.585   3.309   6.872  1.00  0.00           C  
ATOM   1152  O   ASN A  77       4.528   2.103   6.737  1.00  0.00           O  
ATOM   1153  CB  ASN A  77       2.738   3.720   8.507  1.00  0.00           C  
ATOM   1154  CG  ASN A  77       2.714   4.927   9.447  1.00  0.00           C  
ATOM   1155  OD1 ASN A  77       3.315   5.944   9.165  1.00  0.00           O  
ATOM   1156  ND2 ASN A  77       2.039   4.856  10.562  1.00  0.00           N  
ATOM   1157  H   ASN A  77       2.173   4.581   5.396  1.00  0.00           H  
ATOM   1158  HA  ASN A  77       3.587   5.184   7.184  1.00  0.00           H  
ATOM   1159  HB2 ASN A  77       1.731   3.356   8.363  1.00  0.00           H  
ATOM   1160  HB3 ASN A  77       3.344   2.940   8.942  1.00  0.00           H  
ATOM   1161 HD21 ASN A  77       1.554   4.036  10.790  1.00  0.00           H  
ATOM   1162 HD22 ASN A  77       2.016   5.625  11.170  1.00  0.00           H  
ATOM   1163  N   TYR A  78       5.719   3.948   6.779  1.00  0.00           N  
ATOM   1164  CA  TYR A  78       6.973   3.205   6.502  1.00  0.00           C  
ATOM   1165  C   TYR A  78       8.169   4.141   6.680  1.00  0.00           C  
ATOM   1166  O   TYR A  78       8.293   5.141   6.000  1.00  0.00           O  
ATOM   1167  CB  TYR A  78       6.943   2.672   5.067  1.00  0.00           C  
ATOM   1168  CG  TYR A  78       8.224   1.928   4.769  1.00  0.00           C  
ATOM   1169  CD1 TYR A  78       9.431   2.629   4.652  1.00  0.00           C  
ATOM   1170  CD2 TYR A  78       8.204   0.538   4.605  1.00  0.00           C  
ATOM   1171  CE1 TYR A  78      10.616   1.939   4.373  1.00  0.00           C  
ATOM   1172  CE2 TYR A  78       9.390  -0.152   4.325  1.00  0.00           C  
ATOM   1173  CZ  TYR A  78      10.596   0.549   4.209  1.00  0.00           C  
ATOM   1174  OH  TYR A  78      11.765  -0.131   3.933  1.00  0.00           O  
ATOM   1175  H   TYR A  78       5.745   4.915   6.892  1.00  0.00           H  
ATOM   1176  HA  TYR A  78       7.053   2.386   7.191  1.00  0.00           H  
ATOM   1177  HB2 TYR A  78       6.104   2.002   4.950  1.00  0.00           H  
ATOM   1178  HB3 TYR A  78       6.840   3.498   4.379  1.00  0.00           H  
ATOM   1179  HD1 TYR A  78       9.447   3.701   4.777  1.00  0.00           H  
ATOM   1180  HD2 TYR A  78       7.272  -0.003   4.695  1.00  0.00           H  
ATOM   1181  HE1 TYR A  78      11.548   2.479   4.284  1.00  0.00           H  
ATOM   1182  HE2 TYR A  78       9.375  -1.225   4.197  1.00  0.00           H  
ATOM   1183  HH  TYR A  78      12.109  -0.476   4.761  1.00  0.00           H  
ATOM   1184  N   THR A  79       9.053   3.829   7.589  1.00  0.00           N  
ATOM   1185  CA  THR A  79      10.238   4.708   7.805  1.00  0.00           C  
ATOM   1186  C   THR A  79      11.514   3.920   7.534  1.00  0.00           C  
ATOM   1187  O   THR A  79      12.433   4.395   6.895  1.00  0.00           O  
ATOM   1188  CB  THR A  79      10.244   5.214   9.250  1.00  0.00           C  
ATOM   1189  OG1 THR A  79       8.929   5.137   9.782  1.00  0.00           O  
ATOM   1190  CG2 THR A  79      10.725   6.665   9.282  1.00  0.00           C  
ATOM   1191  H   THR A  79       8.936   3.019   8.129  1.00  0.00           H  
ATOM   1192  HA  THR A  79      10.188   5.539   7.134  1.00  0.00           H  
ATOM   1193  HB  THR A  79      10.909   4.605   9.843  1.00  0.00           H  
ATOM   1194  HG1 THR A  79       8.909   4.421  10.422  1.00  0.00           H  
ATOM   1195 HG21 THR A  79      10.322   7.197   8.433  1.00  0.00           H  
ATOM   1196 HG22 THR A  79      10.388   7.135  10.195  1.00  0.00           H  
ATOM   1197 HG23 THR A  79      11.804   6.688   9.243  1.00  0.00           H  
ATOM   1198  N   SER A  80      11.573   2.721   8.019  1.00  0.00           N  
ATOM   1199  CA  SER A  80      12.784   1.880   7.805  1.00  0.00           C  
ATOM   1200  C   SER A  80      12.654   0.586   8.610  1.00  0.00           C  
ATOM   1201  O   SER A  80      11.780   0.447   9.444  1.00  0.00           O  
ATOM   1202  CB  SER A  80      14.017   2.648   8.272  1.00  0.00           C  
ATOM   1203  OG  SER A  80      14.792   3.027   7.143  1.00  0.00           O  
ATOM   1204  H   SER A  80      10.819   2.376   8.527  1.00  0.00           H  
ATOM   1205  HA  SER A  80      12.880   1.645   6.755  1.00  0.00           H  
ATOM   1206  HB2 SER A  80      13.707   3.532   8.804  1.00  0.00           H  
ATOM   1207  HB3 SER A  80      14.602   2.020   8.931  1.00  0.00           H  
ATOM   1208  HG  SER A  80      14.739   2.320   6.496  1.00  0.00           H  
ATOM   1209  N   GLY A  81      13.519  -0.362   8.373  1.00  0.00           N  
ATOM   1210  CA  GLY A  81      13.445  -1.645   9.128  1.00  0.00           C  
ATOM   1211  C   GLY A  81      12.693  -2.690   8.303  1.00  0.00           C  
ATOM   1212  O   GLY A  81      12.543  -2.557   7.104  1.00  0.00           O  
ATOM   1213  H   GLY A  81      14.218  -0.231   7.698  1.00  0.00           H  
ATOM   1214  HA2 GLY A  81      14.446  -1.998   9.332  1.00  0.00           H  
ATOM   1215  HA3 GLY A  81      12.923  -1.484  10.060  1.00  0.00           H  
ATOM   1216  N   PHE A  82      12.221  -3.729   8.934  1.00  0.00           N  
ATOM   1217  CA  PHE A  82      11.480  -4.785   8.187  1.00  0.00           C  
ATOM   1218  C   PHE A  82      10.120  -4.241   7.737  1.00  0.00           C  
ATOM   1219  O   PHE A  82       9.489  -3.479   8.442  1.00  0.00           O  
ATOM   1220  CB  PHE A  82      11.266  -5.999   9.100  1.00  0.00           C  
ATOM   1221  CG  PHE A  82      12.130  -7.147   8.634  1.00  0.00           C  
ATOM   1222  CD1 PHE A  82      13.522  -7.068   8.752  1.00  0.00           C  
ATOM   1223  CD2 PHE A  82      11.538  -8.289   8.078  1.00  0.00           C  
ATOM   1224  CE1 PHE A  82      14.323  -8.130   8.314  1.00  0.00           C  
ATOM   1225  CE2 PHE A  82      12.339  -9.351   7.641  1.00  0.00           C  
ATOM   1226  CZ  PHE A  82      13.732  -9.271   7.758  1.00  0.00           C  
ATOM   1227  H   PHE A  82      12.355  -3.818   9.901  1.00  0.00           H  
ATOM   1228  HA  PHE A  82      12.054  -5.079   7.323  1.00  0.00           H  
ATOM   1229  HB2 PHE A  82      11.531  -5.737  10.113  1.00  0.00           H  
ATOM   1230  HB3 PHE A  82      10.230  -6.295   9.064  1.00  0.00           H  
ATOM   1231  HD1 PHE A  82      13.978  -6.188   9.180  1.00  0.00           H  
ATOM   1232  HD2 PHE A  82      10.464  -8.351   7.987  1.00  0.00           H  
ATOM   1233  HE1 PHE A  82      15.398  -8.069   8.405  1.00  0.00           H  
ATOM   1234  HE2 PHE A  82      11.884 -10.232   7.209  1.00  0.00           H  
ATOM   1235  HZ  PHE A  82      14.350 -10.090   7.420  1.00  0.00           H  
ATOM   1236  N   ARG A  83       9.663  -4.630   6.571  1.00  0.00           N  
ATOM   1237  CA  ARG A  83       8.341  -4.140   6.078  1.00  0.00           C  
ATOM   1238  C   ARG A  83       7.340  -4.120   7.236  1.00  0.00           C  
ATOM   1239  O   ARG A  83       7.339  -4.991   8.083  1.00  0.00           O  
ATOM   1240  CB  ARG A  83       7.827  -5.079   4.984  1.00  0.00           C  
ATOM   1241  CG  ARG A  83       7.634  -4.300   3.683  1.00  0.00           C  
ATOM   1242  CD  ARG A  83       8.633  -4.791   2.631  1.00  0.00           C  
ATOM   1243  NE  ARG A  83       8.338  -4.135   1.329  1.00  0.00           N  
ATOM   1244  CZ  ARG A  83       7.102  -3.941   0.957  1.00  0.00           C  
ATOM   1245  NH1 ARG A  83       6.410  -2.964   1.475  1.00  0.00           N  
ATOM   1246  NH2 ARG A  83       6.557  -4.727   0.069  1.00  0.00           N  
ATOM   1247  H   ARG A  83      10.191  -5.245   6.018  1.00  0.00           H  
ATOM   1248  HA  ARG A  83       8.451  -3.144   5.676  1.00  0.00           H  
ATOM   1249  HB2 ARG A  83       8.542  -5.870   4.826  1.00  0.00           H  
ATOM   1250  HB3 ARG A  83       6.883  -5.504   5.290  1.00  0.00           H  
ATOM   1251  HG2 ARG A  83       6.627  -4.451   3.321  1.00  0.00           H  
ATOM   1252  HG3 ARG A  83       7.796  -3.248   3.866  1.00  0.00           H  
ATOM   1253  HD2 ARG A  83       9.635  -4.534   2.937  1.00  0.00           H  
ATOM   1254  HD3 ARG A  83       8.554  -5.866   2.524  1.00  0.00           H  
ATOM   1255  HE  ARG A  83       9.075  -3.845   0.754  1.00  0.00           H  
ATOM   1256 HH11 ARG A  83       6.828  -2.363   2.157  1.00  0.00           H  
ATOM   1257 HH12 ARG A  83       5.463  -2.817   1.192  1.00  0.00           H  
ATOM   1258 HH21 ARG A  83       7.085  -5.477  -0.327  1.00  0.00           H  
ATOM   1259 HH22 ARG A  83       5.609  -4.579  -0.214  1.00  0.00           H  
ATOM   1260  N   ASN A  84       6.489  -3.132   7.282  1.00  0.00           N  
ATOM   1261  CA  ASN A  84       5.493  -3.063   8.391  1.00  0.00           C  
ATOM   1262  C   ASN A  84       4.239  -3.850   8.009  1.00  0.00           C  
ATOM   1263  O   ASN A  84       4.174  -4.472   6.967  1.00  0.00           O  
ATOM   1264  CB  ASN A  84       5.110  -1.605   8.669  1.00  0.00           C  
ATOM   1265  CG  ASN A  84       5.086  -0.811   7.361  1.00  0.00           C  
ATOM   1266  OD1 ASN A  84       5.767   0.186   7.232  1.00  0.00           O  
ATOM   1267  ND2 ASN A  84       4.327  -1.214   6.380  1.00  0.00           N  
ATOM   1268  H   ASN A  84       6.507  -2.441   6.590  1.00  0.00           H  
ATOM   1269  HA  ASN A  84       5.923  -3.495   9.283  1.00  0.00           H  
ATOM   1270  HB2 ASN A  84       4.132  -1.574   9.126  1.00  0.00           H  
ATOM   1271  HB3 ASN A  84       5.832  -1.169   9.340  1.00  0.00           H  
ATOM   1272 HD21 ASN A  84       3.778  -2.019   6.483  1.00  0.00           H  
ATOM   1273 HD22 ASN A  84       4.305  -0.711   5.539  1.00  0.00           H  
ATOM   1274  N   SER A  85       3.242  -3.826   8.850  1.00  0.00           N  
ATOM   1275  CA  SER A  85       1.989  -4.570   8.543  1.00  0.00           C  
ATOM   1276  C   SER A  85       0.859  -3.577   8.264  1.00  0.00           C  
ATOM   1277  O   SER A  85      -0.276  -3.956   8.057  1.00  0.00           O  
ATOM   1278  CB  SER A  85       1.612  -5.447   9.737  1.00  0.00           C  
ATOM   1279  OG  SER A  85       2.251  -4.947  10.906  1.00  0.00           O  
ATOM   1280  H   SER A  85       3.318  -3.316   9.684  1.00  0.00           H  
ATOM   1281  HA  SER A  85       2.143  -5.192   7.674  1.00  0.00           H  
ATOM   1282  HB2 SER A  85       0.545  -5.426   9.880  1.00  0.00           H  
ATOM   1283  HB3 SER A  85       1.929  -6.465   9.550  1.00  0.00           H  
ATOM   1284  HG  SER A  85       2.566  -5.697  11.416  1.00  0.00           H  
ATOM   1285  N   ASP A  86       1.158  -2.306   8.255  1.00  0.00           N  
ATOM   1286  CA  ASP A  86       0.096  -1.298   7.987  1.00  0.00           C  
ATOM   1287  C   ASP A  86       0.014  -1.039   6.484  1.00  0.00           C  
ATOM   1288  O   ASP A  86       1.005  -0.768   5.833  1.00  0.00           O  
ATOM   1289  CB  ASP A  86       0.431   0.007   8.710  1.00  0.00           C  
ATOM   1290  CG  ASP A  86       0.498  -0.247  10.217  1.00  0.00           C  
ATOM   1291  OD1 ASP A  86       0.528  -1.404  10.603  1.00  0.00           O  
ATOM   1292  OD2 ASP A  86       0.520   0.721  10.961  1.00  0.00           O  
ATOM   1293  H   ASP A  86       2.079  -2.016   8.422  1.00  0.00           H  
ATOM   1294  HA  ASP A  86      -0.853  -1.672   8.341  1.00  0.00           H  
ATOM   1295  HB2 ASP A  86       1.386   0.376   8.364  1.00  0.00           H  
ATOM   1296  HB3 ASP A  86      -0.335   0.739   8.504  1.00  0.00           H  
ATOM   1297  N   ARG A  87      -1.160  -1.119   5.925  1.00  0.00           N  
ATOM   1298  CA  ARG A  87      -1.304  -0.879   4.462  1.00  0.00           C  
ATOM   1299  C   ARG A  87      -2.755  -0.516   4.149  1.00  0.00           C  
ATOM   1300  O   ARG A  87      -3.648  -0.766   4.931  1.00  0.00           O  
ATOM   1301  CB  ARG A  87      -0.919  -2.148   3.697  1.00  0.00           C  
ATOM   1302  CG  ARG A  87       0.573  -2.431   3.895  1.00  0.00           C  
ATOM   1303  CD  ARG A  87       1.056  -3.397   2.812  1.00  0.00           C  
ATOM   1304  NE  ARG A  87       2.481  -3.753   3.063  1.00  0.00           N  
ATOM   1305  CZ  ARG A  87       3.017  -4.774   2.452  1.00  0.00           C  
ATOM   1306  NH1 ARG A  87       3.246  -4.720   1.168  1.00  0.00           N  
ATOM   1307  NH2 ARG A  87       3.322  -5.850   3.123  1.00  0.00           N  
ATOM   1308  H   ARG A  87      -1.946  -1.338   6.468  1.00  0.00           H  
ATOM   1309  HA  ARG A  87      -0.657  -0.068   4.164  1.00  0.00           H  
ATOM   1310  HB2 ARG A  87      -1.497  -2.981   4.069  1.00  0.00           H  
ATOM   1311  HB3 ARG A  87      -1.120  -2.009   2.646  1.00  0.00           H  
ATOM   1312  HG2 ARG A  87       1.126  -1.505   3.826  1.00  0.00           H  
ATOM   1313  HG3 ARG A  87       0.729  -2.874   4.866  1.00  0.00           H  
ATOM   1314  HD2 ARG A  87       0.453  -4.293   2.832  1.00  0.00           H  
ATOM   1315  HD3 ARG A  87       0.967  -2.926   1.844  1.00  0.00           H  
ATOM   1316  HE  ARG A  87       3.016  -3.220   3.687  1.00  0.00           H  
ATOM   1317 HH11 ARG A  87       3.011  -3.896   0.653  1.00  0.00           H  
ATOM   1318 HH12 ARG A  87       3.657  -5.503   0.700  1.00  0.00           H  
ATOM   1319 HH21 ARG A  87       3.146  -5.892   4.107  1.00  0.00           H  
ATOM   1320 HH22 ARG A  87       3.732  -6.632   2.655  1.00  0.00           H  
ATOM   1321  N   ILE A  88      -3.000   0.073   3.012  1.00  0.00           N  
ATOM   1322  CA  ILE A  88      -4.397   0.448   2.662  1.00  0.00           C  
ATOM   1323  C   ILE A  88      -4.789  -0.206   1.334  1.00  0.00           C  
ATOM   1324  O   ILE A  88      -3.954  -0.492   0.497  1.00  0.00           O  
ATOM   1325  CB  ILE A  88      -4.503   1.968   2.539  1.00  0.00           C  
ATOM   1326  CG1 ILE A  88      -5.971   2.365   2.363  1.00  0.00           C  
ATOM   1327  CG2 ILE A  88      -3.701   2.441   1.328  1.00  0.00           C  
ATOM   1328  CD1 ILE A  88      -6.312   3.494   3.338  1.00  0.00           C  
ATOM   1329  H   ILE A  88      -2.268   0.268   2.392  1.00  0.00           H  
ATOM   1330  HA  ILE A  88      -5.065   0.105   3.439  1.00  0.00           H  
ATOM   1331  HB  ILE A  88      -4.109   2.428   3.433  1.00  0.00           H  
ATOM   1332 HG12 ILE A  88      -6.133   2.702   1.350  1.00  0.00           H  
ATOM   1333 HG13 ILE A  88      -6.601   1.513   2.567  1.00  0.00           H  
ATOM   1334 HG21 ILE A  88      -3.288   1.586   0.815  1.00  0.00           H  
ATOM   1335 HG22 ILE A  88      -4.348   2.985   0.657  1.00  0.00           H  
ATOM   1336 HG23 ILE A  88      -2.899   3.085   1.658  1.00  0.00           H  
ATOM   1337 HD11 ILE A  88      -5.527   3.582   4.075  1.00  0.00           H  
ATOM   1338 HD12 ILE A  88      -6.403   4.422   2.796  1.00  0.00           H  
ATOM   1339 HD13 ILE A  88      -7.245   3.271   3.833  1.00  0.00           H  
ATOM   1340  N   LEU A  89      -6.057  -0.445   1.143  1.00  0.00           N  
ATOM   1341  CA  LEU A  89      -6.525  -1.083  -0.120  1.00  0.00           C  
ATOM   1342  C   LEU A  89      -7.478  -0.128  -0.844  1.00  0.00           C  
ATOM   1343  O   LEU A  89      -8.507   0.242  -0.320  1.00  0.00           O  
ATOM   1344  CB  LEU A  89      -7.284  -2.375   0.209  1.00  0.00           C  
ATOM   1345  CG  LEU A  89      -6.301  -3.483   0.600  1.00  0.00           C  
ATOM   1346  CD1 LEU A  89      -5.269  -3.665  -0.509  1.00  0.00           C  
ATOM   1347  CD2 LEU A  89      -5.591  -3.107   1.902  1.00  0.00           C  
ATOM   1348  H   LEU A  89      -6.705  -0.204   1.835  1.00  0.00           H  
ATOM   1349  HA  LEU A  89      -5.680  -1.308  -0.753  1.00  0.00           H  
ATOM   1350  HB2 LEU A  89      -7.962  -2.192   1.030  1.00  0.00           H  
ATOM   1351  HB3 LEU A  89      -7.847  -2.689  -0.657  1.00  0.00           H  
ATOM   1352  HG  LEU A  89      -6.843  -4.407   0.737  1.00  0.00           H  
ATOM   1353 HD11 LEU A  89      -5.727  -3.456  -1.464  1.00  0.00           H  
ATOM   1354 HD12 LEU A  89      -4.444  -2.988  -0.347  1.00  0.00           H  
ATOM   1355 HD13 LEU A  89      -4.907  -4.682  -0.499  1.00  0.00           H  
ATOM   1356 HD21 LEU A  89      -6.264  -2.542   2.530  1.00  0.00           H  
ATOM   1357 HD22 LEU A  89      -5.286  -4.006   2.417  1.00  0.00           H  
ATOM   1358 HD23 LEU A  89      -4.720  -2.510   1.677  1.00  0.00           H  
ATOM   1359  N   TYR A  90      -7.164   0.260  -2.048  1.00  0.00           N  
ATOM   1360  CA  TYR A  90      -8.088   1.171  -2.781  1.00  0.00           C  
ATOM   1361  C   TYR A  90      -8.666   0.429  -3.988  1.00  0.00           C  
ATOM   1362  O   TYR A  90      -7.977  -0.303  -4.668  1.00  0.00           O  
ATOM   1363  CB  TYR A  90      -7.358   2.439  -3.242  1.00  0.00           C  
ATOM   1364  CG  TYR A  90      -5.988   2.104  -3.786  1.00  0.00           C  
ATOM   1365  CD1 TYR A  90      -4.957   1.725  -2.916  1.00  0.00           C  
ATOM   1366  CD2 TYR A  90      -5.745   2.187  -5.162  1.00  0.00           C  
ATOM   1367  CE1 TYR A  90      -3.687   1.425  -3.423  1.00  0.00           C  
ATOM   1368  CE2 TYR A  90      -4.474   1.888  -5.669  1.00  0.00           C  
ATOM   1369  CZ  TYR A  90      -3.446   1.507  -4.800  1.00  0.00           C  
ATOM   1370  OH  TYR A  90      -2.194   1.214  -5.299  1.00  0.00           O  
ATOM   1371  H   TYR A  90      -6.341  -0.060  -2.471  1.00  0.00           H  
ATOM   1372  HA  TYR A  90      -8.896   1.452  -2.121  1.00  0.00           H  
ATOM   1373  HB2 TYR A  90      -7.940   2.917  -4.016  1.00  0.00           H  
ATOM   1374  HB3 TYR A  90      -7.256   3.115  -2.406  1.00  0.00           H  
ATOM   1375  HD1 TYR A  90      -5.143   1.662  -1.854  1.00  0.00           H  
ATOM   1376  HD2 TYR A  90      -6.539   2.479  -5.833  1.00  0.00           H  
ATOM   1377  HE1 TYR A  90      -2.894   1.130  -2.752  1.00  0.00           H  
ATOM   1378  HE2 TYR A  90      -4.288   1.953  -6.731  1.00  0.00           H  
ATOM   1379  HH  TYR A  90      -1.918   1.946  -5.856  1.00  0.00           H  
ATOM   1380  N   SER A  91      -9.936   0.595  -4.245  1.00  0.00           N  
ATOM   1381  CA  SER A  91     -10.562  -0.121  -5.396  1.00  0.00           C  
ATOM   1382  C   SER A  91     -10.865   0.861  -6.531  1.00  0.00           C  
ATOM   1383  O   SER A  91     -10.724   2.059  -6.386  1.00  0.00           O  
ATOM   1384  CB  SER A  91     -11.862  -0.780  -4.937  1.00  0.00           C  
ATOM   1385  OG  SER A  91     -11.971  -2.067  -5.531  1.00  0.00           O  
ATOM   1386  H   SER A  91     -10.478   1.180  -3.672  1.00  0.00           H  
ATOM   1387  HA  SER A  91      -9.885  -0.883  -5.754  1.00  0.00           H  
ATOM   1388  HB2 SER A  91     -11.859  -0.883  -3.865  1.00  0.00           H  
ATOM   1389  HB3 SER A  91     -12.701  -0.164  -5.235  1.00  0.00           H  
ATOM   1390  HG  SER A  91     -12.192  -2.696  -4.839  1.00  0.00           H  
ATOM   1391  N   SER A  92     -11.284   0.358  -7.663  1.00  0.00           N  
ATOM   1392  CA  SER A  92     -11.598   1.254  -8.811  1.00  0.00           C  
ATOM   1393  C   SER A  92     -12.810   2.115  -8.463  1.00  0.00           C  
ATOM   1394  O   SER A  92     -13.015   3.176  -9.018  1.00  0.00           O  
ATOM   1395  CB  SER A  92     -11.902   0.414 -10.051  1.00  0.00           C  
ATOM   1396  OG  SER A  92     -12.923  -0.526  -9.741  1.00  0.00           O  
ATOM   1397  H   SER A  92     -11.391  -0.612  -7.757  1.00  0.00           H  
ATOM   1398  HA  SER A  92     -10.757   1.892  -9.004  1.00  0.00           H  
ATOM   1399  HB2 SER A  92     -12.239   1.053 -10.850  1.00  0.00           H  
ATOM   1400  HB3 SER A  92     -11.004  -0.104 -10.362  1.00  0.00           H  
ATOM   1401  HG  SER A  92     -13.091  -1.051 -10.527  1.00  0.00           H  
ATOM   1402  N   ASP A  93     -13.606   1.667  -7.539  1.00  0.00           N  
ATOM   1403  CA  ASP A  93     -14.796   2.449  -7.135  1.00  0.00           C  
ATOM   1404  C   ASP A  93     -14.402   3.395  -6.000  1.00  0.00           C  
ATOM   1405  O   ASP A  93     -15.238   3.931  -5.300  1.00  0.00           O  
ATOM   1406  CB  ASP A  93     -15.906   1.503  -6.667  1.00  0.00           C  
ATOM   1407  CG  ASP A  93     -15.531   0.901  -5.312  1.00  0.00           C  
ATOM   1408  OD1 ASP A  93     -14.388   1.048  -4.916  1.00  0.00           O  
ATOM   1409  OD2 ASP A  93     -16.395   0.302  -4.693  1.00  0.00           O  
ATOM   1410  H   ASP A  93     -13.414   0.822  -7.109  1.00  0.00           H  
ATOM   1411  HA  ASP A  93     -15.139   3.019  -7.976  1.00  0.00           H  
ATOM   1412  HB2 ASP A  93     -16.831   2.053  -6.573  1.00  0.00           H  
ATOM   1413  HB3 ASP A  93     -16.030   0.709  -7.388  1.00  0.00           H  
ATOM   1414  N   TRP A  94     -13.125   3.601  -5.825  1.00  0.00           N  
ATOM   1415  CA  TRP A  94     -12.641   4.510  -4.752  1.00  0.00           C  
ATOM   1416  C   TRP A  94     -12.934   3.911  -3.377  1.00  0.00           C  
ATOM   1417  O   TRP A  94     -13.124   4.620  -2.408  1.00  0.00           O  
ATOM   1418  CB  TRP A  94     -13.311   5.877  -4.886  1.00  0.00           C  
ATOM   1419  CG  TRP A  94     -12.408   6.780  -5.660  1.00  0.00           C  
ATOM   1420  CD1 TRP A  94     -12.806   7.630  -6.635  1.00  0.00           C  
ATOM   1421  CD2 TRP A  94     -10.962   6.931  -5.551  1.00  0.00           C  
ATOM   1422  NE1 TRP A  94     -11.697   8.295  -7.128  1.00  0.00           N  
ATOM   1423  CE2 TRP A  94     -10.537   7.898  -6.492  1.00  0.00           C  
ATOM   1424  CE3 TRP A  94      -9.986   6.330  -4.733  1.00  0.00           C  
ATOM   1425  CZ2 TRP A  94      -9.193   8.254  -6.618  1.00  0.00           C  
ATOM   1426  CZ3 TRP A  94      -8.634   6.685  -4.859  1.00  0.00           C  
ATOM   1427  CH2 TRP A  94      -8.239   7.645  -5.799  1.00  0.00           C  
ATOM   1428  H   TRP A  94     -12.477   3.155  -6.408  1.00  0.00           H  
ATOM   1429  HA  TRP A  94     -11.574   4.628  -4.859  1.00  0.00           H  
ATOM   1430  HB2 TRP A  94     -14.251   5.770  -5.406  1.00  0.00           H  
ATOM   1431  HB3 TRP A  94     -13.483   6.294  -3.904  1.00  0.00           H  
ATOM   1432  HD1 TRP A  94     -13.824   7.765  -6.970  1.00  0.00           H  
ATOM   1433  HE1 TRP A  94     -11.712   8.967  -7.841  1.00  0.00           H  
ATOM   1434  HE3 TRP A  94     -10.277   5.591  -4.003  1.00  0.00           H  
ATOM   1435  HZ2 TRP A  94      -8.892   8.993  -7.343  1.00  0.00           H  
ATOM   1436  HZ3 TRP A  94      -7.895   6.214  -4.230  1.00  0.00           H  
ATOM   1437  HH2 TRP A  94      -7.197   7.914  -5.891  1.00  0.00           H  
ATOM   1438  N   LEU A  95     -12.947   2.612  -3.277  1.00  0.00           N  
ATOM   1439  CA  LEU A  95     -13.197   1.974  -1.956  1.00  0.00           C  
ATOM   1440  C   LEU A  95     -11.873   1.925  -1.198  1.00  0.00           C  
ATOM   1441  O   LEU A  95     -10.924   1.304  -1.639  1.00  0.00           O  
ATOM   1442  CB  LEU A  95     -13.723   0.551  -2.158  1.00  0.00           C  
ATOM   1443  CG  LEU A  95     -15.250   0.544  -2.066  1.00  0.00           C  
ATOM   1444  CD1 LEU A  95     -15.757  -0.898  -2.121  1.00  0.00           C  
ATOM   1445  CD2 LEU A  95     -15.686   1.185  -0.747  1.00  0.00           C  
ATOM   1446  H   LEU A  95     -12.770   2.058  -4.064  1.00  0.00           H  
ATOM   1447  HA  LEU A  95     -13.916   2.557  -1.399  1.00  0.00           H  
ATOM   1448  HB2 LEU A  95     -13.419   0.189  -3.129  1.00  0.00           H  
ATOM   1449  HB3 LEU A  95     -13.317  -0.093  -1.393  1.00  0.00           H  
ATOM   1450  HG  LEU A  95     -15.661   1.101  -2.895  1.00  0.00           H  
ATOM   1451 HD11 LEU A  95     -15.420  -1.364  -3.035  1.00  0.00           H  
ATOM   1452 HD12 LEU A  95     -15.372  -1.447  -1.275  1.00  0.00           H  
ATOM   1453 HD13 LEU A  95     -16.837  -0.901  -2.091  1.00  0.00           H  
ATOM   1454 HD21 LEU A  95     -14.817   1.386  -0.139  1.00  0.00           H  
ATOM   1455 HD22 LEU A  95     -16.205   2.110  -0.951  1.00  0.00           H  
ATOM   1456 HD23 LEU A  95     -16.346   0.511  -0.219  1.00  0.00           H  
ATOM   1457  N   ILE A  96     -11.784   2.585  -0.074  1.00  0.00           N  
ATOM   1458  CA  ILE A  96     -10.500   2.577   0.681  1.00  0.00           C  
ATOM   1459  C   ILE A  96     -10.671   1.869   2.028  1.00  0.00           C  
ATOM   1460  O   ILE A  96     -11.298   2.376   2.940  1.00  0.00           O  
ATOM   1461  CB  ILE A  96     -10.035   4.016   0.917  1.00  0.00           C  
ATOM   1462  CG1 ILE A  96     -10.396   4.877  -0.296  1.00  0.00           C  
ATOM   1463  CG2 ILE A  96      -8.520   4.028   1.114  1.00  0.00           C  
ATOM   1464  CD1 ILE A  96      -9.754   6.259  -0.151  1.00  0.00           C  
ATOM   1465  H   ILE A  96     -12.552   3.093   0.261  1.00  0.00           H  
ATOM   1466  HA  ILE A  96      -9.753   2.056   0.101  1.00  0.00           H  
ATOM   1467  HB  ILE A  96     -10.517   4.410   1.800  1.00  0.00           H  
ATOM   1468 HG12 ILE A  96     -10.032   4.402  -1.195  1.00  0.00           H  
ATOM   1469 HG13 ILE A  96     -11.469   4.986  -0.355  1.00  0.00           H  
ATOM   1470 HG21 ILE A  96      -8.051   3.452   0.329  1.00  0.00           H  
ATOM   1471 HG22 ILE A  96      -8.160   5.046   1.078  1.00  0.00           H  
ATOM   1472 HG23 ILE A  96      -8.277   3.594   2.072  1.00  0.00           H  
ATOM   1473 HD11 ILE A  96      -9.603   6.478   0.896  1.00  0.00           H  
ATOM   1474 HD12 ILE A  96      -8.803   6.268  -0.663  1.00  0.00           H  
ATOM   1475 HD13 ILE A  96     -10.403   7.004  -0.585  1.00  0.00           H  
ATOM   1476  N   TYR A  97     -10.094   0.706   2.158  1.00  0.00           N  
ATOM   1477  CA  TYR A  97     -10.184  -0.047   3.439  1.00  0.00           C  
ATOM   1478  C   TYR A  97      -8.788  -0.105   4.060  1.00  0.00           C  
ATOM   1479  O   TYR A  97      -7.858  -0.597   3.459  1.00  0.00           O  
ATOM   1480  CB  TYR A  97     -10.682  -1.467   3.165  1.00  0.00           C  
ATOM   1481  CG  TYR A  97     -12.179  -1.445   2.983  1.00  0.00           C  
ATOM   1482  CD1 TYR A  97     -12.737  -0.837   1.853  1.00  0.00           C  
ATOM   1483  CD2 TYR A  97     -13.009  -2.031   3.946  1.00  0.00           C  
ATOM   1484  CE1 TYR A  97     -14.126  -0.815   1.685  1.00  0.00           C  
ATOM   1485  CE2 TYR A  97     -14.398  -2.006   3.778  1.00  0.00           C  
ATOM   1486  CZ  TYR A  97     -14.957  -1.398   2.648  1.00  0.00           C  
ATOM   1487  OH  TYR A  97     -16.326  -1.372   2.484  1.00  0.00           O  
ATOM   1488  H   TYR A  97      -9.584   0.332   1.413  1.00  0.00           H  
ATOM   1489  HA  TYR A  97     -10.863   0.456   4.110  1.00  0.00           H  
ATOM   1490  HB2 TYR A  97     -10.214  -1.845   2.268  1.00  0.00           H  
ATOM   1491  HB3 TYR A  97     -10.430  -2.104   4.000  1.00  0.00           H  
ATOM   1492  HD1 TYR A  97     -12.096  -0.387   1.109  1.00  0.00           H  
ATOM   1493  HD2 TYR A  97     -12.578  -2.500   4.818  1.00  0.00           H  
ATOM   1494  HE1 TYR A  97     -14.556  -0.347   0.813  1.00  0.00           H  
ATOM   1495  HE2 TYR A  97     -15.040  -2.459   4.520  1.00  0.00           H  
ATOM   1496  HH  TYR A  97     -16.709  -0.951   3.258  1.00  0.00           H  
ATOM   1497  N   LYS A  98      -8.622   0.408   5.244  1.00  0.00           N  
ATOM   1498  CA  LYS A  98      -7.269   0.393   5.868  1.00  0.00           C  
ATOM   1499  C   LYS A  98      -7.062  -0.900   6.659  1.00  0.00           C  
ATOM   1500  O   LYS A  98      -7.995  -1.499   7.158  1.00  0.00           O  
ATOM   1501  CB  LYS A  98      -7.135   1.588   6.813  1.00  0.00           C  
ATOM   1502  CG  LYS A  98      -8.335   1.625   7.762  1.00  0.00           C  
ATOM   1503  CD  LYS A  98      -7.899   2.184   9.117  1.00  0.00           C  
ATOM   1504  CE  LYS A  98      -7.808   3.708   9.034  1.00  0.00           C  
ATOM   1505  NZ  LYS A  98      -8.455   4.311  10.232  1.00  0.00           N  
ATOM   1506  H   LYS A  98      -9.379   0.815   5.716  1.00  0.00           H  
ATOM   1507  HA  LYS A  98      -6.519   0.465   5.092  1.00  0.00           H  
ATOM   1508  HB2 LYS A  98      -6.224   1.493   7.386  1.00  0.00           H  
ATOM   1509  HB3 LYS A  98      -7.106   2.501   6.237  1.00  0.00           H  
ATOM   1510  HG2 LYS A  98      -9.106   2.254   7.342  1.00  0.00           H  
ATOM   1511  HG3 LYS A  98      -8.719   0.625   7.895  1.00  0.00           H  
ATOM   1512  HD2 LYS A  98      -8.620   1.906   9.871  1.00  0.00           H  
ATOM   1513  HD3 LYS A  98      -6.931   1.782   9.377  1.00  0.00           H  
ATOM   1514  HE2 LYS A  98      -6.770   4.007   8.996  1.00  0.00           H  
ATOM   1515  HE3 LYS A  98      -8.312   4.051   8.142  1.00  0.00           H  
ATOM   1516  HZ1 LYS A  98      -8.773   3.556  10.872  1.00  0.00           H  
ATOM   1517  HZ2 LYS A  98      -7.770   4.919  10.727  1.00  0.00           H  
ATOM   1518  HZ3 LYS A  98      -9.273   4.879   9.937  1.00  0.00           H  
ATOM   1519  N   THR A  99      -5.832  -1.324   6.781  1.00  0.00           N  
ATOM   1520  CA  THR A  99      -5.530  -2.569   7.541  1.00  0.00           C  
ATOM   1521  C   THR A  99      -4.307  -2.322   8.427  1.00  0.00           C  
ATOM   1522  O   THR A  99      -3.255  -1.935   7.953  1.00  0.00           O  
ATOM   1523  CB  THR A  99      -5.228  -3.709   6.565  1.00  0.00           C  
ATOM   1524  OG1 THR A  99      -4.449  -4.697   7.225  1.00  0.00           O  
ATOM   1525  CG2 THR A  99      -4.456  -3.164   5.363  1.00  0.00           C  
ATOM   1526  H   THR A  99      -5.102  -0.815   6.373  1.00  0.00           H  
ATOM   1527  HA  THR A  99      -6.379  -2.832   8.154  1.00  0.00           H  
ATOM   1528  HB  THR A  99      -6.152  -4.148   6.225  1.00  0.00           H  
ATOM   1529  HG1 THR A  99      -5.015  -5.150   7.853  1.00  0.00           H  
ATOM   1530 HG21 THR A  99      -5.050  -2.411   4.866  1.00  0.00           H  
ATOM   1531 HG22 THR A  99      -3.528  -2.727   5.699  1.00  0.00           H  
ATOM   1532 HG23 THR A  99      -4.247  -3.970   4.675  1.00  0.00           H  
ATOM   1533  N   THR A 100      -4.434  -2.533   9.708  1.00  0.00           N  
ATOM   1534  CA  THR A 100      -3.276  -2.302  10.618  1.00  0.00           C  
ATOM   1535  C   THR A 100      -2.752  -3.641  11.141  1.00  0.00           C  
ATOM   1536  O   THR A 100      -2.214  -3.726  12.228  1.00  0.00           O  
ATOM   1537  CB  THR A 100      -3.725  -1.437  11.800  1.00  0.00           C  
ATOM   1538  OG1 THR A 100      -5.061  -1.003  11.585  1.00  0.00           O  
ATOM   1539  CG2 THR A 100      -2.805  -0.222  11.927  1.00  0.00           C  
ATOM   1540  H   THR A 100      -5.290  -2.840  10.072  1.00  0.00           H  
ATOM   1541  HA  THR A 100      -2.490  -1.793  10.080  1.00  0.00           H  
ATOM   1542  HB  THR A 100      -3.676  -2.016  12.709  1.00  0.00           H  
ATOM   1543  HG1 THR A 100      -5.564  -1.187  12.381  1.00  0.00           H  
ATOM   1544 HG21 THR A 100      -1.907  -0.388  11.350  1.00  0.00           H  
ATOM   1545 HG22 THR A 100      -3.314   0.656  11.556  1.00  0.00           H  
ATOM   1546 HG23 THR A 100      -2.544  -0.075  12.964  1.00  0.00           H  
ATOM   1547  N   ASP A 101      -2.900  -4.691  10.379  1.00  0.00           N  
ATOM   1548  CA  ASP A 101      -2.404  -6.019  10.843  1.00  0.00           C  
ATOM   1549  C   ASP A 101      -1.995  -6.872   9.639  1.00  0.00           C  
ATOM   1550  O   ASP A 101      -1.915  -8.081   9.725  1.00  0.00           O  
ATOM   1551  CB  ASP A 101      -3.503  -6.741  11.631  1.00  0.00           C  
ATOM   1552  CG  ASP A 101      -4.880  -6.255  11.172  1.00  0.00           C  
ATOM   1553  OD1 ASP A 101      -5.278  -6.618  10.079  1.00  0.00           O  
ATOM   1554  OD2 ASP A 101      -5.509  -5.527  11.921  1.00  0.00           O  
ATOM   1555  H   ASP A 101      -3.334  -4.607   9.505  1.00  0.00           H  
ATOM   1556  HA  ASP A 101      -1.546  -5.874  11.483  1.00  0.00           H  
ATOM   1557  HB2 ASP A 101      -3.424  -7.806  11.462  1.00  0.00           H  
ATOM   1558  HB3 ASP A 101      -3.385  -6.535  12.683  1.00  0.00           H  
ATOM   1559  N   HIS A 102      -1.732  -6.249   8.521  1.00  0.00           N  
ATOM   1560  CA  HIS A 102      -1.321  -7.019   7.309  1.00  0.00           C  
ATOM   1561  C   HIS A 102      -2.552  -7.628   6.638  1.00  0.00           C  
ATOM   1562  O   HIS A 102      -2.760  -8.825   6.663  1.00  0.00           O  
ATOM   1563  CB  HIS A 102      -0.352  -8.135   7.710  1.00  0.00           C  
ATOM   1564  CG  HIS A 102       0.430  -8.574   6.505  1.00  0.00           C  
ATOM   1565  ND1 HIS A 102      -0.139  -9.325   5.487  1.00  0.00           N  
ATOM   1566  CD2 HIS A 102       1.737  -8.376   6.139  1.00  0.00           C  
ATOM   1567  CE1 HIS A 102       0.817  -9.547   4.566  1.00  0.00           C  
ATOM   1568  NE2 HIS A 102       1.980  -8.991   4.914  1.00  0.00           N  
ATOM   1569  H   HIS A 102      -1.802  -5.273   8.477  1.00  0.00           H  
ATOM   1570  HA  HIS A 102      -0.829  -6.354   6.615  1.00  0.00           H  
ATOM   1571  HB2 HIS A 102       0.326  -7.768   8.467  1.00  0.00           H  
ATOM   1572  HB3 HIS A 102      -0.911  -8.973   8.102  1.00  0.00           H  
ATOM   1573  HD1 HIS A 102      -1.066  -9.637   5.447  1.00  0.00           H  
ATOM   1574  HD2 HIS A 102       2.468  -7.826   6.713  1.00  0.00           H  
ATOM   1575  HE1 HIS A 102       0.662 -10.107   3.656  1.00  0.00           H  
ATOM   1576  N   TYR A 103      -3.367  -6.811   6.030  1.00  0.00           N  
ATOM   1577  CA  TYR A 103      -4.584  -7.333   5.347  1.00  0.00           C  
ATOM   1578  C   TYR A 103      -5.354  -8.268   6.283  1.00  0.00           C  
ATOM   1579  O   TYR A 103      -6.147  -9.079   5.845  1.00  0.00           O  
ATOM   1580  CB  TYR A 103      -4.171  -8.096   4.087  1.00  0.00           C  
ATOM   1581  CG  TYR A 103      -3.242  -7.237   3.262  1.00  0.00           C  
ATOM   1582  CD1 TYR A 103      -1.860  -7.294   3.476  1.00  0.00           C  
ATOM   1583  CD2 TYR A 103      -3.765  -6.385   2.284  1.00  0.00           C  
ATOM   1584  CE1 TYR A 103      -1.000  -6.497   2.710  1.00  0.00           C  
ATOM   1585  CE2 TYR A 103      -2.906  -5.589   1.517  1.00  0.00           C  
ATOM   1586  CZ  TYR A 103      -1.524  -5.644   1.731  1.00  0.00           C  
ATOM   1587  OH  TYR A 103      -0.677  -4.858   0.975  1.00  0.00           O  
ATOM   1588  H   TYR A 103      -3.175  -5.850   6.019  1.00  0.00           H  
ATOM   1589  HA  TYR A 103      -5.219  -6.505   5.069  1.00  0.00           H  
ATOM   1590  HB2 TYR A 103      -3.665  -9.008   4.368  1.00  0.00           H  
ATOM   1591  HB3 TYR A 103      -5.049  -8.334   3.506  1.00  0.00           H  
ATOM   1592  HD1 TYR A 103      -1.456  -7.952   4.231  1.00  0.00           H  
ATOM   1593  HD2 TYR A 103      -4.832  -6.342   2.120  1.00  0.00           H  
ATOM   1594  HE1 TYR A 103       0.066  -6.540   2.874  1.00  0.00           H  
ATOM   1595  HE2 TYR A 103      -3.310  -4.931   0.762  1.00  0.00           H  
ATOM   1596  HH  TYR A 103      -1.151  -4.059   0.733  1.00  0.00           H  
ATOM   1597  N   GLN A 104      -5.139  -8.160   7.566  1.00  0.00           N  
ATOM   1598  CA  GLN A 104      -5.875  -9.040   8.517  1.00  0.00           C  
ATOM   1599  C   GLN A 104      -7.152  -8.331   8.965  1.00  0.00           C  
ATOM   1600  O   GLN A 104      -8.050  -8.929   9.525  1.00  0.00           O  
ATOM   1601  CB  GLN A 104      -4.994  -9.333   9.734  1.00  0.00           C  
ATOM   1602  CG  GLN A 104      -4.173 -10.598   9.476  1.00  0.00           C  
ATOM   1603  CD  GLN A 104      -4.156 -11.461  10.739  1.00  0.00           C  
ATOM   1604  OE1 GLN A 104      -4.815 -11.148  11.711  1.00  0.00           O  
ATOM   1605  NE2 GLN A 104      -3.426 -12.543  10.766  1.00  0.00           N  
ATOM   1606  H   GLN A 104      -4.504  -7.495   7.904  1.00  0.00           H  
ATOM   1607  HA  GLN A 104      -6.132  -9.963   8.025  1.00  0.00           H  
ATOM   1608  HB2 GLN A 104      -4.329  -8.499   9.904  1.00  0.00           H  
ATOM   1609  HB3 GLN A 104      -5.617  -9.481  10.603  1.00  0.00           H  
ATOM   1610  HG2 GLN A 104      -4.616 -11.156   8.664  1.00  0.00           H  
ATOM   1611  HG3 GLN A 104      -3.162 -10.325   9.216  1.00  0.00           H  
ATOM   1612 HE21 GLN A 104      -2.895 -12.794   9.981  1.00  0.00           H  
ATOM   1613 HE22 GLN A 104      -3.408 -13.102  11.570  1.00  0.00           H  
ATOM   1614  N   THR A 105      -7.234  -7.057   8.713  1.00  0.00           N  
ATOM   1615  CA  THR A 105      -8.442  -6.279   9.104  1.00  0.00           C  
ATOM   1616  C   THR A 105      -8.700  -5.218   8.034  1.00  0.00           C  
ATOM   1617  O   THR A 105      -7.806  -4.836   7.306  1.00  0.00           O  
ATOM   1618  CB  THR A 105      -8.199  -5.601  10.454  1.00  0.00           C  
ATOM   1619  OG1 THR A 105      -7.952  -6.593  11.442  1.00  0.00           O  
ATOM   1620  CG2 THR A 105      -9.430  -4.783  10.846  1.00  0.00           C  
ATOM   1621  H   THR A 105      -6.494  -6.608   8.257  1.00  0.00           H  
ATOM   1622  HA  THR A 105      -9.294  -6.940   9.174  1.00  0.00           H  
ATOM   1623  HB  THR A 105      -7.345  -4.946  10.380  1.00  0.00           H  
ATOM   1624  HG1 THR A 105      -7.701  -6.145  12.254  1.00  0.00           H  
ATOM   1625 HG21 THR A 105      -9.664  -4.086  10.055  1.00  0.00           H  
ATOM   1626 HG22 THR A 105     -10.268  -5.446  11.002  1.00  0.00           H  
ATOM   1627 HG23 THR A 105      -9.226  -4.240  11.756  1.00  0.00           H  
ATOM   1628  N   PHE A 106      -9.907  -4.740   7.919  1.00  0.00           N  
ATOM   1629  CA  PHE A 106     -10.187  -3.713   6.877  1.00  0.00           C  
ATOM   1630  C   PHE A 106     -11.258  -2.740   7.368  1.00  0.00           C  
ATOM   1631  O   PHE A 106     -12.364  -3.125   7.691  1.00  0.00           O  
ATOM   1632  CB  PHE A 106     -10.670  -4.405   5.603  1.00  0.00           C  
ATOM   1633  CG  PHE A 106      -9.549  -5.238   5.033  1.00  0.00           C  
ATOM   1634  CD1 PHE A 106      -8.521  -4.625   4.305  1.00  0.00           C  
ATOM   1635  CD2 PHE A 106      -9.534  -6.623   5.233  1.00  0.00           C  
ATOM   1636  CE1 PHE A 106      -7.481  -5.398   3.778  1.00  0.00           C  
ATOM   1637  CE2 PHE A 106      -8.493  -7.396   4.705  1.00  0.00           C  
ATOM   1638  CZ  PHE A 106      -7.466  -6.783   3.978  1.00  0.00           C  
ATOM   1639  H   PHE A 106     -10.624  -5.059   8.505  1.00  0.00           H  
ATOM   1640  HA  PHE A 106      -9.280  -3.167   6.662  1.00  0.00           H  
ATOM   1641  HB2 PHE A 106     -11.512  -5.041   5.836  1.00  0.00           H  
ATOM   1642  HB3 PHE A 106     -10.970  -3.662   4.880  1.00  0.00           H  
ATOM   1643  HD1 PHE A 106      -8.532  -3.555   4.152  1.00  0.00           H  
ATOM   1644  HD2 PHE A 106     -10.326  -7.095   5.794  1.00  0.00           H  
ATOM   1645  HE1 PHE A 106      -6.689  -4.925   3.218  1.00  0.00           H  
ATOM   1646  HE2 PHE A 106      -8.482  -8.465   4.859  1.00  0.00           H  
ATOM   1647  HZ  PHE A 106      -6.663  -7.379   3.570  1.00  0.00           H  
ATOM   1648  N   THR A 107     -10.937  -1.476   7.416  1.00  0.00           N  
ATOM   1649  CA  THR A 107     -11.933  -0.467   7.874  1.00  0.00           C  
ATOM   1650  C   THR A 107     -12.266   0.469   6.710  1.00  0.00           C  
ATOM   1651  O   THR A 107     -11.389   0.992   6.054  1.00  0.00           O  
ATOM   1652  CB  THR A 107     -11.347   0.343   9.031  1.00  0.00           C  
ATOM   1653  OG1 THR A 107     -10.289  -0.389   9.632  1.00  0.00           O  
ATOM   1654  CG2 THR A 107     -12.437   0.615  10.070  1.00  0.00           C  
ATOM   1655  H   THR A 107     -10.040  -1.188   7.143  1.00  0.00           H  
ATOM   1656  HA  THR A 107     -12.833  -0.969   8.201  1.00  0.00           H  
ATOM   1657  HB  THR A 107     -10.969   1.284   8.659  1.00  0.00           H  
ATOM   1658  HG1 THR A 107      -9.912   0.153  10.330  1.00  0.00           H  
ATOM   1659 HG21 THR A 107     -12.920  -0.313  10.337  1.00  0.00           H  
ATOM   1660 HG22 THR A 107     -11.992   1.055  10.951  1.00  0.00           H  
ATOM   1661 HG23 THR A 107     -13.167   1.296   9.656  1.00  0.00           H  
ATOM   1662  N   LYS A 108     -13.523   0.684   6.444  1.00  0.00           N  
ATOM   1663  CA  LYS A 108     -13.900   1.583   5.318  1.00  0.00           C  
ATOM   1664  C   LYS A 108     -13.752   3.039   5.759  1.00  0.00           C  
ATOM   1665  O   LYS A 108     -14.464   3.512   6.622  1.00  0.00           O  
ATOM   1666  CB  LYS A 108     -15.352   1.315   4.917  1.00  0.00           C  
ATOM   1667  CG  LYS A 108     -15.784   2.323   3.851  1.00  0.00           C  
ATOM   1668  CD  LYS A 108     -17.127   2.940   4.247  1.00  0.00           C  
ATOM   1669  CE  LYS A 108     -17.091   4.447   3.988  1.00  0.00           C  
ATOM   1670  NZ  LYS A 108     -17.445   5.174   5.240  1.00  0.00           N  
ATOM   1671  H   LYS A 108     -14.218   0.253   6.982  1.00  0.00           H  
ATOM   1672  HA  LYS A 108     -13.253   1.394   4.474  1.00  0.00           H  
ATOM   1673  HB2 LYS A 108     -15.438   0.313   4.523  1.00  0.00           H  
ATOM   1674  HB3 LYS A 108     -15.989   1.416   5.784  1.00  0.00           H  
ATOM   1675  HG2 LYS A 108     -15.040   3.101   3.768  1.00  0.00           H  
ATOM   1676  HG3 LYS A 108     -15.887   1.821   2.901  1.00  0.00           H  
ATOM   1677  HD2 LYS A 108     -17.917   2.492   3.661  1.00  0.00           H  
ATOM   1678  HD3 LYS A 108     -17.310   2.761   5.296  1.00  0.00           H  
ATOM   1679  HE2 LYS A 108     -16.099   4.736   3.673  1.00  0.00           H  
ATOM   1680  HE3 LYS A 108     -17.802   4.697   3.214  1.00  0.00           H  
ATOM   1681  HZ1 LYS A 108     -16.835   4.847   6.016  1.00  0.00           H  
ATOM   1682  HZ2 LYS A 108     -17.307   6.195   5.101  1.00  0.00           H  
ATOM   1683  HZ3 LYS A 108     -18.440   4.987   5.480  1.00  0.00           H  
ATOM   1684  N   ILE A 109     -12.828   3.753   5.175  1.00  0.00           N  
ATOM   1685  CA  ILE A 109     -12.630   5.177   5.567  1.00  0.00           C  
ATOM   1686  C   ILE A 109     -13.060   6.092   4.417  1.00  0.00           C  
ATOM   1687  O   ILE A 109     -13.426   7.233   4.624  1.00  0.00           O  
ATOM   1688  CB  ILE A 109     -11.154   5.417   5.884  1.00  0.00           C  
ATOM   1689  CG1 ILE A 109     -10.288   4.579   4.940  1.00  0.00           C  
ATOM   1690  CG2 ILE A 109     -10.869   5.010   7.330  1.00  0.00           C  
ATOM   1691  CD1 ILE A 109      -8.812   4.889   5.192  1.00  0.00           C  
ATOM   1692  H   ILE A 109     -12.262   3.351   4.483  1.00  0.00           H  
ATOM   1693  HA  ILE A 109     -13.226   5.396   6.441  1.00  0.00           H  
ATOM   1694  HB  ILE A 109     -10.923   6.465   5.753  1.00  0.00           H  
ATOM   1695 HG12 ILE A 109     -10.473   3.530   5.120  1.00  0.00           H  
ATOM   1696 HG13 ILE A 109     -10.535   4.819   3.917  1.00  0.00           H  
ATOM   1697 HG21 ILE A 109     -11.701   5.298   7.957  1.00  0.00           H  
ATOM   1698 HG22 ILE A 109     -10.732   3.939   7.383  1.00  0.00           H  
ATOM   1699 HG23 ILE A 109      -9.972   5.504   7.673  1.00  0.00           H  
ATOM   1700 HD11 ILE A 109      -8.727   5.638   5.966  1.00  0.00           H  
ATOM   1701 HD12 ILE A 109      -8.304   3.988   5.507  1.00  0.00           H  
ATOM   1702 HD13 ILE A 109      -8.361   5.258   4.284  1.00  0.00           H  
ATOM   1703  N   ARG A 110     -13.017   5.606   3.207  1.00  0.00           N  
ATOM   1704  CA  ARG A 110     -13.422   6.455   2.051  1.00  0.00           C  
ATOM   1705  C   ARG A 110     -13.845   5.562   0.883  1.00  0.00           C  
ATOM   1706  O   ARG A 110     -13.852   6.048  -0.236  1.00  0.00           O  
ATOM   1707  CB  ARG A 110     -12.240   7.327   1.624  1.00  0.00           C  
ATOM   1708  CG  ARG A 110     -11.958   8.372   2.706  1.00  0.00           C  
ATOM   1709  CD  ARG A 110     -10.952   9.397   2.176  1.00  0.00           C  
ATOM   1710  NE  ARG A 110      -9.873   9.610   3.183  1.00  0.00           N  
ATOM   1711  CZ  ARG A 110     -10.155   9.605   4.457  1.00  0.00           C  
ATOM   1712  NH1 ARG A 110     -11.158  10.306   4.907  1.00  0.00           N  
ATOM   1713  NH2 ARG A 110      -9.431   8.898   5.283  1.00  0.00           N  
ATOM   1714  OXT ARG A 110     -14.156   4.408   1.126  1.00  0.00           O  
ATOM   1715  H   ARG A 110     -12.718   4.684   3.059  1.00  0.00           H  
ATOM   1716  HA  ARG A 110     -14.250   7.086   2.340  1.00  0.00           H  
ATOM   1717  HB2 ARG A 110     -11.367   6.706   1.485  1.00  0.00           H  
ATOM   1718  HB3 ARG A 110     -12.478   7.827   0.697  1.00  0.00           H  
ATOM   1719  HG2 ARG A 110     -12.878   8.873   2.971  1.00  0.00           H  
ATOM   1720  HG3 ARG A 110     -11.547   7.887   3.579  1.00  0.00           H  
ATOM   1721  HD2 ARG A 110     -10.518   9.032   1.258  1.00  0.00           H  
ATOM   1722  HD3 ARG A 110     -11.459  10.332   1.986  1.00  0.00           H  
ATOM   1723  HE  ARG A 110      -8.951   9.757   2.887  1.00  0.00           H  
ATOM   1724 HH11 ARG A 110     -11.712  10.848   4.274  1.00  0.00           H  
ATOM   1725 HH12 ARG A 110     -11.375  10.302   5.883  1.00  0.00           H  
ATOM   1726 HH21 ARG A 110      -8.661   8.361   4.939  1.00  0.00           H  
ATOM   1727 HH22 ARG A 110      -9.647   8.894   6.260  1.00  0.00           H  
TER    1728      ARG A 110                                                      
ENDMDL                                                                          
