# Supplementary material for: Comparative Performance of High-Throughput Methods for Protein pKa Predictions
Source: J Chem Inf Model. 2023 Aug 8;63(16):5169–81. doi: 10.1021/acs.jcim.3c00165 (PMC10466379; doi:10.1021/acs.jcim.3c00165)
Supplement: Supplementary file 3 — ci3c00165_si_003.zip [file ci3c00165_si_003.zip › curated_pdbs/1a2p_curated_31.pdb]

MODEL        8                                                                  
ATOM      1  N   ALA A   1      10.673  16.372   7.082  1.00  0.00           N  
ATOM      2  CA  ALA A   1      10.343  14.946   6.798  1.00  0.00           C  
ATOM      3  C   ALA A   1       8.826  14.786   6.687  1.00  0.00           C  
ATOM      4  O   ALA A   1       8.244  13.887   7.261  1.00  0.00           O  
ATOM      5  CB  ALA A   1      10.868  14.066   7.935  1.00  0.00           C  
ATOM      6  H1  ALA A   1       9.800  16.889   7.313  1.00  0.00           H  
ATOM      7  H2  ALA A   1      11.331  16.423   7.884  1.00  0.00           H  
ATOM      8  H3  ALA A   1      11.117  16.798   6.244  1.00  0.00           H  
ATOM      9  HA  ALA A   1      10.806  14.647   5.869  1.00  0.00           H  
ATOM     10  HB1 ALA A   1      11.448  14.668   8.617  1.00  0.00           H  
ATOM     11  HB2 ALA A   1      10.035  13.625   8.462  1.00  0.00           H  
ATOM     12  HB3 ALA A   1      11.490  13.284   7.526  1.00  0.00           H  
ATOM     13  N   GLN A   2       8.182  15.649   5.951  1.00  0.00           N  
ATOM     14  CA  GLN A   2       6.703  15.545   5.802  1.00  0.00           C  
ATOM     15  C   GLN A   2       6.374  14.831   4.489  1.00  0.00           C  
ATOM     16  O   GLN A   2       6.661  15.323   3.415  1.00  0.00           O  
ATOM     17  CB  GLN A   2       6.092  16.948   5.788  1.00  0.00           C  
ATOM     18  CG  GLN A   2       5.364  17.202   7.110  1.00  0.00           C  
ATOM     19  CD  GLN A   2       4.169  18.126   6.866  1.00  0.00           C  
ATOM     20  OE1 GLN A   2       3.669  18.213   5.761  1.00  0.00           O  
ATOM     21  NE2 GLN A   2       3.687  18.825   7.857  1.00  0.00           N  
ATOM     22  H   GLN A   2       8.671  16.365   5.495  1.00  0.00           H  
ATOM     23  HA  GLN A   2       6.296  14.983   6.629  1.00  0.00           H  
ATOM     24  HB2 GLN A   2       6.876  17.680   5.662  1.00  0.00           H  
ATOM     25  HB3 GLN A   2       5.390  17.028   4.972  1.00  0.00           H  
ATOM     26  HG2 GLN A   2       5.016  16.262   7.515  1.00  0.00           H  
ATOM     27  HG3 GLN A   2       6.039  17.668   7.811  1.00  0.00           H  
ATOM     28 HE21 GLN A   2       4.091  18.755   8.747  1.00  0.00           H  
ATOM     29 HE22 GLN A   2       2.923  19.420   7.710  1.00  0.00           H  
ATOM     30  N   VAL A   3       5.777  13.673   4.565  1.00  0.00           N  
ATOM     31  CA  VAL A   3       5.436  12.928   3.321  1.00  0.00           C  
ATOM     32  C   VAL A   3       4.035  12.328   3.454  1.00  0.00           C  
ATOM     33  O   VAL A   3       3.429  12.366   4.506  1.00  0.00           O  
ATOM     34  CB  VAL A   3       6.454  11.808   3.107  1.00  0.00           C  
ATOM     35  CG1 VAL A   3       6.347  11.285   1.674  1.00  0.00           C  
ATOM     36  CG2 VAL A   3       7.864  12.352   3.348  1.00  0.00           C  
ATOM     37  H   VAL A   3       5.557  13.293   5.442  1.00  0.00           H  
ATOM     38  HA  VAL A   3       5.461  13.604   2.479  1.00  0.00           H  
ATOM     39  HB  VAL A   3       6.253  11.003   3.800  1.00  0.00           H  
ATOM     40 HG11 VAL A   3       5.900  12.041   1.047  1.00  0.00           H  
ATOM     41 HG12 VAL A   3       7.334  11.049   1.303  1.00  0.00           H  
ATOM     42 HG13 VAL A   3       5.735  10.395   1.660  1.00  0.00           H  
ATOM     43 HG21 VAL A   3       8.061  13.161   2.660  1.00  0.00           H  
ATOM     44 HG22 VAL A   3       7.942  12.713   4.363  1.00  0.00           H  
ATOM     45 HG23 VAL A   3       8.586  11.563   3.191  1.00  0.00           H  
ATOM     46  N   ILE A   4       3.514  11.772   2.393  1.00  0.00           N  
ATOM     47  CA  ILE A   4       2.153  11.171   2.460  1.00  0.00           C  
ATOM     48  C   ILE A   4       2.267   9.646   2.421  1.00  0.00           C  
ATOM     49  O   ILE A   4       2.199   9.035   1.372  1.00  0.00           O  
ATOM     50  CB  ILE A   4       1.321  11.648   1.268  1.00  0.00           C  
ATOM     51  CG1 ILE A   4       1.592  13.135   1.020  1.00  0.00           C  
ATOM     52  CG2 ILE A   4      -0.164  11.447   1.569  1.00  0.00           C  
ATOM     53  CD1 ILE A   4       2.205  13.316  -0.371  1.00  0.00           C  
ATOM     54  H   ILE A   4       4.019  11.751   1.553  1.00  0.00           H  
ATOM     55  HA  ILE A   4       1.672  11.472   3.379  1.00  0.00           H  
ATOM     56  HB  ILE A   4       1.591  11.079   0.390  1.00  0.00           H  
ATOM     57 HG12 ILE A   4       0.664  13.685   1.080  1.00  0.00           H  
ATOM     58 HG13 ILE A   4       2.280  13.505   1.765  1.00  0.00           H  
ATOM     59 HG21 ILE A   4      -0.282  11.117   2.592  1.00  0.00           H  
ATOM     60 HG22 ILE A   4      -0.690  12.378   1.429  1.00  0.00           H  
ATOM     61 HG23 ILE A   4      -0.569  10.700   0.902  1.00  0.00           H  
ATOM     62 HD11 ILE A   4       2.461  12.350  -0.780  1.00  0.00           H  
ATOM     63 HD12 ILE A   4       1.492  13.804  -1.018  1.00  0.00           H  
ATOM     64 HD13 ILE A   4       3.096  13.922  -0.294  1.00  0.00           H  
ATOM     65  N   ASN A   5       2.440   9.025   3.555  1.00  0.00           N  
ATOM     66  CA  ASN A   5       2.558   7.540   3.582  1.00  0.00           C  
ATOM     67  C   ASN A   5       1.810   6.994   4.799  1.00  0.00           C  
ATOM     68  O   ASN A   5       2.379   6.334   5.646  1.00  0.00           O  
ATOM     69  CB  ASN A   5       4.033   7.145   3.668  1.00  0.00           C  
ATOM     70  CG  ASN A   5       4.652   7.752   4.928  1.00  0.00           C  
ATOM     71  OD1 ASN A   5       4.578   8.946   5.141  1.00  0.00           O  
ATOM     72  ND2 ASN A   5       5.263   6.975   5.779  1.00  0.00           N  
ATOM     73  H   ASN A   5       2.493   9.535   4.390  1.00  0.00           H  
ATOM     74  HA  ASN A   5       2.126   7.129   2.681  1.00  0.00           H  
ATOM     75  HB2 ASN A   5       4.116   6.068   3.707  1.00  0.00           H  
ATOM     76  HB3 ASN A   5       4.556   7.516   2.799  1.00  0.00           H  
ATOM     77 HD21 ASN A   5       5.323   6.012   5.609  1.00  0.00           H  
ATOM     78 HD22 ASN A   5       5.663   7.354   6.590  1.00  0.00           H  
ATOM     79  N   THR A   6       0.538   7.266   4.894  1.00  0.00           N  
ATOM     80  CA  THR A   6      -0.249   6.766   6.056  1.00  0.00           C  
ATOM     81  C   THR A   6      -1.645   6.358   5.582  1.00  0.00           C  
ATOM     82  O   THR A   6      -1.902   6.248   4.400  1.00  0.00           O  
ATOM     83  CB  THR A   6      -0.368   7.876   7.104  1.00  0.00           C  
ATOM     84  OG1 THR A   6      -0.613   9.114   6.452  1.00  0.00           O  
ATOM     85  CG2 THR A   6       0.932   7.966   7.904  1.00  0.00           C  
ATOM     86  H   THR A   6       0.100   7.801   4.200  1.00  0.00           H  
ATOM     87  HA  THR A   6       0.249   5.912   6.489  1.00  0.00           H  
ATOM     88  HB  THR A   6      -1.183   7.654   7.773  1.00  0.00           H  
ATOM     89  HG1 THR A   6       0.233   9.543   6.301  1.00  0.00           H  
ATOM     90 HG21 THR A   6       1.773   7.943   7.228  1.00  0.00           H  
ATOM     91 HG22 THR A   6       0.946   8.889   8.465  1.00  0.00           H  
ATOM     92 HG23 THR A   6       0.994   7.130   8.585  1.00  0.00           H  
ATOM     93  N   PHE A   7      -2.553   6.137   6.494  1.00  0.00           N  
ATOM     94  CA  PHE A   7      -3.930   5.743   6.088  1.00  0.00           C  
ATOM     95  C   PHE A   7      -4.681   6.979   5.594  1.00  0.00           C  
ATOM     96  O   PHE A   7      -5.096   7.053   4.456  1.00  0.00           O  
ATOM     97  CB  PHE A   7      -4.666   5.146   7.291  1.00  0.00           C  
ATOM     98  CG  PHE A   7      -4.150   3.754   7.562  1.00  0.00           C  
ATOM     99  CD1 PHE A   7      -4.195   2.781   6.557  1.00  0.00           C  
ATOM    100  CD2 PHE A   7      -3.629   3.438   8.820  1.00  0.00           C  
ATOM    101  CE1 PHE A   7      -3.718   1.490   6.812  1.00  0.00           C  
ATOM    102  CE2 PHE A   7      -3.151   2.148   9.076  1.00  0.00           C  
ATOM    103  CZ  PHE A   7      -3.195   1.173   8.072  1.00  0.00           C  
ATOM    104  H   PHE A   7      -2.332   6.235   7.442  1.00  0.00           H  
ATOM    105  HA  PHE A   7      -3.877   5.010   5.296  1.00  0.00           H  
ATOM    106  HB2 PHE A   7      -4.498   5.765   8.160  1.00  0.00           H  
ATOM    107  HB3 PHE A   7      -5.723   5.101   7.079  1.00  0.00           H  
ATOM    108  HD1 PHE A   7      -4.599   3.026   5.585  1.00  0.00           H  
ATOM    109  HD2 PHE A   7      -3.595   4.191   9.594  1.00  0.00           H  
ATOM    110  HE1 PHE A   7      -3.752   0.739   6.037  1.00  0.00           H  
ATOM    111  HE2 PHE A   7      -2.747   1.904  10.048  1.00  0.00           H  
ATOM    112  HZ  PHE A   7      -2.827   0.178   8.269  1.00  0.00           H  
ATOM    113  N   ASP A   8      -4.857   7.952   6.445  1.00  0.00           N  
ATOM    114  CA  ASP A   8      -5.579   9.189   6.030  1.00  0.00           C  
ATOM    115  C   ASP A   8      -4.705  10.004   5.071  1.00  0.00           C  
ATOM    116  O   ASP A   8      -5.197  10.660   4.173  1.00  0.00           O  
ATOM    117  CB  ASP A   8      -5.900  10.030   7.267  1.00  0.00           C  
ATOM    118  CG  ASP A   8      -7.415  10.077   7.474  1.00  0.00           C  
ATOM    119  OD1 ASP A   8      -8.039   9.034   7.377  1.00  0.00           O  
ATOM    120  OD2 ASP A   8      -7.925  11.157   7.726  1.00  0.00           O  
ATOM    121  H   ASP A   8      -4.512   7.869   7.359  1.00  0.00           H  
ATOM    122  HA  ASP A   8      -6.499   8.917   5.533  1.00  0.00           H  
ATOM    123  HB2 ASP A   8      -5.430   9.589   8.134  1.00  0.00           H  
ATOM    124  HB3 ASP A   8      -5.526  11.033   7.127  1.00  0.00           H  
ATOM    125  N   GLY A   9      -3.412   9.973   5.256  1.00  0.00           N  
ATOM    126  CA  GLY A   9      -2.512  10.753   4.361  1.00  0.00           C  
ATOM    127  C   GLY A   9      -2.545  10.155   2.957  1.00  0.00           C  
ATOM    128  O   GLY A   9      -2.823  10.833   1.988  1.00  0.00           O  
ATOM    129  H   GLY A   9      -3.034   9.439   5.983  1.00  0.00           H  
ATOM    130  HA2 GLY A   9      -2.845  11.781   4.323  1.00  0.00           H  
ATOM    131  HA3 GLY A   9      -1.503  10.714   4.741  1.00  0.00           H  
ATOM    132  N   VAL A  10      -2.267   8.887   2.839  1.00  0.00           N  
ATOM    133  CA  VAL A  10      -2.288   8.251   1.492  1.00  0.00           C  
ATOM    134  C   VAL A  10      -3.706   8.326   0.931  1.00  0.00           C  
ATOM    135  O   VAL A  10      -3.908   8.592  -0.237  1.00  0.00           O  
ATOM    136  CB  VAL A  10      -1.852   6.788   1.605  1.00  0.00           C  
ATOM    137  CG1 VAL A  10      -1.953   6.118   0.233  1.00  0.00           C  
ATOM    138  CG2 VAL A  10      -0.404   6.724   2.095  1.00  0.00           C  
ATOM    139  H   VAL A  10      -2.048   8.356   3.635  1.00  0.00           H  
ATOM    140  HA  VAL A  10      -1.615   8.781   0.834  1.00  0.00           H  
ATOM    141  HB  VAL A  10      -2.495   6.275   2.305  1.00  0.00           H  
ATOM    142 HG11 VAL A  10      -2.048   6.874  -0.532  1.00  0.00           H  
ATOM    143 HG12 VAL A  10      -1.064   5.532   0.052  1.00  0.00           H  
ATOM    144 HG13 VAL A  10      -2.820   5.472   0.210  1.00  0.00           H  
ATOM    145 HG21 VAL A  10      -0.061   7.719   2.336  1.00  0.00           H  
ATOM    146 HG22 VAL A  10      -0.349   6.101   2.976  1.00  0.00           H  
ATOM    147 HG23 VAL A  10       0.220   6.306   1.319  1.00  0.00           H  
ATOM    148  N   ALA A  11      -4.692   8.112   1.758  1.00  0.00           N  
ATOM    149  CA  ALA A  11      -6.096   8.193   1.271  1.00  0.00           C  
ATOM    150  C   ALA A  11      -6.330   9.598   0.721  1.00  0.00           C  
ATOM    151  O   ALA A  11      -7.029   9.789  -0.255  1.00  0.00           O  
ATOM    152  CB  ALA A  11      -7.058   7.931   2.432  1.00  0.00           C  
ATOM    153  H   ALA A  11      -4.509   7.914   2.698  1.00  0.00           H  
ATOM    154  HA  ALA A  11      -6.255   7.463   0.491  1.00  0.00           H  
ATOM    155  HB1 ALA A  11      -6.766   8.528   3.284  1.00  0.00           H  
ATOM    156  HB2 ALA A  11      -8.061   8.197   2.134  1.00  0.00           H  
ATOM    157  HB3 ALA A  11      -7.025   6.885   2.697  1.00  0.00           H  
ATOM    158  N   ASP A  12      -5.734  10.583   1.337  1.00  0.00           N  
ATOM    159  CA  ASP A  12      -5.902  11.979   0.852  1.00  0.00           C  
ATOM    160  C   ASP A  12      -5.253  12.107  -0.526  1.00  0.00           C  
ATOM    161  O   ASP A  12      -5.890  12.481  -1.492  1.00  0.00           O  
ATOM    162  CB  ASP A  12      -5.222  12.942   1.826  1.00  0.00           C  
ATOM    163  CG  ASP A  12      -6.285  13.659   2.660  1.00  0.00           C  
ATOM    164  OD1 ASP A  12      -7.415  13.201   2.665  1.00  0.00           O  
ATOM    165  OD2 ASP A  12      -5.949  14.655   3.281  1.00  0.00           O  
ATOM    166  H   ASP A  12      -5.168  10.401   2.118  1.00  0.00           H  
ATOM    167  HA  ASP A  12      -6.954  12.216   0.781  1.00  0.00           H  
ATOM    168  HB2 ASP A  12      -4.565  12.386   2.479  1.00  0.00           H  
ATOM    169  HB3 ASP A  12      -4.648  13.669   1.273  1.00  0.00           H  
ATOM    170  N   TYR A  13      -3.989  11.791  -0.629  1.00  0.00           N  
ATOM    171  CA  TYR A  13      -3.312  11.887  -1.951  1.00  0.00           C  
ATOM    172  C   TYR A  13      -4.103  11.066  -2.968  1.00  0.00           C  
ATOM    173  O   TYR A  13      -4.075  11.329  -4.154  1.00  0.00           O  
ATOM    174  CB  TYR A  13      -1.892  11.332  -1.843  1.00  0.00           C  
ATOM    175  CG  TYR A  13      -1.114  11.703  -3.082  1.00  0.00           C  
ATOM    176  CD1 TYR A  13      -1.197  10.902  -4.227  1.00  0.00           C  
ATOM    177  CD2 TYR A  13      -0.313  12.851  -3.087  1.00  0.00           C  
ATOM    178  CE1 TYR A  13      -0.477  11.248  -5.376  1.00  0.00           C  
ATOM    179  CE2 TYR A  13       0.406  13.198  -4.236  1.00  0.00           C  
ATOM    180  CZ  TYR A  13       0.325  12.395  -5.380  1.00  0.00           C  
ATOM    181  OH  TYR A  13       1.034  12.737  -6.514  1.00  0.00           O  
ATOM    182  H   TYR A  13      -3.492  11.482   0.158  1.00  0.00           H  
ATOM    183  HA  TYR A  13      -3.275  12.919  -2.266  1.00  0.00           H  
ATOM    184  HB2 TYR A  13      -1.406  11.750  -0.973  1.00  0.00           H  
ATOM    185  HB3 TYR A  13      -1.930  10.256  -1.751  1.00  0.00           H  
ATOM    186  HD1 TYR A  13      -1.815  10.016  -4.223  1.00  0.00           H  
ATOM    187  HD2 TYR A  13      -0.251  13.469  -2.203  1.00  0.00           H  
ATOM    188  HE1 TYR A  13      -0.539  10.629  -6.260  1.00  0.00           H  
ATOM    189  HE2 TYR A  13       1.025  14.083  -4.240  1.00  0.00           H  
ATOM    190  HH  TYR A  13       1.156  11.942  -7.037  1.00  0.00           H  
ATOM    191  N   LEU A  14      -4.815  10.077  -2.504  1.00  0.00           N  
ATOM    192  CA  LEU A  14      -5.619   9.234  -3.428  1.00  0.00           C  
ATOM    193  C   LEU A  14      -6.784  10.062  -3.972  1.00  0.00           C  
ATOM    194  O   LEU A  14      -6.904  10.271  -5.159  1.00  0.00           O  
ATOM    195  CB  LEU A  14      -6.157   8.022  -2.664  1.00  0.00           C  
ATOM    196  CG  LEU A  14      -5.181   6.849  -2.804  1.00  0.00           C  
ATOM    197  CD1 LEU A  14      -5.307   5.932  -1.585  1.00  0.00           C  
ATOM    198  CD2 LEU A  14      -5.514   6.053  -4.068  1.00  0.00           C  
ATOM    199  H   LEU A  14      -4.824   9.891  -1.543  1.00  0.00           H  
ATOM    200  HA  LEU A  14      -4.999   8.900  -4.248  1.00  0.00           H  
ATOM    201  HB2 LEU A  14      -6.267   8.276  -1.621  1.00  0.00           H  
ATOM    202  HB3 LEU A  14      -7.115   7.741  -3.069  1.00  0.00           H  
ATOM    203  HG  LEU A  14      -4.169   7.227  -2.869  1.00  0.00           H  
ATOM    204 HD11 LEU A  14      -6.136   6.258  -0.973  1.00  0.00           H  
ATOM    205 HD12 LEU A  14      -5.480   4.918  -1.913  1.00  0.00           H  
ATOM    206 HD13 LEU A  14      -4.395   5.973  -1.008  1.00  0.00           H  
ATOM    207 HD21 LEU A  14      -6.514   6.295  -4.393  1.00  0.00           H  
ATOM    208 HD22 LEU A  14      -4.810   6.306  -4.848  1.00  0.00           H  
ATOM    209 HD23 LEU A  14      -5.449   4.996  -3.854  1.00  0.00           H  
ATOM    210  N   GLN A  15      -7.640  10.542  -3.115  1.00  0.00           N  
ATOM    211  CA  GLN A  15      -8.787  11.363  -3.593  1.00  0.00           C  
ATOM    212  C   GLN A  15      -8.275  12.721  -4.081  1.00  0.00           C  
ATOM    213  O   GLN A  15      -9.022  13.525  -4.603  1.00  0.00           O  
ATOM    214  CB  GLN A  15      -9.775  11.573  -2.444  1.00  0.00           C  
ATOM    215  CG  GLN A  15     -10.507  10.261  -2.159  1.00  0.00           C  
ATOM    216  CD  GLN A  15     -11.585  10.495  -1.100  1.00  0.00           C  
ATOM    217  OE1 GLN A  15     -12.576   9.794  -1.060  1.00  0.00           O  
ATOM    218  NE2 GLN A  15     -11.434  11.459  -0.233  1.00  0.00           N  
ATOM    219  H   GLN A  15      -7.526  10.367  -2.158  1.00  0.00           H  
ATOM    220  HA  GLN A  15      -9.285  10.853  -4.407  1.00  0.00           H  
ATOM    221  HB2 GLN A  15      -9.238  11.888  -1.561  1.00  0.00           H  
ATOM    222  HB3 GLN A  15     -10.493  12.331  -2.720  1.00  0.00           H  
ATOM    223  HG2 GLN A  15     -10.966   9.901  -3.068  1.00  0.00           H  
ATOM    224  HG3 GLN A  15      -9.801   9.528  -1.796  1.00  0.00           H  
ATOM    225 HE21 GLN A  15     -10.633  12.025  -0.264  1.00  0.00           H  
ATOM    226 HE22 GLN A  15     -12.119  11.618   0.449  1.00  0.00           H  
ATOM    227  N   THR A  16      -7.007  12.987  -3.913  1.00  0.00           N  
ATOM    228  CA  THR A  16      -6.453  14.295  -4.365  1.00  0.00           C  
ATOM    229  C   THR A  16      -5.955  14.178  -5.801  1.00  0.00           C  
ATOM    230  O   THR A  16      -6.533  14.718  -6.723  1.00  0.00           O  
ATOM    231  CB  THR A  16      -5.291  14.698  -3.455  1.00  0.00           C  
ATOM    232  OG1 THR A  16      -5.789  14.998  -2.159  1.00  0.00           O  
ATOM    233  CG2 THR A  16      -4.590  15.927  -4.033  1.00  0.00           C  
ATOM    234  H   THR A  16      -6.418  12.328  -3.488  1.00  0.00           H  
ATOM    235  HA  THR A  16      -7.216  15.042  -4.318  1.00  0.00           H  
ATOM    236  HB  THR A  16      -4.585  13.884  -3.390  1.00  0.00           H  
ATOM    237  HG1 THR A  16      -6.505  15.631  -2.256  1.00  0.00           H  
ATOM    238 HG21 THR A  16      -5.322  16.693  -4.245  1.00  0.00           H  
ATOM    239 HG22 THR A  16      -3.873  16.303  -3.318  1.00  0.00           H  
ATOM    240 HG23 THR A  16      -4.079  15.655  -4.946  1.00  0.00           H  
ATOM    241  N   TYR A  17      -4.882  13.478  -5.988  1.00  0.00           N  
ATOM    242  CA  TYR A  17      -4.319  13.314  -7.360  1.00  0.00           C  
ATOM    243  C   TYR A  17      -4.932  12.080  -8.023  1.00  0.00           C  
ATOM    244  O   TYR A  17      -4.687  11.797  -9.178  1.00  0.00           O  
ATOM    245  CB  TYR A  17      -2.802  13.138  -7.270  1.00  0.00           C  
ATOM    246  CG  TYR A  17      -2.203  14.304  -6.522  1.00  0.00           C  
ATOM    247  CD1 TYR A  17      -2.064  14.243  -5.130  1.00  0.00           C  
ATOM    248  CD2 TYR A  17      -1.784  15.443  -7.218  1.00  0.00           C  
ATOM    249  CE1 TYR A  17      -1.508  15.323  -4.435  1.00  0.00           C  
ATOM    250  CE2 TYR A  17      -1.228  16.523  -6.522  1.00  0.00           C  
ATOM    251  CZ  TYR A  17      -1.090  16.462  -5.131  1.00  0.00           C  
ATOM    252  OH  TYR A  17      -0.541  17.527  -4.445  1.00  0.00           O  
ATOM    253  H   TYR A  17      -4.445  13.062  -5.220  1.00  0.00           H  
ATOM    254  HA  TYR A  17      -4.546  14.190  -7.949  1.00  0.00           H  
ATOM    255  HB2 TYR A  17      -2.577  12.219  -6.749  1.00  0.00           H  
ATOM    256  HB3 TYR A  17      -2.385  13.099  -8.266  1.00  0.00           H  
ATOM    257  HD1 TYR A  17      -2.387  13.363  -4.593  1.00  0.00           H  
ATOM    258  HD2 TYR A  17      -1.891  15.490  -8.292  1.00  0.00           H  
ATOM    259  HE1 TYR A  17      -1.401  15.276  -3.361  1.00  0.00           H  
ATOM    260  HE2 TYR A  17      -0.905  17.403  -7.059  1.00  0.00           H  
ATOM    261  HH  TYR A  17      -0.419  17.259  -3.530  1.00  0.00           H  
ATOM    262  N   HIS A  18      -5.729  11.343  -7.300  1.00  0.00           N  
ATOM    263  CA  HIS A  18      -6.359  10.127  -7.888  1.00  0.00           C  
ATOM    264  C   HIS A  18      -5.266   9.184  -8.394  1.00  0.00           C  
ATOM    265  O   HIS A  18      -5.231   8.817  -9.551  1.00  0.00           O  
ATOM    266  CB  HIS A  18      -7.274  10.538  -9.040  1.00  0.00           C  
ATOM    267  CG  HIS A  18      -8.555  11.089  -8.475  1.00  0.00           C  
ATOM    268  ND1 HIS A  18      -9.735  11.118  -9.202  1.00  0.00           N  
ATOM    269  CD2 HIS A  18      -8.857  11.632  -7.250  1.00  0.00           C  
ATOM    270  CE1 HIS A  18     -10.682  11.660  -8.415  1.00  0.00           C  
ATOM    271  NE2 HIS A  18     -10.200  11.992  -7.215  1.00  0.00           N  
ATOM    272  H   HIS A  18      -5.914  11.589  -6.371  1.00  0.00           H  
ATOM    273  HA  HIS A  18      -6.941   9.624  -7.132  1.00  0.00           H  
ATOM    274  HB2 HIS A  18      -6.786  11.295  -9.638  1.00  0.00           H  
ATOM    275  HB3 HIS A  18      -7.492   9.676  -9.654  1.00  0.00           H  
ATOM    276  HD1 HIS A  18      -9.857  10.801 -10.121  1.00  0.00           H  
ATOM    277  HD2 HIS A  18      -8.158  11.759  -6.437  1.00  0.00           H  
ATOM    278  HE1 HIS A  18     -11.709  11.805  -8.714  1.00  0.00           H  
ATOM    279  N   LYS A  19      -4.375   8.791  -7.525  1.00  0.00           N  
ATOM    280  CA  LYS A  19      -3.274   7.871  -7.929  1.00  0.00           C  
ATOM    281  C   LYS A  19      -2.212   7.859  -6.829  1.00  0.00           C  
ATOM    282  O   LYS A  19      -1.780   8.896  -6.367  1.00  0.00           O  
ATOM    283  CB  LYS A  19      -2.646   8.356  -9.238  1.00  0.00           C  
ATOM    284  CG  LYS A  19      -2.396   9.863  -9.159  1.00  0.00           C  
ATOM    285  CD  LYS A  19      -2.205  10.423 -10.570  1.00  0.00           C  
ATOM    286  CE  LYS A  19      -1.043   9.702 -11.254  1.00  0.00           C  
ATOM    287  NZ  LYS A  19      -0.347  10.645 -12.175  1.00  0.00           N  
ATOM    288  H   LYS A  19      -4.431   9.103  -6.597  1.00  0.00           H  
ATOM    289  HA  LYS A  19      -3.667   6.874  -8.063  1.00  0.00           H  
ATOM    290  HB2 LYS A  19      -1.708   7.843  -9.397  1.00  0.00           H  
ATOM    291  HB3 LYS A  19      -3.314   8.146 -10.059  1.00  0.00           H  
ATOM    292  HG2 LYS A  19      -3.241  10.344  -8.690  1.00  0.00           H  
ATOM    293  HG3 LYS A  19      -1.505  10.050  -8.576  1.00  0.00           H  
ATOM    294  HD2 LYS A  19      -3.110  10.271 -11.141  1.00  0.00           H  
ATOM    295  HD3 LYS A  19      -1.988  11.479 -10.513  1.00  0.00           H  
ATOM    296  HE2 LYS A  19      -0.348   9.349 -10.507  1.00  0.00           H  
ATOM    297  HE3 LYS A  19      -1.422   8.862 -11.818  1.00  0.00           H  
ATOM    298  HZ1 LYS A  19      -0.285  11.582 -11.730  1.00  0.00           H  
ATOM    299  HZ2 LYS A  19       0.612  10.293 -12.372  1.00  0.00           H  
ATOM    300  HZ3 LYS A  19      -0.881  10.717 -13.065  1.00  0.00           H  
ATOM    301  N   LEU A  20      -1.790   6.699  -6.402  1.00  0.00           N  
ATOM    302  CA  LEU A  20      -0.757   6.636  -5.328  1.00  0.00           C  
ATOM    303  C   LEU A  20       0.331   7.675  -5.612  1.00  0.00           C  
ATOM    304  O   LEU A  20       0.633   7.955  -6.755  1.00  0.00           O  
ATOM    305  CB  LEU A  20      -0.124   5.241  -5.300  1.00  0.00           C  
ATOM    306  CG  LEU A  20      -1.121   4.229  -4.732  1.00  0.00           C  
ATOM    307  CD1 LEU A  20      -0.403   2.903  -4.468  1.00  0.00           C  
ATOM    308  CD2 LEU A  20      -1.702   4.765  -3.421  1.00  0.00           C  
ATOM    309  H   LEU A  20      -2.152   5.873  -6.784  1.00  0.00           H  
ATOM    310  HA  LEU A  20      -1.217   6.845  -4.373  1.00  0.00           H  
ATOM    311  HB2 LEU A  20       0.151   4.951  -6.303  1.00  0.00           H  
ATOM    312  HB3 LEU A  20       0.759   5.259  -4.676  1.00  0.00           H  
ATOM    313  HG  LEU A  20      -1.918   4.071  -5.445  1.00  0.00           H  
ATOM    314 HD11 LEU A  20       0.120   2.593  -5.360  1.00  0.00           H  
ATOM    315 HD12 LEU A  20       0.306   3.030  -3.662  1.00  0.00           H  
ATOM    316 HD13 LEU A  20      -1.128   2.151  -4.196  1.00  0.00           H  
ATOM    317 HD21 LEU A  20      -0.929   5.272  -2.865  1.00  0.00           H  
ATOM    318 HD22 LEU A  20      -2.503   5.456  -3.639  1.00  0.00           H  
ATOM    319 HD23 LEU A  20      -2.087   3.943  -2.836  1.00  0.00           H  
ATOM    320  N   PRO A  21       0.892   8.214  -4.560  1.00  0.00           N  
ATOM    321  CA  PRO A  21       1.956   9.226  -4.670  1.00  0.00           C  
ATOM    322  C   PRO A  21       3.088   8.716  -5.559  1.00  0.00           C  
ATOM    323  O   PRO A  21       3.200   7.536  -5.828  1.00  0.00           O  
ATOM    324  CB  PRO A  21       2.452   9.424  -3.234  1.00  0.00           C  
ATOM    325  CG  PRO A  21       1.474   8.672  -2.295  1.00  0.00           C  
ATOM    326  CD  PRO A  21       0.516   7.859  -3.179  1.00  0.00           C  
ATOM    327  HA  PRO A  21       1.562  10.152  -5.053  1.00  0.00           H  
ATOM    328  HB2 PRO A  21       3.448   9.012  -3.134  1.00  0.00           H  
ATOM    329  HB3 PRO A  21       2.463  10.472  -2.987  1.00  0.00           H  
ATOM    330  HG2 PRO A  21       2.027   8.012  -1.643  1.00  0.00           H  
ATOM    331  HG3 PRO A  21       0.911   9.382  -1.708  1.00  0.00           H  
ATOM    332  HD2 PRO A  21       0.653   6.801  -3.008  1.00  0.00           H  
ATOM    333  HD3 PRO A  21      -0.507   8.145  -2.990  1.00  0.00           H  
ATOM    334  N   ASP A  22       3.938   9.598  -6.007  1.00  0.00           N  
ATOM    335  CA  ASP A  22       5.069   9.161  -6.865  1.00  0.00           C  
ATOM    336  C   ASP A  22       6.078   8.399  -6.007  1.00  0.00           C  
ATOM    337  O   ASP A  22       7.049   7.862  -6.503  1.00  0.00           O  
ATOM    338  CB  ASP A  22       5.744  10.387  -7.488  1.00  0.00           C  
ATOM    339  CG  ASP A  22       5.853  10.197  -9.001  1.00  0.00           C  
ATOM    340  OD1 ASP A  22       5.120   9.379  -9.531  1.00  0.00           O  
ATOM    341  OD2 ASP A  22       6.669  10.875  -9.606  1.00  0.00           O  
ATOM    342  H   ASP A  22       3.835  10.543  -5.772  1.00  0.00           H  
ATOM    343  HA  ASP A  22       4.701   8.516  -7.647  1.00  0.00           H  
ATOM    344  HB2 ASP A  22       5.154  11.268  -7.276  1.00  0.00           H  
ATOM    345  HB3 ASP A  22       6.732  10.506  -7.069  1.00  0.00           H  
ATOM    346  N   ASN A  23       5.856   8.345  -4.720  1.00  0.00           N  
ATOM    347  CA  ASN A  23       6.806   7.614  -3.835  1.00  0.00           C  
ATOM    348  C   ASN A  23       6.304   6.185  -3.610  1.00  0.00           C  
ATOM    349  O   ASN A  23       6.808   5.470  -2.767  1.00  0.00           O  
ATOM    350  CB  ASN A  23       6.912   8.333  -2.487  1.00  0.00           C  
ATOM    351  CG  ASN A  23       5.522   8.779  -2.030  1.00  0.00           C  
ATOM    352  OD1 ASN A  23       5.130   9.908  -2.253  1.00  0.00           O  
ATOM    353  ND2 ASN A  23       4.756   7.938  -1.392  1.00  0.00           N  
ATOM    354  H   ASN A  23       5.066   8.785  -4.336  1.00  0.00           H  
ATOM    355  HA  ASN A  23       7.778   7.583  -4.302  1.00  0.00           H  
ATOM    356  HB2 ASN A  23       7.333   7.660  -1.754  1.00  0.00           H  
ATOM    357  HB3 ASN A  23       7.550   9.198  -2.589  1.00  0.00           H  
ATOM    358 HD21 ASN A  23       5.073   7.028  -1.210  1.00  0.00           H  
ATOM    359 HD22 ASN A  23       3.865   8.214  -1.095  1.00  0.00           H  
ATOM    360  N   TYR A  24       5.317   5.759  -4.354  1.00  0.00           N  
ATOM    361  CA  TYR A  24       4.801   4.371  -4.166  1.00  0.00           C  
ATOM    362  C   TYR A  24       5.271   3.483  -5.316  1.00  0.00           C  
ATOM    363  O   TYR A  24       4.630   3.384  -6.343  1.00  0.00           O  
ATOM    364  CB  TYR A  24       3.271   4.376  -4.129  1.00  0.00           C  
ATOM    365  CG  TYR A  24       2.810   4.443  -2.695  1.00  0.00           C  
ATOM    366  CD1 TYR A  24       2.698   3.268  -1.941  1.00  0.00           C  
ATOM    367  CD2 TYR A  24       2.504   5.679  -2.115  1.00  0.00           C  
ATOM    368  CE1 TYR A  24       2.281   3.331  -0.607  1.00  0.00           C  
ATOM    369  CE2 TYR A  24       2.084   5.742  -0.781  1.00  0.00           C  
ATOM    370  CZ  TYR A  24       1.973   4.568  -0.027  1.00  0.00           C  
ATOM    371  OH  TYR A  24       1.561   4.633   1.288  1.00  0.00           O  
ATOM    372  H   TYR A  24       4.920   6.345  -5.030  1.00  0.00           H  
ATOM    373  HA  TYR A  24       5.177   3.978  -3.235  1.00  0.00           H  
ATOM    374  HB2 TYR A  24       2.900   5.229  -4.670  1.00  0.00           H  
ATOM    375  HB3 TYR A  24       2.899   3.470  -4.584  1.00  0.00           H  
ATOM    376  HD1 TYR A  24       2.930   2.314  -2.391  1.00  0.00           H  
ATOM    377  HD2 TYR A  24       2.588   6.583  -2.698  1.00  0.00           H  
ATOM    378  HE1 TYR A  24       2.198   2.425  -0.024  1.00  0.00           H  
ATOM    379  HE2 TYR A  24       1.847   6.695  -0.334  1.00  0.00           H  
ATOM    380  HH  TYR A  24       0.721   4.175   1.358  1.00  0.00           H  
ATOM    381  N   ILE A  25       6.377   2.818  -5.141  1.00  0.00           N  
ATOM    382  CA  ILE A  25       6.880   1.916  -6.209  1.00  0.00           C  
ATOM    383  C   ILE A  25       6.589   0.473  -5.797  1.00  0.00           C  
ATOM    384  O   ILE A  25       6.922   0.055  -4.707  1.00  0.00           O  
ATOM    385  CB  ILE A  25       8.387   2.109  -6.377  1.00  0.00           C  
ATOM    386  CG1 ILE A  25       9.090   1.818  -5.050  1.00  0.00           C  
ATOM    387  CG2 ILE A  25       8.674   3.549  -6.802  1.00  0.00           C  
ATOM    388  CD1 ILE A  25       9.957   0.566  -5.196  1.00  0.00           C  
ATOM    389  H   ILE A  25       6.868   2.900  -4.296  1.00  0.00           H  
ATOM    390  HA  ILE A  25       6.377   2.136  -7.139  1.00  0.00           H  
ATOM    391  HB  ILE A  25       8.752   1.432  -7.136  1.00  0.00           H  
ATOM    392 HG12 ILE A  25       9.713   2.658  -4.781  1.00  0.00           H  
ATOM    393 HG13 ILE A  25       8.352   1.655  -4.279  1.00  0.00           H  
ATOM    394 HG21 ILE A  25       7.976   3.844  -7.573  1.00  0.00           H  
ATOM    395 HG22 ILE A  25       8.565   4.204  -5.950  1.00  0.00           H  
ATOM    396 HG23 ILE A  25       9.681   3.619  -7.184  1.00  0.00           H  
ATOM    397 HD11 ILE A  25       9.409  -0.189  -5.741  1.00  0.00           H  
ATOM    398 HD12 ILE A  25      10.860   0.813  -5.734  1.00  0.00           H  
ATOM    399 HD13 ILE A  25      10.212   0.188  -4.217  1.00  0.00           H  
ATOM    400  N   THR A  26       5.961  -0.287  -6.650  1.00  0.00           N  
ATOM    401  CA  THR A  26       5.644  -1.696  -6.287  1.00  0.00           C  
ATOM    402  C   THR A  26       6.897  -2.376  -5.733  1.00  0.00           C  
ATOM    403  O   THR A  26       7.955  -1.784  -5.657  1.00  0.00           O  
ATOM    404  CB  THR A  26       5.153  -2.452  -7.520  1.00  0.00           C  
ATOM    405  OG1 THR A  26       6.192  -2.505  -8.488  1.00  0.00           O  
ATOM    406  CG2 THR A  26       3.934  -1.742  -8.113  1.00  0.00           C  
ATOM    407  H   THR A  26       5.691   0.070  -7.521  1.00  0.00           H  
ATOM    408  HA  THR A  26       4.871  -1.704  -5.532  1.00  0.00           H  
ATOM    409  HB  THR A  26       4.876  -3.451  -7.233  1.00  0.00           H  
ATOM    410  HG1 THR A  26       5.809  -2.796  -9.319  1.00  0.00           H  
ATOM    411 HG21 THR A  26       4.155  -0.693  -8.244  1.00  0.00           H  
ATOM    412 HG22 THR A  26       3.693  -2.182  -9.070  1.00  0.00           H  
ATOM    413 HG23 THR A  26       3.093  -1.854  -7.445  1.00  0.00           H  
ATOM    414  N   LYS A  27       6.791  -3.618  -5.343  1.00  0.00           N  
ATOM    415  CA  LYS A  27       7.989  -4.318  -4.789  1.00  0.00           C  
ATOM    416  C   LYS A  27       8.992  -4.580  -5.910  1.00  0.00           C  
ATOM    417  O   LYS A  27      10.165  -4.303  -5.776  1.00  0.00           O  
ATOM    418  CB  LYS A  27       7.616  -5.658  -4.138  1.00  0.00           C  
ATOM    419  CG  LYS A  27       6.105  -5.764  -3.921  1.00  0.00           C  
ATOM    420  CD  LYS A  27       5.454  -6.360  -5.172  1.00  0.00           C  
ATOM    421  CE  LYS A  27       5.817  -7.842  -5.278  1.00  0.00           C  
ATOM    422  NZ  LYS A  27       4.580  -8.665  -5.166  1.00  0.00           N  
ATOM    423  H   LYS A  27       5.931  -4.078  -5.416  1.00  0.00           H  
ATOM    424  HA  LYS A  27       8.453  -3.683  -4.048  1.00  0.00           H  
ATOM    425  HB2 LYS A  27       7.943  -6.467  -4.774  1.00  0.00           H  
ATOM    426  HB3 LYS A  27       8.118  -5.731  -3.187  1.00  0.00           H  
ATOM    427  HG2 LYS A  27       5.908  -6.406  -3.073  1.00  0.00           H  
ATOM    428  HG3 LYS A  27       5.694  -4.786  -3.735  1.00  0.00           H  
ATOM    429  HD2 LYS A  27       4.381  -6.253  -5.106  1.00  0.00           H  
ATOM    430  HD3 LYS A  27       5.815  -5.840  -6.047  1.00  0.00           H  
ATOM    431  HE2 LYS A  27       6.288  -8.031  -6.231  1.00  0.00           H  
ATOM    432  HE3 LYS A  27       6.497  -8.105  -4.482  1.00  0.00           H  
ATOM    433  HZ1 LYS A  27       3.819  -8.226  -5.724  1.00  0.00           H  
ATOM    434  HZ2 LYS A  27       4.764  -9.622  -5.529  1.00  0.00           H  
ATOM    435  HZ3 LYS A  27       4.291  -8.721  -4.167  1.00  0.00           H  
ATOM    436  N   SER A  28       8.547  -5.112  -7.014  1.00  0.00           N  
ATOM    437  CA  SER A  28       9.494  -5.383  -8.130  1.00  0.00           C  
ATOM    438  C   SER A  28      10.247  -4.095  -8.450  1.00  0.00           C  
ATOM    439  O   SER A  28      11.426  -4.104  -8.754  1.00  0.00           O  
ATOM    440  CB  SER A  28       8.715  -5.845  -9.363  1.00  0.00           C  
ATOM    441  OG  SER A  28       9.477  -5.564 -10.530  1.00  0.00           O  
ATOM    442  H   SER A  28       7.597  -5.329  -7.108  1.00  0.00           H  
ATOM    443  HA  SER A  28      10.194  -6.149  -7.834  1.00  0.00           H  
ATOM    444  HB2 SER A  28       8.538  -6.905  -9.303  1.00  0.00           H  
ATOM    445  HB3 SER A  28       7.767  -5.324  -9.405  1.00  0.00           H  
ATOM    446  HG  SER A  28      10.337  -5.980 -10.432  1.00  0.00           H  
ATOM    447  N   GLU A  29       9.574  -2.982  -8.368  1.00  0.00           N  
ATOM    448  CA  GLU A  29      10.245  -1.688  -8.654  1.00  0.00           C  
ATOM    449  C   GLU A  29      11.404  -1.506  -7.678  1.00  0.00           C  
ATOM    450  O   GLU A  29      12.468  -1.050  -8.046  1.00  0.00           O  
ATOM    451  CB  GLU A  29       9.245  -0.543  -8.489  1.00  0.00           C  
ATOM    452  CG  GLU A  29       8.471  -0.350  -9.794  1.00  0.00           C  
ATOM    453  CD  GLU A  29       7.746   0.995  -9.763  1.00  0.00           C  
ATOM    454  OE1 GLU A  29       8.408   2.006  -9.932  1.00  0.00           O  
ATOM    455  OE2 GLU A  29       6.541   0.992  -9.571  1.00  0.00           O  
ATOM    456  H   GLU A  29       8.628  -3.000  -8.111  1.00  0.00           H  
ATOM    457  HA  GLU A  29      10.626  -1.696  -9.665  1.00  0.00           H  
ATOM    458  HB2 GLU A  29       8.555  -0.780  -7.692  1.00  0.00           H  
ATOM    459  HB3 GLU A  29       9.777   0.365  -8.251  1.00  0.00           H  
ATOM    460  HG2 GLU A  29       9.160  -0.371 -10.627  1.00  0.00           H  
ATOM    461  HG3 GLU A  29       7.749  -1.144  -9.905  1.00  0.00           H  
ATOM    462  N   ALA A  30      11.218  -1.872  -6.436  1.00  0.00           N  
ATOM    463  CA  ALA A  30      12.327  -1.727  -5.455  1.00  0.00           C  
ATOM    464  C   ALA A  30      13.412  -2.742  -5.803  1.00  0.00           C  
ATOM    465  O   ALA A  30      14.588  -2.502  -5.622  1.00  0.00           O  
ATOM    466  CB  ALA A  30      11.806  -1.992  -4.041  1.00  0.00           C  
ATOM    467  H   ALA A  30      10.355  -2.252  -6.156  1.00  0.00           H  
ATOM    468  HA  ALA A  30      12.737  -0.729  -5.514  1.00  0.00           H  
ATOM    469  HB1 ALA A  30      10.823  -1.561  -3.932  1.00  0.00           H  
ATOM    470  HB2 ALA A  30      11.753  -3.058  -3.873  1.00  0.00           H  
ATOM    471  HB3 ALA A  30      12.476  -1.547  -3.321  1.00  0.00           H  
ATOM    472  N   GLN A  31      13.019  -3.875  -6.321  1.00  0.00           N  
ATOM    473  CA  GLN A  31      14.020  -4.904  -6.703  1.00  0.00           C  
ATOM    474  C   GLN A  31      14.857  -4.352  -7.853  1.00  0.00           C  
ATOM    475  O   GLN A  31      16.020  -4.674  -8.001  1.00  0.00           O  
ATOM    476  CB  GLN A  31      13.301  -6.178  -7.152  1.00  0.00           C  
ATOM    477  CG  GLN A  31      13.025  -7.064  -5.936  1.00  0.00           C  
ATOM    478  CD  GLN A  31      13.231  -8.533  -6.315  1.00  0.00           C  
ATOM    479  OE1 GLN A  31      12.280  -9.252  -6.544  1.00  0.00           O  
ATOM    480  NE2 GLN A  31      14.444  -9.010  -6.391  1.00  0.00           N  
ATOM    481  H   GLN A  31      12.067  -4.039  -6.468  1.00  0.00           H  
ATOM    482  HA  GLN A  31      14.658  -5.122  -5.860  1.00  0.00           H  
ATOM    483  HB2 GLN A  31      12.367  -5.916  -7.628  1.00  0.00           H  
ATOM    484  HB3 GLN A  31      13.923  -6.715  -7.852  1.00  0.00           H  
ATOM    485  HG2 GLN A  31      13.700  -6.799  -5.136  1.00  0.00           H  
ATOM    486  HG3 GLN A  31      12.006  -6.919  -5.610  1.00  0.00           H  
ATOM    487 HE21 GLN A  31      15.212  -8.428  -6.206  1.00  0.00           H  
ATOM    488 HE22 GLN A  31      14.587  -9.948  -6.633  1.00  0.00           H  
ATOM    489  N   ALA A  32      14.272  -3.518  -8.669  1.00  0.00           N  
ATOM    490  CA  ALA A  32      15.029  -2.939  -9.805  1.00  0.00           C  
ATOM    491  C   ALA A  32      16.193  -2.112  -9.268  1.00  0.00           C  
ATOM    492  O   ALA A  32      17.255  -2.048  -9.854  1.00  0.00           O  
ATOM    493  CB  ALA A  32      14.105  -2.048 -10.639  1.00  0.00           C  
ATOM    494  H   ALA A  32      13.333  -3.274  -8.535  1.00  0.00           H  
ATOM    495  HA  ALA A  32      15.406  -3.729 -10.406  1.00  0.00           H  
ATOM    496  HB1 ALA A  32      13.367  -1.592  -9.996  1.00  0.00           H  
ATOM    497  HB2 ALA A  32      14.689  -1.278 -11.122  1.00  0.00           H  
ATOM    498  HB3 ALA A  32      13.610  -2.648 -11.389  1.00  0.00           H  
ATOM    499  N   LEU A  33      15.990  -1.480  -8.154  1.00  0.00           N  
ATOM    500  CA  LEU A  33      17.066  -0.645  -7.550  1.00  0.00           C  
ATOM    501  C   LEU A  33      18.047  -1.531  -6.786  1.00  0.00           C  
ATOM    502  O   LEU A  33      19.107  -1.099  -6.378  1.00  0.00           O  
ATOM    503  CB  LEU A  33      16.431   0.361  -6.601  1.00  0.00           C  
ATOM    504  CG  LEU A  33      15.456   1.221  -7.396  1.00  0.00           C  
ATOM    505  CD1 LEU A  33      14.026   0.769  -7.107  1.00  0.00           C  
ATOM    506  CD2 LEU A  33      15.639   2.682  -6.995  1.00  0.00           C  
ATOM    507  H   LEU A  33      15.121  -1.556  -7.711  1.00  0.00           H  
ATOM    508  HA  LEU A  33      17.590  -0.114  -8.328  1.00  0.00           H  
ATOM    509  HB2 LEU A  33      15.900  -0.164  -5.818  1.00  0.00           H  
ATOM    510  HB3 LEU A  33      17.195   0.986  -6.167  1.00  0.00           H  
ATOM    511  HG  LEU A  33      15.660   1.109  -8.451  1.00  0.00           H  
ATOM    512 HD11 LEU A  33      14.024  -0.289  -6.882  1.00  0.00           H  
ATOM    513 HD12 LEU A  33      13.636   1.318  -6.263  1.00  0.00           H  
ATOM    514 HD13 LEU A  33      13.408   0.952  -7.974  1.00  0.00           H  
ATOM    515 HD21 LEU A  33      16.654   2.982  -7.209  1.00  0.00           H  
ATOM    516 HD22 LEU A  33      14.954   3.299  -7.557  1.00  0.00           H  
ATOM    517 HD23 LEU A  33      15.444   2.794  -5.939  1.00  0.00           H  
ATOM    518  N   GLY A  34      17.696  -2.768  -6.585  1.00  0.00           N  
ATOM    519  CA  GLY A  34      18.599  -3.692  -5.844  1.00  0.00           C  
ATOM    520  C   GLY A  34      18.035  -3.934  -4.443  1.00  0.00           C  
ATOM    521  O   GLY A  34      18.711  -3.745  -3.451  1.00  0.00           O  
ATOM    522  H   GLY A  34      16.836  -3.087  -6.922  1.00  0.00           H  
ATOM    523  HA2 GLY A  34      18.666  -4.632  -6.375  1.00  0.00           H  
ATOM    524  HA3 GLY A  34      19.581  -3.251  -5.763  1.00  0.00           H  
ATOM    525  N   TRP A  35      16.801  -4.348  -4.353  1.00  0.00           N  
ATOM    526  CA  TRP A  35      16.194  -4.597  -3.015  1.00  0.00           C  
ATOM    527  C   TRP A  35      16.014  -6.104  -2.806  1.00  0.00           C  
ATOM    528  O   TRP A  35      15.548  -6.814  -3.676  1.00  0.00           O  
ATOM    529  CB  TRP A  35      14.835  -3.878  -2.932  1.00  0.00           C  
ATOM    530  CG  TRP A  35      13.882  -4.635  -2.051  1.00  0.00           C  
ATOM    531  CD1 TRP A  35      14.047  -4.865  -0.727  1.00  0.00           C  
ATOM    532  CD2 TRP A  35      12.627  -5.270  -2.422  1.00  0.00           C  
ATOM    533  NE1 TRP A  35      12.964  -5.596  -0.264  1.00  0.00           N  
ATOM    534  CE2 TRP A  35      12.062  -5.869  -1.274  1.00  0.00           C  
ATOM    535  CE3 TRP A  35      11.934  -5.377  -3.634  1.00  0.00           C  
ATOM    536  CZ2 TRP A  35      10.845  -6.552  -1.332  1.00  0.00           C  
ATOM    537  CZ3 TRP A  35      10.710  -6.063  -3.698  1.00  0.00           C  
ATOM    538  CH2 TRP A  35      10.167  -6.649  -2.547  1.00  0.00           C  
ATOM    539  H   TRP A  35      16.273  -4.491  -5.165  1.00  0.00           H  
ATOM    540  HA  TRP A  35      16.846  -4.209  -2.252  1.00  0.00           H  
ATOM    541  HB2 TRP A  35      14.982  -2.888  -2.526  1.00  0.00           H  
ATOM    542  HB3 TRP A  35      14.416  -3.796  -3.925  1.00  0.00           H  
ATOM    543  HD1 TRP A  35      14.882  -4.531  -0.130  1.00  0.00           H  
ATOM    544  HE1 TRP A  35      12.835  -5.893   0.660  1.00  0.00           H  
ATOM    545  HE3 TRP A  35      12.349  -4.932  -4.523  1.00  0.00           H  
ATOM    546  HZ2 TRP A  35      10.431  -7.007  -0.446  1.00  0.00           H  
ATOM    547  HZ3 TRP A  35      10.183  -6.138  -4.638  1.00  0.00           H  
ATOM    548  HH2 TRP A  35       9.225  -7.175  -2.600  1.00  0.00           H  
ATOM    549  N   VAL A  36      16.355  -6.586  -1.645  1.00  0.00           N  
ATOM    550  CA  VAL A  36      16.179  -8.034  -1.361  1.00  0.00           C  
ATOM    551  C   VAL A  36      14.782  -8.233  -0.775  1.00  0.00           C  
ATOM    552  O   VAL A  36      14.392  -7.557   0.156  1.00  0.00           O  
ATOM    553  CB  VAL A  36      17.232  -8.495  -0.350  1.00  0.00           C  
ATOM    554  CG1 VAL A  36      17.277 -10.023  -0.321  1.00  0.00           C  
ATOM    555  CG2 VAL A  36      18.603  -7.953  -0.762  1.00  0.00           C  
ATOM    556  H   VAL A  36      16.709  -5.990  -0.952  1.00  0.00           H  
ATOM    557  HA  VAL A  36      16.275  -8.601  -2.276  1.00  0.00           H  
ATOM    558  HB  VAL A  36      16.974  -8.123   0.630  1.00  0.00           H  
ATOM    559 HG11 VAL A  36      16.569 -10.418  -1.035  1.00  0.00           H  
ATOM    560 HG12 VAL A  36      18.271 -10.359  -0.575  1.00  0.00           H  
ATOM    561 HG13 VAL A  36      17.020 -10.371   0.669  1.00  0.00           H  
ATOM    562 HG21 VAL A  36      18.501  -6.931  -1.095  1.00  0.00           H  
ATOM    563 HG22 VAL A  36      19.272  -7.990   0.085  1.00  0.00           H  
ATOM    564 HG23 VAL A  36      19.002  -8.556  -1.563  1.00  0.00           H  
ATOM    565  N   ALA A  37      14.014  -9.135  -1.317  1.00  0.00           N  
ATOM    566  CA  ALA A  37      12.638  -9.338  -0.788  1.00  0.00           C  
ATOM    567  C   ALA A  37      12.692  -9.763   0.681  1.00  0.00           C  
ATOM    568  O   ALA A  37      11.688  -9.779   1.364  1.00  0.00           O  
ATOM    569  CB  ALA A  37      11.915 -10.403  -1.607  1.00  0.00           C  
ATOM    570  H   ALA A  37      14.334  -9.663  -2.078  1.00  0.00           H  
ATOM    571  HA  ALA A  37      12.097  -8.409  -0.865  1.00  0.00           H  
ATOM    572  HB1 ALA A  37      12.460 -10.586  -2.521  1.00  0.00           H  
ATOM    573  HB2 ALA A  37      11.851 -11.316  -1.035  1.00  0.00           H  
ATOM    574  HB3 ALA A  37      10.920 -10.053  -1.843  1.00  0.00           H  
ATOM    575  N   SER A  38      13.849 -10.098   1.182  1.00  0.00           N  
ATOM    576  CA  SER A  38      13.944 -10.506   2.612  1.00  0.00           C  
ATOM    577  C   SER A  38      13.151  -9.517   3.470  1.00  0.00           C  
ATOM    578  O   SER A  38      12.695  -9.844   4.548  1.00  0.00           O  
ATOM    579  CB  SER A  38      15.410 -10.498   3.048  1.00  0.00           C  
ATOM    580  OG  SER A  38      15.834 -11.832   3.294  1.00  0.00           O  
ATOM    581  H   SER A  38      14.653 -10.077   0.624  1.00  0.00           H  
ATOM    582  HA  SER A  38      13.537 -11.498   2.734  1.00  0.00           H  
ATOM    583  HB2 SER A  38      16.017 -10.071   2.268  1.00  0.00           H  
ATOM    584  HB3 SER A  38      15.513  -9.903   3.947  1.00  0.00           H  
ATOM    585  HG  SER A  38      16.586 -11.798   3.890  1.00  0.00           H  
ATOM    586  N   LYS A  39      12.985  -8.309   2.999  1.00  0.00           N  
ATOM    587  CA  LYS A  39      12.221  -7.294   3.779  1.00  0.00           C  
ATOM    588  C   LYS A  39      13.056  -6.830   4.973  1.00  0.00           C  
ATOM    589  O   LYS A  39      12.527  -6.467   6.002  1.00  0.00           O  
ATOM    590  CB  LYS A  39      10.913  -7.907   4.287  1.00  0.00           C  
ATOM    591  CG  LYS A  39      10.229  -8.671   3.153  1.00  0.00           C  
ATOM    592  CD  LYS A  39       8.714  -8.650   3.365  1.00  0.00           C  
ATOM    593  CE  LYS A  39       8.193 -10.085   3.462  1.00  0.00           C  
ATOM    594  NZ  LYS A  39       6.866 -10.086   4.140  1.00  0.00           N  
ATOM    595  H   LYS A  39      13.364  -8.069   2.128  1.00  0.00           H  
ATOM    596  HA  LYS A  39      11.998  -6.448   3.146  1.00  0.00           H  
ATOM    597  HB2 LYS A  39      11.125  -8.583   5.102  1.00  0.00           H  
ATOM    598  HB3 LYS A  39      10.259  -7.122   4.634  1.00  0.00           H  
ATOM    599  HG2 LYS A  39      10.468  -8.205   2.209  1.00  0.00           H  
ATOM    600  HG3 LYS A  39      10.575  -9.693   3.148  1.00  0.00           H  
ATOM    601  HD2 LYS A  39       8.487  -8.120   4.280  1.00  0.00           H  
ATOM    602  HD3 LYS A  39       8.242  -8.151   2.533  1.00  0.00           H  
ATOM    603  HE2 LYS A  39       8.089 -10.497   2.469  1.00  0.00           H  
ATOM    604  HE3 LYS A  39       8.888 -10.683   4.030  1.00  0.00           H  
ATOM    605  HZ1 LYS A  39       6.782  -9.239   4.738  1.00  0.00           H  
ATOM    606  HZ2 LYS A  39       6.110 -10.084   3.426  1.00  0.00           H  
ATOM    607  HZ3 LYS A  39       6.778 -10.938   4.730  1.00  0.00           H  
ATOM    608  N   GLY A  40      14.354  -6.840   4.849  1.00  0.00           N  
ATOM    609  CA  GLY A  40      15.207  -6.400   5.988  1.00  0.00           C  
ATOM    610  C   GLY A  40      16.201  -5.337   5.518  1.00  0.00           C  
ATOM    611  O   GLY A  40      17.104  -4.960   6.239  1.00  0.00           O  
ATOM    612  H   GLY A  40      14.766  -7.138   4.011  1.00  0.00           H  
ATOM    613  HA2 GLY A  40      14.579  -5.989   6.767  1.00  0.00           H  
ATOM    614  HA3 GLY A  40      15.750  -7.248   6.377  1.00  0.00           H  
ATOM    615  N   ASN A  41      16.051  -4.847   4.316  1.00  0.00           N  
ATOM    616  CA  ASN A  41      17.000  -3.810   3.819  1.00  0.00           C  
ATOM    617  C   ASN A  41      16.360  -3.021   2.672  1.00  0.00           C  
ATOM    618  O   ASN A  41      17.028  -2.609   1.745  1.00  0.00           O  
ATOM    619  CB  ASN A  41      18.283  -4.484   3.328  1.00  0.00           C  
ATOM    620  CG  ASN A  41      17.989  -5.303   2.069  1.00  0.00           C  
ATOM    621  OD1 ASN A  41      17.535  -6.426   2.154  1.00  0.00           O  
ATOM    622  ND2 ASN A  41      18.231  -4.784   0.897  1.00  0.00           N  
ATOM    623  H   ASN A  41      15.319  -5.160   3.745  1.00  0.00           H  
ATOM    624  HA  ASN A  41      17.239  -3.133   4.626  1.00  0.00           H  
ATOM    625  HB2 ASN A  41      19.021  -3.728   3.101  1.00  0.00           H  
ATOM    626  HB3 ASN A  41      18.664  -5.137   4.098  1.00  0.00           H  
ATOM    627 HD21 ASN A  41      18.595  -3.879   0.827  1.00  0.00           H  
ATOM    628 HD22 ASN A  41      18.054  -5.302   0.088  1.00  0.00           H  
ATOM    629  N   LEU A  42      15.074  -2.796   2.734  1.00  0.00           N  
ATOM    630  CA  LEU A  42      14.400  -2.020   1.652  1.00  0.00           C  
ATOM    631  C   LEU A  42      14.899  -0.582   1.691  1.00  0.00           C  
ATOM    632  O   LEU A  42      15.519  -0.095   0.769  1.00  0.00           O  
ATOM    633  CB  LEU A  42      12.889  -2.017   1.891  1.00  0.00           C  
ATOM    634  CG  LEU A  42      12.164  -1.342   0.716  1.00  0.00           C  
ATOM    635  CD1 LEU A  42      12.829  -1.720  -0.610  1.00  0.00           C  
ATOM    636  CD2 LEU A  42      10.703  -1.798   0.692  1.00  0.00           C  
ATOM    637  H   LEU A  42      14.555  -3.128   3.494  1.00  0.00           H  
ATOM    638  HA  LEU A  42      14.619  -2.460   0.691  1.00  0.00           H  
ATOM    639  HB2 LEU A  42      12.544  -3.030   1.997  1.00  0.00           H  
ATOM    640  HB3 LEU A  42      12.675  -1.473   2.799  1.00  0.00           H  
ATOM    641  HG  LEU A  42      12.202  -0.269   0.843  1.00  0.00           H  
ATOM    642 HD11 LEU A  42      13.004  -2.785  -0.633  1.00  0.00           H  
ATOM    643 HD12 LEU A  42      12.181  -1.443  -1.428  1.00  0.00           H  
ATOM    644 HD13 LEU A  42      13.769  -1.197  -0.703  1.00  0.00           H  
ATOM    645 HD21 LEU A  42      10.606  -2.725   1.238  1.00  0.00           H  
ATOM    646 HD22 LEU A  42      10.082  -1.043   1.150  1.00  0.00           H  
ATOM    647 HD23 LEU A  42      10.393  -1.948  -0.332  1.00  0.00           H  
ATOM    648  N   ALA A  43      14.625   0.095   2.766  1.00  0.00           N  
ATOM    649  CA  ALA A  43      15.069   1.513   2.903  1.00  0.00           C  
ATOM    650  C   ALA A  43      16.597   1.602   2.787  1.00  0.00           C  
ATOM    651  O   ALA A  43      17.155   2.677   2.686  1.00  0.00           O  
ATOM    652  CB  ALA A  43      14.632   2.050   4.266  1.00  0.00           C  
ATOM    653  H   ALA A  43      14.118  -0.334   3.489  1.00  0.00           H  
ATOM    654  HA  ALA A  43      14.616   2.107   2.123  1.00  0.00           H  
ATOM    655  HB1 ALA A  43      13.699   1.586   4.554  1.00  0.00           H  
ATOM    656  HB2 ALA A  43      15.388   1.823   5.002  1.00  0.00           H  
ATOM    657  HB3 ALA A  43      14.499   3.120   4.206  1.00  0.00           H  
ATOM    658  N   ASP A  44      17.282   0.489   2.805  1.00  0.00           N  
ATOM    659  CA  ASP A  44      18.769   0.528   2.700  1.00  0.00           C  
ATOM    660  C   ASP A  44      19.179   0.739   1.240  1.00  0.00           C  
ATOM    661  O   ASP A  44      20.154   1.403   0.952  1.00  0.00           O  
ATOM    662  CB  ASP A  44      19.348  -0.797   3.203  1.00  0.00           C  
ATOM    663  CG  ASP A  44      19.485  -0.748   4.724  1.00  0.00           C  
ATOM    664  OD1 ASP A  44      18.464  -0.742   5.392  1.00  0.00           O  
ATOM    665  OD2 ASP A  44      20.610  -0.720   5.199  1.00  0.00           O  
ATOM    666  H   ASP A  44      16.824  -0.371   2.894  1.00  0.00           H  
ATOM    667  HA  ASP A  44      19.151   1.339   3.303  1.00  0.00           H  
ATOM    668  HB2 ASP A  44      18.689  -1.607   2.923  1.00  0.00           H  
ATOM    669  HB3 ASP A  44      20.321  -0.955   2.760  1.00  0.00           H  
ATOM    670  N   VAL A  45      18.443   0.184   0.316  1.00  0.00           N  
ATOM    671  CA  VAL A  45      18.798   0.364  -1.122  1.00  0.00           C  
ATOM    672  C   VAL A  45      17.936   1.477  -1.720  1.00  0.00           C  
ATOM    673  O   VAL A  45      18.429   2.371  -2.378  1.00  0.00           O  
ATOM    674  CB  VAL A  45      18.552  -0.941  -1.883  1.00  0.00           C  
ATOM    675  CG1 VAL A  45      19.418  -2.052  -1.288  1.00  0.00           C  
ATOM    676  CG2 VAL A  45      17.076  -1.334  -1.770  1.00  0.00           C  
ATOM    677  H   VAL A  45      17.658  -0.346   0.566  1.00  0.00           H  
ATOM    678  HA  VAL A  45      19.840   0.634  -1.202  1.00  0.00           H  
ATOM    679  HB  VAL A  45      18.810  -0.805  -2.923  1.00  0.00           H  
ATOM    680 HG11 VAL A  45      20.040  -1.642  -0.506  1.00  0.00           H  
ATOM    681 HG12 VAL A  45      18.782  -2.822  -0.875  1.00  0.00           H  
ATOM    682 HG13 VAL A  45      20.041  -2.475  -2.061  1.00  0.00           H  
ATOM    683 HG21 VAL A  45      16.788  -1.358  -0.729  1.00  0.00           H  
ATOM    684 HG22 VAL A  45      16.470  -0.610  -2.293  1.00  0.00           H  
ATOM    685 HG23 VAL A  45      16.928  -2.310  -2.206  1.00  0.00           H  
ATOM    686  N   ALA A  46      16.652   1.432  -1.492  1.00  0.00           N  
ATOM    687  CA  ALA A  46      15.757   2.487  -2.041  1.00  0.00           C  
ATOM    688  C   ALA A  46      15.092   3.239  -0.882  1.00  0.00           C  
ATOM    689  O   ALA A  46      13.938   3.013  -0.581  1.00  0.00           O  
ATOM    690  CB  ALA A  46      14.679   1.838  -2.912  1.00  0.00           C  
ATOM    691  H   ALA A  46      16.277   0.704  -0.957  1.00  0.00           H  
ATOM    692  HA  ALA A  46      16.336   3.178  -2.636  1.00  0.00           H  
ATOM    693  HB1 ALA A  46      15.082   0.956  -3.387  1.00  0.00           H  
ATOM    694  HB2 ALA A  46      13.836   1.561  -2.296  1.00  0.00           H  
ATOM    695  HB3 ALA A  46      14.356   2.539  -3.667  1.00  0.00           H  
ATOM    696  N   PRO A  47      15.848   4.113  -0.264  1.00  0.00           N  
ATOM    697  CA  PRO A  47      15.357   4.913   0.872  1.00  0.00           C  
ATOM    698  C   PRO A  47      14.166   5.774   0.441  1.00  0.00           C  
ATOM    699  O   PRO A  47      14.010   6.100  -0.719  1.00  0.00           O  
ATOM    700  CB  PRO A  47      16.546   5.797   1.273  1.00  0.00           C  
ATOM    701  CG  PRO A  47      17.723   5.465   0.321  1.00  0.00           C  
ATOM    702  CD  PRO A  47      17.247   4.372  -0.648  1.00  0.00           C  
ATOM    703  HA  PRO A  47      15.082   4.273   1.694  1.00  0.00           H  
ATOM    704  HB2 PRO A  47      16.276   6.840   1.177  1.00  0.00           H  
ATOM    705  HB3 PRO A  47      16.835   5.584   2.291  1.00  0.00           H  
ATOM    706  HG2 PRO A  47      18.007   6.350  -0.233  1.00  0.00           H  
ATOM    707  HG3 PRO A  47      18.565   5.102   0.889  1.00  0.00           H  
ATOM    708  HD2 PRO A  47      17.301   4.724  -1.669  1.00  0.00           H  
ATOM    709  HD3 PRO A  47      17.837   3.478  -0.524  1.00  0.00           H  
ATOM    710  N   GLY A  48      13.324   6.144   1.367  1.00  0.00           N  
ATOM    711  CA  GLY A  48      12.145   6.984   1.012  1.00  0.00           C  
ATOM    712  C   GLY A  48      11.362   6.312  -0.117  1.00  0.00           C  
ATOM    713  O   GLY A  48      11.254   6.837  -1.207  1.00  0.00           O  
ATOM    714  H   GLY A  48      13.468   5.870   2.298  1.00  0.00           H  
ATOM    715  HA2 GLY A  48      11.508   7.094   1.879  1.00  0.00           H  
ATOM    716  HA3 GLY A  48      12.480   7.955   0.684  1.00  0.00           H  
ATOM    717  N   LYS A  49      10.816   5.154   0.135  1.00  0.00           N  
ATOM    718  CA  LYS A  49      10.042   4.451  -0.926  1.00  0.00           C  
ATOM    719  C   LYS A  49       8.805   3.795  -0.308  1.00  0.00           C  
ATOM    720  O   LYS A  49       8.775   3.487   0.867  1.00  0.00           O  
ATOM    721  CB  LYS A  49      10.920   3.378  -1.572  1.00  0.00           C  
ATOM    722  CG  LYS A  49      11.372   3.852  -2.954  1.00  0.00           C  
ATOM    723  CD  LYS A  49      12.727   4.554  -2.838  1.00  0.00           C  
ATOM    724  CE  LYS A  49      13.166   5.045  -4.218  1.00  0.00           C  
ATOM    725  NZ  LYS A  49      13.817   6.379  -4.088  1.00  0.00           N  
ATOM    726  H   LYS A  49      10.915   4.747   1.020  1.00  0.00           H  
ATOM    727  HA  LYS A  49       9.733   5.162  -1.678  1.00  0.00           H  
ATOM    728  HB2 LYS A  49      11.786   3.200  -0.950  1.00  0.00           H  
ATOM    729  HB3 LYS A  49      10.357   2.463  -1.674  1.00  0.00           H  
ATOM    730  HG2 LYS A  49      11.461   3.002  -3.615  1.00  0.00           H  
ATOM    731  HG3 LYS A  49      10.644   4.544  -3.352  1.00  0.00           H  
ATOM    732  HD2 LYS A  49      12.640   5.396  -2.166  1.00  0.00           H  
ATOM    733  HD3 LYS A  49      13.460   3.861  -2.453  1.00  0.00           H  
ATOM    734  HE2 LYS A  49      13.868   4.342  -4.643  1.00  0.00           H  
ATOM    735  HE3 LYS A  49      12.304   5.126  -4.863  1.00  0.00           H  
ATOM    736  HZ1 LYS A  49      13.639   6.761  -3.138  1.00  0.00           H  
ATOM    737  HZ2 LYS A  49      14.842   6.279  -4.238  1.00  0.00           H  
ATOM    738  HZ3 LYS A  49      13.423   7.027  -4.800  1.00  0.00           H  
ATOM    739  N   SER A  50       7.784   3.579  -1.091  1.00  0.00           N  
ATOM    740  CA  SER A  50       6.549   2.943  -0.552  1.00  0.00           C  
ATOM    741  C   SER A  50       6.084   1.845  -1.509  1.00  0.00           C  
ATOM    742  O   SER A  50       5.850   2.085  -2.674  1.00  0.00           O  
ATOM    743  CB  SER A  50       5.452   4.000  -0.415  1.00  0.00           C  
ATOM    744  OG  SER A  50       5.907   5.041   0.440  1.00  0.00           O  
ATOM    745  H   SER A  50       7.829   3.835  -2.036  1.00  0.00           H  
ATOM    746  HA  SER A  50       6.755   2.513   0.417  1.00  0.00           H  
ATOM    747  HB2 SER A  50       5.223   4.412  -1.383  1.00  0.00           H  
ATOM    748  HB3 SER A  50       4.563   3.543  -0.001  1.00  0.00           H  
ATOM    749  HG  SER A  50       6.234   4.640   1.248  1.00  0.00           H  
ATOM    750  N   ILE A  51       5.945   0.640  -1.030  1.00  0.00           N  
ATOM    751  CA  ILE A  51       5.492  -0.464  -1.921  1.00  0.00           C  
ATOM    752  C   ILE A  51       3.968  -0.402  -2.057  1.00  0.00           C  
ATOM    753  O   ILE A  51       3.243  -0.754  -1.148  1.00  0.00           O  
ATOM    754  CB  ILE A  51       5.895  -1.812  -1.316  1.00  0.00           C  
ATOM    755  CG1 ILE A  51       7.340  -1.737  -0.811  1.00  0.00           C  
ATOM    756  CG2 ILE A  51       5.781  -2.903  -2.382  1.00  0.00           C  
ATOM    757  CD1 ILE A  51       8.308  -1.777  -1.997  1.00  0.00           C  
ATOM    758  H   ILE A  51       6.137   0.462  -0.085  1.00  0.00           H  
ATOM    759  HA  ILE A  51       5.946  -0.354  -2.894  1.00  0.00           H  
ATOM    760  HB  ILE A  51       5.236  -2.045  -0.493  1.00  0.00           H  
ATOM    761 HG12 ILE A  51       7.483  -0.818  -0.262  1.00  0.00           H  
ATOM    762 HG13 ILE A  51       7.537  -2.577  -0.162  1.00  0.00           H  
ATOM    763 HG21 ILE A  51       5.698  -2.446  -3.357  1.00  0.00           H  
ATOM    764 HG22 ILE A  51       6.661  -3.529  -2.352  1.00  0.00           H  
ATOM    765 HG23 ILE A  51       4.904  -3.504  -2.190  1.00  0.00           H  
ATOM    766 HD11 ILE A  51       7.786  -1.489  -2.897  1.00  0.00           H  
ATOM    767 HD12 ILE A  51       9.124  -1.093  -1.820  1.00  0.00           H  
ATOM    768 HD13 ILE A  51       8.696  -2.780  -2.110  1.00  0.00           H  
ATOM    769  N   GLY A  52       3.472   0.046  -3.179  1.00  0.00           N  
ATOM    770  CA  GLY A  52       1.994   0.129  -3.347  1.00  0.00           C  
ATOM    771  C   GLY A  52       1.629  -0.043  -4.820  1.00  0.00           C  
ATOM    772  O   GLY A  52       2.485  -0.090  -5.682  1.00  0.00           O  
ATOM    773  H   GLY A  52       4.067   0.331  -3.908  1.00  0.00           H  
ATOM    774  HA2 GLY A  52       1.523  -0.651  -2.765  1.00  0.00           H  
ATOM    775  HA3 GLY A  52       1.646   1.092  -3.004  1.00  0.00           H  
ATOM    776  N   GLY A  53       0.363  -0.139  -5.114  1.00  0.00           N  
ATOM    777  CA  GLY A  53      -0.062  -0.309  -6.533  1.00  0.00           C  
ATOM    778  C   GLY A  53      -0.156  -1.799  -6.861  1.00  0.00           C  
ATOM    779  O   GLY A  53      -0.295  -2.185  -8.004  1.00  0.00           O  
ATOM    780  H   GLY A  53      -0.309  -0.099  -4.402  1.00  0.00           H  
ATOM    781  HA2 GLY A  53      -1.026   0.157  -6.677  1.00  0.00           H  
ATOM    782  HA3 GLY A  53       0.664   0.155  -7.184  1.00  0.00           H  
ATOM    783  N   ASP A  54      -0.080  -2.640  -5.866  1.00  0.00           N  
ATOM    784  CA  ASP A  54      -0.166  -4.105  -6.122  1.00  0.00           C  
ATOM    785  C   ASP A  54      -1.636  -4.519  -6.217  1.00  0.00           C  
ATOM    786  O   ASP A  54      -2.483  -4.007  -5.512  1.00  0.00           O  
ATOM    787  CB  ASP A  54       0.507  -4.862  -4.975  1.00  0.00           C  
ATOM    788  CG  ASP A  54       1.828  -4.179  -4.618  1.00  0.00           C  
ATOM    789  OD1 ASP A  54       2.371  -3.498  -5.473  1.00  0.00           O  
ATOM    790  OD2 ASP A  54       2.275  -4.347  -3.495  1.00  0.00           O  
ATOM    791  H   ASP A  54       0.032  -2.307  -4.950  1.00  0.00           H  
ATOM    792  HA  ASP A  54       0.335  -4.337  -7.050  1.00  0.00           H  
ATOM    793  HB2 ASP A  54      -0.144  -4.861  -4.113  1.00  0.00           H  
ATOM    794  HB3 ASP A  54       0.700  -5.879  -5.281  1.00  0.00           H  
ATOM    795  N   ILE A  55      -1.943  -5.445  -7.083  1.00  0.00           N  
ATOM    796  CA  ILE A  55      -3.358  -5.891  -7.224  1.00  0.00           C  
ATOM    797  C   ILE A  55      -3.775  -6.666  -5.973  1.00  0.00           C  
ATOM    798  O   ILE A  55      -3.042  -7.493  -5.468  1.00  0.00           O  
ATOM    799  CB  ILE A  55      -3.490  -6.792  -8.455  1.00  0.00           C  
ATOM    800  CG1 ILE A  55      -3.389  -5.936  -9.720  1.00  0.00           C  
ATOM    801  CG2 ILE A  55      -4.843  -7.506  -8.428  1.00  0.00           C  
ATOM    802  CD1 ILE A  55      -4.668  -5.112  -9.886  1.00  0.00           C  
ATOM    803  H   ILE A  55      -1.245  -5.845  -7.643  1.00  0.00           H  
ATOM    804  HA  ILE A  55      -3.997  -5.028  -7.342  1.00  0.00           H  
ATOM    805  HB  ILE A  55      -2.696  -7.526  -8.450  1.00  0.00           H  
ATOM    806 HG12 ILE A  55      -2.540  -5.273  -9.639  1.00  0.00           H  
ATOM    807 HG13 ILE A  55      -3.263  -6.578 -10.580  1.00  0.00           H  
ATOM    808 HG21 ILE A  55      -5.635  -6.774  -8.363  1.00  0.00           H  
ATOM    809 HG22 ILE A  55      -4.962  -8.085  -9.332  1.00  0.00           H  
ATOM    810 HG23 ILE A  55      -4.887  -8.162  -7.571  1.00  0.00           H  
ATOM    811 HD11 ILE A  55      -5.227  -5.125  -8.962  1.00  0.00           H  
ATOM    812 HD12 ILE A  55      -4.410  -4.095 -10.137  1.00  0.00           H  
ATOM    813 HD13 ILE A  55      -5.270  -5.537 -10.676  1.00  0.00           H  
ATOM    814  N   PHE A  56      -4.948  -6.402  -5.471  1.00  0.00           N  
ATOM    815  CA  PHE A  56      -5.417  -7.117  -4.252  1.00  0.00           C  
ATOM    816  C   PHE A  56      -6.574  -8.047  -4.625  1.00  0.00           C  
ATOM    817  O   PHE A  56      -7.725  -7.659  -4.613  1.00  0.00           O  
ATOM    818  CB  PHE A  56      -5.891  -6.092  -3.220  1.00  0.00           C  
ATOM    819  CG  PHE A  56      -6.293  -6.799  -1.948  1.00  0.00           C  
ATOM    820  CD1 PHE A  56      -5.319  -7.399  -1.142  1.00  0.00           C  
ATOM    821  CD2 PHE A  56      -7.641  -6.850  -1.575  1.00  0.00           C  
ATOM    822  CE1 PHE A  56      -5.694  -8.051   0.039  1.00  0.00           C  
ATOM    823  CE2 PHE A  56      -8.015  -7.501  -0.394  1.00  0.00           C  
ATOM    824  CZ  PHE A  56      -7.041  -8.101   0.414  1.00  0.00           C  
ATOM    825  H   PHE A  56      -5.520  -5.731  -5.894  1.00  0.00           H  
ATOM    826  HA  PHE A  56      -4.606  -7.697  -3.839  1.00  0.00           H  
ATOM    827  HB2 PHE A  56      -5.089  -5.400  -3.007  1.00  0.00           H  
ATOM    828  HB3 PHE A  56      -6.739  -5.550  -3.611  1.00  0.00           H  
ATOM    829  HD1 PHE A  56      -4.279  -7.361  -1.431  1.00  0.00           H  
ATOM    830  HD2 PHE A  56      -8.391  -6.387  -2.197  1.00  0.00           H  
ATOM    831  HE1 PHE A  56      -4.942  -8.514   0.662  1.00  0.00           H  
ATOM    832  HE2 PHE A  56      -9.055  -7.540  -0.106  1.00  0.00           H  
ATOM    833  HZ  PHE A  56      -7.330  -8.601   1.326  1.00  0.00           H  
ATOM    834  N   SER A  57      -6.275  -9.274  -4.960  1.00  0.00           N  
ATOM    835  CA  SER A  57      -7.354 -10.230  -5.338  1.00  0.00           C  
ATOM    836  C   SER A  57      -8.180 -10.594  -4.104  1.00  0.00           C  
ATOM    837  O   SER A  57      -9.171 -11.293  -4.195  1.00  0.00           O  
ATOM    838  CB  SER A  57      -6.730 -11.497  -5.925  1.00  0.00           C  
ATOM    839  OG  SER A  57      -7.507 -11.931  -7.034  1.00  0.00           O  
ATOM    840  H   SER A  57      -5.339  -9.565  -4.965  1.00  0.00           H  
ATOM    841  HA  SER A  57      -7.995  -9.772  -6.074  1.00  0.00           H  
ATOM    842  HB2 SER A  57      -5.727 -11.287  -6.255  1.00  0.00           H  
ATOM    843  HB3 SER A  57      -6.703 -12.268  -5.166  1.00  0.00           H  
ATOM    844  HG  SER A  57      -6.915 -12.348  -7.665  1.00  0.00           H  
ATOM    845  N   ASN A  58      -7.784 -10.126  -2.953  1.00  0.00           N  
ATOM    846  CA  ASN A  58      -8.550 -10.444  -1.714  1.00  0.00           C  
ATOM    847  C   ASN A  58      -8.234 -11.872  -1.267  1.00  0.00           C  
ATOM    848  O   ASN A  58      -9.060 -12.758  -1.356  1.00  0.00           O  
ATOM    849  CB  ASN A  58     -10.048 -10.317  -1.994  1.00  0.00           C  
ATOM    850  CG  ASN A  58     -10.740  -9.670  -0.794  1.00  0.00           C  
ATOM    851  OD1 ASN A  58     -10.217  -9.682   0.303  1.00  0.00           O  
ATOM    852  ND2 ASN A  58     -11.904  -9.102  -0.956  1.00  0.00           N  
ATOM    853  H   ASN A  58      -6.984  -9.565  -2.903  1.00  0.00           H  
ATOM    854  HA  ASN A  58      -8.271  -9.755  -0.932  1.00  0.00           H  
ATOM    855  HB2 ASN A  58     -10.199  -9.704  -2.872  1.00  0.00           H  
ATOM    856  HB3 ASN A  58     -10.467 -11.297  -2.164  1.00  0.00           H  
ATOM    857 HD21 ASN A  58     -12.325  -9.094  -1.841  1.00  0.00           H  
ATOM    858 HD22 ASN A  58     -12.356  -8.686  -0.194  1.00  0.00           H  
ATOM    859  N   ARG A  59      -7.044 -12.102  -0.781  1.00  0.00           N  
ATOM    860  CA  ARG A  59      -6.680 -13.472  -0.324  1.00  0.00           C  
ATOM    861  C   ARG A  59      -7.729 -13.969   0.671  1.00  0.00           C  
ATOM    862  O   ARG A  59      -8.140 -15.113   0.638  1.00  0.00           O  
ATOM    863  CB  ARG A  59      -5.309 -13.436   0.354  1.00  0.00           C  
ATOM    864  CG  ARG A  59      -4.507 -14.675  -0.048  1.00  0.00           C  
ATOM    865  CD  ARG A  59      -4.111 -15.457   1.206  1.00  0.00           C  
ATOM    866  NE  ARG A  59      -5.233 -16.353   1.606  1.00  0.00           N  
ATOM    867  CZ  ARG A  59      -5.025 -17.318   2.460  1.00  0.00           C  
ATOM    868  NH1 ARG A  59      -4.328 -18.365   2.108  1.00  0.00           N  
ATOM    869  NH2 ARG A  59      -5.513 -17.237   3.668  1.00  0.00           N  
ATOM    870  H   ARG A  59      -6.393 -11.374  -0.715  1.00  0.00           H  
ATOM    871  HA  ARG A  59      -6.644 -14.139  -1.174  1.00  0.00           H  
ATOM    872  HB2 ARG A  59      -4.778 -12.546   0.047  1.00  0.00           H  
ATOM    873  HB3 ARG A  59      -5.438 -13.426   1.426  1.00  0.00           H  
ATOM    874  HG2 ARG A  59      -5.110 -15.301  -0.690  1.00  0.00           H  
ATOM    875  HG3 ARG A  59      -3.616 -14.371  -0.576  1.00  0.00           H  
ATOM    876  HD2 ARG A  59      -3.233 -16.051   0.997  1.00  0.00           H  
ATOM    877  HD3 ARG A  59      -3.897 -14.767   2.008  1.00  0.00           H  
ATOM    878  HE  ARG A  59      -6.126 -16.219   1.228  1.00  0.00           H  
ATOM    879 HH11 ARG A  59      -3.953 -18.428   1.183  1.00  0.00           H  
ATOM    880 HH12 ARG A  59      -4.170 -19.104   2.762  1.00  0.00           H  
ATOM    881 HH21 ARG A  59      -6.047 -16.436   3.938  1.00  0.00           H  
ATOM    882 HH22 ARG A  59      -5.354 -17.976   4.322  1.00  0.00           H  
ATOM    883  N   GLU A  60      -8.169 -13.117   1.556  1.00  0.00           N  
ATOM    884  CA  GLU A  60      -9.193 -13.538   2.553  1.00  0.00           C  
ATOM    885  C   GLU A  60     -10.590 -13.291   1.981  1.00  0.00           C  
ATOM    886  O   GLU A  60     -11.345 -14.211   1.740  1.00  0.00           O  
ATOM    887  CB  GLU A  60      -9.016 -12.729   3.840  1.00  0.00           C  
ATOM    888  CG  GLU A  60      -9.152 -13.657   5.049  1.00  0.00           C  
ATOM    889  CD  GLU A  60      -9.467 -12.830   6.296  1.00  0.00           C  
ATOM    890  OE1 GLU A  60     -10.639 -12.603   6.552  1.00  0.00           O  
ATOM    891  OE2 GLU A  60      -8.534 -12.438   6.976  1.00  0.00           O  
ATOM    892  H   GLU A  60      -7.825 -12.198   1.565  1.00  0.00           H  
ATOM    893  HA  GLU A  60      -9.074 -14.590   2.769  1.00  0.00           H  
ATOM    894  HB2 GLU A  60      -8.039 -12.269   3.845  1.00  0.00           H  
ATOM    895  HB3 GLU A  60      -9.776 -11.963   3.890  1.00  0.00           H  
ATOM    896  HG2 GLU A  60      -9.951 -14.364   4.872  1.00  0.00           H  
ATOM    897  HG3 GLU A  60      -8.226 -14.191   5.198  1.00  0.00           H  
ATOM    898  N   GLY A  61     -10.940 -12.053   1.764  1.00  0.00           N  
ATOM    899  CA  GLY A  61     -12.288 -11.746   1.208  1.00  0.00           C  
ATOM    900  C   GLY A  61     -13.108 -10.987   2.253  1.00  0.00           C  
ATOM    901  O   GLY A  61     -14.235 -11.334   2.544  1.00  0.00           O  
ATOM    902  H   GLY A  61     -10.317 -11.324   1.965  1.00  0.00           H  
ATOM    903  HA2 GLY A  61     -12.183 -11.140   0.321  1.00  0.00           H  
ATOM    904  HA3 GLY A  61     -12.794 -12.667   0.959  1.00  0.00           H  
ATOM    905  N   LYS A  62     -12.550  -9.953   2.820  1.00  0.00           N  
ATOM    906  CA  LYS A  62     -13.298  -9.174   3.845  1.00  0.00           C  
ATOM    907  C   LYS A  62     -13.652  -7.793   3.282  1.00  0.00           C  
ATOM    908  O   LYS A  62     -14.303  -6.998   3.930  1.00  0.00           O  
ATOM    909  CB  LYS A  62     -12.430  -9.012   5.094  1.00  0.00           C  
ATOM    910  CG  LYS A  62     -13.020  -9.841   6.236  1.00  0.00           C  
ATOM    911  CD  LYS A  62     -13.165  -8.964   7.481  1.00  0.00           C  
ATOM    912  CE  LYS A  62     -13.582  -9.831   8.672  1.00  0.00           C  
ATOM    913  NZ  LYS A  62     -12.365 -10.307   9.388  1.00  0.00           N  
ATOM    914  H   LYS A  62     -11.639  -9.689   2.571  1.00  0.00           H  
ATOM    915  HA  LYS A  62     -14.205  -9.699   4.102  1.00  0.00           H  
ATOM    916  HB2 LYS A  62     -11.427  -9.352   4.882  1.00  0.00           H  
ATOM    917  HB3 LYS A  62     -12.404  -7.973   5.383  1.00  0.00           H  
ATOM    918  HG2 LYS A  62     -13.990 -10.217   5.944  1.00  0.00           H  
ATOM    919  HG3 LYS A  62     -12.363 -10.669   6.456  1.00  0.00           H  
ATOM    920  HD2 LYS A  62     -12.221  -8.486   7.696  1.00  0.00           H  
ATOM    921  HD3 LYS A  62     -13.919  -8.211   7.305  1.00  0.00           H  
ATOM    922  HE2 LYS A  62     -14.193  -9.248   9.345  1.00  0.00           H  
ATOM    923  HE3 LYS A  62     -14.147 -10.680   8.317  1.00  0.00           H  
ATOM    924  HZ1 LYS A  62     -11.571  -9.666   9.185  1.00  0.00           H  
ATOM    925  HZ2 LYS A  62     -12.549 -10.319  10.412  1.00  0.00           H  
ATOM    926  HZ3 LYS A  62     -12.129 -11.267   9.070  1.00  0.00           H  
ATOM    927  N   LEU A  63     -13.234  -7.505   2.079  1.00  0.00           N  
ATOM    928  CA  LEU A  63     -13.552  -6.179   1.476  1.00  0.00           C  
ATOM    929  C   LEU A  63     -14.812  -6.307   0.612  1.00  0.00           C  
ATOM    930  O   LEU A  63     -15.040  -7.335   0.006  1.00  0.00           O  
ATOM    931  CB  LEU A  63     -12.388  -5.722   0.594  1.00  0.00           C  
ATOM    932  CG  LEU A  63     -11.313  -5.057   1.457  1.00  0.00           C  
ATOM    933  CD1 LEU A  63      -9.939  -5.336   0.852  1.00  0.00           C  
ATOM    934  CD2 LEU A  63     -11.547  -3.547   1.490  1.00  0.00           C  
ATOM    935  H   LEU A  63     -12.714  -8.161   1.571  1.00  0.00           H  
ATOM    936  HA  LEU A  63     -13.720  -5.455   2.259  1.00  0.00           H  
ATOM    937  HB2 LEU A  63     -11.963  -6.578   0.089  1.00  0.00           H  
ATOM    938  HB3 LEU A  63     -12.747  -5.015  -0.137  1.00  0.00           H  
ATOM    939  HG  LEU A  63     -11.356  -5.456   2.459  1.00  0.00           H  
ATOM    940 HD11 LEU A  63     -10.012  -5.317  -0.226  1.00  0.00           H  
ATOM    941 HD12 LEU A  63      -9.242  -4.578   1.179  1.00  0.00           H  
ATOM    942 HD13 LEU A  63      -9.594  -6.306   1.174  1.00  0.00           H  
ATOM    943 HD21 LEU A  63     -12.509  -3.321   1.053  1.00  0.00           H  
ATOM    944 HD22 LEU A  63     -11.525  -3.202   2.512  1.00  0.00           H  
ATOM    945 HD23 LEU A  63     -10.769  -3.051   0.925  1.00  0.00           H  
ATOM    946  N   PRO A  64     -15.589  -5.255   0.575  1.00  0.00           N  
ATOM    947  CA  PRO A  64     -16.830  -5.228  -0.218  1.00  0.00           C  
ATOM    948  C   PRO A  64     -16.501  -5.402  -1.705  1.00  0.00           C  
ATOM    949  O   PRO A  64     -16.369  -4.441  -2.437  1.00  0.00           O  
ATOM    950  CB  PRO A  64     -17.434  -3.841   0.043  1.00  0.00           C  
ATOM    951  CG  PRO A  64     -16.476  -3.083   0.999  1.00  0.00           C  
ATOM    952  CD  PRO A  64     -15.297  -4.016   1.318  1.00  0.00           C  
ATOM    953  HA  PRO A  64     -17.510  -5.996   0.113  1.00  0.00           H  
ATOM    954  HB2 PRO A  64     -17.528  -3.302  -0.890  1.00  0.00           H  
ATOM    955  HB3 PRO A  64     -18.401  -3.944   0.508  1.00  0.00           H  
ATOM    956  HG2 PRO A  64     -16.114  -2.185   0.519  1.00  0.00           H  
ATOM    957  HG3 PRO A  64     -16.994  -2.828   1.911  1.00  0.00           H  
ATOM    958  HD2 PRO A  64     -14.369  -3.579   0.977  1.00  0.00           H  
ATOM    959  HD3 PRO A  64     -15.253  -4.220   2.377  1.00  0.00           H  
ATOM    960  N   GLY A  65     -16.361  -6.620  -2.154  1.00  0.00           N  
ATOM    961  CA  GLY A  65     -16.032  -6.850  -3.590  1.00  0.00           C  
ATOM    962  C   GLY A  65     -17.310  -7.156  -4.374  1.00  0.00           C  
ATOM    963  O   GLY A  65     -18.409  -6.926  -3.907  1.00  0.00           O  
ATOM    964  H   GLY A  65     -16.466  -7.382  -1.547  1.00  0.00           H  
ATOM    965  HA2 GLY A  65     -15.563  -5.966  -3.997  1.00  0.00           H  
ATOM    966  HA3 GLY A  65     -15.356  -7.687  -3.674  1.00  0.00           H  
ATOM    967  N   LYS A  66     -17.174  -7.672  -5.566  1.00  0.00           N  
ATOM    968  CA  LYS A  66     -18.379  -7.992  -6.385  1.00  0.00           C  
ATOM    969  C   LYS A  66     -18.067  -9.174  -7.306  1.00  0.00           C  
ATOM    970  O   LYS A  66     -17.083  -9.865  -7.135  1.00  0.00           O  
ATOM    971  CB  LYS A  66     -18.757  -6.775  -7.232  1.00  0.00           C  
ATOM    972  CG  LYS A  66     -20.112  -6.231  -6.773  1.00  0.00           C  
ATOM    973  CD  LYS A  66     -21.235  -7.109  -7.331  1.00  0.00           C  
ATOM    974  CE  LYS A  66     -22.563  -6.354  -7.251  1.00  0.00           C  
ATOM    975  NZ  LYS A  66     -23.319  -6.539  -8.523  1.00  0.00           N  
ATOM    976  H   LYS A  66     -16.279  -7.848  -5.923  1.00  0.00           H  
ATOM    977  HA  LYS A  66     -19.200  -8.249  -5.734  1.00  0.00           H  
ATOM    978  HB2 LYS A  66     -18.003  -6.010  -7.119  1.00  0.00           H  
ATOM    979  HB3 LYS A  66     -18.823  -7.067  -8.270  1.00  0.00           H  
ATOM    980  HG2 LYS A  66     -20.154  -6.234  -5.692  1.00  0.00           H  
ATOM    981  HG3 LYS A  66     -20.235  -5.221  -7.134  1.00  0.00           H  
ATOM    982  HD2 LYS A  66     -21.020  -7.356  -8.361  1.00  0.00           H  
ATOM    983  HD3 LYS A  66     -21.304  -8.017  -6.751  1.00  0.00           H  
ATOM    984  HE2 LYS A  66     -23.147  -6.738  -6.428  1.00  0.00           H  
ATOM    985  HE3 LYS A  66     -22.371  -5.303  -7.097  1.00  0.00           H  
ATOM    986  HZ1 LYS A  66     -23.026  -7.431  -8.973  1.00  0.00           H  
ATOM    987  HZ2 LYS A  66     -24.337  -6.572  -8.319  1.00  0.00           H  
ATOM    988  HZ3 LYS A  66     -23.121  -5.745  -9.164  1.00  0.00           H  
ATOM    989  N   SER A  67     -18.898  -9.410  -8.285  1.00  0.00           N  
ATOM    990  CA  SER A  67     -18.650 -10.544  -9.217  1.00  0.00           C  
ATOM    991  C   SER A  67     -17.439 -10.225 -10.098  1.00  0.00           C  
ATOM    992  O   SER A  67     -17.533  -9.474 -11.049  1.00  0.00           O  
ATOM    993  CB  SER A  67     -19.880 -10.758 -10.099  1.00  0.00           C  
ATOM    994  OG  SER A  67     -20.918 -11.340  -9.324  1.00  0.00           O  
ATOM    995  H   SER A  67     -19.685  -8.839  -8.407  1.00  0.00           H  
ATOM    996  HA  SER A  67     -18.454 -11.441  -8.649  1.00  0.00           H  
ATOM    997  HB2 SER A  67     -20.215  -9.811 -10.488  1.00  0.00           H  
ATOM    998  HB3 SER A  67     -19.622 -11.411 -10.923  1.00  0.00           H  
ATOM    999  HG  SER A  67     -21.322 -12.039  -9.843  1.00  0.00           H  
ATOM   1000  N   GLY A  68     -16.303 -10.789  -9.790  1.00  0.00           N  
ATOM   1001  CA  GLY A  68     -15.091 -10.517 -10.612  1.00  0.00           C  
ATOM   1002  C   GLY A  68     -14.631  -9.075 -10.388  1.00  0.00           C  
ATOM   1003  O   GLY A  68     -14.500  -8.304 -11.316  1.00  0.00           O  
ATOM   1004  H   GLY A  68     -16.248 -11.391  -9.019  1.00  0.00           H  
ATOM   1005  HA2 GLY A  68     -14.301 -11.196 -10.324  1.00  0.00           H  
ATOM   1006  HA3 GLY A  68     -15.324 -10.657 -11.656  1.00  0.00           H  
ATOM   1007  N   ARG A  69     -14.383  -8.704  -9.160  1.00  0.00           N  
ATOM   1008  CA  ARG A  69     -13.932  -7.313  -8.878  1.00  0.00           C  
ATOM   1009  C   ARG A  69     -12.452  -7.329  -8.488  1.00  0.00           C  
ATOM   1010  O   ARG A  69     -11.948  -8.304  -7.969  1.00  0.00           O  
ATOM   1011  CB  ARG A  69     -14.756  -6.734  -7.726  1.00  0.00           C  
ATOM   1012  CG  ARG A  69     -14.613  -5.211  -7.710  1.00  0.00           C  
ATOM   1013  CD  ARG A  69     -14.879  -4.689  -6.297  1.00  0.00           C  
ATOM   1014  NE  ARG A  69     -15.221  -3.241  -6.360  1.00  0.00           N  
ATOM   1015  CZ  ARG A  69     -15.767  -2.652  -5.331  1.00  0.00           C  
ATOM   1016  NH1 ARG A  69     -16.753  -3.228  -4.698  1.00  0.00           N  
ATOM   1017  NH2 ARG A  69     -15.327  -1.490  -4.936  1.00  0.00           N  
ATOM   1018  H   ARG A  69     -14.495  -9.342  -8.424  1.00  0.00           H  
ATOM   1019  HA  ARG A  69     -14.067  -6.703  -9.759  1.00  0.00           H  
ATOM   1020  HB2 ARG A  69     -15.796  -6.997  -7.860  1.00  0.00           H  
ATOM   1021  HB3 ARG A  69     -14.400  -7.138  -6.791  1.00  0.00           H  
ATOM   1022  HG2 ARG A  69     -13.610  -4.942  -8.011  1.00  0.00           H  
ATOM   1023  HG3 ARG A  69     -15.325  -4.774  -8.393  1.00  0.00           H  
ATOM   1024  HD2 ARG A  69     -15.702  -5.234  -5.860  1.00  0.00           H  
ATOM   1025  HD3 ARG A  69     -13.996  -4.825  -5.690  1.00  0.00           H  
ATOM   1026  HE  ARG A  69     -15.034  -2.728  -7.175  1.00  0.00           H  
ATOM   1027 HH11 ARG A  69     -17.090  -4.119  -5.002  1.00  0.00           H  
ATOM   1028 HH12 ARG A  69     -17.173  -2.776  -3.912  1.00  0.00           H  
ATOM   1029 HH21 ARG A  69     -14.572  -1.049  -5.420  1.00  0.00           H  
ATOM   1030 HH22 ARG A  69     -15.746  -1.040  -4.146  1.00  0.00           H  
ATOM   1031  N   THR A  70     -11.750  -6.255  -8.733  1.00  0.00           N  
ATOM   1032  CA  THR A  70     -10.304  -6.213  -8.375  1.00  0.00           C  
ATOM   1033  C   THR A  70     -10.048  -5.047  -7.419  1.00  0.00           C  
ATOM   1034  O   THR A  70     -10.503  -3.941  -7.637  1.00  0.00           O  
ATOM   1035  CB  THR A  70      -9.468  -6.027  -9.643  1.00  0.00           C  
ATOM   1036  OG1 THR A  70      -9.880  -6.970 -10.623  1.00  0.00           O  
ATOM   1037  CG2 THR A  70      -7.989  -6.240  -9.316  1.00  0.00           C  
ATOM   1038  H   THR A  70     -12.175  -5.478  -9.153  1.00  0.00           H  
ATOM   1039  HA  THR A  70     -10.026  -7.140  -7.894  1.00  0.00           H  
ATOM   1040  HB  THR A  70      -9.608  -5.027 -10.024  1.00  0.00           H  
ATOM   1041  HG1 THR A  70     -10.740  -6.699 -10.952  1.00  0.00           H  
ATOM   1042 HG21 THR A  70      -7.885  -7.091  -8.659  1.00  0.00           H  
ATOM   1043 HG22 THR A  70      -7.442  -6.421 -10.229  1.00  0.00           H  
ATOM   1044 HG23 THR A  70      -7.597  -5.360  -8.830  1.00  0.00           H  
ATOM   1045  N   TRP A  71      -9.321  -5.284  -6.361  1.00  0.00           N  
ATOM   1046  CA  TRP A  71      -9.035  -4.190  -5.392  1.00  0.00           C  
ATOM   1047  C   TRP A  71      -7.608  -3.679  -5.605  1.00  0.00           C  
ATOM   1048  O   TRP A  71      -6.843  -4.240  -6.363  1.00  0.00           O  
ATOM   1049  CB  TRP A  71      -9.170  -4.726  -3.964  1.00  0.00           C  
ATOM   1050  CG  TRP A  71     -10.589  -4.606  -3.512  1.00  0.00           C  
ATOM   1051  CD1 TRP A  71     -11.601  -5.414  -3.905  1.00  0.00           C  
ATOM   1052  CD2 TRP A  71     -11.172  -3.643  -2.587  1.00  0.00           C  
ATOM   1053  NE1 TRP A  71     -12.766  -5.006  -3.280  1.00  0.00           N  
ATOM   1054  CE2 TRP A  71     -12.553  -3.918  -2.459  1.00  0.00           C  
ATOM   1055  CE3 TRP A  71     -10.640  -2.565  -1.855  1.00  0.00           C  
ATOM   1056  CZ2 TRP A  71     -13.377  -3.153  -1.633  1.00  0.00           C  
ATOM   1057  CZ3 TRP A  71     -11.468  -1.793  -1.024  1.00  0.00           C  
ATOM   1058  CH2 TRP A  71     -12.834  -2.088  -0.914  1.00  0.00           C  
ATOM   1059  H   TRP A  71      -8.964  -6.183  -6.205  1.00  0.00           H  
ATOM   1060  HA  TRP A  71      -9.735  -3.381  -5.541  1.00  0.00           H  
ATOM   1061  HB2 TRP A  71      -8.872  -5.763  -3.940  1.00  0.00           H  
ATOM   1062  HB3 TRP A  71      -8.535  -4.154  -3.303  1.00  0.00           H  
ATOM   1063  HD1 TRP A  71     -11.513  -6.242  -4.594  1.00  0.00           H  
ATOM   1064  HE1 TRP A  71     -13.644  -5.425  -3.394  1.00  0.00           H  
ATOM   1065  HE3 TRP A  71      -9.589  -2.330  -1.933  1.00  0.00           H  
ATOM   1066  HZ2 TRP A  71     -14.427  -3.382  -1.551  1.00  0.00           H  
ATOM   1067  HZ3 TRP A  71     -11.053  -0.970  -0.465  1.00  0.00           H  
ATOM   1068  HH2 TRP A  71     -13.464  -1.491  -0.272  1.00  0.00           H  
ATOM   1069  N   ARG A  72      -7.244  -2.622  -4.933  1.00  0.00           N  
ATOM   1070  CA  ARG A  72      -5.866  -2.076  -5.081  1.00  0.00           C  
ATOM   1071  C   ARG A  72      -5.251  -1.923  -3.690  1.00  0.00           C  
ATOM   1072  O   ARG A  72      -5.877  -1.417  -2.783  1.00  0.00           O  
ATOM   1073  CB  ARG A  72      -5.930  -0.714  -5.775  1.00  0.00           C  
ATOM   1074  CG  ARG A  72      -6.863  -0.803  -6.985  1.00  0.00           C  
ATOM   1075  CD  ARG A  72      -6.399   0.178  -8.063  1.00  0.00           C  
ATOM   1076  NE  ARG A  72      -6.678  -0.394  -9.410  1.00  0.00           N  
ATOM   1077  CZ  ARG A  72      -6.646   0.375 -10.464  1.00  0.00           C  
ATOM   1078  NH1 ARG A  72      -5.941   1.474 -10.449  1.00  0.00           N  
ATOM   1079  NH2 ARG A  72      -7.319   0.048 -11.533  1.00  0.00           N  
ATOM   1080  H   ARG A  72      -7.877  -2.190  -4.322  1.00  0.00           H  
ATOM   1081  HA  ARG A  72      -5.267  -2.756  -5.670  1.00  0.00           H  
ATOM   1082  HB2 ARG A  72      -6.307   0.024  -5.082  1.00  0.00           H  
ATOM   1083  HB3 ARG A  72      -4.943  -0.430  -6.104  1.00  0.00           H  
ATOM   1084  HG2 ARG A  72      -6.845  -1.808  -7.381  1.00  0.00           H  
ATOM   1085  HG3 ARG A  72      -7.869  -0.554  -6.683  1.00  0.00           H  
ATOM   1086  HD2 ARG A  72      -6.929   1.112  -7.952  1.00  0.00           H  
ATOM   1087  HD3 ARG A  72      -5.338   0.352  -7.959  1.00  0.00           H  
ATOM   1088  HE  ARG A  72      -6.886  -1.347  -9.505  1.00  0.00           H  
ATOM   1089 HH11 ARG A  72      -5.426   1.726  -9.629  1.00  0.00           H  
ATOM   1090 HH12 ARG A  72      -5.917   2.064 -11.256  1.00  0.00           H  
ATOM   1091 HH21 ARG A  72      -7.859  -0.794 -11.545  1.00  0.00           H  
ATOM   1092 HH22 ARG A  72      -7.294   0.638 -12.340  1.00  0.00           H  
ATOM   1093  N   GLU A  73      -4.039  -2.369  -3.501  1.00  0.00           N  
ATOM   1094  CA  GLU A  73      -3.418  -2.256  -2.150  1.00  0.00           C  
ATOM   1095  C   GLU A  73      -2.190  -1.346  -2.196  1.00  0.00           C  
ATOM   1096  O   GLU A  73      -1.466  -1.303  -3.173  1.00  0.00           O  
ATOM   1097  CB  GLU A  73      -2.998  -3.645  -1.669  1.00  0.00           C  
ATOM   1098  CG  GLU A  73      -1.782  -4.116  -2.470  1.00  0.00           C  
ATOM   1099  CD  GLU A  73      -1.916  -5.609  -2.775  1.00  0.00           C  
ATOM   1100  OE1 GLU A  73      -2.498  -5.935  -3.796  1.00  0.00           O  
ATOM   1101  OE2 GLU A  73      -1.433  -6.400  -1.982  1.00  0.00           O  
ATOM   1102  H   GLU A  73      -3.547  -2.789  -4.236  1.00  0.00           H  
ATOM   1103  HA  GLU A  73      -4.140  -1.844  -1.460  1.00  0.00           H  
ATOM   1104  HB2 GLU A  73      -2.743  -3.600  -0.619  1.00  0.00           H  
ATOM   1105  HB3 GLU A  73      -3.813  -4.338  -1.812  1.00  0.00           H  
ATOM   1106  HG2 GLU A  73      -1.727  -3.562  -3.397  1.00  0.00           H  
ATOM   1107  HG3 GLU A  73      -0.884  -3.946  -1.896  1.00  0.00           H  
ATOM   1108  N   ALA A  74      -1.944  -0.629  -1.132  1.00  0.00           N  
ATOM   1109  CA  ALA A  74      -0.756   0.268  -1.090  1.00  0.00           C  
ATOM   1110  C   ALA A  74      -0.080   0.131   0.277  1.00  0.00           C  
ATOM   1111  O   ALA A  74      -0.726  -0.112   1.278  1.00  0.00           O  
ATOM   1112  CB  ALA A  74      -1.192   1.719  -1.301  1.00  0.00           C  
ATOM   1113  H   ALA A  74      -2.539  -0.691  -0.355  1.00  0.00           H  
ATOM   1114  HA  ALA A  74      -0.061  -0.018  -1.866  1.00  0.00           H  
ATOM   1115  HB1 ALA A  74      -2.129   1.893  -0.796  1.00  0.00           H  
ATOM   1116  HB2 ALA A  74      -0.437   2.380  -0.903  1.00  0.00           H  
ATOM   1117  HB3 ALA A  74      -1.312   1.906  -2.358  1.00  0.00           H  
ATOM   1118  N   ASP A  75       1.215   0.279   0.326  1.00  0.00           N  
ATOM   1119  CA  ASP A  75       1.933   0.147   1.627  1.00  0.00           C  
ATOM   1120  C   ASP A  75       1.643   1.367   2.503  1.00  0.00           C  
ATOM   1121  O   ASP A  75       1.899   2.492   2.123  1.00  0.00           O  
ATOM   1122  CB  ASP A  75       3.438   0.049   1.371  1.00  0.00           C  
ATOM   1123  CG  ASP A  75       3.846  -1.422   1.287  1.00  0.00           C  
ATOM   1124  OD1 ASP A  75       3.039  -2.215   0.831  1.00  0.00           O  
ATOM   1125  OD2 ASP A  75       4.959  -1.731   1.681  1.00  0.00           O  
ATOM   1126  H   ASP A  75       1.716   0.471  -0.494  1.00  0.00           H  
ATOM   1127  HA  ASP A  75       1.596  -0.745   2.133  1.00  0.00           H  
ATOM   1128  HB2 ASP A  75       3.678   0.545   0.441  1.00  0.00           H  
ATOM   1129  HB3 ASP A  75       3.972   0.524   2.180  1.00  0.00           H  
ATOM   1130  N   ILE A  76       1.117   1.152   3.679  1.00  0.00           N  
ATOM   1131  CA  ILE A  76       0.816   2.297   4.583  1.00  0.00           C  
ATOM   1132  C   ILE A  76       1.772   2.265   5.777  1.00  0.00           C  
ATOM   1133  O   ILE A  76       2.048   1.222   6.335  1.00  0.00           O  
ATOM   1134  CB  ILE A  76      -0.626   2.188   5.084  1.00  0.00           C  
ATOM   1135  CG1 ILE A  76      -1.591   2.361   3.909  1.00  0.00           C  
ATOM   1136  CG2 ILE A  76      -0.892   3.278   6.123  1.00  0.00           C  
ATOM   1137  CD1 ILE A  76      -1.502   3.794   3.377  1.00  0.00           C  
ATOM   1138  H   ILE A  76       0.922   0.236   3.968  1.00  0.00           H  
ATOM   1139  HA  ILE A  76       0.941   3.225   4.045  1.00  0.00           H  
ATOM   1140  HB  ILE A  76      -0.776   1.217   5.535  1.00  0.00           H  
ATOM   1141 HG12 ILE A  76      -1.330   1.668   3.124  1.00  0.00           H  
ATOM   1142 HG13 ILE A  76      -2.598   2.165   4.243  1.00  0.00           H  
ATOM   1143 HG21 ILE A  76       0.019   3.825   6.312  1.00  0.00           H  
ATOM   1144 HG22 ILE A  76      -1.648   3.953   5.747  1.00  0.00           H  
ATOM   1145 HG23 ILE A  76      -1.238   2.825   7.040  1.00  0.00           H  
ATOM   1146 HD11 ILE A  76      -0.946   4.404   4.074  1.00  0.00           H  
ATOM   1147 HD12 ILE A  76      -1.001   3.792   2.420  1.00  0.00           H  
ATOM   1148 HD13 ILE A  76      -2.497   4.198   3.261  1.00  0.00           H  
ATOM   1149  N   ASN A  77       2.283   3.399   6.171  1.00  0.00           N  
ATOM   1150  CA  ASN A  77       3.224   3.429   7.327  1.00  0.00           C  
ATOM   1151  C   ASN A  77       4.551   2.789   6.914  1.00  0.00           C  
ATOM   1152  O   ASN A  77       4.598   1.649   6.500  1.00  0.00           O  
ATOM   1153  CB  ASN A  77       2.622   2.648   8.497  1.00  0.00           C  
ATOM   1154  CG  ASN A  77       2.450   3.579   9.699  1.00  0.00           C  
ATOM   1155  OD1 ASN A  77       1.581   4.428   9.705  1.00  0.00           O  
ATOM   1156  ND2 ASN A  77       3.248   3.454  10.724  1.00  0.00           N  
ATOM   1157  H   ASN A  77       2.051   4.230   5.706  1.00  0.00           H  
ATOM   1158  HA  ASN A  77       3.395   4.453   7.625  1.00  0.00           H  
ATOM   1159  HB2 ASN A  77       1.659   2.251   8.207  1.00  0.00           H  
ATOM   1160  HB3 ASN A  77       3.282   1.837   8.765  1.00  0.00           H  
ATOM   1161 HD21 ASN A  77       3.950   2.770  10.719  1.00  0.00           H  
ATOM   1162 HD22 ASN A  77       3.146   4.045  11.499  1.00  0.00           H  
ATOM   1163  N   TYR A  78       5.629   3.514   7.027  1.00  0.00           N  
ATOM   1164  CA  TYR A  78       6.946   2.948   6.645  1.00  0.00           C  
ATOM   1165  C   TYR A  78       8.058   3.896   7.098  1.00  0.00           C  
ATOM   1166  O   TYR A  78       8.224   4.975   6.565  1.00  0.00           O  
ATOM   1167  CB  TYR A  78       7.008   2.769   5.128  1.00  0.00           C  
ATOM   1168  CG  TYR A  78       8.021   1.703   4.788  1.00  0.00           C  
ATOM   1169  CD1 TYR A  78       9.372   1.898   5.098  1.00  0.00           C  
ATOM   1170  CD2 TYR A  78       7.610   0.519   4.164  1.00  0.00           C  
ATOM   1171  CE1 TYR A  78      10.312   0.910   4.784  1.00  0.00           C  
ATOM   1172  CE2 TYR A  78       8.550  -0.469   3.849  1.00  0.00           C  
ATOM   1173  CZ  TYR A  78       9.901  -0.274   4.160  1.00  0.00           C  
ATOM   1174  OH  TYR A  78      10.828  -1.249   3.848  1.00  0.00           O  
ATOM   1175  H   TYR A  78       5.575   4.424   7.365  1.00  0.00           H  
ATOM   1176  HA  TYR A  78       7.069   1.997   7.127  1.00  0.00           H  
ATOM   1177  HB2 TYR A  78       6.036   2.473   4.760  1.00  0.00           H  
ATOM   1178  HB3 TYR A  78       7.299   3.701   4.666  1.00  0.00           H  
ATOM   1179  HD1 TYR A  78       9.689   2.811   5.580  1.00  0.00           H  
ATOM   1180  HD2 TYR A  78       6.567   0.368   3.925  1.00  0.00           H  
ATOM   1181  HE1 TYR A  78      11.355   1.060   5.023  1.00  0.00           H  
ATOM   1182  HE2 TYR A  78       8.234  -1.383   3.368  1.00  0.00           H  
ATOM   1183  HH  TYR A  78      10.844  -1.884   4.568  1.00  0.00           H  
ATOM   1184  N   THR A  79       8.822   3.499   8.078  1.00  0.00           N  
ATOM   1185  CA  THR A  79       9.922   4.373   8.567  1.00  0.00           C  
ATOM   1186  C   THR A  79      11.262   3.714   8.266  1.00  0.00           C  
ATOM   1187  O   THR A  79      11.948   4.063   7.326  1.00  0.00           O  
ATOM   1188  CB  THR A  79       9.780   4.573  10.077  1.00  0.00           C  
ATOM   1189  OG1 THR A  79       9.196   3.413  10.654  1.00  0.00           O  
ATOM   1190  CG2 THR A  79       8.890   5.786  10.353  1.00  0.00           C  
ATOM   1191  H   THR A  79       8.671   2.625   8.494  1.00  0.00           H  
ATOM   1192  HA  THR A  79       9.876   5.322   8.074  1.00  0.00           H  
ATOM   1193  HB  THR A  79      10.754   4.739  10.512  1.00  0.00           H  
ATOM   1194  HG1 THR A  79       8.254   3.571  10.753  1.00  0.00           H  
ATOM   1195 HG21 THR A  79       8.688   6.302   9.427  1.00  0.00           H  
ATOM   1196 HG22 THR A  79       7.961   5.458  10.794  1.00  0.00           H  
ATOM   1197 HG23 THR A  79       9.396   6.455  11.034  1.00  0.00           H  
ATOM   1198  N   SER A  80      11.633   2.765   9.063  1.00  0.00           N  
ATOM   1199  CA  SER A  80      12.929   2.063   8.849  1.00  0.00           C  
ATOM   1200  C   SER A  80      12.865   0.673   9.484  1.00  0.00           C  
ATOM   1201  O   SER A  80      12.108   0.434  10.403  1.00  0.00           O  
ATOM   1202  CB  SER A  80      14.057   2.870   9.493  1.00  0.00           C  
ATOM   1203  OG  SER A  80      14.363   2.317  10.767  1.00  0.00           O  
ATOM   1204  H   SER A  80      11.053   2.516   9.809  1.00  0.00           H  
ATOM   1205  HA  SER A  80      13.114   1.967   7.790  1.00  0.00           H  
ATOM   1206  HB2 SER A  80      14.934   2.829   8.869  1.00  0.00           H  
ATOM   1207  HB3 SER A  80      13.743   3.900   9.603  1.00  0.00           H  
ATOM   1208  HG  SER A  80      14.124   2.964  11.437  1.00  0.00           H  
ATOM   1209  N   GLY A  81      13.658  -0.247   9.005  1.00  0.00           N  
ATOM   1210  CA  GLY A  81      13.643  -1.619   9.586  1.00  0.00           C  
ATOM   1211  C   GLY A  81      12.940  -2.577   8.622  1.00  0.00           C  
ATOM   1212  O   GLY A  81      12.810  -2.306   7.445  1.00  0.00           O  
ATOM   1213  H   GLY A  81      14.264  -0.034   8.264  1.00  0.00           H  
ATOM   1214  HA2 GLY A  81      14.658  -1.951   9.749  1.00  0.00           H  
ATOM   1215  HA3 GLY A  81      13.112  -1.606  10.525  1.00  0.00           H  
ATOM   1216  N   PHE A  82      12.485  -3.698   9.113  1.00  0.00           N  
ATOM   1217  CA  PHE A  82      11.791  -4.674   8.228  1.00  0.00           C  
ATOM   1218  C   PHE A  82      10.470  -4.073   7.741  1.00  0.00           C  
ATOM   1219  O   PHE A  82       9.905  -3.201   8.372  1.00  0.00           O  
ATOM   1220  CB  PHE A  82      11.507  -5.959   9.010  1.00  0.00           C  
ATOM   1221  CG  PHE A  82      12.388  -7.074   8.495  1.00  0.00           C  
ATOM   1222  CD1 PHE A  82      13.770  -7.030   8.710  1.00  0.00           C  
ATOM   1223  CD2 PHE A  82      11.820  -8.150   7.803  1.00  0.00           C  
ATOM   1224  CE1 PHE A  82      14.586  -8.064   8.233  1.00  0.00           C  
ATOM   1225  CE2 PHE A  82      12.636  -9.185   7.326  1.00  0.00           C  
ATOM   1226  CZ  PHE A  82      14.018  -9.141   7.542  1.00  0.00           C  
ATOM   1227  H   PHE A  82      12.601  -3.897  10.066  1.00  0.00           H  
ATOM   1228  HA  PHE A  82      12.418  -4.899   7.379  1.00  0.00           H  
ATOM   1229  HB2 PHE A  82      11.709  -5.795  10.057  1.00  0.00           H  
ATOM   1230  HB3 PHE A  82      10.471  -6.235   8.882  1.00  0.00           H  
ATOM   1231  HD1 PHE A  82      14.208  -6.200   9.243  1.00  0.00           H  
ATOM   1232  HD2 PHE A  82      10.753  -8.185   7.637  1.00  0.00           H  
ATOM   1233  HE1 PHE A  82      15.652  -8.031   8.399  1.00  0.00           H  
ATOM   1234  HE2 PHE A  82      12.198 -10.015   6.792  1.00  0.00           H  
ATOM   1235  HZ  PHE A  82      14.648  -9.938   7.174  1.00  0.00           H  
ATOM   1236  N   ARG A  83       9.971  -4.532   6.625  1.00  0.00           N  
ATOM   1237  CA  ARG A  83       8.686  -3.987   6.102  1.00  0.00           C  
ATOM   1238  C   ARG A  83       7.627  -4.039   7.205  1.00  0.00           C  
ATOM   1239  O   ARG A  83       7.895  -4.442   8.318  1.00  0.00           O  
ATOM   1240  CB  ARG A  83       8.224  -4.824   4.906  1.00  0.00           C  
ATOM   1241  CG  ARG A  83       9.246  -4.704   3.772  1.00  0.00           C  
ATOM   1242  CD  ARG A  83       8.570  -5.011   2.433  1.00  0.00           C  
ATOM   1243  NE  ARG A  83       7.485  -6.012   2.638  1.00  0.00           N  
ATOM   1244  CZ  ARG A  83       6.591  -6.201   1.707  1.00  0.00           C  
ATOM   1245  NH1 ARG A  83       5.517  -5.459   1.673  1.00  0.00           N  
ATOM   1246  NH2 ARG A  83       6.770  -7.130   0.808  1.00  0.00           N  
ATOM   1247  H   ARG A  83      10.442  -5.236   6.131  1.00  0.00           H  
ATOM   1248  HA  ARG A  83       8.831  -2.963   5.790  1.00  0.00           H  
ATOM   1249  HB2 ARG A  83       8.135  -5.858   5.203  1.00  0.00           H  
ATOM   1250  HB3 ARG A  83       7.266  -4.463   4.563  1.00  0.00           H  
ATOM   1251  HG2 ARG A  83       9.644  -3.700   3.752  1.00  0.00           H  
ATOM   1252  HG3 ARG A  83      10.050  -5.405   3.937  1.00  0.00           H  
ATOM   1253  HD2 ARG A  83       8.150  -4.105   2.025  1.00  0.00           H  
ATOM   1254  HD3 ARG A  83       9.301  -5.411   1.743  1.00  0.00           H  
ATOM   1255  HE  ARG A  83       7.443  -6.527   3.470  1.00  0.00           H  
ATOM   1256 HH11 ARG A  83       5.380  -4.746   2.360  1.00  0.00           H  
ATOM   1257 HH12 ARG A  83       4.832  -5.603   0.959  1.00  0.00           H  
ATOM   1258 HH21 ARG A  83       7.594  -7.696   0.833  1.00  0.00           H  
ATOM   1259 HH22 ARG A  83       6.085  -7.276   0.096  1.00  0.00           H  
ATOM   1260  N   ASN A  84       6.422  -3.631   6.905  1.00  0.00           N  
ATOM   1261  CA  ASN A  84       5.349  -3.656   7.939  1.00  0.00           C  
ATOM   1262  C   ASN A  84       4.201  -4.548   7.461  1.00  0.00           C  
ATOM   1263  O   ASN A  84       4.332  -5.280   6.500  1.00  0.00           O  
ATOM   1264  CB  ASN A  84       4.830  -2.234   8.169  1.00  0.00           C  
ATOM   1265  CG  ASN A  84       4.894  -1.448   6.859  1.00  0.00           C  
ATOM   1266  OD1 ASN A  84       3.933  -1.406   6.115  1.00  0.00           O  
ATOM   1267  ND2 ASN A  84       5.992  -0.819   6.542  1.00  0.00           N  
ATOM   1268  H   ASN A  84       6.226  -3.307   6.001  1.00  0.00           H  
ATOM   1269  HA  ASN A  84       5.748  -4.047   8.863  1.00  0.00           H  
ATOM   1270  HB2 ASN A  84       3.808  -2.275   8.515  1.00  0.00           H  
ATOM   1271  HB3 ASN A  84       5.441  -1.743   8.910  1.00  0.00           H  
ATOM   1272 HD21 ASN A  84       6.766  -0.851   7.143  1.00  0.00           H  
ATOM   1273 HD22 ASN A  84       6.042  -0.313   5.705  1.00  0.00           H  
ATOM   1274  N   SER A  85       3.078  -4.498   8.125  1.00  0.00           N  
ATOM   1275  CA  SER A  85       1.928  -5.349   7.704  1.00  0.00           C  
ATOM   1276  C   SER A  85       0.681  -4.477   7.531  1.00  0.00           C  
ATOM   1277  O   SER A  85      -0.432  -4.966   7.519  1.00  0.00           O  
ATOM   1278  CB  SER A  85       1.662  -6.409   8.771  1.00  0.00           C  
ATOM   1279  OG  SER A  85       1.303  -5.772   9.989  1.00  0.00           O  
ATOM   1280  H   SER A  85       2.991  -3.905   8.899  1.00  0.00           H  
ATOM   1281  HA  SER A  85       2.162  -5.831   6.767  1.00  0.00           H  
ATOM   1282  HB2 SER A  85       0.854  -7.048   8.453  1.00  0.00           H  
ATOM   1283  HB3 SER A  85       2.554  -7.006   8.915  1.00  0.00           H  
ATOM   1284  HG  SER A  85       0.402  -6.027  10.204  1.00  0.00           H  
ATOM   1285  N   ASP A  86       0.856  -3.192   7.392  1.00  0.00           N  
ATOM   1286  CA  ASP A  86      -0.320  -2.295   7.216  1.00  0.00           C  
ATOM   1287  C   ASP A  86      -0.407  -1.853   5.755  1.00  0.00           C  
ATOM   1288  O   ASP A  86       0.559  -1.397   5.176  1.00  0.00           O  
ATOM   1289  CB  ASP A  86      -0.168  -1.064   8.112  1.00  0.00           C  
ATOM   1290  CG  ASP A  86       0.161  -1.507   9.540  1.00  0.00           C  
ATOM   1291  OD1 ASP A  86       1.321  -1.789   9.799  1.00  0.00           O  
ATOM   1292  OD2 ASP A  86      -0.750  -1.558  10.349  1.00  0.00           O  
ATOM   1293  H   ASP A  86       1.762  -2.816   7.403  1.00  0.00           H  
ATOM   1294  HA  ASP A  86      -1.221  -2.826   7.485  1.00  0.00           H  
ATOM   1295  HB2 ASP A  86       0.629  -0.441   7.735  1.00  0.00           H  
ATOM   1296  HB3 ASP A  86      -1.091  -0.507   8.115  1.00  0.00           H  
ATOM   1297  N   ARG A  87      -1.557  -1.988   5.153  1.00  0.00           N  
ATOM   1298  CA  ARG A  87      -1.703  -1.579   3.726  1.00  0.00           C  
ATOM   1299  C   ARG A  87      -3.118  -1.051   3.487  1.00  0.00           C  
ATOM   1300  O   ARG A  87      -4.081  -1.581   3.999  1.00  0.00           O  
ATOM   1301  CB  ARG A  87      -1.464  -2.784   2.804  1.00  0.00           C  
ATOM   1302  CG  ARG A  87      -0.528  -3.798   3.473  1.00  0.00           C  
ATOM   1303  CD  ARG A  87       0.925  -3.375   3.256  1.00  0.00           C  
ATOM   1304  NE  ARG A  87       1.787  -4.020   4.284  1.00  0.00           N  
ATOM   1305  CZ  ARG A  87       3.080  -4.060   4.120  1.00  0.00           C  
ATOM   1306  NH1 ARG A  87       3.746  -2.957   3.914  1.00  0.00           N  
ATOM   1307  NH2 ARG A  87       3.707  -5.204   4.157  1.00  0.00           N  
ATOM   1308  H   ARG A  87      -2.324  -2.358   5.638  1.00  0.00           H  
ATOM   1309  HA  ARG A  87      -0.985  -0.805   3.497  1.00  0.00           H  
ATOM   1310  HB2 ARG A  87      -2.409  -3.260   2.589  1.00  0.00           H  
ATOM   1311  HB3 ARG A  87      -1.018  -2.443   1.881  1.00  0.00           H  
ATOM   1312  HG2 ARG A  87      -0.735  -3.850   4.530  1.00  0.00           H  
ATOM   1313  HG3 ARG A  87      -0.683  -4.771   3.032  1.00  0.00           H  
ATOM   1314  HD2 ARG A  87       1.245  -3.685   2.271  1.00  0.00           H  
ATOM   1315  HD3 ARG A  87       1.006  -2.302   3.340  1.00  0.00           H  
ATOM   1316  HE  ARG A  87       1.382  -4.413   5.085  1.00  0.00           H  
ATOM   1317 HH11 ARG A  87       3.266  -2.081   3.883  1.00  0.00           H  
ATOM   1318 HH12 ARG A  87       4.738  -2.988   3.789  1.00  0.00           H  
ATOM   1319 HH21 ARG A  87       3.194  -6.050   4.312  1.00  0.00           H  
ATOM   1320 HH22 ARG A  87       4.697  -5.236   4.032  1.00  0.00           H  
ATOM   1321  N   ILE A  88      -3.254  -0.018   2.704  1.00  0.00           N  
ATOM   1322  CA  ILE A  88      -4.613   0.528   2.427  1.00  0.00           C  
ATOM   1323  C   ILE A  88      -5.151  -0.113   1.144  1.00  0.00           C  
ATOM   1324  O   ILE A  88      -4.483  -0.145   0.128  1.00  0.00           O  
ATOM   1325  CB  ILE A  88      -4.529   2.046   2.257  1.00  0.00           C  
ATOM   1326  CG1 ILE A  88      -5.939   2.633   2.158  1.00  0.00           C  
ATOM   1327  CG2 ILE A  88      -3.753   2.372   0.985  1.00  0.00           C  
ATOM   1328  CD1 ILE A  88      -5.852   4.090   1.700  1.00  0.00           C  
ATOM   1329  H   ILE A  88      -2.465   0.391   2.289  1.00  0.00           H  
ATOM   1330  HA  ILE A  88      -5.271   0.292   3.250  1.00  0.00           H  
ATOM   1331  HB  ILE A  88      -4.021   2.474   3.107  1.00  0.00           H  
ATOM   1332 HG12 ILE A  88      -6.517   2.062   1.445  1.00  0.00           H  
ATOM   1333 HG13 ILE A  88      -6.415   2.590   3.125  1.00  0.00           H  
ATOM   1334 HG21 ILE A  88      -3.255   1.483   0.633  1.00  0.00           H  
ATOM   1335 HG22 ILE A  88      -4.436   2.728   0.229  1.00  0.00           H  
ATOM   1336 HG23 ILE A  88      -3.020   3.136   1.200  1.00  0.00           H  
ATOM   1337 HD11 ILE A  88      -4.849   4.458   1.859  1.00  0.00           H  
ATOM   1338 HD12 ILE A  88      -6.096   4.151   0.649  1.00  0.00           H  
ATOM   1339 HD13 ILE A  88      -6.550   4.688   2.267  1.00  0.00           H  
ATOM   1340  N   LEU A  89      -6.344  -0.640   1.188  1.00  0.00           N  
ATOM   1341  CA  LEU A  89      -6.917  -1.296  -0.023  1.00  0.00           C  
ATOM   1342  C   LEU A  89      -7.909  -0.357  -0.713  1.00  0.00           C  
ATOM   1343  O   LEU A  89      -9.077  -0.336  -0.388  1.00  0.00           O  
ATOM   1344  CB  LEU A  89      -7.655  -2.572   0.391  1.00  0.00           C  
ATOM   1345  CG  LEU A  89      -6.660  -3.725   0.525  1.00  0.00           C  
ATOM   1346  CD1 LEU A  89      -6.025  -4.013  -0.836  1.00  0.00           C  
ATOM   1347  CD2 LEU A  89      -5.572  -3.345   1.529  1.00  0.00           C  
ATOM   1348  H   LEU A  89      -6.859  -0.616   2.020  1.00  0.00           H  
ATOM   1349  HA  LEU A  89      -6.121  -1.547  -0.707  1.00  0.00           H  
ATOM   1350  HB2 LEU A  89      -8.147  -2.410   1.339  1.00  0.00           H  
ATOM   1351  HB3 LEU A  89      -8.390  -2.821  -0.359  1.00  0.00           H  
ATOM   1352  HG  LEU A  89      -7.179  -4.607   0.871  1.00  0.00           H  
ATOM   1353 HD11 LEU A  89      -6.799  -4.090  -1.585  1.00  0.00           H  
ATOM   1354 HD12 LEU A  89      -5.352  -3.209  -1.095  1.00  0.00           H  
ATOM   1355 HD13 LEU A  89      -5.476  -4.940  -0.787  1.00  0.00           H  
ATOM   1356 HD21 LEU A  89      -5.940  -2.565   2.180  1.00  0.00           H  
ATOM   1357 HD22 LEU A  89      -5.309  -4.211   2.119  1.00  0.00           H  
ATOM   1358 HD23 LEU A  89      -4.700  -2.991   1.000  1.00  0.00           H  
ATOM   1359  N   TYR A  90      -7.469   0.401  -1.679  1.00  0.00           N  
ATOM   1360  CA  TYR A  90      -8.417   1.306  -2.388  1.00  0.00           C  
ATOM   1361  C   TYR A  90      -8.989   0.564  -3.600  1.00  0.00           C  
ATOM   1362  O   TYR A  90      -8.291  -0.169  -4.274  1.00  0.00           O  
ATOM   1363  CB  TYR A  90      -7.707   2.587  -2.837  1.00  0.00           C  
ATOM   1364  CG  TYR A  90      -6.526   2.264  -3.722  1.00  0.00           C  
ATOM   1365  CD1 TYR A  90      -5.298   1.905  -3.152  1.00  0.00           C  
ATOM   1366  CD2 TYR A  90      -6.655   2.343  -5.114  1.00  0.00           C  
ATOM   1367  CE1 TYR A  90      -4.200   1.622  -3.974  1.00  0.00           C  
ATOM   1368  CE2 TYR A  90      -5.556   2.064  -5.935  1.00  0.00           C  
ATOM   1369  CZ  TYR A  90      -4.329   1.702  -5.365  1.00  0.00           C  
ATOM   1370  OH  TYR A  90      -3.247   1.426  -6.175  1.00  0.00           O  
ATOM   1371  H   TYR A  90      -6.528   0.361  -1.947  1.00  0.00           H  
ATOM   1372  HA  TYR A  90      -9.225   1.565  -1.716  1.00  0.00           H  
ATOM   1373  HB2 TYR A  90      -8.405   3.204  -3.385  1.00  0.00           H  
ATOM   1374  HB3 TYR A  90      -7.364   3.126  -1.966  1.00  0.00           H  
ATOM   1375  HD1 TYR A  90      -5.199   1.844  -2.079  1.00  0.00           H  
ATOM   1376  HD2 TYR A  90      -7.601   2.619  -5.554  1.00  0.00           H  
ATOM   1377  HE1 TYR A  90      -3.254   1.344  -3.534  1.00  0.00           H  
ATOM   1378  HE2 TYR A  90      -5.654   2.125  -7.009  1.00  0.00           H  
ATOM   1379  HH  TYR A  90      -2.459   1.770  -5.748  1.00  0.00           H  
ATOM   1380  N   SER A  91     -10.256   0.723  -3.869  1.00  0.00           N  
ATOM   1381  CA  SER A  91     -10.868  -0.002  -5.023  1.00  0.00           C  
ATOM   1382  C   SER A  91     -11.119   0.955  -6.193  1.00  0.00           C  
ATOM   1383  O   SER A  91     -10.996   2.158  -6.067  1.00  0.00           O  
ATOM   1384  CB  SER A  91     -12.196  -0.621  -4.586  1.00  0.00           C  
ATOM   1385  OG  SER A  91     -12.415  -1.823  -5.311  1.00  0.00           O  
ATOM   1386  H   SER A  91     -10.807   1.303  -3.302  1.00  0.00           H  
ATOM   1387  HA  SER A  91     -10.201  -0.788  -5.344  1.00  0.00           H  
ATOM   1388  HB2 SER A  91     -12.162  -0.843  -3.532  1.00  0.00           H  
ATOM   1389  HB3 SER A  91     -12.997   0.079  -4.778  1.00  0.00           H  
ATOM   1390  HG  SER A  91     -12.898  -1.603  -6.112  1.00  0.00           H  
ATOM   1391  N   SER A  92     -11.471   0.420  -7.336  1.00  0.00           N  
ATOM   1392  CA  SER A  92     -11.732   1.283  -8.523  1.00  0.00           C  
ATOM   1393  C   SER A  92     -12.947   2.167  -8.256  1.00  0.00           C  
ATOM   1394  O   SER A  92     -13.116   3.210  -8.856  1.00  0.00           O  
ATOM   1395  CB  SER A  92     -11.995   0.406  -9.747  1.00  0.00           C  
ATOM   1396  OG  SER A  92     -12.406  -0.886  -9.319  1.00  0.00           O  
ATOM   1397  H   SER A  92     -11.563  -0.552  -7.410  1.00  0.00           H  
ATOM   1398  HA  SER A  92     -10.876   1.906  -8.703  1.00  0.00           H  
ATOM   1399  HB2 SER A  92     -12.773   0.846 -10.347  1.00  0.00           H  
ATOM   1400  HB3 SER A  92     -11.089   0.330 -10.336  1.00  0.00           H  
ATOM   1401  HG  SER A  92     -12.948  -1.269 -10.013  1.00  0.00           H  
ATOM   1402  N   ASP A  93     -13.785   1.762  -7.350  1.00  0.00           N  
ATOM   1403  CA  ASP A  93     -14.981   2.574  -7.023  1.00  0.00           C  
ATOM   1404  C   ASP A  93     -14.621   3.551  -5.905  1.00  0.00           C  
ATOM   1405  O   ASP A  93     -15.476   4.085  -5.228  1.00  0.00           O  
ATOM   1406  CB  ASP A  93     -16.127   1.660  -6.576  1.00  0.00           C  
ATOM   1407  CG  ASP A  93     -15.874   1.168  -5.150  1.00  0.00           C  
ATOM   1408  OD1 ASP A  93     -14.737   1.236  -4.713  1.00  0.00           O  
ATOM   1409  OD2 ASP A  93     -16.822   0.731  -4.519  1.00  0.00           O  
ATOM   1410  H   ASP A  93     -13.621   0.932  -6.880  1.00  0.00           H  
ATOM   1411  HA  ASP A  93     -15.275   3.122  -7.896  1.00  0.00           H  
ATOM   1412  HB2 ASP A  93     -17.057   2.209  -6.607  1.00  0.00           H  
ATOM   1413  HB3 ASP A  93     -16.189   0.811  -7.241  1.00  0.00           H  
ATOM   1414  N   TRP A  94     -13.351   3.781  -5.716  1.00  0.00           N  
ATOM   1415  CA  TRP A  94     -12.897   4.720  -4.657  1.00  0.00           C  
ATOM   1416  C   TRP A  94     -13.166   4.128  -3.275  1.00  0.00           C  
ATOM   1417  O   TRP A  94     -13.307   4.841  -2.301  1.00  0.00           O  
ATOM   1418  CB  TRP A  94     -13.612   6.062  -4.810  1.00  0.00           C  
ATOM   1419  CG  TRP A  94     -12.705   6.998  -5.537  1.00  0.00           C  
ATOM   1420  CD1 TRP A  94     -13.077   7.828  -6.536  1.00  0.00           C  
ATOM   1421  CD2 TRP A  94     -11.275   7.196  -5.346  1.00  0.00           C  
ATOM   1422  NE1 TRP A  94     -11.964   8.533  -6.967  1.00  0.00           N  
ATOM   1423  CE2 TRP A  94     -10.829   8.175  -6.262  1.00  0.00           C  
ATOM   1424  CE3 TRP A  94     -10.334   6.626  -4.471  1.00  0.00           C  
ATOM   1425  CZ2 TRP A  94      -9.491   8.575  -6.308  1.00  0.00           C  
ATOM   1426  CZ3 TRP A  94      -8.991   7.023  -4.516  1.00  0.00           C  
ATOM   1427  CH2 TRP A  94      -8.569   7.995  -5.432  1.00  0.00           C  
ATOM   1428  H   TRP A  94     -12.687   3.334  -6.279  1.00  0.00           H  
ATOM   1429  HA  TRP A  94     -11.835   4.874  -4.768  1.00  0.00           H  
ATOM   1430  HB2 TRP A  94     -14.523   5.928  -5.374  1.00  0.00           H  
ATOM   1431  HB3 TRP A  94     -13.842   6.465  -3.835  1.00  0.00           H  
ATOM   1432  HD1 TRP A  94     -14.077   7.928  -6.932  1.00  0.00           H  
ATOM   1433  HE1 TRP A  94     -11.960   9.204  -7.681  1.00  0.00           H  
ATOM   1434  HE3 TRP A  94     -10.648   5.877  -3.759  1.00  0.00           H  
ATOM   1435  HZ2 TRP A  94      -9.170   9.324  -7.017  1.00  0.00           H  
ATOM   1436  HZ3 TRP A  94      -8.279   6.574  -3.841  1.00  0.00           H  
ATOM   1437  HH2 TRP A  94      -7.533   8.296  -5.462  1.00  0.00           H  
ATOM   1438  N   LEU A  95     -13.209   2.829  -3.175  1.00  0.00           N  
ATOM   1439  CA  LEU A  95     -13.433   2.197  -1.846  1.00  0.00           C  
ATOM   1440  C   LEU A  95     -12.089   2.145  -1.121  1.00  0.00           C  
ATOM   1441  O   LEU A  95     -11.321   1.218  -1.291  1.00  0.00           O  
ATOM   1442  CB  LEU A  95     -13.970   0.774  -2.028  1.00  0.00           C  
ATOM   1443  CG  LEU A  95     -15.492   0.761  -1.864  1.00  0.00           C  
ATOM   1444  CD1 LEU A  95     -15.989  -0.686  -1.844  1.00  0.00           C  
ATOM   1445  CD2 LEU A  95     -15.876   1.447  -0.550  1.00  0.00           C  
ATOM   1446  H   LEU A  95     -13.069   2.270  -3.967  1.00  0.00           H  
ATOM   1447  HA  LEU A  95     -14.132   2.788  -1.275  1.00  0.00           H  
ATOM   1448  HB2 LEU A  95     -13.711   0.417  -3.014  1.00  0.00           H  
ATOM   1449  HB3 LEU A  95     -13.526   0.126  -1.285  1.00  0.00           H  
ATOM   1450  HG  LEU A  95     -15.945   1.284  -2.692  1.00  0.00           H  
ATOM   1451 HD11 LEU A  95     -15.182  -1.348  -2.117  1.00  0.00           H  
ATOM   1452 HD12 LEU A  95     -16.339  -0.932  -0.853  1.00  0.00           H  
ATOM   1453 HD13 LEU A  95     -16.800  -0.797  -2.549  1.00  0.00           H  
ATOM   1454 HD21 LEU A  95     -14.981   1.707  -0.004  1.00  0.00           H  
ATOM   1455 HD22 LEU A  95     -16.440   2.343  -0.764  1.00  0.00           H  
ATOM   1456 HD23 LEU A  95     -16.478   0.775   0.044  1.00  0.00           H  
ATOM   1457  N   ILE A  96     -11.785   3.138  -0.334  1.00  0.00           N  
ATOM   1458  CA  ILE A  96     -10.475   3.140   0.374  1.00  0.00           C  
ATOM   1459  C   ILE A  96     -10.606   2.463   1.736  1.00  0.00           C  
ATOM   1460  O   ILE A  96     -11.246   2.967   2.641  1.00  0.00           O  
ATOM   1461  CB  ILE A  96      -9.990   4.576   0.564  1.00  0.00           C  
ATOM   1462  CG1 ILE A  96     -10.195   5.364  -0.731  1.00  0.00           C  
ATOM   1463  CG2 ILE A  96      -8.502   4.558   0.913  1.00  0.00           C  
ATOM   1464  CD1 ILE A  96      -9.710   6.802  -0.535  1.00  0.00           C  
ATOM   1465  H   ILE A  96     -12.407   3.887  -0.221  1.00  0.00           H  
ATOM   1466  HA  ILE A  96      -9.753   2.600  -0.221  1.00  0.00           H  
ATOM   1467  HB  ILE A  96     -10.544   5.042   1.367  1.00  0.00           H  
ATOM   1468 HG12 ILE A  96      -9.632   4.899  -1.528  1.00  0.00           H  
ATOM   1469 HG13 ILE A  96     -11.244   5.372  -0.986  1.00  0.00           H  
ATOM   1470 HG21 ILE A  96      -7.968   3.976   0.176  1.00  0.00           H  
ATOM   1471 HG22 ILE A  96      -8.121   5.569   0.921  1.00  0.00           H  
ATOM   1472 HG23 ILE A  96      -8.366   4.115   1.889  1.00  0.00           H  
ATOM   1473 HD11 ILE A  96      -9.396   6.940   0.489  1.00  0.00           H  
ATOM   1474 HD12 ILE A  96      -8.878   6.994  -1.196  1.00  0.00           H  
ATOM   1475 HD13 ILE A  96     -10.514   7.487  -0.760  1.00  0.00           H  
ATOM   1476  N   TYR A  97      -9.983   1.329   1.891  1.00  0.00           N  
ATOM   1477  CA  TYR A  97     -10.037   0.610   3.190  1.00  0.00           C  
ATOM   1478  C   TYR A  97      -8.632   0.597   3.795  1.00  0.00           C  
ATOM   1479  O   TYR A  97      -7.665   0.912   3.132  1.00  0.00           O  
ATOM   1480  CB  TYR A  97     -10.510  -0.828   2.963  1.00  0.00           C  
ATOM   1481  CG  TYR A  97     -12.018  -0.860   2.874  1.00  0.00           C  
ATOM   1482  CD1 TYR A  97     -12.665  -0.310   1.763  1.00  0.00           C  
ATOM   1483  CD2 TYR A  97     -12.768  -1.443   3.904  1.00  0.00           C  
ATOM   1484  CE1 TYR A  97     -14.063  -0.341   1.680  1.00  0.00           C  
ATOM   1485  CE2 TYR A  97     -14.166  -1.474   3.821  1.00  0.00           C  
ATOM   1486  CZ  TYR A  97     -14.813  -0.922   2.708  1.00  0.00           C  
ATOM   1487  OH  TYR A  97     -16.190  -0.953   2.626  1.00  0.00           O  
ATOM   1488  H   TYR A  97      -9.464   0.955   1.150  1.00  0.00           H  
ATOM   1489  HA  TYR A  97     -10.717   1.116   3.857  1.00  0.00           H  
ATOM   1490  HB2 TYR A  97     -10.088  -1.205   2.043  1.00  0.00           H  
ATOM   1491  HB3 TYR A  97     -10.186  -1.447   3.787  1.00  0.00           H  
ATOM   1492  HD1 TYR A  97     -12.088   0.140   0.968  1.00  0.00           H  
ATOM   1493  HD2 TYR A  97     -12.269  -1.869   4.761  1.00  0.00           H  
ATOM   1494  HE1 TYR A  97     -14.562   0.083   0.822  1.00  0.00           H  
ATOM   1495  HE2 TYR A  97     -14.744  -1.923   4.615  1.00  0.00           H  
ATOM   1496  HH  TYR A  97     -16.518  -1.492   3.351  1.00  0.00           H  
ATOM   1497  N   LYS A  98      -8.503   0.244   5.042  1.00  0.00           N  
ATOM   1498  CA  LYS A  98      -7.149   0.225   5.665  1.00  0.00           C  
ATOM   1499  C   LYS A  98      -6.993  -1.036   6.520  1.00  0.00           C  
ATOM   1500  O   LYS A  98      -7.833  -1.349   7.341  1.00  0.00           O  
ATOM   1501  CB  LYS A  98      -6.982   1.462   6.550  1.00  0.00           C  
ATOM   1502  CG  LYS A  98      -8.186   1.590   7.486  1.00  0.00           C  
ATOM   1503  CD  LYS A  98      -7.702   1.958   8.891  1.00  0.00           C  
ATOM   1504  CE  LYS A  98      -8.640   3.004   9.500  1.00  0.00           C  
ATOM   1505  NZ  LYS A  98      -8.159   3.366  10.864  1.00  0.00           N  
ATOM   1506  H   LYS A  98      -9.293  -0.005   5.567  1.00  0.00           H  
ATOM   1507  HA  LYS A  98      -6.393   0.234   4.887  1.00  0.00           H  
ATOM   1508  HB2 LYS A  98      -6.079   1.367   7.135  1.00  0.00           H  
ATOM   1509  HB3 LYS A  98      -6.917   2.343   5.929  1.00  0.00           H  
ATOM   1510  HG2 LYS A  98      -8.849   2.360   7.118  1.00  0.00           H  
ATOM   1511  HG3 LYS A  98      -8.714   0.648   7.525  1.00  0.00           H  
ATOM   1512  HD2 LYS A  98      -7.697   1.074   9.512  1.00  0.00           H  
ATOM   1513  HD3 LYS A  98      -6.704   2.363   8.832  1.00  0.00           H  
ATOM   1514  HE2 LYS A  98      -8.650   3.885   8.876  1.00  0.00           H  
ATOM   1515  HE3 LYS A  98      -9.638   2.598   9.566  1.00  0.00           H  
ATOM   1516  HZ1 LYS A  98      -7.915   2.501  11.387  1.00  0.00           H  
ATOM   1517  HZ2 LYS A  98      -7.317   3.973  10.784  1.00  0.00           H  
ATOM   1518  HZ3 LYS A  98      -8.909   3.876  11.372  1.00  0.00           H  
ATOM   1519  N   THR A  99      -5.923  -1.761   6.339  1.00  0.00           N  
ATOM   1520  CA  THR A  99      -5.712  -2.998   7.146  1.00  0.00           C  
ATOM   1521  C   THR A  99      -4.417  -2.861   7.951  1.00  0.00           C  
ATOM   1522  O   THR A  99      -3.345  -2.713   7.399  1.00  0.00           O  
ATOM   1523  CB  THR A  99      -5.610  -4.215   6.222  1.00  0.00           C  
ATOM   1524  OG1 THR A  99      -4.749  -5.181   6.809  1.00  0.00           O  
ATOM   1525  CG2 THR A  99      -5.051  -3.792   4.862  1.00  0.00           C  
ATOM   1526  H   THR A  99      -5.256  -1.491   5.676  1.00  0.00           H  
ATOM   1527  HA  THR A  99      -6.544  -3.129   7.822  1.00  0.00           H  
ATOM   1528  HB  THR A  99      -6.590  -4.646   6.084  1.00  0.00           H  
ATOM   1529  HG1 THR A  99      -5.185  -5.532   7.589  1.00  0.00           H  
ATOM   1530 HG21 THR A  99      -5.627  -2.963   4.477  1.00  0.00           H  
ATOM   1531 HG22 THR A  99      -4.019  -3.491   4.975  1.00  0.00           H  
ATOM   1532 HG23 THR A  99      -5.110  -4.622   4.174  1.00  0.00           H  
ATOM   1533  N   THR A 100      -4.508  -2.908   9.252  1.00  0.00           N  
ATOM   1534  CA  THR A 100      -3.283  -2.778  10.089  1.00  0.00           C  
ATOM   1535  C   THR A 100      -2.885  -4.153  10.630  1.00  0.00           C  
ATOM   1536  O   THR A 100      -2.194  -4.263  11.623  1.00  0.00           O  
ATOM   1537  CB  THR A 100      -3.562  -1.834  11.261  1.00  0.00           C  
ATOM   1538  OG1 THR A 100      -4.776  -2.214  11.894  1.00  0.00           O  
ATOM   1539  CG2 THR A 100      -3.683  -0.399  10.747  1.00  0.00           C  
ATOM   1540  H   THR A 100      -5.383  -3.026   9.678  1.00  0.00           H  
ATOM   1541  HA  THR A 100      -2.478  -2.380   9.489  1.00  0.00           H  
ATOM   1542  HB  THR A 100      -2.752  -1.891  11.972  1.00  0.00           H  
ATOM   1543  HG1 THR A 100      -5.500  -1.795  11.423  1.00  0.00           H  
ATOM   1544 HG21 THR A 100      -4.402  -0.363   9.942  1.00  0.00           H  
ATOM   1545 HG22 THR A 100      -4.009   0.245  11.550  1.00  0.00           H  
ATOM   1546 HG23 THR A 100      -2.721  -0.064  10.386  1.00  0.00           H  
ATOM   1547  N   ASP A 101      -3.316  -5.202   9.986  1.00  0.00           N  
ATOM   1548  CA  ASP A 101      -2.962  -6.567  10.469  1.00  0.00           C  
ATOM   1549  C   ASP A 101      -2.613  -7.457   9.274  1.00  0.00           C  
ATOM   1550  O   ASP A 101      -2.688  -8.667   9.350  1.00  0.00           O  
ATOM   1551  CB  ASP A 101      -4.151  -7.169  11.222  1.00  0.00           C  
ATOM   1552  CG  ASP A 101      -5.459  -6.655  10.616  1.00  0.00           C  
ATOM   1553  OD1 ASP A 101      -5.529  -6.556   9.402  1.00  0.00           O  
ATOM   1554  OD2 ASP A 101      -6.369  -6.369  11.377  1.00  0.00           O  
ATOM   1555  H   ASP A 101      -3.875  -5.093   9.187  1.00  0.00           H  
ATOM   1556  HA  ASP A 101      -2.112  -6.503  11.130  1.00  0.00           H  
ATOM   1557  HB2 ASP A 101      -4.116  -8.247  11.145  1.00  0.00           H  
ATOM   1558  HB3 ASP A 101      -4.101  -6.882  12.262  1.00  0.00           H  
ATOM   1559  N   HIS A 102      -2.231  -6.868   8.173  1.00  0.00           N  
ATOM   1560  CA  HIS A 102      -1.876  -7.681   6.975  1.00  0.00           C  
ATOM   1561  C   HIS A 102      -3.155  -8.158   6.286  1.00  0.00           C  
ATOM   1562  O   HIS A 102      -3.519  -9.315   6.362  1.00  0.00           O  
ATOM   1563  CB  HIS A 102      -1.042  -8.891   7.402  1.00  0.00           C  
ATOM   1564  CG  HIS A 102      -0.039  -9.213   6.329  1.00  0.00           C  
ATOM   1565  ND1 HIS A 102      -0.407  -9.787   5.121  1.00  0.00           N  
ATOM   1566  CD2 HIS A 102       1.322  -9.048   6.266  1.00  0.00           C  
ATOM   1567  CE1 HIS A 102       0.711  -9.945   4.390  1.00  0.00           C  
ATOM   1568  NE2 HIS A 102       1.794  -9.512   5.041  1.00  0.00           N  
ATOM   1569  H   HIS A 102      -2.179  -5.889   8.134  1.00  0.00           H  
ATOM   1570  HA  HIS A 102      -1.304  -7.075   6.288  1.00  0.00           H  
ATOM   1571  HB2 HIS A 102      -0.524  -8.664   8.323  1.00  0.00           H  
ATOM   1572  HB3 HIS A 102      -1.692  -9.740   7.553  1.00  0.00           H  
ATOM   1573  HD1 HIS A 102      -1.317 -10.032   4.850  1.00  0.00           H  
ATOM   1574  HD2 HIS A 102       1.934  -8.623   7.048  1.00  0.00           H  
ATOM   1575  HE1 HIS A 102       0.731 -10.371   3.397  1.00  0.00           H  
ATOM   1576  N   TYR A 103      -3.839  -7.276   5.612  1.00  0.00           N  
ATOM   1577  CA  TYR A 103      -5.092  -7.673   4.913  1.00  0.00           C  
ATOM   1578  C   TYR A 103      -5.924  -8.585   5.818  1.00  0.00           C  
ATOM   1579  O   TYR A 103      -6.458  -9.587   5.383  1.00  0.00           O  
ATOM   1580  CB  TYR A 103      -4.740  -8.416   3.622  1.00  0.00           C  
ATOM   1581  CG  TYR A 103      -3.719  -7.617   2.849  1.00  0.00           C  
ATOM   1582  CD1 TYR A 103      -4.138  -6.641   1.937  1.00  0.00           C  
ATOM   1583  CD2 TYR A 103      -2.352  -7.849   3.046  1.00  0.00           C  
ATOM   1584  CE1 TYR A 103      -3.192  -5.898   1.222  1.00  0.00           C  
ATOM   1585  CE2 TYR A 103      -1.405  -7.106   2.330  1.00  0.00           C  
ATOM   1586  CZ  TYR A 103      -1.825  -6.131   1.418  1.00  0.00           C  
ATOM   1587  OH  TYR A 103      -0.892  -5.397   0.714  1.00  0.00           O  
ATOM   1588  H   TYR A 103      -3.524  -6.349   5.562  1.00  0.00           H  
ATOM   1589  HA  TYR A 103      -5.664  -6.789   4.673  1.00  0.00           H  
ATOM   1590  HB2 TYR A 103      -4.333  -9.387   3.864  1.00  0.00           H  
ATOM   1591  HB3 TYR A 103      -5.630  -8.536   3.022  1.00  0.00           H  
ATOM   1592  HD1 TYR A 103      -5.193  -6.462   1.785  1.00  0.00           H  
ATOM   1593  HD2 TYR A 103      -2.028  -8.601   3.749  1.00  0.00           H  
ATOM   1594  HE1 TYR A 103      -3.516  -5.146   0.518  1.00  0.00           H  
ATOM   1595  HE2 TYR A 103      -0.351  -7.286   2.482  1.00  0.00           H  
ATOM   1596  HH  TYR A 103      -1.202  -4.491   0.665  1.00  0.00           H  
ATOM   1597  N   GLN A 104      -6.044  -8.245   7.073  1.00  0.00           N  
ATOM   1598  CA  GLN A 104      -6.848  -9.092   7.999  1.00  0.00           C  
ATOM   1599  C   GLN A 104      -8.034  -8.282   8.521  1.00  0.00           C  
ATOM   1600  O   GLN A 104      -8.996  -8.820   9.032  1.00  0.00           O  
ATOM   1601  CB  GLN A 104      -5.977  -9.546   9.173  1.00  0.00           C  
ATOM   1602  CG  GLN A 104      -5.091 -10.714   8.731  1.00  0.00           C  
ATOM   1603  CD  GLN A 104      -5.418 -11.952   9.569  1.00  0.00           C  
ATOM   1604  OE1 GLN A 104      -4.859 -12.145  10.631  1.00  0.00           O  
ATOM   1605  NE2 GLN A 104      -6.304 -12.805   9.134  1.00  0.00           N  
ATOM   1606  H   GLN A 104      -5.609  -7.432   7.406  1.00  0.00           H  
ATOM   1607  HA  GLN A 104      -7.214  -9.953   7.466  1.00  0.00           H  
ATOM   1608  HB2 GLN A 104      -5.355  -8.724   9.497  1.00  0.00           H  
ATOM   1609  HB3 GLN A 104      -6.609  -9.864   9.989  1.00  0.00           H  
ATOM   1610  HG2 GLN A 104      -5.273 -10.927   7.688  1.00  0.00           H  
ATOM   1611  HG3 GLN A 104      -4.054 -10.451   8.871  1.00  0.00           H  
ATOM   1612 HE21 GLN A 104      -6.755 -12.650   8.278  1.00  0.00           H  
ATOM   1613 HE22 GLN A 104      -6.519 -13.601   9.664  1.00  0.00           H  
ATOM   1614  N   THR A 105      -7.970  -6.990   8.386  1.00  0.00           N  
ATOM   1615  CA  THR A 105      -9.088  -6.127   8.863  1.00  0.00           C  
ATOM   1616  C   THR A 105      -9.158  -4.866   8.000  1.00  0.00           C  
ATOM   1617  O   THR A 105      -8.466  -3.897   8.243  1.00  0.00           O  
ATOM   1618  CB  THR A 105      -8.846  -5.736  10.322  1.00  0.00           C  
ATOM   1619  OG1 THR A 105      -8.883  -6.901  11.135  1.00  0.00           O  
ATOM   1620  CG2 THR A 105      -9.933  -4.761  10.778  1.00  0.00           C  
ATOM   1621  H   THR A 105      -7.185  -6.586   7.965  1.00  0.00           H  
ATOM   1622  HA  THR A 105     -10.020  -6.669   8.785  1.00  0.00           H  
ATOM   1623  HB  THR A 105      -7.882  -5.262  10.414  1.00  0.00           H  
ATOM   1624  HG1 THR A 105      -8.385  -6.720  11.936  1.00  0.00           H  
ATOM   1625 HG21 THR A 105     -10.649  -4.622   9.980  1.00  0.00           H  
ATOM   1626 HG22 THR A 105     -10.435  -5.159  11.646  1.00  0.00           H  
ATOM   1627 HG23 THR A 105      -9.483  -3.811  11.026  1.00  0.00           H  
ATOM   1628  N   PHE A 106      -9.985  -4.870   6.990  1.00  0.00           N  
ATOM   1629  CA  PHE A 106     -10.091  -3.671   6.111  1.00  0.00           C  
ATOM   1630  C   PHE A 106     -11.175  -2.734   6.644  1.00  0.00           C  
ATOM   1631  O   PHE A 106     -12.341  -3.076   6.689  1.00  0.00           O  
ATOM   1632  CB  PHE A 106     -10.455  -4.107   4.691  1.00  0.00           C  
ATOM   1633  CG  PHE A 106      -9.624  -5.305   4.302  1.00  0.00           C  
ATOM   1634  CD1 PHE A 106      -8.347  -5.126   3.757  1.00  0.00           C  
ATOM   1635  CD2 PHE A 106     -10.132  -6.594   4.489  1.00  0.00           C  
ATOM   1636  CE1 PHE A 106      -7.578  -6.239   3.397  1.00  0.00           C  
ATOM   1637  CE2 PHE A 106      -9.364  -7.708   4.130  1.00  0.00           C  
ATOM   1638  CZ  PHE A 106      -8.087  -7.530   3.583  1.00  0.00           C  
ATOM   1639  H   PHE A 106     -10.532  -5.662   6.807  1.00  0.00           H  
ATOM   1640  HA  PHE A 106      -9.144  -3.152   6.096  1.00  0.00           H  
ATOM   1641  HB2 PHE A 106     -11.502  -4.367   4.650  1.00  0.00           H  
ATOM   1642  HB3 PHE A 106     -10.258  -3.297   4.004  1.00  0.00           H  
ATOM   1643  HD1 PHE A 106      -7.957  -4.129   3.612  1.00  0.00           H  
ATOM   1644  HD2 PHE A 106     -11.116  -6.729   4.910  1.00  0.00           H  
ATOM   1645  HE1 PHE A 106      -6.594  -6.102   2.975  1.00  0.00           H  
ATOM   1646  HE2 PHE A 106      -9.758  -8.703   4.275  1.00  0.00           H  
ATOM   1647  HZ  PHE A 106      -7.493  -8.389   3.307  1.00  0.00           H  
ATOM   1648  N   THR A 107     -10.801  -1.548   7.040  1.00  0.00           N  
ATOM   1649  CA  THR A 107     -11.808  -0.583   7.559  1.00  0.00           C  
ATOM   1650  C   THR A 107     -12.012   0.523   6.521  1.00  0.00           C  
ATOM   1651  O   THR A 107     -11.073   0.984   5.905  1.00  0.00           O  
ATOM   1652  CB  THR A 107     -11.303   0.029   8.868  1.00  0.00           C  
ATOM   1653  OG1 THR A 107     -11.147  -0.998   9.838  1.00  0.00           O  
ATOM   1654  CG2 THR A 107     -12.311   1.061   9.373  1.00  0.00           C  
ATOM   1655  H   THR A 107      -9.858  -1.291   6.987  1.00  0.00           H  
ATOM   1656  HA  THR A 107     -12.743  -1.093   7.732  1.00  0.00           H  
ATOM   1657  HB  THR A 107     -10.354   0.512   8.698  1.00  0.00           H  
ATOM   1658  HG1 THR A 107     -10.994  -0.581  10.689  1.00  0.00           H  
ATOM   1659 HG21 THR A 107     -13.054   1.243   8.609  1.00  0.00           H  
ATOM   1660 HG22 THR A 107     -12.795   0.686  10.264  1.00  0.00           H  
ATOM   1661 HG23 THR A 107     -11.799   1.982   9.603  1.00  0.00           H  
ATOM   1662  N   LYS A 108     -13.229   0.947   6.316  1.00  0.00           N  
ATOM   1663  CA  LYS A 108     -13.482   2.016   5.308  1.00  0.00           C  
ATOM   1664  C   LYS A 108     -13.133   3.379   5.907  1.00  0.00           C  
ATOM   1665  O   LYS A 108     -13.590   3.733   6.975  1.00  0.00           O  
ATOM   1666  CB  LYS A 108     -14.959   2.001   4.908  1.00  0.00           C  
ATOM   1667  CG  LYS A 108     -15.234   3.143   3.930  1.00  0.00           C  
ATOM   1668  CD  LYS A 108     -16.546   2.876   3.188  1.00  0.00           C  
ATOM   1669  CE  LYS A 108     -17.708   3.499   3.963  1.00  0.00           C  
ATOM   1670  NZ  LYS A 108     -18.931   2.668   3.778  1.00  0.00           N  
ATOM   1671  H   LYS A 108     -13.976   0.559   6.818  1.00  0.00           H  
ATOM   1672  HA  LYS A 108     -12.871   1.839   4.435  1.00  0.00           H  
ATOM   1673  HB2 LYS A 108     -15.195   1.056   4.439  1.00  0.00           H  
ATOM   1674  HB3 LYS A 108     -15.572   2.129   5.789  1.00  0.00           H  
ATOM   1675  HG2 LYS A 108     -15.312   4.073   4.474  1.00  0.00           H  
ATOM   1676  HG3 LYS A 108     -14.427   3.208   3.216  1.00  0.00           H  
ATOM   1677  HD2 LYS A 108     -16.495   3.311   2.199  1.00  0.00           H  
ATOM   1678  HD3 LYS A 108     -16.702   1.811   3.104  1.00  0.00           H  
ATOM   1679  HE2 LYS A 108     -17.458   3.545   5.012  1.00  0.00           H  
ATOM   1680  HE3 LYS A 108     -17.892   4.497   3.593  1.00  0.00           H  
ATOM   1681  HZ1 LYS A 108     -18.713   1.676   4.010  1.00  0.00           H  
ATOM   1682  HZ2 LYS A 108     -19.684   3.014   4.405  1.00  0.00           H  
ATOM   1683  HZ3 LYS A 108     -19.248   2.732   2.791  1.00  0.00           H  
ATOM   1684  N   ILE A 109     -12.326   4.147   5.227  1.00  0.00           N  
ATOM   1685  CA  ILE A 109     -11.951   5.486   5.763  1.00  0.00           C  
ATOM   1686  C   ILE A 109     -12.547   6.580   4.873  1.00  0.00           C  
ATOM   1687  O   ILE A 109     -13.055   7.573   5.352  1.00  0.00           O  
ATOM   1688  CB  ILE A 109     -10.427   5.621   5.789  1.00  0.00           C  
ATOM   1689  CG1 ILE A 109      -9.823   4.841   4.619  1.00  0.00           C  
ATOM   1690  CG2 ILE A 109      -9.887   5.059   7.106  1.00  0.00           C  
ATOM   1691  CD1 ILE A 109      -8.309   5.053   4.592  1.00  0.00           C  
ATOM   1692  H   ILE A 109     -11.966   3.844   4.367  1.00  0.00           H  
ATOM   1693  HA  ILE A 109     -12.337   5.591   6.765  1.00  0.00           H  
ATOM   1694  HB  ILE A 109     -10.157   6.665   5.706  1.00  0.00           H  
ATOM   1695 HG12 ILE A 109     -10.040   3.788   4.738  1.00  0.00           H  
ATOM   1696 HG13 ILE A 109     -10.251   5.193   3.692  1.00  0.00           H  
ATOM   1697 HG21 ILE A 109     -10.616   4.388   7.536  1.00  0.00           H  
ATOM   1698 HG22 ILE A 109      -8.970   4.522   6.918  1.00  0.00           H  
ATOM   1699 HG23 ILE A 109      -9.696   5.871   7.791  1.00  0.00           H  
ATOM   1700 HD11 ILE A 109      -8.095   6.109   4.525  1.00  0.00           H  
ATOM   1701 HD12 ILE A 109      -7.873   4.654   5.496  1.00  0.00           H  
ATOM   1702 HD13 ILE A 109      -7.889   4.545   3.736  1.00  0.00           H  
ATOM   1703  N   ARG A 110     -12.490   6.406   3.581  1.00  0.00           N  
ATOM   1704  CA  ARG A 110     -13.055   7.437   2.666  1.00  0.00           C  
ATOM   1705  C   ARG A 110     -14.245   6.848   1.906  1.00  0.00           C  
ATOM   1706  O   ARG A 110     -14.104   5.759   1.375  1.00  0.00           O  
ATOM   1707  CB  ARG A 110     -11.983   7.878   1.667  1.00  0.00           C  
ATOM   1708  CG  ARG A 110     -10.629   7.959   2.377  1.00  0.00           C  
ATOM   1709  CD  ARG A 110     -10.734   8.910   3.571  1.00  0.00           C  
ATOM   1710  NE  ARG A 110      -9.595   9.869   3.544  1.00  0.00           N  
ATOM   1711  CZ  ARG A 110      -9.631  10.945   4.280  1.00  0.00           C  
ATOM   1712  NH1 ARG A 110     -10.741  11.620   4.396  1.00  0.00           N  
ATOM   1713  NH2 ARG A 110      -8.555  11.345   4.904  1.00  0.00           N  
ATOM   1714  OXT ARG A 110     -15.278   7.497   1.867  1.00  0.00           O  
ATOM   1715  H   ARG A 110     -12.077   5.597   3.213  1.00  0.00           H  
ATOM   1716  HA  ARG A 110     -13.382   8.289   3.242  1.00  0.00           H  
ATOM   1717  HB2 ARG A 110     -11.925   7.160   0.861  1.00  0.00           H  
ATOM   1718  HB3 ARG A 110     -12.238   8.848   1.269  1.00  0.00           H  
ATOM   1719  HG2 ARG A 110     -10.344   6.976   2.721  1.00  0.00           H  
ATOM   1720  HG3 ARG A 110      -9.884   8.330   1.689  1.00  0.00           H  
ATOM   1721  HD2 ARG A 110     -11.665   9.454   3.517  1.00  0.00           H  
ATOM   1722  HD3 ARG A 110     -10.704   8.340   4.488  1.00  0.00           H  
ATOM   1723  HE  ARG A 110      -8.819   9.692   2.971  1.00  0.00           H  
ATOM   1724 HH11 ARG A 110     -11.564  11.314   3.920  1.00  0.00           H  
ATOM   1725 HH12 ARG A 110     -10.768  12.445   4.961  1.00  0.00           H  
ATOM   1726 HH21 ARG A 110      -7.704  10.827   4.816  1.00  0.00           H  
ATOM   1727 HH22 ARG A 110      -8.582  12.170   5.469  1.00  0.00           H  
TER    1728      ARG A 110                                                      
ENDMDL                                                                          
