# Supplementary material for: Comparative Performance of High-Throughput Methods for Protein pKa Predictions
Source: J Chem Inf Model. 2023 Aug 8;63(16):5169–81. doi: 10.1021/acs.jcim.3c00165 (PMC10466379; doi:10.1021/acs.jcim.3c00165)
Supplement: Supplementary file 3 — ci3c00165_si_003.zip [file ci3c00165_si_003.zip › curated_pdbs/1bus_curated_2.pdb]

MODEL        2                                                                  
ATOM     11  N   GLY A   2       0.483 -13.816 -10.893  1.00  1.91           N  
ATOM     12  CA  GLY A   2       0.945 -12.445 -11.009  1.00  2.23           C  
ATOM     13  C   GLY A   2       1.138 -11.771  -9.654  1.00  2.32           C  
ATOM     14  O   GLY A   2       2.076 -10.995  -9.491  1.00  2.83           O  
ATOM     15  H   GLY A   2       0.423 -14.175  -9.960  1.00  2.43           H  
ATOM     16  N   ALA A   3       0.248 -12.087  -8.729  1.00  2.35           N  
ATOM     17  CA  ALA A   3       0.304 -11.521  -7.386  1.00  2.95           C  
ATOM     18  C   ALA A   3      -0.086 -10.040  -7.416  1.00  1.94           C  
ATOM     19  O   ALA A   3      -1.259  -9.725  -7.217  1.00  3.02           O  
ATOM     20  CB  ALA A   3       1.648 -11.756  -6.693  1.00  4.60           C  
ATOM     21  H   ALA A   3      -0.512 -12.722  -8.880  1.00  2.31           H  
ATOM     22  HA  ALA A   3      -0.474 -12.049  -6.810  1.00  3.79           H  
ATOM     23  N   GLN A   4       0.884  -9.179  -7.660  1.00  1.19           N  
ATOM     24  CA  GLN A   4       0.670  -7.750  -7.722  1.00  1.95           C  
ATOM     25  C   GLN A   4       0.484  -7.045  -6.383  1.00  1.52           C  
ATOM     26  O   GLN A   4       0.409  -5.812  -6.376  1.00  2.66           O  
ATOM     27  CB  GLN A   4      -0.487  -7.369  -8.673  1.00  3.68           C  
ATOM     28  CG  GLN A   4       0.047  -6.792  -9.984  1.00  5.55           C  
ATOM     29  CD  GLN A   4      -0.173  -7.792 -11.124  1.00  6.82           C  
ATOM     30  OE1 GLN A   4      -0.868  -8.787 -11.003  1.00  7.07           O  
ATOM     31  NE2 GLN A   4       0.466  -7.463 -12.241  1.00  8.37           N  
ATOM     32  H   GLN A   4       1.836  -9.448  -7.823  1.00  1.82           H  
ATOM     33  HA  GLN A   4       1.591  -7.360  -8.190  1.00  3.14           H  
ATOM     34  N   VAL A   5       0.414  -7.807  -5.304  1.00  0.89           N  
ATOM     35  CA  VAL A   5       0.237  -7.207  -3.992  1.00  1.23           C  
ATOM     36  C   VAL A   5       1.075  -7.925  -2.930  1.00  1.10           C  
ATOM     37  O   VAL A   5       0.646  -8.920  -2.345  1.00  1.63           O  
ATOM     38  CB  VAL A   5      -1.240  -7.125  -3.601  1.00  2.03           C  
ATOM     39  CG1 VAL A   5      -1.402  -6.595  -2.175  1.00  3.02           C  
ATOM     40  CG2 VAL A   5      -2.023  -6.264  -4.595  1.00  2.17           C  
ATOM     41  H   VAL A   5       0.477  -8.803  -5.334  1.00  1.56           H  
ATOM     42  HA  VAL A   5       0.606  -6.179  -4.066  1.00  1.60           H  
ATOM     43  HB  VAL A   5      -1.668  -8.124  -3.610  1.00  2.34           H  
ATOM     44  N   ASP A   6       2.264  -7.385  -2.710  1.00  0.92           N  
ATOM     45  CA  ASP A   6       3.178  -7.949  -1.730  1.00  0.98           C  
ATOM     46  C   ASP A   6       4.007  -6.803  -1.144  1.00  1.06           C  
ATOM     47  O   ASP A   6       3.736  -5.636  -1.427  1.00  1.58           O  
ATOM     48  CB  ASP A   6       4.130  -8.960  -2.367  1.00  1.32           C  
ATOM     49  CG  ASP A   6       4.511  -8.669  -3.820  1.00  1.97           C  
ATOM     50  OD1 ASP A   6       4.633  -7.499  -4.210  1.00  3.45           O  
ATOM     51  OD2 ASP A   6       4.686  -9.703  -4.569  1.00  2.79           O  
ATOM     52  H   ASP A   6       2.608  -6.575  -3.187  1.00  1.22           H  
ATOM     53  HA  ASP A   6       2.542  -8.418  -0.981  1.00  1.02           H  
ATOM     54  N   CYS A   7       4.995  -7.173  -0.343  1.00  1.29           N  
ATOM     55  CA  CYS A   7       5.855  -6.176   0.275  1.00  1.70           C  
ATOM     56  C   CYS A   7       7.218  -6.291  -0.428  1.00  2.09           C  
ATOM     57  O   CYS A   7       8.261  -6.339   0.219  1.00  2.47           O  
ATOM     58  CB  CYS A   7       5.954  -6.300   1.791  1.00  2.97           C  
ATOM     59  SG  CYS A   7       5.729  -4.710   2.678  1.00  3.14           S  
ATOM     60  H   CYS A   7       5.207  -8.125  -0.121  1.00  1.61           H  
ATOM     61  HA  CYS A   7       5.425  -5.195   0.065  1.00  1.59           H  
ATOM     62  N   ALA A   8       7.153  -6.330  -1.752  1.00  3.32           N  
ATOM     63  CA  ALA A   8       8.353  -6.436  -2.565  1.00  4.65           C  
ATOM     64  C   ALA A   8       8.937  -5.023  -2.722  1.00  4.36           C  
ATOM     65  O   ALA A   8      10.149  -4.873  -2.854  1.00  4.72           O  
ATOM     66  CB  ALA A   8       8.082  -7.108  -3.913  1.00  6.61           C  
ATOM     67  H   ALA A   8       6.285  -6.288  -2.253  1.00  3.80           H  
ATOM     68  HA  ALA A   8       9.111  -6.989  -1.988  1.00  4.85           H  
ATOM     69  N   GLU A   9       8.039  -4.053  -2.697  1.00  4.39           N  
ATOM     70  CA  GLU A   9       8.469  -2.669  -2.831  1.00  5.32           C  
ATOM     71  C   GLU A   9       9.339  -2.293  -1.628  1.00  4.06           C  
ATOM     72  O   GLU A   9      10.078  -1.317  -1.711  1.00  5.02           O  
ATOM     73  CB  GLU A   9       7.287  -1.720  -3.018  1.00  6.88           C  
ATOM     74  CG  GLU A   9       6.460  -1.580  -1.739  1.00  8.61           C  
ATOM     75  CD  GLU A   9       5.224  -2.487  -1.768  1.00  8.32           C  
ATOM     76  OE1 GLU A   9       5.395  -3.701  -1.956  1.00  6.34           O  
ATOM     77  OE2 GLU A   9       4.093  -1.893  -1.591  1.00 10.42           O  
ATOM     78  H   GLU A   9       7.057  -4.192  -2.585  1.00  4.31           H  
ATOM     79  HA  GLU A   9       9.077  -2.652  -3.740  1.00  6.36           H  
ATOM     80  N   PHE A  10       9.222  -3.071  -0.564  1.00  2.38           N  
ATOM     81  CA  PHE A  10       9.995  -2.821   0.649  1.00  2.63           C  
ATOM     82  C   PHE A  10      11.140  -3.800   0.865  1.00  1.89           C  
ATOM     83  O   PHE A  10      11.453  -4.250   1.965  1.00  3.62           O  
ATOM     84  CB  PHE A  10       9.003  -2.708   1.818  1.00  4.01           C  
ATOM     85  CG  PHE A  10       8.165  -1.448   1.536  1.00  4.07           C  
ATOM     86  CD1 PHE A  10       8.843  -0.264   1.486  1.00  4.61           C  
ATOM     87  CD2 PHE A  10       6.831  -1.487   1.332  1.00  4.56           C  
ATOM     88  CE1 PHE A  10       8.149   0.935   1.216  1.00  5.10           C  
ATOM     89  CE2 PHE A  10       6.127  -0.283   1.060  1.00  5.20           C  
ATOM     90  CZ  PHE A  10       6.809   0.894   1.010  1.00  5.23           C  
ATOM     91  H   PHE A  10       8.620  -3.861  -0.502  1.00  1.64           H  
ATOM     92  HA  PHE A  10      10.476  -1.835   0.478  1.00  3.62           H  
ATOM     93  HZ  PHE A  10       6.280   1.824   0.798  1.00  5.92           H  
ATOM     94  N   LYS A  11      11.801  -4.130  -0.256  1.00  1.55           N  
ATOM     95  CA  LYS A  11      12.925  -5.032  -0.305  1.00  3.17           C  
ATOM     96  C   LYS A  11      14.177  -4.147  -0.216  1.00  2.73           C  
ATOM     97  O   LYS A  11      15.131  -4.267  -0.982  1.00  4.29           O  
ATOM     98  CB  LYS A  11      12.973  -5.791  -1.642  1.00  5.00           C  
ATOM     99  CG  LYS A  11      13.057  -4.904  -2.875  1.00  6.64           C  
ATOM    100  CD  LYS A  11      12.702  -5.665  -4.154  1.00  8.59           C  
ATOM    101  CE  LYS A  11      12.608  -4.730  -5.362  1.00  9.96           C  
ATOM    102  NZ  LYS A  11      13.030  -3.358  -5.001  1.00  9.24           N  
ATOM    103  H   LYS A  11      11.546  -3.757  -1.133  1.00  2.28           H  
ATOM    104  HA  LYS A  11      12.843  -5.787   0.457  1.00  4.29           H  
ATOM    105  N   ASP A  12      14.142  -3.238   0.754  1.00  1.18           N  
ATOM    106  CA  ASP A  12      15.214  -2.294   1.011  1.00  1.49           C  
ATOM    107  C   ASP A  12      16.615  -2.884   0.940  1.00  2.28           C  
ATOM    108  O   ASP A  12      16.812  -4.091   1.028  1.00  3.34           O  
ATOM    109  CB  ASP A  12      14.996  -1.772   2.454  1.00  3.25           C  
ATOM    110  CG  ASP A  12      13.692  -0.996   2.630  1.00  4.44           C  
ATOM    111  OD1 ASP A  12      13.583   0.166   2.214  1.00  6.07           O  
ATOM    112  OD2 ASP A  12      12.736  -1.623   3.227  1.00  4.36           O  
ATOM    113  H   ASP A  12      13.374  -3.129   1.371  1.00  1.56           H  
ATOM    114  HA  ASP A  12      15.077  -1.474   0.312  1.00  2.10           H  
ATOM    115  N   PRO A  13      17.594  -1.947   0.772  1.00  2.46           N  
ATOM    116  CA  PRO A  13      17.368  -0.530   0.670  1.00  1.74           C  
ATOM    117  C   PRO A  13      17.353   0.070  -0.742  1.00  1.37           C  
ATOM    118  O   PRO A  13      18.211  -0.249  -1.557  1.00  2.43           O  
ATOM    119  CB  PRO A  13      18.586   0.042   1.437  1.00  3.14           C  
ATOM    120  CG  PRO A  13      19.688  -0.966   1.170  1.00  4.07           C  
ATOM    121  CD  PRO A  13      19.032  -2.249   0.674  1.00  3.94           C  
ATOM    122  HA  PRO A  13      16.465  -0.150   1.136  1.00  2.00           H  
ATOM    123  N   LYS A  14      16.369   0.929  -0.979  1.00  1.52           N  
ATOM    124  CA  LYS A  14      16.187   1.602  -2.244  1.00  2.54           C  
ATOM    125  C   LYS A  14      14.842   2.350  -2.267  1.00  1.96           C  
ATOM    126  O   LYS A  14      14.737   3.439  -2.831  1.00  2.17           O  
ATOM    127  CB  LYS A  14      16.290   0.675  -3.461  1.00  4.10           C  
ATOM    128  CG  LYS A  14      15.429   1.216  -4.606  1.00  5.65           C  
ATOM    129  CD  LYS A  14      16.041   2.467  -5.237  1.00  5.76           C  
ATOM    130  CE  LYS A  14      14.971   3.449  -5.712  1.00  6.82           C  
ATOM    131  NZ  LYS A  14      13.972   2.782  -6.574  1.00  8.35           N  
ATOM    132  H   LYS A  14      15.680   1.175  -0.290  1.00  2.00           H  
ATOM    133  HA  LYS A  14      16.988   2.331  -2.347  1.00  3.37           H  
ATOM    134  N   VAL A  15      13.844   1.734  -1.651  1.00  1.70           N  
ATOM    135  CA  VAL A  15      12.518   2.312  -1.592  1.00  1.62           C  
ATOM    136  C   VAL A  15      12.129   2.854  -0.221  1.00  1.53           C  
ATOM    137  O   VAL A  15      11.608   2.129   0.629  1.00  2.55           O  
ATOM    138  CB  VAL A  15      11.501   1.270  -2.099  1.00  2.59           C  
ATOM    139  CG1 VAL A  15      10.110   1.889  -2.246  1.00  3.12           C  
ATOM    140  CG2 VAL A  15      11.972   0.636  -3.409  1.00  3.48           C  
ATOM    141  H   VAL A  15      13.929   0.850  -1.198  1.00  1.92           H  
ATOM    142  HA  VAL A  15      12.488   3.143  -2.305  1.00  2.05           H  
ATOM    143  HB  VAL A  15      11.446   0.490  -1.342  1.00  2.71           H  
ATOM    144  N   TYR A  16      12.392   4.141  -0.034  1.00  1.90           N  
ATOM    145  CA  TYR A  16      12.074   4.803   1.226  1.00  2.70           C  
ATOM    146  C   TYR A  16      10.776   5.597   1.051  1.00  2.05           C  
ATOM    147  O   TYR A  16      10.366   5.844  -0.084  1.00  2.37           O  
ATOM    148  CB  TYR A  16      13.241   5.746   1.490  1.00  4.40           C  
ATOM    149  CG  TYR A  16      12.962   6.912   2.437  1.00  5.21           C  
ATOM    150  CD1 TYR A  16      12.726   6.698   3.779  1.00  5.56           C  
ATOM    151  CD2 TYR A  16      12.948   8.198   1.936  1.00  6.37           C  
ATOM    152  CE1 TYR A  16      12.466   7.810   4.659  1.00  6.94           C  
ATOM    153  CE2 TYR A  16      12.689   9.314   2.807  1.00  7.80           C  
ATOM    154  CZ  TYR A  16      12.462   9.058   4.122  1.00  7.94           C  
ATOM    155  OH  TYR A  16      12.218  10.113   4.946  1.00  9.52           O  
ATOM    156  H   TYR A  16      12.814   4.723  -0.732  1.00  2.52           H  
ATOM    157  HA  TYR A  16      11.912   4.039   1.984  1.00  3.20           H  
ATOM    158  N   CYS A  17      10.170   5.969   2.167  1.00  2.15           N  
ATOM    159  CA  CYS A  17       8.929   6.726   2.125  1.00  1.76           C  
ATOM    160  C   CYS A  17       9.243   8.190   1.811  1.00  2.24           C  
ATOM    161  O   CYS A  17       9.939   8.846   2.581  1.00  3.26           O  
ATOM    162  CB  CYS A  17       8.117   6.601   3.415  1.00  1.74           C  
ATOM    163  SG  CYS A  17       8.017   4.909   4.112  1.00  2.13           S  
ATOM    164  H   CYS A  17      10.520   5.756   3.081  1.00  2.99           H  
ATOM    165  HA  CYS A  17       8.346   6.293   1.310  1.00  1.63           H  
ATOM    166  N   THR A  18       8.717   8.654   0.685  1.00  2.32           N  
ATOM    167  CA  THR A  18       8.939  10.026   0.271  1.00  2.97           C  
ATOM    168  C   THR A  18       7.637  10.791   0.036  1.00  2.47           C  
ATOM    169  O   THR A  18       7.137  11.486   0.921  1.00  2.99           O  
ATOM    170  CB  THR A  18       9.840  10.029  -0.970  1.00  3.98           C  
ATOM    171  OG1 THR A  18      11.127   9.723  -0.449  1.00  4.78           O  
ATOM    172  CG2 THR A  18       9.995  11.425  -1.577  1.00  4.83           C  
ATOM    173  H   THR A  18       8.152   8.103   0.069  1.00  2.65           H  
ATOM    174  HA  THR A  18       9.457  10.549   1.079  1.00  4.07           H  
ATOM    175  HB  THR A  18       9.468   9.329  -1.717  1.00  4.63           H  
ATOM    176  N   ARG A  19       7.124  10.639  -1.169  1.00  2.28           N  
ATOM    177  CA  ARG A  19       5.882  11.301  -1.564  1.00  2.74           C  
ATOM    178  C   ARG A  19       4.956  10.237  -2.142  1.00  2.45           C  
ATOM    179  O   ARG A  19       5.099   9.055  -1.815  1.00  2.94           O  
ATOM    180  CB  ARG A  19       6.248  12.407  -2.555  1.00  3.66           C  
ATOM    181  CG  ARG A  19       5.335  13.624  -2.430  1.00  4.69           C  
ATOM    182  CD  ARG A  19       5.430  14.286  -1.056  1.00  5.10           C  
ATOM    183  NE  ARG A  19       4.113  14.854  -0.688  1.00  5.11           N  
ATOM    184  CZ  ARG A  19       3.085  14.141  -0.176  1.00  5.11           C  
ATOM    185  NH1 ARG A  19       2.541  13.112  -0.861  1.00  5.82           N  
ATOM    186  NH2 ARG A  19       2.628  14.481   1.015  1.00  5.12           N  
ATOM    187  H   ARG A  19       7.502  10.087  -1.907  1.00  2.43           H  
ATOM    188  HA  ARG A  19       5.472  11.714  -0.645  1.00  3.22           H  
ATOM    189  N   GLU A  20       4.028  10.655  -2.982  1.00  2.72           N  
ATOM    190  CA  GLU A  20       3.078   9.762  -3.605  1.00  2.85           C  
ATOM    191  C   GLU A  20       3.688   8.530  -4.266  1.00  2.03           C  
ATOM    192  O   GLU A  20       4.665   8.632  -5.005  1.00  2.49           O  
ATOM    193  CB  GLU A  20       2.256  10.538  -4.657  1.00  3.96           C  
ATOM    194  CG  GLU A  20       1.191  11.412  -3.991  1.00  5.17           C  
ATOM    195  CD  GLU A  20       1.617  12.884  -4.054  1.00  5.73           C  
ATOM    196  OE1 GLU A  20       2.759  13.190  -3.682  1.00  5.31           O  
ATOM    197  OE2 GLU A  20       0.718  13.689  -4.504  1.00  7.02           O  
ATOM    198  H   GLU A  20       3.914  11.613  -3.241  1.00  3.47           H  
ATOM    199  HA  GLU A  20       2.385   9.476  -2.810  1.00  3.53           H  
ATOM    200  N   SER A  21       3.081   7.383  -3.979  1.00  1.64           N  
ATOM    201  CA  SER A  21       3.549   6.123  -4.540  1.00  1.78           C  
ATOM    202  C   SER A  21       2.303   5.388  -5.109  1.00  1.54           C  
ATOM    203  O   SER A  21       2.080   4.209  -4.888  1.00  2.23           O  
ATOM    204  CB  SER A  21       4.338   5.225  -3.617  1.00  2.73           C  
ATOM    205  OG  SER A  21       5.497   5.858  -3.082  1.00  3.81           O  
ATOM    206  H   SER A  21       2.285   7.309  -3.381  1.00  1.99           H  
ATOM    207  HA  SER A  21       4.130   6.440  -5.418  1.00  2.23           H  
ATOM    208  N   ASN A  22       1.549   6.191  -5.838  1.00  1.43           N  
ATOM    209  CA  ASN A  22       0.321   5.749  -6.488  1.00  2.44           C  
ATOM    210  C   ASN A  22      -0.763   5.478  -5.459  1.00  1.87           C  
ATOM    211  O   ASN A  22      -0.508   4.757  -4.489  1.00  2.23           O  
ATOM    212  CB  ASN A  22       0.572   4.471  -7.313  1.00  4.23           C  
ATOM    213  CG  ASN A  22      -0.635   3.539  -7.302  1.00  5.74           C  
ATOM    214  OD1 ASN A  22      -1.691   3.850  -7.824  1.00  6.57           O  
ATOM    215  ND2 ASN A  22      -0.399   2.388  -6.674  1.00  6.41           N  
ATOM    216  H   ASN A  22       1.761   7.155  -6.001  1.00  1.24           H  
ATOM    217  HA  ASN A  22       0.130   6.564  -7.196  1.00  3.17           H  
ATOM    218  N   PRO A  23      -1.970   6.056  -5.672  1.00  1.56           N  
ATOM    219  CA  PRO A  23      -3.079   5.863  -4.749  1.00  1.36           C  
ATOM    220  C   PRO A  23      -3.778   4.538  -5.051  1.00  1.25           C  
ATOM    221  O   PRO A  23      -4.066   4.241  -6.209  1.00  1.39           O  
ATOM    222  CB  PRO A  23      -3.979   7.069  -4.958  1.00  1.30           C  
ATOM    223  CG  PRO A  23      -3.433   7.809  -6.171  1.00  1.64           C  
ATOM    224  CD  PRO A  23      -2.359   6.917  -6.781  1.00  2.15           C  
ATOM    225  HA  PRO A  23      -2.727   5.807  -3.722  1.00  1.80           H  
ATOM    226  N   HIS A  24      -4.029   3.780  -3.995  1.00  1.16           N  
ATOM    227  CA  HIS A  24      -4.688   2.494  -4.137  1.00  1.08           C  
ATOM    228  C   HIS A  24      -5.494   2.247  -2.864  1.00  1.01           C  
ATOM    229  O   HIS A  24      -5.022   2.594  -1.780  1.00  1.13           O  
ATOM    230  CB  HIS A  24      -3.650   1.396  -4.371  1.00  1.17           C  
ATOM    231  CG  HIS A  24      -2.356   1.573  -3.611  1.00  0.99           C  
ATOM    232  ND1 HIS A  24      -2.318   1.832  -2.242  1.00  1.31           N  
ATOM    233  CD2 HIS A  24      -1.042   1.537  -3.993  1.00  1.24           C  
ATOM    234  CE1 HIS A  24      -1.188   2.502  -2.031  1.00  0.88           C  
ATOM    235  NE2 HIS A  24      -0.373   2.280  -3.109  1.00  1.06           N  
ATOM    236  H   HIS A  24      -3.784   4.043  -3.058  1.00  1.23           H  
ATOM    237  HA  HIS A  24      -5.349   2.547  -4.997  1.00  1.04           H  
ATOM    238  HD1 HIS A  24      -2.986   1.580  -1.540  1.00  2.14           H  
ATOM    239  HD2 HIS A  24      -0.582   1.023  -4.838  1.00  1.99           H  
ATOM    240  HE1 HIS A  24      -0.968   3.112  -1.155  1.00  1.24           H  
ATOM    241  N   CYS A  25      -6.668   1.664  -3.034  1.00  0.89           N  
ATOM    242  CA  CYS A  25      -7.490   1.399  -1.853  1.00  0.95           C  
ATOM    243  C   CYS A  25      -6.871   0.155  -1.192  1.00  1.18           C  
ATOM    244  O   CYS A  25      -6.290  -0.647  -1.911  1.00  1.72           O  
ATOM    245  CB  CYS A  25      -8.964   1.313  -2.204  1.00  1.34           C  
ATOM    246  SG  CYS A  25      -9.706   2.887  -2.823  1.00  2.10           S  
ATOM    247  H   CYS A  25      -7.057   1.380  -3.908  1.00  0.83           H  
ATOM    248  HA  CYS A  25      -7.330   2.235  -1.167  1.00  1.00           H  
ATOM    249  N   GLY A  26      -7.025   0.068   0.129  1.00  1.20           N  
ATOM    250  CA  GLY A  26      -6.464  -1.083   0.839  1.00  1.52           C  
ATOM    251  C   GLY A  26      -7.031  -1.221   2.271  1.00  2.14           C  
ATOM    252  O   GLY A  26      -6.363  -1.711   3.155  1.00  4.20           O  
ATOM    253  H   GLY A  26      -7.522   0.790   0.630  1.00  1.34           H  
ATOM    254  N   SER A  27      -8.271  -0.756   2.464  1.00  1.49           N  
ATOM    255  CA  SER A  27      -9.089  -0.697   3.606  1.00  2.74           C  
ATOM    256  C   SER A  27     -10.363  -1.597   3.465  1.00  2.18           C  
ATOM    257  O   SER A  27     -10.500  -2.467   2.621  1.00  3.10           O  
ATOM    258  CB  SER A  27      -9.920   0.673   3.346  1.00  4.37           C  
ATOM    259  OG  SER A  27     -10.022   1.425   4.530  1.00  5.10           O  
ATOM    260  H   SER A  27      -8.697  -0.370   1.669  1.00  1.89           H  
ATOM    261  HA  SER A  27      -8.658  -0.470   4.553  1.00  4.28           H  
ATOM    262  N   ASN A  28     -11.323  -1.321   4.336  1.00  1.79           N  
ATOM    263  CA  ASN A  28     -12.582  -2.060   4.318  1.00  2.14           C  
ATOM    264  C   ASN A  28     -13.381  -1.511   3.119  1.00  2.64           C  
ATOM    265  O   ASN A  28     -14.192  -2.203   2.504  1.00  3.85           O  
ATOM    266  CB  ASN A  28     -13.351  -1.978   5.622  1.00  2.86           C  
ATOM    267  CG  ASN A  28     -12.468  -2.405   6.799  1.00  2.94           C  
ATOM    268  OD1 ASN A  28     -12.351  -1.722   7.801  1.00  4.22           O  
ATOM    269  ND2 ASN A  28     -11.849  -3.571   6.634  1.00  2.61           N  
ATOM    270  H   ASN A  28     -11.261  -0.609   5.028  1.00  2.26           H  
ATOM    271  HA  ASN A  28     -12.291  -3.097   4.111  1.00  3.00           H  
ATOM    272  N   GLY A  29     -13.127  -0.252   2.800  1.00  2.56           N  
ATOM    273  CA  GLY A  29     -13.770   0.465   1.696  1.00  4.09           C  
ATOM    274  C   GLY A  29     -13.154   1.882   1.712  1.00  3.78           C  
ATOM    275  O   GLY A  29     -13.839   2.872   1.930  1.00  4.24           O  
ATOM    276  H   GLY A  29     -12.464   0.315   3.296  1.00  1.98           H  
ATOM    277  N   GLU A  30     -11.838   1.886   1.481  1.00  3.08           N  
ATOM    278  CA  GLU A  30     -11.108   3.131   1.474  1.00  2.79           C  
ATOM    279  C   GLU A  30      -9.752   3.194   0.755  1.00  2.08           C  
ATOM    280  O   GLU A  30      -9.012   2.225   0.539  1.00  1.64           O  
ATOM    281  CB  GLU A  30     -10.919   3.672   2.914  1.00  2.94           C  
ATOM    282  CG  GLU A  30     -11.954   4.753   3.227  1.00  3.85           C  
ATOM    283  CD  GLU A  30     -12.022   5.010   4.734  1.00  4.45           C  
ATOM    284  OE1 GLU A  30     -12.193   3.952   5.452  1.00  4.83           O  
ATOM    285  OE2 GLU A  30     -11.915   6.170   5.161  1.00  4.85           O  
ATOM    286  H   GLU A  30     -11.313   1.052   1.317  1.00  2.79           H  
ATOM    287  HA  GLU A  30     -11.785   3.842   0.978  1.00  3.20           H  
ATOM    288  N   THR A  31      -9.449   4.441   0.387  1.00  2.13           N  
ATOM    289  CA  THR A  31      -8.240   4.798  -0.298  1.00  1.60           C  
ATOM    290  C   THR A  31      -7.010   4.905   0.620  1.00  1.41           C  
ATOM    291  O   THR A  31      -7.074   5.449   1.717  1.00  1.70           O  
ATOM    292  CB  THR A  31      -8.491   6.164  -0.985  1.00  1.64           C  
ATOM    293  OG1 THR A  31      -9.564   5.914  -1.874  1.00  2.29           O  
ATOM    294  CG2 THR A  31      -7.340   6.578  -1.904  1.00  1.42           C  
ATOM    295  H   THR A  31     -10.036   5.239   0.559  1.00  2.58           H  
ATOM    296  HA  THR A  31      -7.962   4.100  -1.075  1.00  1.58           H  
ATOM    297  HB  THR A  31      -8.658   6.921  -0.226  1.00  1.71           H  
ATOM    298  N   TYR A  32      -5.912   4.366   0.107  1.00  1.21           N  
ATOM    299  CA  TYR A  32      -4.657   4.383   0.839  1.00  1.26           C  
ATOM    300  C   TYR A  32      -3.601   5.081  -0.033  1.00  0.88           C  
ATOM    301  O   TYR A  32      -3.552   4.879  -1.243  1.00  1.11           O  
ATOM    302  CB  TYR A  32      -4.260   2.961   1.202  1.00  1.65           C  
ATOM    303  CG  TYR A  32      -4.307   2.751   2.727  1.00  1.16           C  
ATOM    304  CD1 TYR A  32      -3.407   3.445   3.512  1.00  1.70           C  
ATOM    305  CD2 TYR A  32      -5.224   1.894   3.295  1.00  2.14           C  
ATOM    306  CE1 TYR A  32      -3.434   3.269   4.941  1.00  2.27           C  
ATOM    307  CE2 TYR A  32      -5.238   1.729   4.727  1.00  2.01           C  
ATOM    308  CZ  TYR A  32      -4.346   2.421   5.483  1.00  1.74           C  
ATOM    309  OH  TYR A  32      -4.383   2.247   6.832  1.00  2.41           O  
ATOM    310  H   TYR A  32      -5.856   3.927  -0.787  1.00  1.25           H  
ATOM    311  HA  TYR A  32      -4.815   5.017   1.721  1.00  1.59           H  
ATOM    312  N   GLY A  33      -2.791   5.890   0.629  1.00  1.00           N  
ATOM    313  CA  GLY A  33      -1.738   6.640  -0.011  1.00  1.37           C  
ATOM    314  C   GLY A  33      -0.807   5.913  -0.969  1.00  1.11           C  
ATOM    315  O   GLY A  33      -1.174   5.462  -2.055  1.00  1.48           O  
ATOM    316  H   GLY A  33      -2.849   6.048   1.620  1.00  1.32           H  
ATOM    317  N   ASN A  34       0.446   5.808  -0.539  1.00  0.82           N  
ATOM    318  CA  ASN A  34       1.484   5.165  -1.281  1.00  1.06           C  
ATOM    319  C   ASN A  34       1.653   3.744  -0.730  1.00  0.97           C  
ATOM    320  O   ASN A  34       0.924   3.275   0.138  1.00  1.13           O  
ATOM    321  CB  ASN A  34       2.834   5.838  -0.887  1.00  1.16           C  
ATOM    322  CG  ASN A  34       2.734   7.339  -0.686  1.00  1.44           C  
ATOM    323  OD1 ASN A  34       3.575   7.942  -0.032  1.00  1.89           O  
ATOM    324  ND2 ASN A  34       1.699   7.947  -1.252  1.00  1.91           N  
ATOM    325  H   ASN A  34       0.792   6.156   0.325  1.00  0.82           H  
ATOM    326  HA  ASN A  34       1.378   5.271  -2.349  1.00  1.20           H  
ATOM    327  N   LYS A  35       2.669   3.101  -1.294  1.00  1.09           N  
ATOM    328  CA  LYS A  35       3.009   1.742  -0.916  1.00  1.25           C  
ATOM    329  C   LYS A  35       3.514   1.732   0.531  1.00  1.07           C  
ATOM    330  O   LYS A  35       3.365   0.729   1.224  1.00  1.08           O  
ATOM    331  CB  LYS A  35       3.954   1.125  -1.947  1.00  1.66           C  
ATOM    332  CG  LYS A  35       5.422   1.428  -1.686  1.00  3.32           C  
ATOM    333  CD  LYS A  35       5.810   2.848  -2.085  1.00  4.35           C  
ATOM    334  CE  LYS A  35       6.846   3.455  -1.140  1.00  5.47           C  
ATOM    335  NZ  LYS A  35       7.387   4.707  -1.713  1.00  5.82           N  
ATOM    336  H   LYS A  35       3.231   3.539  -1.997  1.00  1.30           H  
ATOM    337  HA  LYS A  35       2.079   1.163  -0.944  1.00  1.32           H  
ATOM    338  N   CYS A  36       4.095   2.850   0.946  1.00  1.21           N  
ATOM    339  CA  CYS A  36       4.614   2.966   2.300  1.00  1.46           C  
ATOM    340  C   CYS A  36       3.419   2.814   3.255  1.00  1.21           C  
ATOM    341  O   CYS A  36       3.333   1.785   3.918  1.00  1.08           O  
ATOM    342  CB  CYS A  36       5.438   4.231   2.530  1.00  1.96           C  
ATOM    343  SG  CYS A  36       7.247   3.907   2.460  1.00  1.36           S  
ATOM    344  H   CYS A  36       4.202   3.656   0.360  1.00  1.31           H  
ATOM    345  HA  CYS A  36       5.282   2.123   2.494  1.00  1.72           H  
ATOM    346  N   ALA A  37       2.568   3.822   3.281  1.00  1.23           N  
ATOM    347  CA  ALA A  37       1.407   3.775   4.150  1.00  1.23           C  
ATOM    348  C   ALA A  37       0.638   2.467   3.975  1.00  0.93           C  
ATOM    349  O   ALA A  37       0.116   1.931   4.949  1.00  1.28           O  
ATOM    350  CB  ALA A  37       0.532   5.004   3.900  1.00  1.39           C  
ATOM    351  H   ALA A  37       2.672   4.647   2.724  1.00  1.34           H  
ATOM    352  HA  ALA A  37       1.773   3.822   5.180  1.00  1.48           H  
ATOM    353  N   PHE A  38       0.587   1.989   2.743  1.00  0.58           N  
ATOM    354  CA  PHE A  38      -0.110   0.758   2.432  1.00  0.71           C  
ATOM    355  C   PHE A  38       0.438  -0.514   3.067  1.00  0.63           C  
ATOM    356  O   PHE A  38      -0.241  -1.129   3.894  1.00  0.69           O  
ATOM    357  CB  PHE A  38       0.025   0.603   0.901  1.00  1.06           C  
ATOM    358  CG  PHE A  38      -1.202  -0.031   0.248  1.00  0.90           C  
ATOM    359  CD1 PHE A  38      -2.451   0.325   0.649  1.00  0.77           C  
ATOM    360  CD2 PHE A  38      -1.029  -0.951  -0.736  1.00  2.11           C  
ATOM    361  CE1 PHE A  38      -3.584  -0.269   0.036  1.00  1.36           C  
ATOM    362  CE2 PHE A  38      -2.161  -1.545  -1.348  1.00  2.39           C  
ATOM    363  CZ  PHE A  38      -3.410  -1.190  -0.948  1.00  1.80           C  
ATOM    364  H   PHE A  38       1.017   2.437   1.954  1.00  0.67           H  
ATOM    365  HA  PHE A  38      -1.159   0.882   2.721  1.00  1.03           H  
ATOM    366  HZ  PHE A  38      -4.281  -1.643  -1.414  1.00  2.30           H  
ATOM    367  N   CYS A  39       1.651  -0.886   2.667  1.00  0.59           N  
ATOM    368  CA  CYS A  39       2.264  -2.090   3.210  1.00  0.57           C  
ATOM    369  C   CYS A  39       2.659  -1.894   4.677  1.00  0.45           C  
ATOM    370  O   CYS A  39       2.715  -2.881   5.416  1.00  0.90           O  
ATOM    371  CB  CYS A  39       3.369  -2.706   2.345  1.00  0.79           C  
ATOM    372  SG  CYS A  39       3.758  -4.437   2.832  1.00  2.05           S  
ATOM    373  H   CYS A  39       2.177  -0.370   1.993  1.00  0.63           H  
ATOM    374  HA  CYS A  39       1.445  -2.839   3.185  1.00  0.63           H  
ATOM    375  N   LYS A  40       2.915  -0.650   5.053  1.00  0.43           N  
ATOM    376  CA  LYS A  40       3.296  -0.371   6.430  1.00  0.55           C  
ATOM    377  C   LYS A  40       2.075  -0.646   7.317  1.00  0.68           C  
ATOM    378  O   LYS A  40       2.208  -1.313   8.338  1.00  0.93           O  
ATOM    379  CB  LYS A  40       3.898   1.016   6.629  1.00  0.92           C  
ATOM    380  CG  LYS A  40       4.692   1.104   7.937  1.00  2.05           C  
ATOM    381  CD  LYS A  40       5.996   1.882   7.752  1.00  1.77           C  
ATOM    382  CE  LYS A  40       5.810   3.374   8.032  1.00  2.40           C  
ATOM    383  NZ  LYS A  40       4.899   3.592   9.179  1.00  2.76           N  
ATOM    384  H   LYS A  40       2.860   0.131   4.435  1.00  0.79           H  
ATOM    385  HA  LYS A  40       4.078  -1.092   6.688  1.00  0.61           H  
ATOM    386  N   ALA A  41       0.936  -0.118   6.884  1.00  0.68           N  
ATOM    387  CA  ALA A  41      -0.285  -0.323   7.654  1.00  1.03           C  
ATOM    388  C   ALA A  41      -0.511  -1.842   7.731  1.00  1.08           C  
ATOM    389  O   ALA A  41      -0.628  -2.357   8.835  1.00  1.16           O  
ATOM    390  CB  ALA A  41      -1.494   0.419   7.081  1.00  1.51           C  
ATOM    391  H   ALA A  41       0.850   0.420   6.049  1.00  0.55           H  
ATOM    392  HA  ALA A  41      -0.081   0.030   8.672  1.00  1.15           H  
ATOM    393  N   VAL A  42      -0.561  -2.471   6.567  1.00  1.20           N  
ATOM    394  CA  VAL A  42      -0.772  -3.909   6.519  1.00  1.63           C  
ATOM    395  C   VAL A  42       0.161  -4.650   7.484  1.00  1.43           C  
ATOM    396  O   VAL A  42      -0.276  -5.629   8.090  1.00  1.66           O  
ATOM    397  CB  VAL A  42      -0.687  -4.459   5.098  1.00  2.29           C  
ATOM    398  CG1 VAL A  42      -0.579  -5.986   5.106  1.00  3.23           C  
ATOM    399  CG2 VAL A  42      -1.890  -4.014   4.265  1.00  2.63           C  
ATOM    400  H   VAL A  42      -0.460  -2.008   5.684  1.00  1.11           H  
ATOM    401  HA  VAL A  42      -1.799  -4.081   6.867  1.00  1.85           H  
ATOM    402  HB  VAL A  42       0.202  -4.089   4.603  1.00  2.07           H  
ATOM    403  N   MET A  43       1.388  -4.164   7.588  1.00  1.24           N  
ATOM    404  CA  MET A  43       2.345  -4.809   8.489  1.00  1.52           C  
ATOM    405  C   MET A  43       1.697  -4.835   9.880  1.00  1.40           C  
ATOM    406  O   MET A  43       1.194  -5.879  10.289  1.00  1.38           O  
ATOM    407  CB  MET A  43       3.672  -4.069   8.495  1.00  1.59           C  
ATOM    408  CG  MET A  43       4.664  -4.671   9.495  1.00  2.54           C  
ATOM    409  SD  MET A  43       5.082  -6.339   9.020  1.00  3.39           S  
ATOM    410  CE  MET A  43       5.182  -6.141   7.249  1.00  4.78           C  
ATOM    411  H   MET A  43       1.715  -3.367   7.085  1.00  1.09           H  
ATOM    412  HA  MET A  43       2.440  -5.828   8.120  1.00  1.88           H  
ATOM    413  N   LYS A  44       1.730  -3.696  10.551  1.00  1.43           N  
ATOM    414  CA  LYS A  44       1.156  -3.577  11.871  1.00  1.49           C  
ATOM    415  C   LYS A  44      -0.296  -3.118  11.708  1.00  1.43           C  
ATOM    416  O   LYS A  44      -0.702  -2.120  12.308  1.00  2.25           O  
ATOM    417  CB  LYS A  44       1.936  -2.526  12.673  1.00  1.76           C  
ATOM    418  CG  LYS A  44       1.987  -2.939  14.147  1.00  2.44           C  
ATOM    419  CD  LYS A  44       2.514  -1.810  15.032  1.00  3.27           C  
ATOM    420  CE  LYS A  44       1.452  -1.373  16.043  1.00  3.19           C  
ATOM    421  NZ  LYS A  44       0.994   0.004  15.754  1.00  3.02           N  
ATOM    422  H   LYS A  44       2.143  -2.860  10.197  1.00  1.49           H  
ATOM    423  HA  LYS A  44       1.228  -4.515  12.398  1.00  1.50           H  
ATOM    424  N   SER A  45      -1.049  -3.845  10.902  1.00  1.67           N  
ATOM    425  CA  SER A  45      -2.439  -3.533  10.644  1.00  1.62           C  
ATOM    426  C   SER A  45      -3.356  -3.896  11.802  1.00  1.60           C  
ATOM    427  O   SER A  45      -3.833  -3.022  12.528  1.00  2.11           O  
ATOM    428  CB  SER A  45      -2.891  -4.284   9.376  1.00  1.93           C  
ATOM    429  OG  SER A  45      -4.272  -4.618   9.464  1.00  2.77           O  
ATOM    430  H   SER A  45      -0.725  -4.651  10.410  1.00  2.54           H  
ATOM    431  HA  SER A  45      -2.488  -2.466  10.419  1.00  1.68           H  
ATOM    432  N   GLY A  46      -3.587  -5.190  11.951  1.00  1.62           N  
ATOM    433  CA  GLY A  46      -4.445  -5.693  13.012  1.00  1.67           C  
ATOM    434  C   GLY A  46      -5.024  -7.045  12.576  1.00  1.45           C  
ATOM    435  O   GLY A  46      -5.238  -7.922  13.408  1.00  1.55           O  
ATOM    436  H   GLY A  46      -3.206  -5.905  11.367  1.00  2.01           H  
ATOM    437  N   GLY A  47      -5.255  -7.159  11.272  1.00  1.37           N  
ATOM    438  CA  GLY A  47      -5.800  -8.388  10.734  1.00  1.57           C  
ATOM    439  C   GLY A  47      -6.251  -8.335   9.284  1.00  1.19           C  
ATOM    440  O   GLY A  47      -6.177  -9.365   8.609  1.00  1.95           O  
ATOM    441  H   GLY A  47      -5.073  -6.436  10.610  1.00  1.36           H  
ATOM    442  N   LYS A  48      -6.700  -7.168   8.841  1.00  1.04           N  
ATOM    443  CA  LYS A  48      -7.148  -7.043   7.472  1.00  1.40           C  
ATOM    444  C   LYS A  48      -7.474  -5.619   7.035  1.00  1.28           C  
ATOM    445  O   LYS A  48      -8.286  -4.921   7.640  1.00  1.54           O  
ATOM    446  CB  LYS A  48      -8.336  -8.001   7.254  1.00  1.73           C  
ATOM    447  CG  LYS A  48      -9.652  -7.452   7.789  1.00  2.35           C  
ATOM    448  CD  LYS A  48      -9.561  -7.003   9.247  1.00  3.49           C  
ATOM    449  CE  LYS A  48     -10.348  -5.716   9.502  1.00  5.18           C  
ATOM    450  NZ  LYS A  48      -9.501  -4.687  10.144  1.00  6.16           N  
ATOM    451  H   LYS A  48      -6.752  -6.349   9.406  1.00  1.54           H  
ATOM    452  HA  LYS A  48      -6.338  -7.401   6.828  1.00  2.05           H  
ATOM    453  N   ILE A  49      -6.810  -5.224   5.956  1.00  1.28           N  
ATOM    454  CA  ILE A  49      -7.029  -3.860   5.406  1.00  1.39           C  
ATOM    455  C   ILE A  49      -7.237  -4.176   3.904  1.00  1.61           C  
ATOM    456  O   ILE A  49      -6.214  -4.555   3.311  1.00  2.08           O  
ATOM    457  CB  ILE A  49      -5.974  -2.860   5.807  1.00  1.57           C  
ATOM    458  CG1 ILE A  49      -5.449  -3.301   7.180  1.00  1.88           C  
ATOM    459  CG2 ILE A  49      -6.573  -1.459   5.951  1.00  1.88           C  
ATOM    460  CD1 ILE A  49      -4.893  -2.109   7.962  1.00  3.39           C  
ATOM    461  H   ILE A  49      -6.157  -5.779   5.453  1.00  1.48           H  
ATOM    462  HA  ILE A  49      -7.952  -3.517   5.864  1.00  1.52           H  
ATOM    463  HB  ILE A  49      -5.147  -2.875   5.083  1.00  1.85           H  
ATOM    464  N   ASN A  50      -8.431  -4.047   3.361  1.00  2.07           N  
ATOM    465  CA  ASN A  50      -8.617  -4.365   1.969  1.00  2.37           C  
ATOM    466  C   ASN A  50      -8.608  -3.446   0.752  1.00  2.11           C  
ATOM    467  O   ASN A  50      -9.002  -2.273   0.611  1.00  2.25           O  
ATOM    468  CB  ASN A  50      -9.973  -5.179   1.847  1.00  2.88           C  
ATOM    469  CG  ASN A  50      -9.908  -6.426   2.714  1.00  3.71           C  
ATOM    470  OD1 ASN A  50      -9.066  -7.295   2.549  1.00  3.77           O  
ATOM    471  ND2 ASN A  50     -10.851  -6.470   3.655  1.00  5.17           N  
ATOM    472  H   ASN A  50      -9.202  -3.754   3.924  1.00  2.61           H  
ATOM    473  HA  ASN A  50      -7.834  -5.171   1.816  1.00  2.34           H  
ATOM    474  N   LEU A  51      -8.073  -4.099  -0.302  1.00  1.87           N  
ATOM    475  CA  LEU A  51      -7.919  -3.516  -1.625  1.00  1.68           C  
ATOM    476  C   LEU A  51      -9.370  -3.361  -2.124  1.00  1.93           C  
ATOM    477  O   LEU A  51     -10.041  -4.363  -2.349  1.00  2.72           O  
ATOM    478  CB  LEU A  51      -7.115  -4.412  -2.558  1.00  2.70           C  
ATOM    479  CG  LEU A  51      -5.594  -4.477  -2.432  1.00  3.10           C  
ATOM    480  CD1 LEU A  51      -4.921  -3.503  -3.401  1.00  3.47           C  
ATOM    481  CD2 LEU A  51      -5.155  -4.280  -0.980  1.00  3.88           C  
ATOM    482  H   LEU A  51      -7.735  -5.043  -0.290  1.00  1.98           H  
ATOM    483  HA  LEU A  51      -7.456  -2.550  -1.536  1.00  2.04           H  
ATOM    484  HG  LEU A  51      -5.283  -5.476  -2.758  1.00  3.75           H  
ATOM    485  N   LYS A  52      -9.756  -2.115  -2.260  1.00  2.39           N  
ATOM    486  CA  LYS A  52     -11.116  -1.830  -2.724  1.00  3.41           C  
ATOM    487  C   LYS A  52     -11.011  -1.342  -4.162  1.00  3.44           C  
ATOM    488  O   LYS A  52     -10.950  -2.153  -5.092  1.00  4.29           O  
ATOM    489  CB  LYS A  52     -11.752  -0.940  -1.643  1.00  4.31           C  
ATOM    490  CG  LYS A  52     -13.169  -0.549  -2.063  1.00  6.01           C  
ATOM    491  CD  LYS A  52     -14.148  -1.666  -1.675  1.00  6.72           C  
ATOM    492  CE  LYS A  52     -13.444  -2.679  -0.765  1.00  5.83           C  
ATOM    493  NZ  LYS A  52     -13.491  -4.032  -1.362  1.00  5.71           N  
ATOM    494  H   LYS A  52      -9.217  -1.300  -2.076  1.00  2.75           H  
ATOM    495  HA  LYS A  52     -11.666  -2.778  -2.710  1.00  3.94           H  
ATOM    496  N   HIS A  53     -10.992  -0.030  -4.337  1.00  3.32           N  
ATOM    497  CA  HIS A  53     -10.901   0.587  -5.634  1.00  3.56           C  
ATOM    498  C   HIS A  53      -9.439   0.829  -6.038  1.00  2.07           C  
ATOM    499  O   HIS A  53      -8.543   0.939  -5.196  1.00  1.87           O  
ATOM    500  CB  HIS A  53     -11.638   1.934  -5.606  1.00  5.00           C  
ATOM    501  CG  HIS A  53     -13.111   1.787  -5.298  1.00  5.91           C  
ATOM    502  ND1 HIS A  53     -13.998   2.846  -5.246  1.00  6.44           N  
ATOM    503  CD2 HIS A  53     -13.839   0.665  -5.024  1.00  6.87           C  
ATOM    504  CE1 HIS A  53     -15.117   2.408  -4.683  1.00  7.11           C  
ATOM    505  NE2 HIS A  53     -15.026   1.050  -4.573  1.00  7.58           N  
ATOM    506  H   HIS A  53     -11.046   0.609  -3.574  1.00  3.76           H  
ATOM    507  HA  HIS A  53     -11.394  -0.046  -6.362  1.00  4.53           H  
ATOM    508  HD1 HIS A  53     -13.842   3.781  -5.569  1.00  6.77           H  
ATOM    509  HD2 HIS A  53     -13.503  -0.365  -5.155  1.00  7.30           H  
ATOM    510  HE1 HIS A  53     -15.959   3.025  -4.366  1.00  7.55           H  
ATOM    511  N   ARG A  54      -9.241   0.909  -7.349  1.00  1.51           N  
ATOM    512  CA  ARG A  54      -7.921   1.138  -7.902  1.00  1.36           C  
ATOM    513  C   ARG A  54      -7.689   2.640  -8.061  1.00  1.52           C  
ATOM    514  O   ARG A  54      -7.664   3.158  -9.178  1.00  3.07           O  
ATOM    515  CB  ARG A  54      -7.779   0.495  -9.287  1.00  2.28           C  
ATOM    516  CG  ARG A  54      -6.321   0.116  -9.554  1.00  4.03           C  
ATOM    517  CD  ARG A  54      -6.062  -1.347  -9.185  1.00  6.14           C  
ATOM    518  NE  ARG A  54      -5.524  -1.447  -7.810  1.00  7.14           N  
ATOM    519  CZ  ARG A  54      -6.144  -2.131  -6.823  1.00  7.93           C  
ATOM    520  NH1 ARG A  54      -5.989  -3.441  -6.752  1.00  9.35           N  
ATOM    521  NH2 ARG A  54      -6.915  -1.492  -5.916  1.00  7.60           N  
ATOM    522  H   ARG A  54      -9.965   0.823  -8.029  1.00  1.95           H  
ATOM    523  HA  ARG A  54      -7.241   0.683  -7.183  1.00  2.01           H  
ATOM    524  N   GLY A  55      -7.526   3.304  -6.928  1.00  1.33           N  
ATOM    525  CA  GLY A  55      -7.298   4.744  -6.923  1.00  1.69           C  
ATOM    526  C   GLY A  55      -8.272   5.378  -5.924  1.00  1.24           C  
ATOM    527  O   GLY A  55      -8.398   4.877  -4.809  1.00  0.95           O  
ATOM    528  H   GLY A  55      -7.549   2.879  -6.022  1.00  2.24           H  
ATOM    529  N   LYS A  56      -8.919   6.448  -6.361  1.00  1.64           N  
ATOM    530  CA  LYS A  56      -9.869   7.123  -5.488  1.00  1.78           C  
ATOM    531  C   LYS A  56     -10.960   6.102  -5.141  1.00  1.70           C  
ATOM    532  O   LYS A  56     -11.309   5.280  -5.983  1.00  1.85           O  
ATOM    533  CB  LYS A  56     -10.436   8.387  -6.122  1.00  2.37           C  
ATOM    534  CG  LYS A  56      -9.687   9.645  -5.698  1.00  2.73           C  
ATOM    535  CD  LYS A  56      -9.810   9.920  -4.199  1.00  3.03           C  
ATOM    536  CE  LYS A  56      -8.509  10.547  -3.684  1.00  4.74           C  
ATOM    537  NZ  LYS A  56      -8.568  10.781  -2.227  1.00  4.81           N  
ATOM    538  H   LYS A  56      -8.802   6.836  -7.273  1.00  2.07           H  
ATOM    539  HA  LYS A  56      -9.322   7.392  -4.589  1.00  1.79           H  
ATOM    540  N   CYS A  57     -11.452   6.193  -3.916  1.00  1.88           N  
ATOM    541  CA  CYS A  57     -12.491   5.281  -3.465  1.00  2.20           C  
ATOM    542  C   CYS A  57     -13.811   6.056  -3.420  1.00  2.98           C  
ATOM    543  O   CYS A  57     -14.350   6.464  -4.447  1.00  3.38           O  
ATOM    544  CB  CYS A  57     -12.165   4.663  -2.106  1.00  2.00           C  
ATOM    545  SG  CYS A  57     -11.580   2.935  -2.127  1.00  1.91           S  
ATOM    546  OXT CYS A  57     -14.314   6.254  -2.293  1.00  4.24           O  
ATOM    547  H   CYS A  57     -11.150   6.873  -3.245  1.00  2.02           H  
ATOM    548  HA  CYS A  57     -12.536   4.472  -4.192  1.00  2.33           H  
TER     549      CYS A  57                                                      
ENDMDL                                                                          
