# Supplementary material for: Comparative Performance of High-Throughput Methods for Protein pKa Predictions
Source: J Chem Inf Model. 2023 Aug 8;63(16):5169–81. doi: 10.1021/acs.jcim.3c00165 (PMC10466379; doi:10.1021/acs.jcim.3c00165)
Supplement: Supplementary file 3 — ci3c00165_si_003.zip [file ci3c00165_si_003.zip › curated_pdbs/1u2u_curated_3.pdb]

MODEL        3                                                                  
ATOM      7  N   GLU A   1     -19.626   4.523  -5.077  1.00  0.00           N  
ATOM      8  CA  GLU A   1     -19.560   3.231  -5.750  1.00  0.00           C  
ATOM      9  C   GLU A   1     -19.129   2.136  -4.782  1.00  0.00           C  
ATOM     10  O   GLU A   1     -18.100   2.251  -4.115  1.00  0.00           O  
ATOM     11  CB  GLU A   1     -18.590   3.297  -6.930  1.00  0.00           C  
ATOM     12  CG  GLU A   1     -19.231   3.786  -8.218  1.00  0.00           C  
ATOM     13  CD  GLU A   1     -18.310   4.676  -9.028  1.00  0.00           C  
ATOM     14  OE1 GLU A   1     -18.091   5.835  -8.615  1.00  0.00           O  
ATOM     15  OE2 GLU A   1     -17.805   4.215 -10.074  1.00  0.00           O  
ATOM     16  H   GLU A   1     -18.893   5.161  -5.195  1.00  0.00           H  
ATOM     17  HA  GLU A   1     -20.548   3.000  -6.120  1.00  0.00           H  
ATOM     18  HB2 GLU A   1     -17.781   3.968  -6.680  1.00  0.00           H  
ATOM     19  HB3 GLU A   1     -18.186   2.311  -7.105  1.00  0.00           H  
ATOM     20  HG2 GLU A   1     -19.498   2.929  -8.820  1.00  0.00           H  
ATOM     21  HG3 GLU A   1     -20.123   4.343  -7.973  1.00  0.00           H  
ATOM     22  N   VAL A   2     -19.923   1.074  -4.708  1.00  0.00           N  
ATOM     23  CA  VAL A   2     -19.626  -0.043  -3.821  1.00  0.00           C  
ATOM     24  C   VAL A   2     -18.465  -0.878  -4.352  1.00  0.00           C  
ATOM     25  O   VAL A   2     -17.448  -1.044  -3.678  1.00  0.00           O  
ATOM     26  CB  VAL A   2     -20.855  -0.953  -3.631  1.00  0.00           C  
ATOM     27  CG1 VAL A   2     -20.575  -2.020  -2.583  1.00  0.00           C  
ATOM     28  CG2 VAL A   2     -22.075  -0.128  -3.250  1.00  0.00           C  
ATOM     29  H   VAL A   2     -20.729   1.042  -5.264  1.00  0.00           H  
ATOM     30  HA  VAL A   2     -19.353   0.361  -2.856  1.00  0.00           H  
ATOM     31  HB  VAL A   2     -21.060  -1.447  -4.570  1.00  0.00           H  
ATOM     32 HG11 VAL A   2     -19.812  -1.669  -1.906  1.00  0.00           H  
ATOM     33 HG12 VAL A   2     -21.481  -2.226  -2.030  1.00  0.00           H  
ATOM     34 HG13 VAL A   2     -20.238  -2.923  -3.069  1.00  0.00           H  
ATOM     35 HG21 VAL A   2     -21.756   0.782  -2.766  1.00  0.00           H  
ATOM     36 HG22 VAL A   2     -22.637   0.115  -4.140  1.00  0.00           H  
ATOM     37 HG23 VAL A   2     -22.697  -0.697  -2.575  1.00  0.00           H  
ATOM     38  N   ALA A   3     -18.622  -1.402  -5.564  1.00  0.00           N  
ATOM     39  CA  ALA A   3     -17.585  -2.220  -6.183  1.00  0.00           C  
ATOM     40  C   ALA A   3     -16.265  -1.462  -6.272  1.00  0.00           C  
ATOM     41  O   ALA A   3     -15.207  -2.001  -5.952  1.00  0.00           O  
ATOM     42  CB  ALA A   3     -18.024  -2.680  -7.565  1.00  0.00           C  
ATOM     43  H   ALA A   3     -19.455  -1.236  -6.054  1.00  0.00           H  
ATOM     44  HA  ALA A   3     -17.443  -3.097  -5.568  1.00  0.00           H  
ATOM     45  HB1 ALA A   3     -18.696  -1.950  -7.991  1.00  0.00           H  
ATOM     46  HB2 ALA A   3     -17.157  -2.786  -8.202  1.00  0.00           H  
ATOM     47  HB3 ALA A   3     -18.528  -3.632  -7.485  1.00  0.00           H  
ATOM     48  N   GLN A   4     -16.336  -0.205  -6.704  1.00  0.00           N  
ATOM     49  CA  GLN A   4     -15.145   0.631  -6.833  1.00  0.00           C  
ATOM     50  C   GLN A   4     -14.279   0.549  -5.579  1.00  0.00           C  
ATOM     51  O   GLN A   4     -13.058   0.695  -5.645  1.00  0.00           O  
ATOM     52  CB  GLN A   4     -15.543   2.084  -7.100  1.00  0.00           C  
ATOM     53  CG  GLN A   4     -16.059   2.325  -8.509  1.00  0.00           C  
ATOM     54  CD  GLN A   4     -15.103   1.823  -9.575  1.00  0.00           C  
ATOM     55  OE1 GLN A   4     -13.997   2.343  -9.727  1.00  0.00           O  
ATOM     56  NE2 GLN A   4     -15.526   0.807 -10.317  1.00  0.00           N  
ATOM     57  H   GLN A   4     -17.210   0.170  -6.941  1.00  0.00           H  
ATOM     58  HA  GLN A   4     -14.574   0.264  -7.673  1.00  0.00           H  
ATOM     59  HB2 GLN A   4     -16.318   2.367  -6.402  1.00  0.00           H  
ATOM     60  HB3 GLN A   4     -14.681   2.715  -6.942  1.00  0.00           H  
ATOM     61  HG2 GLN A   4     -17.003   1.814  -8.626  1.00  0.00           H  
ATOM     62  HG3 GLN A   4     -16.205   3.386  -8.649  1.00  0.00           H  
ATOM     63 HE21 GLN A   4     -16.418   0.443 -10.139  1.00  0.00           H  
ATOM     64 HE22 GLN A   4     -14.930   0.464 -11.014  1.00  0.00           H  
ATOM     65  N   LEU A   5     -14.919   0.310  -4.439  1.00  0.00           N  
ATOM     66  CA  LEU A   5     -14.209   0.202  -3.171  1.00  0.00           C  
ATOM     67  C   LEU A   5     -13.696  -1.219  -2.963  1.00  0.00           C  
ATOM     68  O   LEU A   5     -12.606  -1.425  -2.430  1.00  0.00           O  
ATOM     69  CB  LEU A   5     -15.124   0.602  -2.013  1.00  0.00           C  
ATOM     70  CG  LEU A   5     -15.357   2.105  -1.865  1.00  0.00           C  
ATOM     71  CD1 LEU A   5     -16.509   2.374  -0.909  1.00  0.00           C  
ATOM     72  CD2 LEU A   5     -14.089   2.795  -1.383  1.00  0.00           C  
ATOM     73  H   LEU A   5     -15.893   0.199  -4.451  1.00  0.00           H  
ATOM     74  HA  LEU A   5     -13.365   0.876  -3.204  1.00  0.00           H  
ATOM     75  HB2 LEU A   5     -16.081   0.121  -2.155  1.00  0.00           H  
ATOM     76  HB3 LEU A   5     -14.689   0.236  -1.095  1.00  0.00           H  
ATOM     77  HG  LEU A   5     -15.619   2.520  -2.828  1.00  0.00           H  
ATOM     78 HD11 LEU A   5     -16.294   1.927   0.050  1.00  0.00           H  
ATOM     79 HD12 LEU A   5     -16.637   3.440  -0.790  1.00  0.00           H  
ATOM     80 HD13 LEU A   5     -17.417   1.946  -1.311  1.00  0.00           H  
ATOM     81 HD21 LEU A   5     -13.478   2.087  -0.844  1.00  0.00           H  
ATOM     82 HD22 LEU A   5     -13.540   3.173  -2.231  1.00  0.00           H  
ATOM     83 HD23 LEU A   5     -14.351   3.615  -0.730  1.00  0.00           H  
ATOM     84  N   GLU A   6     -14.490  -2.195  -3.391  1.00  0.00           N  
ATOM     85  CA  GLU A   6     -14.118  -3.597  -3.257  1.00  0.00           C  
ATOM     86  C   GLU A   6     -12.839  -3.896  -4.032  1.00  0.00           C  
ATOM     87  O   GLU A   6     -12.085  -4.803  -3.680  1.00  0.00           O  
ATOM     88  CB  GLU A   6     -15.251  -4.496  -3.758  1.00  0.00           C  
ATOM     89  CG  GLU A   6     -16.499  -4.441  -2.892  1.00  0.00           C  
ATOM     90  CD  GLU A   6     -17.682  -5.139  -3.531  1.00  0.00           C  
ATOM     91  OE1 GLU A   6     -17.645  -6.381  -3.653  1.00  0.00           O  
ATOM     92  OE2 GLU A   6     -18.647  -4.443  -3.913  1.00  0.00           O  
ATOM     93  H   GLU A   6     -15.345  -1.965  -3.810  1.00  0.00           H  
ATOM     94  HA  GLU A   6     -13.947  -3.798  -2.210  1.00  0.00           H  
ATOM     95  HB2 GLU A   6     -15.520  -4.192  -4.759  1.00  0.00           H  
ATOM     96  HB3 GLU A   6     -14.901  -5.517  -3.783  1.00  0.00           H  
ATOM     97  HG2 GLU A   6     -16.287  -4.918  -1.947  1.00  0.00           H  
ATOM     98  HG3 GLU A   6     -16.757  -3.406  -2.723  1.00  0.00           H  
ATOM     99  N   LYS A   7     -12.603  -3.128  -5.091  1.00  0.00           N  
ATOM    100  CA  LYS A   7     -11.414  -3.309  -5.917  1.00  0.00           C  
ATOM    101  C   LYS A   7     -10.273  -2.431  -5.419  1.00  0.00           C  
ATOM    102  O   LYS A   7      -9.103  -2.799  -5.519  1.00  0.00           O  
ATOM    103  CB  LYS A   7     -11.718  -2.981  -7.385  1.00  0.00           C  
ATOM    104  CG  LYS A   7     -13.123  -3.365  -7.832  1.00  0.00           C  
ATOM    105  CD  LYS A   7     -13.163  -4.770  -8.410  1.00  0.00           C  
ATOM    106  CE  LYS A   7     -12.730  -4.787  -9.867  1.00  0.00           C  
ATOM    107  NZ  LYS A   7     -11.250  -4.716 -10.007  1.00  0.00           N  
ATOM    108  H   LYS A   7     -13.241  -2.421  -5.321  1.00  0.00           H  
ATOM    109  HA  LYS A   7     -11.113  -4.342  -5.843  1.00  0.00           H  
ATOM    110  HB2 LYS A   7     -11.598  -1.918  -7.534  1.00  0.00           H  
ATOM    111  HB3 LYS A   7     -11.010  -3.504  -8.010  1.00  0.00           H  
ATOM    112  HG2 LYS A   7     -13.788  -3.318  -6.986  1.00  0.00           H  
ATOM    113  HG3 LYS A   7     -13.451  -2.667  -8.589  1.00  0.00           H  
ATOM    114  HD2 LYS A   7     -12.500  -5.403  -7.840  1.00  0.00           H  
ATOM    115  HD3 LYS A   7     -14.174  -5.147  -8.339  1.00  0.00           H  
ATOM    116  HE2 LYS A   7     -13.082  -5.700 -10.323  1.00  0.00           H  
ATOM    117  HE3 LYS A   7     -13.172  -3.940 -10.370  1.00  0.00           H  
ATOM    118  HZ1 LYS A   7     -10.791  -5.220  -9.221  1.00  0.00           H  
ATOM    119  HZ2 LYS A   7     -10.954  -5.152 -10.903  1.00  0.00           H  
ATOM    120  HZ3 LYS A   7     -10.936  -3.724  -9.996  1.00  0.00           H  
ATOM    121  N   GLU A   8     -10.622  -1.269  -4.877  1.00  0.00           N  
ATOM    122  CA  GLU A   8      -9.627  -0.341  -4.359  1.00  0.00           C  
ATOM    123  C   GLU A   8      -8.829  -0.973  -3.221  1.00  0.00           C  
ATOM    124  O   GLU A   8      -7.705  -0.559  -2.936  1.00  0.00           O  
ATOM    125  CB  GLU A   8     -10.298   0.944  -3.877  1.00  0.00           C  
ATOM    126  CG  GLU A   8      -9.333   2.105  -3.704  1.00  0.00           C  
ATOM    127  CD  GLU A   8     -10.031   3.395  -3.316  1.00  0.00           C  
ATOM    128  OE1 GLU A   8     -11.277   3.447  -3.407  1.00  0.00           O  
ATOM    129  OE2 GLU A   8      -9.333   4.353  -2.923  1.00  0.00           O  
ATOM    130  H   GLU A   8     -11.572  -1.033  -4.822  1.00  0.00           H  
ATOM    131  HA  GLU A   8      -8.953  -0.098  -5.164  1.00  0.00           H  
ATOM    132  HB2 GLU A   8     -11.049   1.232  -4.596  1.00  0.00           H  
ATOM    133  HB3 GLU A   8     -10.775   0.754  -2.926  1.00  0.00           H  
ATOM    134  HG2 GLU A   8      -8.621   1.854  -2.933  1.00  0.00           H  
ATOM    135  HG3 GLU A   8      -8.810   2.262  -4.637  1.00  0.00           H  
ATOM    136  N   VAL A   9      -9.414  -1.981  -2.579  1.00  0.00           N  
ATOM    137  CA  VAL A   9      -8.750  -2.672  -1.479  1.00  0.00           C  
ATOM    138  C   VAL A   9      -7.748  -3.690  -2.011  1.00  0.00           C  
ATOM    139  O   VAL A   9      -6.560  -3.629  -1.697  1.00  0.00           O  
ATOM    140  CB  VAL A   9      -9.768  -3.383  -0.564  1.00  0.00           C  
ATOM    141  CG1 VAL A   9      -9.059  -4.186   0.519  1.00  0.00           C  
ATOM    142  CG2 VAL A   9     -10.720  -2.372   0.056  1.00  0.00           C  
ATOM    143  H   VAL A   9     -10.309  -2.271  -2.854  1.00  0.00           H  
ATOM    144  HA  VAL A   9      -8.222  -1.934  -0.892  1.00  0.00           H  
ATOM    145  HB  VAL A   9     -10.348  -4.068  -1.166  1.00  0.00           H  
ATOM    146 HG11 VAL A   9      -8.320  -3.564   1.002  1.00  0.00           H  
ATOM    147 HG12 VAL A   9      -9.779  -4.522   1.249  1.00  0.00           H  
ATOM    148 HG13 VAL A   9      -8.573  -5.040   0.073  1.00  0.00           H  
ATOM    149 HG21 VAL A   9     -11.131  -1.743  -0.718  1.00  0.00           H  
ATOM    150 HG22 VAL A   9     -11.519  -2.894   0.561  1.00  0.00           H  
ATOM    151 HG23 VAL A   9     -10.183  -1.763   0.769  1.00  0.00           H  
ATOM    152  N   ALA A  10      -8.233  -4.620  -2.828  1.00  0.00           N  
ATOM    153  CA  ALA A  10      -7.375  -5.643  -3.413  1.00  0.00           C  
ATOM    154  C   ALA A  10      -6.196  -5.009  -4.143  1.00  0.00           C  
ATOM    155  O   ALA A  10      -5.141  -5.625  -4.295  1.00  0.00           O  
ATOM    156  CB  ALA A  10      -8.176  -6.526  -4.360  1.00  0.00           C  
ATOM    157  H   ALA A  10      -9.188  -4.613  -3.047  1.00  0.00           H  
ATOM    158  HA  ALA A  10      -7.000  -6.263  -2.611  1.00  0.00           H  
ATOM    159  HB1 ALA A  10      -8.758  -5.904  -5.024  1.00  0.00           H  
ATOM    160  HB2 ALA A  10      -7.500  -7.137  -4.939  1.00  0.00           H  
ATOM    161  HB3 ALA A  10      -8.837  -7.161  -3.789  1.00  0.00           H  
ATOM    162  N   GLN A  11      -6.384  -3.768  -4.587  1.00  0.00           N  
ATOM    163  CA  GLN A  11      -5.340  -3.041  -5.295  1.00  0.00           C  
ATOM    164  C   GLN A  11      -4.169  -2.739  -4.365  1.00  0.00           C  
ATOM    165  O   GLN A  11      -3.015  -3.016  -4.694  1.00  0.00           O  
ATOM    166  CB  GLN A  11      -5.902  -1.740  -5.873  1.00  0.00           C  
ATOM    167  CG  GLN A  11      -4.865  -0.896  -6.599  1.00  0.00           C  
ATOM    168  CD  GLN A  11      -5.121  -0.812  -8.091  1.00  0.00           C  
ATOM    169  OE1 GLN A  11      -4.209  -0.985  -8.900  1.00  0.00           O  
ATOM    170  NE2 GLN A  11      -6.367  -0.541  -8.463  1.00  0.00           N  
ATOM    171  H   GLN A  11      -7.247  -3.330  -4.431  1.00  0.00           H  
ATOM    172  HA  GLN A  11      -4.991  -3.664  -6.105  1.00  0.00           H  
ATOM    173  HB2 GLN A  11      -6.691  -1.981  -6.569  1.00  0.00           H  
ATOM    174  HB3 GLN A  11      -6.314  -1.151  -5.067  1.00  0.00           H  
ATOM    175  HG2 GLN A  11      -4.881   0.102  -6.189  1.00  0.00           H  
ATOM    176  HG3 GLN A  11      -3.890  -1.334  -6.440  1.00  0.00           H  
ATOM    177 HE21 GLN A  11      -7.041  -0.413  -7.764  1.00  0.00           H  
ATOM    178 HE22 GLN A  11      -6.561  -0.480  -9.422  1.00  0.00           H  
ATOM    179  N   LEU A  12      -4.473  -2.169  -3.201  1.00  0.00           N  
ATOM    180  CA  LEU A  12      -3.442  -1.833  -2.226  1.00  0.00           C  
ATOM    181  C   LEU A  12      -3.035  -3.060  -1.419  1.00  0.00           C  
ATOM    182  O   LEU A  12      -1.883  -3.190  -1.008  1.00  0.00           O  
ATOM    183  CB  LEU A  12      -3.933  -0.734  -1.284  1.00  0.00           C  
ATOM    184  CG  LEU A  12      -4.414   0.544  -1.971  1.00  0.00           C  
ATOM    185  CD1 LEU A  12      -5.127   1.447  -0.976  1.00  0.00           C  
ATOM    186  CD2 LEU A  12      -3.244   1.275  -2.611  1.00  0.00           C  
ATOM    187  H   LEU A  12      -5.411  -1.971  -2.994  1.00  0.00           H  
ATOM    188  HA  LEU A  12      -2.580  -1.471  -2.767  1.00  0.00           H  
ATOM    189  HB2 LEU A  12      -4.747  -1.132  -0.694  1.00  0.00           H  
ATOM    190  HB3 LEU A  12      -3.125  -0.475  -0.617  1.00  0.00           H  
ATOM    191  HG  LEU A  12      -5.116   0.286  -2.750  1.00  0.00           H  
ATOM    192 HD11 LEU A  12      -4.497   1.595  -0.110  1.00  0.00           H  
ATOM    193 HD12 LEU A  12      -5.332   2.402  -1.438  1.00  0.00           H  
ATOM    194 HD13 LEU A  12      -6.054   0.987  -0.670  1.00  0.00           H  
ATOM    195 HD21 LEU A  12      -2.767   0.629  -3.332  1.00  0.00           H  
ATOM    196 HD22 LEU A  12      -3.602   2.165  -3.106  1.00  0.00           H  
ATOM    197 HD23 LEU A  12      -2.531   1.551  -1.847  1.00  0.00           H  
ATOM    198  N   GLU A  13      -3.985  -3.961  -1.191  1.00  0.00           N  
ATOM    199  CA  GLU A  13      -3.714  -5.174  -0.430  1.00  0.00           C  
ATOM    200  C   GLU A  13      -2.626  -6.009  -1.104  1.00  0.00           C  
ATOM    201  O   GLU A  13      -1.938  -6.792  -0.450  1.00  0.00           O  
ATOM    202  CB  GLU A  13      -4.991  -6.002  -0.276  1.00  0.00           C  
ATOM    203  CG  GLU A  13      -5.756  -5.702   1.002  1.00  0.00           C  
ATOM    204  CD  GLU A  13      -6.971  -6.594   1.177  1.00  0.00           C  
ATOM    205  OE1 GLU A  13      -7.439  -7.163   0.170  1.00  0.00           O  
ATOM    206  OE2 GLU A  13      -7.451  -6.723   2.323  1.00  0.00           O  
ATOM    207  H   GLU A  13      -4.887  -3.806  -1.542  1.00  0.00           H  
ATOM    208  HA  GLU A  13      -3.367  -4.880   0.549  1.00  0.00           H  
ATOM    209  HB2 GLU A  13      -5.640  -5.802  -1.116  1.00  0.00           H  
ATOM    210  HB3 GLU A  13      -4.730  -7.050  -0.275  1.00  0.00           H  
ATOM    211  HG2 GLU A  13      -5.097  -5.848   1.845  1.00  0.00           H  
ATOM    212  HG3 GLU A  13      -6.084  -4.673   0.976  1.00  0.00           H  
ATOM    213  N   ALA A  14      -2.476  -5.834  -2.414  1.00  0.00           N  
ATOM    214  CA  ALA A  14      -1.470  -6.568  -3.171  1.00  0.00           C  
ATOM    215  C   ALA A  14      -0.148  -5.809  -3.209  1.00  0.00           C  
ATOM    216  O   ALA A  14       0.925  -6.406  -3.124  1.00  0.00           O  
ATOM    217  CB  ALA A  14      -1.966  -6.837  -4.584  1.00  0.00           C  
ATOM    218  H   ALA A  14      -3.052  -5.194  -2.881  1.00  0.00           H  
ATOM    219  HA  ALA A  14      -1.314  -7.519  -2.683  1.00  0.00           H  
ATOM    220  HB1 ALA A  14      -2.352  -5.923  -5.010  1.00  0.00           H  
ATOM    221  HB2 ALA A  14      -1.148  -7.199  -5.189  1.00  0.00           H  
ATOM    222  HB3 ALA A  14      -2.750  -7.579  -4.555  1.00  0.00           H  
ATOM    223  N   GLU A  15      -0.235  -4.488  -3.335  1.00  0.00           N  
ATOM    224  CA  GLU A  15       0.955  -3.644  -3.383  1.00  0.00           C  
ATOM    225  C   GLU A  15       1.468  -3.348  -1.978  1.00  0.00           C  
ATOM    226  O   GLU A  15       2.635  -3.589  -1.668  1.00  0.00           O  
ATOM    227  CB  GLU A  15       0.649  -2.337  -4.114  1.00  0.00           C  
ATOM    228  CG  GLU A  15       1.886  -1.635  -4.649  1.00  0.00           C  
ATOM    229  CD  GLU A  15       1.744  -1.227  -6.102  1.00  0.00           C  
ATOM    230  OE1 GLU A  15       1.114  -1.982  -6.872  1.00  0.00           O  
ATOM    231  OE2 GLU A  15       2.264  -0.152  -6.471  1.00  0.00           O  
ATOM    232  H   GLU A  15      -1.119  -4.070  -3.398  1.00  0.00           H  
ATOM    233  HA  GLU A  15       1.718  -4.180  -3.926  1.00  0.00           H  
ATOM    234  HB2 GLU A  15      -0.008  -2.547  -4.946  1.00  0.00           H  
ATOM    235  HB3 GLU A  15       0.146  -1.665  -3.432  1.00  0.00           H  
ATOM    236  HG2 GLU A  15       2.065  -0.748  -4.059  1.00  0.00           H  
ATOM    237  HG3 GLU A  15       2.731  -2.303  -4.558  1.00  0.00           H  
ATOM    238  N   ASN A  16       0.588  -2.824  -1.129  1.00  0.00           N  
ATOM    239  CA  ASN A  16       0.947  -2.493   0.247  1.00  0.00           C  
ATOM    240  C   ASN A  16       1.629  -3.673   0.934  1.00  0.00           C  
ATOM    241  O   ASN A  16       2.476  -3.490   1.809  1.00  0.00           O  
ATOM    242  CB  ASN A  16      -0.302  -2.081   1.029  1.00  0.00           C  
ATOM    243  CG  ASN A  16       0.012  -1.688   2.459  1.00  0.00           C  
ATOM    244  OD1 ASN A  16       1.145  -1.330   2.783  1.00  0.00           O  
ATOM    245  ND2 ASN A  16      -0.993  -1.751   3.323  1.00  0.00           N  
ATOM    246  H   ASN A  16      -0.329  -2.654  -1.435  1.00  0.00           H  
ATOM    247  HA  ASN A  16       1.633  -1.661   0.219  1.00  0.00           H  
ATOM    248  HB2 ASN A  16      -0.764  -1.239   0.538  1.00  0.00           H  
ATOM    249  HB3 ASN A  16      -0.998  -2.907   1.047  1.00  0.00           H  
ATOM    250 HD21 ASN A  16      -1.868  -2.046   2.993  1.00  0.00           H  
ATOM    251 HD22 ASN A  16      -0.821  -1.496   4.252  1.00  0.00           H  
ATOM    252  N   TYR A  17       1.256  -4.882   0.531  1.00  0.00           N  
ATOM    253  CA  TYR A  17       1.833  -6.092   1.106  1.00  0.00           C  
ATOM    254  C   TYR A  17       3.124  -6.474   0.387  1.00  0.00           C  
ATOM    255  O   TYR A  17       4.113  -6.843   1.021  1.00  0.00           O  
ATOM    256  CB  TYR A  17       0.827  -7.245   1.026  1.00  0.00           C  
ATOM    257  CG  TYR A  17       1.402  -8.588   1.423  1.00  0.00           C  
ATOM    258  CD1 TYR A  17       1.948  -8.785   2.685  1.00  0.00           C  
ATOM    259  CD2 TYR A  17       1.398  -9.657   0.536  1.00  0.00           C  
ATOM    260  CE1 TYR A  17       2.474 -10.009   3.052  1.00  0.00           C  
ATOM    261  CE2 TYR A  17       1.922 -10.884   0.895  1.00  0.00           C  
ATOM    262  CZ  TYR A  17       2.458 -11.055   2.153  1.00  0.00           C  
ATOM    263  OH  TYR A  17       2.981 -12.275   2.515  1.00  0.00           O  
ATOM    264  H   TYR A  17       0.577  -4.964  -0.171  1.00  0.00           H  
ATOM    265  HA  TYR A  17       2.056  -5.893   2.143  1.00  0.00           H  
ATOM    266  HB2 TYR A  17      -0.003  -7.035   1.681  1.00  0.00           H  
ATOM    267  HB3 TYR A  17       0.465  -7.327   0.011  1.00  0.00           H  
ATOM    268  HD1 TYR A  17       1.959  -7.963   3.386  1.00  0.00           H  
ATOM    269  HD2 TYR A  17       0.978  -9.519  -0.451  1.00  0.00           H  
ATOM    270  HE1 TYR A  17       2.894 -10.142   4.037  1.00  0.00           H  
ATOM    271  HE2 TYR A  17       1.910 -11.703   0.190  1.00  0.00           H  
ATOM    272  HH  TYR A  17       3.696 -12.508   1.917  1.00  0.00           H  
ATOM    273  N   GLN A  18       3.105  -6.386  -0.938  1.00  0.00           N  
ATOM    274  CA  GLN A  18       4.270  -6.726  -1.746  1.00  0.00           C  
ATOM    275  C   GLN A  18       5.484  -5.893  -1.343  1.00  0.00           C  
ATOM    276  O   GLN A  18       6.597  -6.410  -1.247  1.00  0.00           O  
ATOM    277  CB  GLN A  18       3.961  -6.518  -3.230  1.00  0.00           C  
ATOM    278  CG  GLN A  18       3.674  -7.810  -3.978  1.00  0.00           C  
ATOM    279  CD  GLN A  18       3.306  -7.574  -5.430  1.00  0.00           C  
ATOM    280  OE1 GLN A  18       2.152  -7.740  -5.825  1.00  0.00           O  
ATOM    281  NE2 GLN A  18       4.289  -7.184  -6.233  1.00  0.00           N  
ATOM    282  H   GLN A  18       2.284  -6.088  -1.384  1.00  0.00           H  
ATOM    283  HA  GLN A  18       4.494  -7.769  -1.579  1.00  0.00           H  
ATOM    284  HB2 GLN A  18       3.095  -5.878  -3.319  1.00  0.00           H  
ATOM    285  HB3 GLN A  18       4.804  -6.035  -3.700  1.00  0.00           H  
ATOM    286  HG2 GLN A  18       4.555  -8.434  -3.943  1.00  0.00           H  
ATOM    287  HG3 GLN A  18       2.855  -8.319  -3.491  1.00  0.00           H  
ATOM    288 HE21 GLN A  18       5.183  -7.073  -5.850  1.00  0.00           H  
ATOM    289 HE22 GLN A  18       4.079  -7.024  -7.177  1.00  0.00           H  
ATOM    290  N   LEU A  19       5.265  -4.603  -1.109  1.00  0.00           N  
ATOM    291  CA  LEU A  19       6.343  -3.705  -0.718  1.00  0.00           C  
ATOM    292  C   LEU A  19       6.797  -3.991   0.708  1.00  0.00           C  
ATOM    293  O   LEU A  19       7.989  -4.111   0.976  1.00  0.00           O  
ATOM    294  CB  LEU A  19       5.893  -2.250  -0.837  1.00  0.00           C  
ATOM    295  CG  LEU A  19       5.546  -1.789  -2.254  1.00  0.00           C  
ATOM    296  CD1 LEU A  19       5.217  -0.303  -2.267  1.00  0.00           C  
ATOM    297  CD2 LEU A  19       6.693  -2.093  -3.209  1.00  0.00           C  
ATOM    298  H   LEU A  19       4.358  -4.247  -1.201  1.00  0.00           H  
ATOM    299  HA  LEU A  19       7.173  -3.873  -1.388  1.00  0.00           H  
ATOM    300  HB2 LEU A  19       5.023  -2.115  -0.213  1.00  0.00           H  
ATOM    301  HB3 LEU A  19       6.685  -1.618  -0.462  1.00  0.00           H  
ATOM    302  HG  LEU A  19       4.674  -2.326  -2.596  1.00  0.00           H  
ATOM    303 HD11 LEU A  19       5.035   0.034  -1.257  1.00  0.00           H  
ATOM    304 HD12 LEU A  19       6.046   0.246  -2.686  1.00  0.00           H  
ATOM    305 HD13 LEU A  19       4.334  -0.136  -2.868  1.00  0.00           H  
ATOM    306 HD21 LEU A  19       7.599  -2.254  -2.644  1.00  0.00           H  
ATOM    307 HD22 LEU A  19       6.461  -2.981  -3.778  1.00  0.00           H  
ATOM    308 HD23 LEU A  19       6.830  -1.261  -3.884  1.00  0.00           H  
ATOM    309  N   GLU A  20       5.839  -4.097   1.621  1.00  0.00           N  
ATOM    310  CA  GLU A  20       6.145  -4.367   3.022  1.00  0.00           C  
ATOM    311  C   GLU A  20       7.052  -5.587   3.165  1.00  0.00           C  
ATOM    312  O   GLU A  20       7.792  -5.711   4.141  1.00  0.00           O  
ATOM    313  CB  GLU A  20       4.855  -4.583   3.813  1.00  0.00           C  
ATOM    314  CG  GLU A  20       4.986  -4.256   5.292  1.00  0.00           C  
ATOM    315  CD  GLU A  20       3.659  -4.322   6.023  1.00  0.00           C  
ATOM    316  OE1 GLU A  20       3.190  -5.445   6.301  1.00  0.00           O  
ATOM    317  OE2 GLU A  20       3.091  -3.249   6.317  1.00  0.00           O  
ATOM    318  H   GLU A  20       4.904  -3.991   1.348  1.00  0.00           H  
ATOM    319  HA  GLU A  20       6.659  -3.504   3.419  1.00  0.00           H  
ATOM    320  HB2 GLU A  20       4.083  -3.954   3.394  1.00  0.00           H  
ATOM    321  HB3 GLU A  20       4.557  -5.616   3.718  1.00  0.00           H  
ATOM    322  HG2 GLU A  20       5.664  -4.965   5.744  1.00  0.00           H  
ATOM    323  HG3 GLU A  20       5.388  -3.259   5.393  1.00  0.00           H  
ATOM    324  N   GLN A  21       6.987  -6.486   2.188  1.00  0.00           N  
ATOM    325  CA  GLN A  21       7.801  -7.697   2.209  1.00  0.00           C  
ATOM    326  C   GLN A  21       9.075  -7.521   1.383  1.00  0.00           C  
ATOM    327  O   GLN A  21      10.075  -8.199   1.622  1.00  0.00           O  
ATOM    328  CB  GLN A  21       6.994  -8.884   1.678  1.00  0.00           C  
ATOM    329  CG  GLN A  21       7.127 -10.139   2.525  1.00  0.00           C  
ATOM    330  CD  GLN A  21       6.461 -11.344   1.890  1.00  0.00           C  
ATOM    331  OE1 GLN A  21       5.725 -11.216   0.912  1.00  0.00           O  
ATOM    332  NE2 GLN A  21       6.716 -12.523   2.445  1.00  0.00           N  
ATOM    333  H   GLN A  21       6.377  -6.335   1.437  1.00  0.00           H  
ATOM    334  HA  GLN A  21       8.076  -7.891   3.234  1.00  0.00           H  
ATOM    335  HB2 GLN A  21       5.951  -8.608   1.644  1.00  0.00           H  
ATOM    336  HB3 GLN A  21       7.328  -9.114   0.677  1.00  0.00           H  
ATOM    337  HG2 GLN A  21       8.176 -10.357   2.660  1.00  0.00           H  
ATOM    338  HG3 GLN A  21       6.670  -9.958   3.487  1.00  0.00           H  
ATOM    339 HE21 GLN A  21       7.312 -12.549   3.223  1.00  0.00           H  
ATOM    340 HE22 GLN A  21       6.299 -13.319   2.055  1.00  0.00           H  
ATOM    341  N   GLU A  22       9.034  -6.611   0.413  1.00  0.00           N  
ATOM    342  CA  GLU A  22      10.190  -6.359  -0.443  1.00  0.00           C  
ATOM    343  C   GLU A  22      11.086  -5.272   0.147  1.00  0.00           C  
ATOM    344  O   GLU A  22      12.289  -5.241  -0.109  1.00  0.00           O  
ATOM    345  CB  GLU A  22       9.734  -5.954  -1.847  1.00  0.00           C  
ATOM    346  CG  GLU A  22      10.521  -6.625  -2.960  1.00  0.00           C  
ATOM    347  CD  GLU A  22      11.658  -5.763  -3.474  1.00  0.00           C  
ATOM    348  OE1 GLU A  22      11.493  -4.526  -3.512  1.00  0.00           O  
ATOM    349  OE2 GLU A  22      12.711  -6.325  -3.840  1.00  0.00           O  
ATOM    350  H   GLU A  22       8.209  -6.101   0.267  1.00  0.00           H  
ATOM    351  HA  GLU A  22      10.757  -7.275  -0.511  1.00  0.00           H  
ATOM    352  HB2 GLU A  22       8.693  -6.216  -1.963  1.00  0.00           H  
ATOM    353  HB3 GLU A  22       9.841  -4.884  -1.955  1.00  0.00           H  
ATOM    354  HG2 GLU A  22      10.934  -7.550  -2.583  1.00  0.00           H  
ATOM    355  HG3 GLU A  22       9.851  -6.839  -3.779  1.00  0.00           H  
ATOM    356  N   VAL A  23      10.491  -4.382   0.935  1.00  0.00           N  
ATOM    357  CA  VAL A  23      11.235  -3.295   1.558  1.00  0.00           C  
ATOM    358  C   VAL A  23      12.052  -3.797   2.743  1.00  0.00           C  
ATOM    359  O   VAL A  23      13.103  -3.243   3.065  1.00  0.00           O  
ATOM    360  CB  VAL A  23      10.293  -2.171   2.032  1.00  0.00           C  
ATOM    361  CG1 VAL A  23      11.093  -0.977   2.533  1.00  0.00           C  
ATOM    362  CG2 VAL A  23       9.346  -1.757   0.915  1.00  0.00           C  
ATOM    363  H   VAL A  23       9.528  -4.459   1.101  1.00  0.00           H  
ATOM    364  HA  VAL A  23      11.907  -2.884   0.817  1.00  0.00           H  
ATOM    365  HB  VAL A  23       9.702  -2.548   2.854  1.00  0.00           H  
ATOM    366 HG11 VAL A  23      12.015  -0.903   1.976  1.00  0.00           H  
ATOM    367 HG12 VAL A  23      10.516  -0.074   2.396  1.00  0.00           H  
ATOM    368 HG13 VAL A  23      11.315  -1.107   3.581  1.00  0.00           H  
ATOM    369 HG21 VAL A  23       9.342  -2.514   0.145  1.00  0.00           H  
ATOM    370 HG22 VAL A  23       8.348  -1.644   1.312  1.00  0.00           H  
ATOM    371 HG23 VAL A  23       9.672  -0.817   0.494  1.00  0.00           H  
ATOM    372  N   ALA A  24      11.563  -4.851   3.389  1.00  0.00           N  
ATOM    373  CA  ALA A  24      12.246  -5.429   4.541  1.00  0.00           C  
ATOM    374  C   ALA A  24      13.666  -5.862   4.184  1.00  0.00           C  
ATOM    375  O   ALA A  24      14.532  -5.955   5.055  1.00  0.00           O  
ATOM    376  CB  ALA A  24      11.455  -6.610   5.083  1.00  0.00           C  
ATOM    377  H   ALA A  24      10.720  -5.248   3.086  1.00  0.00           H  
ATOM    378  HA  ALA A  24      12.295  -4.675   5.313  1.00  0.00           H  
ATOM    379  HB1 ALA A  24      10.397  -6.397   5.014  1.00  0.00           H  
ATOM    380  HB2 ALA A  24      11.682  -7.492   4.504  1.00  0.00           H  
ATOM    381  HB3 ALA A  24      11.721  -6.778   6.116  1.00  0.00           H  
ATOM    382  N   GLN A  25      13.899  -6.128   2.903  1.00  0.00           N  
ATOM    383  CA  GLN A  25      15.216  -6.554   2.439  1.00  0.00           C  
ATOM    384  C   GLN A  25      16.014  -5.375   1.890  1.00  0.00           C  
ATOM    385  O   GLN A  25      17.227  -5.293   2.080  1.00  0.00           O  
ATOM    386  CB  GLN A  25      15.076  -7.633   1.364  1.00  0.00           C  
ATOM    387  CG  GLN A  25      14.289  -8.851   1.822  1.00  0.00           C  
ATOM    388  CD  GLN A  25      14.860 -10.149   1.285  1.00  0.00           C  
ATOM    389  OE1 GLN A  25      14.395 -10.673   0.273  1.00  0.00           O  
ATOM    390  NE2 GLN A  25      15.873 -10.675   1.964  1.00  0.00           N  
ATOM    391  H   GLN A  25      13.171  -6.039   2.254  1.00  0.00           H  
ATOM    392  HA  GLN A  25      15.746  -6.968   3.283  1.00  0.00           H  
ATOM    393  HB2 GLN A  25      14.573  -7.208   0.507  1.00  0.00           H  
ATOM    394  HB3 GLN A  25      16.062  -7.959   1.066  1.00  0.00           H  
ATOM    395  HG2 GLN A  25      14.305  -8.888   2.901  1.00  0.00           H  
ATOM    396  HG3 GLN A  25      13.269  -8.754   1.481  1.00  0.00           H  
ATOM    397 HE21 GLN A  25      16.190 -10.203   2.762  1.00  0.00           H  
ATOM    398 HE22 GLN A  25      16.261 -11.515   1.640  1.00  0.00           H  
ATOM    399  N   LEU A  26      15.326  -4.465   1.208  1.00  0.00           N  
ATOM    400  CA  LEU A  26      15.974  -3.293   0.629  1.00  0.00           C  
ATOM    401  C   LEU A  26      16.669  -2.463   1.706  1.00  0.00           C  
ATOM    402  O   LEU A  26      17.893  -2.336   1.711  1.00  0.00           O  
ATOM    403  CB  LEU A  26      14.952  -2.433  -0.116  1.00  0.00           C  
ATOM    404  CG  LEU A  26      14.311  -3.099  -1.335  1.00  0.00           C  
ATOM    405  CD1 LEU A  26      13.119  -2.291  -1.821  1.00  0.00           C  
ATOM    406  CD2 LEU A  26      15.335  -3.267  -2.448  1.00  0.00           C  
ATOM    407  H   LEU A  26      14.360  -4.585   1.087  1.00  0.00           H  
ATOM    408  HA  LEU A  26      16.717  -3.640  -0.072  1.00  0.00           H  
ATOM    409  HB2 LEU A  26      14.167  -2.162   0.575  1.00  0.00           H  
ATOM    410  HB3 LEU A  26      15.444  -1.531  -0.447  1.00  0.00           H  
ATOM    411  HG  LEU A  26      13.957  -4.080  -1.054  1.00  0.00           H  
ATOM    412 HD11 LEU A  26      12.757  -1.664  -1.019  1.00  0.00           H  
ATOM    413 HD12 LEU A  26      13.419  -1.672  -2.654  1.00  0.00           H  
ATOM    414 HD13 LEU A  26      12.333  -2.962  -2.137  1.00  0.00           H  
ATOM    415 HD21 LEU A  26      15.920  -2.364  -2.538  1.00  0.00           H  
ATOM    416 HD22 LEU A  26      15.987  -4.096  -2.216  1.00  0.00           H  
ATOM    417 HD23 LEU A  26      14.825  -3.460  -3.379  1.00  0.00           H  
ATOM    418  N   GLU A  27      15.881  -1.902   2.618  1.00  0.00           N  
ATOM    419  CA  GLU A  27      16.426  -1.086   3.698  1.00  0.00           C  
ATOM    420  C   GLU A  27      16.842  -1.956   4.881  1.00  0.00           C  
ATOM    421  O   GLU A  27      16.368  -1.769   6.002  1.00  0.00           O  
ATOM    422  CB  GLU A  27      15.400  -0.044   4.150  1.00  0.00           C  
ATOM    423  CG  GLU A  27      14.058  -0.641   4.544  1.00  0.00           C  
ATOM    424  CD  GLU A  27      13.735  -0.435   6.012  1.00  0.00           C  
ATOM    425  OE1 GLU A  27      13.980   0.678   6.523  1.00  0.00           O  
ATOM    426  OE2 GLU A  27      13.239  -1.387   6.649  1.00  0.00           O  
ATOM    427  H   GLU A  27      14.912  -2.039   2.563  1.00  0.00           H  
ATOM    428  HA  GLU A  27      17.299  -0.576   3.319  1.00  0.00           H  
ATOM    429  HB2 GLU A  27      15.798   0.489   5.001  1.00  0.00           H  
ATOM    430  HB3 GLU A  27      15.237   0.655   3.344  1.00  0.00           H  
ATOM    431  HG2 GLU A  27      13.284  -0.175   3.952  1.00  0.00           H  
ATOM    432  HG3 GLU A  27      14.077  -1.701   4.340  1.00  0.00           H  
ATOM    433  N   HIS A  28      17.734  -2.907   4.623  1.00  0.00           N  
ATOM    434  CA  HIS A  28      18.215  -3.806   5.667  1.00  0.00           C  
ATOM    435  C   HIS A  28      19.037  -3.045   6.702  1.00  0.00           C  
ATOM    436  O   HIS A  28      19.066  -3.412   7.877  1.00  0.00           O  
ATOM    437  CB  HIS A  28      19.057  -4.928   5.055  1.00  0.00           C  
ATOM    438  CG  HIS A  28      19.124  -6.156   5.907  1.00  0.00           C  
ATOM    439  ND1 HIS A  28      18.770  -7.414   5.469  1.00  0.00           N  
ATOM    440  CD2 HIS A  28      19.517  -6.307   7.197  1.00  0.00           C  
ATOM    441  CE1 HIS A  28      18.953  -8.269   6.485  1.00  0.00           C  
ATOM    442  NE2 HIS A  28      19.406  -7.646   7.556  1.00  0.00           N  
ATOM    443  H   HIS A  28      18.076  -3.007   3.711  1.00  0.00           H  
ATOM    444  HA  HIS A  28      17.355  -4.239   6.154  1.00  0.00           H  
ATOM    445  HB2 HIS A  28      18.633  -5.207   4.101  1.00  0.00           H  
ATOM    446  HB3 HIS A  28      20.065  -4.570   4.904  1.00  0.00           H  
ATOM    447  HD1 HIS A  28      18.441  -7.643   4.575  1.00  0.00           H  
ATOM    448  HD2 HIS A  28      19.862  -5.518   7.850  1.00  0.00           H  
ATOM    449  HE1 HIS A  28      18.757  -9.330   6.433  1.00  0.00           H  
ATOM    450  N   GLU A  29      19.703  -1.984   6.260  1.00  0.00           N  
ATOM    451  CA  GLU A  29      20.525  -1.171   7.148  1.00  0.00           C  
ATOM    452  C   GLU A  29      19.686  -0.584   8.280  1.00  0.00           C  
ATOM    453  O   GLU A  29      20.171  -0.404   9.397  1.00  0.00           O  
ATOM    454  CB  GLU A  29      21.206  -0.048   6.361  1.00  0.00           C  
ATOM    455  CG  GLU A  29      22.723  -0.094   6.425  1.00  0.00           C  
ATOM    456  CD  GLU A  29      23.294  -1.345   5.785  1.00  0.00           C  
ATOM    457  OE1 GLU A  29      22.961  -1.616   4.612  1.00  0.00           O  
ATOM    458  OE2 GLU A  29      24.073  -2.053   6.456  1.00  0.00           O  
ATOM    459  H   GLU A  29      19.640  -1.741   5.312  1.00  0.00           H  
ATOM    460  HA  GLU A  29      21.284  -1.810   7.575  1.00  0.00           H  
ATOM    461  HB2 GLU A  29      20.908  -0.119   5.326  1.00  0.00           H  
ATOM    462  HB3 GLU A  29      20.880   0.904   6.755  1.00  0.00           H  
ATOM    463  HG2 GLU A  29      23.120   0.767   5.909  1.00  0.00           H  
ATOM    464  HG3 GLU A  29      23.028  -0.067   7.460  1.00  0.00           H  
ATOM    465  N   GLY A  30      18.425  -0.287   7.981  1.00  0.00           N  
ATOM    466  CA  GLY A  30      17.539   0.277   8.983  1.00  0.00           C  
ATOM    467  C   GLY A  30      16.573  -0.748   9.545  1.00  0.00           C  
ATOM    468  O   GLY A  30      15.375  -0.700   9.265  1.00  0.00           O  
ATOM    469  H   GLY A  30      18.095  -0.451   7.074  1.00  0.00           H  
ATOM    470  HA2 GLY A  30      18.135   0.675   9.791  1.00  0.00           H  
ATOM    471  HA3 GLY A  30      16.975   1.082   8.537  1.00  0.00           H  
TER     475      NH2 A  31                                                      
ATOM    482  N   GLU B   1     -20.772  -1.611   3.980  1.00  0.00           N  
ATOM    483  CA  GLU B   1     -20.557  -1.830   2.554  1.00  0.00           C  
ATOM    484  C   GLU B   1     -19.626  -0.772   1.972  1.00  0.00           C  
ATOM    485  O   GLU B   1     -18.514  -1.075   1.543  1.00  0.00           O  
ATOM    486  CB  GLU B   1     -21.891  -1.811   1.809  1.00  0.00           C  
ATOM    487  CG  GLU B   1     -22.944  -2.721   2.420  1.00  0.00           C  
ATOM    488  CD  GLU B   1     -22.466  -4.153   2.564  1.00  0.00           C  
ATOM    489  OE1 GLU B   1     -21.900  -4.691   1.589  1.00  0.00           O  
ATOM    490  OE2 GLU B   1     -22.658  -4.736   3.652  1.00  0.00           O  
ATOM    491  H   GLU B   1     -21.674  -1.397   4.298  1.00  0.00           H  
ATOM    492  HA  GLU B   1     -20.100  -2.800   2.433  1.00  0.00           H  
ATOM    493  HB2 GLU B   1     -22.274  -0.801   1.810  1.00  0.00           H  
ATOM    494  HB3 GLU B   1     -21.726  -2.123   0.788  1.00  0.00           H  
ATOM    495  HG2 GLU B   1     -23.202  -2.344   3.399  1.00  0.00           H  
ATOM    496  HG3 GLU B   1     -23.820  -2.710   1.790  1.00  0.00           H  
ATOM    497  N   VAL B   2     -20.091   0.472   1.961  1.00  0.00           N  
ATOM    498  CA  VAL B   2     -19.306   1.582   1.432  1.00  0.00           C  
ATOM    499  C   VAL B   2     -18.406   2.187   2.500  1.00  0.00           C  
ATOM    500  O   VAL B   2     -17.505   2.942   2.186  1.00  0.00           O  
ATOM    501  CB  VAL B   2     -20.213   2.687   0.859  1.00  0.00           C  
ATOM    502  CG1 VAL B   2     -19.391   3.700   0.076  1.00  0.00           C  
ATOM    503  CG2 VAL B   2     -21.303   2.086  -0.016  1.00  0.00           C  
ATOM    504  H   VAL B   2     -20.987   0.649   2.317  1.00  0.00           H  
ATOM    505  HA  VAL B   2     -18.685   1.208   0.634  1.00  0.00           H  
ATOM    506  HB  VAL B   2     -20.684   3.201   1.683  1.00  0.00           H  
ATOM    507 HG11 VAL B   2     -18.855   3.196  -0.714  1.00  0.00           H  
ATOM    508 HG12 VAL B   2     -20.048   4.443  -0.352  1.00  0.00           H  
ATOM    509 HG13 VAL B   2     -18.686   4.182   0.739  1.00  0.00           H  
ATOM    510 HG21 VAL B   2     -20.973   1.133  -0.399  1.00  0.00           H  
ATOM    511 HG22 VAL B   2     -22.199   1.947   0.571  1.00  0.00           H  
ATOM    512 HG23 VAL B   2     -21.512   2.753  -0.840  1.00  0.00           H  
ATOM    513  N   GLN B   3     -18.667   1.864   3.758  1.00  0.00           N  
ATOM    514  CA  GLN B   3     -17.872   2.382   4.870  1.00  0.00           C  
ATOM    515  C   GLN B   3     -16.723   1.440   5.246  1.00  0.00           C  
ATOM    516  O   GLN B   3     -15.550   1.761   5.055  1.00  0.00           O  
ATOM    517  CB  GLN B   3     -18.763   2.633   6.088  1.00  0.00           C  
ATOM    518  CG  GLN B   3     -18.084   3.444   7.180  1.00  0.00           C  
ATOM    519  CD  GLN B   3     -19.076   4.148   8.085  1.00  0.00           C  
ATOM    520  OE1 GLN B   3     -19.492   3.608   9.109  1.00  0.00           O  
ATOM    521  NE2 GLN B   3     -19.461   5.362   7.710  1.00  0.00           N  
ATOM    522  H   GLN B   3     -19.407   1.263   3.946  1.00  0.00           H  
ATOM    523  HA  GLN B   3     -17.446   3.322   4.550  1.00  0.00           H  
ATOM    524  HB2 GLN B   3     -19.646   3.167   5.769  1.00  0.00           H  
ATOM    525  HB3 GLN B   3     -19.060   1.684   6.506  1.00  0.00           H  
ATOM    526  HG2 GLN B   3     -17.481   2.781   7.780  1.00  0.00           H  
ATOM    527  HG3 GLN B   3     -17.451   4.187   6.718  1.00  0.00           H  
ATOM    528 HE21 GLN B   3     -19.089   5.730   6.881  1.00  0.00           H  
ATOM    529 HE22 GLN B   3     -20.102   5.840   8.276  1.00  0.00           H  
ATOM    530  N   ALA B   4     -17.082   0.286   5.813  1.00  0.00           N  
ATOM    531  CA  ALA B   4     -16.107  -0.713   6.262  1.00  0.00           C  
ATOM    532  C   ALA B   4     -15.113  -1.111   5.173  1.00  0.00           C  
ATOM    533  O   ALA B   4     -14.059  -1.674   5.467  1.00  0.00           O  
ATOM    534  CB  ALA B   4     -16.829  -1.945   6.784  1.00  0.00           C  
ATOM    535  H   ALA B   4     -18.035   0.106   5.952  1.00  0.00           H  
ATOM    536  HA  ALA B   4     -15.558  -0.283   7.087  1.00  0.00           H  
ATOM    537  HB1 ALA B   4     -17.761  -1.649   7.241  1.00  0.00           H  
ATOM    538  HB2 ALA B   4     -17.028  -2.620   5.964  1.00  0.00           H  
ATOM    539  HB3 ALA B   4     -16.210  -2.442   7.516  1.00  0.00           H  
ATOM    540  N   LEU B   5     -15.438  -0.813   3.923  1.00  0.00           N  
ATOM    541  CA  LEU B   5     -14.554  -1.140   2.808  1.00  0.00           C  
ATOM    542  C   LEU B   5     -13.826   0.109   2.345  1.00  0.00           C  
ATOM    543  O   LEU B   5     -12.710   0.056   1.829  1.00  0.00           O  
ATOM    544  CB  LEU B   5     -15.360  -1.718   1.651  1.00  0.00           C  
ATOM    545  CG  LEU B   5     -15.518  -3.238   1.657  1.00  0.00           C  
ATOM    546  CD1 LEU B   5     -16.832  -3.640   1.005  1.00  0.00           C  
ATOM    547  CD2 LEU B   5     -14.346  -3.898   0.946  1.00  0.00           C  
ATOM    548  H   LEU B   5     -16.283  -0.350   3.741  1.00  0.00           H  
ATOM    549  HA  LEU B   5     -13.838  -1.871   3.146  1.00  0.00           H  
ATOM    550  HB2 LEU B   5     -16.340  -1.276   1.679  1.00  0.00           H  
ATOM    551  HB3 LEU B   5     -14.882  -1.427   0.729  1.00  0.00           H  
ATOM    552  HG  LEU B   5     -15.531  -3.589   2.679  1.00  0.00           H  
ATOM    553 HD11 LEU B   5     -16.923  -3.150   0.047  1.00  0.00           H  
ATOM    554 HD12 LEU B   5     -16.852  -4.711   0.866  1.00  0.00           H  
ATOM    555 HD13 LEU B   5     -17.653  -3.345   1.641  1.00  0.00           H  
ATOM    556 HD21 LEU B   5     -13.450  -3.321   1.117  1.00  0.00           H  
ATOM    557 HD22 LEU B   5     -14.209  -4.898   1.330  1.00  0.00           H  
ATOM    558 HD23 LEU B   5     -14.548  -3.943  -0.113  1.00  0.00           H  
ATOM    559  N   LYS B   6     -14.499   1.226   2.532  1.00  0.00           N  
ATOM    560  CA  LYS B   6     -13.998   2.527   2.151  1.00  0.00           C  
ATOM    561  C   LYS B   6     -12.847   2.971   3.052  1.00  0.00           C  
ATOM    562  O   LYS B   6     -11.710   3.117   2.602  1.00  0.00           O  
ATOM    563  CB  LYS B   6     -15.164   3.499   2.242  1.00  0.00           C  
ATOM    564  CG  LYS B   6     -14.795   4.969   2.154  1.00  0.00           C  
ATOM    565  CD  LYS B   6     -14.995   5.513   0.748  1.00  0.00           C  
ATOM    566  CE  LYS B   6     -15.660   6.879   0.769  1.00  0.00           C  
ATOM    567  NZ  LYS B   6     -17.119   6.783   1.045  1.00  0.00           N  
ATOM    568  H   LYS B   6     -15.388   1.174   2.941  1.00  0.00           H  
ATOM    569  HA  LYS B   6     -13.658   2.478   1.133  1.00  0.00           H  
ATOM    570  HB2 LYS B   6     -15.856   3.277   1.443  1.00  0.00           H  
ATOM    571  HB3 LYS B   6     -15.664   3.323   3.183  1.00  0.00           H  
ATOM    572  HG2 LYS B   6     -15.423   5.523   2.834  1.00  0.00           H  
ATOM    573  HG3 LYS B   6     -13.761   5.089   2.433  1.00  0.00           H  
ATOM    574  HD2 LYS B   6     -14.033   5.599   0.265  1.00  0.00           H  
ATOM    575  HD3 LYS B   6     -15.619   4.827   0.193  1.00  0.00           H  
ATOM    576  HE2 LYS B   6     -15.196   7.479   1.539  1.00  0.00           H  
ATOM    577  HE3 LYS B   6     -15.514   7.352  -0.191  1.00  0.00           H  
ATOM    578  HZ1 LYS B   6     -17.331   5.898   1.551  1.00  0.00           H  
ATOM    579  HZ2 LYS B   6     -17.426   7.585   1.632  1.00  0.00           H  
ATOM    580  HZ3 LYS B   6     -17.654   6.794   0.153  1.00  0.00           H  
ATOM    581  N   LYS B   7     -13.158   3.195   4.322  1.00  0.00           N  
ATOM    582  CA  LYS B   7     -12.164   3.638   5.293  1.00  0.00           C  
ATOM    583  C   LYS B   7     -11.013   2.642   5.428  1.00  0.00           C  
ATOM    584  O   LYS B   7      -9.947   2.988   5.936  1.00  0.00           O  
ATOM    585  CB  LYS B   7     -12.825   3.852   6.654  1.00  0.00           C  
ATOM    586  CG  LYS B   7     -13.606   5.152   6.754  1.00  0.00           C  
ATOM    587  CD  LYS B   7     -15.088   4.937   6.484  1.00  0.00           C  
ATOM    588  CE  LYS B   7     -15.615   5.914   5.445  1.00  0.00           C  
ATOM    589  NZ  LYS B   7     -16.314   7.069   6.072  1.00  0.00           N  
ATOM    590  H   LYS B   7     -14.085   3.070   4.614  1.00  0.00           H  
ATOM    591  HA  LYS B   7     -11.767   4.581   4.950  1.00  0.00           H  
ATOM    592  HB2 LYS B   7     -13.504   3.033   6.842  1.00  0.00           H  
ATOM    593  HB3 LYS B   7     -12.060   3.856   7.416  1.00  0.00           H  
ATOM    594  HG2 LYS B   7     -13.487   5.556   7.748  1.00  0.00           H  
ATOM    595  HG3 LYS B   7     -13.214   5.852   6.030  1.00  0.00           H  
ATOM    596  HD2 LYS B   7     -15.238   3.930   6.123  1.00  0.00           H  
ATOM    597  HD3 LYS B   7     -15.635   5.076   7.405  1.00  0.00           H  
ATOM    598  HE2 LYS B   7     -14.784   6.282   4.862  1.00  0.00           H  
ATOM    599  HE3 LYS B   7     -16.305   5.394   4.798  1.00  0.00           H  
ATOM    600  HZ1 LYS B   7     -16.801   6.764   6.940  1.00  0.00           H  
ATOM    601  HZ2 LYS B   7     -15.629   7.813   6.315  1.00  0.00           H  
ATOM    602  HZ3 LYS B   7     -17.017   7.462   5.414  1.00  0.00           H  
ATOM    603  N   ARG B   8     -11.228   1.407   4.985  1.00  0.00           N  
ATOM    604  CA  ARG B   8     -10.194   0.381   5.079  1.00  0.00           C  
ATOM    605  C   ARG B   8      -9.117   0.571   4.013  1.00  0.00           C  
ATOM    606  O   ARG B   8      -7.968   0.172   4.203  1.00  0.00           O  
ATOM    607  CB  ARG B   8     -10.817  -1.019   4.979  1.00  0.00           C  
ATOM    608  CG  ARG B   8     -11.137  -1.471   3.560  1.00  0.00           C  
ATOM    609  CD  ARG B   8     -10.662  -2.894   3.309  1.00  0.00           C  
ATOM    610  NE  ARG B   8     -11.775  -3.836   3.215  1.00  0.00           N  
ATOM    611  CZ  ARG B   8     -12.406  -4.346   4.271  1.00  0.00           C  
ATOM    612  NH1 ARG B   8     -12.037  -4.011   5.500  1.00  0.00           N  
ATOM    613  NH2 ARG B   8     -13.410  -5.195   4.096  1.00  0.00           N  
ATOM    614  H   ARG B   8     -12.098   1.178   4.596  1.00  0.00           H  
ATOM    615  HA  ARG B   8      -9.731   0.480   6.049  1.00  0.00           H  
ATOM    616  HB2 ARG B   8     -10.133  -1.731   5.414  1.00  0.00           H  
ATOM    617  HB3 ARG B   8     -11.735  -1.028   5.550  1.00  0.00           H  
ATOM    618  HG2 ARG B   8     -12.205  -1.430   3.412  1.00  0.00           H  
ATOM    619  HG3 ARG B   8     -10.652  -0.811   2.859  1.00  0.00           H  
ATOM    620  HD2 ARG B   8     -10.105  -2.916   2.385  1.00  0.00           H  
ATOM    621  HD3 ARG B   8     -10.017  -3.195   4.121  1.00  0.00           H  
ATOM    622  HE  ARG B   8     -12.068  -4.101   2.318  1.00  0.00           H  
ATOM    623 HH11 ARG B   8     -11.281  -3.371   5.641  1.00  0.00           H  
ATOM    624 HH12 ARG B   8     -12.516  -4.397   6.289  1.00  0.00           H  
ATOM    625 HH21 ARG B   8     -13.693  -5.451   3.172  1.00  0.00           H  
ATOM    626 HH22 ARG B   8     -13.884  -5.579   4.889  1.00  0.00           H  
ATOM    627  N   VAL B   9      -9.490   1.183   2.892  1.00  0.00           N  
ATOM    628  CA  VAL B   9      -8.545   1.420   1.805  1.00  0.00           C  
ATOM    629  C   VAL B   9      -7.388   2.298   2.271  1.00  0.00           C  
ATOM    630  O   VAL B   9      -6.221   1.951   2.094  1.00  0.00           O  
ATOM    631  CB  VAL B   9      -9.230   2.083   0.592  1.00  0.00           C  
ATOM    632  CG1 VAL B   9      -8.228   2.341  -0.526  1.00  0.00           C  
ATOM    633  CG2 VAL B   9     -10.378   1.219   0.094  1.00  0.00           C  
ATOM    634  H   VAL B   9     -10.417   1.482   2.793  1.00  0.00           H  
ATOM    635  HA  VAL B   9      -8.153   0.464   1.492  1.00  0.00           H  
ATOM    636  HB  VAL B   9      -9.636   3.034   0.908  1.00  0.00           H  
ATOM    637 HG11 VAL B   9      -7.345   2.811  -0.120  1.00  0.00           H  
ATOM    638 HG12 VAL B   9      -7.957   1.404  -0.988  1.00  0.00           H  
ATOM    639 HG13 VAL B   9      -8.673   2.990  -1.266  1.00  0.00           H  
ATOM    640 HG21 VAL B   9     -10.180   0.185   0.335  1.00  0.00           H  
ATOM    641 HG22 VAL B   9     -11.296   1.530   0.569  1.00  0.00           H  
ATOM    642 HG23 VAL B   9     -10.471   1.327  -0.977  1.00  0.00           H  
ATOM    643  N   GLN B  10      -7.721   3.439   2.867  1.00  0.00           N  
ATOM    644  CA  GLN B  10      -6.710   4.368   3.358  1.00  0.00           C  
ATOM    645  C   GLN B  10      -5.710   3.658   4.266  1.00  0.00           C  
ATOM    646  O   GLN B  10      -4.551   4.057   4.361  1.00  0.00           O  
ATOM    647  CB  GLN B  10      -7.372   5.524   4.111  1.00  0.00           C  
ATOM    648  CG  GLN B  10      -8.039   5.104   5.411  1.00  0.00           C  
ATOM    649  CD  GLN B  10      -7.350   5.678   6.634  1.00  0.00           C  
ATOM    650  OE1 GLN B  10      -6.160   5.455   6.852  1.00  0.00           O  
ATOM    651  NE2 GLN B  10      -8.099   6.423   7.440  1.00  0.00           N  
ATOM    652  H   GLN B  10      -8.669   3.661   2.979  1.00  0.00           H  
ATOM    653  HA  GLN B  10      -6.182   4.763   2.503  1.00  0.00           H  
ATOM    654  HB2 GLN B  10      -6.620   6.266   4.339  1.00  0.00           H  
ATOM    655  HB3 GLN B  10      -8.122   5.970   3.474  1.00  0.00           H  
ATOM    656  HG2 GLN B  10      -9.064   5.444   5.402  1.00  0.00           H  
ATOM    657  HG3 GLN B  10      -8.020   4.026   5.478  1.00  0.00           H  
ATOM    658 HE21 GLN B  10      -9.040   6.558   7.203  1.00  0.00           H  
ATOM    659 HE22 GLN B  10      -7.678   6.807   8.237  1.00  0.00           H  
ATOM    660  N   ALA B  11      -6.168   2.601   4.932  1.00  0.00           N  
ATOM    661  CA  ALA B  11      -5.315   1.834   5.832  1.00  0.00           C  
ATOM    662  C   ALA B  11      -4.284   1.013   5.062  1.00  0.00           C  
ATOM    663  O   ALA B  11      -3.268   0.599   5.619  1.00  0.00           O  
ATOM    664  CB  ALA B  11      -6.161   0.926   6.712  1.00  0.00           C  
ATOM    665  H   ALA B  11      -7.102   2.331   4.814  1.00  0.00           H  
ATOM    666  HA  ALA B  11      -4.796   2.532   6.473  1.00  0.00           H  
ATOM    667  HB1 ALA B  11      -7.081   0.684   6.201  1.00  0.00           H  
ATOM    668  HB2 ALA B  11      -5.616   0.019   6.924  1.00  0.00           H  
ATOM    669  HB3 ALA B  11      -6.388   1.434   7.639  1.00  0.00           H  
ATOM    670  N   LEU B  12      -4.548   0.781   3.778  1.00  0.00           N  
ATOM    671  CA  LEU B  12      -3.635   0.011   2.941  1.00  0.00           C  
ATOM    672  C   LEU B  12      -2.619   0.924   2.263  1.00  0.00           C  
ATOM    673  O   LEU B  12      -1.422   0.639   2.248  1.00  0.00           O  
ATOM    674  CB  LEU B  12      -4.406  -0.776   1.873  1.00  0.00           C  
ATOM    675  CG  LEU B  12      -5.804  -1.252   2.279  1.00  0.00           C  
ATOM    676  CD1 LEU B  12      -6.668  -1.469   1.047  1.00  0.00           C  
ATOM    677  CD2 LEU B  12      -5.718  -2.530   3.099  1.00  0.00           C  
ATOM    678  H   LEU B  12      -5.372   1.138   3.385  1.00  0.00           H  
ATOM    679  HA  LEU B  12      -3.109  -0.685   3.578  1.00  0.00           H  
ATOM    680  HB2 LEU B  12      -4.503  -0.148   1.002  1.00  0.00           H  
ATOM    681  HB3 LEU B  12      -3.821  -1.642   1.603  1.00  0.00           H  
ATOM    682  HG  LEU B  12      -6.276  -0.494   2.887  1.00  0.00           H  
ATOM    683 HD11 LEU B  12      -6.556  -0.630   0.376  1.00  0.00           H  
ATOM    684 HD12 LEU B  12      -6.359  -2.374   0.546  1.00  0.00           H  
ATOM    685 HD13 LEU B  12      -7.703  -1.557   1.343  1.00  0.00           H  
ATOM    686 HD21 LEU B  12      -4.730  -2.618   3.527  1.00  0.00           H  
ATOM    687 HD22 LEU B  12      -6.451  -2.500   3.891  1.00  0.00           H  
ATOM    688 HD23 LEU B  12      -5.910  -3.380   2.462  1.00  0.00           H  
ATOM    689  N   LYS B  13      -3.111   2.021   1.695  1.00  0.00           N  
ATOM    690  CA  LYS B  13      -2.255   2.978   1.004  1.00  0.00           C  
ATOM    691  C   LYS B  13      -1.548   3.914   1.985  1.00  0.00           C  
ATOM    692  O   LYS B  13      -0.565   4.563   1.631  1.00  0.00           O  
ATOM    693  CB  LYS B  13      -3.076   3.792   0.002  1.00  0.00           C  
ATOM    694  CG  LYS B  13      -4.279   4.486   0.620  1.00  0.00           C  
ATOM    695  CD  LYS B  13      -4.039   5.980   0.762  1.00  0.00           C  
ATOM    696  CE  LYS B  13      -4.809   6.776  -0.282  1.00  0.00           C  
ATOM    697  NZ  LYS B  13      -3.899   7.436  -1.259  1.00  0.00           N  
ATOM    698  H   LYS B  13      -4.075   2.185   1.737  1.00  0.00           H  
ATOM    699  HA  LYS B  13      -1.507   2.420   0.464  1.00  0.00           H  
ATOM    700  HB2 LYS B  13      -2.439   4.545  -0.438  1.00  0.00           H  
ATOM    701  HB3 LYS B  13      -3.428   3.134  -0.777  1.00  0.00           H  
ATOM    702  HG2 LYS B  13      -5.140   4.327  -0.012  1.00  0.00           H  
ATOM    703  HG3 LYS B  13      -4.464   4.067   1.597  1.00  0.00           H  
ATOM    704  HD2 LYS B  13      -4.356   6.294   1.746  1.00  0.00           H  
ATOM    705  HD3 LYS B  13      -2.984   6.171   0.641  1.00  0.00           H  
ATOM    706  HE2 LYS B  13      -5.469   6.107  -0.814  1.00  0.00           H  
ATOM    707  HE3 LYS B  13      -5.394   7.532   0.221  1.00  0.00           H  
ATOM    708  HZ1 LYS B  13      -3.198   8.018  -0.757  1.00  0.00           H  
ATOM    709  HZ2 LYS B  13      -3.399   6.719  -1.822  1.00  0.00           H  
ATOM    710  HZ3 LYS B  13      -4.447   8.045  -1.900  1.00  0.00           H  
ATOM    711  N   ALA B  14      -2.050   3.982   3.214  1.00  0.00           N  
ATOM    712  CA  ALA B  14      -1.456   4.843   4.233  1.00  0.00           C  
ATOM    713  C   ALA B  14       0.013   4.499   4.454  1.00  0.00           C  
ATOM    714  O   ALA B  14       0.885   5.363   4.357  1.00  0.00           O  
ATOM    715  CB  ALA B  14      -2.225   4.726   5.541  1.00  0.00           C  
ATOM    716  H   ALA B  14      -2.837   3.443   3.444  1.00  0.00           H  
ATOM    717  HA  ALA B  14      -1.528   5.864   3.889  1.00  0.00           H  
ATOM    718  HB1 ALA B  14      -2.675   3.746   5.608  1.00  0.00           H  
ATOM    719  HB2 ALA B  14      -1.548   4.870   6.370  1.00  0.00           H  
ATOM    720  HB3 ALA B  14      -2.998   5.481   5.571  1.00  0.00           H  
ATOM    721  N   ARG B  15       0.279   3.232   4.755  1.00  0.00           N  
ATOM    722  CA  ARG B  15       1.641   2.772   4.994  1.00  0.00           C  
ATOM    723  C   ARG B  15       2.368   2.502   3.681  1.00  0.00           C  
ATOM    724  O   ARG B  15       3.566   2.752   3.560  1.00  0.00           O  
ATOM    725  CB  ARG B  15       1.628   1.506   5.852  1.00  0.00           C  
ATOM    726  CG  ARG B  15       3.008   1.069   6.316  1.00  0.00           C  
ATOM    727  CD  ARG B  15       3.528   1.959   7.434  1.00  0.00           C  
ATOM    728  NE  ARG B  15       3.462   1.296   8.735  1.00  0.00           N  
ATOM    729  CZ  ARG B  15       4.344   0.390   9.150  1.00  0.00           C  
ATOM    730  NH1 ARG B  15       5.359   0.037   8.373  1.00  0.00           N  
ATOM    731  NH2 ARG B  15       4.210  -0.165  10.347  1.00  0.00           N  
ATOM    732  H   ARG B  15      -0.459   2.592   4.820  1.00  0.00           H  
ATOM    733  HA  ARG B  15       2.166   3.551   5.528  1.00  0.00           H  
ATOM    734  HB2 ARG B  15       1.017   1.682   6.725  1.00  0.00           H  
ATOM    735  HB3 ARG B  15       1.194   0.700   5.277  1.00  0.00           H  
ATOM    736  HG2 ARG B  15       2.952   0.053   6.676  1.00  0.00           H  
ATOM    737  HG3 ARG B  15       3.691   1.121   5.480  1.00  0.00           H  
ATOM    738  HD2 ARG B  15       4.555   2.217   7.225  1.00  0.00           H  
ATOM    739  HD3 ARG B  15       2.932   2.860   7.469  1.00  0.00           H  
ATOM    740  HE  ARG B  15       2.722   1.540   9.330  1.00  0.00           H  
ATOM    741 HH11 ARG B  15       5.466   0.452   7.469  1.00  0.00           H  
ATOM    742 HH12 ARG B  15       6.019  -0.644   8.690  1.00  0.00           H  
ATOM    743 HH21 ARG B  15       3.447   0.098  10.938  1.00  0.00           H  
ATOM    744 HH22 ARG B  15       4.872  -0.846  10.659  1.00  0.00           H  
ATOM    745  N   ASN B  16       1.633   1.987   2.699  1.00  0.00           N  
ATOM    746  CA  ASN B  16       2.209   1.679   1.395  1.00  0.00           C  
ATOM    747  C   ASN B  16       2.724   2.941   0.711  1.00  0.00           C  
ATOM    748  O   ASN B  16       3.779   2.926   0.078  1.00  0.00           O  
ATOM    749  CB  ASN B  16       1.168   0.986   0.511  1.00  0.00           C  
ATOM    750  CG  ASN B  16       1.669   0.737  -0.899  1.00  0.00           C  
ATOM    751  OD1 ASN B  16       2.836   0.407  -1.106  1.00  0.00           O  
ATOM    752  ND2 ASN B  16       0.785   0.896  -1.878  1.00  0.00           N  
ATOM    753  H   ASN B  16       0.683   1.808   2.857  1.00  0.00           H  
ATOM    754  HA  ASN B  16       3.037   1.006   1.552  1.00  0.00           H  
ATOM    755  HB2 ASN B  16       0.911   0.037   0.951  1.00  0.00           H  
ATOM    756  HB3 ASN B  16       0.284   1.602   0.457  1.00  0.00           H  
ATOM    757 HD21 ASN B  16      -0.128   1.160  -1.639  1.00  0.00           H  
ATOM    758 HD22 ASN B  16       1.082   0.741  -2.798  1.00  0.00           H  
ATOM    759  N   TYR B  17       1.975   4.032   0.839  1.00  0.00           N  
ATOM    760  CA  TYR B  17       2.364   5.299   0.228  1.00  0.00           C  
ATOM    761  C   TYR B  17       3.783   5.686   0.630  1.00  0.00           C  
ATOM    762  O   TYR B  17       4.537   6.243  -0.169  1.00  0.00           O  
ATOM    763  CB  TYR B  17       1.389   6.409   0.629  1.00  0.00           C  
ATOM    764  CG  TYR B  17       1.747   7.761   0.054  1.00  0.00           C  
ATOM    765  CD1 TYR B  17       1.685   7.994  -1.314  1.00  0.00           C  
ATOM    766  CD2 TYR B  17       2.152   8.803   0.880  1.00  0.00           C  
ATOM    767  CE1 TYR B  17       2.015   9.227  -1.843  1.00  0.00           C  
ATOM    768  CE2 TYR B  17       2.483  10.038   0.357  1.00  0.00           C  
ATOM    769  CZ  TYR B  17       2.413  10.245  -1.004  1.00  0.00           C  
ATOM    770  OH  TYR B  17       2.743  11.474  -1.527  1.00  0.00           O  
ATOM    771  H   TYR B  17       1.143   3.984   1.354  1.00  0.00           H  
ATOM    772  HA  TYR B  17       2.329   5.173  -0.844  1.00  0.00           H  
ATOM    773  HB2 TYR B  17       0.399   6.152   0.282  1.00  0.00           H  
ATOM    774  HB3 TYR B  17       1.378   6.496   1.706  1.00  0.00           H  
ATOM    775  HD1 TYR B  17       1.371   7.194  -1.968  1.00  0.00           H  
ATOM    776  HD2 TYR B  17       2.205   8.637   1.946  1.00  0.00           H  
ATOM    777  HE1 TYR B  17       1.961   9.388  -2.910  1.00  0.00           H  
ATOM    778  HE2 TYR B  17       2.796  10.835   1.016  1.00  0.00           H  
ATOM    779  HH  TYR B  17       2.323  12.165  -1.011  1.00  0.00           H  
ATOM    780  N   ALA B  18       4.143   5.388   1.873  1.00  0.00           N  
ATOM    781  CA  ALA B  18       5.471   5.704   2.379  1.00  0.00           C  
ATOM    782  C   ALA B  18       6.526   4.805   1.748  1.00  0.00           C  
ATOM    783  O   ALA B  18       7.575   5.277   1.311  1.00  0.00           O  
ATOM    784  CB  ALA B  18       5.505   5.581   3.895  1.00  0.00           C  
ATOM    785  H   ALA B  18       3.500   4.944   2.465  1.00  0.00           H  
ATOM    786  HA  ALA B  18       5.691   6.731   2.119  1.00  0.00           H  
ATOM    787  HB1 ALA B  18       4.664   6.110   4.318  1.00  0.00           H  
ATOM    788  HB2 ALA B  18       5.451   4.539   4.173  1.00  0.00           H  
ATOM    789  HB3 ALA B  18       6.425   6.006   4.271  1.00  0.00           H  
ATOM    790  N   LEU B  19       6.241   3.508   1.693  1.00  0.00           N  
ATOM    791  CA  LEU B  19       7.176   2.558   1.102  1.00  0.00           C  
ATOM    792  C   LEU B  19       7.329   2.833  -0.386  1.00  0.00           C  
ATOM    793  O   LEU B  19       8.431   3.057  -0.874  1.00  0.00           O  
ATOM    794  CB  LEU B  19       6.716   1.111   1.315  1.00  0.00           C  
ATOM    795  CG  LEU B  19       5.900   0.854   2.584  1.00  0.00           C  
ATOM    796  CD1 LEU B  19       5.636  -0.634   2.754  1.00  0.00           C  
ATOM    797  CD2 LEU B  19       6.617   1.410   3.806  1.00  0.00           C  
ATOM    798  H   LEU B  19       5.388   3.187   2.051  1.00  0.00           H  
ATOM    799  HA  LEU B  19       8.134   2.696   1.581  1.00  0.00           H  
ATOM    800  HB2 LEU B  19       6.122   0.818   0.463  1.00  0.00           H  
ATOM    801  HB3 LEU B  19       7.593   0.482   1.349  1.00  0.00           H  
ATOM    802  HG  LEU B  19       4.946   1.352   2.499  1.00  0.00           H  
ATOM    803 HD11 LEU B  19       5.306  -1.051   1.814  1.00  0.00           H  
ATOM    804 HD12 LEU B  19       6.545  -1.128   3.066  1.00  0.00           H  
ATOM    805 HD13 LEU B  19       4.870  -0.781   3.501  1.00  0.00           H  
ATOM    806 HD21 LEU B  19       7.010   2.390   3.578  1.00  0.00           H  
ATOM    807 HD22 LEU B  19       5.921   1.484   4.629  1.00  0.00           H  
ATOM    808 HD23 LEU B  19       7.427   0.751   4.078  1.00  0.00           H  
ATOM    809  N   LYS B  20       6.210   2.827  -1.104  1.00  0.00           N  
ATOM    810  CA  LYS B  20       6.211   3.083  -2.545  1.00  0.00           C  
ATOM    811  C   LYS B  20       7.145   4.238  -2.908  1.00  0.00           C  
ATOM    812  O   LYS B  20       7.693   4.283  -4.010  1.00  0.00           O  
ATOM    813  CB  LYS B  20       4.793   3.399  -3.021  1.00  0.00           C  
ATOM    814  CG  LYS B  20       4.439   2.754  -4.352  1.00  0.00           C  
ATOM    815  CD  LYS B  20       3.051   2.130  -4.322  1.00  0.00           C  
ATOM    816  CE  LYS B  20       2.179   2.653  -5.452  1.00  0.00           C  
ATOM    817  NZ  LYS B  20       1.344   3.808  -5.022  1.00  0.00           N  
ATOM    818  H   LYS B  20       5.357   2.650  -0.655  1.00  0.00           H  
ATOM    819  HA  LYS B  20       6.554   2.188  -3.040  1.00  0.00           H  
ATOM    820  HB2 LYS B  20       4.091   3.051  -2.277  1.00  0.00           H  
ATOM    821  HB3 LYS B  20       4.691   4.470  -3.126  1.00  0.00           H  
ATOM    822  HG2 LYS B  20       4.467   3.508  -5.125  1.00  0.00           H  
ATOM    823  HG3 LYS B  20       5.165   1.985  -4.571  1.00  0.00           H  
ATOM    824  HD2 LYS B  20       3.147   1.059  -4.422  1.00  0.00           H  
ATOM    825  HD3 LYS B  20       2.581   2.364  -3.378  1.00  0.00           H  
ATOM    826  HE2 LYS B  20       2.816   2.965  -6.267  1.00  0.00           H  
ATOM    827  HE3 LYS B  20       1.531   1.857  -5.788  1.00  0.00           H  
ATOM    828  HZ1 LYS B  20       1.226   3.799  -3.989  1.00  0.00           H  
ATOM    829  HZ2 LYS B  20       1.800   4.701  -5.298  1.00  0.00           H  
ATOM    830  HZ3 LYS B  20       0.406   3.758  -5.467  1.00  0.00           H  
ATOM    831  N   GLN B  21       7.315   5.171  -1.977  1.00  0.00           N  
ATOM    832  CA  GLN B  21       8.173   6.327  -2.199  1.00  0.00           C  
ATOM    833  C   GLN B  21       9.645   5.994  -1.947  1.00  0.00           C  
ATOM    834  O   GLN B  21      10.522   6.435  -2.690  1.00  0.00           O  
ATOM    835  CB  GLN B  21       7.731   7.485  -1.298  1.00  0.00           C  
ATOM    836  CG  GLN B  21       8.657   8.690  -1.345  1.00  0.00           C  
ATOM    837  CD  GLN B  21       7.990   9.955  -0.840  1.00  0.00           C  
ATOM    838  OE1 GLN B  21       7.223   9.926   0.121  1.00  0.00           O  
ATOM    839  NE2 GLN B  21       8.282  11.077  -1.489  1.00  0.00           N  
ATOM    840  H   GLN B  21       6.845   5.083  -1.122  1.00  0.00           H  
ATOM    841  HA  GLN B  21       8.057   6.626  -3.228  1.00  0.00           H  
ATOM    842  HB2 GLN B  21       6.746   7.805  -1.606  1.00  0.00           H  
ATOM    843  HB3 GLN B  21       7.681   7.133  -0.279  1.00  0.00           H  
ATOM    844  HG2 GLN B  21       9.522   8.488  -0.731  1.00  0.00           H  
ATOM    845  HG3 GLN B  21       8.970   8.848  -2.366  1.00  0.00           H  
ATOM    846 HE21 GLN B  21       8.902  11.026  -2.247  1.00  0.00           H  
ATOM    847 HE22 GLN B  21       7.866  11.910  -1.184  1.00  0.00           H  
ATOM    848  N   LYS B  22       9.914   5.227  -0.892  1.00  0.00           N  
ATOM    849  CA  LYS B  22      11.287   4.858  -0.548  1.00  0.00           C  
ATOM    850  C   LYS B  22      11.714   3.555  -1.224  1.00  0.00           C  
ATOM    851  O   LYS B  22      12.879   3.393  -1.585  1.00  0.00           O  
ATOM    852  CB  LYS B  22      11.438   4.730   0.969  1.00  0.00           C  
ATOM    853  CG  LYS B  22      10.435   3.780   1.605  1.00  0.00           C  
ATOM    854  CD  LYS B  22      11.127   2.657   2.360  1.00  0.00           C  
ATOM    855  CE  LYS B  22      11.785   3.164   3.631  1.00  0.00           C  
ATOM    856  NZ  LYS B  22      10.826   3.223   4.769  1.00  0.00           N  
ATOM    857  H   LYS B  22       9.178   4.912  -0.329  1.00  0.00           H  
ATOM    858  HA  LYS B  22      11.934   5.650  -0.894  1.00  0.00           H  
ATOM    859  HB2 LYS B  22      12.433   4.373   1.191  1.00  0.00           H  
ATOM    860  HB3 LYS B  22      11.309   5.705   1.415  1.00  0.00           H  
ATOM    861  HG2 LYS B  22       9.815   4.335   2.293  1.00  0.00           H  
ATOM    862  HG3 LYS B  22       9.819   3.354   0.827  1.00  0.00           H  
ATOM    863  HD2 LYS B  22      10.395   1.907   2.620  1.00  0.00           H  
ATOM    864  HD3 LYS B  22      11.882   2.220   1.722  1.00  0.00           H  
ATOM    865  HE2 LYS B  22      12.597   2.500   3.891  1.00  0.00           H  
ATOM    866  HE3 LYS B  22      12.177   4.154   3.450  1.00  0.00           H  
ATOM    867  HZ1 LYS B  22      10.094   2.492   4.658  1.00  0.00           H  
ATOM    868  HZ2 LYS B  22      11.326   3.063   5.667  1.00  0.00           H  
ATOM    869  HZ3 LYS B  22      10.368   4.156   4.802  1.00  0.00           H  
ATOM    870  N   VAL B  23      10.765   2.630  -1.382  1.00  0.00           N  
ATOM    871  CA  VAL B  23      11.031   1.330  -2.007  1.00  0.00           C  
ATOM    872  C   VAL B  23      12.074   1.438  -3.118  1.00  0.00           C  
ATOM    873  O   VAL B  23      13.103   0.763  -3.083  1.00  0.00           O  
ATOM    874  CB  VAL B  23       9.738   0.710  -2.583  1.00  0.00           C  
ATOM    875  CG1 VAL B  23      10.043  -0.564  -3.361  1.00  0.00           C  
ATOM    876  CG2 VAL B  23       8.737   0.431  -1.472  1.00  0.00           C  
ATOM    877  H   VAL B  23       9.861   2.824  -1.067  1.00  0.00           H  
ATOM    878  HA  VAL B  23      11.404   0.667  -1.239  1.00  0.00           H  
ATOM    879  HB  VAL B  23       9.296   1.422  -3.266  1.00  0.00           H  
ATOM    880 HG11 VAL B  23      10.949  -1.011  -2.978  1.00  0.00           H  
ATOM    881 HG12 VAL B  23       9.224  -1.258  -3.249  1.00  0.00           H  
ATOM    882 HG13 VAL B  23      10.172  -0.326  -4.406  1.00  0.00           H  
ATOM    883 HG21 VAL B  23       9.051   0.931  -0.569  1.00  0.00           H  
ATOM    884 HG22 VAL B  23       7.763   0.797  -1.766  1.00  0.00           H  
ATOM    885 HG23 VAL B  23       8.682  -0.633  -1.294  1.00  0.00           H  
ATOM    886  N   GLN B  24      11.803   2.293  -4.097  1.00  0.00           N  
ATOM    887  CA  GLN B  24      12.721   2.490  -5.210  1.00  0.00           C  
ATOM    888  C   GLN B  24      14.000   3.169  -4.735  1.00  0.00           C  
ATOM    889  O   GLN B  24      15.100   2.789  -5.133  1.00  0.00           O  
ATOM    890  CB  GLN B  24      12.065   3.325  -6.311  1.00  0.00           C  
ATOM    891  CG  GLN B  24      10.629   2.925  -6.611  1.00  0.00           C  
ATOM    892  CD  GLN B  24      10.508   1.484  -7.065  1.00  0.00           C  
ATOM    893  OE1 GLN B  24      11.330   0.993  -7.838  1.00  0.00           O  
ATOM    894  NE2 GLN B  24       9.478   0.797  -6.585  1.00  0.00           N  
ATOM    895  H   GLN B  24      10.969   2.807  -4.066  1.00  0.00           H  
ATOM    896  HA  GLN B  24      12.971   1.518  -5.609  1.00  0.00           H  
ATOM    897  HB2 GLN B  24      12.072   4.362  -6.010  1.00  0.00           H  
ATOM    898  HB3 GLN B  24      12.643   3.220  -7.217  1.00  0.00           H  
ATOM    899  HG2 GLN B  24      10.036   3.057  -5.720  1.00  0.00           H  
ATOM    900  HG3 GLN B  24      10.247   3.566  -7.394  1.00  0.00           H  
ATOM    901 HE21 GLN B  24       8.862   1.253  -5.973  1.00  0.00           H  
ATOM    902 HE22 GLN B  24       9.376  -0.138  -6.861  1.00  0.00           H  
ATOM    903  N   ALA B  25      13.847   4.174  -3.878  1.00  0.00           N  
ATOM    904  CA  ALA B  25      14.989   4.905  -3.345  1.00  0.00           C  
ATOM    905  C   ALA B  25      15.987   3.959  -2.685  1.00  0.00           C  
ATOM    906  O   ALA B  25      17.194   4.199  -2.707  1.00  0.00           O  
ATOM    907  CB  ALA B  25      14.523   5.958  -2.351  1.00  0.00           C  
ATOM    908  H   ALA B  25      12.943   4.427  -3.597  1.00  0.00           H  
ATOM    909  HA  ALA B  25      15.476   5.410  -4.166  1.00  0.00           H  
ATOM    910  HB1 ALA B  25      13.494   6.214  -2.554  1.00  0.00           H  
ATOM    911  HB2 ALA B  25      14.605   5.569  -1.347  1.00  0.00           H  
ATOM    912  HB3 ALA B  25      15.138   6.841  -2.446  1.00  0.00           H  
ATOM    913  N   LEU B  26      15.473   2.881  -2.101  1.00  0.00           N  
ATOM    914  CA  LEU B  26      16.318   1.894  -1.437  1.00  0.00           C  
ATOM    915  C   LEU B  26      17.087   1.064  -2.460  1.00  0.00           C  
ATOM    916  O   LEU B  26      18.317   1.091  -2.500  1.00  0.00           O  
ATOM    917  CB  LEU B  26      15.472   0.974  -0.555  1.00  0.00           C  
ATOM    918  CG  LEU B  26      14.634   1.681   0.512  1.00  0.00           C  
ATOM    919  CD1 LEU B  26      13.821   0.673   1.306  1.00  0.00           C  
ATOM    920  CD2 LEU B  26      15.525   2.496   1.435  1.00  0.00           C  
ATOM    921  H   LEU B  26      14.503   2.744  -2.118  1.00  0.00           H  
ATOM    922  HA  LEU B  26      17.024   2.426  -0.817  1.00  0.00           H  
ATOM    923  HB2 LEU B  26      14.804   0.413  -1.193  1.00  0.00           H  
ATOM    924  HB3 LEU B  26      16.134   0.281  -0.057  1.00  0.00           H  
ATOM    925  HG  LEU B  26      13.945   2.357   0.027  1.00  0.00           H  
ATOM    926 HD11 LEU B  26      14.432  -0.191   1.524  1.00  0.00           H  
ATOM    927 HD12 LEU B  26      13.492   1.123   2.231  1.00  0.00           H  
ATOM    928 HD13 LEU B  26      12.961   0.368   0.728  1.00  0.00           H  
ATOM    929 HD21 LEU B  26      16.138   3.164   0.848  1.00  0.00           H  
ATOM    930 HD22 LEU B  26      14.912   3.073   2.112  1.00  0.00           H  
ATOM    931 HD23 LEU B  26      16.160   1.831   2.003  1.00  0.00           H  
ATOM    932  N   ARG B  27      16.349   0.322  -3.281  1.00  0.00           N  
ATOM    933  CA  ARG B  27      16.956  -0.526  -4.304  1.00  0.00           C  
ATOM    934  C   ARG B  27      17.913   0.268  -5.191  1.00  0.00           C  
ATOM    935  O   ARG B  27      18.908  -0.269  -5.677  1.00  0.00           O  
ATOM    936  CB  ARG B  27      15.872  -1.186  -5.160  1.00  0.00           C  
ATOM    937  CG  ARG B  27      14.780  -0.237  -5.623  1.00  0.00           C  
ATOM    938  CD  ARG B  27      13.420  -0.916  -5.630  1.00  0.00           C  
ATOM    939  NE  ARG B  27      12.823  -0.940  -6.964  1.00  0.00           N  
ATOM    940  CZ  ARG B  27      11.843  -1.766  -7.324  1.00  0.00           C  
ATOM    941  NH1 ARG B  27      11.344  -2.635  -6.452  1.00  0.00           N  
ATOM    942  NH2 ARG B  27      11.360  -1.722  -8.557  1.00  0.00           N  
ATOM    943  H   ARG B  27      15.374   0.341  -3.193  1.00  0.00           H  
ATOM    944  HA  ARG B  27      17.516  -1.296  -3.798  1.00  0.00           H  
ATOM    945  HB2 ARG B  27      16.334  -1.614  -6.036  1.00  0.00           H  
ATOM    946  HB3 ARG B  27      15.411  -1.977  -4.586  1.00  0.00           H  
ATOM    947  HG2 ARG B  27      14.744   0.610  -4.956  1.00  0.00           H  
ATOM    948  HG3 ARG B  27      15.008   0.100  -6.624  1.00  0.00           H  
ATOM    949  HD2 ARG B  27      13.535  -1.932  -5.281  1.00  0.00           H  
ATOM    950  HD3 ARG B  27      12.762  -0.381  -4.961  1.00  0.00           H  
ATOM    951  HE  ARG B  27      13.173  -0.308  -7.627  1.00  0.00           H  
ATOM    952 HH11 ARG B  27      11.703  -2.673  -5.520  1.00  0.00           H  
ATOM    953 HH12 ARG B  27      10.606  -3.251  -6.729  1.00  0.00           H  
ATOM    954 HH21 ARG B  27      11.732  -1.069  -9.218  1.00  0.00           H  
ATOM    955 HH22 ARG B  27      10.622  -2.341  -8.829  1.00  0.00           H  
ATOM    956  N   HIS B  28      17.612   1.546  -5.397  1.00  0.00           N  
ATOM    957  CA  HIS B  28      18.455   2.402  -6.224  1.00  0.00           C  
ATOM    958  C   HIS B  28      19.528   3.086  -5.382  1.00  0.00           C  
ATOM    959  O   HIS B  28      20.698   2.705  -5.421  1.00  0.00           O  
ATOM    960  CB  HIS B  28      17.608   3.454  -6.946  1.00  0.00           C  
ATOM    961  CG  HIS B  28      17.404   3.162  -8.400  1.00  0.00           C  
ATOM    962  ND1 HIS B  28      18.352   2.570  -9.206  1.00  0.00           N  
ATOM    963  CD2 HIS B  28      16.328   3.391  -9.196  1.00  0.00           C  
ATOM    964  CE1 HIS B  28      17.836   2.464 -10.437  1.00  0.00           C  
ATOM    965  NE2 HIS B  28      16.610   2.946 -10.485  1.00  0.00           N  
ATOM    966  H   HIS B  28      16.807   1.923  -4.982  1.00  0.00           H  
ATOM    967  HA  HIS B  28      18.938   1.777  -6.960  1.00  0.00           H  
ATOM    968  HB2 HIS B  28      16.637   3.507  -6.481  1.00  0.00           H  
ATOM    969  HB3 HIS B  28      18.093   4.416  -6.866  1.00  0.00           H  
ATOM    970  HD1 HIS B  28      19.246   2.281  -8.928  1.00  0.00           H  
ATOM    971  HD2 HIS B  28      15.398   3.847  -8.890  1.00  0.00           H  
ATOM    972  HE1 HIS B  28      18.356   2.036 -11.282  1.00  0.00           H  
ATOM    973  N   LYS B  29      19.122   4.097  -4.621  1.00  0.00           N  
ATOM    974  CA  LYS B  29      20.048   4.834  -3.770  1.00  0.00           C  
ATOM    975  C   LYS B  29      20.441   4.007  -2.549  1.00  0.00           C  
ATOM    976  O   LYS B  29      19.607   3.324  -1.955  1.00  0.00           O  
ATOM    977  CB  LYS B  29      19.422   6.158  -3.327  1.00  0.00           C  
ATOM    978  CG  LYS B  29      19.902   7.356  -4.130  1.00  0.00           C  
ATOM    979  CD  LYS B  29      18.846   7.825  -5.119  1.00  0.00           C  
ATOM    980  CE  LYS B  29      17.744   8.611  -4.425  1.00  0.00           C  
ATOM    981  NZ  LYS B  29      18.142  10.024  -4.176  1.00  0.00           N  
ATOM    982  H   LYS B  29      18.176   4.355  -4.633  1.00  0.00           H  
ATOM    983  HA  LYS B  29      20.936   5.042  -4.348  1.00  0.00           H  
ATOM    984  HB2 LYS B  29      18.350   6.087  -3.429  1.00  0.00           H  
ATOM    985  HB3 LYS B  29      19.664   6.328  -2.288  1.00  0.00           H  
ATOM    986  HG2 LYS B  29      20.129   8.164  -3.451  1.00  0.00           H  
ATOM    987  HG3 LYS B  29      20.793   7.079  -4.674  1.00  0.00           H  
ATOM    988  HD2 LYS B  29      19.315   8.458  -5.857  1.00  0.00           H  
ATOM    989  HD3 LYS B  29      18.412   6.964  -5.603  1.00  0.00           H  
ATOM    990  HE2 LYS B  29      16.865   8.599  -5.051  1.00  0.00           H  
ATOM    991  HE3 LYS B  29      17.521   8.137  -3.481  1.00  0.00           H  
ATOM    992  HZ1 LYS B  29      18.539  10.443  -5.041  1.00  0.00           H  
ATOM    993  HZ2 LYS B  29      17.315  10.582  -3.883  1.00  0.00           H  
ATOM    994  HZ3 LYS B  29      18.859  10.066  -3.424  1.00  0.00           H  
ATOM    995  N   GLY B  30      21.717   4.075  -2.180  1.00  0.00           N  
ATOM    996  CA  GLY B  30      22.197   3.328  -1.032  1.00  0.00           C  
ATOM    997  C   GLY B  30      23.467   2.556  -1.332  1.00  0.00           C  
ATOM    998  O   GLY B  30      24.364   2.472  -0.495  1.00  0.00           O  
ATOM    999  H   GLY B  30      22.336   4.637  -2.691  1.00  0.00           H  
ATOM   1000  HA2 GLY B  30      22.393   4.018  -0.224  1.00  0.00           H  
ATOM   1001  HA3 GLY B  30      21.431   2.634  -0.720  1.00  0.00           H  
TER    1005      NH2 B  31                                                      
ENDMDL                                                                          
