# Supplementary material for: Comparative Performance of High-Throughput Methods for Protein pKa Predictions
Source: J Chem Inf Model. 2023 Aug 8;63(16):5169–81. doi: 10.1021/acs.jcim.3c00165 (PMC10466379; doi:10.1021/acs.jcim.3c00165)
Supplement: Supplementary file 3 — ci3c00165_si_003.zip [file ci3c00165_si_003.zip › curated_pdbs/9rnt_curated_27.pdb]

USER  MOD reduce.3.14.080821 removed 679 hydrogens (0 hets)
ATOM      1  N   ALA A   1      -8.205 -15.837  -5.785  1.00  0.00           N
ATOM      2  CA  ALA A   1      -7.162 -15.400  -6.696  1.00  0.00           C
ATOM      3  C   ALA A   1      -6.150 -14.543  -5.933  1.00  0.00           C
ATOM      4  O   ALA A   1      -6.489 -13.925  -4.925  1.00  0.00           O
ATOM      5  CB  ALA A   1      -7.791 -14.650  -7.872  1.00  0.00           C
ATOM     11  N   CYS A   2      -4.927 -14.531  -6.443  1.00  0.00           N
ATOM     12  CA  CYS A   2      -3.864 -13.760  -5.822  1.00  0.00           C
ATOM     13  C   CYS A   2      -3.602 -12.524  -6.683  1.00  0.00           C
ATOM     14  O   CYS A   2      -2.504 -12.350  -7.209  1.00  0.00           O
ATOM     15  CB  CYS A   2      -2.598 -14.597  -5.626  1.00  0.00           C
ATOM     16  SG  CYS A   2      -2.742 -16.343  -6.156  1.00  0.00           S
ATOM     21  N   ASP A   3      -4.629 -11.694  -6.800  1.00  0.00           N
ATOM     22  CA  ASP A   3      -4.524 -10.478  -7.588  1.00  0.00           C
ATOM     23  C   ASP A   3      -3.164  -9.827  -7.334  1.00  0.00           C
ATOM     24  O   ASP A   3      -2.629  -9.137  -8.200  1.00  0.00           O
ATOM     25  CB  ASP A   3      -5.610  -9.474  -7.199  1.00  0.00           C
ATOM     26  CG  ASP A   3      -7.046  -9.970  -7.383  1.00  0.00           C
ATOM     27  OD1 ASP A   3      -7.406 -10.936  -6.676  1.00  0.00           O
ATOM     28  OD2 ASP A   3      -7.750  -9.373  -8.225  1.00  0.00           O
ATOM     33  N   TYR A   4      -2.642 -10.068  -6.139  1.00  0.00           N
ATOM     34  CA  TYR A   4      -1.354  -9.513  -5.759  1.00  0.00           C
ATOM     35  C   TYR A   4      -0.528 -10.533  -4.973  1.00  0.00           C
ATOM     36  O   TYR A   4      -0.860 -10.861  -3.835  1.00  0.00           O
ATOM     37  CB  TYR A   4      -1.661  -8.317  -4.855  1.00  0.00           C
ATOM     38  CG  TYR A   4      -2.596  -7.283  -5.485  1.00  0.00           C
ATOM     39  CD1 TYR A   4      -2.118  -6.419  -6.450  1.00  0.00           C
ATOM     40  CD2 TYR A   4      -3.916  -7.214  -5.090  1.00  0.00           C
ATOM     41  CE1 TYR A   4      -2.998  -5.446  -7.044  1.00  0.00           C
ATOM     42  CE2 TYR A   4      -4.795  -6.242  -5.684  1.00  0.00           C
ATOM     43  CZ  TYR A   4      -4.293  -5.405  -6.632  1.00  0.00           C
ATOM     44  OH  TYR A   4      -5.123  -4.486  -7.192  1.00  0.00           O
ATOM     54  N   THR A   5       0.531 -11.007  -5.611  1.00  0.00           N
ATOM     55  CA  THR A   5       1.407 -11.983  -4.987  1.00  0.00           C
ATOM     56  C   THR A   5       2.823 -11.418  -4.849  1.00  0.00           C
ATOM     57  O   THR A   5       3.567 -11.355  -5.826  1.00  0.00           O
ATOM     58  CB  THR A   5       1.344 -13.271  -5.810  1.00  0.00           C
ATOM     59  OG1 THR A   5       0.178 -13.934  -5.329  1.00  0.00           O
ATOM     60  CG2 THR A   5       2.484 -14.235  -5.478  1.00  0.00           C
ATOM     68  N   CYS A   6       3.152 -11.022  -3.629  1.00  0.00           N
ATOM     69  CA  CYS A   6       4.465 -10.466  -3.351  1.00  0.00           C
ATOM     70  C   CYS A   6       5.463 -11.620  -3.241  1.00  0.00           C
ATOM     71  O   CYS A   6       5.987 -11.891  -2.161  1.00  0.00           O
ATOM     72  CB  CYS A   6       4.456  -9.596  -2.092  1.00  0.00           C
ATOM     73  SG  CYS A   6       3.791  -7.908  -2.329  1.00  0.00           S
ATOM     78  N   GLY A   7       5.696 -12.269  -4.372  1.00  0.00           N
ATOM     79  CA  GLY A   7       6.622 -13.388  -4.416  1.00  0.00           C
ATOM     80  C   GLY A   7       5.916 -14.697  -4.055  1.00  0.00           C
ATOM     81  O   GLY A   7       6.078 -15.704  -4.743  1.00  0.00           O
ATOM     85  N   SER A   8       5.150 -14.641  -2.975  1.00  0.00           N
ATOM     86  CA  SER A   8       4.420 -15.810  -2.515  1.00  0.00           C
ATOM     87  C   SER A   8       3.285 -15.384  -1.581  1.00  0.00           C
ATOM     88  O   SER A   8       3.130 -15.936  -0.494  1.00  0.00           O
ATOM     89  CB  SER A   8       5.350 -16.796  -1.805  1.00  0.00           C
ATOM     90  OG  SER A   8       5.372 -16.587  -0.395  1.00  0.00           O
ATOM     96  N   ASN A   9       2.521 -14.403  -2.040  1.00  0.00           N
ATOM     97  CA  ASN A   9       1.404 -13.897  -1.259  1.00  0.00           C
ATOM     98  C   ASN A   9       0.114 -14.047  -2.066  1.00  0.00           C
ATOM     99  O   ASN A   9       0.087 -14.745  -3.078  1.00  0.00           O
ATOM    100  CB  ASN A   9       1.589 -12.414  -0.934  1.00  0.00           C
ATOM    101  CG  ASN A   9       2.968 -12.153  -0.325  1.00  0.00           C
ATOM    102  OD1 ASN A   9       3.104 -11.758   0.822  1.00  0.00           O
ATOM    103  ND2 ASN A   9       3.981 -12.396  -1.152  1.00  0.00           N
ATOM    110  N   CYS A  10      -0.926 -13.380  -1.588  1.00  0.00           N
ATOM    111  CA  CYS A  10      -2.218 -13.430  -2.253  1.00  0.00           C
ATOM    112  C   CYS A  10      -3.141 -12.408  -1.587  1.00  0.00           C
ATOM    113  O   CYS A  10      -4.016 -12.773  -0.805  1.00  0.00           O
ATOM    114  CB  CYS A  10      -2.813 -14.839  -2.225  1.00  0.00           C
ATOM    115  SG  CYS A  10      -4.367 -15.034  -3.172  1.00  0.00           S
ATOM    120  N   TYR A  11      -2.912 -11.145  -1.921  1.00  0.00           N
ATOM    121  CA  TYR A  11      -3.712 -10.067  -1.366  1.00  0.00           C
ATOM    122  C   TYR A  11      -4.919  -9.765  -2.257  1.00  0.00           C
ATOM    123  O   TYR A  11      -5.197  -8.605  -2.559  1.00  0.00           O
ATOM    124  CB  TYR A  11      -2.799  -8.840  -1.330  1.00  0.00           C
ATOM    125  CG  TYR A  11      -1.378  -9.136  -0.846  1.00  0.00           C
ATOM    126  CD1 TYR A  11      -1.139  -9.374   0.492  1.00  0.00           C
ATOM    127  CD2 TYR A  11      -0.335  -9.166  -1.750  1.00  0.00           C
ATOM    128  CE1 TYR A  11       0.198  -9.652   0.946  1.00  0.00           C
ATOM    129  CE2 TYR A  11       1.003  -9.445  -1.295  1.00  0.00           C
ATOM    130  CZ  TYR A  11       1.204  -9.673   0.031  1.00  0.00           C
ATOM    131  OH  TYR A  11       2.467  -9.937   0.460  1.00  0.00           O
ATOM    141  N   SER A  12      -5.603 -10.828  -2.653  1.00  0.00           N
ATOM    142  CA  SER A  12      -6.773 -10.690  -3.504  1.00  0.00           C
ATOM    143  C   SER A  12      -7.394  -9.304  -3.319  1.00  0.00           C
ATOM    144  O   SER A  12      -7.305  -8.719  -2.241  1.00  0.00           O
ATOM    145  CB  SER A  12      -7.805 -11.779  -3.201  1.00  0.00           C
ATOM    146  OG  SER A  12      -8.370 -12.323  -4.391  1.00  0.00           O
ATOM    152  N   SER A  13      -8.009  -8.819  -4.388  1.00  0.00           N
ATOM    153  CA  SER A  13      -8.645  -7.514  -4.357  1.00  0.00           C
ATOM    154  C   SER A  13      -9.321  -7.292  -3.003  1.00  0.00           C
ATOM    155  O   SER A  13      -9.522  -6.153  -2.583  1.00  0.00           O
ATOM    156  CB  SER A  13      -9.663  -7.370  -5.489  1.00  0.00           C
ATOM    157  OG  SER A  13     -10.907  -7.988  -5.170  1.00  0.00           O
ATOM    163  N   SER A  14      -9.655  -8.399  -2.356  1.00  0.00           N
ATOM    164  CA  SER A  14     -10.305  -8.341  -1.058  1.00  0.00           C
ATOM    165  C   SER A  14      -9.261  -8.133   0.041  1.00  0.00           C
ATOM    166  O   SER A  14      -9.577  -7.619   1.113  1.00  0.00           O
ATOM    167  CB  SER A  14     -11.112  -9.613  -0.789  1.00  0.00           C
ATOM    168  OG  SER A  14     -11.851  -9.529   0.427  1.00  0.00           O
ATOM    174  N   ASP A  15      -8.039  -8.542  -0.263  1.00  0.00           N
ATOM    175  CA  ASP A  15      -6.946  -8.406   0.686  1.00  0.00           C
ATOM    176  C   ASP A  15      -6.385  -6.985   0.611  1.00  0.00           C
ATOM    177  O   ASP A  15      -5.867  -6.466   1.599  1.00  0.00           O
ATOM    178  CB  ASP A  15      -5.812  -9.380   0.363  1.00  0.00           C
ATOM    179  CG  ASP A  15      -5.791 -10.654   1.210  1.00  0.00           C
ATOM    180  OD1 ASP A  15      -6.457 -11.626   0.790  1.00  0.00           O
ATOM    181  OD2 ASP A  15      -5.111 -10.628   2.259  1.00  0.00           O
ATOM    186  N   VAL A  16      -6.506  -6.397  -0.570  1.00  0.00           N
ATOM    187  CA  VAL A  16      -6.017  -5.046  -0.787  1.00  0.00           C
ATOM    188  C   VAL A  16      -6.988  -4.049  -0.153  1.00  0.00           C
ATOM    189  O   VAL A  16      -6.645  -3.371   0.814  1.00  0.00           O
ATOM    190  CB  VAL A  16      -5.801  -4.801  -2.281  1.00  0.00           C
ATOM    191  CG1 VAL A  16      -5.298  -3.379  -2.537  1.00  0.00           C
ATOM    192  CG2 VAL A  16      -4.842  -5.836  -2.873  1.00  0.00           C
ATOM    202  N   SER A  17      -8.184  -3.991  -0.722  1.00  0.00           N
ATOM    203  CA  SER A  17      -9.208  -3.089  -0.225  1.00  0.00           C
ATOM    204  C   SER A  17      -9.153  -3.026   1.303  1.00  0.00           C
ATOM    205  O   SER A  17      -9.135  -1.942   1.883  1.00  0.00           O
ATOM    206  CB  SER A  17     -10.599  -3.524  -0.689  1.00  0.00           C
ATOM    207  OG  SER A  17     -11.615  -2.631  -0.240  1.00  0.00           O
ATOM    213  N   THR A  18      -9.129  -4.204   1.910  1.00  0.00           N
ATOM    214  CA  THR A  18      -9.077  -4.297   3.359  1.00  0.00           C
ATOM    215  C   THR A  18      -7.922  -3.456   3.907  1.00  0.00           C
ATOM    216  O   THR A  18      -8.119  -2.625   4.793  1.00  0.00           O
ATOM    217  CB  THR A  18      -8.982  -5.777   3.735  1.00  0.00           C
ATOM    218  OG1 THR A  18     -10.339  -6.187   3.879  1.00  0.00           O
ATOM    219  CG2 THR A  18      -8.380  -5.992   5.125  1.00  0.00           C
ATOM    227  N   ALA A  19      -6.741  -3.700   3.357  1.00  0.00           N
ATOM    228  CA  ALA A  19      -5.555  -2.977   3.779  1.00  0.00           C
ATOM    229  C   ALA A  19      -5.753  -1.482   3.515  1.00  0.00           C
ATOM    230  O   ALA A  19      -5.418  -0.650   4.356  1.00  0.00           O
ATOM    231  CB  ALA A  19      -4.329  -3.540   3.057  1.00  0.00           C
ATOM    237  N   GLN A  20      -6.297  -1.189   2.343  1.00  0.00           N
ATOM    238  CA  GLN A  20      -6.544   0.189   1.957  1.00  0.00           C
ATOM    239  C   GLN A  20      -7.485   0.861   2.960  1.00  0.00           C
ATOM    240  O   GLN A  20      -7.155   1.905   3.521  1.00  0.00           O
ATOM    241  CB  GLN A  20      -7.109   0.268   0.537  1.00  0.00           C
ATOM    242  CG  GLN A  20      -6.367  -0.686  -0.402  1.00  0.00           C
ATOM    243  CD  GLN A  20      -7.192  -0.969  -1.659  1.00  0.00           C
ATOM    244  OE1 GLN A  20      -7.362  -2.102  -2.077  1.00  0.00           O
ATOM    245  NE2 GLN A  20      -7.694   0.120  -2.234  1.00  0.00           N
ATOM    254  N   ALA A  21      -8.637   0.235   3.153  1.00  0.00           N
ATOM    255  CA  ALA A  21      -9.627   0.759   4.077  1.00  0.00           C
ATOM    256  C   ALA A  21      -8.915   1.433   5.252  1.00  0.00           C
ATOM    257  O   ALA A  21      -9.363   2.468   5.744  1.00  0.00           O
ATOM    258  CB  ALA A  21     -10.553  -0.371   4.528  1.00  0.00           C
ATOM    264  N   ALA A  22      -7.817   0.819   5.669  1.00  0.00           N
ATOM    265  CA  ALA A  22      -7.040   1.346   6.777  1.00  0.00           C
ATOM    266  C   ALA A  22      -6.268   2.581   6.310  1.00  0.00           C
ATOM    267  O   ALA A  22      -6.355   3.642   6.926  1.00  0.00           O
ATOM    268  CB  ALA A  22      -6.117   0.252   7.319  1.00  0.00           C
ATOM    274  N   GLY A  23      -5.528   2.402   5.225  1.00  0.00           N
ATOM    275  CA  GLY A  23      -4.740   3.490   4.669  1.00  0.00           C
ATOM    276  C   GLY A  23      -5.593   4.748   4.488  1.00  0.00           C
ATOM    277  O   GLY A  23      -5.130   5.857   4.746  1.00  0.00           O
ATOM    281  N   TYR A  24      -6.823   4.531   4.047  1.00  0.00           N
ATOM    282  CA  TYR A  24      -7.744   5.634   3.828  1.00  0.00           C
ATOM    283  C   TYR A  24      -8.279   6.172   5.157  1.00  0.00           C
ATOM    284  O   TYR A  24      -7.889   7.252   5.597  1.00  0.00           O
ATOM    285  CB  TYR A  24      -8.907   5.057   3.020  1.00  0.00           C
ATOM    286  CG  TYR A  24     -10.093   6.012   2.868  1.00  0.00           C
ATOM    287  CD1 TYR A  24      -9.874   7.368   2.730  1.00  0.00           C
ATOM    288  CD2 TYR A  24     -11.381   5.518   2.869  1.00  0.00           C
ATOM    289  CE1 TYR A  24     -10.990   8.267   2.587  1.00  0.00           C
ATOM    290  CE2 TYR A  24     -12.497   6.417   2.727  1.00  0.00           C
ATOM    291  CZ  TYR A  24     -12.247   7.747   2.592  1.00  0.00           C
ATOM    292  OH  TYR A  24     -13.300   8.596   2.457  1.00  0.00           O
ATOM    302  N   LYS A  25      -9.165   5.393   5.761  1.00  0.00           N
ATOM    303  CA  LYS A  25      -9.758   5.778   7.030  1.00  0.00           C
ATOM    304  C   LYS A  25      -8.716   6.518   7.871  1.00  0.00           C
ATOM    305  O   LYS A  25      -8.982   7.607   8.378  1.00  0.00           O
ATOM    306  CB  LYS A  25     -10.362   4.559   7.731  1.00  0.00           C
ATOM    307  CG  LYS A  25     -10.296   4.713   9.252  1.00  0.00           C
ATOM    308  CD  LYS A  25      -8.929   4.285   9.789  1.00  0.00           C
ATOM    309  CE  LYS A  25      -9.079   3.283  10.935  1.00  0.00           C
ATOM    310  NZ  LYS A  25      -9.571   3.961  12.155  1.00  0.00           N
ATOM    324  N   LEU A  26      -7.551   5.897   7.994  1.00  0.00           N
ATOM    325  CA  LEU A  26      -6.469   6.483   8.765  1.00  0.00           C
ATOM    326  C   LEU A  26      -5.967   7.743   8.056  1.00  0.00           C
ATOM    327  O   LEU A  26      -5.612   8.724   8.705  1.00  0.00           O
ATOM    328  CB  LEU A  26      -5.374   5.446   9.024  1.00  0.00           C
ATOM    329  CG  LEU A  26      -4.109   5.964   9.713  1.00  0.00           C
ATOM    330  CD1 LEU A  26      -4.434   6.543  11.091  1.00  0.00           C
ATOM    331  CD2 LEU A  26      -3.039   4.872   9.788  1.00  0.00           C
ATOM    343  N   HIS A  27      -5.955   7.673   6.733  1.00  0.00           N
ATOM    344  CA  HIS A  27      -5.503   8.797   5.929  1.00  0.00           C
ATOM    345  C   HIS A  27      -6.449   9.981   6.125  1.00  0.00           C
ATOM    346  O   HIS A  27      -6.002  11.114   6.308  1.00  0.00           O
ATOM    347  CB  HIS A  27      -5.359   8.390   4.460  1.00  0.00           C
ATOM    348  CG  HIS A  27      -5.415   9.549   3.495  1.00  0.00           C
ATOM    349  ND1 HIS A  27      -4.509  10.595   3.527  1.00  0.00           N
ATOM    350  CD2 HIS A  27      -6.274   9.815   2.469  1.00  0.00           C
ATOM    351  CE1 HIS A  27      -4.819  11.447   2.561  1.00  0.00           C
ATOM    352  NE2 HIS A  27      -5.914  10.962   1.907  1.00  0.00           N
ATOM    361  N   GLU A  28      -7.739   9.682   6.082  1.00  0.00           N
ATOM    362  CA  GLU A  28      -8.753  10.710   6.253  1.00  0.00           C
ATOM    363  C   GLU A  28      -8.700  11.276   7.673  1.00  0.00           C
ATOM    364  O   GLU A  28      -9.104  12.414   7.907  1.00  0.00           O
ATOM    365  CB  GLU A  28     -10.145  10.164   5.931  1.00  0.00           C
ATOM    366  CG  GLU A  28     -10.085   8.677   5.580  1.00  0.00           C
ATOM    367  CD  GLU A  28     -11.478   8.132   5.258  1.00  0.00           C
ATOM    368  OE1 GLU A  28     -12.428   8.943   5.301  1.00  0.00           O
ATOM    369  OE2 GLU A  28     -11.560   6.917   4.976  1.00  0.00           O
ATOM    376  N   ASP A  29      -8.198  10.456   8.584  1.00  0.00           N
ATOM    377  CA  ASP A  29      -8.087  10.860   9.975  1.00  0.00           C
ATOM    378  C   ASP A  29      -6.835  11.721  10.154  1.00  0.00           C
ATOM    379  O   ASP A  29      -6.740  12.496  11.103  1.00  0.00           O
ATOM    380  CB  ASP A  29      -7.958   9.644  10.895  1.00  0.00           C
ATOM    381  CG  ASP A  29      -9.082   8.613  10.765  1.00  0.00           C
ATOM    382  OD1 ASP A  29     -10.251   9.054  10.705  1.00  0.00           O
ATOM    383  OD2 ASP A  29      -8.747   7.410  10.728  1.00  0.00           O
ATOM    388  N   GLY A  30      -5.905  11.555   9.224  1.00  0.00           N
ATOM    389  CA  GLY A  30      -4.662  12.307   9.267  1.00  0.00           C
ATOM    390  C   GLY A  30      -3.721  11.751  10.337  1.00  0.00           C
ATOM    391  O   GLY A  30      -2.808  12.443  10.786  1.00  0.00           O
ATOM    395  N   GLU A  31      -3.976  10.508  10.717  1.00  0.00           N
ATOM    396  CA  GLU A  31      -3.163   9.852  11.726  1.00  0.00           C
ATOM    397  C   GLU A  31      -2.098   8.977  11.063  1.00  0.00           C
ATOM    398  O   GLU A  31      -2.044   8.880   9.838  1.00  0.00           O
ATOM    399  CB  GLU A  31      -4.031   9.030  12.681  1.00  0.00           C
ATOM    400  CG  GLU A  31      -4.571   9.901  13.817  1.00  0.00           C
ATOM    401  CD  GLU A  31      -3.475  10.212  14.838  1.00  0.00           C
ATOM    402  OE1 GLU A  31      -2.550  10.967  14.464  1.00  0.00           O
ATOM    403  OE2 GLU A  31      -3.586   9.689  15.967  1.00  0.00           O
ATOM    410  N   THR A  32      -1.278   8.360  11.901  1.00  0.00           N
ATOM    411  CA  THR A  32      -0.217   7.496  11.412  1.00  0.00           C
ATOM    412  C   THR A  32      -0.218   6.168  12.172  1.00  0.00           C
ATOM    413  O   THR A  32      -1.001   5.981  13.101  1.00  0.00           O
ATOM    414  CB  THR A  32       1.104   8.259  11.523  1.00  0.00           C
ATOM    415  OG1 THR A  32       1.282   8.442  12.925  1.00  0.00           O
ATOM    416  CG2 THR A  32       1.007   9.683  10.971  1.00  0.00           C
ATOM    424  N   VAL A  33       0.669   5.280  11.747  1.00  0.00           N
ATOM    425  CA  VAL A  33       0.781   3.975  12.376  1.00  0.00           C
ATOM    426  C   VAL A  33       2.258   3.647  12.603  1.00  0.00           C
ATOM    427  O   VAL A  33       3.124   4.136  11.879  1.00  0.00           O
ATOM    428  CB  VAL A  33       0.059   2.923  11.531  1.00  0.00           C
ATOM    429  CG1 VAL A  33      -1.319   3.423  11.093  1.00  0.00           C
ATOM    430  CG2 VAL A  33       0.904   2.517  10.321  1.00  0.00           C
ATOM    440  N   GLY A  34       2.501   2.824  13.613  1.00  0.00           N
ATOM    441  CA  GLY A  34       3.858   2.427  13.945  1.00  0.00           C
ATOM    442  C   GLY A  34       4.742   3.650  14.198  1.00  0.00           C
ATOM    443  O   GLY A  34       4.245   4.714  14.563  1.00  0.00           O
ATOM    447  N   SER A  35       6.036   3.457  13.995  1.00  0.00           N
ATOM    448  CA  SER A  35       6.994   4.532  14.196  1.00  0.00           C
ATOM    449  C   SER A  35       7.328   5.192  12.858  1.00  0.00           C
ATOM    450  O   SER A  35       8.495   5.437  12.557  1.00  0.00           O
ATOM    451  CB  SER A  35       8.267   4.015  14.867  1.00  0.00           C
ATOM    452  OG  SER A  35       8.575   2.680  14.474  1.00  0.00           O
ATOM    458  N   ASN A  36       6.283   5.463  12.089  1.00  0.00           N
ATOM    459  CA  ASN A  36       6.452   6.090  10.790  1.00  0.00           C
ATOM    460  C   ASN A  36       5.346   7.127  10.581  1.00  0.00           C
ATOM    461  O   ASN A  36       4.649   7.495  11.526  1.00  0.00           O
ATOM    462  CB  ASN A  36       6.351   5.059   9.663  1.00  0.00           C
ATOM    463  CG  ASN A  36       7.739   4.682   9.140  1.00  0.00           C
ATOM    464  OD1 ASN A  36       8.762   5.094   9.664  1.00  0.00           O
ATOM    465  ND2 ASN A  36       7.718   3.879   8.081  1.00  0.00           N
ATOM    472  N   SER A  37       5.220   7.569   9.338  1.00  0.00           N
ATOM    473  CA  SER A  37       4.211   8.556   8.994  1.00  0.00           C
ATOM    474  C   SER A  37       3.237   7.973   7.967  1.00  0.00           C
ATOM    475  O   SER A  37       2.803   8.671   7.052  1.00  0.00           O
ATOM    476  CB  SER A  37       4.853   9.834   8.451  1.00  0.00           C
ATOM    477  OG  SER A  37       5.042   9.779   7.040  1.00  0.00           O
ATOM    483  N   TYR A  38       2.923   6.700   8.153  1.00  0.00           N
ATOM    484  CA  TYR A  38       2.010   6.015   7.254  1.00  0.00           C
ATOM    485  C   TYR A  38       0.574   6.080   7.779  1.00  0.00           C
ATOM    486  O   TYR A  38       0.350   6.080   8.988  1.00  0.00           O
ATOM    487  CB  TYR A  38       2.463   4.555   7.224  1.00  0.00           C
ATOM    488  CG  TYR A  38       3.839   4.343   6.588  1.00  0.00           C
ATOM    489  CD1 TYR A  38       4.834   5.282   6.770  1.00  0.00           C
ATOM    490  CD2 TYR A  38       4.084   3.215   5.833  1.00  0.00           C
ATOM    491  CE1 TYR A  38       6.129   5.083   6.170  1.00  0.00           C
ATOM    492  CE2 TYR A  38       5.379   3.016   5.235  1.00  0.00           C
ATOM    493  CZ  TYR A  38       6.337   3.960   5.433  1.00  0.00           C
ATOM    494  OH  TYR A  38       7.560   3.773   4.868  1.00  0.00           O
ATOM    504  N   PRO A  39      -0.387   6.135   6.818  1.00  0.00           N
ATOM    505  CA  PRO A  39      -0.036   6.131   5.408  1.00  0.00           C
ATOM    506  C   PRO A  39       0.521   7.489   4.977  1.00  0.00           C
ATOM    507  O   PRO A  39       0.784   8.350   5.816  1.00  0.00           O
ATOM    508  CB  PRO A  39      -1.321   5.759   4.684  1.00  0.00           C
ATOM    509  CG  PRO A  39      -2.446   6.023   5.671  1.00  0.00           C
ATOM    510  CD  PRO A  39      -1.827   6.202   7.048  1.00  0.00           C
ATOM    518  N   HIS A  40       0.684   7.639   3.671  1.00  0.00           N
ATOM    519  CA  HIS A  40       1.205   8.878   3.119  1.00  0.00           C
ATOM    520  C   HIS A  40       1.326   8.752   1.599  1.00  0.00           C
ATOM    521  O   HIS A  40       1.162   7.665   1.048  1.00  0.00           O
ATOM    522  CB  HIS A  40       2.527   9.257   3.790  1.00  0.00           C
ATOM    523  CG  HIS A  40       3.676   8.340   3.445  1.00  0.00           C
ATOM    524  ND1 HIS A  40       4.319   8.370   2.221  1.00  0.00           N
ATOM    525  CD2 HIS A  40       4.289   7.367   4.179  1.00  0.00           C
ATOM    526  CE1 HIS A  40       5.274   7.452   2.226  1.00  0.00           C
ATOM    527  NE2 HIS A  40       5.255   6.832   3.441  1.00  0.00           N
ATOM    536  N   LYS A  41       1.610   9.880   0.965  1.00  0.00           N
ATOM    537  CA  LYS A  41       1.754   9.909  -0.481  1.00  0.00           C
ATOM    538  C   LYS A  41       2.716   8.803  -0.915  1.00  0.00           C
ATOM    539  O   LYS A  41       3.372   8.182  -0.081  1.00  0.00           O
ATOM    540  CB  LYS A  41       2.171  11.306  -0.949  1.00  0.00           C
ATOM    541  CG  LYS A  41       1.393  11.718  -2.200  1.00  0.00           C
ATOM    542  CD  LYS A  41       1.717  13.161  -2.595  1.00  0.00           C
ATOM    543  CE  LYS A  41       1.085  14.153  -1.616  1.00  0.00           C
ATOM    544  NZ  LYS A  41       1.903  15.383  -1.526  1.00  0.00           N
ATOM    558  N   TYR A  42       2.770   8.589  -2.222  1.00  0.00           N
ATOM    559  CA  TYR A  42       3.641   7.568  -2.778  1.00  0.00           C
ATOM    560  C   TYR A  42       4.048   7.915  -4.211  1.00  0.00           C
ATOM    561  O   TYR A  42       4.598   7.077  -4.925  1.00  0.00           O
ATOM    562  CB  TYR A  42       2.823   6.277  -2.791  1.00  0.00           C
ATOM    563  CG  TYR A  42       3.425   5.166  -3.654  1.00  0.00           C
ATOM    564  CD1 TYR A  42       3.138   5.109  -5.003  1.00  0.00           C
ATOM    565  CD2 TYR A  42       4.254   4.222  -3.085  1.00  0.00           C
ATOM    566  CE1 TYR A  42       3.706   4.063  -5.816  1.00  0.00           C
ATOM    567  CE2 TYR A  42       4.821   3.177  -3.896  1.00  0.00           C
ATOM    568  CZ  TYR A  42       4.519   3.150  -5.222  1.00  0.00           C
ATOM    569  OH  TYR A  42       5.054   2.162  -5.990  1.00  0.00           O
ATOM    579  N   ASN A  43       3.761   9.151  -4.592  1.00  0.00           N
ATOM    580  CA  ASN A  43       4.089   9.619  -5.928  1.00  0.00           C
ATOM    581  C   ASN A  43       4.905   8.547  -6.652  1.00  0.00           C
ATOM    582  O   ASN A  43       6.134   8.590  -6.648  1.00  0.00           O
ATOM    583  CB  ASN A  43       4.928  10.897  -5.873  1.00  0.00           C
ATOM    584  CG  ASN A  43       4.053  12.137  -6.071  1.00  0.00           C
ATOM    585  OD1 ASN A  43       4.172  12.864  -7.044  1.00  0.00           O
ATOM    586  ND2 ASN A  43       3.170  12.337  -5.096  1.00  0.00           N
ATOM    593  N   ASN A  44       4.189   7.612  -7.258  1.00  0.00           N
ATOM    594  CA  ASN A  44       4.832   6.531  -7.985  1.00  0.00           C
ATOM    595  C   ASN A  44       5.813   7.119  -9.003  1.00  0.00           C
ATOM    596  O   ASN A  44       5.795   8.321  -9.263  1.00  0.00           O
ATOM    597  CB  ASN A  44       3.804   5.693  -8.749  1.00  0.00           C
ATOM    598  CG  ASN A  44       3.377   6.392 -10.041  1.00  0.00           C
ATOM    599  OD1 ASN A  44       2.376   7.088 -10.098  1.00  0.00           O
ATOM    600  ND2 ASN A  44       4.190   6.170 -11.070  1.00  0.00           N
ATOM    607  N   TYR A  45       6.643   6.245  -9.550  1.00  0.00           N
ATOM    608  CA  TYR A  45       7.629   6.661 -10.532  1.00  0.00           C
ATOM    609  C   TYR A  45       8.414   5.461 -11.066  1.00  0.00           C
ATOM    610  O   TYR A  45       8.656   5.358 -12.268  1.00  0.00           O
ATOM    611  CB  TYR A  45       8.589   7.597  -9.796  1.00  0.00           C
ATOM    612  CG  TYR A  45       8.284   9.083  -9.992  1.00  0.00           C
ATOM    613  CD1 TYR A  45       7.214   9.470 -10.774  1.00  0.00           C
ATOM    614  CD2 TYR A  45       9.077  10.037  -9.388  1.00  0.00           C
ATOM    615  CE1 TYR A  45       6.926  10.869 -10.960  1.00  0.00           C
ATOM    616  CE2 TYR A  45       8.789  11.436  -9.573  1.00  0.00           C
ATOM    617  CZ  TYR A  45       7.728  11.783 -10.350  1.00  0.00           C
ATOM    618  OH  TYR A  45       7.457  13.104 -10.524  1.00  0.00           O
ATOM    628  N   GLU A  46       8.790   4.585 -10.146  1.00  0.00           N
ATOM    629  CA  GLU A  46       9.543   3.396 -10.510  1.00  0.00           C
ATOM    630  C   GLU A  46       8.952   2.758 -11.768  1.00  0.00           C
ATOM    631  O   GLU A  46       9.625   1.991 -12.455  1.00  0.00           O
ATOM    632  CB  GLU A  46       9.578   2.395  -9.353  1.00  0.00           C
ATOM    633  CG  GLU A  46      10.280   2.993  -8.132  1.00  0.00           C
ATOM    634  CD  GLU A  46      10.959   4.319  -8.485  1.00  0.00           C
ATOM    635  OE1 GLU A  46      12.120   4.258  -8.942  1.00  0.00           O
ATOM    636  OE2 GLU A  46      10.300   5.363  -8.288  1.00  0.00           O
ATOM    643  N   GLY A  47       7.699   3.098 -12.034  1.00  0.00           N
ATOM    644  CA  GLY A  47       7.010   2.567 -13.198  1.00  0.00           C
ATOM    645  C   GLY A  47       5.836   1.679 -12.783  1.00  0.00           C
ATOM    646  O   GLY A  47       5.775   0.509 -13.160  1.00  0.00           O
ATOM    650  N   PHE A  48       4.933   2.267 -12.012  1.00  0.00           N
ATOM    651  CA  PHE A  48       3.765   1.543 -11.543  1.00  0.00           C
ATOM    652  C   PHE A  48       2.528   1.900 -12.370  1.00  0.00           C
ATOM    653  O   PHE A  48       2.324   3.062 -12.717  1.00  0.00           O
ATOM    654  CB  PHE A  48       3.530   1.966 -10.091  1.00  0.00           C
ATOM    655  CG  PHE A  48       4.581   1.438  -9.112  1.00  0.00           C
ATOM    656  CD1 PHE A  48       4.472   0.178  -8.613  1.00  0.00           C
ATOM    657  CD2 PHE A  48       5.623   2.229  -8.740  1.00  0.00           C
ATOM    658  CE1 PHE A  48       5.447  -0.314  -7.704  1.00  0.00           C
ATOM    659  CE2 PHE A  48       6.597   1.738  -7.832  1.00  0.00           C
ATOM    660  CZ  PHE A  48       6.490   0.478  -7.333  1.00  0.00           C
ATOM    670  N   ASP A  49       1.736   0.879 -12.663  1.00  0.00           N
ATOM    671  CA  ASP A  49       0.526   1.070 -13.445  1.00  0.00           C
ATOM    672  C   ASP A  49      -0.684   1.073 -12.508  1.00  0.00           C
ATOM    673  O   ASP A  49      -1.423   0.093 -12.442  1.00  0.00           O
ATOM    674  CB  ASP A  49       0.339  -0.062 -14.456  1.00  0.00           C
ATOM    675  CG  ASP A  49       1.634  -0.711 -14.948  1.00  0.00           C
ATOM    676  OD1 ASP A  49       2.222  -1.476 -14.155  1.00  0.00           O
ATOM    677  OD2 ASP A  49       2.007  -0.425 -16.107  1.00  0.00           O
ATOM    682  N   PHE A  50      -0.849   2.187 -11.809  1.00  0.00           N
ATOM    683  CA  PHE A  50      -1.957   2.330 -10.880  1.00  0.00           C
ATOM    684  C   PHE A  50      -3.246   2.702 -11.617  1.00  0.00           C
ATOM    685  O   PHE A  50      -3.309   3.735 -12.280  1.00  0.00           O
ATOM    686  CB  PHE A  50      -1.589   3.461  -9.917  1.00  0.00           C
ATOM    687  CG  PHE A  50      -0.417   3.133  -8.991  1.00  0.00           C
ATOM    688  CD1 PHE A  50       0.086   1.869  -8.950  1.00  0.00           C
ATOM    689  CD2 PHE A  50       0.122   4.104  -8.205  1.00  0.00           C
ATOM    690  CE1 PHE A  50       1.174   1.565  -8.090  1.00  0.00           C
ATOM    691  CE2 PHE A  50       1.210   3.800  -7.345  1.00  0.00           C
ATOM    692  CZ  PHE A  50       1.712   2.537  -7.306  1.00  0.00           C
ATOM    702  N   SER A  51      -4.240   1.839 -11.475  1.00  0.00           N
ATOM    703  CA  SER A  51      -5.524   2.063 -12.118  1.00  0.00           C
ATOM    704  C   SER A  51      -6.359   3.042 -11.292  1.00  0.00           C
ATOM    705  O   SER A  51      -7.584   3.065 -11.402  1.00  0.00           O
ATOM    706  CB  SER A  51      -6.281   0.747 -12.309  1.00  0.00           C
ATOM    707  OG  SER A  51      -6.620   0.141 -11.065  1.00  0.00           O
ATOM    713  N   VAL A  52      -5.664   3.826 -10.482  1.00  0.00           N
ATOM    714  CA  VAL A  52      -6.327   4.806  -9.636  1.00  0.00           C
ATOM    715  C   VAL A  52      -5.687   6.178  -9.855  1.00  0.00           C
ATOM    716  O   VAL A  52      -4.540   6.271 -10.290  1.00  0.00           O
ATOM    717  CB  VAL A  52      -6.283   4.351  -8.176  1.00  0.00           C
ATOM    718  CG1 VAL A  52      -7.011   3.017  -7.995  1.00  0.00           C
ATOM    719  CG2 VAL A  52      -4.840   4.262  -7.673  1.00  0.00           C
ATOM    729  N   SER A  53      -6.458   7.210  -9.544  1.00  0.00           N
ATOM    730  CA  SER A  53      -5.980   8.574  -9.701  1.00  0.00           C
ATOM    731  C   SER A  53      -5.404   9.083  -8.379  1.00  0.00           C
ATOM    732  O   SER A  53      -5.925   8.769  -7.309  1.00  0.00           O
ATOM    733  CB  SER A  53      -7.101   9.497 -10.182  1.00  0.00           C
ATOM    734  OG  SER A  53      -7.021   9.753 -11.581  1.00  0.00           O
ATOM    740  N   SER A  54      -4.336   9.859  -8.494  1.00  0.00           N
ATOM    741  CA  SER A  54      -3.683  10.413  -7.321  1.00  0.00           C
ATOM    742  C   SER A  54      -4.708  11.135  -6.443  1.00  0.00           C
ATOM    743  O   SER A  54      -5.846  11.348  -6.860  1.00  0.00           O
ATOM    744  CB  SER A  54      -2.557  11.369  -7.718  1.00  0.00           C
ATOM    745  OG  SER A  54      -2.997  12.724  -7.762  1.00  0.00           O
ATOM    751  N   PRO A  55      -4.257  11.501  -5.214  1.00  0.00           N
ATOM    752  CA  PRO A  55      -2.895  11.209  -4.800  1.00  0.00           C
ATOM    753  C   PRO A  55      -2.730   9.727  -4.458  1.00  0.00           C
ATOM    754  O   PRO A  55      -3.689   9.069  -4.059  1.00  0.00           O
ATOM    755  CB  PRO A  55      -2.640  12.126  -3.614  1.00  0.00           C
ATOM    756  CG  PRO A  55      -4.011  12.555  -3.117  1.00  0.00           C
ATOM    757  CD  PRO A  55      -5.028  12.198  -4.190  1.00  0.00           C
ATOM    765  N   TYR A  56      -1.508   9.246  -4.627  1.00  0.00           N
ATOM    766  CA  TYR A  56      -1.206   7.854  -4.341  1.00  0.00           C
ATOM    767  C   TYR A  56      -0.711   7.685  -2.902  1.00  0.00           C
ATOM    768  O   TYR A  56       0.386   8.125  -2.564  1.00  0.00           O
ATOM    769  CB  TYR A  56      -0.084   7.459  -5.303  1.00  0.00           C
ATOM    770  CG  TYR A  56      -0.458   7.588  -6.781  1.00  0.00           C
ATOM    771  CD1 TYR A  56      -1.708   7.192  -7.213  1.00  0.00           C
ATOM    772  CD2 TYR A  56       0.454   8.100  -7.681  1.00  0.00           C
ATOM    773  CE1 TYR A  56      -2.059   7.313  -8.605  1.00  0.00           C
ATOM    774  CE2 TYR A  56       0.102   8.221  -9.073  1.00  0.00           C
ATOM    775  CZ  TYR A  56      -1.137   7.823  -9.465  1.00  0.00           C
ATOM    776  OH  TYR A  56      -1.470   7.937 -10.779  1.00  0.00           O
ATOM    786  N   TYR A  57      -1.544   7.044  -2.095  1.00  0.00           N
ATOM    787  CA  TYR A  57      -1.206   6.811  -0.702  1.00  0.00           C
ATOM    788  C   TYR A  57      -0.578   5.428  -0.515  1.00  0.00           C
ATOM    789  O   TYR A  57      -1.128   4.427  -0.970  1.00  0.00           O
ATOM    790  CB  TYR A  57      -2.526   6.869   0.068  1.00  0.00           C
ATOM    791  CG  TYR A  57      -3.281   8.189  -0.088  1.00  0.00           C
ATOM    792  CD1 TYR A  57      -2.605   9.330  -0.471  1.00  0.00           C
ATOM    793  CD2 TYR A  57      -4.639   8.241   0.152  1.00  0.00           C
ATOM    794  CE1 TYR A  57      -3.317  10.573  -0.620  1.00  0.00           C
ATOM    795  CE2 TYR A  57      -5.351   9.484   0.005  1.00  0.00           C
ATOM    796  CZ  TYR A  57      -4.654  10.589  -0.374  1.00  0.00           C
ATOM    797  OH  TYR A  57      -5.326  11.763  -0.514  1.00  0.00           O
ATOM    807  N   GLU A  58       0.563   5.418   0.158  1.00  0.00           N
ATOM    808  CA  GLU A  58       1.271   4.174   0.412  1.00  0.00           C
ATOM    809  C   GLU A  58       0.858   3.595   1.766  1.00  0.00           C
ATOM    810  O   GLU A  58       0.671   4.336   2.730  1.00  0.00           O
ATOM    811  CB  GLU A  58       2.785   4.381   0.343  1.00  0.00           C
ATOM    812  CG  GLU A  58       3.251   5.378   1.405  1.00  0.00           C
ATOM    813  CD  GLU A  58       3.143   4.776   2.807  1.00  0.00           C
ATOM    814  OE1 GLU A  58       3.579   3.614   2.961  1.00  0.00           O
ATOM    815  OE2 GLU A  58       2.629   5.490   3.694  1.00  0.00           O
ATOM    822  N   TRP A  59       0.728   2.277   1.796  1.00  0.00           N
ATOM    823  CA  TRP A  59       0.340   1.591   3.016  1.00  0.00           C
ATOM    824  C   TRP A  59       0.709   0.113   2.865  1.00  0.00           C
ATOM    825  O   TRP A  59       0.519  -0.472   1.801  1.00  0.00           O
ATOM    826  CB  TRP A  59      -1.144   1.808   3.321  1.00  0.00           C
ATOM    827  CG  TRP A  59      -1.666   0.979   4.495  1.00  0.00           C
ATOM    828  CD1 TRP A  59      -2.312  -0.194   4.454  1.00  0.00           C
ATOM    829  CD2 TRP A  59      -1.559   1.310   5.896  1.00  0.00           C
ATOM    830  NE1 TRP A  59      -2.629  -0.642   5.721  1.00  0.00           N
ATOM    831  CE2 TRP A  59      -2.157   0.302   6.625  1.00  0.00           C
ATOM    832  CE3 TRP A  59      -0.977   2.424   6.526  1.00  0.00           C
ATOM    833  CZ2 TRP A  59      -2.230   0.308   8.024  1.00  0.00           C
ATOM    834  CZ3 TRP A  59      -1.059   2.414   7.923  1.00  0.00           C
ATOM    835  CH2 TRP A  59      -1.657   1.408   8.673  1.00  0.00           C
ATOM    846  N   PRO A  60       1.243  -0.462   3.975  1.00  0.00           N
ATOM    847  CA  PRO A  60       1.640  -1.860   3.977  1.00  0.00           C
ATOM    848  C   PRO A  60       0.418  -2.778   4.048  1.00  0.00           C
ATOM    849  O   PRO A  60      -0.633  -2.379   4.547  1.00  0.00           O
ATOM    850  CB  PRO A  60       2.563  -2.006   5.176  1.00  0.00           C
ATOM    851  CG  PRO A  60       2.281  -0.807   6.067  1.00  0.00           C
ATOM    852  CD  PRO A  60       1.483   0.200   5.254  1.00  0.00           C
ATOM    860  N   ILE A  61       0.596  -3.988   3.541  1.00  0.00           N
ATOM    861  CA  ILE A  61      -0.479  -4.966   3.541  1.00  0.00           C
ATOM    862  C   ILE A  61      -0.075  -6.163   4.403  1.00  0.00           C
ATOM    863  O   ILE A  61       0.988  -6.747   4.200  1.00  0.00           O
ATOM    864  CB  ILE A  61      -0.861  -5.341   2.108  1.00  0.00           C
ATOM    865  CG1 ILE A  61      -2.183  -6.111   2.077  1.00  0.00           C
ATOM    866  CG2 ILE A  61       0.268  -6.113   1.423  1.00  0.00           C
ATOM    867  CD1 ILE A  61      -2.766  -6.142   0.663  1.00  0.00           C
ATOM    879  N   LEU A  62      -0.944  -6.492   5.347  1.00  0.00           N
ATOM    880  CA  LEU A  62      -0.691  -7.609   6.241  1.00  0.00           C
ATOM    881  C   LEU A  62      -1.359  -8.866   5.681  1.00  0.00           C
ATOM    882  O   LEU A  62      -2.575  -8.898   5.497  1.00  0.00           O
ATOM    883  CB  LEU A  62      -1.127  -7.264   7.666  1.00  0.00           C
ATOM    884  CG  LEU A  62      -0.402  -6.088   8.324  1.00  0.00           C
ATOM    885  CD1 LEU A  62      -1.039  -5.733   9.668  1.00  0.00           C
ATOM    886  CD2 LEU A  62       1.096  -6.371   8.455  1.00  0.00           C
ATOM    898  N   SER A  63      -0.535  -9.872   5.426  1.00  0.00           N
ATOM    899  CA  SER A  63      -1.031 -11.128   4.890  1.00  0.00           C
ATOM    900  C   SER A  63      -2.052 -11.740   5.852  1.00  0.00           C
ATOM    901  O   SER A  63      -2.762 -12.678   5.495  1.00  0.00           O
ATOM    902  CB  SER A  63       0.115 -12.110   4.638  1.00  0.00           C
ATOM    903  OG  SER A  63      -0.337 -13.311   4.019  1.00  0.00           O
ATOM    909  N   SER A  64      -2.093 -11.184   7.054  1.00  0.00           N
ATOM    910  CA  SER A  64      -3.014 -11.664   8.070  1.00  0.00           C
ATOM    911  C   SER A  64      -4.385 -11.011   7.882  1.00  0.00           C
ATOM    912  O   SER A  64      -5.383 -11.489   8.419  1.00  0.00           O
ATOM    913  CB  SER A  64      -2.480 -11.381   9.476  1.00  0.00           C
ATOM    914  OG  SER A  64      -1.055 -11.349   9.509  1.00  0.00           O
ATOM    920  N   GLY A  65      -4.390  -9.928   7.118  1.00  0.00           N
ATOM    921  CA  GLY A  65      -5.621  -9.205   6.853  1.00  0.00           C
ATOM    922  C   GLY A  65      -5.929  -8.212   7.977  1.00  0.00           C
ATOM    923  O   GLY A  65      -7.089  -8.001   8.324  1.00  0.00           O
ATOM    927  N   ASP A  66      -4.867  -7.631   8.516  1.00  0.00           N
ATOM    928  CA  ASP A  66      -5.008  -6.667   9.594  1.00  0.00           C
ATOM    929  C   ASP A  66      -4.599  -5.281   9.088  1.00  0.00           C
ATOM    930  O   ASP A  66      -4.368  -5.095   7.895  1.00  0.00           O
ATOM    931  CB  ASP A  66      -4.104  -7.026  10.775  1.00  0.00           C
ATOM    932  CG  ASP A  66      -4.562  -8.230  11.598  1.00  0.00           C
ATOM    933  OD1 ASP A  66      -4.499  -9.351  11.047  1.00  0.00           O
ATOM    934  OD2 ASP A  66      -4.967  -8.004  12.759  1.00  0.00           O
ATOM    939  N   VAL A  67      -4.522  -4.346  10.023  1.00  0.00           N
ATOM    940  CA  VAL A  67      -4.146  -2.983   9.688  1.00  0.00           C
ATOM    941  C   VAL A  67      -2.743  -2.698  10.228  1.00  0.00           C
ATOM    942  O   VAL A  67      -2.558  -2.551  11.436  1.00  0.00           O
ATOM    943  CB  VAL A  67      -5.198  -2.005  10.213  1.00  0.00           C
ATOM    944  CG1 VAL A  67      -4.615  -0.598  10.360  1.00  0.00           C
ATOM    945  CG2 VAL A  67      -6.435  -1.994   9.312  1.00  0.00           C
ATOM    955  N   TYR A  68      -1.792  -2.629   9.309  1.00  0.00           N
ATOM    956  CA  TYR A  68      -0.411  -2.365   9.678  1.00  0.00           C
ATOM    957  C   TYR A  68      -0.328  -1.251  10.724  1.00  0.00           C
ATOM    958  O   TYR A  68      -0.288  -0.071  10.380  1.00  0.00           O
ATOM    959  CB  TYR A  68       0.285  -1.899   8.398  1.00  0.00           C
ATOM    960  CG  TYR A  68       1.389  -0.865   8.632  1.00  0.00           C
ATOM    961  CD1 TYR A  68       2.557  -1.234   9.266  1.00  0.00           C
ATOM    962  CD2 TYR A  68       1.215   0.438   8.209  1.00  0.00           C
ATOM    963  CE1 TYR A  68       3.596  -0.261   9.485  1.00  0.00           C
ATOM    964  CE2 TYR A  68       2.254   1.411   8.429  1.00  0.00           C
ATOM    965  CZ  TYR A  68       3.393   1.013   9.056  1.00  0.00           C
ATOM    966  OH  TYR A  68       4.374   1.932   9.264  1.00  0.00           O
ATOM    976  N   SER A  69      -0.303  -1.667  11.983  1.00  0.00           N
ATOM    977  CA  SER A  69      -0.225  -0.719  13.082  1.00  0.00           C
ATOM    978  C   SER A  69       0.993  -1.030  13.954  1.00  0.00           C
ATOM    979  O   SER A  69       0.885  -1.094  15.177  1.00  0.00           O
ATOM    980  CB  SER A  69      -1.502  -0.747  13.924  1.00  0.00           C
ATOM    981  OG  SER A  69      -1.621  -1.953  14.674  1.00  0.00           O
ATOM    987  N   GLY A  70       2.125  -1.214  13.289  1.00  0.00           N
ATOM    988  CA  GLY A  70       3.363  -1.516  13.989  1.00  0.00           C
ATOM    989  C   GLY A  70       4.479  -0.560  13.564  1.00  0.00           C
ATOM    990  O   GLY A  70       5.125   0.060  14.408  1.00  0.00           O
ATOM    994  N   GLY A  71       4.672  -0.471  12.256  1.00  0.00           N
ATOM    995  CA  GLY A  71       5.700   0.398  11.709  1.00  0.00           C
ATOM    996  C   GLY A  71       6.926  -0.407  11.275  1.00  0.00           C
ATOM    997  O   GLY A  71       8.036   0.122  11.226  1.00  0.00           O
ATOM   1001  N   SER A  72       6.686  -1.675  10.973  1.00  0.00           N
ATOM   1002  CA  SER A  72       7.756  -2.559  10.545  1.00  0.00           C
ATOM   1003  C   SER A  72       7.256  -3.490   9.439  1.00  0.00           C
ATOM   1004  O   SER A  72       7.400  -4.708   9.536  1.00  0.00           O
ATOM   1005  CB  SER A  72       8.300  -3.373  11.720  1.00  0.00           C
ATOM   1006  OG  SER A  72       9.529  -2.847  12.212  1.00  0.00           O
ATOM   1012  N   PRO A  73       6.662  -2.865   8.387  1.00  0.00           N
ATOM   1013  CA  PRO A  73       6.138  -3.626   7.264  1.00  0.00           C
ATOM   1014  C   PRO A  73       7.272  -4.132   6.370  1.00  0.00           C
ATOM   1015  O   PRO A  73       7.385  -5.331   6.124  1.00  0.00           O
ATOM   1016  CB  PRO A  73       5.197  -2.671   6.548  1.00  0.00           C
ATOM   1017  CG  PRO A  73       5.579  -1.278   7.018  1.00  0.00           C
ATOM   1018  CD  PRO A  73       6.473  -1.426   8.239  1.00  0.00           C
ATOM   1026  N   GLY A  74       8.082  -3.191   5.906  1.00  0.00           N
ATOM   1027  CA  GLY A  74       9.203  -3.526   5.044  1.00  0.00           C
ATOM   1028  C   GLY A  74       8.920  -4.804   4.251  1.00  0.00           C
ATOM   1029  O   GLY A  74       9.267  -5.900   4.689  1.00  0.00           O
ATOM   1033  N   ALA A  75       8.296  -4.621   3.098  1.00  0.00           N
ATOM   1034  CA  ALA A  75       7.963  -5.745   2.239  1.00  0.00           C
ATOM   1035  C   ALA A  75       6.656  -5.449   1.501  1.00  0.00           C
ATOM   1036  O   ALA A  75       6.638  -4.664   0.555  1.00  0.00           O
ATOM   1037  CB  ALA A  75       7.883  -7.022   3.079  1.00  0.00           C
ATOM   1043  N   ASP A  76       5.594  -6.094   1.963  1.00  0.00           N
ATOM   1044  CA  ASP A  76       4.286  -5.910   1.359  1.00  0.00           C
ATOM   1045  C   ASP A  76       3.771  -4.506   1.684  1.00  0.00           C
ATOM   1046  O   ASP A  76       3.848  -4.063   2.829  1.00  0.00           O
ATOM   1047  CB  ASP A  76       3.278  -6.921   1.907  1.00  0.00           C
ATOM   1048  CG  ASP A  76       3.802  -8.354   2.033  1.00  0.00           C
ATOM   1049  OD1 ASP A  76       4.861  -8.625   1.425  1.00  0.00           O
ATOM   1050  OD2 ASP A  76       3.133  -9.145   2.732  1.00  0.00           O
ATOM   1055  N   ARG A  77       3.258  -3.846   0.657  1.00  0.00           N
ATOM   1056  CA  ARG A  77       2.731  -2.502   0.820  1.00  0.00           C
ATOM   1057  C   ARG A  77       1.687  -2.206  -0.259  1.00  0.00           C
ATOM   1058  O   ARG A  77       1.929  -2.440  -1.443  1.00  0.00           O
ATOM   1059  CB  ARG A  77       3.847  -1.458   0.738  1.00  0.00           C
ATOM   1060  CG  ARG A  77       4.756  -1.531   1.967  1.00  0.00           C
ATOM   1061  CD  ARG A  77       4.524  -0.336   2.893  1.00  0.00           C
ATOM   1062  NE  ARG A  77       5.808   0.346   3.170  1.00  0.00           N
ATOM   1063  CZ  ARG A  77       6.881  -0.259   3.695  1.00  0.00           C
ATOM   1064  NH1 ARG A  77       6.833  -1.562   4.003  1.00  0.00           N
ATOM   1065  NH2 ARG A  77       8.005   0.439   3.914  1.00  0.00           N
ATOM   1079  N   VAL A  78       0.548  -1.698   0.188  1.00  0.00           N
ATOM   1080  CA  VAL A  78      -0.534  -1.369  -0.724  1.00  0.00           C
ATOM   1081  C   VAL A  78      -0.556   0.143  -0.957  1.00  0.00           C
ATOM   1082  O   VAL A  78      -0.519   0.922  -0.007  1.00  0.00           O
ATOM   1083  CB  VAL A  78      -1.859  -1.909  -0.183  1.00  0.00           C
ATOM   1084  CG1 VAL A  78      -1.934  -1.751   1.337  1.00  0.00           C
ATOM   1085  CG2 VAL A  78      -3.048  -1.231  -0.864  1.00  0.00           C
ATOM   1095  N   VAL A  79      -0.616   0.513  -2.228  1.00  0.00           N
ATOM   1096  CA  VAL A  79      -0.645   1.917  -2.599  1.00  0.00           C
ATOM   1097  C   VAL A  79      -2.024   2.265  -3.163  1.00  0.00           C
ATOM   1098  O   VAL A  79      -2.544   1.555  -4.020  1.00  0.00           O
ATOM   1099  CB  VAL A  79       0.494   2.224  -3.574  1.00  0.00           C
ATOM   1100  CG1 VAL A  79       0.407   3.665  -4.083  1.00  0.00           C
ATOM   1101  CG2 VAL A  79       1.855   1.951  -2.930  1.00  0.00           C
ATOM   1111  N   PHE A  80      -2.576   3.359  -2.657  1.00  0.00           N
ATOM   1112  CA  PHE A  80      -3.885   3.808  -3.098  1.00  0.00           C
ATOM   1113  C   PHE A  80      -3.941   5.335  -3.181  1.00  0.00           C
ATOM   1114  O   PHE A  80      -2.935   6.009  -2.961  1.00  0.00           O
ATOM   1115  CB  PHE A  80      -4.899   3.328  -2.058  1.00  0.00           C
ATOM   1116  CG  PHE A  80      -4.834   4.086  -0.731  1.00  0.00           C
ATOM   1117  CD1 PHE A  80      -3.744   3.964   0.071  1.00  0.00           C
ATOM   1118  CD2 PHE A  80      -5.870   4.884  -0.354  1.00  0.00           C
ATOM   1119  CE1 PHE A  80      -3.684   4.668   1.303  1.00  0.00           C
ATOM   1120  CE2 PHE A  80      -5.810   5.588   0.879  1.00  0.00           C
ATOM   1121  CZ  PHE A  80      -4.719   5.465   1.680  1.00  0.00           C
ATOM   1131  N   ASN A  81      -5.126   5.836  -3.498  1.00  0.00           N
ATOM   1132  CA  ASN A  81      -5.326   7.270  -3.611  1.00  0.00           C
ATOM   1133  C   ASN A  81      -6.536   7.680  -2.770  1.00  0.00           C
ATOM   1134  O   ASN A  81      -6.530   7.525  -1.549  1.00  0.00           O
ATOM   1135  CB  ASN A  81      -5.599   7.676  -5.061  1.00  0.00           C
ATOM   1136  CG  ASN A  81      -7.099   7.655  -5.363  1.00  0.00           C
ATOM   1137  OD1 ASN A  81      -7.612   8.442  -6.141  1.00  0.00           O
ATOM   1138  ND2 ASN A  81      -7.770   6.714  -4.705  1.00  0.00           N
ATOM   1145  N   GLU A  82      -7.546   8.196  -3.455  1.00  0.00           N
ATOM   1146  CA  GLU A  82      -8.761   8.630  -2.786  1.00  0.00           C
ATOM   1147  C   GLU A  82      -9.000   7.795  -1.526  1.00  0.00           C
ATOM   1148  O   GLU A  82      -9.115   8.340  -0.429  1.00  0.00           O
ATOM   1149  CB  GLU A  82      -9.963   8.553  -3.730  1.00  0.00           C
ATOM   1150  CG  GLU A  82     -11.243   9.007  -3.025  1.00  0.00           C
ATOM   1151  CD  GLU A  82     -12.479   8.669  -3.861  1.00  0.00           C
ATOM   1152  OE1 GLU A  82     -12.354   8.717  -5.103  1.00  0.00           O
ATOM   1153  OE2 GLU A  82     -13.520   8.370  -3.238  1.00  0.00           O
ATOM   1160  N   ASN A  83      -9.066   6.486  -1.725  1.00  0.00           N
ATOM   1161  CA  ASN A  83      -9.288   5.572  -0.618  1.00  0.00           C
ATOM   1162  C   ASN A  83      -9.114   4.134  -1.108  1.00  0.00           C
ATOM   1163  O   ASN A  83      -8.015   3.584  -1.051  1.00  0.00           O
ATOM   1164  CB  ASN A  83     -10.707   5.713  -0.063  1.00  0.00           C
ATOM   1165  CG  ASN A  83     -11.627   6.399  -1.076  1.00  0.00           C
ATOM   1166  OD1 ASN A  83     -12.449   7.236  -0.742  1.00  0.00           O
ATOM   1167  ND2 ASN A  83     -11.442   5.998  -2.331  1.00  0.00           N
ATOM   1174  N   ASN A  84     -10.214   3.565  -1.580  1.00  0.00           N
ATOM   1175  CA  ASN A  84     -10.196   2.201  -2.079  1.00  0.00           C
ATOM   1176  C   ASN A  84      -9.627   2.190  -3.499  1.00  0.00           C
ATOM   1177  O   ASN A  84      -9.817   1.227  -4.241  1.00  0.00           O
ATOM   1178  CB  ASN A  84     -11.608   1.614  -2.131  1.00  0.00           C
ATOM   1179  CG  ASN A  84     -12.358   2.098  -3.373  1.00  0.00           C
ATOM   1180  OD1 ASN A  84     -12.101   1.675  -4.489  1.00  0.00           O
ATOM   1181  ND2 ASN A  84     -13.295   3.006  -3.121  1.00  0.00           N
ATOM   1188  N   GLN A  85      -8.940   3.272  -3.837  1.00  0.00           N
ATOM   1189  CA  GLN A  85      -8.343   3.399  -5.155  1.00  0.00           C
ATOM   1190  C   GLN A  85      -6.921   2.834  -5.150  1.00  0.00           C
ATOM   1191  O   GLN A  85      -6.000   3.458  -5.676  1.00  0.00           O
ATOM   1192  CB  GLN A  85      -8.353   4.856  -5.623  1.00  0.00           C
ATOM   1193  CG  GLN A  85      -9.652   5.554  -5.213  1.00  0.00           C
ATOM   1194  CD  GLN A  85     -10.873   4.778  -5.712  1.00  0.00           C
ATOM   1195  OE1 GLN A  85     -11.120   4.655  -6.900  1.00  0.00           O
ATOM   1196  NE2 GLN A  85     -11.619   4.262  -4.739  1.00  0.00           N
ATOM   1205  N   LEU A  86      -6.786   1.663  -4.548  1.00  0.00           N
ATOM   1206  CA  LEU A  86      -5.492   1.007  -4.467  1.00  0.00           C
ATOM   1207  C   LEU A  86      -4.724   1.242  -5.770  1.00  0.00           C
ATOM   1208  O   LEU A  86      -5.294   1.147  -6.856  1.00  0.00           O
ATOM   1209  CB  LEU A  86      -5.660  -0.471  -4.111  1.00  0.00           C
ATOM   1210  CG  LEU A  86      -5.200  -1.473  -5.171  1.00  0.00           C
ATOM   1211  CD1 LEU A  86      -3.953  -2.229  -4.708  1.00  0.00           C
ATOM   1212  CD2 LEU A  86      -6.335  -2.425  -5.556  1.00  0.00           C
ATOM   1224  N   ALA A  87      -3.443   1.542  -5.618  1.00  0.00           N
ATOM   1225  CA  ALA A  87      -2.591   1.791  -6.769  1.00  0.00           C
ATOM   1226  C   ALA A  87      -2.018   0.465  -7.271  1.00  0.00           C
ATOM   1227  O   ALA A  87      -1.814   0.286  -8.471  1.00  0.00           O
ATOM   1228  CB  ALA A  87      -1.498   2.792  -6.388  1.00  0.00           C
ATOM   1234  N   GLY A  88      -1.774  -0.433  -6.326  1.00  0.00           N
ATOM   1235  CA  GLY A  88      -1.229  -1.738  -6.657  1.00  0.00           C
ATOM   1236  C   GLY A  88      -0.786  -2.483  -5.396  1.00  0.00           C
ATOM   1237  O   GLY A  88      -1.395  -2.333  -4.337  1.00  0.00           O
ATOM   1241  N   VAL A  89       0.268  -3.270  -5.552  1.00  0.00           N
ATOM   1242  CA  VAL A  89       0.798  -4.039  -4.439  1.00  0.00           C
ATOM   1243  C   VAL A  89       2.324  -4.085  -4.537  1.00  0.00           C
ATOM   1244  O   VAL A  89       2.885  -5.003  -5.132  1.00  0.00           O
ATOM   1245  CB  VAL A  89       0.159  -5.429  -4.411  1.00  0.00           C
ATOM   1246  CG1 VAL A  89       0.962  -6.385  -3.525  1.00  0.00           C
ATOM   1247  CG2 VAL A  89      -1.299  -5.354  -3.955  1.00  0.00           C
ATOM   1257  N   ILE A  90       2.954  -3.081  -3.944  1.00  0.00           N
ATOM   1258  CA  ILE A  90       4.404  -2.995  -3.957  1.00  0.00           C
ATOM   1259  C   ILE A  90       4.973  -3.885  -2.850  1.00  0.00           C
ATOM   1260  O   ILE A  90       4.258  -4.266  -1.924  1.00  0.00           O
ATOM   1261  CB  ILE A  90       4.855  -1.535  -3.865  1.00  0.00           C
ATOM   1262  CG1 ILE A  90       4.614  -0.974  -2.462  1.00  0.00           C
ATOM   1263  CG2 ILE A  90       4.183  -0.685  -4.945  1.00  0.00           C
ATOM   1264  CD1 ILE A  90       4.398   0.540  -2.506  1.00  0.00           C
ATOM   1276  N   THR A  91       6.256  -4.192  -2.983  1.00  0.00           N
ATOM   1277  CA  THR A  91       6.930  -5.030  -2.006  1.00  0.00           C
ATOM   1278  C   THR A  91       8.439  -4.784  -2.043  1.00  0.00           C
ATOM   1279  O   THR A  91       8.989  -4.429  -3.085  1.00  0.00           O
ATOM   1280  CB  THR A  91       6.544  -6.484  -2.285  1.00  0.00           C
ATOM   1281  OG1 THR A  91       7.621  -7.240  -1.736  1.00  0.00           O
ATOM   1282  CG2 THR A  91       6.574  -6.822  -3.777  1.00  0.00           C
ATOM   1290  N   HIS A  92       9.066  -4.982  -0.893  1.00  0.00           N
ATOM   1291  CA  HIS A  92      10.502  -4.785  -0.780  1.00  0.00           C
ATOM   1292  C   HIS A  92      11.233  -5.943  -1.463  1.00  0.00           C
ATOM   1293  O   HIS A  92      12.457  -5.926  -1.580  1.00  0.00           O
ATOM   1294  CB  HIS A  92      10.912  -4.604   0.683  1.00  0.00           C
ATOM   1295  CG  HIS A  92      10.482  -3.287   1.283  1.00  0.00           C
ATOM   1296  ND1 HIS A  92      11.313  -2.520   2.080  1.00  0.00           N
ATOM   1297  CD2 HIS A  92       9.301  -2.611   1.193  1.00  0.00           C
ATOM   1298  CE1 HIS A  92      10.651  -1.433   2.449  1.00  0.00           C
ATOM   1299  NE2 HIS A  92       9.405  -1.491   1.898  1.00  0.00           N
ATOM   1308  N   THR A  93      10.451  -6.923  -1.894  1.00  0.00           N
ATOM   1309  CA  THR A  93      11.009  -8.086  -2.561  1.00  0.00           C
ATOM   1310  C   THR A  93      12.230  -7.689  -3.394  1.00  0.00           C
ATOM   1311  O   THR A  93      12.092  -7.268  -4.541  1.00  0.00           O
ATOM   1312  CB  THR A  93       9.897  -8.737  -3.385  1.00  0.00           C
ATOM   1313  OG1 THR A  93       9.330  -9.701  -2.501  1.00  0.00           O
ATOM   1314  CG2 THR A  93      10.440  -9.571  -4.546  1.00  0.00           C
ATOM   1322  N   GLY A  94      13.397  -7.839  -2.783  1.00  0.00           N
ATOM   1323  CA  GLY A  94      14.640  -7.501  -3.454  1.00  0.00           C
ATOM   1324  C   GLY A  94      14.428  -6.373  -4.468  1.00  0.00           C
ATOM   1325  O   GLY A  94      14.953  -6.426  -5.578  1.00  0.00           O
ATOM   1329  N   ALA A  95      13.659  -5.381  -4.046  1.00  0.00           N
ATOM   1330  CA  ALA A  95      13.371  -4.242  -4.902  1.00  0.00           C
ATOM   1331  C   ALA A  95      14.674  -3.503  -5.215  1.00  0.00           C
ATOM   1332  O   ALA A  95      14.700  -2.620  -6.071  1.00  0.00           O
ATOM   1333  CB  ALA A  95      12.338  -3.341  -4.224  1.00  0.00           C
ATOM   1339  N   SER A  96      15.723  -3.890  -4.504  1.00  0.00           N
ATOM   1340  CA  SER A  96      17.024  -3.275  -4.694  1.00  0.00           C
ATOM   1341  C   SER A  96      17.253  -2.195  -3.635  1.00  0.00           C
ATOM   1342  O   SER A  96      17.689  -1.090  -3.955  1.00  0.00           O
ATOM   1343  CB  SER A  96      17.152  -2.679  -6.097  1.00  0.00           C
ATOM   1344  OG  SER A  96      18.512  -2.542  -6.498  1.00  0.00           O
ATOM   1350  N   GLY A  97      16.947  -2.551  -2.396  1.00  0.00           N
ATOM   1351  CA  GLY A  97      17.114  -1.626  -1.289  1.00  0.00           C
ATOM   1352  C   GLY A  97      15.781  -1.369  -0.584  1.00  0.00           C
ATOM   1353  O   GLY A  97      15.060  -2.307  -0.249  1.00  0.00           O
ATOM   1357  N   ASN A  98      15.493  -0.091  -0.379  1.00  0.00           N
ATOM   1358  CA  ASN A  98      14.259   0.301   0.280  1.00  0.00           C
ATOM   1359  C   ASN A  98      13.207   0.641  -0.778  1.00  0.00           C
ATOM   1360  O   ASN A  98      12.112   1.093  -0.447  1.00  0.00           O
ATOM   1361  CB  ASN A  98      14.470   1.541   1.152  1.00  0.00           C
ATOM   1362  CG  ASN A  98      13.145   2.030   1.739  1.00  0.00           C
ATOM   1363  OD1 ASN A  98      12.915   3.215   1.918  1.00  0.00           O
ATOM   1364  ND2 ASN A  98      12.288   1.055   2.028  1.00  0.00           N
ATOM   1371  N   ASN A  99      13.576   0.411  -2.029  1.00  0.00           N
ATOM   1372  CA  ASN A  99      12.679   0.687  -3.137  1.00  0.00           C
ATOM   1373  C   ASN A  99      11.492  -0.277  -3.081  1.00  0.00           C
ATOM   1374  O   ASN A  99      11.501  -1.231  -2.304  1.00  0.00           O
ATOM   1375  CB  ASN A  99      13.384   0.490  -4.481  1.00  0.00           C
ATOM   1376  CG  ASN A  99      14.581  -0.453  -4.338  1.00  0.00           C
ATOM   1377  OD1 ASN A  99      15.641  -0.241  -4.902  1.00  0.00           O
ATOM   1378  ND2 ASN A  99      14.351  -1.503  -3.554  1.00  0.00           N
ATOM   1385  N   PHE A 100      10.500   0.005  -3.912  1.00  0.00           N
ATOM   1386  CA  PHE A 100       9.309  -0.827  -3.966  1.00  0.00           C
ATOM   1387  C   PHE A 100       9.093  -1.384  -5.373  1.00  0.00           C
ATOM   1388  O   PHE A 100       9.734  -0.941  -6.327  1.00  0.00           O
ATOM   1389  CB  PHE A 100       8.124   0.068  -3.597  1.00  0.00           C
ATOM   1390  CG  PHE A 100       7.950   0.280  -2.091  1.00  0.00           C
ATOM   1391  CD1 PHE A 100       7.681  -0.779  -1.282  1.00  0.00           C
ATOM   1392  CD2 PHE A 100       8.062   1.528  -1.564  1.00  0.00           C
ATOM   1393  CE1 PHE A 100       7.520  -0.583   0.115  1.00  0.00           C
ATOM   1394  CE2 PHE A 100       7.901   1.726  -0.166  1.00  0.00           C
ATOM   1395  CZ  PHE A 100       7.633   0.666   0.644  1.00  0.00           C
ATOM   1405  N   VAL A 101       8.189  -2.348  -5.460  1.00  0.00           N
ATOM   1406  CA  VAL A 101       7.879  -2.972  -6.737  1.00  0.00           C
ATOM   1407  C   VAL A 101       6.545  -3.711  -6.629  1.00  0.00           C
ATOM   1408  O   VAL A 101       6.320  -4.459  -5.677  1.00  0.00           O
ATOM   1409  CB  VAL A 101       9.033  -3.880  -7.167  1.00  0.00           C
ATOM   1410  CG1 VAL A 101      10.301  -3.067  -7.437  1.00  0.00           C
ATOM   1411  CG2 VAL A 101       9.291  -4.969  -6.124  1.00  0.00           C
ATOM   1421  N   GLU A 102       5.693  -3.475  -7.615  1.00  0.00           N
ATOM   1422  CA  GLU A 102       4.386  -4.110  -7.644  1.00  0.00           C
ATOM   1423  C   GLU A 102       4.535  -5.632  -7.663  1.00  0.00           C
ATOM   1424  O   GLU A 102       5.186  -6.184  -8.549  1.00  0.00           O
ATOM   1425  CB  GLU A 102       3.565  -3.623  -8.839  1.00  0.00           C
ATOM   1426  CG  GLU A 102       4.477  -3.131  -9.966  1.00  0.00           C
ATOM   1427  CD  GLU A 102       3.751  -3.164 -11.312  1.00  0.00           C
ATOM   1428  OE1 GLU A 102       2.615  -2.643 -11.356  1.00  0.00           O
ATOM   1429  OE2 GLU A 102       4.349  -3.706 -12.267  1.00  0.00           O
ATOM   1436  N   CYS A 103       3.921  -6.268  -6.677  1.00  0.00           N
ATOM   1437  CA  CYS A 103       3.977  -7.716  -6.570  1.00  0.00           C
ATOM   1438  C   CYS A 103       3.468  -8.314  -7.882  1.00  0.00           C
ATOM   1439  O   CYS A 103       3.328  -7.607  -8.878  1.00  0.00           O
ATOM   1440  CB  CYS A 103       3.184  -8.225  -5.364  1.00  0.00           C
ATOM   1441  SG  CYS A 103       3.709  -7.536  -3.752  1.00  0.00           S
ATOM   1446  N   THR A 104       3.204  -9.613  -7.841  1.00  0.00           N
ATOM   1447  CA  THR A 104       2.714 -10.314  -9.015  1.00  0.00           C
ATOM   1448  C   THR A 104       1.293 -10.830  -8.773  1.00  0.00           C
ATOM   1449  O   THR A 104       1.009 -12.005  -9.000  1.00  0.00           O
ATOM   1450  CB  THR A 104       3.712 -11.423  -9.355  1.00  0.00           C
ATOM   1451  OG1 THR A 104       3.700 -12.265  -8.206  1.00  0.00           O
ATOM   1452  CG2 THR A 104       5.153 -10.910  -9.427  1.00  0.00           C
TER    1460      THR A 104
ENDMDL
