# Supplementary material for: Comparative Performance of High-Throughput Methods for Protein pKa Predictions
Source: J Chem Inf Model. 2023 Aug 8;63(16):5169–81. doi: 10.1021/acs.jcim.3c00165 (PMC10466379; doi:10.1021/acs.jcim.3c00165)
Supplement: Supplementary file 3 — ci3c00165_si_003.zip [file ci3c00165_si_003.zip › curated_pdbs/2igh_curated_21.pdb]

MODEL       21                                                                  
ATOM      1  N   LEU A   1      12.503  11.418  -2.366  1.00  0.70           N  
ATOM      2  CA  LEU A   1      13.073  10.070  -2.661  1.00  0.45           C  
ATOM      3  C   LEU A   1      12.160   8.981  -2.075  1.00  0.44           C  
ATOM      4  O   LEU A   1      11.198   9.289  -1.398  1.00  0.65           O  
ATOM      5  CB  LEU A   1      14.493   9.927  -2.037  1.00  0.49           C  
ATOM      6  CG  LEU A   1      15.565  10.790  -2.780  1.00  0.49           C  
ATOM      7  CD1 LEU A   1      15.352  12.310  -2.580  1.00  0.81           C  
ATOM      8  CD2 LEU A   1      16.962  10.410  -2.252  1.00  0.84           C  
ATOM      9  H1  LEU A   1      11.608  11.314  -1.846  1.00  0.81           H  
ATOM     10  H2  LEU A   1      13.172  11.962  -1.785  1.00  0.77           H  
ATOM     11  H3  LEU A   1      12.326  11.923  -3.257  1.00  0.88           H  
ATOM     12  HA  LEU A   1      13.116   9.938  -3.731  1.00  0.61           H  
ATOM     13  HB2 LEU A   1      14.456  10.217  -0.996  1.00  0.71           H  
ATOM     14  HB3 LEU A   1      14.801   8.892  -2.075  1.00  0.71           H  
ATOM     15  HG  LEU A   1      15.527  10.572  -3.838  1.00  0.66           H  
ATOM     16 HD11 LEU A   1      15.369  12.562  -1.529  1.00  1.09           H  
ATOM     17 HD12 LEU A   1      16.144  12.853  -3.075  1.00  0.96           H  
ATOM     18 HD13 LEU A   1      14.414  12.634  -3.004  1.00  1.02           H  
ATOM     19 HD21 LEU A   1      17.155   9.362  -2.432  1.00  1.09           H  
ATOM     20 HD22 LEU A   1      17.718  10.992  -2.756  1.00  0.88           H  
ATOM     21 HD23 LEU A   1      17.029  10.599  -1.191  1.00  1.12           H  
ATOM     22  N   THR A   2      12.520   7.751  -2.368  1.00  0.66           N  
ATOM     23  CA  THR A   2      11.788   6.515  -1.909  1.00  0.83           C  
ATOM     24  C   THR A   2      10.414   6.767  -1.228  1.00  0.52           C  
ATOM     25  O   THR A   2      10.286   6.648  -0.023  1.00  0.65           O  
ATOM     26  CB  THR A   2      12.725   5.751  -0.941  1.00  1.23           C  
ATOM     27  OG1 THR A   2      13.057   6.709   0.057  1.00  1.24           O  
ATOM     28  CG2 THR A   2      14.072   5.408  -1.606  1.00  1.58           C  
ATOM     29  H   THR A   2      13.320   7.630  -2.922  1.00  0.90           H  
ATOM     30  HA  THR A   2      11.623   5.889  -2.772  1.00  1.10           H  
ATOM     31  HB  THR A   2      12.259   4.885  -0.491  1.00  1.44           H  
ATOM     32  HG1 THR A   2      12.580   6.485   0.860  1.00  1.51           H  
ATOM     33 HG21 THR A   2      14.585   6.306  -1.920  1.00  1.47           H  
ATOM     34 HG22 THR A   2      14.701   4.880  -0.905  1.00  1.91           H  
ATOM     35 HG23 THR A   2      13.918   4.780  -2.473  1.00  1.79           H  
ATOM     36  N   PRO A   3       9.422   7.113  -2.020  1.00  0.48           N  
ATOM     37  CA  PRO A   3       8.043   7.397  -1.532  1.00  0.51           C  
ATOM     38  C   PRO A   3       7.473   6.272  -0.659  1.00  0.54           C  
ATOM     39  O   PRO A   3       7.095   6.499   0.473  1.00  0.65           O  
ATOM     40  CB  PRO A   3       7.242   7.646  -2.819  1.00  0.86           C  
ATOM     41  CG  PRO A   3       8.320   8.201  -3.781  1.00  1.04           C  
ATOM     42  CD  PRO A   3       9.514   7.279  -3.499  1.00  0.88           C  
ATOM     43  HA  PRO A   3       8.073   8.303  -0.943  1.00  0.50           H  
ATOM     44  HB2 PRO A   3       6.810   6.734  -3.205  1.00  0.88           H  
ATOM     45  HB3 PRO A   3       6.463   8.375  -2.654  1.00  1.07           H  
ATOM     46  HG2 PRO A   3       8.004   8.116  -4.809  1.00  1.32           H  
ATOM     47  HG3 PRO A   3       8.555   9.231  -3.554  1.00  1.14           H  
ATOM     48  HD2 PRO A   3       9.413   6.316  -3.981  1.00  1.01           H  
ATOM     49  HD3 PRO A   3      10.445   7.746  -3.775  1.00  1.08           H  
ATOM     50  N   ALA A   4       7.434   5.093  -1.228  1.00  0.59           N  
ATOM     51  CA  ALA A   4       6.902   3.899  -0.501  1.00  0.66           C  
ATOM     52  C   ALA A   4       7.940   2.773  -0.427  1.00  0.51           C  
ATOM     53  O   ALA A   4       8.947   2.796  -1.107  1.00  0.52           O  
ATOM     54  CB  ALA A   4       5.652   3.403  -1.235  1.00  0.94           C  
ATOM     55  H   ALA A   4       7.761   4.993  -2.147  1.00  0.69           H  
ATOM     56  HA  ALA A   4       6.633   4.177   0.507  1.00  0.74           H  
ATOM     57  HB1 ALA A   4       5.903   3.134  -2.252  1.00  0.99           H  
ATOM     58  HB2 ALA A   4       5.248   2.535  -0.734  1.00  1.01           H  
ATOM     59  HB3 ALA A   4       4.898   4.176  -1.255  1.00  1.09           H  
ATOM     60  N   VAL A   5       7.634   1.823   0.420  1.00  0.49           N  
ATOM     61  CA  VAL A   5       8.514   0.633   0.635  1.00  0.42           C  
ATOM     62  C   VAL A   5       7.682  -0.652   0.496  1.00  0.43           C  
ATOM     63  O   VAL A   5       6.469  -0.612   0.435  1.00  0.55           O  
ATOM     64  CB  VAL A   5       9.152   0.709   2.059  1.00  0.45           C  
ATOM     65  CG1 VAL A   5      10.124   1.904   2.130  1.00  0.57           C  
ATOM     66  CG2 VAL A   5       8.063   0.857   3.150  1.00  0.63           C  
ATOM     67  H   VAL A   5       6.800   1.893   0.930  1.00  0.60           H  
ATOM     68  HA  VAL A   5       9.292   0.617  -0.115  1.00  0.46           H  
ATOM     69  HB  VAL A   5       9.709  -0.198   2.247  1.00  0.49           H  
ATOM     70 HG11 VAL A   5       9.604   2.830   1.930  1.00  0.67           H  
ATOM     71 HG12 VAL A   5      10.569   1.962   3.112  1.00  0.71           H  
ATOM     72 HG13 VAL A   5      10.911   1.782   1.400  1.00  0.64           H  
ATOM     73 HG21 VAL A   5       7.489   1.759   2.992  1.00  0.72           H  
ATOM     74 HG22 VAL A   5       7.393   0.010   3.132  1.00  0.73           H  
ATOM     75 HG23 VAL A   5       8.525   0.911   4.126  1.00  0.73           H  
ATOM     76  N   THR A   6       8.387  -1.751   0.455  1.00  0.36           N  
ATOM     77  CA  THR A   6       7.764  -3.104   0.326  1.00  0.37           C  
ATOM     78  C   THR A   6       8.260  -3.922   1.527  1.00  0.33           C  
ATOM     79  O   THR A   6       9.270  -3.580   2.109  1.00  0.39           O  
ATOM     80  CB  THR A   6       8.232  -3.760  -0.991  1.00  0.44           C  
ATOM     81  OG1 THR A   6       7.944  -2.814  -2.012  1.00  0.53           O  
ATOM     82  CG2 THR A   6       7.365  -4.981  -1.358  1.00  0.59           C  
ATOM     83  H   THR A   6       9.359  -1.685   0.511  1.00  0.38           H  
ATOM     84  HA  THR A   6       6.686  -3.024   0.368  1.00  0.42           H  
ATOM     85  HB  THR A   6       9.287  -3.988  -0.990  1.00  0.47           H  
ATOM     86  HG1 THR A   6       8.775  -2.620  -2.452  1.00  0.54           H  
ATOM     87 HG21 THR A   6       6.330  -4.693  -1.472  1.00  0.69           H  
ATOM     88 HG22 THR A   6       7.712  -5.408  -2.287  1.00  0.65           H  
ATOM     89 HG23 THR A   6       7.433  -5.735  -0.587  1.00  0.71           H  
ATOM     90  N   THR A   7       7.556  -4.976   1.856  1.00  0.32           N  
ATOM     91  CA  THR A   7       7.960  -5.838   3.016  1.00  0.29           C  
ATOM     92  C   THR A   7       8.316  -7.241   2.516  1.00  0.26           C  
ATOM     93  O   THR A   7       7.660  -7.764   1.636  1.00  0.33           O  
ATOM     94  CB  THR A   7       6.785  -5.911   4.009  1.00  0.35           C  
ATOM     95  OG1 THR A   7       6.565  -4.559   4.394  1.00  0.47           O  
ATOM     96  CG2 THR A   7       7.182  -6.645   5.310  1.00  0.44           C  
ATOM     97  H   THR A   7       6.756  -5.204   1.341  1.00  0.36           H  
ATOM     98  HA  THR A   7       8.824  -5.417   3.506  1.00  0.33           H  
ATOM     99  HB  THR A   7       5.888  -6.315   3.561  1.00  0.40           H  
ATOM    100  HG1 THR A   7       6.658  -4.482   5.346  1.00  0.62           H  
ATOM    101 HG21 THR A   7       7.999  -6.140   5.803  1.00  0.49           H  
ATOM    102 HG22 THR A   7       6.336  -6.676   5.982  1.00  0.52           H  
ATOM    103 HG23 THR A   7       7.483  -7.660   5.091  1.00  0.48           H  
ATOM    104  N   TYR A   8       9.349  -7.799   3.099  1.00  0.25           N  
ATOM    105  CA  TYR A   8       9.809  -9.167   2.712  1.00  0.25           C  
ATOM    106  C   TYR A   8      10.032  -9.998   3.973  1.00  0.25           C  
ATOM    107  O   TYR A   8      10.031  -9.467   5.067  1.00  0.34           O  
ATOM    108  CB  TYR A   8      11.101  -9.056   1.928  1.00  0.25           C  
ATOM    109  CG  TYR A   8      11.301 -10.266   1.002  1.00  0.22           C  
ATOM    110  CD1 TYR A   8      10.435 -10.460  -0.062  1.00  0.31           C  
ATOM    111  CD2 TYR A   8      12.328 -11.165   1.195  1.00  0.27           C  
ATOM    112  CE1 TYR A   8      10.596 -11.534  -0.911  1.00  0.36           C  
ATOM    113  CE2 TYR A   8      12.485 -12.237   0.343  1.00  0.31           C  
ATOM    114  CZ  TYR A   8      11.624 -12.428  -0.712  1.00  0.34           C  
ATOM    115  OH  TYR A   8      11.796 -13.511  -1.553  1.00  0.46           O  
ATOM    116  H   TYR A   8       9.828  -7.320   3.802  1.00  0.30           H  
ATOM    117  HA  TYR A   8       9.059  -9.625   2.104  1.00  0.30           H  
ATOM    118  HB2 TYR A   8      10.998  -8.198   1.306  1.00  0.31           H  
ATOM    119  HB3 TYR A   8      11.950  -8.941   2.582  1.00  0.34           H  
ATOM    120  HD1 TYR A   8       9.626  -9.763  -0.231  1.00  0.44           H  
ATOM    121  HD2 TYR A   8      13.017 -11.039   2.014  1.00  0.40           H  
ATOM    122  HE1 TYR A   8       9.913 -11.671  -1.735  1.00  0.48           H  
ATOM    123  HE2 TYR A   8      13.296 -12.929   0.506  1.00  0.42           H  
ATOM    124  HH  TYR A   8      11.903 -13.203  -2.455  1.00  0.94           H  
ATOM    125  N   LYS A   9      10.236 -11.274   3.772  1.00  0.23           N  
ATOM    126  CA  LYS A   9      10.459 -12.191   4.945  1.00  0.25           C  
ATOM    127  C   LYS A   9      11.820 -12.885   4.895  1.00  0.24           C  
ATOM    128  O   LYS A   9      12.378 -13.069   3.832  1.00  0.30           O  
ATOM    129  CB  LYS A   9       9.368 -13.273   4.965  1.00  0.30           C  
ATOM    130  CG  LYS A   9       7.973 -12.652   4.764  1.00  0.45           C  
ATOM    131  CD  LYS A   9       6.912 -13.767   4.890  1.00  0.53           C  
ATOM    132  CE  LYS A   9       5.566 -13.257   4.356  1.00  0.74           C  
ATOM    133  NZ  LYS A   9       5.651 -13.061   2.877  1.00  1.11           N  
ATOM    134  H   LYS A   9      10.244 -11.609   2.849  1.00  0.26           H  
ATOM    135  HA  LYS A   9      10.405 -11.623   5.863  1.00  0.28           H  
ATOM    136  HB2 LYS A   9       9.554 -13.984   4.173  1.00  0.37           H  
ATOM    137  HB3 LYS A   9       9.403 -13.795   5.910  1.00  0.40           H  
ATOM    138  HG2 LYS A   9       7.797 -11.892   5.512  1.00  0.59           H  
ATOM    139  HG3 LYS A   9       7.915 -12.197   3.787  1.00  0.63           H  
ATOM    140  HD2 LYS A   9       7.214 -14.640   4.328  1.00  0.73           H  
ATOM    141  HD3 LYS A   9       6.803 -14.048   5.927  1.00  0.56           H  
ATOM    142  HE2 LYS A   9       4.788 -13.976   4.567  1.00  0.83           H  
ATOM    143  HE3 LYS A   9       5.308 -12.315   4.821  1.00  0.80           H  
ATOM    144  HZ1 LYS A   9       6.594 -13.342   2.536  1.00  1.18           H  
ATOM    145  HZ2 LYS A   9       4.934 -13.654   2.409  1.00  1.32           H  
ATOM    146  HZ3 LYS A   9       5.480 -12.063   2.642  1.00  1.26           H  
ATOM    147  N   LEU A  10      12.308 -13.236   6.061  1.00  0.23           N  
ATOM    148  CA  LEU A  10      13.630 -13.935   6.192  1.00  0.24           C  
ATOM    149  C   LEU A  10      13.607 -15.009   7.291  1.00  0.23           C  
ATOM    150  O   LEU A  10      13.058 -14.781   8.347  1.00  0.35           O  
ATOM    151  CB  LEU A  10      14.666 -12.821   6.477  1.00  0.28           C  
ATOM    152  CG  LEU A  10      16.079 -13.210   7.022  1.00  0.35           C  
ATOM    153  CD1 LEU A  10      16.047 -13.589   8.519  1.00  0.44           C  
ATOM    154  CD2 LEU A  10      16.722 -14.347   6.212  1.00  0.35           C  
ATOM    155  H   LEU A  10      11.811 -13.030   6.882  1.00  0.29           H  
ATOM    156  HA  LEU A  10      13.859 -14.416   5.250  1.00  0.23           H  
ATOM    157  HB2 LEU A  10      14.809 -12.272   5.561  1.00  0.33           H  
ATOM    158  HB3 LEU A  10      14.218 -12.154   7.199  1.00  0.31           H  
ATOM    159  HG  LEU A  10      16.713 -12.342   6.928  1.00  0.45           H  
ATOM    160 HD11 LEU A  10      15.647 -12.770   9.099  1.00  0.56           H  
ATOM    161 HD12 LEU A  10      15.466 -14.473   8.721  1.00  0.47           H  
ATOM    162 HD13 LEU A  10      17.058 -13.770   8.846  1.00  0.55           H  
ATOM    163 HD21 LEU A  10      16.827 -14.039   5.186  1.00  0.43           H  
ATOM    164 HD22 LEU A  10      17.699 -14.576   6.610  1.00  0.45           H  
ATOM    165 HD23 LEU A  10      16.132 -15.243   6.238  1.00  0.36           H  
ATOM    166  N   VAL A  11      14.200 -16.145   7.021  1.00  0.20           N  
ATOM    167  CA  VAL A  11      14.260 -17.263   8.018  1.00  0.21           C  
ATOM    168  C   VAL A  11      15.751 -17.577   8.232  1.00  0.18           C  
ATOM    169  O   VAL A  11      16.574 -17.388   7.357  1.00  0.22           O  
ATOM    170  CB  VAL A  11      13.562 -18.526   7.472  1.00  0.24           C  
ATOM    171  CG1 VAL A  11      13.416 -19.591   8.588  1.00  0.32           C  
ATOM    172  CG2 VAL A  11      12.155 -18.174   6.962  1.00  0.36           C  
ATOM    173  H   VAL A  11      14.602 -16.263   6.142  1.00  0.27           H  
ATOM    174  HA  VAL A  11      13.827 -16.952   8.955  1.00  0.29           H  
ATOM    175  HB  VAL A  11      14.175 -18.940   6.690  1.00  0.29           H  
ATOM    176 HG11 VAL A  11      12.830 -19.204   9.410  1.00  0.44           H  
ATOM    177 HG12 VAL A  11      12.923 -20.467   8.195  1.00  0.41           H  
ATOM    178 HG13 VAL A  11      14.385 -19.887   8.959  1.00  0.38           H  
ATOM    179 HG21 VAL A  11      12.231 -17.433   6.186  1.00  0.44           H  
ATOM    180 HG22 VAL A  11      11.671 -19.052   6.563  1.00  0.44           H  
ATOM    181 HG23 VAL A  11      11.549 -17.774   7.760  1.00  0.44           H  
ATOM    182  N   ILE A  12      16.054 -18.063   9.403  1.00  0.19           N  
ATOM    183  CA  ILE A  12      17.466 -18.415   9.747  1.00  0.18           C  
ATOM    184  C   ILE A  12      17.486 -19.941   9.846  1.00  0.18           C  
ATOM    185  O   ILE A  12      16.495 -20.553  10.200  1.00  0.31           O  
ATOM    186  CB  ILE A  12      17.887 -17.893  11.146  1.00  0.23           C  
ATOM    187  CG1 ILE A  12      17.494 -16.435  11.418  1.00  0.30           C  
ATOM    188  CG2 ILE A  12      19.408 -18.096  11.395  1.00  0.25           C  
ATOM    189  CD1 ILE A  12      18.198 -15.442  10.488  1.00  0.36           C  
ATOM    190  H   ILE A  12      15.342 -18.193  10.057  1.00  0.26           H  
ATOM    191  HA  ILE A  12      18.133 -18.076   8.950  1.00  0.22           H  
ATOM    192  HB  ILE A  12      17.360 -18.480  11.884  1.00  0.30           H  
ATOM    193 HG12 ILE A  12      16.424 -16.349  11.317  1.00  0.41           H  
ATOM    194 HG13 ILE A  12      17.758 -16.221  12.443  1.00  0.35           H  
ATOM    195 HG21 ILE A  12      19.995 -17.573  10.658  1.00  0.32           H  
ATOM    196 HG22 ILE A  12      19.676 -17.723  12.372  1.00  0.30           H  
ATOM    197 HG23 ILE A  12      19.662 -19.144  11.353  1.00  0.31           H  
ATOM    198 HD11 ILE A  12      17.943 -15.650   9.461  1.00  0.38           H  
ATOM    199 HD12 ILE A  12      17.883 -14.439  10.734  1.00  0.46           H  
ATOM    200 HD13 ILE A  12      19.269 -15.501  10.611  1.00  0.41           H  
ATOM    201  N   ASN A  13      18.618 -20.501   9.531  1.00  0.21           N  
ATOM    202  CA  ASN A  13      18.776 -21.976   9.598  1.00  0.21           C  
ATOM    203  C   ASN A  13      19.976 -22.203  10.515  1.00  0.23           C  
ATOM    204  O   ASN A  13      20.966 -22.808  10.146  1.00  0.31           O  
ATOM    205  CB  ASN A  13      19.022 -22.518   8.169  1.00  0.23           C  
ATOM    206  CG  ASN A  13      17.798 -22.224   7.290  1.00  0.33           C  
ATOM    207  OD1 ASN A  13      17.461 -21.088   7.020  1.00  0.51           O  
ATOM    208  ND2 ASN A  13      17.103 -23.226   6.827  1.00  0.48           N  
ATOM    209  H   ASN A  13      19.369 -19.951   9.235  1.00  0.33           H  
ATOM    210  HA  ASN A  13      17.906 -22.410  10.076  1.00  0.26           H  
ATOM    211  HB2 ASN A  13      19.886 -22.044   7.727  1.00  0.36           H  
ATOM    212  HB3 ASN A  13      19.184 -23.586   8.196  1.00  0.32           H  
ATOM    213 HD21 ASN A  13      17.369 -24.145   7.042  1.00  0.60           H  
ATOM    214 HD22 ASN A  13      16.319 -23.061   6.265  1.00  0.61           H  
ATOM    215  N   GLY A  14      19.821 -21.686  11.709  1.00  0.24           N  
ATOM    216  CA  GLY A  14      20.892 -21.807  12.747  1.00  0.30           C  
ATOM    217  C   GLY A  14      20.631 -22.997  13.680  1.00  0.31           C  
ATOM    218  O   GLY A  14      19.776 -23.821  13.423  1.00  0.40           O  
ATOM    219  H   GLY A  14      18.992 -21.202  11.926  1.00  0.26           H  
ATOM    220  HA2 GLY A  14      21.855 -21.930  12.273  1.00  0.35           H  
ATOM    221  HA3 GLY A  14      20.903 -20.900  13.333  1.00  0.39           H  
ATOM    222  N   LYS A  15      21.394 -23.032  14.742  1.00  0.39           N  
ATOM    223  CA  LYS A  15      21.291 -24.121  15.768  1.00  0.45           C  
ATOM    224  C   LYS A  15      20.518 -23.599  16.987  1.00  0.48           C  
ATOM    225  O   LYS A  15      19.751 -24.320  17.594  1.00  0.63           O  
ATOM    226  CB  LYS A  15      22.720 -24.542  16.163  1.00  0.54           C  
ATOM    227  CG  LYS A  15      22.679 -25.661  17.227  1.00  0.66           C  
ATOM    228  CD  LYS A  15      24.117 -26.045  17.609  1.00  0.73           C  
ATOM    229  CE  LYS A  15      24.073 -27.141  18.687  1.00  0.85           C  
ATOM    230  NZ  LYS A  15      25.459 -27.516  19.082  1.00  0.96           N  
ATOM    231  H   LYS A  15      22.058 -22.324  14.874  1.00  0.50           H  
ATOM    232  HA  LYS A  15      20.761 -24.967  15.350  1.00  0.46           H  
ATOM    233  HB2 LYS A  15      23.238 -24.898  15.284  1.00  0.59           H  
ATOM    234  HB3 LYS A  15      23.254 -23.686  16.553  1.00  0.60           H  
ATOM    235  HG2 LYS A  15      22.158 -25.313  18.108  1.00  0.76           H  
ATOM    236  HG3 LYS A  15      22.159 -26.522  16.833  1.00  0.77           H  
ATOM    237  HD2 LYS A  15      24.644 -26.412  16.740  1.00  0.79           H  
ATOM    238  HD3 LYS A  15      24.641 -25.181  17.995  1.00  0.85           H  
ATOM    239  HE2 LYS A  15      23.549 -26.784  19.562  1.00  1.02           H  
ATOM    240  HE3 LYS A  15      23.571 -28.019  18.307  1.00  0.95           H  
ATOM    241  HZ1 LYS A  15      26.140 -26.949  18.537  1.00  1.04           H  
ATOM    242  HZ2 LYS A  15      25.591 -27.335  20.098  1.00  1.10           H  
ATOM    243  HZ3 LYS A  15      25.613 -28.526  18.887  1.00  1.02           H  
ATOM    244  N   THR A  16      20.759 -22.350  17.291  1.00  0.47           N  
ATOM    245  CA  THR A  16      20.092 -21.679  18.448  1.00  0.48           C  
ATOM    246  C   THR A  16      18.928 -20.853  17.904  1.00  0.28           C  
ATOM    247  O   THR A  16      17.878 -20.781  18.514  1.00  0.36           O  
ATOM    248  CB  THR A  16      21.116 -20.772  19.155  1.00  0.81           C  
ATOM    249  OG1 THR A  16      22.107 -21.675  19.636  1.00  1.10           O  
ATOM    250  CG2 THR A  16      20.535 -20.133  20.433  1.00  0.96           C  
ATOM    251  H   THR A  16      21.391 -21.842  16.745  1.00  0.56           H  
ATOM    252  HA  THR A  16      19.707 -22.422  19.129  1.00  0.57           H  
ATOM    253  HB  THR A  16      21.570 -20.051  18.487  1.00  0.88           H  
ATOM    254  HG1 THR A  16      22.940 -21.433  19.221  1.00  1.45           H  
ATOM    255 HG21 THR A  16      20.218 -20.900  21.125  1.00  1.04           H  
ATOM    256 HG22 THR A  16      21.285 -19.521  20.911  1.00  1.20           H  
ATOM    257 HG23 THR A  16      19.682 -19.507  20.197  1.00  0.88           H  
ATOM    258  N   LEU A  17      19.168 -20.259  16.764  1.00  0.38           N  
ATOM    259  CA  LEU A  17      18.137 -19.414  16.097  1.00  0.58           C  
ATOM    260  C   LEU A  17      17.743 -19.996  14.731  1.00  0.49           C  
ATOM    261  O   LEU A  17      18.343 -19.710  13.714  1.00  0.49           O  
ATOM    262  CB  LEU A  17      18.706 -17.981  15.944  1.00  0.95           C  
ATOM    263  CG  LEU A  17      17.633 -17.015  15.346  1.00  1.24           C  
ATOM    264  CD1 LEU A  17      16.410 -16.890  16.287  1.00  1.58           C  
ATOM    265  CD2 LEU A  17      18.258 -15.618  15.161  1.00  1.59           C  
ATOM    266  H   LEU A  17      20.045 -20.377  16.346  1.00  0.50           H  
ATOM    267  HA  LEU A  17      17.255 -19.387  16.720  1.00  0.70           H  
ATOM    268  HB2 LEU A  17      19.025 -17.616  16.909  1.00  1.09           H  
ATOM    269  HB3 LEU A  17      19.568 -18.007  15.293  1.00  1.01           H  
ATOM    270  HG  LEU A  17      17.300 -17.383  14.387  1.00  1.15           H  
ATOM    271 HD11 LEU A  17      16.716 -16.520  17.255  1.00  1.76           H  
ATOM    272 HD12 LEU A  17      15.692 -16.204  15.864  1.00  1.82           H  
ATOM    273 HD13 LEU A  17      15.925 -17.846  16.416  1.00  1.53           H  
ATOM    274 HD21 LEU A  17      18.599 -15.227  16.110  1.00  1.75           H  
ATOM    275 HD22 LEU A  17      19.099 -15.672  14.486  1.00  1.61           H  
ATOM    276 HD23 LEU A  17      17.525 -14.941  14.750  1.00  1.81           H  
ATOM    277  N   LYS A  18      16.730 -20.818  14.772  1.00  0.54           N  
ATOM    278  CA  LYS A  18      16.193 -21.481  13.544  1.00  0.50           C  
ATOM    279  C   LYS A  18      14.728 -20.993  13.554  1.00  0.57           C  
ATOM    280  O   LYS A  18      13.791 -21.762  13.647  1.00  0.72           O  
ATOM    281  CB  LYS A  18      16.311 -23.017  13.722  1.00  0.51           C  
ATOM    282  CG  LYS A  18      16.277 -23.747  12.353  1.00  0.54           C  
ATOM    283  CD  LYS A  18      14.996 -23.420  11.556  1.00  0.67           C  
ATOM    284  CE  LYS A  18      15.022 -24.154  10.214  1.00  0.85           C  
ATOM    285  NZ  LYS A  18      13.821 -23.766   9.418  1.00  1.21           N  
ATOM    286  H   LYS A  18      16.308 -21.007  15.637  1.00  0.65           H  
ATOM    287  HA  LYS A  18      16.697 -21.129  12.650  1.00  0.48           H  
ATOM    288  HB2 LYS A  18      17.249 -23.241  14.209  1.00  0.56           H  
ATOM    289  HB3 LYS A  18      15.515 -23.383  14.353  1.00  0.60           H  
ATOM    290  HG2 LYS A  18      17.148 -23.466  11.782  1.00  0.56           H  
ATOM    291  HG3 LYS A  18      16.321 -24.811  12.530  1.00  0.68           H  
ATOM    292  HD2 LYS A  18      14.127 -23.731  12.117  1.00  0.80           H  
ATOM    293  HD3 LYS A  18      14.928 -22.360  11.362  1.00  0.70           H  
ATOM    294  HE2 LYS A  18      15.909 -23.892   9.657  1.00  0.82           H  
ATOM    295  HE3 LYS A  18      15.003 -25.222  10.372  1.00  0.99           H  
ATOM    296  HZ1 LYS A  18      13.251 -23.086   9.961  1.00  1.26           H  
ATOM    297  HZ2 LYS A  18      14.122 -23.327   8.526  1.00  1.32           H  
ATOM    298  HZ3 LYS A  18      13.250 -24.610   9.213  1.00  1.40           H  
ATOM    299  N   GLY A  19      14.599 -19.693  13.460  1.00  0.51           N  
ATOM    300  CA  GLY A  19      13.255 -19.028  13.461  1.00  0.56           C  
ATOM    301  C   GLY A  19      13.138 -18.062  12.287  1.00  0.37           C  
ATOM    302  O   GLY A  19      13.988 -18.051  11.420  1.00  0.36           O  
ATOM    303  H   GLY A  19      15.408 -19.142  13.377  1.00  0.48           H  
ATOM    304  HA2 GLY A  19      12.472 -19.769  13.387  1.00  0.70           H  
ATOM    305  HA3 GLY A  19      13.143 -18.477  14.383  1.00  0.66           H  
ATOM    306  N   GLU A  20      12.085 -17.286  12.297  1.00  0.33           N  
ATOM    307  CA  GLU A  20      11.846 -16.290  11.211  1.00  0.29           C  
ATOM    308  C   GLU A  20      11.664 -14.871  11.744  1.00  0.20           C  
ATOM    309  O   GLU A  20      11.186 -14.640  12.838  1.00  0.33           O  
ATOM    310  CB  GLU A  20      10.585 -16.689  10.389  1.00  0.55           C  
ATOM    311  CG  GLU A  20       9.412 -17.178  11.282  1.00  0.90           C  
ATOM    312  CD  GLU A  20       9.692 -18.604  11.804  1.00  1.32           C  
ATOM    313  OE1 GLU A  20       9.862 -19.473  10.960  1.00  1.43           O  
ATOM    314  OE2 GLU A  20       9.721 -18.742  13.015  1.00  2.00           O  
ATOM    315  H   GLU A  20      11.438 -17.358  13.029  1.00  0.41           H  
ATOM    316  HA  GLU A  20      12.700 -16.279  10.551  1.00  0.37           H  
ATOM    317  HB2 GLU A  20      10.252 -15.840   9.808  1.00  1.14           H  
ATOM    318  HB3 GLU A  20      10.844 -17.472   9.694  1.00  0.73           H  
ATOM    319  HG2 GLU A  20       9.276 -16.514  12.120  1.00  1.45           H  
ATOM    320  HG3 GLU A  20       8.501 -17.198  10.708  1.00  1.00           H  
ATOM    321  N   THR A  21      12.079 -13.971  10.895  1.00  0.23           N  
ATOM    322  CA  THR A  21      12.026 -12.501  11.137  1.00  0.30           C  
ATOM    323  C   THR A  21      11.594 -11.908   9.789  1.00  0.28           C  
ATOM    324  O   THR A  21      11.506 -12.596   8.790  1.00  0.34           O  
ATOM    325  CB  THR A  21      13.427 -11.960  11.507  1.00  0.42           C  
ATOM    326  OG1 THR A  21      14.011 -12.941  12.356  1.00  0.61           O  
ATOM    327  CG2 THR A  21      13.329 -10.711  12.407  1.00  0.57           C  
ATOM    328  H   THR A  21      12.442 -14.274  10.044  1.00  0.33           H  
ATOM    329  HA  THR A  21      11.279 -12.265  11.882  1.00  0.38           H  
ATOM    330  HB  THR A  21      14.040 -11.779  10.638  1.00  0.48           H  
ATOM    331  HG1 THR A  21      14.682 -12.530  12.898  1.00  0.71           H  
ATOM    332 HG21 THR A  21      12.806 -10.947  13.322  1.00  0.67           H  
ATOM    333 HG22 THR A  21      14.319 -10.358  12.656  1.00  0.68           H  
ATOM    334 HG23 THR A  21      12.802  -9.919  11.899  1.00  0.64           H  
ATOM    335  N   THR A  22      11.336 -10.634   9.790  1.00  0.30           N  
ATOM    336  CA  THR A  22      10.913  -9.944   8.529  1.00  0.29           C  
ATOM    337  C   THR A  22      11.515  -8.531   8.531  1.00  0.29           C  
ATOM    338  O   THR A  22      11.954  -8.049   9.558  1.00  0.44           O  
ATOM    339  CB  THR A  22       9.362  -9.844   8.465  1.00  0.34           C  
ATOM    340  OG1 THR A  22       8.993  -9.117   9.632  1.00  0.44           O  
ATOM    341  CG2 THR A  22       8.673 -11.217   8.618  1.00  0.51           C  
ATOM    342  H   THR A  22      11.429 -10.140  10.629  1.00  0.40           H  
ATOM    343  HA  THR A  22      11.299 -10.501   7.675  1.00  0.29           H  
ATOM    344  HB  THR A  22       9.020  -9.317   7.587  1.00  0.39           H  
ATOM    345  HG1 THR A  22       8.415  -9.658  10.173  1.00  0.58           H  
ATOM    346 HG21 THR A  22       8.991 -11.886   7.833  1.00  0.62           H  
ATOM    347 HG22 THR A  22       8.914 -11.661   9.574  1.00  0.60           H  
ATOM    348 HG23 THR A  22       7.601 -11.095   8.558  1.00  0.57           H  
ATOM    349  N   THR A  23      11.521  -7.908   7.382  1.00  0.26           N  
ATOM    350  CA  THR A  23      12.079  -6.520   7.277  1.00  0.28           C  
ATOM    351  C   THR A  23      11.447  -5.849   6.061  1.00  0.21           C  
ATOM    352  O   THR A  23      10.736  -6.474   5.300  1.00  0.24           O  
ATOM    353  CB  THR A  23      13.645  -6.569   7.117  1.00  0.33           C  
ATOM    354  OG1 THR A  23      14.047  -5.265   7.529  1.00  0.42           O  
ATOM    355  CG2 THR A  23      14.146  -6.630   5.642  1.00  0.35           C  
ATOM    356  H   THR A  23      11.149  -8.360   6.596  1.00  0.33           H  
ATOM    357  HA  THR A  23      11.800  -5.954   8.154  1.00  0.37           H  
ATOM    358  HB  THR A  23      14.109  -7.307   7.755  1.00  0.41           H  
ATOM    359  HG1 THR A  23      14.316  -4.752   6.763  1.00  0.90           H  
ATOM    360 HG21 THR A  23      13.711  -7.470   5.129  1.00  0.43           H  
ATOM    361 HG22 THR A  23      13.876  -5.735   5.099  1.00  0.37           H  
ATOM    362 HG23 THR A  23      15.222  -6.725   5.625  1.00  0.50           H  
ATOM    363  N   LYS A  24      11.738  -4.586   5.916  1.00  0.23           N  
ATOM    364  CA  LYS A  24      11.189  -3.815   4.763  1.00  0.24           C  
ATOM    365  C   LYS A  24      12.382  -3.308   3.952  1.00  0.28           C  
ATOM    366  O   LYS A  24      13.467  -3.119   4.468  1.00  0.45           O  
ATOM    367  CB  LYS A  24      10.357  -2.627   5.276  1.00  0.31           C  
ATOM    368  CG  LYS A  24       9.177  -3.157   6.124  1.00  0.40           C  
ATOM    369  CD  LYS A  24       8.157  -2.040   6.481  1.00  0.54           C  
ATOM    370  CE  LYS A  24       8.781  -0.924   7.352  1.00  0.62           C  
ATOM    371  NZ  LYS A  24       9.701  -0.066   6.550  1.00  0.65           N  
ATOM    372  H   LYS A  24      12.322  -4.158   6.575  1.00  0.32           H  
ATOM    373  HA  LYS A  24      10.599  -4.475   4.134  1.00  0.28           H  
ATOM    374  HB2 LYS A  24      10.994  -1.997   5.877  1.00  0.41           H  
ATOM    375  HB3 LYS A  24       9.984  -2.054   4.440  1.00  0.41           H  
ATOM    376  HG2 LYS A  24       8.667  -3.933   5.575  1.00  0.52           H  
ATOM    377  HG3 LYS A  24       9.560  -3.592   7.036  1.00  0.53           H  
ATOM    378  HD2 LYS A  24       7.770  -1.606   5.569  1.00  0.64           H  
ATOM    379  HD3 LYS A  24       7.328  -2.483   7.016  1.00  0.67           H  
ATOM    380  HE2 LYS A  24       7.999  -0.298   7.758  1.00  0.79           H  
ATOM    381  HE3 LYS A  24       9.336  -1.357   8.172  1.00  0.70           H  
ATOM    382  HZ1 LYS A  24       9.719  -0.401   5.566  1.00  0.64           H  
ATOM    383  HZ2 LYS A  24       9.363   0.917   6.575  1.00  0.80           H  
ATOM    384  HZ3 LYS A  24      10.661  -0.112   6.948  1.00  0.69           H  
ATOM    385  N   ALA A  25      12.114  -3.110   2.692  1.00  0.30           N  
ATOM    386  CA  ALA A  25      13.145  -2.619   1.729  1.00  0.36           C  
ATOM    387  C   ALA A  25      12.441  -1.933   0.556  1.00  0.32           C  
ATOM    388  O   ALA A  25      11.260  -1.662   0.628  1.00  0.39           O  
ATOM    389  CB  ALA A  25      13.951  -3.829   1.261  1.00  0.47           C  
ATOM    390  H   ALA A  25      11.202  -3.289   2.389  1.00  0.37           H  
ATOM    391  HA  ALA A  25      13.784  -1.900   2.219  1.00  0.46           H  
ATOM    392  HB1 ALA A  25      14.408  -4.296   2.119  1.00  0.59           H  
ATOM    393  HB2 ALA A  25      13.307  -4.545   0.773  1.00  0.51           H  
ATOM    394  HB3 ALA A  25      14.726  -3.528   0.577  1.00  0.51           H  
ATOM    395  N   VAL A  26      13.177  -1.672  -0.494  1.00  0.35           N  
ATOM    396  CA  VAL A  26      12.591  -1.011  -1.696  1.00  0.40           C  
ATOM    397  C   VAL A  26      12.471  -2.128  -2.737  1.00  0.44           C  
ATOM    398  O   VAL A  26      11.377  -2.463  -3.150  1.00  0.57           O  
ATOM    399  CB  VAL A  26      13.552   0.113  -2.158  1.00  0.51           C  
ATOM    400  CG1 VAL A  26      13.043   0.753  -3.469  1.00  0.64           C  
ATOM    401  CG2 VAL A  26      13.631   1.199  -1.061  1.00  0.69           C  
ATOM    402  H   VAL A  26      14.128  -1.904  -0.513  1.00  0.41           H  
ATOM    403  HA  VAL A  26      11.610  -0.622  -1.476  1.00  0.49           H  
ATOM    404  HB  VAL A  26      14.539  -0.301  -2.312  1.00  0.54           H  
ATOM    405 HG11 VAL A  26      12.060   1.177  -3.327  1.00  0.70           H  
ATOM    406 HG12 VAL A  26      13.718   1.535  -3.784  1.00  0.78           H  
ATOM    407 HG13 VAL A  26      12.991   0.010  -4.253  1.00  0.71           H  
ATOM    408 HG21 VAL A  26      14.001   0.774  -0.140  1.00  0.73           H  
ATOM    409 HG22 VAL A  26      14.300   1.989  -1.370  1.00  0.79           H  
ATOM    410 HG23 VAL A  26      12.653   1.622  -0.881  1.00  0.78           H  
ATOM    411  N   ASP A  27      13.612  -2.651  -3.106  1.00  0.46           N  
ATOM    412  CA  ASP A  27      13.703  -3.757  -4.108  1.00  0.59           C  
ATOM    413  C   ASP A  27      14.486  -4.918  -3.460  1.00  0.50           C  
ATOM    414  O   ASP A  27      15.089  -4.756  -2.418  1.00  0.42           O  
ATOM    415  CB  ASP A  27      14.421  -3.171  -5.358  1.00  0.77           C  
ATOM    416  CG  ASP A  27      14.643  -4.221  -6.470  1.00  0.95           C  
ATOM    417  OD1 ASP A  27      15.542  -5.028  -6.292  1.00  0.85           O  
ATOM    418  OD2 ASP A  27      13.899  -4.156  -7.434  1.00  1.28           O  
ATOM    419  H   ASP A  27      14.440  -2.308  -2.714  1.00  0.46           H  
ATOM    420  HA  ASP A  27      12.713  -4.103  -4.367  1.00  0.71           H  
ATOM    421  HB2 ASP A  27      13.823  -2.362  -5.754  1.00  0.91           H  
ATOM    422  HB3 ASP A  27      15.378  -2.762  -5.069  1.00  0.73           H  
ATOM    423  N   ALA A  28      14.449  -6.068  -4.087  1.00  0.62           N  
ATOM    424  CA  ALA A  28      15.174  -7.275  -3.563  1.00  0.59           C  
ATOM    425  C   ALA A  28      16.618  -6.922  -3.153  1.00  0.49           C  
ATOM    426  O   ALA A  28      17.067  -7.242  -2.069  1.00  0.44           O  
ATOM    427  CB  ALA A  28      15.182  -8.347  -4.659  1.00  0.76           C  
ATOM    428  H   ALA A  28      13.936  -6.140  -4.918  1.00  0.80           H  
ATOM    429  HA  ALA A  28      14.649  -7.636  -2.689  1.00  0.61           H  
ATOM    430  HB1 ALA A  28      15.678  -7.973  -5.544  1.00  0.82           H  
ATOM    431  HB2 ALA A  28      15.697  -9.231  -4.314  1.00  0.76           H  
ATOM    432  HB3 ALA A  28      14.167  -8.615  -4.919  1.00  0.86           H  
ATOM    433  N   GLU A  29      17.292  -6.262  -4.061  1.00  0.56           N  
ATOM    434  CA  GLU A  29      18.711  -5.825  -3.851  1.00  0.55           C  
ATOM    435  C   GLU A  29      18.886  -5.092  -2.503  1.00  0.48           C  
ATOM    436  O   GLU A  29      19.879  -5.251  -1.819  1.00  0.68           O  
ATOM    437  CB  GLU A  29      19.094  -4.916  -5.044  1.00  0.71           C  
ATOM    438  CG  GLU A  29      18.236  -3.625  -5.051  1.00  0.76           C  
ATOM    439  CD  GLU A  29      18.345  -2.924  -6.415  1.00  0.96           C  
ATOM    440  OE1 GLU A  29      17.834  -3.502  -7.363  1.00  1.02           O  
ATOM    441  OE2 GLU A  29      18.931  -1.854  -6.437  1.00  1.16           O  
ATOM    442  H   GLU A  29      16.846  -6.041  -4.905  1.00  0.66           H  
ATOM    443  HA  GLU A  29      19.339  -6.704  -3.849  1.00  0.58           H  
ATOM    444  HB2 GLU A  29      20.140  -4.653  -4.977  1.00  0.82           H  
ATOM    445  HB3 GLU A  29      18.943  -5.464  -5.963  1.00  0.81           H  
ATOM    446  HG2 GLU A  29      17.201  -3.851  -4.854  1.00  0.78           H  
ATOM    447  HG3 GLU A  29      18.587  -2.950  -4.283  1.00  0.79           H  
ATOM    448  N   THR A  30      17.889  -4.309  -2.170  1.00  0.39           N  
ATOM    449  CA  THR A  30      17.894  -3.523  -0.897  1.00  0.39           C  
ATOM    450  C   THR A  30      17.635  -4.476   0.280  1.00  0.33           C  
ATOM    451  O   THR A  30      18.338  -4.450   1.272  1.00  0.42           O  
ATOM    452  CB  THR A  30      16.784  -2.448  -0.974  1.00  0.41           C  
ATOM    453  OG1 THR A  30      17.038  -1.701  -2.154  1.00  0.49           O  
ATOM    454  CG2 THR A  30      16.930  -1.413   0.155  1.00  0.58           C  
ATOM    455  H   THR A  30      17.119  -4.240  -2.770  1.00  0.48           H  
ATOM    456  HA  THR A  30      18.864  -3.060  -0.773  1.00  0.46           H  
ATOM    457  HB  THR A  30      15.791  -2.868  -1.028  1.00  0.43           H  
ATOM    458  HG1 THR A  30      17.816  -2.059  -2.589  1.00  0.60           H  
ATOM    459 HG21 THR A  30      17.887  -0.916   0.090  1.00  0.74           H  
ATOM    460 HG22 THR A  30      16.148  -0.672   0.077  1.00  0.69           H  
ATOM    461 HG23 THR A  30      16.855  -1.896   1.118  1.00  0.62           H  
ATOM    462  N   ALA A  31      16.614  -5.285   0.130  1.00  0.28           N  
ATOM    463  CA  ALA A  31      16.239  -6.277   1.191  1.00  0.29           C  
ATOM    464  C   ALA A  31      17.461  -7.034   1.682  1.00  0.28           C  
ATOM    465  O   ALA A  31      17.730  -7.075   2.864  1.00  0.34           O  
ATOM    466  CB  ALA A  31      15.230  -7.292   0.631  1.00  0.37           C  
ATOM    467  H   ALA A  31      16.094  -5.227  -0.697  1.00  0.30           H  
ATOM    468  HA  ALA A  31      15.849  -5.739   2.041  1.00  0.35           H  
ATOM    469  HB1 ALA A  31      14.340  -6.791   0.286  1.00  0.47           H  
ATOM    470  HB2 ALA A  31      15.665  -7.839  -0.193  1.00  0.37           H  
ATOM    471  HB3 ALA A  31      14.962  -8.003   1.401  1.00  0.47           H  
ATOM    472  N   GLU A  32      18.159  -7.614   0.740  1.00  0.28           N  
ATOM    473  CA  GLU A  32      19.385  -8.390   1.072  1.00  0.26           C  
ATOM    474  C   GLU A  32      20.287  -7.602   2.011  1.00  0.29           C  
ATOM    475  O   GLU A  32      20.751  -8.151   2.981  1.00  0.42           O  
ATOM    476  CB  GLU A  32      20.150  -8.725  -0.224  1.00  0.33           C  
ATOM    477  CG  GLU A  32      21.370  -9.623   0.122  1.00  0.42           C  
ATOM    478  CD  GLU A  32      22.102 -10.044  -1.166  1.00  0.60           C  
ATOM    479  OE1 GLU A  32      21.492 -10.786  -1.919  1.00  0.56           O  
ATOM    480  OE2 GLU A  32      23.229  -9.600  -1.322  1.00  1.02           O  
ATOM    481  H   GLU A  32      17.861  -7.524  -0.187  1.00  0.31           H  
ATOM    482  HA  GLU A  32      19.069  -9.270   1.615  1.00  0.28           H  
ATOM    483  HB2 GLU A  32      19.493  -9.225  -0.918  1.00  0.40           H  
ATOM    484  HB3 GLU A  32      20.497  -7.811  -0.684  1.00  0.47           H  
ATOM    485  HG2 GLU A  32      22.060  -9.085   0.757  1.00  0.61           H  
ATOM    486  HG3 GLU A  32      21.049 -10.513   0.642  1.00  0.44           H  
ATOM    487  N   LYS A  33      20.516  -6.349   1.718  1.00  0.29           N  
ATOM    488  CA  LYS A  33      21.395  -5.533   2.611  1.00  0.34           C  
ATOM    489  C   LYS A  33      20.792  -5.481   4.026  1.00  0.33           C  
ATOM    490  O   LYS A  33      21.457  -5.854   4.975  1.00  0.40           O  
ATOM    491  CB  LYS A  33      21.523  -4.114   1.984  1.00  0.43           C  
ATOM    492  CG  LYS A  33      22.658  -3.264   2.633  1.00  0.42           C  
ATOM    493  CD  LYS A  33      22.301  -2.800   4.068  1.00  0.60           C  
ATOM    494  CE  LYS A  33      23.422  -1.905   4.619  1.00  0.85           C  
ATOM    495  NZ  LYS A  33      23.084  -1.494   6.012  1.00  1.21           N  
ATOM    496  H   LYS A  33      20.113  -5.957   0.915  1.00  0.32           H  
ATOM    497  HA  LYS A  33      22.355  -6.026   2.680  1.00  0.40           H  
ATOM    498  HB2 LYS A  33      21.730  -4.220   0.929  1.00  0.60           H  
ATOM    499  HB3 LYS A  33      20.585  -3.587   2.085  1.00  0.51           H  
ATOM    500  HG2 LYS A  33      23.567  -3.846   2.661  1.00  0.64           H  
ATOM    501  HG3 LYS A  33      22.832  -2.398   2.013  1.00  0.61           H  
ATOM    502  HD2 LYS A  33      21.366  -2.258   4.059  1.00  0.95           H  
ATOM    503  HD3 LYS A  33      22.212  -3.640   4.735  1.00  0.86           H  
ATOM    504  HE2 LYS A  33      24.362  -2.441   4.631  1.00  1.08           H  
ATOM    505  HE3 LYS A  33      23.526  -1.018   4.013  1.00  0.96           H  
ATOM    506  HZ1 LYS A  33      22.167  -1.907   6.281  1.00  1.30           H  
ATOM    507  HZ2 LYS A  33      23.819  -1.832   6.665  1.00  1.49           H  
ATOM    508  HZ3 LYS A  33      23.025  -0.457   6.067  1.00  1.42           H  
ATOM    509  N   ALA A  34      19.565  -5.034   4.140  1.00  0.34           N  
ATOM    510  CA  ALA A  34      18.913  -4.955   5.493  1.00  0.37           C  
ATOM    511  C   ALA A  34      19.032  -6.281   6.248  1.00  0.36           C  
ATOM    512  O   ALA A  34      19.444  -6.320   7.392  1.00  0.48           O  
ATOM    513  CB  ALA A  34      17.437  -4.580   5.299  1.00  0.47           C  
ATOM    514  H   ALA A  34      19.076  -4.763   3.331  1.00  0.35           H  
ATOM    515  HA  ALA A  34      19.428  -4.216   6.093  1.00  0.38           H  
ATOM    516  HB1 ALA A  34      16.936  -5.321   4.694  1.00  0.50           H  
ATOM    517  HB2 ALA A  34      16.940  -4.515   6.257  1.00  0.56           H  
ATOM    518  HB3 ALA A  34      17.366  -3.622   4.806  1.00  0.54           H  
ATOM    519  N   PHE A  35      18.677  -7.342   5.573  1.00  0.33           N  
ATOM    520  CA  PHE A  35      18.749  -8.685   6.205  1.00  0.32           C  
ATOM    521  C   PHE A  35      20.204  -9.043   6.547  1.00  0.32           C  
ATOM    522  O   PHE A  35      20.468  -9.477   7.647  1.00  0.40           O  
ATOM    523  CB  PHE A  35      18.099  -9.676   5.209  1.00  0.34           C  
ATOM    524  CG  PHE A  35      16.555  -9.726   5.379  1.00  0.31           C  
ATOM    525  CD1 PHE A  35      15.944  -9.673   6.630  1.00  0.35           C  
ATOM    526  CD2 PHE A  35      15.745  -9.843   4.262  1.00  0.38           C  
ATOM    527  CE1 PHE A  35      14.571  -9.736   6.754  1.00  0.38           C  
ATOM    528  CE2 PHE A  35      14.370  -9.906   4.391  1.00  0.41           C  
ATOM    529  CZ  PHE A  35      13.779  -9.853   5.636  1.00  0.39           C  
ATOM    530  H   PHE A  35      18.368  -7.265   4.646  1.00  0.36           H  
ATOM    531  HA  PHE A  35      18.205  -8.639   7.133  1.00  0.36           H  
ATOM    532  HB2 PHE A  35      18.326  -9.371   4.198  1.00  0.35           H  
ATOM    533  HB3 PHE A  35      18.492 -10.663   5.354  1.00  0.44           H  
ATOM    534  HD1 PHE A  35      16.535  -9.588   7.528  1.00  0.45           H  
ATOM    535  HD2 PHE A  35      16.189  -9.886   3.278  1.00  0.48           H  
ATOM    536  HE1 PHE A  35      14.116  -9.695   7.733  1.00  0.48           H  
ATOM    537  HE2 PHE A  35      13.754  -9.992   3.513  1.00  0.54           H  
ATOM    538  HZ  PHE A  35      12.704  -9.904   5.738  1.00  0.45           H  
ATOM    539  N   LYS A  36      21.114  -8.862   5.624  1.00  0.31           N  
ATOM    540  CA  LYS A  36      22.556  -9.177   5.868  1.00  0.30           C  
ATOM    541  C   LYS A  36      23.000  -8.507   7.169  1.00  0.30           C  
ATOM    542  O   LYS A  36      23.529  -9.169   8.037  1.00  0.36           O  
ATOM    543  CB  LYS A  36      23.385  -8.656   4.662  1.00  0.38           C  
ATOM    544  CG  LYS A  36      24.913  -8.829   4.877  1.00  0.37           C  
ATOM    545  CD  LYS A  36      25.295 -10.318   5.020  1.00  0.40           C  
ATOM    546  CE  LYS A  36      26.822 -10.430   5.168  1.00  0.47           C  
ATOM    547  NZ  LYS A  36      27.216 -11.861   5.291  1.00  0.60           N  
ATOM    548  H   LYS A  36      20.865  -8.515   4.752  1.00  0.37           H  
ATOM    549  HA  LYS A  36      22.651 -10.246   5.992  1.00  0.34           H  
ATOM    550  HB2 LYS A  36      23.088  -9.192   3.773  1.00  0.43           H  
ATOM    551  HB3 LYS A  36      23.173  -7.608   4.506  1.00  0.47           H  
ATOM    552  HG2 LYS A  36      25.428  -8.408   4.025  1.00  0.48           H  
ATOM    553  HG3 LYS A  36      25.223  -8.286   5.758  1.00  0.43           H  
ATOM    554  HD2 LYS A  36      24.823 -10.738   5.896  1.00  0.55           H  
ATOM    555  HD3 LYS A  36      24.969 -10.868   4.148  1.00  0.54           H  
ATOM    556  HE2 LYS A  36      27.316 -10.011   4.302  1.00  0.72           H  
ATOM    557  HE3 LYS A  36      27.153  -9.905   6.051  1.00  0.68           H  
ATOM    558  HZ1 LYS A  36      26.368 -12.458   5.252  1.00  0.78           H  
ATOM    559  HZ2 LYS A  36      27.854 -12.120   4.512  1.00  0.74           H  
ATOM    560  HZ3 LYS A  36      27.703 -12.017   6.196  1.00  0.74           H  
ATOM    561  N   GLN A  37      22.769  -7.217   7.251  1.00  0.30           N  
ATOM    562  CA  GLN A  37      23.140  -6.425   8.465  1.00  0.33           C  
ATOM    563  C   GLN A  37      22.619  -7.183   9.695  1.00  0.26           C  
ATOM    564  O   GLN A  37      23.380  -7.540  10.570  1.00  0.32           O  
ATOM    565  CB  GLN A  37      22.495  -5.031   8.342  1.00  0.44           C  
ATOM    566  CG  GLN A  37      22.923  -4.136   9.530  1.00  0.63           C  
ATOM    567  CD  GLN A  37      22.327  -2.721   9.405  1.00  0.85           C  
ATOM    568  OE1 GLN A  37      22.579  -1.862  10.226  1.00  1.10           O  
ATOM    569  NE2 GLN A  37      21.537  -2.418   8.409  1.00  1.01           N  
ATOM    570  H   GLN A  37      22.340  -6.765   6.498  1.00  0.34           H  
ATOM    571  HA  GLN A  37      24.217  -6.350   8.518  1.00  0.43           H  
ATOM    572  HB2 GLN A  37      22.810  -4.576   7.414  1.00  0.55           H  
ATOM    573  HB3 GLN A  37      21.419  -5.124   8.329  1.00  0.53           H  
ATOM    574  HG2 GLN A  37      22.580  -4.566  10.461  1.00  0.71           H  
ATOM    575  HG3 GLN A  37      23.999  -4.052   9.564  1.00  0.76           H  
ATOM    576 HE21 GLN A  37      21.319  -3.094   7.733  1.00  1.05           H  
ATOM    577 HE22 GLN A  37      21.164  -1.515   8.341  1.00  1.23           H  
ATOM    578  N   TYR A  38      21.327  -7.402   9.713  1.00  0.25           N  
ATOM    579  CA  TYR A  38      20.681  -8.140  10.852  1.00  0.25           C  
ATOM    580  C   TYR A  38      21.407  -9.472  11.170  1.00  0.25           C  
ATOM    581  O   TYR A  38      21.772  -9.733  12.300  1.00  0.34           O  
ATOM    582  CB  TYR A  38      19.204  -8.379  10.453  1.00  0.34           C  
ATOM    583  CG  TYR A  38      18.462  -9.293  11.447  1.00  0.41           C  
ATOM    584  CD1 TYR A  38      18.316  -8.938  12.775  1.00  0.65           C  
ATOM    585  CD2 TYR A  38      17.923 -10.491  11.009  1.00  0.49           C  
ATOM    586  CE1 TYR A  38      17.641  -9.768  13.649  1.00  0.88           C  
ATOM    587  CE2 TYR A  38      17.249 -11.318  11.884  1.00  0.69           C  
ATOM    588  CZ  TYR A  38      17.103 -10.961  13.208  1.00  0.87           C  
ATOM    589  OH  TYR A  38      16.424 -11.786  14.081  1.00  1.14           O  
ATOM    590  H   TYR A  38      20.776  -7.074   8.966  1.00  0.30           H  
ATOM    591  HA  TYR A  38      20.732  -7.516  11.736  1.00  0.26           H  
ATOM    592  HB2 TYR A  38      18.690  -7.430  10.422  1.00  0.52           H  
ATOM    593  HB3 TYR A  38      19.148  -8.817   9.469  1.00  0.43           H  
ATOM    594  HD1 TYR A  38      18.731  -8.007  13.134  1.00  0.74           H  
ATOM    595  HD2 TYR A  38      18.029 -10.783   9.973  1.00  0.57           H  
ATOM    596  HE1 TYR A  38      17.533  -9.480  14.686  1.00  1.12           H  
ATOM    597  HE2 TYR A  38      16.834 -12.251  11.529  1.00  0.82           H  
ATOM    598  HH  TYR A  38      15.715 -12.196  13.590  1.00  1.06           H  
ATOM    599  N   ALA A  39      21.608 -10.280  10.162  1.00  0.30           N  
ATOM    600  CA  ALA A  39      22.299 -11.597  10.371  1.00  0.35           C  
ATOM    601  C   ALA A  39      23.792 -11.444  10.669  1.00  0.35           C  
ATOM    602  O   ALA A  39      24.395 -12.364  11.177  1.00  0.65           O  
ATOM    603  CB  ALA A  39      22.130 -12.460   9.128  1.00  0.42           C  
ATOM    604  H   ALA A  39      21.301 -10.016   9.271  1.00  0.38           H  
ATOM    605  HA  ALA A  39      21.839 -12.090  11.218  1.00  0.40           H  
ATOM    606  HB1 ALA A  39      21.080 -12.627   8.941  1.00  0.47           H  
ATOM    607  HB2 ALA A  39      22.575 -11.966   8.279  1.00  0.42           H  
ATOM    608  HB3 ALA A  39      22.613 -13.415   9.269  1.00  0.53           H  
ATOM    609  N   ASN A  40      24.358 -10.308  10.351  1.00  0.38           N  
ATOM    610  CA  ASN A  40      25.813 -10.086  10.617  1.00  0.41           C  
ATOM    611  C   ASN A  40      25.872  -9.812  12.123  1.00  0.44           C  
ATOM    612  O   ASN A  40      26.632 -10.440  12.835  1.00  0.53           O  
ATOM    613  CB  ASN A  40      26.289  -8.871   9.793  1.00  0.52           C  
ATOM    614  CG  ASN A  40      27.788  -8.640  10.023  1.00  0.63           C  
ATOM    615  OD1 ASN A  40      28.220  -8.305  11.108  1.00  0.81           O  
ATOM    616  ND2 ASN A  40      28.616  -8.809   9.028  1.00  0.78           N  
ATOM    617  H   ASN A  40      23.824  -9.604   9.935  1.00  0.62           H  
ATOM    618  HA  ASN A  40      26.373 -10.981  10.382  1.00  0.43           H  
ATOM    619  HB2 ASN A  40      26.121  -9.050   8.742  1.00  0.62           H  
ATOM    620  HB3 ASN A  40      25.757  -7.978  10.084  1.00  0.61           H  
ATOM    621 HD21 ASN A  40      28.276  -9.081   8.151  1.00  0.89           H  
ATOM    622 HD22 ASN A  40      29.576  -8.665   9.161  1.00  0.89           H  
ATOM    623  N   ASP A  41      25.056  -8.869  12.532  1.00  0.41           N  
ATOM    624  CA  ASP A  41      24.933  -8.443  13.961  1.00  0.50           C  
ATOM    625  C   ASP A  41      24.941  -9.703  14.838  1.00  0.56           C  
ATOM    626  O   ASP A  41      25.705  -9.827  15.776  1.00  0.78           O  
ATOM    627  CB  ASP A  41      23.621  -7.658  14.090  1.00  0.49           C  
ATOM    628  CG  ASP A  41      23.393  -7.154  15.528  1.00  0.65           C  
ATOM    629  OD1 ASP A  41      23.114  -7.995  16.367  1.00  0.74           O  
ATOM    630  OD2 ASP A  41      23.512  -5.953  15.707  1.00  0.75           O  
ATOM    631  H   ASP A  41      24.498  -8.422  11.867  1.00  0.38           H  
ATOM    632  HA  ASP A  41      25.763  -7.807  14.219  1.00  0.61           H  
ATOM    633  HB2 ASP A  41      23.663  -6.824  13.411  1.00  0.54           H  
ATOM    634  HB3 ASP A  41      22.787  -8.273  13.801  1.00  0.47           H  
ATOM    635  N   ASN A  42      24.057 -10.593  14.462  1.00  0.46           N  
ATOM    636  CA  ASN A  42      23.906 -11.896  15.180  1.00  0.57           C  
ATOM    637  C   ASN A  42      25.186 -12.747  14.987  1.00  0.62           C  
ATOM    638  O   ASN A  42      25.804 -13.131  15.961  1.00  0.73           O  
ATOM    639  CB  ASN A  42      22.669 -12.602  14.604  1.00  0.60           C  
ATOM    640  CG  ASN A  42      22.347 -13.859  15.425  1.00  0.79           C  
ATOM    641  OD1 ASN A  42      22.140 -13.802  16.621  1.00  0.85           O  
ATOM    642  ND2 ASN A  42      22.292 -15.013  14.824  1.00  1.13           N  
ATOM    643  H   ASN A  42      23.481 -10.378  13.697  1.00  0.42           H  
ATOM    644  HA  ASN A  42      23.754 -11.701  16.230  1.00  0.66           H  
ATOM    645  HB2 ASN A  42      21.827 -11.930  14.655  1.00  0.58           H  
ATOM    646  HB3 ASN A  42      22.835 -12.884  13.574  1.00  0.58           H  
ATOM    647 HD21 ASN A  42      22.453 -15.063  13.859  1.00  1.31           H  
ATOM    648 HD22 ASN A  42      22.091 -15.824  15.332  1.00  1.29           H  
ATOM    649  N   GLY A  43      25.542 -13.013  13.750  1.00  0.59           N  
ATOM    650  CA  GLY A  43      26.767 -13.822  13.428  1.00  0.62           C  
ATOM    651  C   GLY A  43      26.503 -15.084  12.585  1.00  0.60           C  
ATOM    652  O   GLY A  43      26.992 -16.147  12.919  1.00  0.63           O  
ATOM    653  H   GLY A  43      25.005 -12.682  13.005  1.00  0.57           H  
ATOM    654  HA2 GLY A  43      27.449 -13.190  12.878  1.00  0.66           H  
ATOM    655  HA3 GLY A  43      27.253 -14.120  14.344  1.00  0.64           H  
ATOM    656  N   VAL A  44      25.745 -14.936  11.525  1.00  0.60           N  
ATOM    657  CA  VAL A  44      25.422 -16.098  10.622  1.00  0.59           C  
ATOM    658  C   VAL A  44      25.753 -15.734   9.167  1.00  0.58           C  
ATOM    659  O   VAL A  44      25.265 -14.733   8.673  1.00  0.78           O  
ATOM    660  CB  VAL A  44      23.921 -16.445  10.672  1.00  0.64           C  
ATOM    661  CG1 VAL A  44      23.720 -17.892  10.178  1.00  0.63           C  
ATOM    662  CG2 VAL A  44      23.407 -16.372  12.124  1.00  0.76           C  
ATOM    663  H   VAL A  44      25.377 -14.052  11.329  1.00  0.63           H  
ATOM    664  HA  VAL A  44      26.017 -16.954  10.908  1.00  0.59           H  
ATOM    665  HB  VAL A  44      23.389 -15.773  10.012  1.00  0.71           H  
ATOM    666 HG11 VAL A  44      24.099 -18.007   9.173  1.00  0.70           H  
ATOM    667 HG12 VAL A  44      24.243 -18.574  10.829  1.00  0.68           H  
ATOM    668 HG13 VAL A  44      22.669 -18.145  10.184  1.00  0.73           H  
ATOM    669 HG21 VAL A  44      23.948 -17.062  12.755  1.00  0.81           H  
ATOM    670 HG22 VAL A  44      23.549 -15.371  12.501  1.00  0.85           H  
ATOM    671 HG23 VAL A  44      22.354 -16.611  12.163  1.00  0.82           H  
ATOM    672  N   ASP A  45      26.561 -16.537   8.523  1.00  0.42           N  
ATOM    673  CA  ASP A  45      26.918 -16.242   7.102  1.00  0.41           C  
ATOM    674  C   ASP A  45      27.427 -17.492   6.332  1.00  0.41           C  
ATOM    675  O   ASP A  45      28.621 -17.699   6.227  1.00  0.55           O  
ATOM    676  CB  ASP A  45      28.002 -15.116   7.091  1.00  0.41           C  
ATOM    677  CG  ASP A  45      28.320 -14.595   5.666  1.00  0.40           C  
ATOM    678  OD1 ASP A  45      27.628 -14.961   4.727  1.00  0.50           O  
ATOM    679  OD2 ASP A  45      29.268 -13.829   5.601  1.00  0.45           O  
ATOM    680  H   ASP A  45      26.929 -17.322   8.973  1.00  0.43           H  
ATOM    681  HA  ASP A  45      26.008 -15.893   6.631  1.00  0.46           H  
ATOM    682  HB2 ASP A  45      27.657 -14.280   7.683  1.00  0.51           H  
ATOM    683  HB3 ASP A  45      28.914 -15.489   7.536  1.00  0.51           H  
ATOM    684  N   GLY A  46      26.517 -18.287   5.823  1.00  0.40           N  
ATOM    685  CA  GLY A  46      26.889 -19.527   5.053  1.00  0.43           C  
ATOM    686  C   GLY A  46      26.223 -19.477   3.669  1.00  0.41           C  
ATOM    687  O   GLY A  46      26.860 -19.155   2.685  1.00  0.51           O  
ATOM    688  H   GLY A  46      25.570 -18.066   5.946  1.00  0.45           H  
ATOM    689  HA2 GLY A  46      27.960 -19.586   4.928  1.00  0.53           H  
ATOM    690  HA3 GLY A  46      26.542 -20.399   5.588  1.00  0.46           H  
ATOM    691  N   VAL A  47      24.953 -19.798   3.650  1.00  0.35           N  
ATOM    692  CA  VAL A  47      24.141 -19.797   2.388  1.00  0.37           C  
ATOM    693  C   VAL A  47      23.132 -18.706   2.742  1.00  0.32           C  
ATOM    694  O   VAL A  47      22.031 -18.943   3.200  1.00  0.40           O  
ATOM    695  CB  VAL A  47      23.444 -21.153   2.184  1.00  0.41           C  
ATOM    696  CG1 VAL A  47      22.737 -21.160   0.810  1.00  0.54           C  
ATOM    697  CG2 VAL A  47      24.484 -22.295   2.214  1.00  0.56           C  
ATOM    698  H   VAL A  47      24.512 -20.052   4.487  1.00  0.34           H  
ATOM    699  HA  VAL A  47      24.741 -19.497   1.539  1.00  0.44           H  
ATOM    700  HB  VAL A  47      22.710 -21.271   2.960  1.00  0.38           H  
ATOM    701 HG11 VAL A  47      23.453 -21.009   0.014  1.00  0.68           H  
ATOM    702 HG12 VAL A  47      22.240 -22.106   0.653  1.00  0.65           H  
ATOM    703 HG13 VAL A  47      21.999 -20.373   0.764  1.00  0.55           H  
ATOM    704 HG21 VAL A  47      25.216 -22.157   1.431  1.00  0.69           H  
ATOM    705 HG22 VAL A  47      24.994 -22.318   3.165  1.00  0.57           H  
ATOM    706 HG23 VAL A  47      23.993 -23.246   2.065  1.00  0.62           H  
ATOM    707  N   TRP A  48      23.619 -17.529   2.488  1.00  0.26           N  
ATOM    708  CA  TRP A  48      22.887 -16.255   2.741  1.00  0.22           C  
ATOM    709  C   TRP A  48      22.397 -15.632   1.433  1.00  0.24           C  
ATOM    710  O   TRP A  48      23.033 -14.782   0.839  1.00  0.33           O  
ATOM    711  CB  TRP A  48      23.853 -15.394   3.443  1.00  0.21           C  
ATOM    712  CG  TRP A  48      23.267 -14.365   4.414  1.00  0.21           C  
ATOM    713  CD1 TRP A  48      24.116 -13.666   5.188  1.00  0.29           C  
ATOM    714  CD2 TRP A  48      21.989 -13.994   4.691  1.00  0.22           C  
ATOM    715  NE1 TRP A  48      23.328 -12.900   5.904  1.00  0.33           N  
ATOM    716  CE2 TRP A  48      22.034 -13.026   5.678  1.00  0.29           C  
ATOM    717  CE3 TRP A  48      20.747 -14.379   4.220  1.00  0.23           C  
ATOM    718  CZ2 TRP A  48      20.883 -12.463   6.176  1.00  0.32           C  
ATOM    719  CZ3 TRP A  48      19.600 -13.818   4.720  1.00  0.26           C  
ATOM    720  CH2 TRP A  48      19.664 -12.862   5.698  1.00  0.28           C  
ATOM    721  H   TRP A  48      24.519 -17.502   2.109  1.00  0.29           H  
ATOM    722  HA  TRP A  48      22.096 -16.425   3.438  1.00  0.24           H  
ATOM    723  HB2 TRP A  48      24.460 -16.068   4.013  1.00  0.27           H  
ATOM    724  HB3 TRP A  48      24.468 -14.888   2.718  1.00  0.24           H  
ATOM    725  HD1 TRP A  48      25.182 -13.766   5.186  1.00  0.34           H  
ATOM    726  HE1 TRP A  48      23.679 -12.271   6.569  1.00  0.42           H  
ATOM    727  HE3 TRP A  48      20.650 -15.128   3.461  1.00  0.28           H  
ATOM    728  HZ2 TRP A  48      20.938 -11.710   6.942  1.00  0.41           H  
ATOM    729  HZ3 TRP A  48      18.647 -14.138   4.342  1.00  0.33           H  
ATOM    730  HH2 TRP A  48      18.759 -12.432   6.094  1.00  0.34           H  
ATOM    731  N   THR A  49      21.254 -16.107   1.035  1.00  0.23           N  
ATOM    732  CA  THR A  49      20.625 -15.618  -0.230  1.00  0.24           C  
ATOM    733  C   THR A  49      19.105 -15.653  -0.098  1.00  0.25           C  
ATOM    734  O   THR A  49      18.606 -15.834   0.990  1.00  0.34           O  
ATOM    735  CB  THR A  49      21.047 -16.498  -1.424  1.00  0.27           C  
ATOM    736  OG1 THR A  49      22.368 -16.957  -1.156  1.00  0.33           O  
ATOM    737  CG2 THR A  49      21.241 -15.551  -2.614  1.00  0.32           C  
ATOM    738  H   THR A  49      20.818 -16.768   1.603  1.00  0.25           H  
ATOM    739  HA  THR A  49      20.913 -14.587  -0.381  1.00  0.25           H  
ATOM    740  HB  THR A  49      20.374 -17.316  -1.637  1.00  0.35           H  
ATOM    741  HG1 THR A  49      22.957 -16.666  -1.856  1.00  0.44           H  
ATOM    742 HG21 THR A  49      20.328 -15.017  -2.824  1.00  0.39           H  
ATOM    743 HG22 THR A  49      22.006 -14.828  -2.369  1.00  0.36           H  
ATOM    744 HG23 THR A  49      21.537 -16.111  -3.483  1.00  0.36           H  
ATOM    745  N   TYR A  50      18.397 -15.494  -1.188  1.00  0.26           N  
ATOM    746  CA  TYR A  50      16.908 -15.504  -1.140  1.00  0.30           C  
ATOM    747  C   TYR A  50      16.195 -16.682  -1.825  1.00  0.29           C  
ATOM    748  O   TYR A  50      16.785 -17.475  -2.533  1.00  0.38           O  
ATOM    749  CB  TYR A  50      16.499 -14.120  -1.721  1.00  0.44           C  
ATOM    750  CG  TYR A  50      15.760 -14.160  -3.070  1.00  0.49           C  
ATOM    751  CD1 TYR A  50      16.344 -14.713  -4.194  1.00  0.55           C  
ATOM    752  CD2 TYR A  50      14.493 -13.622  -3.168  1.00  0.76           C  
ATOM    753  CE1 TYR A  50      15.669 -14.721  -5.399  1.00  0.68           C  
ATOM    754  CE2 TYR A  50      13.818 -13.628  -4.368  1.00  0.95           C  
ATOM    755  CZ  TYR A  50      14.400 -14.179  -5.495  1.00  0.85           C  
ATOM    756  OH  TYR A  50      13.738 -14.182  -6.706  1.00  1.10           O  
ATOM    757  H   TYR A  50      18.836 -15.364  -2.048  1.00  0.33           H  
ATOM    758  HA  TYR A  50      16.606 -15.518  -0.107  1.00  0.43           H  
ATOM    759  HB2 TYR A  50      15.868 -13.644  -0.996  1.00  0.58           H  
ATOM    760  HB3 TYR A  50      17.372 -13.498  -1.845  1.00  0.54           H  
ATOM    761  HD1 TYR A  50      17.336 -15.140  -4.129  1.00  0.69           H  
ATOM    762  HD2 TYR A  50      14.036 -13.190  -2.290  1.00  0.91           H  
ATOM    763  HE1 TYR A  50      16.136 -15.155  -6.272  1.00  0.79           H  
ATOM    764  HE2 TYR A  50      12.825 -13.201  -4.425  1.00  1.24           H  
ATOM    765  HH  TYR A  50      12.872 -13.779  -6.591  1.00  1.55           H  
ATOM    766  N   ASP A  51      14.916 -16.714  -1.550  1.00  0.29           N  
ATOM    767  CA  ASP A  51      13.960 -17.736  -2.062  1.00  0.38           C  
ATOM    768  C   ASP A  51      12.859 -17.044  -2.850  1.00  0.40           C  
ATOM    769  O   ASP A  51      12.421 -15.962  -2.510  1.00  0.47           O  
ATOM    770  CB  ASP A  51      13.391 -18.480  -0.851  1.00  0.46           C  
ATOM    771  CG  ASP A  51      12.246 -19.407  -1.281  1.00  0.68           C  
ATOM    772  OD1 ASP A  51      12.526 -20.322  -2.038  1.00  0.86           O  
ATOM    773  OD2 ASP A  51      11.148 -19.142  -0.828  1.00  0.83           O  
ATOM    774  H   ASP A  51      14.536 -16.026  -0.971  1.00  0.28           H  
ATOM    775  HA  ASP A  51      14.427 -18.454  -2.709  1.00  0.47           H  
ATOM    776  HB2 ASP A  51      14.165 -19.076  -0.390  1.00  0.57           H  
ATOM    777  HB3 ASP A  51      13.028 -17.769  -0.129  1.00  0.45           H  
ATOM    778  N   ASP A  52      12.453 -17.725  -3.885  1.00  0.48           N  
ATOM    779  CA  ASP A  52      11.380 -17.215  -4.780  1.00  0.59           C  
ATOM    780  C   ASP A  52      10.237 -18.225  -4.822  1.00  0.72           C  
ATOM    781  O   ASP A  52       9.463 -18.263  -5.758  1.00  0.94           O  
ATOM    782  CB  ASP A  52      12.003 -16.995  -6.172  1.00  0.68           C  
ATOM    783  CG  ASP A  52      12.749 -18.261  -6.643  1.00  0.78           C  
ATOM    784  OD1 ASP A  52      12.072 -19.241  -6.912  1.00  0.94           O  
ATOM    785  OD2 ASP A  52      13.965 -18.173  -6.701  1.00  0.82           O  
ATOM    786  H   ASP A  52      12.862 -18.594  -4.079  1.00  0.54           H  
ATOM    787  HA  ASP A  52      10.991 -16.289  -4.378  1.00  0.55           H  
ATOM    788  HB2 ASP A  52      11.240 -16.749  -6.895  1.00  0.90           H  
ATOM    789  HB3 ASP A  52      12.699 -16.175  -6.117  1.00  0.66           H  
ATOM    790  N   ALA A  53      10.176 -19.014  -3.780  1.00  0.69           N  
ATOM    791  CA  ALA A  53       9.100 -20.052  -3.690  1.00  0.82           C  
ATOM    792  C   ALA A  53       7.976 -19.470  -2.825  1.00  0.67           C  
ATOM    793  O   ALA A  53       6.831 -19.453  -3.231  1.00  0.76           O  
ATOM    794  CB  ALA A  53       9.667 -21.323  -3.042  1.00  0.97           C  
ATOM    795  H   ALA A  53      10.857 -18.915  -3.072  1.00  0.63           H  
ATOM    796  HA  ALA A  53       8.715 -20.276  -4.675  1.00  0.99           H  
ATOM    797  HB1 ALA A  53      10.489 -21.698  -3.635  1.00  1.12           H  
ATOM    798  HB2 ALA A  53      10.017 -21.121  -2.043  1.00  0.92           H  
ATOM    799  HB3 ALA A  53       8.900 -22.083  -2.994  1.00  1.07           H  
ATOM    800  N   THR A  54       8.352 -19.009  -1.659  1.00  0.56           N  
ATOM    801  CA  THR A  54       7.388 -18.405  -0.696  1.00  0.47           C  
ATOM    802  C   THR A  54       7.819 -16.960  -0.390  1.00  0.41           C  
ATOM    803  O   THR A  54       7.549 -16.442   0.676  1.00  0.49           O  
ATOM    804  CB  THR A  54       7.376 -19.246   0.599  1.00  0.59           C  
ATOM    805  OG1 THR A  54       8.708 -19.241   1.101  1.00  0.68           O  
ATOM    806  CG2 THR A  54       7.071 -20.726   0.296  1.00  0.81           C  
ATOM    807  H   THR A  54       9.288 -19.059  -1.403  1.00  0.65           H  
ATOM    808  HA  THR A  54       6.398 -18.383  -1.129  1.00  0.52           H  
ATOM    809  HB  THR A  54       6.702 -18.844   1.342  1.00  0.66           H  
ATOM    810  HG1 THR A  54       9.347 -19.111   0.397  1.00  0.73           H  
ATOM    811 HG21 THR A  54       6.104 -20.809  -0.178  1.00  0.90           H  
ATOM    812 HG22 THR A  54       7.817 -21.145  -0.364  1.00  0.92           H  
ATOM    813 HG23 THR A  54       7.057 -21.297   1.213  1.00  0.95           H  
ATOM    814  N   LYS A  55       8.472 -16.363  -1.361  1.00  0.40           N  
ATOM    815  CA  LYS A  55       8.976 -14.956  -1.267  1.00  0.38           C  
ATOM    816  C   LYS A  55       9.543 -14.670   0.130  1.00  0.30           C  
ATOM    817  O   LYS A  55       9.088 -13.820   0.873  1.00  0.42           O  
ATOM    818  CB  LYS A  55       7.794 -13.992  -1.615  1.00  0.45           C  
ATOM    819  CG  LYS A  55       7.411 -14.146  -3.118  1.00  0.65           C  
ATOM    820  CD  LYS A  55       6.584 -15.442  -3.411  1.00  0.69           C  
ATOM    821  CE  LYS A  55       6.778 -15.852  -4.880  1.00  1.28           C  
ATOM    822  NZ  LYS A  55       6.168 -14.838  -5.791  1.00  1.74           N  
ATOM    823  H   LYS A  55       8.642 -16.861  -2.187  1.00  0.50           H  
ATOM    824  HA  LYS A  55       9.770 -14.838  -1.990  1.00  0.45           H  
ATOM    825  HB2 LYS A  55       6.939 -14.218  -0.997  1.00  0.43           H  
ATOM    826  HB3 LYS A  55       8.090 -12.972  -1.421  1.00  0.63           H  
ATOM    827  HG2 LYS A  55       6.816 -13.292  -3.398  1.00  0.77           H  
ATOM    828  HG3 LYS A  55       8.311 -14.138  -3.713  1.00  0.91           H  
ATOM    829  HD2 LYS A  55       6.838 -16.274  -2.785  1.00  1.07           H  
ATOM    830  HD3 LYS A  55       5.534 -15.233  -3.251  1.00  0.77           H  
ATOM    831  HE2 LYS A  55       7.832 -15.940  -5.098  1.00  1.72           H  
ATOM    832  HE3 LYS A  55       6.309 -16.807  -5.054  1.00  1.42           H  
ATOM    833  HZ1 LYS A  55       5.736 -14.085  -5.218  1.00  1.66           H  
ATOM    834  HZ2 LYS A  55       6.901 -14.427  -6.406  1.00  2.25           H  
ATOM    835  HZ3 LYS A  55       5.435 -15.286  -6.381  1.00  1.97           H  
ATOM    836  N   THR A  56      10.550 -15.453   0.403  1.00  0.26           N  
ATOM    837  CA  THR A  56      11.289 -15.391   1.703  1.00  0.25           C  
ATOM    838  C   THR A  56      12.789 -15.247   1.417  1.00  0.22           C  
ATOM    839  O   THR A  56      13.221 -15.360   0.288  1.00  0.26           O  
ATOM    840  CB  THR A  56      10.971 -16.695   2.455  1.00  0.35           C  
ATOM    841  OG1 THR A  56       9.553 -16.732   2.541  1.00  0.43           O  
ATOM    842  CG2 THR A  56      11.423 -16.672   3.917  1.00  0.50           C  
ATOM    843  H   THR A  56      10.821 -16.102  -0.284  1.00  0.31           H  
ATOM    844  HA  THR A  56      10.977 -14.528   2.280  1.00  0.28           H  
ATOM    845  HB  THR A  56      11.324 -17.573   1.929  1.00  0.44           H  
ATOM    846  HG1 THR A  56       9.262 -17.515   2.070  1.00  0.80           H  
ATOM    847 HG21 THR A  56      10.970 -15.849   4.449  1.00  0.62           H  
ATOM    848 HG22 THR A  56      11.126 -17.597   4.386  1.00  0.58           H  
ATOM    849 HG23 THR A  56      12.496 -16.585   3.987  1.00  0.63           H  
ATOM    850  N   PHE A  57      13.546 -14.995   2.452  1.00  0.24           N  
ATOM    851  CA  PHE A  57      15.027 -14.835   2.306  1.00  0.23           C  
ATOM    852  C   PHE A  57      15.599 -15.872   3.287  1.00  0.21           C  
ATOM    853  O   PHE A  57      14.934 -16.215   4.243  1.00  0.29           O  
ATOM    854  CB  PHE A  57      15.357 -13.391   2.674  1.00  0.27           C  
ATOM    855  CG  PHE A  57      16.460 -12.807   1.776  1.00  0.25           C  
ATOM    856  CD1 PHE A  57      17.753 -13.277   1.803  1.00  0.32           C  
ATOM    857  CD2 PHE A  57      16.138 -11.782   0.898  1.00  0.34           C  
ATOM    858  CE1 PHE A  57      18.714 -12.739   0.970  1.00  0.36           C  
ATOM    859  CE2 PHE A  57      17.094 -11.244   0.064  1.00  0.38           C  
ATOM    860  CZ  PHE A  57      18.382 -11.725   0.100  1.00  0.35           C  
ATOM    861  H   PHE A  57      13.138 -14.908   3.337  1.00  0.29           H  
ATOM    862  HA  PHE A  57      15.335 -15.044   1.306  1.00  0.24           H  
ATOM    863  HB2 PHE A  57      14.465 -12.839   2.496  1.00  0.30           H  
ATOM    864  HB3 PHE A  57      15.641 -13.292   3.707  1.00  0.35           H  
ATOM    865  HD1 PHE A  57      18.013 -14.072   2.480  1.00  0.44           H  
ATOM    866  HD2 PHE A  57      15.130 -11.396   0.863  1.00  0.45           H  
ATOM    867  HE1 PHE A  57      19.726 -13.114   1.001  1.00  0.46           H  
ATOM    868  HE2 PHE A  57      16.832 -10.447  -0.617  1.00  0.51           H  
ATOM    869  HZ  PHE A  57      19.130 -11.311  -0.559  1.00  0.43           H  
ATOM    870  N   THR A  58      16.791 -16.361   3.079  1.00  0.19           N  
ATOM    871  CA  THR A  58      17.332 -17.379   4.040  1.00  0.21           C  
ATOM    872  C   THR A  58      18.844 -17.374   4.232  1.00  0.17           C  
ATOM    873  O   THR A  58      19.601 -17.209   3.294  1.00  0.21           O  
ATOM    874  CB  THR A  58      16.877 -18.773   3.552  1.00  0.29           C  
ATOM    875  OG1 THR A  58      17.370 -19.696   4.515  1.00  0.37           O  
ATOM    876  CG2 THR A  58      17.543 -19.197   2.222  1.00  0.43           C  
ATOM    877  H   THR A  58      17.325 -16.068   2.318  1.00  0.22           H  
ATOM    878  HA  THR A  58      16.892 -17.198   5.016  1.00  0.26           H  
ATOM    879  HB  THR A  58      15.807 -18.837   3.483  1.00  0.44           H  
ATOM    880  HG1 THR A  58      16.621 -20.120   4.939  1.00  0.67           H  
ATOM    881 HG21 THR A  58      17.304 -18.487   1.444  1.00  0.55           H  
ATOM    882 HG22 THR A  58      18.617 -19.254   2.325  1.00  0.49           H  
ATOM    883 HG23 THR A  58      17.176 -20.169   1.927  1.00  0.49           H  
ATOM    884  N   VAL A  59      19.204 -17.571   5.471  1.00  0.22           N  
ATOM    885  CA  VAL A  59      20.640 -17.611   5.861  1.00  0.21           C  
ATOM    886  C   VAL A  59      20.940 -18.944   6.554  1.00  0.22           C  
ATOM    887  O   VAL A  59      20.144 -19.451   7.320  1.00  0.32           O  
ATOM    888  CB  VAL A  59      20.916 -16.426   6.798  1.00  0.23           C  
ATOM    889  CG1 VAL A  59      20.128 -16.520   8.082  1.00  0.30           C  
ATOM    890  CG2 VAL A  59      22.423 -16.309   7.111  1.00  0.32           C  
ATOM    891  H   VAL A  59      18.505 -17.687   6.146  1.00  0.32           H  
ATOM    892  HA  VAL A  59      21.254 -17.528   4.978  1.00  0.26           H  
ATOM    893  HB  VAL A  59      20.531 -15.547   6.336  1.00  0.33           H  
ATOM    894 HG11 VAL A  59      19.076 -16.527   7.840  1.00  0.38           H  
ATOM    895 HG12 VAL A  59      20.389 -17.414   8.620  1.00  0.40           H  
ATOM    896 HG13 VAL A  59      20.347 -15.654   8.687  1.00  0.34           H  
ATOM    897 HG21 VAL A  59      22.983 -16.191   6.198  1.00  0.42           H  
ATOM    898 HG22 VAL A  59      22.608 -15.455   7.746  1.00  0.41           H  
ATOM    899 HG23 VAL A  59      22.771 -17.200   7.611  1.00  0.37           H  
ATOM    900  N   THR A  60      22.098 -19.457   6.247  1.00  0.26           N  
ATOM    901  CA  THR A  60      22.561 -20.755   6.830  1.00  0.31           C  
ATOM    902  C   THR A  60      23.990 -20.551   7.334  1.00  0.36           C  
ATOM    903  O   THR A  60      24.593 -19.538   7.046  1.00  0.39           O  
ATOM    904  CB  THR A  60      22.511 -21.823   5.725  1.00  0.37           C  
ATOM    905  OG1 THR A  60      21.165 -21.784   5.268  1.00  0.47           O  
ATOM    906  CG2 THR A  60      22.676 -23.254   6.271  1.00  0.49           C  
ATOM    907  H   THR A  60      22.672 -18.971   5.617  1.00  0.33           H  
ATOM    908  HA  THR A  60      21.939 -21.033   7.668  1.00  0.39           H  
ATOM    909  HB  THR A  60      23.192 -21.612   4.917  1.00  0.41           H  
ATOM    910  HG1 THR A  60      21.146 -21.251   4.471  1.00  0.82           H  
ATOM    911 HG21 THR A  60      21.905 -23.478   6.995  1.00  0.62           H  
ATOM    912 HG22 THR A  60      22.604 -23.960   5.458  1.00  0.51           H  
ATOM    913 HG23 THR A  60      23.641 -23.378   6.741  1.00  0.56           H  
ATOM    914  N   GLU A  61      24.483 -21.510   8.072  1.00  0.53           N  
ATOM    915  CA  GLU A  61      25.873 -21.425   8.614  1.00  0.67           C  
ATOM    916  C   GLU A  61      26.641 -22.714   8.282  1.00  1.13           C  
ATOM    917  O   GLU A  61      27.705 -22.571   7.702  1.00  1.34           O  
ATOM    918  CB  GLU A  61      25.792 -21.203  10.143  1.00  0.66           C  
ATOM    919  CG  GLU A  61      27.215 -21.111  10.759  1.00  0.73           C  
ATOM    920  CD  GLU A  61      28.092 -20.103   9.984  1.00  0.60           C  
ATOM    921  OE1 GLU A  61      27.671 -18.962   9.882  1.00  0.56           O  
ATOM    922  OE2 GLU A  61      29.139 -20.534   9.530  1.00  0.88           O  
ATOM    923  OXT GLU A  61      26.124 -23.764   8.627  1.00  1.36           O  
ATOM    924  H   GLU A  61      23.931 -22.292   8.274  1.00  0.65           H  
ATOM    925  HA  GLU A  61      26.379 -20.588   8.153  1.00  0.66           H  
ATOM    926  HB2 GLU A  61      25.263 -20.283  10.335  1.00  0.65           H  
ATOM    927  HB3 GLU A  61      25.243 -22.010  10.604  1.00  0.88           H  
ATOM    928  HG2 GLU A  61      27.144 -20.784  11.785  1.00  0.90           H  
ATOM    929  HG3 GLU A  61      27.685 -22.084  10.744  1.00  0.97           H  
TER     930      GLU A  61                                                      
ENDMDL                                                                          
