# Supplementary material for: Comparative Performance of High-Throughput Methods for Protein pKa Predictions
Source: J Chem Inf Model. 2023 Aug 8;63(16):5169–81. doi: 10.1021/acs.jcim.3c00165 (PMC10466379; doi:10.1021/acs.jcim.3c00165)
Supplement: Supplementary file 3 — ci3c00165_si_003.zip [file ci3c00165_si_003.zip › curated_pdbs/1mek_curated_16.pdb]

MODEL       16                                                                  
ATOM      1  N   ASP A   1      -8.916  -4.736   9.087  1.00  7.08           N  
ATOM      2  CA  ASP A   1      -9.468  -5.502  10.240  1.00  6.65           C  
ATOM      3  C   ASP A   1      -9.566  -4.599  11.473  1.00  5.96           C  
ATOM      4  O   ASP A   1     -10.438  -4.756  12.304  1.00  6.16           O  
ATOM      5  CB  ASP A   1      -8.469  -6.633  10.479  1.00  7.15           C  
ATOM      6  CG  ASP A   1      -7.605  -6.302  11.698  1.00  7.15           C  
ATOM      7  OD1 ASP A   1      -8.159  -5.848  12.685  1.00  7.22           O  
ATOM      8  OD2 ASP A   1      -6.405  -6.507  11.621  1.00  7.37           O  
ATOM      9  H1  ASP A   1      -9.364  -3.799   9.045  1.00  7.35           H  
ATOM     10  H2  ASP A   1      -7.890  -4.622   9.205  1.00  7.29           H  
ATOM     11  H3  ASP A   1      -9.109  -5.252   8.204  1.00  7.22           H  
ATOM     12  HA  ASP A   1     -10.435  -5.909   9.994  1.00  6.79           H  
ATOM     13  HB2 ASP A   1      -8.629  -7.055  11.461  1.00  7.40           H  
ATOM     14  HB3 ASP A   1      -7.463  -6.245  10.414  1.00  7.25           H  
ATOM     15  N   ALA A   2      -8.676  -3.654  11.594  1.00  5.41           N  
ATOM     16  CA  ALA A   2      -8.713  -2.738  12.769  1.00  4.78           C  
ATOM     17  C   ALA A   2      -8.138  -1.367  12.391  1.00  3.77           C  
ATOM     18  O   ALA A   2      -7.277  -1.275  11.539  1.00  3.42           O  
ATOM     19  CB  ALA A   2      -7.841  -3.413  13.828  1.00  5.00           C  
ATOM     20  H   ALA A   2      -7.983  -3.545  10.911  1.00  5.58           H  
ATOM     21  HA  ALA A   2      -9.723  -2.635  13.135  1.00  5.12           H  
ATOM     22  HB1 ALA A   2      -6.881  -3.660  13.400  1.00  5.34           H  
ATOM     23  HB2 ALA A   2      -7.701  -2.741  14.661  1.00  4.98           H  
ATOM     24  HB3 ALA A   2      -8.324  -4.315  14.171  1.00  5.21           H  
ATOM     25  N   PRO A   3      -8.630  -0.340  13.040  1.00  3.56           N  
ATOM     26  CA  PRO A   3      -8.148   1.034  12.759  1.00  2.78           C  
ATOM     27  C   PRO A   3      -6.735   1.227  13.309  1.00  2.04           C  
ATOM     28  O   PRO A   3      -6.137   0.322  13.854  1.00  2.31           O  
ATOM     29  CB  PRO A   3      -9.143   1.925  13.494  1.00  3.38           C  
ATOM     30  CG  PRO A   3      -9.698   1.065  14.585  1.00  4.09           C  
ATOM     31  CD  PRO A   3      -9.666  -0.355  14.086  1.00  4.30           C  
ATOM     32  HA  PRO A   3      -8.174   1.245  11.703  1.00  2.67           H  
ATOM     33  HB2 PRO A   3      -8.640   2.785  13.913  1.00  3.45           H  
ATOM     34  HB3 PRO A   3      -9.932   2.239  12.826  1.00  3.61           H  
ATOM     35  HG2 PRO A   3      -9.090   1.160  15.474  1.00  3.94           H  
ATOM     36  HG3 PRO A   3     -10.716   1.352  14.800  1.00  4.77           H  
ATOM     37  HD2 PRO A   3      -9.390  -1.031  14.882  1.00  4.75           H  
ATOM     38  HD3 PRO A   3     -10.623  -0.632  13.667  1.00  4.80           H  
ATOM     39  N   GLU A   4      -6.202   2.410  13.169  1.00  1.37           N  
ATOM     40  CA  GLU A   4      -4.823   2.692  13.678  1.00  1.14           C  
ATOM     41  C   GLU A   4      -3.799   1.805  12.964  1.00  0.89           C  
ATOM     42  O   GLU A   4      -4.146   0.928  12.199  1.00  1.30           O  
ATOM     43  CB  GLU A   4      -4.859   2.373  15.177  1.00  1.67           C  
ATOM     44  CG  GLU A   4      -4.014   3.398  15.937  1.00  2.39           C  
ATOM     45  CD  GLU A   4      -2.556   2.935  15.968  1.00  2.65           C  
ATOM     46  OE1 GLU A   4      -2.265   2.003  16.700  1.00  3.09           O  
ATOM     47  OE2 GLU A   4      -1.755   3.519  15.256  1.00  3.05           O  
ATOM     48  H   GLU A   4      -6.712   3.118  12.723  1.00  1.44           H  
ATOM     49  HA  GLU A   4      -4.579   3.732  13.533  1.00  1.52           H  
ATOM     50  HB2 GLU A   4      -5.878   2.415  15.530  1.00  2.10           H  
ATOM     51  HB3 GLU A   4      -4.461   1.383  15.345  1.00  2.01           H  
ATOM     52  HG2 GLU A   4      -4.077   4.356  15.442  1.00  2.97           H  
ATOM     53  HG3 GLU A   4      -4.383   3.488  16.948  1.00  2.84           H  
ATOM     54  N   GLU A   5      -2.538   2.038  13.204  1.00  1.00           N  
ATOM     55  CA  GLU A   5      -1.484   1.221  12.537  1.00  0.81           C  
ATOM     56  C   GLU A   5      -1.584  -0.247  12.965  1.00  0.87           C  
ATOM     57  O   GLU A   5      -1.916  -0.556  14.092  1.00  1.15           O  
ATOM     58  CB  GLU A   5      -0.160   1.826  13.007  1.00  0.95           C  
ATOM     59  CG  GLU A   5      -0.042   1.677  14.526  1.00  1.46           C  
ATOM     60  CD  GLU A   5       0.810   2.817  15.086  1.00  1.82           C  
ATOM     61  OE1 GLU A   5       0.859   3.860  14.455  1.00  2.19           O  
ATOM     62  OE2 GLU A   5       1.401   2.629  16.138  1.00  2.50           O  
ATOM     63  H   GLU A   5      -2.283   2.756  13.820  1.00  1.56           H  
ATOM     64  HA  GLU A   5      -1.565   1.306  11.465  1.00  0.85           H  
ATOM     65  HB2 GLU A   5       0.659   1.311  12.531  1.00  1.38           H  
ATOM     66  HB3 GLU A   5      -0.129   2.872  12.744  1.00  1.55           H  
ATOM     67  HG2 GLU A   5      -1.026   1.713  14.969  1.00  2.07           H  
ATOM     68  HG3 GLU A   5       0.424   0.731  14.761  1.00  2.02           H  
ATOM     69  N   GLU A   6      -1.286  -1.150  12.072  1.00  0.79           N  
ATOM     70  CA  GLU A   6      -1.347  -2.598  12.415  1.00  1.04           C  
ATOM     71  C   GLU A   6      -0.021  -3.269  12.047  1.00  1.10           C  
ATOM     72  O   GLU A   6       0.429  -3.193  10.920  1.00  1.76           O  
ATOM     73  CB  GLU A   6      -2.487  -3.161  11.566  1.00  1.28           C  
ATOM     74  CG  GLU A   6      -3.766  -3.222  12.404  1.00  1.68           C  
ATOM     75  CD  GLU A   6      -4.777  -4.145  11.723  1.00  1.97           C  
ATOM     76  OE1 GLU A   6      -4.437  -5.294  11.489  1.00  2.63           O  
ATOM     77  OE2 GLU A   6      -5.873  -3.688  11.446  1.00  2.24           O  
ATOM     78  H   GLU A   6      -1.013  -0.873  11.171  1.00  0.73           H  
ATOM     79  HA  GLU A   6      -1.564  -2.732  13.464  1.00  1.21           H  
ATOM     80  HB2 GLU A   6      -2.648  -2.522  10.710  1.00  1.60           H  
ATOM     81  HB3 GLU A   6      -2.230  -4.154  11.230  1.00  1.65           H  
ATOM     82  HG2 GLU A   6      -3.533  -3.604  13.388  1.00  1.97           H  
ATOM     83  HG3 GLU A   6      -4.186  -2.232  12.492  1.00  2.14           H  
ATOM     84  N   ASP A   7       0.617  -3.918  12.986  1.00  1.27           N  
ATOM     85  CA  ASP A   7       1.920  -4.578  12.677  1.00  1.35           C  
ATOM     86  C   ASP A   7       2.883  -3.545  12.067  1.00  1.28           C  
ATOM     87  O   ASP A   7       2.978  -2.432  12.541  1.00  2.01           O  
ATOM     88  CB  ASP A   7       1.572  -5.685  11.675  1.00  1.53           C  
ATOM     89  CG  ASP A   7       0.518  -6.611  12.284  1.00  1.92           C  
ATOM     90  OD1 ASP A   7      -0.595  -6.156  12.487  1.00  2.57           O  
ATOM     91  OD2 ASP A   7       0.841  -7.760  12.536  1.00  2.36           O  
ATOM     92  H   ASP A   7       0.246  -3.963  13.892  1.00  1.80           H  
ATOM     93  HA  ASP A   7       2.346  -5.008  13.570  1.00  1.52           H  
ATOM     94  HB2 ASP A   7       1.184  -5.242  10.770  1.00  1.63           H  
ATOM     95  HB3 ASP A   7       2.461  -6.254  11.445  1.00  1.78           H  
ATOM     96  N   HIS A   8       3.594  -3.888  11.021  1.00  1.21           N  
ATOM     97  CA  HIS A   8       4.529  -2.899  10.409  1.00  1.11           C  
ATOM     98  C   HIS A   8       3.830  -2.147   9.270  1.00  0.81           C  
ATOM     99  O   HIS A   8       4.444  -1.775   8.290  1.00  0.87           O  
ATOM    100  CB  HIS A   8       5.692  -3.733   9.871  1.00  1.32           C  
ATOM    101  CG  HIS A   8       6.593  -4.127  11.010  1.00  1.61           C  
ATOM    102  ND1 HIS A   8       6.951  -5.445  11.248  1.00  2.30           N  
ATOM    103  CD2 HIS A   8       7.214  -3.387  11.986  1.00  2.02           C  
ATOM    104  CE1 HIS A   8       7.753  -5.458  12.328  1.00  2.53           C  
ATOM    105  NE2 HIS A   8       7.946  -4.230  12.817  1.00  2.33           N  
ATOM    106  H   HIS A   8       3.516  -4.785  10.638  1.00  1.79           H  
ATOM    107  HA  HIS A   8       4.886  -2.207  11.154  1.00  1.21           H  
ATOM    108  HB2 HIS A   8       5.307  -4.622   9.393  1.00  1.56           H  
ATOM    109  HB3 HIS A   8       6.251  -3.151   9.154  1.00  1.69           H  
ATOM    110  HD1 HIS A   8       6.671  -6.225  10.724  1.00  2.87           H  
ATOM    111  HD2 HIS A   8       7.145  -2.316  12.093  1.00  2.55           H  
ATOM    112  HE1 HIS A   8       8.188  -6.353  12.748  1.00  3.18           H  
ATOM    113  N   VAL A   9       2.549  -1.922   9.397  1.00  0.69           N  
ATOM    114  CA  VAL A   9       1.798  -1.195   8.333  1.00  0.49           C  
ATOM    115  C   VAL A   9       0.568  -0.522   8.949  1.00  0.41           C  
ATOM    116  O   VAL A   9       0.233  -0.761  10.091  1.00  0.54           O  
ATOM    117  CB  VAL A   9       1.393  -2.283   7.331  1.00  0.68           C  
ATOM    118  CG1 VAL A   9       0.380  -1.730   6.323  1.00  0.88           C  
ATOM    119  CG2 VAL A   9       2.637  -2.760   6.584  1.00  0.89           C  
ATOM    120  H   VAL A   9       2.078  -2.231  10.198  1.00  0.89           H  
ATOM    121  HA  VAL A   9       2.430  -0.464   7.853  1.00  0.57           H  
ATOM    122  HB  VAL A   9       0.953  -3.113   7.863  1.00  1.31           H  
ATOM    123 HG11 VAL A   9       0.794  -0.861   5.835  1.00  1.50           H  
ATOM    124 HG12 VAL A   9       0.161  -2.485   5.583  1.00  1.47           H  
ATOM    125 HG13 VAL A   9      -0.528  -1.457   6.837  1.00  1.43           H  
ATOM    126 HG21 VAL A   9       3.262  -1.912   6.345  1.00  1.32           H  
ATOM    127 HG22 VAL A   9       3.188  -3.449   7.207  1.00  1.30           H  
ATOM    128 HG23 VAL A   9       2.341  -3.258   5.671  1.00  1.48           H  
ATOM    129  N   LEU A  10      -0.106   0.316   8.211  1.00  0.41           N  
ATOM    130  CA  LEU A  10      -1.311   0.990   8.785  1.00  0.54           C  
ATOM    131  C   LEU A  10      -2.487   0.938   7.795  1.00  0.42           C  
ATOM    132  O   LEU A  10      -2.305   0.853   6.599  1.00  0.59           O  
ATOM    133  CB  LEU A  10      -0.829   2.425   9.146  1.00  0.83           C  
ATOM    134  CG  LEU A  10      -1.258   3.516   8.138  1.00  0.96           C  
ATOM    135  CD1 LEU A  10      -0.901   3.114   6.707  1.00  1.49           C  
ATOM    136  CD2 LEU A  10      -2.762   3.770   8.247  1.00  1.30           C  
ATOM    137  H   LEU A  10       0.178   0.498   7.289  1.00  0.50           H  
ATOM    138  HA  LEU A  10      -1.597   0.480   9.693  1.00  0.69           H  
ATOM    139  HB2 LEU A  10      -1.221   2.684  10.118  1.00  1.61           H  
ATOM    140  HB3 LEU A  10       0.250   2.419   9.203  1.00  1.48           H  
ATOM    141  HG  LEU A  10      -0.736   4.430   8.378  1.00  1.71           H  
ATOM    142 HD11 LEU A  10      -0.288   2.229   6.721  1.00  1.87           H  
ATOM    143 HD12 LEU A  10      -1.805   2.917   6.153  1.00  1.97           H  
ATOM    144 HD13 LEU A  10      -0.357   3.918   6.233  1.00  1.97           H  
ATOM    145 HD21 LEU A  10      -3.179   3.138   9.017  1.00  1.61           H  
ATOM    146 HD22 LEU A  10      -2.934   4.806   8.497  1.00  1.84           H  
ATOM    147 HD23 LEU A  10      -3.233   3.545   7.301  1.00  1.81           H  
ATOM    148  N   VAL A  11      -3.697   0.964   8.291  1.00  0.54           N  
ATOM    149  CA  VAL A  11      -4.881   0.899   7.381  1.00  0.46           C  
ATOM    150  C   VAL A  11      -5.385   2.308   7.063  1.00  0.43           C  
ATOM    151  O   VAL A  11      -5.332   3.197   7.888  1.00  0.54           O  
ATOM    152  CB  VAL A  11      -5.940   0.109   8.153  1.00  0.61           C  
ATOM    153  CG1 VAL A  11      -5.424  -1.305   8.426  1.00  1.04           C  
ATOM    154  CG2 VAL A  11      -6.239   0.809   9.480  1.00  1.39           C  
ATOM    155  H   VAL A  11      -3.827   1.016   9.261  1.00  0.83           H  
ATOM    156  HA  VAL A  11      -4.626   0.378   6.472  1.00  0.43           H  
ATOM    157  HB  VAL A  11      -6.845   0.053   7.566  1.00  1.23           H  
ATOM    158 HG11 VAL A  11      -4.488  -1.249   8.964  1.00  1.62           H  
ATOM    159 HG12 VAL A  11      -6.148  -1.844   9.018  1.00  1.55           H  
ATOM    160 HG13 VAL A  11      -5.270  -1.819   7.489  1.00  1.57           H  
ATOM    161 HG21 VAL A  11      -5.753   1.773   9.496  1.00  1.94           H  
ATOM    162 HG22 VAL A  11      -7.306   0.941   9.585  1.00  1.89           H  
ATOM    163 HG23 VAL A  11      -5.869   0.206  10.297  1.00  1.98           H  
ATOM    164  N   LEU A  12      -5.870   2.521   5.871  1.00  0.40           N  
ATOM    165  CA  LEU A  12      -6.364   3.879   5.507  1.00  0.45           C  
ATOM    166  C   LEU A  12      -7.883   3.959   5.632  1.00  0.44           C  
ATOM    167  O   LEU A  12      -8.545   3.001   5.978  1.00  0.58           O  
ATOM    168  CB  LEU A  12      -5.936   4.081   4.054  1.00  0.63           C  
ATOM    169  CG  LEU A  12      -4.418   4.274   3.991  1.00  0.76           C  
ATOM    170  CD1 LEU A  12      -3.997   4.512   2.540  1.00  1.16           C  
ATOM    171  CD2 LEU A  12      -4.019   5.481   4.844  1.00  0.82           C  
ATOM    172  H   LEU A  12      -5.905   1.792   5.216  1.00  0.42           H  
ATOM    173  HA  LEU A  12      -5.901   4.628   6.129  1.00  0.54           H  
ATOM    174  HB2 LEU A  12      -6.213   3.214   3.474  1.00  1.15           H  
ATOM    175  HB3 LEU A  12      -6.426   4.956   3.653  1.00  1.27           H  
ATOM    176  HG  LEU A  12      -3.927   3.389   4.367  1.00  1.68           H  
ATOM    177 HD11 LEU A  12      -4.871   4.510   1.906  1.00  1.52           H  
ATOM    178 HD12 LEU A  12      -3.498   5.466   2.461  1.00  1.72           H  
ATOM    179 HD13 LEU A  12      -3.325   3.727   2.228  1.00  1.78           H  
ATOM    180 HD21 LEU A  12      -4.720   6.286   4.680  1.00  1.36           H  
ATOM    181 HD22 LEU A  12      -4.030   5.203   5.888  1.00  1.47           H  
ATOM    182 HD23 LEU A  12      -3.027   5.806   4.568  1.00  1.28           H  
ATOM    183  N   ARG A  13      -8.433   5.105   5.355  1.00  0.47           N  
ATOM    184  CA  ARG A  13      -9.909   5.272   5.455  1.00  0.55           C  
ATOM    185  C   ARG A  13     -10.377   6.379   4.507  1.00  0.54           C  
ATOM    186  O   ARG A  13      -9.625   6.868   3.688  1.00  0.73           O  
ATOM    187  CB  ARG A  13     -10.161   5.671   6.910  1.00  0.69           C  
ATOM    188  CG  ARG A  13     -10.906   4.543   7.628  1.00  1.19           C  
ATOM    189  CD  ARG A  13     -11.166   4.950   9.080  1.00  1.28           C  
ATOM    190  NE  ARG A  13     -10.373   3.987   9.896  1.00  1.86           N  
ATOM    191  CZ  ARG A  13      -9.221   4.347  10.394  1.00  2.30           C  
ATOM    192  NH1 ARG A  13      -9.111   5.479  11.035  1.00  2.68           N  
ATOM    193  NH2 ARG A  13      -8.178   3.576  10.249  1.00  2.84           N  
ATOM    194  H   ARG A  13      -7.871   5.860   5.081  1.00  0.56           H  
ATOM    195  HA  ARG A  13     -10.412   4.344   5.233  1.00  0.68           H  
ATOM    196  HB2 ARG A  13      -9.217   5.850   7.402  1.00  1.25           H  
ATOM    197  HB3 ARG A  13     -10.758   6.571   6.938  1.00  1.25           H  
ATOM    198  HG2 ARG A  13     -11.846   4.359   7.131  1.00  1.82           H  
ATOM    199  HG3 ARG A  13     -10.305   3.647   7.610  1.00  1.92           H  
ATOM    200  HD2 ARG A  13     -10.825   5.960   9.256  1.00  1.85           H  
ATOM    201  HD3 ARG A  13     -12.216   4.862   9.313  1.00  1.59           H  
ATOM    202  HE  ARG A  13     -10.716   3.084  10.058  1.00  2.44           H  
ATOM    203 HH11 ARG A  13      -9.910   6.070  11.145  1.00  2.76           H  
ATOM    204 HH12 ARG A  13      -8.229   5.754  11.416  1.00  3.18           H  
ATOM    205 HH21 ARG A  13      -8.261   2.710   9.756  1.00  2.95           H  
ATOM    206 HH22 ARG A  13      -7.296   3.851  10.631  1.00  3.39           H  
ATOM    207  N   LYS A  14     -11.615   6.776   4.612  1.00  0.58           N  
ATOM    208  CA  LYS A  14     -12.132   7.853   3.718  1.00  0.63           C  
ATOM    209  C   LYS A  14     -11.455   9.192   4.034  1.00  0.65           C  
ATOM    210  O   LYS A  14     -11.554  10.137   3.277  1.00  0.83           O  
ATOM    211  CB  LYS A  14     -13.629   7.933   4.023  1.00  0.74           C  
ATOM    212  CG  LYS A  14     -14.426   7.506   2.789  1.00  1.26           C  
ATOM    213  CD  LYS A  14     -15.921   7.687   3.058  1.00  1.92           C  
ATOM    214  CE  LYS A  14     -16.246   9.180   3.163  1.00  2.26           C  
ATOM    215  NZ  LYS A  14     -17.719   9.237   3.373  1.00  2.80           N  
ATOM    216  H   LYS A  14     -12.205   6.368   5.279  1.00  0.72           H  
ATOM    217  HA  LYS A  14     -11.983   7.588   2.684  1.00  0.72           H  
ATOM    218  HB2 LYS A  14     -13.864   7.277   4.848  1.00  1.18           H  
ATOM    219  HB3 LYS A  14     -13.887   8.948   4.285  1.00  1.18           H  
ATOM    220  HG2 LYS A  14     -14.136   8.114   1.945  1.00  1.74           H  
ATOM    221  HG3 LYS A  14     -14.223   6.468   2.571  1.00  1.49           H  
ATOM    222  HD2 LYS A  14     -16.488   7.252   2.248  1.00  2.54           H  
ATOM    223  HD3 LYS A  14     -16.183   7.195   3.983  1.00  2.36           H  
ATOM    224  HE2 LYS A  14     -15.725   9.617   4.005  1.00  2.52           H  
ATOM    225  HE3 LYS A  14     -15.982   9.688   2.249  1.00  2.68           H  
ATOM    226  HZ1 LYS A  14     -18.196   8.674   2.639  1.00  3.10           H  
ATOM    227  HZ2 LYS A  14     -17.952   8.855   4.311  1.00  3.15           H  
ATOM    228  HZ3 LYS A  14     -18.040  10.225   3.315  1.00  3.13           H  
ATOM    229  N   SER A  15     -10.778   9.287   5.148  1.00  0.68           N  
ATOM    230  CA  SER A  15     -10.114  10.576   5.504  1.00  0.88           C  
ATOM    231  C   SER A  15      -8.589  10.419   5.542  1.00  0.81           C  
ATOM    232  O   SER A  15      -7.857  11.353   5.279  1.00  1.05           O  
ATOM    233  CB  SER A  15     -10.649  10.919   6.894  1.00  1.10           C  
ATOM    234  OG  SER A  15     -11.831  11.694   6.768  1.00  1.68           O  
ATOM    235  H   SER A  15     -10.717   8.521   5.753  1.00  0.71           H  
ATOM    236  HA  SER A  15     -10.394  11.347   4.805  1.00  1.02           H  
ATOM    237  HB2 SER A  15     -10.872  10.008   7.428  1.00  1.57           H  
ATOM    238  HB3 SER A  15      -9.905  11.482   7.438  1.00  1.15           H  
ATOM    239  HG  SER A  15     -11.601  12.517   6.330  1.00  1.96           H  
ATOM    240  N   ASN A  16      -8.100   9.256   5.876  1.00  0.65           N  
ATOM    241  CA  ASN A  16      -6.619   9.065   5.936  1.00  0.68           C  
ATOM    242  C   ASN A  16      -6.046   8.850   4.533  1.00  0.55           C  
ATOM    243  O   ASN A  16      -4.918   9.205   4.253  1.00  0.56           O  
ATOM    244  CB  ASN A  16      -6.407   7.815   6.791  1.00  0.87           C  
ATOM    245  CG  ASN A  16      -7.114   7.984   8.137  1.00  0.91           C  
ATOM    246  OD1 ASN A  16      -7.662   9.030   8.422  1.00  1.74           O  
ATOM    247  ND2 ASN A  16      -7.125   6.990   8.981  1.00  0.98           N  
ATOM    248  H   ASN A  16      -8.701   8.514   6.092  1.00  0.69           H  
ATOM    249  HA  ASN A  16      -6.151   9.913   6.405  1.00  0.80           H  
ATOM    250  HB2 ASN A  16      -6.810   6.955   6.279  1.00  1.61           H  
ATOM    251  HB3 ASN A  16      -5.350   7.671   6.958  1.00  1.52           H  
ATOM    252 HD21 ASN A  16      -6.683   6.146   8.749  1.00  0.91           H  
ATOM    253 HD22 ASN A  16      -7.573   7.086   9.846  1.00  1.58           H  
ATOM    254  N   PHE A  17      -6.808   8.268   3.651  1.00  0.55           N  
ATOM    255  CA  PHE A  17      -6.300   8.027   2.270  1.00  0.51           C  
ATOM    256  C   PHE A  17      -5.770   9.329   1.661  1.00  0.46           C  
ATOM    257  O   PHE A  17      -4.593   9.467   1.396  1.00  0.52           O  
ATOM    258  CB  PHE A  17      -7.509   7.522   1.484  1.00  0.56           C  
ATOM    259  CG  PHE A  17      -7.064   7.068   0.113  1.00  0.62           C  
ATOM    260  CD1 PHE A  17      -6.665   8.012  -0.841  1.00  0.79           C  
ATOM    261  CD2 PHE A  17      -7.052   5.706  -0.202  1.00  0.78           C  
ATOM    262  CE1 PHE A  17      -6.254   7.592  -2.112  1.00  0.90           C  
ATOM    263  CE2 PHE A  17      -6.641   5.285  -1.472  1.00  0.89           C  
ATOM    264  CZ  PHE A  17      -6.235   6.229  -2.426  1.00  0.87           C  
ATOM    265  H   PHE A  17      -7.713   7.986   3.898  1.00  0.66           H  
ATOM    266  HA  PHE A  17      -5.527   7.275   2.278  1.00  0.59           H  
ATOM    267  HB2 PHE A  17      -7.959   6.692   2.009  1.00  0.99           H  
ATOM    268  HB3 PHE A  17      -8.231   8.318   1.382  1.00  1.08           H  
ATOM    269  HD1 PHE A  17      -6.675   9.064  -0.598  1.00  0.98           H  
ATOM    270  HD2 PHE A  17      -7.360   4.978   0.534  1.00  0.97           H  
ATOM    271  HE1 PHE A  17      -5.946   8.318  -2.848  1.00  1.14           H  
ATOM    272  HE2 PHE A  17      -6.632   4.232  -1.716  1.00  1.11           H  
ATOM    273  HZ  PHE A  17      -5.914   5.906  -3.405  1.00  0.99           H  
ATOM    274  N   ALA A  18      -6.631  10.284   1.439  1.00  0.52           N  
ATOM    275  CA  ALA A  18      -6.175  11.576   0.847  1.00  0.66           C  
ATOM    276  C   ALA A  18      -5.216  12.297   1.802  1.00  0.59           C  
ATOM    277  O   ALA A  18      -4.544  13.237   1.425  1.00  0.75           O  
ATOM    278  CB  ALA A  18      -7.452  12.393   0.653  1.00  0.84           C  
ATOM    279  H   ALA A  18      -7.576  10.154   1.659  1.00  0.57           H  
ATOM    280  HA  ALA A  18      -5.700  11.406  -0.105  1.00  0.76           H  
ATOM    281  HB1 ALA A  18      -8.293  11.725   0.540  1.00  1.29           H  
ATOM    282  HB2 ALA A  18      -7.607  13.026   1.515  1.00  1.50           H  
ATOM    283  HB3 ALA A  18      -7.356  13.006  -0.231  1.00  1.21           H  
ATOM    284  N   GLU A  19      -5.143  11.867   3.035  1.00  0.46           N  
ATOM    285  CA  GLU A  19      -4.225  12.530   4.001  1.00  0.49           C  
ATOM    286  C   GLU A  19      -2.829  11.921   3.889  1.00  0.48           C  
ATOM    287  O   GLU A  19      -1.861  12.605   3.631  1.00  0.56           O  
ATOM    288  CB  GLU A  19      -4.824  12.240   5.378  1.00  0.55           C  
ATOM    289  CG  GLU A  19      -4.119  13.095   6.433  1.00  0.69           C  
ATOM    290  CD  GLU A  19      -4.722  12.808   7.810  1.00  1.04           C  
ATOM    291  OE1 GLU A  19      -5.938  12.787   7.909  1.00  1.66           O  
ATOM    292  OE2 GLU A  19      -3.957  12.616   8.741  1.00  1.78           O  
ATOM    293  H   GLU A  19      -5.685  11.108   3.324  1.00  0.45           H  
ATOM    294  HA  GLU A  19      -4.192  13.593   3.827  1.00  0.56           H  
ATOM    295  HB2 GLU A  19      -5.877  12.475   5.369  1.00  1.09           H  
ATOM    296  HB3 GLU A  19      -4.691  11.194   5.614  1.00  0.95           H  
ATOM    297  HG2 GLU A  19      -3.065  12.856   6.444  1.00  1.12           H  
ATOM    298  HG3 GLU A  19      -4.250  14.140   6.195  1.00  1.08           H  
ATOM    299  N   ALA A  20      -2.722  10.636   4.077  1.00  0.45           N  
ATOM    300  CA  ALA A  20      -1.390   9.972   3.981  1.00  0.53           C  
ATOM    301  C   ALA A  20      -0.697  10.342   2.666  1.00  0.57           C  
ATOM    302  O   ALA A  20       0.495  10.568   2.624  1.00  0.71           O  
ATOM    303  CB  ALA A  20      -1.691   8.475   4.025  1.00  0.57           C  
ATOM    304  H   ALA A  20      -3.520  10.106   4.282  1.00  0.44           H  
ATOM    305  HA  ALA A  20      -0.774  10.248   4.820  1.00  0.61           H  
ATOM    306  HB1 ALA A  20      -2.750   8.315   3.879  1.00  1.19           H  
ATOM    307  HB2 ALA A  20      -1.141   7.974   3.242  1.00  1.22           H  
ATOM    308  HB3 ALA A  20      -1.397   8.075   4.984  1.00  1.11           H  
ATOM    309  N   LEU A  21      -1.437  10.401   1.596  1.00  0.55           N  
ATOM    310  CA  LEU A  21      -0.822  10.750   0.282  1.00  0.69           C  
ATOM    311  C   LEU A  21      -0.119  12.107   0.365  1.00  0.75           C  
ATOM    312  O   LEU A  21       1.001  12.266  -0.078  1.00  0.92           O  
ATOM    313  CB  LEU A  21      -1.991  10.806  -0.703  1.00  0.74           C  
ATOM    314  CG  LEU A  21      -1.927   9.594  -1.639  1.00  0.84           C  
ATOM    315  CD1 LEU A  21      -3.091   8.647  -1.338  1.00  0.90           C  
ATOM    316  CD2 LEU A  21      -2.020  10.064  -3.092  1.00  1.44           C  
ATOM    317  H   LEU A  21      -2.396  10.213   1.654  1.00  0.52           H  
ATOM    318  HA  LEU A  21      -0.126   9.988  -0.018  1.00  0.79           H  
ATOM    319  HB2 LEU A  21      -2.922  10.793  -0.158  1.00  1.27           H  
ATOM    320  HB3 LEU A  21      -1.929  11.713  -1.286  1.00  0.97           H  
ATOM    321  HG  LEU A  21      -0.994   9.072  -1.490  1.00  1.67           H  
ATOM    322 HD11 LEU A  21      -3.749   9.101  -0.611  1.00  1.55           H  
ATOM    323 HD12 LEU A  21      -3.640   8.452  -2.247  1.00  1.52           H  
ATOM    324 HD13 LEU A  21      -2.706   7.718  -0.945  1.00  1.39           H  
ATOM    325 HD21 LEU A  21      -2.365  11.088  -3.119  1.00  1.93           H  
ATOM    326 HD22 LEU A  21      -1.047  10.001  -3.554  1.00  1.98           H  
ATOM    327 HD23 LEU A  21      -2.716   9.436  -3.630  1.00  1.91           H  
ATOM    328  N   ALA A  22      -0.768  13.085   0.928  1.00  0.71           N  
ATOM    329  CA  ALA A  22      -0.140  14.434   1.042  1.00  0.85           C  
ATOM    330  C   ALA A  22       0.614  14.568   2.370  1.00  0.89           C  
ATOM    331  O   ALA A  22       1.391  15.482   2.562  1.00  1.08           O  
ATOM    332  CB  ALA A  22      -1.306  15.419   0.987  1.00  1.00           C  
ATOM    333  H   ALA A  22      -1.670  12.932   1.277  1.00  0.65           H  
ATOM    334  HA  ALA A  22       0.526  14.609   0.212  1.00  0.91           H  
ATOM    335  HB1 ALA A  22      -2.164  14.940   0.537  1.00  1.30           H  
ATOM    336  HB2 ALA A  22      -1.556  15.736   1.989  1.00  1.49           H  
ATOM    337  HB3 ALA A  22      -1.025  16.279   0.398  1.00  1.54           H  
ATOM    338  N   ALA A  23       0.389  13.668   3.291  1.00  0.86           N  
ATOM    339  CA  ALA A  23       1.091  13.752   4.602  1.00  0.93           C  
ATOM    340  C   ALA A  23       2.529  13.239   4.470  1.00  0.85           C  
ATOM    341  O   ALA A  23       3.455  13.817   5.000  1.00  0.95           O  
ATOM    342  CB  ALA A  23       0.280  12.853   5.537  1.00  1.05           C  
ATOM    343  H   ALA A  23      -0.243  12.940   3.121  1.00  0.93           H  
ATOM    344  HA  ALA A  23       1.084  14.765   4.969  1.00  1.05           H  
ATOM    345  HB1 ALA A  23      -0.770  13.102   5.455  1.00  1.57           H  
ATOM    346  HB2 ALA A  23       0.426  11.819   5.259  1.00  1.43           H  
ATOM    347  HB3 ALA A  23       0.608  13.003   6.554  1.00  1.46           H  
ATOM    348  N   HIS A  24       2.721  12.156   3.765  1.00  0.83           N  
ATOM    349  CA  HIS A  24       4.100  11.609   3.601  1.00  0.84           C  
ATOM    350  C   HIS A  24       4.508  11.637   2.125  1.00  0.82           C  
ATOM    351  O   HIS A  24       3.876  12.278   1.309  1.00  1.30           O  
ATOM    352  CB  HIS A  24       4.016  10.168   4.106  1.00  0.95           C  
ATOM    353  CG  HIS A  24       4.565  10.093   5.504  1.00  1.22           C  
ATOM    354  ND1 HIS A  24       5.513   9.152   5.874  1.00  1.80           N  
ATOM    355  CD2 HIS A  24       4.308  10.831   6.631  1.00  1.84           C  
ATOM    356  CE1 HIS A  24       5.790   9.347   7.177  1.00  2.04           C  
ATOM    357  NE2 HIS A  24       5.082  10.359   7.688  1.00  2.00           N  
ATOM    358  H   HIS A  24       1.961  11.703   3.346  1.00  0.92           H  
ATOM    359  HA  HIS A  24       4.802  12.169   4.198  1.00  0.86           H  
ATOM    360  HB2 HIS A  24       2.984   9.847   4.107  1.00  1.46           H  
ATOM    361  HB3 HIS A  24       4.593   9.525   3.458  1.00  1.07           H  
ATOM    362  HD1 HIS A  24       5.909   8.468   5.294  1.00  2.38           H  
ATOM    363  HD2 HIS A  24       3.612  11.654   6.691  1.00  2.55           H  
ATOM    364  HE1 HIS A  24       6.496   8.757   7.741  1.00  2.66           H  
ATOM    365  N   LYS A  25       5.559  10.944   1.775  1.00  0.72           N  
ATOM    366  CA  LYS A  25       6.003  10.933   0.350  1.00  0.69           C  
ATOM    367  C   LYS A  25       5.553   9.639  -0.334  1.00  0.59           C  
ATOM    368  O   LYS A  25       4.666   9.642  -1.163  1.00  0.68           O  
ATOM    369  CB  LYS A  25       7.530  11.006   0.408  1.00  0.81           C  
ATOM    370  CG  LYS A  25       8.023  12.116  -0.522  1.00  1.20           C  
ATOM    371  CD  LYS A  25       9.541  12.260  -0.385  1.00  1.51           C  
ATOM    372  CE  LYS A  25      10.182  12.266  -1.775  1.00  2.06           C  
ATOM    373  NZ  LYS A  25      11.621  11.968  -1.534  1.00  2.47           N  
ATOM    374  H   LYS A  25       6.055  10.433   2.447  1.00  1.03           H  
ATOM    375  HA  LYS A  25       5.614  11.792  -0.172  1.00  0.74           H  
ATOM    376  HB2 LYS A  25       7.843  11.219   1.420  1.00  1.17           H  
ATOM    377  HB3 LYS A  25       7.948  10.061   0.094  1.00  1.32           H  
ATOM    378  HG2 LYS A  25       7.777  11.865  -1.544  1.00  1.95           H  
ATOM    379  HG3 LYS A  25       7.547  13.048  -0.256  1.00  1.41           H  
ATOM    380  HD2 LYS A  25       9.769  13.186   0.122  1.00  1.96           H  
ATOM    381  HD3 LYS A  25       9.932  11.431   0.186  1.00  2.03           H  
ATOM    382  HE2 LYS A  25       9.735  11.502  -2.396  1.00  2.53           H  
ATOM    383  HE3 LYS A  25      10.077  13.237  -2.233  1.00  2.46           H  
ATOM    384  HZ1 LYS A  25      11.949  12.491  -0.698  1.00  2.66           H  
ATOM    385  HZ2 LYS A  25      11.742  10.949  -1.370  1.00  2.84           H  
ATOM    386  HZ3 LYS A  25      12.178  12.256  -2.366  1.00  2.88           H  
ATOM    387  N   TYR A  26       6.157   8.534   0.008  1.00  0.52           N  
ATOM    388  CA  TYR A  26       5.759   7.243  -0.624  1.00  0.48           C  
ATOM    389  C   TYR A  26       4.731   6.527   0.256  1.00  0.46           C  
ATOM    390  O   TYR A  26       5.046   6.043   1.325  1.00  0.53           O  
ATOM    391  CB  TYR A  26       7.052   6.426  -0.715  1.00  0.56           C  
ATOM    392  CG  TYR A  26       8.109   7.225  -1.444  1.00  0.65           C  
ATOM    393  CD1 TYR A  26       7.864   7.697  -2.739  1.00  0.75           C  
ATOM    394  CD2 TYR A  26       9.334   7.495  -0.821  1.00  1.08           C  
ATOM    395  CE1 TYR A  26       8.843   8.437  -3.412  1.00  0.87           C  
ATOM    396  CE2 TYR A  26      10.313   8.236  -1.494  1.00  1.31           C  
ATOM    397  CZ  TYR A  26      10.068   8.708  -2.789  1.00  1.08           C  
ATOM    398  OH  TYR A  26      11.032   9.439  -3.451  1.00  1.33           O  
ATOM    399  H   TYR A  26       6.870   8.552   0.680  1.00  0.60           H  
ATOM    400  HA  TYR A  26       5.359   7.413  -1.610  1.00  0.50           H  
ATOM    401  HB2 TYR A  26       7.400   6.192   0.280  1.00  0.87           H  
ATOM    402  HB3 TYR A  26       6.859   5.509  -1.254  1.00  1.16           H  
ATOM    403  HD1 TYR A  26       6.919   7.489  -3.219  1.00  1.03           H  
ATOM    404  HD2 TYR A  26       9.523   7.131   0.178  1.00  1.37           H  
ATOM    405  HE1 TYR A  26       8.653   8.802  -4.411  1.00  1.08           H  
ATOM    406  HE2 TYR A  26      11.258   8.445  -1.013  1.00  1.75           H  
ATOM    407  HH  TYR A  26      11.814   8.889  -3.538  1.00  1.62           H  
ATOM    408  N   LEU A  27       3.502   6.460  -0.180  1.00  0.46           N  
ATOM    409  CA  LEU A  27       2.460   5.779   0.642  1.00  0.45           C  
ATOM    410  C   LEU A  27       1.883   4.580  -0.114  1.00  0.40           C  
ATOM    411  O   LEU A  27       1.153   4.731  -1.073  1.00  0.50           O  
ATOM    412  CB  LEU A  27       1.374   6.835   0.868  1.00  0.51           C  
ATOM    413  CG  LEU A  27       1.788   7.785   1.997  1.00  0.77           C  
ATOM    414  CD1 LEU A  27       2.069   6.986   3.272  1.00  0.66           C  
ATOM    415  CD2 LEU A  27       3.045   8.554   1.586  1.00  1.93           C  
ATOM    416  H   LEU A  27       3.265   6.860  -1.042  1.00  0.52           H  
ATOM    417  HA  LEU A  27       2.873   5.463   1.585  1.00  0.47           H  
ATOM    418  HB2 LEU A  27       1.230   7.401  -0.040  1.00  1.01           H  
ATOM    419  HB3 LEU A  27       0.449   6.345   1.134  1.00  1.15           H  
ATOM    420  HG  LEU A  27       0.987   8.485   2.185  1.00  1.31           H  
ATOM    421 HD11 LEU A  27       1.602   6.014   3.198  1.00  1.26           H  
ATOM    422 HD12 LEU A  27       3.135   6.864   3.393  1.00  1.33           H  
ATOM    423 HD13 LEU A  27       1.667   7.513   4.124  1.00  1.14           H  
ATOM    424 HD21 LEU A  27       3.104   8.599   0.509  1.00  2.44           H  
ATOM    425 HD22 LEU A  27       2.999   9.556   1.985  1.00  2.52           H  
ATOM    426 HD23 LEU A  27       3.918   8.051   1.976  1.00  2.47           H  
ATOM    427  N   LEU A  28       2.200   3.389   0.314  1.00  0.33           N  
ATOM    428  CA  LEU A  28       1.663   2.183  -0.378  1.00  0.32           C  
ATOM    429  C   LEU A  28       0.257   1.869   0.132  1.00  0.29           C  
ATOM    430  O   LEU A  28       0.035   1.732   1.316  1.00  0.35           O  
ATOM    431  CB  LEU A  28       2.627   1.053  -0.017  1.00  0.40           C  
ATOM    432  CG  LEU A  28       2.934   0.225  -1.267  1.00  0.53           C  
ATOM    433  CD1 LEU A  28       1.639  -0.388  -1.804  1.00  1.12           C  
ATOM    434  CD2 LEU A  28       3.550   1.130  -2.334  1.00  0.73           C  
ATOM    435  H   LEU A  28       2.788   3.286   1.092  1.00  0.36           H  
ATOM    436  HA  LEU A  28       1.651   2.335  -1.445  1.00  0.33           H  
ATOM    437  HB2 LEU A  28       3.544   1.471   0.372  1.00  0.99           H  
ATOM    438  HB3 LEU A  28       2.174   0.419   0.732  1.00  1.05           H  
ATOM    439  HG  LEU A  28       3.629  -0.563  -1.017  1.00  1.26           H  
ATOM    440 HD11 LEU A  28       0.947  -0.539  -0.989  1.00  1.65           H  
ATOM    441 HD12 LEU A  28       1.199   0.278  -2.531  1.00  1.78           H  
ATOM    442 HD13 LEU A  28       1.857  -1.337  -2.272  1.00  1.67           H  
ATOM    443 HD21 LEU A  28       4.031   1.970  -1.856  1.00  1.37           H  
ATOM    444 HD22 LEU A  28       4.279   0.572  -2.903  1.00  1.30           H  
ATOM    445 HD23 LEU A  28       2.773   1.488  -2.994  1.00  1.17           H  
ATOM    446  N   VAL A  29      -0.693   1.754  -0.752  1.00  0.32           N  
ATOM    447  CA  VAL A  29      -2.082   1.448  -0.309  1.00  0.32           C  
ATOM    448  C   VAL A  29      -2.648   0.287  -1.127  1.00  0.34           C  
ATOM    449  O   VAL A  29      -2.606   0.291  -2.341  1.00  0.47           O  
ATOM    450  CB  VAL A  29      -2.883   2.727  -0.567  1.00  0.40           C  
ATOM    451  CG1 VAL A  29      -4.282   2.573   0.034  1.00  0.37           C  
ATOM    452  CG2 VAL A  29      -2.179   3.921   0.086  1.00  0.77           C  
ATOM    453  H   VAL A  29      -0.495   1.867  -1.705  1.00  0.40           H  
ATOM    454  HA  VAL A  29      -2.098   1.211   0.743  1.00  0.35           H  
ATOM    455  HB  VAL A  29      -2.963   2.894  -1.630  1.00  1.10           H  
ATOM    456 HG11 VAL A  29      -4.198   2.323   1.082  1.00  1.10           H  
ATOM    457 HG12 VAL A  29      -4.824   3.501  -0.074  1.00  1.05           H  
ATOM    458 HG13 VAL A  29      -4.810   1.785  -0.483  1.00  1.06           H  
ATOM    459 HG21 VAL A  29      -1.786   3.625   1.047  1.00  1.33           H  
ATOM    460 HG22 VAL A  29      -1.369   4.249  -0.547  1.00  1.41           H  
ATOM    461 HG23 VAL A  29      -2.885   4.728   0.217  1.00  1.44           H  
ATOM    462  N   GLU A  30      -3.176  -0.708  -0.471  1.00  0.32           N  
ATOM    463  CA  GLU A  30      -3.742  -1.869  -1.214  1.00  0.39           C  
ATOM    464  C   GLU A  30      -5.215  -2.064  -0.837  1.00  0.36           C  
ATOM    465  O   GLU A  30      -5.655  -1.678   0.228  1.00  0.42           O  
ATOM    466  CB  GLU A  30      -2.882  -3.064  -0.775  1.00  0.52           C  
ATOM    467  CG  GLU A  30      -3.564  -4.387  -1.148  1.00  0.64           C  
ATOM    468  CD  GLU A  30      -2.620  -5.552  -0.845  1.00  0.89           C  
ATOM    469  OE1 GLU A  30      -1.530  -5.564  -1.395  1.00  1.60           O  
ATOM    470  OE2 GLU A  30      -3.001  -6.411  -0.066  1.00  1.48           O  
ATOM    471  H   GLU A  30      -3.199  -0.693   0.509  1.00  0.35           H  
ATOM    472  HA  GLU A  30      -3.645  -1.716  -2.275  1.00  0.46           H  
ATOM    473  HB2 GLU A  30      -1.921  -3.010  -1.266  1.00  1.21           H  
ATOM    474  HB3 GLU A  30      -2.737  -3.025   0.292  1.00  0.76           H  
ATOM    475  HG2 GLU A  30      -4.470  -4.500  -0.569  1.00  1.21           H  
ATOM    476  HG3 GLU A  30      -3.808  -4.384  -2.200  1.00  1.13           H  
ATOM    477  N   PHE A  31      -5.978  -2.658  -1.712  1.00  0.35           N  
ATOM    478  CA  PHE A  31      -7.421  -2.881  -1.422  1.00  0.36           C  
ATOM    479  C   PHE A  31      -7.715  -4.378  -1.329  1.00  0.39           C  
ATOM    480  O   PHE A  31      -7.565  -5.109  -2.289  1.00  0.49           O  
ATOM    481  CB  PHE A  31      -8.148  -2.269  -2.615  1.00  0.41           C  
ATOM    482  CG  PHE A  31      -8.256  -0.776  -2.431  1.00  0.38           C  
ATOM    483  CD1 PHE A  31      -7.180   0.051  -2.771  1.00  0.45           C  
ATOM    484  CD2 PHE A  31      -9.433  -0.220  -1.918  1.00  0.53           C  
ATOM    485  CE1 PHE A  31      -7.282   1.436  -2.599  1.00  0.52           C  
ATOM    486  CE2 PHE A  31      -9.535   1.165  -1.745  1.00  0.59           C  
ATOM    487  CZ  PHE A  31      -8.455   1.995  -2.093  1.00  0.53           C  
ATOM    488  H   PHE A  31      -5.603  -2.958  -2.565  1.00  0.40           H  
ATOM    489  HA  PHE A  31      -7.709  -2.376  -0.513  1.00  0.34           H  
ATOM    490  HB2 PHE A  31      -7.591  -2.478  -3.516  1.00  1.10           H  
ATOM    491  HB3 PHE A  31      -9.133  -2.700  -2.695  1.00  0.88           H  
ATOM    492  HD1 PHE A  31      -6.272  -0.379  -3.167  1.00  0.58           H  
ATOM    493  HD2 PHE A  31     -10.263  -0.859  -1.656  1.00  0.68           H  
ATOM    494  HE1 PHE A  31      -6.451   2.076  -2.861  1.00  0.67           H  
ATOM    495  HE2 PHE A  31     -10.445   1.594  -1.349  1.00  0.77           H  
ATOM    496  HZ  PHE A  31      -8.533   3.064  -1.963  1.00  0.63           H  
ATOM    497  N   TYR A  32      -8.135  -4.846  -0.187  1.00  0.37           N  
ATOM    498  CA  TYR A  32      -8.439  -6.300  -0.053  1.00  0.44           C  
ATOM    499  C   TYR A  32      -9.723  -6.500   0.764  1.00  0.40           C  
ATOM    500  O   TYR A  32     -10.252  -5.570   1.339  1.00  0.45           O  
ATOM    501  CB  TYR A  32      -7.214  -6.901   0.659  1.00  0.54           C  
ATOM    502  CG  TYR A  32      -7.211  -6.525   2.125  1.00  0.54           C  
ATOM    503  CD1 TYR A  32      -6.763  -5.261   2.529  1.00  0.58           C  
ATOM    504  CD2 TYR A  32      -7.657  -7.447   3.079  1.00  0.66           C  
ATOM    505  CE1 TYR A  32      -6.765  -4.921   3.887  1.00  0.67           C  
ATOM    506  CE2 TYR A  32      -7.659  -7.106   4.435  1.00  0.79           C  
ATOM    507  CZ  TYR A  32      -7.213  -5.843   4.840  1.00  0.77           C  
ATOM    508  OH  TYR A  32      -7.215  -5.506   6.178  1.00  0.94           O  
ATOM    509  H   TYR A  32      -8.255  -4.243   0.579  1.00  0.35           H  
ATOM    510  HA  TYR A  32      -8.548  -6.747  -1.028  1.00  0.52           H  
ATOM    511  HB2 TYR A  32      -7.241  -7.975   0.566  1.00  0.97           H  
ATOM    512  HB3 TYR A  32      -6.313  -6.526   0.194  1.00  1.14           H  
ATOM    513  HD1 TYR A  32      -6.418  -4.550   1.794  1.00  0.65           H  
ATOM    514  HD2 TYR A  32      -8.002  -8.422   2.767  1.00  0.74           H  
ATOM    515  HE1 TYR A  32      -6.421  -3.945   4.200  1.00  0.75           H  
ATOM    516  HE2 TYR A  32      -8.005  -7.818   5.170  1.00  0.97           H  
ATOM    517  HH  TYR A  32      -6.530  -6.018   6.615  1.00  1.29           H  
ATOM    518  N   ALA A  33     -10.225  -7.704   0.823  1.00  0.40           N  
ATOM    519  CA  ALA A  33     -11.466  -7.946   1.606  1.00  0.44           C  
ATOM    520  C   ALA A  33     -11.279  -9.154   2.530  1.00  0.53           C  
ATOM    521  O   ALA A  33     -10.417  -9.977   2.300  1.00  0.56           O  
ATOM    522  CB  ALA A  33     -12.542  -8.239   0.561  1.00  0.49           C  
ATOM    523  H   ALA A  33      -9.786  -8.447   0.356  1.00  0.43           H  
ATOM    524  HA  ALA A  33     -11.732  -7.069   2.175  1.00  0.48           H  
ATOM    525  HB1 ALA A  33     -12.424  -7.566  -0.275  1.00  1.15           H  
ATOM    526  HB2 ALA A  33     -12.441  -9.260   0.220  1.00  1.18           H  
ATOM    527  HB3 ALA A  33     -13.518  -8.101   1.000  1.00  1.08           H  
ATOM    528  N   PRO A  34     -12.107  -9.235   3.541  1.00  0.63           N  
ATOM    529  CA  PRO A  34     -12.028 -10.375   4.484  1.00  0.78           C  
ATOM    530  C   PRO A  34     -12.484 -11.661   3.788  1.00  0.82           C  
ATOM    531  O   PRO A  34     -12.260 -12.752   4.271  1.00  0.96           O  
ATOM    532  CB  PRO A  34     -12.989  -9.985   5.605  1.00  0.90           C  
ATOM    533  CG  PRO A  34     -13.951  -9.032   4.970  1.00  0.81           C  
ATOM    534  CD  PRO A  34     -13.195  -8.307   3.888  1.00  0.66           C  
ATOM    535  HA  PRO A  34     -11.028 -10.481   4.872  1.00  0.83           H  
ATOM    536  HB2 PRO A  34     -13.510 -10.857   5.972  1.00  1.20           H  
ATOM    537  HB3 PRO A  34     -12.453  -9.501   6.407  1.00  1.42           H  
ATOM    538  HG2 PRO A  34     -14.782  -9.578   4.543  1.00  0.83           H  
ATOM    539  HG3 PRO A  34     -14.308  -8.325   5.701  1.00  0.88           H  
ATOM    540  HD2 PRO A  34     -13.831  -8.132   3.033  1.00  1.11           H  
ATOM    541  HD3 PRO A  34     -12.796  -7.376   4.264  1.00  1.05           H  
ATOM    542  N   TRP A  35     -13.117 -11.540   2.649  1.00  0.74           N  
ATOM    543  CA  TRP A  35     -13.580 -12.751   1.919  1.00  0.83           C  
ATOM    544  C   TRP A  35     -12.868 -12.862   0.565  1.00  0.78           C  
ATOM    545  O   TRP A  35     -13.275 -13.617  -0.295  1.00  0.92           O  
ATOM    546  CB  TRP A  35     -15.082 -12.543   1.723  1.00  0.91           C  
ATOM    547  CG  TRP A  35     -15.317 -11.316   0.899  1.00  0.87           C  
ATOM    548  CD1 TRP A  35     -15.476 -10.066   1.391  1.00  0.84           C  
ATOM    549  CD2 TRP A  35     -15.422 -11.202  -0.550  1.00  1.25           C  
ATOM    550  NE1 TRP A  35     -15.672  -9.192   0.337  1.00  0.85           N  
ATOM    551  CE2 TRP A  35     -15.646  -9.844  -0.880  1.00  1.19           C  
ATOM    552  CE3 TRP A  35     -15.344 -12.135  -1.600  1.00  1.84           C  
ATOM    553  CZ2 TRP A  35     -15.788  -9.428  -2.204  1.00  1.66           C  
ATOM    554  CZ3 TRP A  35     -15.488 -11.719  -2.933  1.00  2.36           C  
ATOM    555  CH2 TRP A  35     -15.708 -10.368  -3.235  1.00  2.26           C  
ATOM    556  H   TRP A  35     -13.285 -10.653   2.272  1.00  0.66           H  
ATOM    557  HA  TRP A  35     -13.404 -13.636   2.509  1.00  0.96           H  
ATOM    558  HB2 TRP A  35     -15.501 -13.401   1.217  1.00  1.30           H  
ATOM    559  HB3 TRP A  35     -15.557 -12.425   2.686  1.00  1.28           H  
ATOM    560  HD1 TRP A  35     -15.454  -9.795   2.436  1.00  1.12           H  
ATOM    561  HE1 TRP A  35     -15.811  -8.226   0.422  1.00  0.90           H  
ATOM    562  HE3 TRP A  35     -15.174 -13.178  -1.378  1.00  1.96           H  
ATOM    563  HZ2 TRP A  35     -15.959  -8.386  -2.430  1.00  1.63           H  
ATOM    564  HZ3 TRP A  35     -15.426 -12.445  -3.732  1.00  2.87           H  
ATOM    565  HH2 TRP A  35     -15.817 -10.055  -4.263  1.00  2.69           H  
ATOM    566  N   CYS A  36     -11.809 -12.114   0.363  1.00  0.65           N  
ATOM    567  CA  CYS A  36     -11.081 -12.185  -0.936  1.00  0.67           C  
ATOM    568  C   CYS A  36     -10.686 -13.635  -1.245  1.00  0.84           C  
ATOM    569  O   CYS A  36     -11.072 -14.555  -0.554  1.00  1.63           O  
ATOM    570  CB  CYS A  36      -9.840 -11.314  -0.735  1.00  0.58           C  
ATOM    571  SG  CYS A  36      -8.837 -11.995   0.609  1.00  1.07           S  
ATOM    572  H   CYS A  36     -11.495 -11.503   1.063  1.00  0.60           H  
ATOM    573  HA  CYS A  36     -11.689 -11.782  -1.731  1.00  0.76           H  
ATOM    574  HB2 CYS A  36      -9.260 -11.298  -1.645  1.00  1.12           H  
ATOM    575  HB3 CYS A  36     -10.143 -10.309  -0.484  1.00  1.10           H  
ATOM    576  N   GLY A  37      -9.924 -13.849  -2.283  1.00  0.96           N  
ATOM    577  CA  GLY A  37      -9.521 -15.241  -2.631  1.00  1.08           C  
ATOM    578  C   GLY A  37      -8.109 -15.530  -2.112  1.00  1.00           C  
ATOM    579  O   GLY A  37      -7.841 -16.590  -1.582  1.00  1.83           O  
ATOM    580  H   GLY A  37      -9.623 -13.096  -2.835  1.00  1.54           H  
ATOM    581  HA2 GLY A  37     -10.216 -15.936  -2.183  1.00  1.20           H  
ATOM    582  HA3 GLY A  37      -9.539 -15.360  -3.704  1.00  1.52           H  
ATOM    583  N   HIS A  38      -7.199 -14.609  -2.269  1.00  0.89           N  
ATOM    584  CA  HIS A  38      -5.806 -14.855  -1.795  1.00  0.97           C  
ATOM    585  C   HIS A  38      -5.144 -13.547  -1.361  1.00  0.88           C  
ATOM    586  O   HIS A  38      -3.938 -13.406  -1.398  1.00  1.13           O  
ATOM    587  CB  HIS A  38      -5.086 -15.425  -3.009  1.00  1.32           C  
ATOM    588  CG  HIS A  38      -4.893 -16.906  -2.833  1.00  1.72           C  
ATOM    589  ND1 HIS A  38      -5.490 -17.834  -3.672  1.00  2.39           N  
ATOM    590  CD2 HIS A  38      -4.172 -17.635  -1.920  1.00  2.35           C  
ATOM    591  CE1 HIS A  38      -5.122 -19.058  -3.250  1.00  2.85           C  
ATOM    592  NE2 HIS A  38      -4.317 -18.994  -2.185  1.00  2.87           N  
ATOM    593  H   HIS A  38      -7.427 -13.762  -2.708  1.00  1.49           H  
ATOM    594  HA  HIS A  38      -5.798 -15.571  -0.990  1.00  1.06           H  
ATOM    595  HB2 HIS A  38      -5.678 -15.237  -3.891  1.00  1.53           H  
ATOM    596  HB3 HIS A  38      -4.126 -14.944  -3.111  1.00  1.60           H  
ATOM    597  HD1 HIS A  38      -6.076 -17.636  -4.433  1.00  2.86           H  
ATOM    598  HD2 HIS A  38      -3.581 -17.218  -1.119  1.00  2.85           H  
ATOM    599  HE1 HIS A  38      -5.437 -19.980  -3.716  1.00  3.51           H  
ATOM    600  N   CYS A  39      -5.922 -12.592  -0.951  1.00  0.79           N  
ATOM    601  CA  CYS A  39      -5.345 -11.293  -0.515  1.00  0.88           C  
ATOM    602  C   CYS A  39      -4.683 -11.460   0.855  1.00  0.82           C  
ATOM    603  O   CYS A  39      -3.775 -10.736   1.216  1.00  1.00           O  
ATOM    604  CB  CYS A  39      -6.544 -10.319  -0.471  1.00  1.08           C  
ATOM    605  SG  CYS A  39      -7.533 -10.525   1.044  1.00  1.00           S  
ATOM    606  H   CYS A  39      -6.884 -12.731  -0.930  1.00  0.89           H  
ATOM    607  HA  CYS A  39      -4.622 -10.949  -1.237  1.00  0.99           H  
ATOM    608  HB2 CYS A  39      -6.175  -9.307  -0.512  1.00  1.40           H  
ATOM    609  HB3 CYS A  39      -7.172 -10.498  -1.332  1.00  1.44           H  
ATOM    610  N   LYS A  40      -5.146 -12.407   1.620  1.00  0.78           N  
ATOM    611  CA  LYS A  40      -4.564 -12.629   2.969  1.00  0.94           C  
ATOM    612  C   LYS A  40      -3.174 -13.262   2.858  1.00  0.84           C  
ATOM    613  O   LYS A  40      -2.357 -13.147   3.749  1.00  0.94           O  
ATOM    614  CB  LYS A  40      -5.537 -13.579   3.668  1.00  1.21           C  
ATOM    615  CG  LYS A  40      -6.925 -12.937   3.725  1.00  1.56           C  
ATOM    616  CD  LYS A  40      -7.982 -13.963   3.308  1.00  2.11           C  
ATOM    617  CE  LYS A  40      -8.139 -15.011   4.410  1.00  2.72           C  
ATOM    618  NZ  LYS A  40      -7.714 -16.294   3.783  1.00  3.29           N  
ATOM    619  H   LYS A  40      -5.884 -12.971   1.306  1.00  0.83           H  
ATOM    620  HA  LYS A  40      -4.515 -11.698   3.503  1.00  1.08           H  
ATOM    621  HB2 LYS A  40      -5.591 -14.507   3.117  1.00  1.64           H  
ATOM    622  HB3 LYS A  40      -5.191 -13.775   4.672  1.00  1.71           H  
ATOM    623  HG2 LYS A  40      -7.126 -12.604   4.733  1.00  2.16           H  
ATOM    624  HG3 LYS A  40      -6.958 -12.092   3.054  1.00  1.95           H  
ATOM    625  HD2 LYS A  40      -8.926 -13.462   3.149  1.00  2.55           H  
ATOM    626  HD3 LYS A  40      -7.673 -14.448   2.394  1.00  2.46           H  
ATOM    627  HE2 LYS A  40      -7.502 -14.771   5.250  1.00  3.05           H  
ATOM    628  HE3 LYS A  40      -9.169 -15.078   4.723  1.00  3.09           H  
ATOM    629  HZ1 LYS A  40      -6.869 -16.129   3.196  1.00  3.66           H  
ATOM    630  HZ2 LYS A  40      -7.490 -16.986   4.525  1.00  3.61           H  
ATOM    631  HZ3 LYS A  40      -8.483 -16.662   3.189  1.00  3.57           H  
ATOM    632  N   ALA A  41      -2.900 -13.933   1.772  1.00  0.77           N  
ATOM    633  CA  ALA A  41      -1.564 -14.574   1.608  1.00  0.86           C  
ATOM    634  C   ALA A  41      -0.460 -13.512   1.570  1.00  0.75           C  
ATOM    635  O   ALA A  41       0.692 -13.792   1.834  1.00  0.90           O  
ATOM    636  CB  ALA A  41      -1.642 -15.316   0.274  1.00  0.93           C  
ATOM    637  H   ALA A  41      -3.573 -14.016   1.064  1.00  0.76           H  
ATOM    638  HA  ALA A  41      -1.383 -15.275   2.408  1.00  1.06           H  
ATOM    639  HB1 ALA A  41      -2.071 -14.666  -0.474  1.00  1.29           H  
ATOM    640  HB2 ALA A  41      -0.650 -15.612  -0.032  1.00  1.41           H  
ATOM    641  HB3 ALA A  41      -2.263 -16.194   0.386  1.00  1.45           H  
ATOM    642  N   LEU A  42      -0.802 -12.294   1.244  1.00  0.65           N  
ATOM    643  CA  LEU A  42       0.231 -11.219   1.191  1.00  0.67           C  
ATOM    644  C   LEU A  42       0.154 -10.329   2.439  1.00  0.63           C  
ATOM    645  O   LEU A  42       1.016  -9.506   2.677  1.00  0.70           O  
ATOM    646  CB  LEU A  42      -0.102 -10.409  -0.062  1.00  0.82           C  
ATOM    647  CG  LEU A  42       1.191 -10.057  -0.799  1.00  0.86           C  
ATOM    648  CD1 LEU A  42       1.871 -11.343  -1.277  1.00  1.24           C  
ATOM    649  CD2 LEU A  42       0.869  -9.173  -2.005  1.00  1.37           C  
ATOM    650  H   LEU A  42      -1.736 -12.087   1.035  1.00  0.69           H  
ATOM    651  HA  LEU A  42       1.216 -11.648   1.097  1.00  0.72           H  
ATOM    652  HB2 LEU A  42      -0.740 -10.991  -0.709  1.00  1.37           H  
ATOM    653  HB3 LEU A  42      -0.613  -9.500   0.223  1.00  1.33           H  
ATOM    654  HG  LEU A  42       1.854  -9.527  -0.131  1.00  0.98           H  
ATOM    655 HD11 LEU A  42       1.274 -12.195  -0.988  1.00  1.73           H  
ATOM    656 HD12 LEU A  42       1.968 -11.321  -2.353  1.00  1.67           H  
ATOM    657 HD13 LEU A  42       2.850 -11.421  -0.829  1.00  1.79           H  
ATOM    658 HD21 LEU A  42       0.128  -8.438  -1.725  1.00  1.84           H  
ATOM    659 HD22 LEU A  42       1.767  -8.671  -2.335  1.00  1.81           H  
ATOM    660 HD23 LEU A  42       0.483  -9.784  -2.808  1.00  1.85           H  
ATOM    661  N   ALA A  43      -0.867 -10.485   3.240  1.00  0.71           N  
ATOM    662  CA  ALA A  43      -0.989  -9.647   4.469  1.00  0.73           C  
ATOM    663  C   ALA A  43       0.317  -9.660   5.280  1.00  0.67           C  
ATOM    664  O   ALA A  43       0.781  -8.621   5.706  1.00  0.65           O  
ATOM    665  CB  ALA A  43      -2.125 -10.283   5.271  1.00  0.88           C  
ATOM    666  H   ALA A  43      -1.554 -11.153   3.037  1.00  0.86           H  
ATOM    667  HA  ALA A  43      -1.253  -8.636   4.204  1.00  0.73           H  
ATOM    668  HB1 ALA A  43      -2.617 -11.031   4.667  1.00  1.35           H  
ATOM    669  HB2 ALA A  43      -1.723 -10.745   6.161  1.00  1.36           H  
ATOM    670  HB3 ALA A  43      -2.838  -9.522   5.551  1.00  1.39           H  
ATOM    671  N   PRO A  44       0.875 -10.833   5.474  1.00  0.69           N  
ATOM    672  CA  PRO A  44       2.126 -10.961   6.240  1.00  0.70           C  
ATOM    673  C   PRO A  44       3.335 -10.875   5.306  1.00  0.59           C  
ATOM    674  O   PRO A  44       4.462 -11.077   5.713  1.00  0.65           O  
ATOM    675  CB  PRO A  44       2.008 -12.349   6.858  1.00  0.83           C  
ATOM    676  CG  PRO A  44       1.077 -13.118   5.958  1.00  0.84           C  
ATOM    677  CD  PRO A  44       0.414 -12.140   5.013  1.00  0.76           C  
ATOM    678  HA  PRO A  44       2.182 -10.210   7.010  1.00  0.73           H  
ATOM    679  HB2 PRO A  44       2.976 -12.827   6.890  1.00  1.14           H  
ATOM    680  HB3 PRO A  44       1.592 -12.280   7.853  1.00  1.31           H  
ATOM    681  HG2 PRO A  44       1.638 -13.850   5.394  1.00  0.83           H  
ATOM    682  HG3 PRO A  44       0.323 -13.614   6.550  1.00  0.98           H  
ATOM    683  HD2 PRO A  44       0.738 -12.318   3.998  1.00  1.21           H  
ATOM    684  HD3 PRO A  44      -0.656 -12.206   5.083  1.00  0.96           H  
ATOM    685  N   GLU A  45       3.115 -10.550   4.062  1.00  0.53           N  
ATOM    686  CA  GLU A  45       4.250 -10.420   3.113  1.00  0.46           C  
ATOM    687  C   GLU A  45       4.375  -8.950   2.759  1.00  0.41           C  
ATOM    688  O   GLU A  45       5.448  -8.383   2.724  1.00  0.47           O  
ATOM    689  CB  GLU A  45       3.851 -11.242   1.889  1.00  0.48           C  
ATOM    690  CG  GLU A  45       3.600 -12.693   2.304  1.00  0.61           C  
ATOM    691  CD  GLU A  45       4.933 -13.438   2.391  1.00  1.12           C  
ATOM    692  OE1 GLU A  45       5.924 -12.803   2.716  1.00  1.83           O  
ATOM    693  OE2 GLU A  45       4.942 -14.630   2.132  1.00  1.90           O  
ATOM    694  H   GLU A  45       2.200 -10.363   3.753  1.00  0.60           H  
ATOM    695  HA  GLU A  45       5.162 -10.796   3.547  1.00  0.51           H  
ATOM    696  HB2 GLU A  45       2.951 -10.830   1.456  1.00  0.51           H  
ATOM    697  HB3 GLU A  45       4.647 -11.211   1.161  1.00  0.48           H  
ATOM    698  HG2 GLU A  45       3.115 -12.712   3.269  1.00  1.37           H  
ATOM    699  HG3 GLU A  45       2.966 -13.173   1.574  1.00  1.22           H  
ATOM    700  N   TYR A  46       3.260  -8.325   2.537  1.00  0.43           N  
ATOM    701  CA  TYR A  46       3.257  -6.880   2.223  1.00  0.48           C  
ATOM    702  C   TYR A  46       3.487  -6.086   3.521  1.00  0.52           C  
ATOM    703  O   TYR A  46       3.825  -4.919   3.491  1.00  0.69           O  
ATOM    704  CB  TYR A  46       1.862  -6.631   1.636  1.00  0.64           C  
ATOM    705  CG  TYR A  46       1.561  -5.156   1.602  1.00  0.72           C  
ATOM    706  CD1 TYR A  46       1.140  -4.499   2.762  1.00  1.03           C  
ATOM    707  CD2 TYR A  46       1.706  -4.452   0.408  1.00  1.02           C  
ATOM    708  CE1 TYR A  46       0.864  -3.128   2.725  1.00  1.39           C  
ATOM    709  CE2 TYR A  46       1.430  -3.080   0.367  1.00  1.38           C  
ATOM    710  CZ  TYR A  46       1.000  -2.420   1.552  1.00  1.50           C  
ATOM    711  OH  TYR A  46       0.735  -1.069   1.495  1.00  1.95           O  
ATOM    712  H   TYR A  46       2.411  -8.809   2.603  1.00  0.48           H  
ATOM    713  HA  TYR A  46       4.016  -6.647   1.496  1.00  0.46           H  
ATOM    714  HB2 TYR A  46       1.823  -7.026   0.632  1.00  1.16           H  
ATOM    715  HB3 TYR A  46       1.124  -7.132   2.245  1.00  0.58           H  
ATOM    716  HD1 TYR A  46       1.029  -5.049   3.683  1.00  1.22           H  
ATOM    717  HD2 TYR A  46       2.032  -4.971  -0.485  1.00  1.21           H  
ATOM    718  HE1 TYR A  46       0.539  -2.619   3.620  1.00  1.74           H  
ATOM    719  HE2 TYR A  46       1.542  -2.532  -0.557  1.00  1.73           H  
ATOM    720  HH  TYR A  46       1.424  -0.614   1.984  1.00  2.16           H  
ATOM    721  N   ALA A  47       3.315  -6.714   4.660  1.00  0.53           N  
ATOM    722  CA  ALA A  47       3.534  -5.994   5.945  1.00  0.62           C  
ATOM    723  C   ALA A  47       4.973  -6.201   6.422  1.00  0.58           C  
ATOM    724  O   ALA A  47       5.534  -5.377   7.116  1.00  0.68           O  
ATOM    725  CB  ALA A  47       2.544  -6.620   6.928  1.00  0.73           C  
ATOM    726  H   ALA A  47       3.047  -7.658   4.672  1.00  0.58           H  
ATOM    727  HA  ALA A  47       3.325  -4.946   5.826  1.00  0.69           H  
ATOM    728  HB1 ALA A  47       2.525  -7.691   6.786  1.00  1.20           H  
ATOM    729  HB2 ALA A  47       2.849  -6.395   7.939  1.00  1.31           H  
ATOM    730  HB3 ALA A  47       1.558  -6.217   6.752  1.00  1.28           H  
ATOM    731  N   LYS A  48       5.577  -7.297   6.050  1.00  0.51           N  
ATOM    732  CA  LYS A  48       6.982  -7.557   6.475  1.00  0.55           C  
ATOM    733  C   LYS A  48       7.942  -6.660   5.689  1.00  0.53           C  
ATOM    734  O   LYS A  48       8.982  -6.267   6.178  1.00  0.65           O  
ATOM    735  CB  LYS A  48       7.231  -9.029   6.144  1.00  0.60           C  
ATOM    736  CG  LYS A  48       7.996  -9.689   7.294  1.00  1.03           C  
ATOM    737  CD  LYS A  48       7.057  -9.887   8.485  1.00  1.41           C  
ATOM    738  CE  LYS A  48       7.156 -11.332   8.980  1.00  1.92           C  
ATOM    739  NZ  LYS A  48       6.364 -11.362  10.241  1.00  2.47           N  
ATOM    740  H   LYS A  48       5.108  -7.946   5.486  1.00  0.48           H  
ATOM    741  HA  LYS A  48       7.093  -7.392   7.536  1.00  0.63           H  
ATOM    742  HB2 LYS A  48       6.285  -9.532   6.006  1.00  0.83           H  
ATOM    743  HB3 LYS A  48       7.815  -9.101   5.239  1.00  0.95           H  
ATOM    744  HG2 LYS A  48       8.376 -10.647   6.970  1.00  1.69           H  
ATOM    745  HG3 LYS A  48       8.819  -9.056   7.588  1.00  1.54           H  
ATOM    746  HD2 LYS A  48       7.339  -9.212   9.282  1.00  1.85           H  
ATOM    747  HD3 LYS A  48       6.041  -9.681   8.183  1.00  1.94           H  
ATOM    748  HE2 LYS A  48       6.734 -12.008   8.250  1.00  2.37           H  
ATOM    749  HE3 LYS A  48       8.184 -11.590   9.183  1.00  2.33           H  
ATOM    750  HZ1 LYS A  48       5.400 -11.021  10.054  1.00  2.81           H  
ATOM    751  HZ2 LYS A  48       6.320 -12.337  10.601  1.00  2.85           H  
ATOM    752  HZ3 LYS A  48       6.818 -10.749  10.950  1.00  2.85           H  
ATOM    753  N   ALA A  49       7.597  -6.332   4.472  1.00  0.47           N  
ATOM    754  CA  ALA A  49       8.486  -5.458   3.655  1.00  0.50           C  
ATOM    755  C   ALA A  49       8.641  -4.093   4.327  1.00  0.53           C  
ATOM    756  O   ALA A  49       9.627  -3.406   4.143  1.00  0.65           O  
ATOM    757  CB  ALA A  49       7.774  -5.317   2.309  1.00  0.55           C  
ATOM    758  H   ALA A  49       6.753  -6.659   4.099  1.00  0.50           H  
ATOM    759  HA  ALA A  49       9.448  -5.922   3.517  1.00  0.57           H  
ATOM    760  HB1 ALA A  49       6.768  -5.699   2.392  1.00  1.21           H  
ATOM    761  HB2 ALA A  49       7.742  -4.275   2.027  1.00  1.07           H  
ATOM    762  HB3 ALA A  49       8.312  -5.877   1.557  1.00  1.18           H  
ATOM    763  N   ALA A  50       7.675  -3.694   5.108  1.00  0.54           N  
ATOM    764  CA  ALA A  50       7.768  -2.373   5.794  1.00  0.65           C  
ATOM    765  C   ALA A  50       8.883  -2.403   6.841  1.00  0.65           C  
ATOM    766  O   ALA A  50       9.443  -1.385   7.198  1.00  0.77           O  
ATOM    767  CB  ALA A  50       6.408  -2.179   6.466  1.00  0.76           C  
ATOM    768  H   ALA A  50       6.889  -4.263   5.245  1.00  0.57           H  
ATOM    769  HA  ALA A  50       7.941  -1.586   5.077  1.00  0.73           H  
ATOM    770  HB1 ALA A  50       5.627  -2.238   5.722  1.00  1.28           H  
ATOM    771  HB2 ALA A  50       6.259  -2.953   7.205  1.00  1.29           H  
ATOM    772  HB3 ALA A  50       6.378  -1.212   6.945  1.00  1.29           H  
ATOM    773  N   GLY A  51       9.210  -3.565   7.338  1.00  0.59           N  
ATOM    774  CA  GLY A  51      10.287  -3.663   8.364  1.00  0.69           C  
ATOM    775  C   GLY A  51      11.653  -3.676   7.674  1.00  0.78           C  
ATOM    776  O   GLY A  51      12.659  -3.336   8.265  1.00  0.90           O  
ATOM    777  H   GLY A  51       8.744  -4.373   7.038  1.00  0.55           H  
ATOM    778  HA2 GLY A  51      10.228  -2.814   9.029  1.00  0.78           H  
ATOM    779  HA3 GLY A  51      10.161  -4.573   8.930  1.00  0.72           H  
ATOM    780  N   LYS A  52      11.700  -4.067   6.430  1.00  0.80           N  
ATOM    781  CA  LYS A  52      13.007  -4.101   5.709  1.00  1.01           C  
ATOM    782  C   LYS A  52      13.665  -2.720   5.740  1.00  1.12           C  
ATOM    783  O   LYS A  52      14.864  -2.596   5.890  1.00  1.31           O  
ATOM    784  CB  LYS A  52      12.659  -4.499   4.274  1.00  1.15           C  
ATOM    785  CG  LYS A  52      12.506  -6.019   4.190  1.00  1.49           C  
ATOM    786  CD  LYS A  52      13.848  -6.649   3.812  1.00  1.97           C  
ATOM    787  CE  LYS A  52      13.628  -8.103   3.388  1.00  2.64           C  
ATOM    788  NZ  LYS A  52      14.607  -8.889   4.189  1.00  3.08           N  
ATOM    789  H   LYS A  52      10.879  -4.339   5.969  1.00  0.72           H  
ATOM    790  HA  LYS A  52      13.659  -4.839   6.148  1.00  1.08           H  
ATOM    791  HB2 LYS A  52      11.733  -4.026   3.983  1.00  1.51           H  
ATOM    792  HB3 LYS A  52      13.450  -4.183   3.610  1.00  1.47           H  
ATOM    793  HG2 LYS A  52      12.187  -6.402   5.149  1.00  1.74           H  
ATOM    794  HG3 LYS A  52      11.768  -6.266   3.440  1.00  1.96           H  
ATOM    795  HD2 LYS A  52      14.287  -6.097   2.993  1.00  2.22           H  
ATOM    796  HD3 LYS A  52      14.513  -6.620   4.662  1.00  2.20           H  
ATOM    797  HE2 LYS A  52      12.617  -8.411   3.617  1.00  2.97           H  
ATOM    798  HE3 LYS A  52      13.830  -8.224   2.335  1.00  3.10           H  
ATOM    799  HZ1 LYS A  52      14.426  -8.741   5.202  1.00  3.35           H  
ATOM    800  HZ2 LYS A  52      14.508  -9.900   3.967  1.00  3.40           H  
ATOM    801  HZ3 LYS A  52      15.573  -8.576   3.960  1.00  3.40           H  
ATOM    802  N   LEU A  53      12.890  -1.679   5.599  1.00  1.12           N  
ATOM    803  CA  LEU A  53      13.474  -0.307   5.622  1.00  1.33           C  
ATOM    804  C   LEU A  53      13.711   0.144   7.067  1.00  1.30           C  
ATOM    805  O   LEU A  53      14.494   1.037   7.328  1.00  1.50           O  
ATOM    806  CB  LEU A  53      12.430   0.582   4.945  1.00  1.55           C  
ATOM    807  CG  LEU A  53      11.141   0.577   5.768  1.00  1.47           C  
ATOM    808  CD1 LEU A  53      11.001   1.910   6.506  1.00  2.07           C  
ATOM    809  CD2 LEU A  53       9.941   0.380   4.840  1.00  1.82           C  
ATOM    810  H   LEU A  53      11.925  -1.799   5.479  1.00  1.07           H  
ATOM    811  HA  LEU A  53      14.397  -0.282   5.064  1.00  1.51           H  
ATOM    812  HB2 LEU A  53      12.808   1.591   4.874  1.00  1.97           H  
ATOM    813  HB3 LEU A  53      12.225   0.205   3.953  1.00  2.04           H  
ATOM    814  HG  LEU A  53      11.176  -0.230   6.487  1.00  1.62           H  
ATOM    815 HD11 LEU A  53      11.624   2.652   6.029  1.00  2.57           H  
ATOM    816 HD12 LEU A  53       9.971   2.233   6.475  1.00  2.53           H  
ATOM    817 HD13 LEU A  53      11.309   1.788   7.534  1.00  2.45           H  
ATOM    818 HD21 LEU A  53      10.223  -0.261   4.018  1.00  2.09           H  
ATOM    819 HD22 LEU A  53       9.131  -0.075   5.390  1.00  2.24           H  
ATOM    820 HD23 LEU A  53       9.622   1.337   4.458  1.00  2.24           H  
ATOM    821  N   LYS A  54      13.039  -0.464   8.008  1.00  1.20           N  
ATOM    822  CA  LYS A  54      13.223  -0.070   9.437  1.00  1.35           C  
ATOM    823  C   LYS A  54      14.712  -0.050   9.794  1.00  1.40           C  
ATOM    824  O   LYS A  54      15.172   0.796  10.533  1.00  1.67           O  
ATOM    825  CB  LYS A  54      12.492  -1.145  10.241  1.00  1.46           C  
ATOM    826  CG  LYS A  54      12.430  -0.730  11.712  1.00  1.91           C  
ATOM    827  CD  LYS A  54      11.987  -1.923  12.562  1.00  2.50           C  
ATOM    828  CE  LYS A  54      10.854  -1.495  13.497  1.00  2.87           C  
ATOM    829  NZ  LYS A  54      11.447  -1.537  14.863  1.00  3.88           N  
ATOM    830  H   LYS A  54      12.411  -1.180   7.777  1.00  1.15           H  
ATOM    831  HA  LYS A  54      12.778   0.895   9.621  1.00  1.71           H  
ATOM    832  HB2 LYS A  54      11.489  -1.262   9.856  1.00  1.66           H  
ATOM    833  HB3 LYS A  54      13.023  -2.081  10.156  1.00  1.53           H  
ATOM    834  HG2 LYS A  54      13.408  -0.399  12.034  1.00  2.32           H  
ATOM    835  HG3 LYS A  54      11.722   0.076  11.829  1.00  2.18           H  
ATOM    836  HD2 LYS A  54      11.641  -2.716  11.915  1.00  2.90           H  
ATOM    837  HD3 LYS A  54      12.822  -2.276  13.149  1.00  2.94           H  
ATOM    838  HE2 LYS A  54      10.527  -0.493  13.257  1.00  3.04           H  
ATOM    839  HE3 LYS A  54      10.029  -2.187  13.431  1.00  2.88           H  
ATOM    840  HZ1 LYS A  54      12.360  -1.040  14.861  1.00  4.22           H  
ATOM    841  HZ2 LYS A  54      10.801  -1.074  15.535  1.00  4.31           H  
ATOM    842  HZ3 LYS A  54      11.593  -2.526  15.148  1.00  4.27           H  
ATOM    843  N   ALA A  55      15.468  -0.975   9.270  1.00  1.63           N  
ATOM    844  CA  ALA A  55      16.926  -1.004   9.576  1.00  2.20           C  
ATOM    845  C   ALA A  55      17.633   0.143   8.848  1.00  2.03           C  
ATOM    846  O   ALA A  55      18.702   0.573   9.236  1.00  2.38           O  
ATOM    847  CB  ALA A  55      17.414  -2.357   9.055  1.00  2.78           C  
ATOM    848  H   ALA A  55      15.079  -1.647   8.673  1.00  1.68           H  
ATOM    849  HA  ALA A  55      17.091  -0.936  10.639  1.00  2.53           H  
ATOM    850  HB1 ALA A  55      17.007  -2.532   8.070  1.00  2.97           H  
ATOM    851  HB2 ALA A  55      18.492  -2.356   9.004  1.00  3.22           H  
ATOM    852  HB3 ALA A  55      17.086  -3.139   9.724  1.00  3.09           H  
ATOM    853  N   GLU A  56      17.043   0.643   7.796  1.00  1.67           N  
ATOM    854  CA  GLU A  56      17.676   1.763   7.044  1.00  1.70           C  
ATOM    855  C   GLU A  56      17.131   3.104   7.536  1.00  1.53           C  
ATOM    856  O   GLU A  56      17.869   3.966   7.971  1.00  1.98           O  
ATOM    857  CB  GLU A  56      17.288   1.531   5.585  1.00  1.99           C  
ATOM    858  CG  GLU A  56      18.173   0.432   4.992  1.00  2.69           C  
ATOM    859  CD  GLU A  56      18.335   0.662   3.489  1.00  3.21           C  
ATOM    860  OE1 GLU A  56      18.672   1.772   3.112  1.00  3.63           O  
ATOM    861  OE2 GLU A  56      18.120  -0.277   2.740  1.00  3.64           O  
ATOM    862  H   GLU A  56      16.180   0.282   7.500  1.00  1.55           H  
ATOM    863  HA  GLU A  56      18.744   1.732   7.150  1.00  2.20           H  
ATOM    864  HB2 GLU A  56      16.253   1.228   5.531  1.00  2.26           H  
ATOM    865  HB3 GLU A  56      17.426   2.445   5.025  1.00  2.23           H  
ATOM    866  HG2 GLU A  56      19.142   0.457   5.468  1.00  2.94           H  
ATOM    867  HG3 GLU A  56      17.713  -0.530   5.160  1.00  3.04           H  
ATOM    868  N   GLY A  57      15.844   3.282   7.469  1.00  1.58           N  
ATOM    869  CA  GLY A  57      15.242   4.562   7.931  1.00  2.25           C  
ATOM    870  C   GLY A  57      14.621   5.294   6.739  1.00  1.97           C  
ATOM    871  O   GLY A  57      14.528   6.505   6.722  1.00  2.50           O  
ATOM    872  H   GLY A  57      15.273   2.571   7.114  1.00  1.61           H  
ATOM    873  HA2 GLY A  57      14.476   4.357   8.664  1.00  2.75           H  
ATOM    874  HA3 GLY A  57      16.008   5.181   8.375  1.00  2.67           H  
ATOM    875  N   SER A  58      14.197   4.568   5.741  1.00  1.30           N  
ATOM    876  CA  SER A  58      13.583   5.225   4.552  1.00  1.23           C  
ATOM    877  C   SER A  58      12.385   6.078   4.979  1.00  1.03           C  
ATOM    878  O   SER A  58      11.936   6.016   6.106  1.00  1.27           O  
ATOM    879  CB  SER A  58      13.131   4.076   3.651  1.00  1.53           C  
ATOM    880  OG  SER A  58      12.817   4.580   2.361  1.00  2.13           O  
ATOM    881  H   SER A  58      14.281   3.591   5.773  1.00  1.08           H  
ATOM    882  HA  SER A  58      14.313   5.831   4.038  1.00  1.45           H  
ATOM    883  HB2 SER A  58      13.927   3.348   3.569  1.00  1.84           H  
ATOM    884  HB3 SER A  58      12.257   3.606   4.078  1.00  1.84           H  
ATOM    885  HG  SER A  58      13.155   3.961   1.710  1.00  2.49           H  
ATOM    886  N   GLU A  59      11.864   6.874   4.085  1.00  0.85           N  
ATOM    887  CA  GLU A  59      10.694   7.730   4.439  1.00  0.87           C  
ATOM    888  C   GLU A  59       9.433   7.216   3.738  1.00  0.76           C  
ATOM    889  O   GLU A  59       8.564   7.978   3.365  1.00  1.06           O  
ATOM    890  CB  GLU A  59      11.060   9.125   3.931  1.00  1.10           C  
ATOM    891  CG  GLU A  59      11.350   9.061   2.429  1.00  1.05           C  
ATOM    892  CD  GLU A  59      10.031   9.009   1.656  1.00  1.58           C  
ATOM    893  OE1 GLU A  59       9.338  10.013   1.639  1.00  2.22           O  
ATOM    894  OE2 GLU A  59       9.738   7.968   1.092  1.00  2.13           O  
ATOM    895  H   GLU A  59      12.240   6.908   3.181  1.00  0.96           H  
ATOM    896  HA  GLU A  59      10.551   7.753   5.507  1.00  0.99           H  
ATOM    897  HB2 GLU A  59      10.237   9.802   4.109  1.00  1.57           H  
ATOM    898  HB3 GLU A  59      11.937   9.480   4.451  1.00  1.50           H  
ATOM    899  HG2 GLU A  59      11.908   9.939   2.134  1.00  1.34           H  
ATOM    900  HG3 GLU A  59      11.928   8.176   2.212  1.00  1.23           H  
ATOM    901  N   ILE A  60       9.332   5.929   3.554  1.00  0.59           N  
ATOM    902  CA  ILE A  60       8.130   5.363   2.874  1.00  0.57           C  
ATOM    903  C   ILE A  60       7.143   4.813   3.907  1.00  0.52           C  
ATOM    904  O   ILE A  60       7.419   4.780   5.091  1.00  0.63           O  
ATOM    905  CB  ILE A  60       8.663   4.237   1.982  1.00  0.68           C  
ATOM    906  CG1 ILE A  60       9.266   3.127   2.850  1.00  1.46           C  
ATOM    907  CG2 ILE A  60       9.739   4.788   1.044  1.00  1.34           C  
ATOM    908  CD1 ILE A  60       9.721   1.975   1.957  1.00  1.60           C  
ATOM    909  H   ILE A  60      10.047   5.335   3.860  1.00  0.76           H  
ATOM    910  HA  ILE A  60       7.652   6.116   2.268  1.00  0.62           H  
ATOM    911  HB  ILE A  60       7.851   3.834   1.395  1.00  1.09           H  
ATOM    912 HG12 ILE A  60      10.114   3.509   3.394  1.00  2.08           H  
ATOM    913 HG13 ILE A  60       8.522   2.769   3.547  1.00  2.16           H  
ATOM    914 HG21 ILE A  60      10.103   5.731   1.423  1.00  1.91           H  
ATOM    915 HG22 ILE A  60      10.556   4.085   0.981  1.00  1.92           H  
ATOM    916 HG23 ILE A  60       9.316   4.936   0.061  1.00  1.76           H  
ATOM    917 HD11 ILE A  60       9.740   2.304   0.929  1.00  1.96           H  
ATOM    918 HD12 ILE A  60      10.712   1.662   2.254  1.00  1.94           H  
ATOM    919 HD13 ILE A  60       9.035   1.147   2.058  1.00  2.09           H  
ATOM    920  N   ARG A  61       5.994   4.378   3.467  1.00  0.45           N  
ATOM    921  CA  ARG A  61       4.988   3.830   4.420  1.00  0.45           C  
ATOM    922  C   ARG A  61       4.034   2.876   3.696  1.00  0.41           C  
ATOM    923  O   ARG A  61       3.484   3.198   2.662  1.00  0.55           O  
ATOM    924  CB  ARG A  61       4.229   5.052   4.940  1.00  0.51           C  
ATOM    925  CG  ARG A  61       4.307   5.085   6.467  1.00  0.75           C  
ATOM    926  CD  ARG A  61       3.303   6.106   7.009  1.00  0.97           C  
ATOM    927  NE  ARG A  61       2.884   5.569   8.332  1.00  1.30           N  
ATOM    928  CZ  ARG A  61       3.736   5.529   9.320  1.00  1.66           C  
ATOM    929  NH1 ARG A  61       3.885   6.567  10.096  1.00  2.21           N  
ATOM    930  NH2 ARG A  61       4.438   4.449   9.533  1.00  2.19           N  
ATOM    931  H   ARG A  61       5.793   4.415   2.509  1.00  0.49           H  
ATOM    932  HA  ARG A  61       5.477   3.326   5.237  1.00  0.50           H  
ATOM    933  HB2 ARG A  61       4.673   5.949   4.536  1.00  0.61           H  
ATOM    934  HB3 ARG A  61       3.195   4.991   4.636  1.00  0.64           H  
ATOM    935  HG2 ARG A  61       4.074   4.107   6.860  1.00  1.52           H  
ATOM    936  HG3 ARG A  61       5.305   5.366   6.769  1.00  1.26           H  
ATOM    937  HD2 ARG A  61       3.778   7.071   7.125  1.00  1.50           H  
ATOM    938  HD3 ARG A  61       2.451   6.181   6.353  1.00  1.40           H  
ATOM    939  HE  ARG A  61       1.969   5.245   8.462  1.00  1.83           H  
ATOM    940 HH11 ARG A  61       3.347   7.394   9.934  1.00  2.45           H  
ATOM    941 HH12 ARG A  61       4.538   6.537  10.853  1.00  2.70           H  
ATOM    942 HH21 ARG A  61       4.323   3.654   8.938  1.00  2.37           H  
ATOM    943 HH22 ARG A  61       5.090   4.418  10.290  1.00  2.76           H  
ATOM    944  N   LEU A  62       3.830   1.703   4.233  1.00  0.35           N  
ATOM    945  CA  LEU A  62       2.908   0.731   3.579  1.00  0.36           C  
ATOM    946  C   LEU A  62       1.516   0.823   4.211  1.00  0.32           C  
ATOM    947  O   LEU A  62       1.371   1.184   5.366  1.00  0.38           O  
ATOM    948  CB  LEU A  62       3.529  -0.642   3.838  1.00  0.48           C  
ATOM    949  CG  LEU A  62       4.584  -0.935   2.770  1.00  0.73           C  
ATOM    950  CD1 LEU A  62       5.952  -1.094   3.435  1.00  1.22           C  
ATOM    951  CD2 LEU A  62       4.222  -2.227   2.034  1.00  1.59           C  
ATOM    952  H   LEU A  62       4.281   1.463   5.070  1.00  0.42           H  
ATOM    953  HA  LEU A  62       2.854   0.918   2.518  1.00  0.39           H  
ATOM    954  HB2 LEU A  62       3.992  -0.647   4.814  1.00  1.18           H  
ATOM    955  HB3 LEU A  62       2.758  -1.398   3.802  1.00  1.08           H  
ATOM    956  HG  LEU A  62       4.620  -0.117   2.065  1.00  1.41           H  
ATOM    957 HD11 LEU A  62       5.947  -0.596   4.394  1.00  1.56           H  
ATOM    958 HD12 LEU A  62       6.165  -2.143   3.577  1.00  1.71           H  
ATOM    959 HD13 LEU A  62       6.712  -0.655   2.805  1.00  1.91           H  
ATOM    960 HD21 LEU A  62       3.437  -2.741   2.570  1.00  2.12           H  
ATOM    961 HD22 LEU A  62       3.881  -1.990   1.037  1.00  2.09           H  
ATOM    962 HD23 LEU A  62       5.092  -2.864   1.974  1.00  2.21           H  
ATOM    963  N   ALA A  63       0.491   0.504   3.471  1.00  0.30           N  
ATOM    964  CA  ALA A  63      -0.881   0.584   4.049  1.00  0.32           C  
ATOM    965  C   ALA A  63      -1.852  -0.319   3.287  1.00  0.31           C  
ATOM    966  O   ALA A  63      -1.591  -0.746   2.180  1.00  0.37           O  
ATOM    967  CB  ALA A  63      -1.291   2.050   3.901  1.00  0.37           C  
ATOM    968  H   ALA A  63       0.621   0.213   2.540  1.00  0.32           H  
ATOM    969  HA  ALA A  63      -0.860   0.315   5.091  1.00  0.37           H  
ATOM    970  HB1 ALA A  63      -0.535   2.683   4.341  1.00  1.11           H  
ATOM    971  HB2 ALA A  63      -1.395   2.291   2.853  1.00  0.93           H  
ATOM    972  HB3 ALA A  63      -2.234   2.213   4.402  1.00  1.09           H  
ATOM    973  N   LYS A  64      -2.979  -0.608   3.879  1.00  0.30           N  
ATOM    974  CA  LYS A  64      -3.982  -1.478   3.203  1.00  0.32           C  
ATOM    975  C   LYS A  64      -5.392  -0.926   3.430  1.00  0.32           C  
ATOM    976  O   LYS A  64      -5.617  -0.120   4.311  1.00  0.40           O  
ATOM    977  CB  LYS A  64      -3.828  -2.847   3.867  1.00  0.38           C  
ATOM    978  CG  LYS A  64      -2.506  -3.480   3.433  1.00  1.39           C  
ATOM    979  CD  LYS A  64      -2.723  -4.967   3.145  1.00  1.60           C  
ATOM    980  CE  LYS A  64      -2.230  -5.794   4.334  1.00  2.04           C  
ATOM    981  NZ  LYS A  64      -3.382  -5.829   5.279  1.00  2.26           N  
ATOM    982  H   LYS A  64      -3.169  -0.246   4.771  1.00  0.34           H  
ATOM    983  HA  LYS A  64      -3.769  -1.553   2.150  1.00  0.35           H  
ATOM    984  HB2 LYS A  64      -3.836  -2.730   4.941  1.00  1.11           H  
ATOM    985  HB3 LYS A  64      -4.648  -3.485   3.569  1.00  0.90           H  
ATOM    986  HG2 LYS A  64      -2.147  -2.988   2.540  1.00  2.04           H  
ATOM    987  HG3 LYS A  64      -1.778  -3.371   4.222  1.00  2.08           H  
ATOM    988  HD2 LYS A  64      -3.775  -5.153   2.988  1.00  2.02           H  
ATOM    989  HD3 LYS A  64      -2.171  -5.248   2.260  1.00  2.00           H  
ATOM    990  HE2 LYS A  64      -1.975  -6.795   4.015  1.00  2.60           H  
ATOM    991  HE3 LYS A  64      -1.378  -5.318   4.797  1.00  2.45           H  
ATOM    992  HZ1 LYS A  64      -4.220  -6.208   4.792  1.00  2.48           H  
ATOM    993  HZ2 LYS A  64      -3.150  -6.438   6.087  1.00  2.61           H  
ATOM    994  HZ3 LYS A  64      -3.583  -4.865   5.615  1.00  2.60           H  
ATOM    995  N   VAL A  65      -6.340  -1.349   2.641  1.00  0.30           N  
ATOM    996  CA  VAL A  65      -7.732  -0.841   2.815  1.00  0.32           C  
ATOM    997  C   VAL A  65      -8.730  -1.998   2.821  1.00  0.31           C  
ATOM    998  O   VAL A  65      -8.548  -2.996   2.152  1.00  0.36           O  
ATOM    999  CB  VAL A  65      -7.982   0.061   1.605  1.00  0.40           C  
ATOM   1000  CG1 VAL A  65      -9.424   0.577   1.641  1.00  0.45           C  
ATOM   1001  CG2 VAL A  65      -7.015   1.244   1.643  1.00  0.70           C  
ATOM   1002  H   VAL A  65      -6.138  -1.997   1.935  1.00  0.34           H  
ATOM   1003  HA  VAL A  65      -7.813  -0.267   3.723  1.00  0.35           H  
ATOM   1004  HB  VAL A  65      -7.825  -0.503   0.697  1.00  0.96           H  
ATOM   1005 HG11 VAL A  65      -9.585   1.137   2.550  1.00  1.08           H  
ATOM   1006 HG12 VAL A  65      -9.599   1.216   0.788  1.00  1.10           H  
ATOM   1007 HG13 VAL A  65     -10.107  -0.261   1.609  1.00  1.10           H  
ATOM   1008 HG21 VAL A  65      -6.004   0.877   1.743  1.00  1.30           H  
ATOM   1009 HG22 VAL A  65      -7.104   1.811   0.729  1.00  1.25           H  
ATOM   1010 HG23 VAL A  65      -7.253   1.875   2.485  1.00  1.41           H  
ATOM   1011  N   ASP A  66      -9.793  -1.863   3.563  1.00  0.35           N  
ATOM   1012  CA  ASP A  66     -10.816  -2.946   3.602  1.00  0.39           C  
ATOM   1013  C   ASP A  66     -11.936  -2.632   2.606  1.00  0.40           C  
ATOM   1014  O   ASP A  66     -12.861  -1.902   2.906  1.00  0.44           O  
ATOM   1015  CB  ASP A  66     -11.350  -2.941   5.034  1.00  0.47           C  
ATOM   1016  CG  ASP A  66     -10.749  -4.118   5.806  1.00  0.67           C  
ATOM   1017  OD1 ASP A  66      -9.535  -4.185   5.893  1.00  1.38           O  
ATOM   1018  OD2 ASP A  66     -11.515  -4.931   6.297  1.00  1.30           O  
ATOM   1019  H   ASP A  66      -9.923  -1.043   4.087  1.00  0.41           H  
ATOM   1020  HA  ASP A  66     -10.364  -3.899   3.377  1.00  0.39           H  
ATOM   1021  HB2 ASP A  66     -11.077  -2.015   5.518  1.00  1.00           H  
ATOM   1022  HB3 ASP A  66     -12.426  -3.034   5.017  1.00  1.04           H  
ATOM   1023  N   ALA A  67     -11.853  -3.172   1.419  1.00  0.40           N  
ATOM   1024  CA  ALA A  67     -12.901  -2.905   0.388  1.00  0.46           C  
ATOM   1025  C   ALA A  67     -14.307  -3.061   0.979  1.00  0.51           C  
ATOM   1026  O   ALA A  67     -15.256  -2.469   0.507  1.00  0.57           O  
ATOM   1027  CB  ALA A  67     -12.658  -3.952  -0.698  1.00  0.51           C  
ATOM   1028  H   ALA A  67     -11.092  -3.750   1.201  1.00  0.38           H  
ATOM   1029  HA  ALA A  67     -12.778  -1.917  -0.023  1.00  0.47           H  
ATOM   1030  HB1 ALA A  67     -11.622  -4.254  -0.681  1.00  1.24           H  
ATOM   1031  HB2 ALA A  67     -13.287  -4.811  -0.517  1.00  1.11           H  
ATOM   1032  HB3 ALA A  67     -12.894  -3.530  -1.664  1.00  1.05           H  
ATOM   1033  N   THR A  68     -14.448  -3.851   2.008  1.00  0.53           N  
ATOM   1034  CA  THR A  68     -15.794  -4.036   2.623  1.00  0.62           C  
ATOM   1035  C   THR A  68     -16.040  -2.964   3.689  1.00  0.64           C  
ATOM   1036  O   THR A  68     -17.165  -2.680   4.048  1.00  0.86           O  
ATOM   1037  CB  THR A  68     -15.754  -5.426   3.258  1.00  0.66           C  
ATOM   1038  OG1 THR A  68     -14.786  -5.443   4.298  1.00  1.29           O  
ATOM   1039  CG2 THR A  68     -15.386  -6.462   2.196  1.00  1.35           C  
ATOM   1040  H   THR A  68     -13.671  -4.321   2.376  1.00  0.50           H  
ATOM   1041  HA  THR A  68     -16.563  -3.999   1.866  1.00  0.70           H  
ATOM   1042  HB  THR A  68     -16.725  -5.665   3.665  1.00  1.14           H  
ATOM   1043  HG1 THR A  68     -13.918  -5.514   3.895  1.00  1.65           H  
ATOM   1044 HG21 THR A  68     -15.879  -6.217   1.268  1.00  1.85           H  
ATOM   1045 HG22 THR A  68     -14.316  -6.460   2.047  1.00  1.94           H  
ATOM   1046 HG23 THR A  68     -15.701  -7.441   2.524  1.00  1.85           H  
ATOM   1047  N   GLU A  69     -14.996  -2.368   4.198  1.00  0.57           N  
ATOM   1048  CA  GLU A  69     -15.173  -1.316   5.239  1.00  0.61           C  
ATOM   1049  C   GLU A  69     -15.127   0.074   4.599  1.00  0.57           C  
ATOM   1050  O   GLU A  69     -16.021   0.878   4.776  1.00  0.66           O  
ATOM   1051  CB  GLU A  69     -13.998  -1.507   6.198  1.00  0.63           C  
ATOM   1052  CG  GLU A  69     -14.137  -0.535   7.373  1.00  0.83           C  
ATOM   1053  CD  GLU A  69     -13.737  -1.241   8.670  1.00  1.50           C  
ATOM   1054  OE1 GLU A  69     -12.556  -1.490   8.847  1.00  2.10           O  
ATOM   1055  OE2 GLU A  69     -14.619  -1.522   9.466  1.00  2.22           O  
ATOM   1056  H   GLU A  69     -14.096  -2.612   3.895  1.00  0.63           H  
ATOM   1057  HA  GLU A  69     -16.105  -1.459   5.765  1.00  0.73           H  
ATOM   1058  HB2 GLU A  69     -13.996  -2.521   6.569  1.00  1.15           H  
ATOM   1059  HB3 GLU A  69     -13.072  -1.311   5.677  1.00  0.99           H  
ATOM   1060  HG2 GLU A  69     -13.492   0.317   7.214  1.00  1.33           H  
ATOM   1061  HG3 GLU A  69     -15.161  -0.202   7.445  1.00  1.32           H  
ATOM   1062  N   GLU A  70     -14.092   0.364   3.858  1.00  0.52           N  
ATOM   1063  CA  GLU A  70     -13.992   1.703   3.209  1.00  0.57           C  
ATOM   1064  C   GLU A  70     -14.171   1.572   1.693  1.00  0.72           C  
ATOM   1065  O   GLU A  70     -13.423   2.135   0.919  1.00  1.34           O  
ATOM   1066  CB  GLU A  70     -12.586   2.202   3.543  1.00  0.71           C  
ATOM   1067  CG  GLU A  70     -12.447   2.351   5.061  1.00  1.05           C  
ATOM   1068  CD  GLU A  70     -11.357   1.406   5.568  1.00  1.37           C  
ATOM   1069  OE1 GLU A  70     -11.310   0.280   5.099  1.00  1.89           O  
ATOM   1070  OE2 GLU A  70     -10.586   1.824   6.417  1.00  1.97           O  
ATOM   1071  H   GLU A  70     -13.381  -0.299   3.727  1.00  0.54           H  
ATOM   1072  HA  GLU A  70     -14.729   2.376   3.619  1.00  0.63           H  
ATOM   1073  HB2 GLU A  70     -11.856   1.491   3.184  1.00  1.36           H  
ATOM   1074  HB3 GLU A  70     -12.421   3.159   3.071  1.00  1.09           H  
ATOM   1075  HG2 GLU A  70     -12.181   3.370   5.300  1.00  1.63           H  
ATOM   1076  HG3 GLU A  70     -13.387   2.105   5.533  1.00  1.72           H  
ATOM   1077  N   SER A  71     -15.159   0.834   1.266  1.00  0.55           N  
ATOM   1078  CA  SER A  71     -15.388   0.666  -0.199  1.00  0.66           C  
ATOM   1079  C   SER A  71     -15.559   2.033  -0.869  1.00  0.70           C  
ATOM   1080  O   SER A  71     -15.336   2.186  -2.054  1.00  0.94           O  
ATOM   1081  CB  SER A  71     -16.677  -0.151  -0.305  1.00  0.79           C  
ATOM   1082  OG  SER A  71     -17.798   0.723  -0.259  1.00  1.48           O  
ATOM   1083  H   SER A  71     -15.750   0.388   1.908  1.00  0.85           H  
ATOM   1084  HA  SER A  71     -14.571   0.125  -0.649  1.00  0.75           H  
ATOM   1085  HB2 SER A  71     -16.687  -0.691  -1.236  1.00  1.35           H  
ATOM   1086  HB3 SER A  71     -16.723  -0.854   0.516  1.00  1.25           H  
ATOM   1087  HG  SER A  71     -18.362   0.442   0.464  1.00  1.83           H  
ATOM   1088  N   ASP A  72     -15.955   3.026  -0.120  1.00  0.67           N  
ATOM   1089  CA  ASP A  72     -16.143   4.384  -0.711  1.00  0.71           C  
ATOM   1090  C   ASP A  72     -14.899   4.799  -1.502  1.00  0.68           C  
ATOM   1091  O   ASP A  72     -14.992   5.374  -2.569  1.00  0.77           O  
ATOM   1092  CB  ASP A  72     -16.354   5.311   0.486  1.00  0.78           C  
ATOM   1093  CG  ASP A  72     -17.853   5.495   0.732  1.00  1.08           C  
ATOM   1094  OD1 ASP A  72     -18.595   5.506  -0.237  1.00  1.57           O  
ATOM   1095  OD2 ASP A  72     -18.232   5.622   1.884  1.00  1.83           O  
ATOM   1096  H   ASP A  72     -16.130   2.877   0.833  1.00  0.78           H  
ATOM   1097  HA  ASP A  72     -17.011   4.398  -1.345  1.00  0.77           H  
ATOM   1098  HB2 ASP A  72     -15.896   4.877   1.363  1.00  1.26           H  
ATOM   1099  HB3 ASP A  72     -15.902   6.270   0.282  1.00  1.11           H  
ATOM   1100  N   LEU A  73     -13.738   4.513  -0.986  1.00  0.63           N  
ATOM   1101  CA  LEU A  73     -12.489   4.891  -1.706  1.00  0.68           C  
ATOM   1102  C   LEU A  73     -12.292   3.985  -2.923  1.00  0.60           C  
ATOM   1103  O   LEU A  73     -11.880   4.426  -3.979  1.00  0.64           O  
ATOM   1104  CB  LEU A  73     -11.366   4.681  -0.691  1.00  0.83           C  
ATOM   1105  CG  LEU A  73     -11.490   5.719   0.426  1.00  0.79           C  
ATOM   1106  CD1 LEU A  73     -11.346   5.031   1.785  1.00  1.22           C  
ATOM   1107  CD2 LEU A  73     -10.392   6.774   0.270  1.00  0.97           C  
ATOM   1108  H   LEU A  73     -13.689   4.049  -0.126  1.00  0.63           H  
ATOM   1109  HA  LEU A  73     -12.525   5.923  -2.008  1.00  0.75           H  
ATOM   1110  HB2 LEU A  73     -11.441   3.688  -0.271  1.00  1.37           H  
ATOM   1111  HB3 LEU A  73     -10.410   4.791  -1.183  1.00  1.43           H  
ATOM   1112  HG  LEU A  73     -12.457   6.196   0.366  1.00  1.45           H  
ATOM   1113 HD11 LEU A  73     -11.337   3.960   1.647  1.00  1.80           H  
ATOM   1114 HD12 LEU A  73     -10.422   5.342   2.249  1.00  1.70           H  
ATOM   1115 HD13 LEU A  73     -12.178   5.306   2.418  1.00  1.68           H  
ATOM   1116 HD21 LEU A  73      -9.732   6.492  -0.536  1.00  1.56           H  
ATOM   1117 HD22 LEU A  73     -10.841   7.731   0.050  1.00  1.41           H  
ATOM   1118 HD23 LEU A  73      -9.829   6.844   1.189  1.00  1.54           H  
ATOM   1119  N   ALA A  74     -12.587   2.724  -2.784  1.00  0.57           N  
ATOM   1120  CA  ALA A  74     -12.422   1.788  -3.932  1.00  0.56           C  
ATOM   1121  C   ALA A  74     -13.449   2.111  -5.020  1.00  0.59           C  
ATOM   1122  O   ALA A  74     -13.237   1.844  -6.186  1.00  0.65           O  
ATOM   1123  CB  ALA A  74     -12.674   0.397  -3.348  1.00  0.60           C  
ATOM   1124  H   ALA A  74     -12.919   2.395  -1.925  1.00  0.61           H  
ATOM   1125  HA  ALA A  74     -11.420   1.848  -4.328  1.00  0.58           H  
ATOM   1126  HB1 ALA A  74     -13.472   0.451  -2.622  1.00  1.23           H  
ATOM   1127  HB2 ALA A  74     -12.953  -0.281  -4.141  1.00  1.18           H  
ATOM   1128  HB3 ALA A  74     -11.775   0.038  -2.868  1.00  1.13           H  
ATOM   1129  N   GLN A  75     -14.557   2.691  -4.647  1.00  0.64           N  
ATOM   1130  CA  GLN A  75     -15.594   3.038  -5.660  1.00  0.76           C  
ATOM   1131  C   GLN A  75     -15.206   4.330  -6.383  1.00  0.78           C  
ATOM   1132  O   GLN A  75     -15.639   4.587  -7.488  1.00  0.86           O  
ATOM   1133  CB  GLN A  75     -16.880   3.237  -4.858  1.00  0.87           C  
ATOM   1134  CG  GLN A  75     -18.082   2.836  -5.716  1.00  1.42           C  
ATOM   1135  CD  GLN A  75     -19.229   2.386  -4.810  1.00  1.83           C  
ATOM   1136  OE1 GLN A  75     -19.722   1.283  -4.936  1.00  2.35           O  
ATOM   1137  NE2 GLN A  75     -19.678   3.199  -3.893  1.00  2.40           N  
ATOM   1138  H   GLN A  75     -14.705   2.902  -3.701  1.00  0.67           H  
ATOM   1139  HA  GLN A  75     -15.717   2.231  -6.365  1.00  0.79           H  
ATOM   1140  HB2 GLN A  75     -16.850   2.622  -3.969  1.00  1.12           H  
ATOM   1141  HB3 GLN A  75     -16.972   4.274  -4.577  1.00  1.21           H  
ATOM   1142  HG2 GLN A  75     -18.400   3.682  -6.307  1.00  1.98           H  
ATOM   1143  HG3 GLN A  75     -17.801   2.024  -6.371  1.00  1.97           H  
ATOM   1144 HE21 GLN A  75     -19.280   4.088  -3.790  1.00  2.75           H  
ATOM   1145 HE22 GLN A  75     -20.414   2.921  -3.308  1.00  2.82           H  
ATOM   1146  N   GLN A  76     -14.391   5.142  -5.766  1.00  0.76           N  
ATOM   1147  CA  GLN A  76     -13.974   6.417  -6.415  1.00  0.84           C  
ATOM   1148  C   GLN A  76     -12.849   6.154  -7.420  1.00  0.83           C  
ATOM   1149  O   GLN A  76     -12.675   6.882  -8.376  1.00  0.94           O  
ATOM   1150  CB  GLN A  76     -13.474   7.297  -5.271  1.00  0.89           C  
ATOM   1151  CG  GLN A  76     -14.595   8.236  -4.818  1.00  1.14           C  
ATOM   1152  CD  GLN A  76     -13.991   9.434  -4.085  1.00  1.49           C  
ATOM   1153  OE1 GLN A  76     -12.842   9.404  -3.691  1.00  2.20           O  
ATOM   1154  NE2 GLN A  76     -14.722  10.496  -3.882  1.00  1.97           N  
ATOM   1155  H   GLN A  76     -14.054   4.913  -4.875  1.00  0.73           H  
ATOM   1156  HA  GLN A  76     -14.814   6.886  -6.902  1.00  0.94           H  
ATOM   1157  HB2 GLN A  76     -13.169   6.674  -4.442  1.00  1.18           H  
ATOM   1158  HB3 GLN A  76     -12.631   7.883  -5.609  1.00  1.31           H  
ATOM   1159  HG2 GLN A  76     -15.145   8.580  -5.681  1.00  1.71           H  
ATOM   1160  HG3 GLN A  76     -15.262   7.705  -4.154  1.00  1.62           H  
ATOM   1161 HE21 GLN A  76     -15.649  10.521  -4.200  1.00  2.22           H  
ATOM   1162 HE22 GLN A  76     -14.345  11.270  -3.413  1.00  2.51           H  
ATOM   1163  N   TYR A  77     -12.084   5.117  -7.210  1.00  0.74           N  
ATOM   1164  CA  TYR A  77     -10.972   4.809  -8.154  1.00  0.81           C  
ATOM   1165  C   TYR A  77     -11.455   3.848  -9.244  1.00  0.83           C  
ATOM   1166  O   TYR A  77     -10.933   3.825 -10.341  1.00  1.00           O  
ATOM   1167  CB  TYR A  77      -9.895   4.149  -7.294  1.00  0.80           C  
ATOM   1168  CG  TYR A  77      -9.016   5.213  -6.683  1.00  0.81           C  
ATOM   1169  CD1 TYR A  77      -9.404   5.844  -5.494  1.00  1.18           C  
ATOM   1170  CD2 TYR A  77      -7.813   5.570  -7.304  1.00  1.42           C  
ATOM   1171  CE1 TYR A  77      -8.588   6.831  -4.927  1.00  1.19           C  
ATOM   1172  CE2 TYR A  77      -6.998   6.556  -6.737  1.00  1.56           C  
ATOM   1173  CZ  TYR A  77      -7.389   7.190  -5.548  1.00  1.05           C  
ATOM   1174  OH  TYR A  77      -6.580   8.159  -4.990  1.00  1.22           O  
ATOM   1175  H   TYR A  77     -12.241   4.541  -6.433  1.00  0.68           H  
ATOM   1176  HA  TYR A  77     -10.589   5.715  -8.594  1.00  0.89           H  
ATOM   1177  HB2 TYR A  77     -10.363   3.573  -6.510  1.00  1.22           H  
ATOM   1178  HB3 TYR A  77      -9.293   3.495  -7.909  1.00  1.17           H  
ATOM   1179  HD1 TYR A  77     -10.332   5.569  -5.014  1.00  1.84           H  
ATOM   1180  HD2 TYR A  77      -7.515   5.084  -8.221  1.00  2.04           H  
ATOM   1181  HE1 TYR A  77      -8.886   7.317  -4.010  1.00  1.76           H  
ATOM   1182  HE2 TYR A  77      -6.070   6.830  -7.217  1.00  2.28           H  
ATOM   1183  HH  TYR A  77      -6.086   7.758  -4.271  1.00  1.52           H  
ATOM   1184  N   GLY A  78     -12.448   3.056  -8.950  1.00  0.78           N  
ATOM   1185  CA  GLY A  78     -12.964   2.097  -9.968  1.00  0.87           C  
ATOM   1186  C   GLY A  78     -12.148   0.805  -9.909  1.00  0.88           C  
ATOM   1187  O   GLY A  78     -11.622   0.344 -10.904  1.00  1.52           O  
ATOM   1188  H   GLY A  78     -12.855   3.090  -8.059  1.00  0.81           H  
ATOM   1189  HA2 GLY A  78     -14.001   1.878  -9.763  1.00  0.94           H  
ATOM   1190  HA3 GLY A  78     -12.876   2.534 -10.951  1.00  1.07           H  
ATOM   1191  N   VAL A  79     -12.036   0.214  -8.750  1.00  0.80           N  
ATOM   1192  CA  VAL A  79     -11.252  -1.049  -8.628  1.00  0.79           C  
ATOM   1193  C   VAL A  79     -11.865  -2.141  -9.509  1.00  1.13           C  
ATOM   1194  O   VAL A  79     -12.974  -2.014  -9.991  1.00  1.54           O  
ATOM   1195  CB  VAL A  79     -11.351  -1.434  -7.151  1.00  0.76           C  
ATOM   1196  CG1 VAL A  79     -10.751  -0.318  -6.292  1.00  0.72           C  
ATOM   1197  CG2 VAL A  79     -12.820  -1.635  -6.774  1.00  1.30           C  
ATOM   1198  H   VAL A  79     -12.467   0.602  -7.960  1.00  1.23           H  
ATOM   1199  HA  VAL A  79     -10.221  -0.881  -8.896  1.00  0.98           H  
ATOM   1200  HB  VAL A  79     -10.807  -2.350  -6.981  1.00  1.48           H  
ATOM   1201 HG11 VAL A  79     -10.614   0.567  -6.896  1.00  1.14           H  
ATOM   1202 HG12 VAL A  79     -11.419  -0.095  -5.473  1.00  1.41           H  
ATOM   1203 HG13 VAL A  79      -9.797  -0.639  -5.901  1.00  1.34           H  
ATOM   1204 HG21 VAL A  79     -13.304  -2.247  -7.520  1.00  1.80           H  
ATOM   1205 HG22 VAL A  79     -12.881  -2.122  -5.813  1.00  1.79           H  
ATOM   1206 HG23 VAL A  79     -13.313  -0.674  -6.721  1.00  1.83           H  
ATOM   1207  N   ARG A  80     -11.154  -3.214  -9.723  1.00  1.27           N  
ATOM   1208  CA  ARG A  80     -11.696  -4.313 -10.572  1.00  1.72           C  
ATOM   1209  C   ARG A  80     -11.437  -5.669  -9.911  1.00  1.38           C  
ATOM   1210  O   ARG A  80     -10.807  -6.538 -10.480  1.00  1.87           O  
ATOM   1211  CB  ARG A  80     -10.938  -4.205 -11.895  1.00  2.38           C  
ATOM   1212  CG  ARG A  80      -9.433  -4.295 -11.631  1.00  2.85           C  
ATOM   1213  CD  ARG A  80      -8.824  -2.892 -11.669  1.00  3.49           C  
ATOM   1214  NE  ARG A  80      -8.248  -2.761 -13.036  1.00  4.06           N  
ATOM   1215  CZ  ARG A  80      -8.764  -1.914 -13.884  1.00  4.70           C  
ATOM   1216  NH1 ARG A  80      -9.858  -2.218 -14.525  1.00  5.09           N  
ATOM   1217  NH2 ARG A  80      -8.185  -0.762 -14.088  1.00  5.25           N  
ATOM   1218  H   ARG A  80     -10.261  -3.297  -9.325  1.00  1.28           H  
ATOM   1219  HA  ARG A  80     -12.752  -4.171 -10.740  1.00  2.04           H  
ATOM   1220  HB2 ARG A  80     -11.237  -5.011 -12.549  1.00  2.65           H  
ATOM   1221  HB3 ARG A  80     -11.166  -3.259 -12.364  1.00  2.88           H  
ATOM   1222  HG2 ARG A  80      -9.265  -4.736 -10.659  1.00  3.02           H  
ATOM   1223  HG3 ARG A  80      -8.971  -4.906 -12.391  1.00  3.20           H  
ATOM   1224  HD2 ARG A  80      -9.590  -2.146 -11.507  1.00  3.83           H  
ATOM   1225  HD3 ARG A  80      -8.045  -2.798 -10.929  1.00  3.73           H  
ATOM   1226  HE  ARG A  80      -7.482  -3.312 -13.299  1.00  4.25           H  
ATOM   1227 HH11 ARG A  80     -10.302  -3.101 -14.368  1.00  4.93           H  
ATOM   1228 HH12 ARG A  80     -10.254  -1.569 -15.175  1.00  5.72           H  
ATOM   1229 HH21 ARG A  80      -7.346  -0.529 -13.597  1.00  5.23           H  
ATOM   1230 HH22 ARG A  80      -8.581  -0.112 -14.738  1.00  5.85           H  
ATOM   1231  N   GLY A  81     -11.919  -5.857  -8.712  1.00  0.87           N  
ATOM   1232  CA  GLY A  81     -11.701  -7.156  -8.014  1.00  0.81           C  
ATOM   1233  C   GLY A  81     -10.485  -7.041  -7.092  1.00  0.74           C  
ATOM   1234  O   GLY A  81      -9.634  -6.194  -7.274  1.00  1.17           O  
ATOM   1235  H   GLY A  81     -12.424  -5.143  -8.270  1.00  0.99           H  
ATOM   1236  HA2 GLY A  81     -12.575  -7.402  -7.429  1.00  0.91           H  
ATOM   1237  HA3 GLY A  81     -11.527  -7.932  -8.745  1.00  1.22           H  
ATOM   1238  N   TYR A  82     -10.398  -7.887  -6.103  1.00  0.61           N  
ATOM   1239  CA  TYR A  82      -9.233  -7.824  -5.168  1.00  0.52           C  
ATOM   1240  C   TYR A  82      -8.245  -8.960  -5.486  1.00  0.54           C  
ATOM   1241  O   TYR A  82      -8.624  -9.936  -6.102  1.00  0.61           O  
ATOM   1242  CB  TYR A  82      -9.822  -8.012  -3.760  1.00  0.59           C  
ATOM   1243  CG  TYR A  82     -11.017  -7.101  -3.550  1.00  0.61           C  
ATOM   1244  CD1 TYR A  82     -11.024  -5.825  -4.125  1.00  0.64           C  
ATOM   1245  CD2 TYR A  82     -12.111  -7.528  -2.783  1.00  0.97           C  
ATOM   1246  CE1 TYR A  82     -12.122  -4.977  -3.935  1.00  0.68           C  
ATOM   1247  CE2 TYR A  82     -13.208  -6.681  -2.594  1.00  1.04           C  
ATOM   1248  CZ  TYR A  82     -13.233  -5.434  -3.152  1.00  0.75           C  
ATOM   1249  OH  TYR A  82     -14.295  -4.567  -2.983  1.00  0.85           O  
ATOM   1250  H   TYR A  82     -11.094  -8.564  -5.972  1.00  0.91           H  
ATOM   1251  HA  TYR A  82      -8.744  -6.866  -5.240  1.00  0.50           H  
ATOM   1252  HB2 TYR A  82     -10.134  -9.039  -3.641  1.00  1.21           H  
ATOM   1253  HB3 TYR A  82      -9.067  -7.782  -3.024  1.00  0.79           H  
ATOM   1254  HD1 TYR A  82     -10.183  -5.495  -4.717  1.00  0.89           H  
ATOM   1255  HD2 TYR A  82     -12.107  -8.513  -2.339  1.00  1.30           H  
ATOM   1256  HE1 TYR A  82     -12.126  -3.992  -4.379  1.00  0.92           H  
ATOM   1257  HE2 TYR A  82     -14.049  -7.010  -2.003  1.00  1.40           H  
ATOM   1258  HH  TYR A  82     -14.487  -4.140  -3.820  1.00  1.06           H  
ATOM   1259  N   PRO A  83      -7.003  -8.811  -5.063  1.00  0.54           N  
ATOM   1260  CA  PRO A  83      -6.545  -7.617  -4.311  1.00  0.51           C  
ATOM   1261  C   PRO A  83      -6.033  -6.539  -5.271  1.00  0.51           C  
ATOM   1262  O   PRO A  83      -5.322  -6.824  -6.215  1.00  0.63           O  
ATOM   1263  CB  PRO A  83      -5.400  -8.164  -3.465  1.00  0.59           C  
ATOM   1264  CG  PRO A  83      -4.886  -9.371  -4.203  1.00  0.66           C  
ATOM   1265  CD  PRO A  83      -5.908  -9.763  -5.249  1.00  0.64           C  
ATOM   1266  HA  PRO A  83      -7.327  -7.235  -3.678  1.00  0.50           H  
ATOM   1267  HB2 PRO A  83      -4.619  -7.424  -3.373  1.00  1.06           H  
ATOM   1268  HB3 PRO A  83      -5.762  -8.449  -2.489  1.00  1.07           H  
ATOM   1269  HG2 PRO A  83      -3.948  -9.133  -4.682  1.00  1.17           H  
ATOM   1270  HG3 PRO A  83      -4.744 -10.187  -3.510  1.00  1.08           H  
ATOM   1271  HD2 PRO A  83      -5.488  -9.668  -6.240  1.00  1.23           H  
ATOM   1272  HD3 PRO A  83      -6.253 -10.773  -5.080  1.00  1.01           H  
ATOM   1273  N   THR A  84      -6.375  -5.302  -5.034  1.00  0.45           N  
ATOM   1274  CA  THR A  84      -5.891  -4.213  -5.930  1.00  0.45           C  
ATOM   1275  C   THR A  84      -4.860  -3.356  -5.187  1.00  0.43           C  
ATOM   1276  O   THR A  84      -5.184  -2.650  -4.252  1.00  0.52           O  
ATOM   1277  CB  THR A  84      -7.134  -3.392  -6.276  1.00  0.48           C  
ATOM   1278  OG1 THR A  84      -8.074  -4.221  -6.945  1.00  0.67           O  
ATOM   1279  CG2 THR A  84      -6.741  -2.228  -7.186  1.00  0.56           C  
ATOM   1280  H   THR A  84      -6.941  -5.087  -4.262  1.00  0.48           H  
ATOM   1281  HA  THR A  84      -5.459  -4.628  -6.827  1.00  0.49           H  
ATOM   1282  HB  THR A  84      -7.575  -3.004  -5.372  1.00  0.52           H  
ATOM   1283  HG1 THR A  84      -8.496  -4.780  -6.288  1.00  1.09           H  
ATOM   1284 HG21 THR A  84      -5.736  -1.909  -6.948  1.00  1.21           H  
ATOM   1285 HG22 THR A  84      -6.782  -2.546  -8.217  1.00  1.17           H  
ATOM   1286 HG23 THR A  84      -7.423  -1.405  -7.034  1.00  1.14           H  
ATOM   1287  N   ILE A  85      -3.619  -3.427  -5.585  1.00  0.41           N  
ATOM   1288  CA  ILE A  85      -2.564  -2.632  -4.891  1.00  0.41           C  
ATOM   1289  C   ILE A  85      -2.295  -1.321  -5.634  1.00  0.41           C  
ATOM   1290  O   ILE A  85      -2.261  -1.278  -6.848  1.00  0.54           O  
ATOM   1291  CB  ILE A  85      -1.321  -3.522  -4.916  1.00  0.50           C  
ATOM   1292  CG1 ILE A  85      -1.593  -4.803  -4.125  1.00  0.89           C  
ATOM   1293  CG2 ILE A  85      -0.147  -2.775  -4.281  1.00  0.80           C  
ATOM   1294  CD1 ILE A  85      -2.326  -5.810  -5.014  1.00  1.27           C  
ATOM   1295  H   ILE A  85      -3.377  -4.013  -6.334  1.00  0.47           H  
ATOM   1296  HA  ILE A  85      -2.852  -2.436  -3.873  1.00  0.43           H  
ATOM   1297  HB  ILE A  85      -1.078  -3.773  -5.938  1.00  0.70           H  
ATOM   1298 HG12 ILE A  85      -0.656  -5.229  -3.797  1.00  1.59           H  
ATOM   1299 HG13 ILE A  85      -2.203  -4.572  -3.266  1.00  1.40           H  
ATOM   1300 HG21 ILE A  85       0.031  -1.858  -4.822  1.00  1.31           H  
ATOM   1301 HG22 ILE A  85      -0.380  -2.546  -3.252  1.00  1.45           H  
ATOM   1302 HG23 ILE A  85       0.737  -3.394  -4.321  1.00  1.36           H  
ATOM   1303 HD11 ILE A  85      -2.084  -5.620  -6.049  1.00  1.69           H  
ATOM   1304 HD12 ILE A  85      -2.022  -6.812  -4.751  1.00  1.80           H  
ATOM   1305 HD13 ILE A  85      -3.392  -5.708  -4.869  1.00  1.83           H  
ATOM   1306  N   LYS A  86      -2.093  -0.252  -4.910  1.00  0.37           N  
ATOM   1307  CA  LYS A  86      -1.815   1.055  -5.573  1.00  0.40           C  
ATOM   1308  C   LYS A  86      -0.700   1.797  -4.833  1.00  0.38           C  
ATOM   1309  O   LYS A  86      -0.639   1.793  -3.619  1.00  0.49           O  
ATOM   1310  CB  LYS A  86      -3.126   1.835  -5.489  1.00  0.48           C  
ATOM   1311  CG  LYS A  86      -3.560   2.249  -6.896  1.00  0.94           C  
ATOM   1312  CD  LYS A  86      -5.041   2.630  -6.881  1.00  1.03           C  
ATOM   1313  CE  LYS A  86      -5.687   2.228  -8.207  1.00  1.37           C  
ATOM   1314  NZ  LYS A  86      -6.837   1.361  -7.823  1.00  1.73           N  
ATOM   1315  H   LYS A  86      -2.120  -0.311  -3.929  1.00  0.43           H  
ATOM   1316  HA  LYS A  86      -1.543   0.902  -6.606  1.00  0.45           H  
ATOM   1317  HB2 LYS A  86      -3.888   1.214  -5.044  1.00  1.09           H  
ATOM   1318  HB3 LYS A  86      -2.979   2.718  -4.883  1.00  0.85           H  
ATOM   1319  HG2 LYS A  86      -2.974   3.097  -7.220  1.00  1.56           H  
ATOM   1320  HG3 LYS A  86      -3.407   1.425  -7.577  1.00  1.69           H  
ATOM   1321  HD2 LYS A  86      -5.536   2.117  -6.068  1.00  1.73           H  
ATOM   1322  HD3 LYS A  86      -5.137   3.697  -6.745  1.00  1.65           H  
ATOM   1323  HE2 LYS A  86      -6.036   3.102  -8.735  1.00  2.01           H  
ATOM   1324  HE3 LYS A  86      -4.985   1.675  -8.814  1.00  1.93           H  
ATOM   1325  HZ1 LYS A  86      -6.537   0.692  -7.086  1.00  2.11           H  
ATOM   1326  HZ2 LYS A  86      -7.611   1.951  -7.460  1.00  2.17           H  
ATOM   1327  HZ3 LYS A  86      -7.165   0.832  -8.659  1.00  2.15           H  
ATOM   1328  N   PHE A  87       0.181   2.434  -5.554  1.00  0.37           N  
ATOM   1329  CA  PHE A  87       1.293   3.177  -4.891  1.00  0.36           C  
ATOM   1330  C   PHE A  87       1.148   4.682  -5.144  1.00  0.33           C  
ATOM   1331  O   PHE A  87       0.896   5.114  -6.252  1.00  0.37           O  
ATOM   1332  CB  PHE A  87       2.574   2.636  -5.538  1.00  0.42           C  
ATOM   1333  CG  PHE A  87       3.769   3.441  -5.071  1.00  0.46           C  
ATOM   1334  CD1 PHE A  87       3.883   3.818  -3.726  1.00  0.44           C  
ATOM   1335  CD2 PHE A  87       4.760   3.815  -5.987  1.00  0.81           C  
ATOM   1336  CE1 PHE A  87       4.986   4.566  -3.300  1.00  0.46           C  
ATOM   1337  CE2 PHE A  87       5.864   4.562  -5.560  1.00  0.97           C  
ATOM   1338  CZ  PHE A  87       5.976   4.939  -4.215  1.00  0.72           C  
ATOM   1339  H   PHE A  87       0.113   2.425  -6.532  1.00  0.47           H  
ATOM   1340  HA  PHE A  87       1.301   2.974  -3.832  1.00  0.36           H  
ATOM   1341  HB2 PHE A  87       2.708   1.602  -5.257  1.00  1.04           H  
ATOM   1342  HB3 PHE A  87       2.491   2.708  -6.612  1.00  0.93           H  
ATOM   1343  HD1 PHE A  87       3.118   3.531  -3.018  1.00  0.64           H  
ATOM   1344  HD2 PHE A  87       4.673   3.524  -7.024  1.00  1.03           H  
ATOM   1345  HE1 PHE A  87       5.073   4.857  -2.263  1.00  0.53           H  
ATOM   1346  HE2 PHE A  87       6.628   4.850  -6.267  1.00  1.31           H  
ATOM   1347  HZ  PHE A  87       6.827   5.516  -3.887  1.00  0.85           H  
ATOM   1348  N   PHE A  88       1.304   5.480  -4.124  1.00  0.33           N  
ATOM   1349  CA  PHE A  88       1.175   6.951  -4.298  1.00  0.35           C  
ATOM   1350  C   PHE A  88       2.506   7.643  -3.986  1.00  0.42           C  
ATOM   1351  O   PHE A  88       3.294   7.167  -3.192  1.00  0.61           O  
ATOM   1352  CB  PHE A  88       0.109   7.357  -3.284  1.00  0.39           C  
ATOM   1353  CG  PHE A  88      -1.231   6.818  -3.723  1.00  0.42           C  
ATOM   1354  CD1 PHE A  88      -1.824   7.289  -4.900  1.00  0.54           C  
ATOM   1355  CD2 PHE A  88      -1.883   5.849  -2.950  1.00  0.63           C  
ATOM   1356  CE1 PHE A  88      -3.068   6.792  -5.305  1.00  0.62           C  
ATOM   1357  CE2 PHE A  88      -3.127   5.353  -3.354  1.00  0.73           C  
ATOM   1358  CZ  PHE A  88      -3.713   5.812  -4.541  1.00  0.62           C  
ATOM   1359  H   PHE A  88       1.502   5.113  -3.239  1.00  0.34           H  
ATOM   1360  HA  PHE A  88       0.845   7.189  -5.296  1.00  0.35           H  
ATOM   1361  HB2 PHE A  88       0.360   6.951  -2.315  1.00  0.95           H  
ATOM   1362  HB3 PHE A  88       0.066   8.429  -3.222  1.00  1.00           H  
ATOM   1363  HD1 PHE A  88      -1.321   8.035  -5.496  1.00  0.73           H  
ATOM   1364  HD2 PHE A  88      -1.425   5.486  -2.042  1.00  0.83           H  
ATOM   1365  HE1 PHE A  88      -3.525   7.155  -6.214  1.00  0.81           H  
ATOM   1366  HE2 PHE A  88      -3.630   4.606  -2.758  1.00  0.97           H  
ATOM   1367  HZ  PHE A  88      -4.670   5.423  -4.856  1.00  0.73           H  
ATOM   1368  N   ARG A  89       2.765   8.764  -4.603  1.00  0.47           N  
ATOM   1369  CA  ARG A  89       4.045   9.484  -4.339  1.00  0.55           C  
ATOM   1370  C   ARG A  89       3.780  10.975  -4.105  1.00  0.64           C  
ATOM   1371  O   ARG A  89       3.578  11.732  -5.034  1.00  1.05           O  
ATOM   1372  CB  ARG A  89       4.885   9.282  -5.600  1.00  0.73           C  
ATOM   1373  CG  ARG A  89       6.372   9.352  -5.241  1.00  1.15           C  
ATOM   1374  CD  ARG A  89       7.163   9.893  -6.434  1.00  1.42           C  
ATOM   1375  NE  ARG A  89       6.859  11.350  -6.470  1.00  1.73           N  
ATOM   1376  CZ  ARG A  89       7.090  12.038  -7.554  1.00  2.07           C  
ATOM   1377  NH1 ARG A  89       6.613  11.629  -8.699  1.00  2.56           N  
ATOM   1378  NH2 ARG A  89       7.795  13.133  -7.495  1.00  2.43           N  
ATOM   1379  H   ARG A  89       2.117   9.134  -5.239  1.00  0.61           H  
ATOM   1380  HA  ARG A  89       4.549   9.053  -3.488  1.00  0.59           H  
ATOM   1381  HB2 ARG A  89       4.664   8.316  -6.030  1.00  1.33           H  
ATOM   1382  HB3 ARG A  89       4.653  10.057  -6.316  1.00  1.31           H  
ATOM   1383  HG2 ARG A  89       6.505  10.008  -4.393  1.00  1.73           H  
ATOM   1384  HG3 ARG A  89       6.729   8.364  -4.992  1.00  1.70           H  
ATOM   1385  HD2 ARG A  89       8.223   9.730  -6.285  1.00  1.99           H  
ATOM   1386  HD3 ARG A  89       6.834   9.424  -7.349  1.00  1.91           H  
ATOM   1387  HE  ARG A  89       6.486  11.792  -5.679  1.00  2.24           H  
ATOM   1388 HH11 ARG A  89       6.072  10.790  -8.745  1.00  2.75           H  
ATOM   1389 HH12 ARG A  89       6.788  12.157  -9.530  1.00  3.02           H  
ATOM   1390 HH21 ARG A  89       8.159  13.446  -6.618  1.00  2.63           H  
ATOM   1391 HH22 ARG A  89       7.970  13.661  -8.326  1.00  2.81           H  
ATOM   1392  N   ASN A  90       3.781  11.402  -2.870  1.00  0.57           N  
ATOM   1393  CA  ASN A  90       3.534  12.843  -2.574  1.00  0.68           C  
ATOM   1394  C   ASN A  90       2.264  13.325  -3.282  1.00  0.69           C  
ATOM   1395  O   ASN A  90       2.305  14.201  -4.123  1.00  0.98           O  
ATOM   1396  CB  ASN A  90       4.761  13.571  -3.120  1.00  0.87           C  
ATOM   1397  CG  ASN A  90       4.732  15.033  -2.667  1.00  1.10           C  
ATOM   1398  OD1 ASN A  90       5.159  15.351  -1.575  1.00  1.65           O  
ATOM   1399  ND2 ASN A  90       4.242  15.940  -3.466  1.00  1.74           N  
ATOM   1400  H   ASN A  90       3.950  10.775  -2.138  1.00  0.73           H  
ATOM   1401  HA  ASN A  90       3.456  13.002  -1.510  1.00  0.80           H  
ATOM   1402  HB2 ASN A  90       5.656  13.097  -2.746  1.00  1.41           H  
ATOM   1403  HB3 ASN A  90       4.754  13.526  -4.198  1.00  1.30           H  
ATOM   1404 HD21 ASN A  90       3.898  15.684  -4.347  1.00  2.26           H  
ATOM   1405 HD22 ASN A  90       4.219  16.879  -3.185  1.00  2.06           H  
ATOM   1406  N   GLY A  91       1.136  12.762  -2.945  1.00  0.65           N  
ATOM   1407  CA  GLY A  91      -0.133  13.187  -3.598  1.00  0.75           C  
ATOM   1408  C   GLY A  91      -0.003  13.046  -5.114  1.00  0.79           C  
ATOM   1409  O   GLY A  91       0.255  14.001  -5.818  1.00  1.19           O  
ATOM   1410  H   GLY A  91       1.125  12.059  -2.263  1.00  0.77           H  
ATOM   1411  HA2 GLY A  91      -0.943  12.565  -3.246  1.00  1.20           H  
ATOM   1412  HA3 GLY A  91      -0.338  14.217  -3.349  1.00  1.31           H  
ATOM   1413  N   ASP A  92      -0.180  11.858  -5.621  1.00  0.90           N  
ATOM   1414  CA  ASP A  92      -0.069  11.649  -7.093  1.00  1.27           C  
ATOM   1415  C   ASP A  92      -1.106  10.624  -7.558  1.00  1.14           C  
ATOM   1416  O   ASP A  92      -0.817   9.744  -8.344  1.00  1.70           O  
ATOM   1417  CB  ASP A  92       1.347  11.118  -7.313  1.00  1.93           C  
ATOM   1418  CG  ASP A  92       1.975  11.824  -8.516  1.00  2.15           C  
ATOM   1419  OD1 ASP A  92       1.794  11.342  -9.623  1.00  2.68           O  
ATOM   1420  OD2 ASP A  92       2.626  12.836  -8.311  1.00  2.41           O  
ATOM   1421  H   ASP A  92      -0.388  11.104  -5.033  1.00  1.04           H  
ATOM   1422  HA  ASP A  92      -0.199  12.583  -7.618  1.00  1.59           H  
ATOM   1423  HB2 ASP A  92       1.944  11.306  -6.434  1.00  2.33           H  
ATOM   1424  HB3 ASP A  92       1.307  10.054  -7.501  1.00  2.27           H  
ATOM   1425  N   THR A  93      -2.314  10.731  -7.075  1.00  0.96           N  
ATOM   1426  CA  THR A  93      -3.371   9.764  -7.486  1.00  1.33           C  
ATOM   1427  C   THR A  93      -3.693   9.914  -8.978  1.00  1.26           C  
ATOM   1428  O   THR A  93      -4.360   9.083  -9.561  1.00  1.90           O  
ATOM   1429  CB  THR A  93      -4.590  10.129  -6.636  1.00  1.74           C  
ATOM   1430  OG1 THR A  93      -5.690   9.314  -7.012  1.00  2.10           O  
ATOM   1431  CG2 THR A  93      -4.943  11.601  -6.856  1.00  1.92           C  
ATOM   1432  H   THR A  93      -2.526  11.448  -6.442  1.00  1.10           H  
ATOM   1433  HA  THR A  93      -3.062   8.754  -7.268  1.00  1.66           H  
ATOM   1434  HB  THR A  93      -4.362   9.970  -5.593  1.00  2.18           H  
ATOM   1435  HG1 THR A  93      -5.871   9.469  -7.942  1.00  2.57           H  
ATOM   1436 HG21 THR A  93      -4.206  12.056  -7.501  1.00  2.36           H  
ATOM   1437 HG22 THR A  93      -5.917  11.673  -7.316  1.00  2.25           H  
ATOM   1438 HG23 THR A  93      -4.955  12.114  -5.906  1.00  2.19           H  
ATOM   1439  N   ALA A  94      -3.229  10.965  -9.601  1.00  1.18           N  
ATOM   1440  CA  ALA A  94      -3.518  11.156 -11.052  1.00  1.18           C  
ATOM   1441  C   ALA A  94      -2.802  10.088 -11.880  1.00  1.14           C  
ATOM   1442  O   ALA A  94      -3.381   9.469 -12.750  1.00  1.48           O  
ATOM   1443  CB  ALA A  94      -2.980  12.547 -11.386  1.00  1.24           C  
ATOM   1444  H   ALA A  94      -2.695  11.629  -9.118  1.00  1.63           H  
ATOM   1445  HA  ALA A  94      -4.578  11.119 -11.232  1.00  1.32           H  
ATOM   1446  HB1 ALA A  94      -2.423  12.930 -10.543  1.00  1.67           H  
ATOM   1447  HB2 ALA A  94      -2.331  12.484 -12.247  1.00  1.65           H  
ATOM   1448  HB3 ALA A  94      -3.804  13.210 -11.605  1.00  1.54           H  
ATOM   1449  N   SER A  95      -1.545   9.872 -11.617  1.00  1.20           N  
ATOM   1450  CA  SER A  95      -0.784   8.848 -12.387  1.00  1.22           C  
ATOM   1451  C   SER A  95       0.012   7.947 -11.432  1.00  0.98           C  
ATOM   1452  O   SER A  95       1.226   7.985 -11.418  1.00  0.98           O  
ATOM   1453  CB  SER A  95       0.167   9.644 -13.286  1.00  1.48           C  
ATOM   1454  OG  SER A  95       0.448  10.908 -12.699  1.00  2.01           O  
ATOM   1455  H   SER A  95      -1.100  10.386 -10.914  1.00  1.52           H  
ATOM   1456  HA  SER A  95      -1.454   8.257 -12.992  1.00  1.35           H  
ATOM   1457  HB2 SER A  95       1.087   9.095 -13.404  1.00  1.74           H  
ATOM   1458  HB3 SER A  95      -0.291   9.791 -14.253  1.00  1.85           H  
ATOM   1459  HG  SER A  95       1.189  11.295 -13.170  1.00  2.24           H  
ATOM   1460  N   PRO A  96      -0.699   7.162 -10.658  1.00  0.87           N  
ATOM   1461  CA  PRO A  96      -0.035   6.248  -9.694  1.00  0.72           C  
ATOM   1462  C   PRO A  96       0.620   5.076 -10.429  1.00  0.65           C  
ATOM   1463  O   PRO A  96       0.413   4.876 -11.609  1.00  0.79           O  
ATOM   1464  CB  PRO A  96      -1.179   5.763  -8.811  1.00  0.79           C  
ATOM   1465  CG  PRO A  96      -2.407   5.905  -9.655  1.00  0.97           C  
ATOM   1466  CD  PRO A  96      -2.165   7.050 -10.604  1.00  1.02           C  
ATOM   1467  HA  PRO A  96       0.690   6.781  -9.100  1.00  0.74           H  
ATOM   1468  HB2 PRO A  96      -1.029   4.728  -8.538  1.00  1.15           H  
ATOM   1469  HB3 PRO A  96      -1.258   6.377  -7.927  1.00  1.23           H  
ATOM   1470  HG2 PRO A  96      -2.580   4.993 -10.210  1.00  1.02           H  
ATOM   1471  HG3 PRO A  96      -3.260   6.125  -9.032  1.00  1.09           H  
ATOM   1472  HD2 PRO A  96      -2.564   6.822 -11.581  1.00  1.30           H  
ATOM   1473  HD3 PRO A  96      -2.601   7.959 -10.218  1.00  1.46           H  
ATOM   1474  N   LYS A  97       1.409   4.299  -9.739  1.00  0.55           N  
ATOM   1475  CA  LYS A  97       2.077   3.138 -10.395  1.00  0.57           C  
ATOM   1476  C   LYS A  97       1.636   1.830  -9.732  1.00  0.53           C  
ATOM   1477  O   LYS A  97       2.093   1.484  -8.660  1.00  0.89           O  
ATOM   1478  CB  LYS A  97       3.574   3.370 -10.180  1.00  0.68           C  
ATOM   1479  CG  LYS A  97       4.194   3.940 -11.458  1.00  0.85           C  
ATOM   1480  CD  LYS A  97       4.204   2.866 -12.548  1.00  1.63           C  
ATOM   1481  CE  LYS A  97       4.414   3.526 -13.912  1.00  2.05           C  
ATOM   1482  NZ  LYS A  97       4.360   2.406 -14.894  1.00  2.61           N  
ATOM   1483  H   LYS A  97       1.561   4.477  -8.787  1.00  0.56           H  
ATOM   1484  HA  LYS A  97       1.854   3.121 -11.450  1.00  0.64           H  
ATOM   1485  HB2 LYS A  97       3.717   4.067  -9.368  1.00  1.09           H  
ATOM   1486  HB3 LYS A  97       4.052   2.432  -9.937  1.00  1.22           H  
ATOM   1487  HG2 LYS A  97       3.613   4.788 -11.792  1.00  1.36           H  
ATOM   1488  HG3 LYS A  97       5.207   4.256 -11.256  1.00  1.17           H  
ATOM   1489  HD2 LYS A  97       5.007   2.167 -12.356  1.00  2.08           H  
ATOM   1490  HD3 LYS A  97       3.261   2.340 -12.546  1.00  2.17           H  
ATOM   1491  HE2 LYS A  97       3.625   4.239 -14.109  1.00  2.53           H  
ATOM   1492  HE3 LYS A  97       5.378   4.008 -13.953  1.00  2.29           H  
ATOM   1493  HZ1 LYS A  97       3.485   1.864 -14.755  1.00  2.89           H  
ATOM   1494  HZ2 LYS A  97       4.378   2.790 -15.860  1.00  3.06           H  
ATOM   1495  HZ3 LYS A  97       5.182   1.784 -14.754  1.00  2.96           H  
ATOM   1496  N   GLU A  98       0.754   1.103 -10.359  1.00  0.51           N  
ATOM   1497  CA  GLU A  98       0.287  -0.181  -9.760  1.00  0.48           C  
ATOM   1498  C   GLU A  98       1.479  -1.104  -9.491  1.00  0.45           C  
ATOM   1499  O   GLU A  98       2.452  -1.103 -10.218  1.00  0.61           O  
ATOM   1500  CB  GLU A  98      -0.640  -0.794 -10.809  1.00  0.61           C  
ATOM   1501  CG  GLU A  98       0.110  -0.935 -12.134  1.00  1.33           C  
ATOM   1502  CD  GLU A  98       0.238  -2.416 -12.491  1.00  2.10           C  
ATOM   1503  OE1 GLU A  98       0.811  -3.148 -11.702  1.00  2.61           O  
ATOM   1504  OE2 GLU A  98      -0.240  -2.794 -13.549  1.00  2.79           O  
ATOM   1505  H   GLU A  98       0.396   1.400 -11.222  1.00  0.80           H  
ATOM   1506  HA  GLU A  98      -0.260   0.005  -8.849  1.00  0.46           H  
ATOM   1507  HB2 GLU A  98      -0.967  -1.768 -10.474  1.00  1.19           H  
ATOM   1508  HB3 GLU A  98      -1.499  -0.155 -10.950  1.00  1.20           H  
ATOM   1509  HG2 GLU A  98      -0.435  -0.421 -12.913  1.00  1.89           H  
ATOM   1510  HG3 GLU A  98       1.095  -0.501 -12.038  1.00  1.87           H  
ATOM   1511  N   TYR A  99       1.411  -1.890  -8.451  1.00  0.45           N  
ATOM   1512  CA  TYR A  99       2.541  -2.812  -8.137  1.00  0.46           C  
ATOM   1513  C   TYR A  99       2.659  -3.889  -9.219  1.00  0.53           C  
ATOM   1514  O   TYR A  99       1.673  -4.425  -9.685  1.00  0.67           O  
ATOM   1515  CB  TYR A  99       2.176  -3.443  -6.792  1.00  0.52           C  
ATOM   1516  CG  TYR A  99       3.299  -3.221  -5.807  1.00  0.64           C  
ATOM   1517  CD1 TYR A  99       4.489  -3.952  -5.923  1.00  1.20           C  
ATOM   1518  CD2 TYR A  99       3.150  -2.287  -4.776  1.00  1.58           C  
ATOM   1519  CE1 TYR A  99       5.529  -3.747  -5.008  1.00  1.49           C  
ATOM   1520  CE2 TYR A  99       4.188  -2.081  -3.861  1.00  2.05           C  
ATOM   1521  CZ  TYR A  99       5.378  -2.812  -3.976  1.00  1.70           C  
ATOM   1522  OH  TYR A  99       6.401  -2.608  -3.074  1.00  2.27           O  
ATOM   1523  H   TYR A  99       0.617  -1.875  -7.878  1.00  0.57           H  
ATOM   1524  HA  TYR A  99       3.464  -2.262  -8.049  1.00  0.46           H  
ATOM   1525  HB2 TYR A  99       1.272  -2.987  -6.416  1.00  0.82           H  
ATOM   1526  HB3 TYR A  99       2.016  -4.502  -6.925  1.00  1.25           H  
ATOM   1527  HD1 TYR A  99       4.604  -4.673  -6.720  1.00  1.91           H  
ATOM   1528  HD2 TYR A  99       2.233  -1.724  -4.687  1.00  2.21           H  
ATOM   1529  HE1 TYR A  99       6.448  -4.311  -5.096  1.00  2.10           H  
ATOM   1530  HE2 TYR A  99       4.073  -1.361  -3.066  1.00  2.92           H  
ATOM   1531  HH  TYR A  99       7.206  -2.444  -3.570  1.00  2.28           H  
ATOM   1532  N   THR A 100       3.857  -4.213  -9.620  1.00  0.60           N  
ATOM   1533  CA  THR A 100       4.034  -5.257 -10.671  1.00  0.72           C  
ATOM   1534  C   THR A 100       4.386  -6.601 -10.026  1.00  0.83           C  
ATOM   1535  O   THR A 100       5.060  -7.423 -10.613  1.00  1.71           O  
ATOM   1536  CB  THR A 100       5.191  -4.755 -11.537  1.00  0.93           C  
ATOM   1537  OG1 THR A 100       6.287  -4.404 -10.704  1.00  1.36           O  
ATOM   1538  CG2 THR A 100       4.739  -3.531 -12.333  1.00  1.13           C  
ATOM   1539  H   THR A 100       4.641  -3.771  -9.231  1.00  0.68           H  
ATOM   1540  HA  THR A 100       3.140  -5.346 -11.266  1.00  0.94           H  
ATOM   1541  HB  THR A 100       5.492  -5.534 -12.221  1.00  1.25           H  
ATOM   1542  HG1 THR A 100       6.612  -5.206 -10.288  1.00  1.74           H  
ATOM   1543 HG21 THR A 100       3.686  -3.363 -12.169  1.00  1.55           H  
ATOM   1544 HG22 THR A 100       5.297  -2.665 -12.010  1.00  1.72           H  
ATOM   1545 HG23 THR A 100       4.916  -3.700 -13.386  1.00  1.51           H  
ATOM   1546  N   ALA A 101       3.933  -6.829  -8.824  1.00  0.83           N  
ATOM   1547  CA  ALA A 101       4.241  -8.122  -8.145  1.00  1.01           C  
ATOM   1548  C   ALA A 101       3.065  -8.547  -7.260  1.00  1.36           C  
ATOM   1549  O   ALA A 101       1.947  -8.110  -7.447  1.00  1.98           O  
ATOM   1550  CB  ALA A 101       5.477  -7.834  -7.292  1.00  0.87           C  
ATOM   1551  H   ALA A 101       3.390  -6.153  -8.368  1.00  1.42           H  
ATOM   1552  HA  ALA A 101       4.464  -8.887  -8.871  1.00  1.31           H  
ATOM   1553  HB1 ALA A 101       5.914  -6.894  -7.596  1.00  1.29           H  
ATOM   1554  HB2 ALA A 101       5.192  -7.779  -6.252  1.00  1.39           H  
ATOM   1555  HB3 ALA A 101       6.198  -8.626  -7.426  1.00  1.31           H  
ATOM   1556  N   GLY A 102       3.307  -9.396  -6.299  1.00  1.17           N  
ATOM   1557  CA  GLY A 102       2.202  -9.847  -5.405  1.00  1.71           C  
ATOM   1558  C   GLY A 102       2.402 -11.320  -5.046  1.00  1.08           C  
ATOM   1559  O   GLY A 102       1.658 -12.179  -5.475  1.00  1.27           O  
ATOM   1560  H   GLY A 102       4.217  -9.738  -6.165  1.00  0.87           H  
ATOM   1561  HA2 GLY A 102       2.205  -9.251  -4.503  1.00  2.33           H  
ATOM   1562  HA3 GLY A 102       1.257  -9.728  -5.913  1.00  2.36           H  
ATOM   1563  N   ARG A 103       3.399 -11.619  -4.261  1.00  0.90           N  
ATOM   1564  CA  ARG A 103       3.647 -13.038  -3.873  1.00  1.11           C  
ATOM   1565  C   ARG A 103       4.273 -13.102  -2.480  1.00  0.94           C  
ATOM   1566  O   ARG A 103       3.878 -13.887  -1.641  1.00  1.04           O  
ATOM   1567  CB  ARG A 103       4.623 -13.570  -4.923  1.00  1.71           C  
ATOM   1568  CG  ARG A 103       4.195 -14.973  -5.356  1.00  2.44           C  
ATOM   1569  CD  ARG A 103       5.437 -15.843  -5.566  1.00  3.16           C  
ATOM   1570  NE  ARG A 103       4.991 -17.230  -5.254  1.00  3.73           N  
ATOM   1571  CZ  ARG A 103       5.552 -18.246  -5.850  1.00  4.34           C  
ATOM   1572  NH1 ARG A 103       6.853 -18.338  -5.899  1.00  4.81           N  
ATOM   1573  NH2 ARG A 103       4.812 -19.171  -6.396  1.00  4.84           N  
ATOM   1574  H   ARG A 103       3.987 -10.911  -3.924  1.00  1.16           H  
ATOM   1575  HA  ARG A 103       2.731 -13.603  -3.901  1.00  1.58           H  
ATOM   1576  HB2 ARG A 103       4.622 -12.913  -5.780  1.00  2.01           H  
ATOM   1577  HB3 ARG A 103       5.616 -13.610  -4.501  1.00  2.12           H  
ATOM   1578  HG2 ARG A 103       3.572 -15.412  -4.589  1.00  2.82           H  
ATOM   1579  HG3 ARG A 103       3.641 -14.912  -6.280  1.00  2.63           H  
ATOM   1580  HD2 ARG A 103       5.773 -15.774  -6.591  1.00  3.37           H  
ATOM   1581  HD3 ARG A 103       6.223 -15.547  -4.889  1.00  3.58           H  
ATOM   1582  HE  ARG A 103       4.275 -17.378  -4.602  1.00  3.97           H  
ATOM   1583 HH11 ARG A 103       7.421 -17.630  -5.479  1.00  4.74           H  
ATOM   1584 HH12 ARG A 103       7.282 -19.117  -6.355  1.00  5.44           H  
ATOM   1585 HH21 ARG A 103       3.815 -19.101  -6.359  1.00  4.75           H  
ATOM   1586 HH22 ARG A 103       5.242 -19.951  -6.852  1.00  5.51           H  
ATOM   1587  N   GLU A 104       5.248 -12.276  -2.232  1.00  0.75           N  
ATOM   1588  CA  GLU A 104       5.912 -12.273  -0.899  1.00  0.66           C  
ATOM   1589  C   GLU A 104       6.525 -10.897  -0.628  1.00  0.56           C  
ATOM   1590  O   GLU A 104       6.754 -10.125  -1.538  1.00  0.57           O  
ATOM   1591  CB  GLU A 104       7.008 -13.335  -0.998  1.00  0.79           C  
ATOM   1592  CG  GLU A 104       6.375 -14.727  -0.953  1.00  1.59           C  
ATOM   1593  CD  GLU A 104       7.445 -15.763  -0.601  1.00  1.87           C  
ATOM   1594  OE1 GLU A 104       8.391 -15.401   0.079  1.00  2.51           O  
ATOM   1595  OE2 GLU A 104       7.299 -16.901  -1.017  1.00  2.04           O  
ATOM   1596  H   GLU A 104       5.543 -11.655  -2.928  1.00  0.74           H  
ATOM   1597  HA  GLU A 104       5.210 -12.537  -0.124  1.00  0.65           H  
ATOM   1598  HB2 GLU A 104       7.543 -13.213  -1.928  1.00  1.23           H  
ATOM   1599  HB3 GLU A 104       7.694 -13.224  -0.172  1.00  1.02           H  
ATOM   1600  HG2 GLU A 104       5.598 -14.745  -0.204  1.00  2.26           H  
ATOM   1601  HG3 GLU A 104       5.951 -14.962  -1.918  1.00  2.01           H  
ATOM   1602  N   ALA A 105       6.788 -10.579   0.616  1.00  0.50           N  
ATOM   1603  CA  ALA A 105       7.387  -9.247   0.946  1.00  0.44           C  
ATOM   1604  C   ALA A 105       8.550  -8.919  -0.001  1.00  0.45           C  
ATOM   1605  O   ALA A 105       8.790  -7.773  -0.324  1.00  0.47           O  
ATOM   1606  CB  ALA A 105       7.892  -9.386   2.381  1.00  0.47           C  
ATOM   1607  H   ALA A 105       6.587 -11.215   1.335  1.00  0.55           H  
ATOM   1608  HA  ALA A 105       6.636  -8.476   0.895  1.00  0.43           H  
ATOM   1609  HB1 ALA A 105       7.312 -10.138   2.895  1.00  1.22           H  
ATOM   1610  HB2 ALA A 105       8.932  -9.676   2.371  1.00  1.04           H  
ATOM   1611  HB3 ALA A 105       7.787  -8.440   2.891  1.00  1.07           H  
ATOM   1612  N   ASP A 106       9.263  -9.913  -0.457  1.00  0.51           N  
ATOM   1613  CA  ASP A 106      10.393  -9.642  -1.390  1.00  0.56           C  
ATOM   1614  C   ASP A 106       9.867  -8.912  -2.625  1.00  0.54           C  
ATOM   1615  O   ASP A 106      10.483  -7.996  -3.133  1.00  0.64           O  
ATOM   1616  CB  ASP A 106      10.938 -11.017  -1.778  1.00  0.67           C  
ATOM   1617  CG  ASP A 106      12.116 -11.374  -0.870  1.00  1.18           C  
ATOM   1618  OD1 ASP A 106      12.969 -10.523  -0.675  1.00  1.82           O  
ATOM   1619  OD2 ASP A 106      12.147 -12.493  -0.385  1.00  2.02           O  
ATOM   1620  H   ASP A 106       9.051 -10.833  -0.193  1.00  0.56           H  
ATOM   1621  HA  ASP A 106      11.157  -9.062  -0.903  1.00  0.59           H  
ATOM   1622  HB2 ASP A 106      10.159 -11.757  -1.667  1.00  0.94           H  
ATOM   1623  HB3 ASP A 106      11.271 -10.994  -2.805  1.00  0.97           H  
ATOM   1624  N   ASP A 107       8.722  -9.309  -3.100  1.00  0.50           N  
ATOM   1625  CA  ASP A 107       8.131  -8.644  -4.295  1.00  0.52           C  
ATOM   1626  C   ASP A 107       7.746  -7.198  -3.963  1.00  0.51           C  
ATOM   1627  O   ASP A 107       7.508  -6.392  -4.842  1.00  0.63           O  
ATOM   1628  CB  ASP A 107       6.882  -9.462  -4.618  1.00  0.55           C  
ATOM   1629  CG  ASP A 107       7.123 -10.288  -5.882  1.00  0.76           C  
ATOM   1630  OD1 ASP A 107       7.881  -9.838  -6.725  1.00  1.41           O  
ATOM   1631  OD2 ASP A 107       6.545 -11.358  -5.986  1.00  1.39           O  
ATOM   1632  H   ASP A 107       8.244 -10.045  -2.663  1.00  0.51           H  
ATOM   1633  HA  ASP A 107       8.817  -8.675  -5.125  1.00  0.58           H  
ATOM   1634  HB2 ASP A 107       6.662 -10.124  -3.792  1.00  0.99           H  
ATOM   1635  HB3 ASP A 107       6.049  -8.794  -4.775  1.00  1.08           H  
ATOM   1636  N   ILE A 108       7.677  -6.866  -2.704  1.00  0.46           N  
ATOM   1637  CA  ILE A 108       7.301  -5.476  -2.313  1.00  0.52           C  
ATOM   1638  C   ILE A 108       8.555  -4.613  -2.131  1.00  0.50           C  
ATOM   1639  O   ILE A 108       8.601  -3.473  -2.545  1.00  0.52           O  
ATOM   1640  CB  ILE A 108       6.567  -5.627  -0.978  1.00  0.60           C  
ATOM   1641  CG1 ILE A 108       5.436  -6.652  -1.123  1.00  0.73           C  
ATOM   1642  CG2 ILE A 108       5.986  -4.275  -0.558  1.00  0.67           C  
ATOM   1643  CD1 ILE A 108       4.402  -6.145  -2.129  1.00  0.68           C  
ATOM   1644  H   ILE A 108       7.866  -7.530  -2.011  1.00  0.46           H  
ATOM   1645  HA  ILE A 108       6.644  -5.040  -3.048  1.00  0.60           H  
ATOM   1646  HB  ILE A 108       7.265  -5.964  -0.225  1.00  0.59           H  
ATOM   1647 HG12 ILE A 108       5.845  -7.589  -1.471  1.00  1.40           H  
ATOM   1648 HG13 ILE A 108       4.963  -6.801  -0.167  1.00  1.29           H  
ATOM   1649 HG21 ILE A 108       5.490  -3.818  -1.402  1.00  1.13           H  
ATOM   1650 HG22 ILE A 108       5.275  -4.422   0.242  1.00  1.26           H  
ATOM   1651 HG23 ILE A 108       6.783  -3.630  -0.217  1.00  1.29           H  
ATOM   1652 HD11 ILE A 108       4.656  -5.139  -2.431  1.00  1.37           H  
ATOM   1653 HD12 ILE A 108       4.396  -6.790  -2.996  1.00  1.35           H  
ATOM   1654 HD13 ILE A 108       3.424  -6.148  -1.671  1.00  1.36           H  
ATOM   1655  N   VAL A 109       9.567  -5.146  -1.505  1.00  0.51           N  
ATOM   1656  CA  VAL A 109      10.810  -4.352  -1.285  1.00  0.56           C  
ATOM   1657  C   VAL A 109      11.528  -4.091  -2.611  1.00  0.51           C  
ATOM   1658  O   VAL A 109      11.886  -2.972  -2.923  1.00  0.55           O  
ATOM   1659  CB  VAL A 109      11.677  -5.220  -0.373  1.00  0.67           C  
ATOM   1660  CG1 VAL A 109      13.016  -4.520  -0.133  1.00  0.81           C  
ATOM   1661  CG2 VAL A 109      10.962  -5.429   0.963  1.00  0.86           C  
ATOM   1662  H   VAL A 109       9.507  -6.064  -1.171  1.00  0.54           H  
ATOM   1663  HA  VAL A 109      10.579  -3.420  -0.792  1.00  0.60           H  
ATOM   1664  HB  VAL A 109      11.849  -6.177  -0.844  1.00  0.96           H  
ATOM   1665 HG11 VAL A 109      13.427  -4.196  -1.078  1.00  1.21           H  
ATOM   1666 HG12 VAL A 109      12.865  -3.664   0.507  1.00  1.45           H  
ATOM   1667 HG13 VAL A 109      13.702  -5.208   0.340  1.00  1.24           H  
ATOM   1668 HG21 VAL A 109      10.085  -4.801   1.004  1.00  1.40           H  
ATOM   1669 HG22 VAL A 109      10.669  -6.465   1.056  1.00  1.37           H  
ATOM   1670 HG23 VAL A 109      11.628  -5.169   1.772  1.00  1.45           H  
ATOM   1671  N   ASN A 110      11.751  -5.113  -3.390  1.00  0.50           N  
ATOM   1672  CA  ASN A 110      12.456  -4.919  -4.689  1.00  0.52           C  
ATOM   1673  C   ASN A 110      11.779  -3.822  -5.507  1.00  0.50           C  
ATOM   1674  O   ASN A 110      12.424  -2.962  -6.073  1.00  0.59           O  
ATOM   1675  CB  ASN A 110      12.362  -6.273  -5.393  1.00  0.59           C  
ATOM   1676  CG  ASN A 110      10.904  -6.685  -5.595  1.00  0.98           C  
ATOM   1677  OD1 ASN A 110      10.025  -6.210  -4.908  1.00  1.65           O  
ATOM   1678  ND2 ASN A 110      10.612  -7.571  -6.507  1.00  1.29           N  
ATOM   1679  H   ASN A 110      11.461  -6.009  -3.120  1.00  0.52           H  
ATOM   1680  HA  ASN A 110      13.489  -4.668  -4.517  1.00  0.58           H  
ATOM   1681  HB2 ASN A 110      12.854  -6.215  -6.350  1.00  1.27           H  
ATOM   1682  HB3 ASN A 110      12.843  -7.008  -4.785  1.00  0.81           H  
ATOM   1683 HD21 ASN A 110      11.324  -7.968  -7.051  1.00  1.45           H  
ATOM   1684 HD22 ASN A 110       9.680  -7.838  -6.650  1.00  1.75           H  
ATOM   1685  N   TRP A 111      10.487  -3.843  -5.557  1.00  0.46           N  
ATOM   1686  CA  TRP A 111       9.753  -2.798  -6.324  1.00  0.51           C  
ATOM   1687  C   TRP A 111       9.895  -1.450  -5.615  1.00  0.55           C  
ATOM   1688  O   TRP A 111       9.848  -0.403  -6.229  1.00  0.66           O  
ATOM   1689  CB  TRP A 111       8.295  -3.254  -6.324  1.00  0.55           C  
ATOM   1690  CG  TRP A 111       7.558  -2.567  -7.428  1.00  0.58           C  
ATOM   1691  CD1 TRP A 111       7.567  -2.949  -8.726  1.00  0.73           C  
ATOM   1692  CD2 TRP A 111       6.704  -1.388  -7.355  1.00  0.69           C  
ATOM   1693  NE1 TRP A 111       6.775  -2.080  -9.454  1.00  0.84           N  
ATOM   1694  CE2 TRP A 111       6.220  -1.100  -8.653  1.00  0.83           C  
ATOM   1695  CE3 TRP A 111       6.307  -0.550  -6.299  1.00  0.84           C  
ATOM   1696  CZ2 TRP A 111       5.373  -0.019  -8.895  1.00  1.03           C  
ATOM   1697  CZ3 TRP A 111       5.454   0.540  -6.538  1.00  1.07           C  
ATOM   1698  CH2 TRP A 111       4.988   0.805  -7.833  1.00  1.14           C  
ATOM   1699  H   TRP A 111       9.999  -4.547  -5.082  1.00  0.47           H  
ATOM   1700  HA  TRP A 111      10.124  -2.737  -7.334  1.00  0.55           H  
ATOM   1701  HB2 TRP A 111       8.251  -4.323  -6.471  1.00  1.19           H  
ATOM   1702  HB3 TRP A 111       7.841  -3.001  -5.377  1.00  0.90           H  
ATOM   1703  HD1 TRP A 111       8.106  -3.793  -9.129  1.00  0.84           H  
ATOM   1704  HE1 TRP A 111       6.614  -2.135 -10.420  1.00  1.01           H  
ATOM   1705  HE3 TRP A 111       6.660  -0.745  -5.297  1.00  0.87           H  
ATOM   1706  HZ2 TRP A 111       5.017   0.180  -9.895  1.00  1.16           H  
ATOM   1707  HZ3 TRP A 111       5.154   1.177  -5.719  1.00  1.26           H  
ATOM   1708  HH2 TRP A 111       4.331   1.644  -8.011  1.00  1.34           H  
ATOM   1709  N   LEU A 112      10.074  -1.473  -4.323  1.00  0.55           N  
ATOM   1710  CA  LEU A 112      10.228  -0.199  -3.567  1.00  0.65           C  
ATOM   1711  C   LEU A 112      11.659   0.324  -3.715  1.00  0.65           C  
ATOM   1712  O   LEU A 112      11.881   1.499  -3.932  1.00  0.75           O  
ATOM   1713  CB  LEU A 112       9.935  -0.563  -2.111  1.00  0.74           C  
ATOM   1714  CG  LEU A 112       8.487  -0.196  -1.773  1.00  0.86           C  
ATOM   1715  CD1 LEU A 112       8.004  -1.054  -0.603  1.00  1.49           C  
ATOM   1716  CD2 LEU A 112       8.412   1.283  -1.386  1.00  1.10           C  
ATOM   1717  H   LEU A 112      10.114  -2.330  -3.850  1.00  0.53           H  
ATOM   1718  HA  LEU A 112       9.519   0.534  -3.915  1.00  0.74           H  
ATOM   1719  HB2 LEU A 112      10.079  -1.625  -1.969  1.00  1.34           H  
ATOM   1720  HB3 LEU A 112      10.605  -0.019  -1.462  1.00  1.13           H  
ATOM   1721  HG  LEU A 112       7.861  -0.374  -2.634  1.00  1.55           H  
ATOM   1722 HD11 LEU A 112       8.226  -2.093  -0.801  1.00  1.97           H  
ATOM   1723 HD12 LEU A 112       8.506  -0.745   0.303  1.00  2.03           H  
ATOM   1724 HD13 LEU A 112       6.937  -0.931  -0.482  1.00  2.02           H  
ATOM   1725 HD21 LEU A 112       9.364   1.755  -1.577  1.00  1.54           H  
ATOM   1726 HD22 LEU A 112       7.645   1.770  -1.971  1.00  1.66           H  
ATOM   1727 HD23 LEU A 112       8.172   1.369  -0.336  1.00  1.65           H  
ATOM   1728  N   LYS A 113      12.632  -0.540  -3.605  1.00  0.62           N  
ATOM   1729  CA  LYS A 113      14.046  -0.088  -3.748  1.00  0.70           C  
ATOM   1730  C   LYS A 113      14.325   0.319  -5.198  1.00  0.75           C  
ATOM   1731  O   LYS A 113      15.260   1.042  -5.481  1.00  1.01           O  
ATOM   1732  CB  LYS A 113      14.892  -1.300  -3.356  1.00  0.79           C  
ATOM   1733  CG  LYS A 113      15.796  -0.928  -2.178  1.00  1.42           C  
ATOM   1734  CD  LYS A 113      16.073  -2.173  -1.333  1.00  1.84           C  
ATOM   1735  CE  LYS A 113      16.817  -1.769  -0.058  1.00  2.39           C  
ATOM   1736  NZ  LYS A 113      17.767  -2.886   0.203  1.00  2.86           N  
ATOM   1737  H   LYS A 113      12.435  -1.486  -3.434  1.00  0.60           H  
ATOM   1738  HA  LYS A 113      14.247   0.734  -3.079  1.00  0.81           H  
ATOM   1739  HB2 LYS A 113      14.243  -2.115  -3.069  1.00  1.31           H  
ATOM   1740  HB3 LYS A 113      15.501  -1.601  -4.194  1.00  1.35           H  
ATOM   1741  HG2 LYS A 113      16.728  -0.531  -2.552  1.00  2.02           H  
ATOM   1742  HG3 LYS A 113      15.305  -0.184  -1.569  1.00  1.98           H  
ATOM   1743  HD2 LYS A 113      15.137  -2.646  -1.072  1.00  1.99           H  
ATOM   1744  HD3 LYS A 113      16.681  -2.864  -1.898  1.00  2.20           H  
ATOM   1745  HE2 LYS A 113      17.353  -0.844  -0.215  1.00  2.72           H  
ATOM   1746  HE3 LYS A 113      16.127  -1.670   0.766  1.00  2.76           H  
ATOM   1747  HZ1 LYS A 113      17.242  -3.781   0.267  1.00  3.16           H  
ATOM   1748  HZ2 LYS A 113      18.456  -2.943  -0.574  1.00  3.24           H  
ATOM   1749  HZ3 LYS A 113      18.265  -2.714   1.099  1.00  3.16           H  
ATOM   1750  N   LYS A 114      13.521  -0.141  -6.119  1.00  0.71           N  
ATOM   1751  CA  LYS A 114      13.740   0.220  -7.549  1.00  0.89           C  
ATOM   1752  C   LYS A 114      13.445   1.706  -7.771  1.00  1.07           C  
ATOM   1753  O   LYS A 114      13.995   2.332  -8.655  1.00  1.31           O  
ATOM   1754  CB  LYS A 114      12.749  -0.646  -8.329  1.00  0.92           C  
ATOM   1755  CG  LYS A 114      13.092  -0.602  -9.818  1.00  1.45           C  
ATOM   1756  CD  LYS A 114      12.899  -1.992 -10.428  1.00  1.77           C  
ATOM   1757  CE  LYS A 114      12.311  -1.857 -11.834  1.00  2.49           C  
ATOM   1758  NZ  LYS A 114      13.419  -2.249 -12.749  1.00  3.00           N  
ATOM   1759  H   LYS A 114      12.772  -0.721  -5.871  1.00  0.71           H  
ATOM   1760  HA  LYS A 114      14.749  -0.015  -7.847  1.00  1.01           H  
ATOM   1761  HB2 LYS A 114      12.807  -1.665  -7.974  1.00  1.01           H  
ATOM   1762  HB3 LYS A 114      11.748  -0.269  -8.181  1.00  1.08           H  
ATOM   1763  HG2 LYS A 114      12.445   0.104 -10.317  1.00  2.02           H  
ATOM   1764  HG3 LYS A 114      14.121  -0.297  -9.942  1.00  1.95           H  
ATOM   1765  HD2 LYS A 114      13.853  -2.496 -10.483  1.00  2.13           H  
ATOM   1766  HD3 LYS A 114      12.223  -2.565  -9.811  1.00  2.16           H  
ATOM   1767  HE2 LYS A 114      11.468  -2.524 -11.953  1.00  2.90           H  
ATOM   1768  HE3 LYS A 114      12.018  -0.837 -12.025  1.00  2.95           H  
ATOM   1769  HZ1 LYS A 114      13.717  -3.222 -12.536  1.00  3.40           H  
ATOM   1770  HZ2 LYS A 114      13.090  -2.195 -13.735  1.00  3.22           H  
ATOM   1771  HZ3 LYS A 114      14.224  -1.606 -12.615  1.00  3.37           H  
ATOM   1772  N   ARG A 115      12.581   2.276  -6.976  1.00  1.09           N  
ATOM   1773  CA  ARG A 115      12.251   3.720  -7.142  1.00  1.40           C  
ATOM   1774  C   ARG A 115      13.295   4.588  -6.432  1.00  1.25           C  
ATOM   1775  O   ARG A 115      13.467   5.749  -6.745  1.00  1.55           O  
ATOM   1776  CB  ARG A 115      10.879   3.891  -6.490  1.00  1.86           C  
ATOM   1777  CG  ARG A 115      10.050   4.895  -7.294  1.00  2.43           C  
ATOM   1778  CD  ARG A 115       8.983   4.148  -8.098  1.00  2.92           C  
ATOM   1779  NE  ARG A 115       8.744   4.993  -9.301  1.00  3.45           N  
ATOM   1780  CZ  ARG A 115       8.753   4.453 -10.489  1.00  3.99           C  
ATOM   1781  NH1 ARG A 115       8.121   3.332 -10.702  1.00  4.34           N  
ATOM   1782  NH2 ARG A 115       9.393   5.036 -11.466  1.00  4.52           N  
ATOM   1783  H   ARG A 115      12.148   1.753  -6.269  1.00  1.00           H  
ATOM   1784  HA  ARG A 115      12.196   3.977  -8.188  1.00  1.68           H  
ATOM   1785  HB2 ARG A 115      10.370   2.937  -6.469  1.00  2.10           H  
ATOM   1786  HB3 ARG A 115      11.002   4.255  -5.481  1.00  2.20           H  
ATOM   1787  HG2 ARG A 115       9.572   5.589  -6.618  1.00  2.80           H  
ATOM   1788  HG3 ARG A 115      10.695   5.435  -7.970  1.00  2.87           H  
ATOM   1789  HD2 ARG A 115       9.346   3.171  -8.387  1.00  3.27           H  
ATOM   1790  HD3 ARG A 115       8.073   4.057  -7.524  1.00  3.17           H  
ATOM   1791  HE  ARG A 115       8.579   5.954  -9.200  1.00  3.72           H  
ATOM   1792 HH11 ARG A 115       7.630   2.885  -9.953  1.00  4.25           H  
ATOM   1793 HH12 ARG A 115       8.127   2.918 -11.612  1.00  4.92           H  
ATOM   1794 HH21 ARG A 115       9.878   5.896 -11.304  1.00  4.53           H  
ATOM   1795 HH22 ARG A 115       9.399   4.622 -12.376  1.00  5.12           H  
ATOM   1796  N   THR A 116      13.991   4.035  -5.476  1.00  1.09           N  
ATOM   1797  CA  THR A 116      15.021   4.832  -4.749  1.00  1.33           C  
ATOM   1798  C   THR A 116      16.224   3.951  -4.401  1.00  1.97           C  
ATOM   1799  O   THR A 116      16.663   3.901  -3.268  1.00  2.63           O  
ATOM   1800  CB  THR A 116      14.323   5.313  -3.476  1.00  1.60           C  
ATOM   1801  OG1 THR A 116      15.216   6.124  -2.726  1.00  2.17           O  
ATOM   1802  CG2 THR A 116      13.897   4.108  -2.636  1.00  1.81           C  
ATOM   1803  H   THR A 116      13.837   3.098  -5.237  1.00  1.08           H  
ATOM   1804  HA  THR A 116      15.332   5.678  -5.341  1.00  1.64           H  
ATOM   1805  HB  THR A 116      13.449   5.888  -3.741  1.00  2.12           H  
ATOM   1806  HG1 THR A 116      15.846   5.546  -2.291  1.00  2.53           H  
ATOM   1807 HG21 THR A 116      13.718   3.263  -3.283  1.00  2.15           H  
ATOM   1808 HG22 THR A 116      14.680   3.864  -1.932  1.00  2.26           H  
ATOM   1809 HG23 THR A 116      12.991   4.346  -2.097  1.00  2.19           H  
ATOM   1810  N   GLY A 117      16.759   3.255  -5.365  1.00  2.26           N  
ATOM   1811  CA  GLY A 117      17.932   2.379  -5.089  1.00  3.23           C  
ATOM   1812  C   GLY A 117      19.217   3.095  -5.520  1.00  3.72           C  
ATOM   1813  O   GLY A 117      19.189   4.263  -5.854  1.00  3.64           O  
ATOM   1814  H   GLY A 117      16.391   3.309  -6.271  1.00  2.09           H  
ATOM   1815  HA2 GLY A 117      17.978   2.161  -4.033  1.00  3.63           H  
ATOM   1816  HA3 GLY A 117      17.831   1.457  -5.643  1.00  3.62           H  
ATOM   1817  N   PRO A 118      20.312   2.371  -5.499  1.00  4.60           N  
ATOM   1818  CA  PRO A 118      21.615   2.962  -5.895  1.00  5.37           C  
ATOM   1819  C   PRO A 118      21.668   3.172  -7.411  1.00  5.55           C  
ATOM   1820  O   PRO A 118      22.442   2.546  -8.107  1.00  5.89           O  
ATOM   1821  CB  PRO A 118      22.634   1.914  -5.456  1.00  6.27           C  
ATOM   1822  CG  PRO A 118      21.876   0.624  -5.432  1.00  6.17           C  
ATOM   1823  CD  PRO A 118      20.442   0.959  -5.111  1.00  5.22           C  
ATOM   1824  HA  PRO A 118      21.790   3.888  -5.373  1.00  5.51           H  
ATOM   1825  HB2 PRO A 118      23.445   1.858  -6.167  1.00  6.72           H  
ATOM   1826  HB3 PRO A 118      23.011   2.146  -4.472  1.00  6.75           H  
ATOM   1827  HG2 PRO A 118      21.938   0.143  -6.399  1.00  6.41           H  
ATOM   1828  HG3 PRO A 118      22.276  -0.026  -4.669  1.00  6.76           H  
ATOM   1829  HD2 PRO A 118      19.771   0.339  -5.691  1.00  5.16           H  
ATOM   1830  HD3 PRO A 118      20.252   0.843  -4.056  1.00  5.37           H  
ATOM   1831  N   ALA A 119      20.850   4.049  -7.927  1.00  5.74           N  
ATOM   1832  CA  ALA A 119      20.854   4.298  -9.398  1.00  6.37           C  
ATOM   1833  C   ALA A 119      21.141   5.774  -9.688  1.00  7.12           C  
ATOM   1834  O   ALA A 119      21.021   6.621  -8.824  1.00  7.52           O  
ATOM   1835  CB  ALA A 119      19.446   3.925  -9.865  1.00  6.62           C  
ATOM   1836  H   ALA A 119      20.233   4.543  -7.348  1.00  5.74           H  
ATOM   1837  HA  ALA A 119      21.582   3.669  -9.885  1.00  6.47           H  
ATOM   1838  HB1 ALA A 119      18.929   3.408  -9.070  1.00  6.82           H  
ATOM   1839  HB2 ALA A 119      18.904   4.821 -10.124  1.00  6.79           H  
ATOM   1840  HB3 ALA A 119      19.513   3.282 -10.730  1.00  6.78           H  
ATOM   1841  N   ALA A 120      21.521   6.087 -10.897  1.00  7.64           N  
ATOM   1842  CA  ALA A 120      21.815   7.507 -11.242  1.00  8.64           C  
ATOM   1843  C   ALA A 120      20.781   8.031 -12.244  1.00  9.09           C  
ATOM   1844  O   ALA A 120      20.250   7.228 -12.992  1.00  9.37           O  
ATOM   1845  CB  ALA A 120      23.207   7.480 -11.874  1.00  9.17           C  
ATOM   1846  OXT ALA A 120      20.541   9.227 -12.244  1.00  9.38           O  
ATOM   1847  H   ALA A 120      21.611   5.388 -11.578  1.00  7.54           H  
ATOM   1848  HA  ALA A 120      21.825   8.118 -10.354  1.00  8.91           H  
ATOM   1849  HB1 ALA A 120      23.384   6.511 -12.316  1.00  9.51           H  
ATOM   1850  HB2 ALA A 120      23.271   8.241 -12.637  1.00  9.24           H  
ATOM   1851  HB3 ALA A 120      23.952   7.669 -11.114  1.00  9.40           H  
TER    1852      ALA A 120                                                      
ENDMDL                                                                          
