# Supplementary material for: Comparative Performance of High-Throughput Methods for Protein pKa Predictions
Source: J Chem Inf Model. 2023 Aug 8;63(16):5169–81. doi: 10.1021/acs.jcim.3c00165 (PMC10466379; doi:10.1021/acs.jcim.3c00165)
Supplement: Supplementary file 3 — ci3c00165_si_003.zip [file ci3c00165_si_003.zip › curated_pdbs/9rnt_curated_33.pdb]

USER  MOD reduce.3.14.080821 removed 679 hydrogens (0 hets)
ATOM      1  N   ALA A   1      -9.257 -14.560  -7.164  1.00  0.00           N
ATOM      2  CA  ALA A   1      -8.303 -15.132  -6.231  1.00  0.00           C
ATOM      3  C   ALA A   1      -7.063 -14.238  -6.162  1.00  0.00           C
ATOM      4  O   ALA A   1      -6.944 -13.277  -6.921  1.00  0.00           O
ATOM      5  CB  ALA A   1      -7.967 -16.563  -6.656  1.00  0.00           C
ATOM     11  N   CYS A   2      -6.171 -14.586  -5.247  1.00  0.00           N
ATOM     12  CA  CYS A   2      -4.945 -13.827  -5.071  1.00  0.00           C
ATOM     13  C   CYS A   2      -4.490 -13.322  -6.441  1.00  0.00           C
ATOM     14  O   CYS A   2      -4.374 -14.101  -7.386  1.00  0.00           O
ATOM     15  CB  CYS A   2      -3.860 -14.657  -4.380  1.00  0.00           C
ATOM     16  SG  CYS A   2      -4.282 -16.422  -4.138  1.00  0.00           S
ATOM     21  N   ASP A   3      -4.246 -12.021  -6.506  1.00  0.00           N
ATOM     22  CA  ASP A   3      -3.807 -11.403  -7.745  1.00  0.00           C
ATOM     23  C   ASP A   3      -2.534 -10.596  -7.485  1.00  0.00           C
ATOM     24  O   ASP A   3      -1.911 -10.093  -8.419  1.00  0.00           O
ATOM     25  CB  ASP A   3      -4.870 -10.447  -8.291  1.00  0.00           C
ATOM     26  CG  ASP A   3      -5.806 -11.050  -9.339  1.00  0.00           C
ATOM     27  OD1 ASP A   3      -6.830 -11.631  -8.920  1.00  0.00           O
ATOM     28  OD2 ASP A   3      -5.475 -10.918 -10.537  1.00  0.00           O
ATOM     33  N   TYR A   4      -2.185 -10.497  -6.211  1.00  0.00           N
ATOM     34  CA  TYR A   4      -0.997  -9.759  -5.816  1.00  0.00           C
ATOM     35  C   TYR A   4      -0.171 -10.553  -4.801  1.00  0.00           C
ATOM     36  O   TYR A   4      -0.298 -10.348  -3.595  1.00  0.00           O
ATOM     37  CB  TYR A   4      -1.499  -8.475  -5.152  1.00  0.00           C
ATOM     38  CG  TYR A   4      -2.271  -7.549  -6.095  1.00  0.00           C
ATOM     39  CD1 TYR A   4      -1.602  -6.855  -7.082  1.00  0.00           C
ATOM     40  CD2 TYR A   4      -3.637  -7.408  -5.957  1.00  0.00           C
ATOM     41  CE1 TYR A   4      -2.329  -5.983  -7.969  1.00  0.00           C
ATOM     42  CE2 TYR A   4      -4.364  -6.536  -6.844  1.00  0.00           C
ATOM     43  CZ  TYR A   4      -3.674  -5.867  -7.806  1.00  0.00           C
ATOM     44  OH  TYR A   4      -4.359  -5.044  -8.643  1.00  0.00           O
ATOM     54  N   THR A   5       0.659 -11.442  -5.328  1.00  0.00           N
ATOM     55  CA  THR A   5       1.506 -12.267  -4.484  1.00  0.00           C
ATOM     56  C   THR A   5       2.877 -11.614  -4.304  1.00  0.00           C
ATOM     57  O   THR A   5       3.714 -11.660  -5.205  1.00  0.00           O
ATOM     58  CB  THR A   5       1.574 -13.664  -5.106  1.00  0.00           C
ATOM     59  OG1 THR A   5       0.294 -14.228  -4.837  1.00  0.00           O
ATOM     60  CG2 THR A   5       2.549 -14.585  -4.369  1.00  0.00           C
ATOM     68  N   CYS A   6       3.066 -11.021  -3.134  1.00  0.00           N
ATOM     69  CA  CYS A   6       4.321 -10.359  -2.824  1.00  0.00           C
ATOM     70  C   CYS A   6       5.328 -11.423  -2.378  1.00  0.00           C
ATOM     71  O   CYS A   6       5.789 -11.406  -1.239  1.00  0.00           O
ATOM     72  CB  CYS A   6       4.139  -9.267  -1.769  1.00  0.00           C
ATOM     73  SG  CYS A   6       3.499  -7.678  -2.411  1.00  0.00           S
ATOM     78  N   GLY A   7       5.637 -12.323  -3.300  1.00  0.00           N
ATOM     79  CA  GLY A   7       6.580 -13.391  -3.017  1.00  0.00           C
ATOM     80  C   GLY A   7       5.973 -14.416  -2.056  1.00  0.00           C
ATOM     81  O   GLY A   7       5.941 -15.609  -2.354  1.00  0.00           O
ATOM     85  N   SER A   8       5.509 -13.914  -0.921  1.00  0.00           N
ATOM     86  CA  SER A   8       4.906 -14.770   0.086  1.00  0.00           C
ATOM     87  C   SER A   8       3.572 -14.178   0.546  1.00  0.00           C
ATOM     88  O   SER A   8       3.349 -13.999   1.742  1.00  0.00           O
ATOM     89  CB  SER A   8       5.843 -14.961   1.280  1.00  0.00           C
ATOM     90  OG  SER A   8       5.785 -13.861   2.185  1.00  0.00           O
ATOM     96  N   ASN A   9       2.722 -13.891  -0.428  1.00  0.00           N
ATOM     97  CA  ASN A   9       1.416 -13.323  -0.137  1.00  0.00           C
ATOM     98  C   ASN A   9       0.378 -13.934  -1.079  1.00  0.00           C
ATOM     99  O   ASN A   9       0.692 -14.835  -1.854  1.00  0.00           O
ATOM    100  CB  ASN A   9       1.415 -11.807  -0.351  1.00  0.00           C
ATOM    101  CG  ASN A   9       2.567 -11.146   0.408  1.00  0.00           C
ATOM    102  OD1 ASN A   9       2.374 -10.332   1.296  1.00  0.00           O
ATOM    103  ND2 ASN A   9       3.774 -11.538   0.009  1.00  0.00           N
ATOM    110  N   CYS A  10      -0.840 -13.418  -0.980  1.00  0.00           N
ATOM    111  CA  CYS A  10      -1.927 -13.902  -1.813  1.00  0.00           C
ATOM    112  C   CYS A  10      -3.173 -13.069  -1.510  1.00  0.00           C
ATOM    113  O   CYS A  10      -4.193 -13.605  -1.078  1.00  0.00           O
ATOM    114  CB  CYS A  10      -2.176 -15.398  -1.606  1.00  0.00           C
ATOM    115  SG  CYS A  10      -2.549 -16.333  -3.134  1.00  0.00           S
ATOM    120  N   TYR A  11      -3.050 -11.772  -1.748  1.00  0.00           N
ATOM    121  CA  TYR A  11      -4.154 -10.858  -1.505  1.00  0.00           C
ATOM    122  C   TYR A  11      -4.438 -10.001  -2.741  1.00  0.00           C
ATOM    123  O   TYR A  11      -3.784  -8.982  -2.957  1.00  0.00           O
ATOM    124  CB  TYR A  11      -3.705  -9.949  -0.360  1.00  0.00           C
ATOM    125  CG  TYR A  11      -2.204  -9.653  -0.351  1.00  0.00           C
ATOM    126  CD1 TYR A  11      -1.547  -9.379  -1.534  1.00  0.00           C
ATOM    127  CD2 TYR A  11      -1.505  -9.663   0.839  1.00  0.00           C
ATOM    128  CE1 TYR A  11      -0.135  -9.101  -1.527  1.00  0.00           C
ATOM    129  CE2 TYR A  11      -0.092  -9.386   0.846  1.00  0.00           C
ATOM    130  CZ  TYR A  11       0.523  -9.119  -0.336  1.00  0.00           C
ATOM    131  OH  TYR A  11       1.857  -8.856  -0.328  1.00  0.00           O
ATOM    141  N   SER A  12      -5.414 -10.445  -3.518  1.00  0.00           N
ATOM    142  CA  SER A  12      -5.793  -9.731  -4.725  1.00  0.00           C
ATOM    143  C   SER A  12      -6.369  -8.360  -4.364  1.00  0.00           C
ATOM    144  O   SER A  12      -6.424  -7.996  -3.190  1.00  0.00           O
ATOM    145  CB  SER A  12      -6.806 -10.533  -5.545  1.00  0.00           C
ATOM    146  OG  SER A  12      -7.942 -10.909  -4.770  1.00  0.00           O
ATOM    152  N   SER A  13      -6.784  -7.638  -5.394  1.00  0.00           N
ATOM    153  CA  SER A  13      -7.355  -6.315  -5.200  1.00  0.00           C
ATOM    154  C   SER A  13      -8.479  -6.378  -4.164  1.00  0.00           C
ATOM    155  O   SER A  13      -8.880  -5.352  -3.616  1.00  0.00           O
ATOM    156  CB  SER A  13      -7.878  -5.743  -6.518  1.00  0.00           C
ATOM    157  OG  SER A  13      -9.004  -6.469  -7.006  1.00  0.00           O
ATOM    163  N   SER A  14      -8.956  -7.591  -3.928  1.00  0.00           N
ATOM    164  CA  SER A  14     -10.026  -7.799  -2.967  1.00  0.00           C
ATOM    165  C   SER A  14      -9.456  -7.832  -1.548  1.00  0.00           C
ATOM    166  O   SER A  14     -10.133  -7.452  -0.594  1.00  0.00           O
ATOM    167  CB  SER A  14     -10.788  -9.093  -3.263  1.00  0.00           C
ATOM    168  OG  SER A  14     -11.886  -9.282  -2.374  1.00  0.00           O
ATOM    174  N   ASP A  15      -8.217  -8.291  -1.452  1.00  0.00           N
ATOM    175  CA  ASP A  15      -7.548  -8.379  -0.165  1.00  0.00           C
ATOM    176  C   ASP A  15      -6.951  -7.014   0.188  1.00  0.00           C
ATOM    177  O   ASP A  15      -7.060  -6.561   1.327  1.00  0.00           O
ATOM    178  CB  ASP A  15      -6.407  -9.398  -0.205  1.00  0.00           C
ATOM    179  CG  ASP A  15      -6.791 -10.814   0.223  1.00  0.00           C
ATOM    180  OD1 ASP A  15      -7.563 -11.446  -0.532  1.00  0.00           O
ATOM    181  OD2 ASP A  15      -6.305 -11.235   1.295  1.00  0.00           O
ATOM    186  N   VAL A  16      -6.334  -6.398  -0.808  1.00  0.00           N
ATOM    187  CA  VAL A  16      -5.720  -5.096  -0.617  1.00  0.00           C
ATOM    188  C   VAL A  16      -6.755  -4.128  -0.038  1.00  0.00           C
ATOM    189  O   VAL A  16      -6.481  -3.433   0.939  1.00  0.00           O
ATOM    190  CB  VAL A  16      -5.114  -4.604  -1.933  1.00  0.00           C
ATOM    191  CG1 VAL A  16      -4.557  -3.186  -1.785  1.00  0.00           C
ATOM    192  CG2 VAL A  16      -4.036  -5.567  -2.434  1.00  0.00           C
ATOM    202  N   SER A  17      -7.922  -4.116  -0.664  1.00  0.00           N
ATOM    203  CA  SER A  17      -8.999  -3.246  -0.224  1.00  0.00           C
ATOM    204  C   SER A  17      -9.009  -3.158   1.304  1.00  0.00           C
ATOM    205  O   SER A  17      -8.944  -2.067   1.866  1.00  0.00           O
ATOM    206  CB  SER A  17     -10.353  -3.744  -0.735  1.00  0.00           C
ATOM    207  OG  SER A  17     -11.421  -2.887  -0.337  1.00  0.00           O
ATOM    213  N   THR A  18      -9.089  -4.323   1.931  1.00  0.00           N
ATOM    214  CA  THR A  18      -9.107  -4.390   3.382  1.00  0.00           C
ATOM    215  C   THR A  18      -7.994  -3.522   3.971  1.00  0.00           C
ATOM    216  O   THR A  18      -8.239  -2.715   4.867  1.00  0.00           O
ATOM    217  CB  THR A  18      -9.008  -5.862   3.788  1.00  0.00           C
ATOM    218  OG1 THR A  18     -10.365  -6.291   3.872  1.00  0.00           O
ATOM    219  CG2 THR A  18      -8.471  -6.044   5.210  1.00  0.00           C
ATOM    227  N   ALA A  19      -6.794  -3.717   3.445  1.00  0.00           N
ATOM    228  CA  ALA A  19      -5.642  -2.961   3.907  1.00  0.00           C
ATOM    229  C   ALA A  19      -5.873  -1.473   3.639  1.00  0.00           C
ATOM    230  O   ALA A  19      -5.559  -0.631   4.480  1.00  0.00           O
ATOM    231  CB  ALA A  19      -4.379  -3.487   3.223  1.00  0.00           C
ATOM    237  N   GLN A  20      -6.420  -1.193   2.466  1.00  0.00           N
ATOM    238  CA  GLN A  20      -6.697   0.179   2.077  1.00  0.00           C
ATOM    239  C   GLN A  20      -7.653   0.832   3.077  1.00  0.00           C
ATOM    240  O   GLN A  20      -7.344   1.879   3.644  1.00  0.00           O
ATOM    241  CB  GLN A  20      -7.262   0.244   0.656  1.00  0.00           C
ATOM    242  CG  GLN A  20      -6.440  -0.622  -0.301  1.00  0.00           C
ATOM    243  CD  GLN A  20      -7.214  -0.903  -1.590  1.00  0.00           C
ATOM    244  OE1 GLN A  20      -7.388  -2.036  -2.007  1.00  0.00           O
ATOM    245  NE2 GLN A  20      -7.667   0.191  -2.197  1.00  0.00           N
ATOM    254  N   ALA A  21      -8.796   0.187   3.262  1.00  0.00           N
ATOM    255  CA  ALA A  21      -9.799   0.691   4.184  1.00  0.00           C
ATOM    256  C   ALA A  21      -9.104   1.332   5.387  1.00  0.00           C
ATOM    257  O   ALA A  21      -9.572   2.340   5.914  1.00  0.00           O
ATOM    258  CB  ALA A  21     -10.736  -0.447   4.591  1.00  0.00           C
ATOM    264  N   ALA A  22      -7.998   0.721   5.786  1.00  0.00           N
ATOM    265  CA  ALA A  22      -7.234   1.220   6.917  1.00  0.00           C
ATOM    266  C   ALA A  22      -6.455   2.466   6.492  1.00  0.00           C
ATOM    267  O   ALA A  22      -6.547   3.509   7.136  1.00  0.00           O
ATOM    268  CB  ALA A  22      -6.320   0.111   7.444  1.00  0.00           C
ATOM    274  N   GLY A  23      -5.706   2.314   5.409  1.00  0.00           N
ATOM    275  CA  GLY A  23      -4.912   3.415   4.889  1.00  0.00           C
ATOM    276  C   GLY A  23      -5.767   4.670   4.707  1.00  0.00           C
ATOM    277  O   GLY A  23      -5.320   5.778   4.999  1.00  0.00           O
ATOM    281  N   TYR A  24      -6.982   4.455   4.224  1.00  0.00           N
ATOM    282  CA  TYR A  24      -7.904   5.555   3.999  1.00  0.00           C
ATOM    283  C   TYR A  24      -8.467   6.078   5.322  1.00  0.00           C
ATOM    284  O   TYR A  24      -8.119   7.173   5.760  1.00  0.00           O
ATOM    285  CB  TYR A  24      -9.048   4.982   3.160  1.00  0.00           C
ATOM    286  CG  TYR A  24     -10.204   5.959   2.934  1.00  0.00           C
ATOM    287  CD1 TYR A  24      -9.950   7.309   2.804  1.00  0.00           C
ATOM    288  CD2 TYR A  24     -11.499   5.490   2.859  1.00  0.00           C
ATOM    289  CE1 TYR A  24     -11.037   8.228   2.591  1.00  0.00           C
ATOM    290  CE2 TYR A  24     -12.586   6.410   2.646  1.00  0.00           C
ATOM    291  CZ  TYR A  24     -12.302   7.733   2.522  1.00  0.00           C
ATOM    292  OH  TYR A  24     -13.328   8.602   2.320  1.00  0.00           O
ATOM    302  N   LYS A  25      -9.329   5.268   5.921  1.00  0.00           N
ATOM    303  CA  LYS A  25      -9.944   5.635   7.185  1.00  0.00           C
ATOM    304  C   LYS A  25      -8.936   6.416   8.031  1.00  0.00           C
ATOM    305  O   LYS A  25      -9.245   7.498   8.529  1.00  0.00           O
ATOM    306  CB  LYS A  25     -10.508   4.398   7.886  1.00  0.00           C
ATOM    307  CG  LYS A  25     -11.219   4.780   9.185  1.00  0.00           C
ATOM    308  CD  LYS A  25     -12.529   5.516   8.897  1.00  0.00           C
ATOM    309  CE  LYS A  25     -13.354   5.689  10.174  1.00  0.00           C
ATOM    310  NZ  LYS A  25     -14.767   5.978   9.843  1.00  0.00           N
ATOM    324  N   LEU A  26      -7.753   5.838   8.166  1.00  0.00           N
ATOM    325  CA  LEU A  26      -6.698   6.466   8.943  1.00  0.00           C
ATOM    326  C   LEU A  26      -6.220   7.727   8.221  1.00  0.00           C
ATOM    327  O   LEU A  26      -5.884   8.722   8.860  1.00  0.00           O
ATOM    328  CB  LEU A  26      -5.579   5.463   9.236  1.00  0.00           C
ATOM    329  CG  LEU A  26      -4.231   6.062   9.643  1.00  0.00           C
ATOM    330  CD1 LEU A  26      -4.380   6.965  10.869  1.00  0.00           C
ATOM    331  CD2 LEU A  26      -3.186   4.966   9.861  1.00  0.00           C
ATOM    343  N   HIS A  27      -6.205   7.643   6.899  1.00  0.00           N
ATOM    344  CA  HIS A  27      -5.774   8.766   6.083  1.00  0.00           C
ATOM    345  C   HIS A  27      -6.763   9.923   6.240  1.00  0.00           C
ATOM    346  O   HIS A  27      -6.357  11.073   6.400  1.00  0.00           O
ATOM    347  CB  HIS A  27      -5.589   8.339   4.625  1.00  0.00           C
ATOM    348  CG  HIS A  27      -5.569   9.488   3.647  1.00  0.00           C
ATOM    349  ND1 HIS A  27      -4.627  10.500   3.698  1.00  0.00           N
ATOM    350  CD2 HIS A  27      -6.383   9.773   2.590  1.00  0.00           C
ATOM    351  CE1 HIS A  27      -4.874  11.352   2.713  1.00  0.00           C
ATOM    352  NE2 HIS A  27      -5.963  10.900   2.028  1.00  0.00           N
ATOM    361  N   GLU A  28      -8.041   9.579   6.189  1.00  0.00           N
ATOM    362  CA  GLU A  28      -9.091  10.575   6.323  1.00  0.00           C
ATOM    363  C   GLU A  28      -9.061  11.192   7.723  1.00  0.00           C
ATOM    364  O   GLU A  28      -9.456  12.342   7.908  1.00  0.00           O
ATOM    365  CB  GLU A  28     -10.462   9.970   6.020  1.00  0.00           C
ATOM    366  CG  GLU A  28     -10.347   8.476   5.710  1.00  0.00           C
ATOM    367  CD  GLU A  28     -11.719   7.872   5.405  1.00  0.00           C
ATOM    368  OE1 GLU A  28     -12.712   8.620   5.538  1.00  0.00           O
ATOM    369  OE2 GLU A  28     -11.745   6.675   5.045  1.00  0.00           O
ATOM    376  N   ASP A  29      -8.589  10.399   8.675  1.00  0.00           N
ATOM    377  CA  ASP A  29      -8.502  10.853  10.052  1.00  0.00           C
ATOM    378  C   ASP A  29      -7.235  11.692  10.230  1.00  0.00           C
ATOM    379  O   ASP A  29      -7.125  12.464  11.180  1.00  0.00           O
ATOM    380  CB  ASP A  29      -8.424   9.669  11.018  1.00  0.00           C
ATOM    381  CG  ASP A  29      -9.658   8.766  11.034  1.00  0.00           C
ATOM    382  OD1 ASP A  29     -10.447   8.864  10.069  1.00  0.00           O
ATOM    383  OD2 ASP A  29      -9.785   7.996  12.011  1.00  0.00           O
ATOM    388  N   GLY A  30      -6.310  11.512   9.299  1.00  0.00           N
ATOM    389  CA  GLY A  30      -5.054  12.243   9.340  1.00  0.00           C
ATOM    390  C   GLY A  30      -4.133  11.688  10.427  1.00  0.00           C
ATOM    391  O   GLY A  30      -3.240  12.386  10.906  1.00  0.00           O
ATOM    395  N   GLU A  31      -4.379  10.436  10.785  1.00  0.00           N
ATOM    396  CA  GLU A  31      -3.582   9.779  11.808  1.00  0.00           C
ATOM    397  C   GLU A  31      -2.485   8.930  11.160  1.00  0.00           C
ATOM    398  O   GLU A  31      -2.381   8.872   9.937  1.00  0.00           O
ATOM    399  CB  GLU A  31      -4.461   8.930  12.727  1.00  0.00           C
ATOM    400  CG  GLU A  31      -4.984   9.756  13.903  1.00  0.00           C
ATOM    401  CD  GLU A  31      -3.877  10.010  14.929  1.00  0.00           C
ATOM    402  OE1 GLU A  31      -3.083  10.944  14.687  1.00  0.00           O
ATOM    403  OE2 GLU A  31      -3.850   9.264  15.931  1.00  0.00           O
ATOM    410  N   THR A  32      -1.695   8.294  12.013  1.00  0.00           N
ATOM    411  CA  THR A  32      -0.609   7.451  11.540  1.00  0.00           C
ATOM    412  C   THR A  32      -0.588   6.128  12.306  1.00  0.00           C
ATOM    413  O   THR A  32      -1.364   5.936  13.242  1.00  0.00           O
ATOM    414  CB  THR A  32       0.693   8.245  11.661  1.00  0.00           C
ATOM    415  OG1 THR A  32       0.758   8.595  13.041  1.00  0.00           O
ATOM    416  CG2 THR A  32       0.628   9.592  10.938  1.00  0.00           C
ATOM    424  N   VAL A  33       0.308   5.249  11.883  1.00  0.00           N
ATOM    425  CA  VAL A  33       0.440   3.949  12.518  1.00  0.00           C
ATOM    426  C   VAL A  33       1.917   3.677  12.810  1.00  0.00           C
ATOM    427  O   VAL A  33       2.796   4.321  12.239  1.00  0.00           O
ATOM    428  CB  VAL A  33      -0.206   2.872  11.644  1.00  0.00           C
ATOM    429  CG1 VAL A  33      -1.605   3.297  11.194  1.00  0.00           C
ATOM    430  CG2 VAL A  33       0.680   2.538  10.442  1.00  0.00           C
ATOM    440  N   GLY A  34       2.146   2.720  13.697  1.00  0.00           N
ATOM    441  CA  GLY A  34       3.501   2.354  14.071  1.00  0.00           C
ATOM    442  C   GLY A  34       4.310   3.588  14.476  1.00  0.00           C
ATOM    443  O   GLY A  34       3.748   4.578  14.940  1.00  0.00           O
ATOM    447  N   SER A  35       5.618   3.487  14.285  1.00  0.00           N
ATOM    448  CA  SER A  35       6.510   4.583  14.624  1.00  0.00           C
ATOM    449  C   SER A  35       6.863   5.378  13.366  1.00  0.00           C
ATOM    450  O   SER A  35       7.883   6.065  13.327  1.00  0.00           O
ATOM    451  CB  SER A  35       7.781   4.068  15.300  1.00  0.00           C
ATOM    452  OG  SER A  35       8.525   3.199  14.450  1.00  0.00           O
ATOM    458  N   ASN A  36       5.999   5.262  12.368  1.00  0.00           N
ATOM    459  CA  ASN A  36       6.207   5.961  11.111  1.00  0.00           C
ATOM    460  C   ASN A  36       5.102   7.003  10.925  1.00  0.00           C
ATOM    461  O   ASN A  36       4.391   7.335  11.871  1.00  0.00           O
ATOM    462  CB  ASN A  36       6.152   4.996   9.927  1.00  0.00           C
ATOM    463  CG  ASN A  36       7.559   4.650   9.435  1.00  0.00           C
ATOM    464  OD1 ASN A  36       8.560   5.066   9.995  1.00  0.00           O
ATOM    465  ND2 ASN A  36       7.579   3.867   8.360  1.00  0.00           N
ATOM    472  N   SER A  37       4.993   7.490   9.697  1.00  0.00           N
ATOM    473  CA  SER A  37       3.987   8.487   9.374  1.00  0.00           C
ATOM    474  C   SER A  37       3.058   7.957   8.279  1.00  0.00           C
ATOM    475  O   SER A  37       2.677   8.695   7.372  1.00  0.00           O
ATOM    476  CB  SER A  37       4.635   9.800   8.929  1.00  0.00           C
ATOM    477  OG  SER A  37       5.153   9.717   7.605  1.00  0.00           O
ATOM    483  N   TYR A  38       2.720   6.681   8.400  1.00  0.00           N
ATOM    484  CA  TYR A  38       1.843   6.044   7.432  1.00  0.00           C
ATOM    485  C   TYR A  38       0.388   6.087   7.901  1.00  0.00           C
ATOM    486  O   TYR A  38       0.117   6.082   9.100  1.00  0.00           O
ATOM    487  CB  TYR A  38       2.297   4.585   7.349  1.00  0.00           C
ATOM    488  CG  TYR A  38       3.705   4.402   6.776  1.00  0.00           C
ATOM    489  CD1 TYR A  38       4.689   5.328   7.056  1.00  0.00           C
ATOM    490  CD2 TYR A  38       3.989   3.312   5.980  1.00  0.00           C
ATOM    491  CE1 TYR A  38       6.012   5.157   6.516  1.00  0.00           C
ATOM    492  CE2 TYR A  38       5.313   3.140   5.440  1.00  0.00           C
ATOM    493  CZ  TYR A  38       6.260   4.071   5.735  1.00  0.00           C
ATOM    494  OH  TYR A  38       7.510   3.909   5.227  1.00  0.00           O
ATOM    504  N   PRO A  39      -0.536   6.130   6.903  1.00  0.00           N
ATOM    505  CA  PRO A  39      -0.130   6.132   5.507  1.00  0.00           C
ATOM    506  C   PRO A  39       0.423   7.499   5.100  1.00  0.00           C
ATOM    507  O   PRO A  39       0.649   8.360   5.950  1.00  0.00           O
ATOM    508  CB  PRO A  39      -1.379   5.743   4.734  1.00  0.00           C
ATOM    509  CG  PRO A  39      -2.547   5.989   5.675  1.00  0.00           C
ATOM    510  CD  PRO A  39      -1.985   6.176   7.076  1.00  0.00           C
ATOM    518  N   HIS A  40       0.627   7.656   3.800  1.00  0.00           N
ATOM    519  CA  HIS A  40       1.150   8.905   3.270  1.00  0.00           C
ATOM    520  C   HIS A  40       1.301   8.794   1.752  1.00  0.00           C
ATOM    521  O   HIS A  40       1.156   7.710   1.187  1.00  0.00           O
ATOM    522  CB  HIS A  40       2.455   9.287   3.970  1.00  0.00           C
ATOM    523  CG  HIS A  40       3.617   8.380   3.642  1.00  0.00           C
ATOM    524  ND1 HIS A  40       4.269   8.409   2.421  1.00  0.00           N
ATOM    525  CD2 HIS A  40       4.236   7.419   4.386  1.00  0.00           C
ATOM    526  CE1 HIS A  40       5.235   7.503   2.441  1.00  0.00           C
ATOM    527  NE2 HIS A  40       5.213   6.890   3.659  1.00  0.00           N
ATOM    536  N   LYS A  41       1.591   9.929   1.134  1.00  0.00           N
ATOM    537  CA  LYS A  41       1.764   9.973  -0.308  1.00  0.00           C
ATOM    538  C   LYS A  41       2.687   8.832  -0.742  1.00  0.00           C
ATOM    539  O   LYS A  41       3.321   8.190   0.094  1.00  0.00           O
ATOM    540  CB  LYS A  41       2.247  11.356  -0.747  1.00  0.00           C
ATOM    541  CG  LYS A  41       1.400  11.891  -1.905  1.00  0.00           C
ATOM    542  CD  LYS A  41       0.179  12.652  -1.385  1.00  0.00           C
ATOM    543  CE  LYS A  41       0.596  13.765  -0.421  1.00  0.00           C
ATOM    544  NZ  LYS A  41       0.226  13.414   0.968  1.00  0.00           N
ATOM    558  N   TYR A  42       2.733   8.615  -2.048  1.00  0.00           N
ATOM    559  CA  TYR A  42       3.568   7.563  -2.603  1.00  0.00           C
ATOM    560  C   TYR A  42       4.025   7.917  -4.020  1.00  0.00           C
ATOM    561  O   TYR A  42       4.542   7.063  -4.739  1.00  0.00           O
ATOM    562  CB  TYR A  42       2.689   6.312  -2.659  1.00  0.00           C
ATOM    563  CG  TYR A  42       3.302   5.156  -3.452  1.00  0.00           C
ATOM    564  CD1 TYR A  42       3.076   5.054  -4.809  1.00  0.00           C
ATOM    565  CD2 TYR A  42       4.081   4.216  -2.809  1.00  0.00           C
ATOM    566  CE1 TYR A  42       3.653   3.965  -5.555  1.00  0.00           C
ATOM    567  CE2 TYR A  42       4.659   3.128  -3.554  1.00  0.00           C
ATOM    568  CZ  TYR A  42       4.416   3.056  -4.890  1.00  0.00           C
ATOM    569  OH  TYR A  42       4.962   2.028  -5.595  1.00  0.00           O
ATOM    579  N   ASN A  43       3.816   9.174  -4.379  1.00  0.00           N
ATOM    580  CA  ASN A  43       4.200   9.650  -5.697  1.00  0.00           C
ATOM    581  C   ASN A  43       5.006   8.564  -6.412  1.00  0.00           C
ATOM    582  O   ASN A  43       6.233   8.544  -6.336  1.00  0.00           O
ATOM    583  CB  ASN A  43       5.074  10.901  -5.599  1.00  0.00           C
ATOM    584  CG  ASN A  43       4.245  12.168  -5.810  1.00  0.00           C
ATOM    585  OD1 ASN A  43       4.697  13.150  -6.377  1.00  0.00           O
ATOM    586  ND2 ASN A  43       3.009  12.094  -5.324  1.00  0.00           N
ATOM    593  N   ASN A  44       4.283   7.685  -7.091  1.00  0.00           N
ATOM    594  CA  ASN A  44       4.915   6.599  -7.819  1.00  0.00           C
ATOM    595  C   ASN A  44       5.884   7.178  -8.853  1.00  0.00           C
ATOM    596  O   ASN A  44       5.902   8.386  -9.082  1.00  0.00           O
ATOM    597  CB  ASN A  44       3.877   5.756  -8.565  1.00  0.00           C
ATOM    598  CG  ASN A  44       3.424   6.455  -9.848  1.00  0.00           C
ATOM    599  OD1 ASN A  44       2.424   7.153  -9.886  1.00  0.00           O
ATOM    600  ND2 ASN A  44       4.213   6.228 -10.894  1.00  0.00           N
ATOM    607  N   TYR A  45       6.665   6.290  -9.448  1.00  0.00           N
ATOM    608  CA  TYR A  45       7.635   6.697 -10.451  1.00  0.00           C
ATOM    609  C   TYR A  45       8.396   5.489 -11.001  1.00  0.00           C
ATOM    610  O   TYR A  45       8.624   5.391 -12.205  1.00  0.00           O
ATOM    611  CB  TYR A  45       8.619   7.623  -9.734  1.00  0.00           C
ATOM    612  CG  TYR A  45       8.325   9.112  -9.924  1.00  0.00           C
ATOM    613  CD1 TYR A  45       7.229   9.510 -10.664  1.00  0.00           C
ATOM    614  CD2 TYR A  45       9.154  10.057  -9.355  1.00  0.00           C
ATOM    615  CE1 TYR A  45       6.953  10.912 -10.843  1.00  0.00           C
ATOM    616  CE2 TYR A  45       8.876  11.459  -9.534  1.00  0.00           C
ATOM    617  CZ  TYR A  45       7.789  11.817 -10.269  1.00  0.00           C
ATOM    618  OH  TYR A  45       7.528  13.141 -10.438  1.00  0.00           O
ATOM    628  N   GLU A  46       8.768   4.601 -10.091  1.00  0.00           N
ATOM    629  CA  GLU A  46       9.500   3.404 -10.470  1.00  0.00           C
ATOM    630  C   GLU A  46       8.903   2.798 -11.743  1.00  0.00           C
ATOM    631  O   GLU A  46       9.571   2.043 -12.447  1.00  0.00           O
ATOM    632  CB  GLU A  46       9.511   2.384  -9.330  1.00  0.00           C
ATOM    633  CG  GLU A  46      10.215   2.949  -8.096  1.00  0.00           C
ATOM    634  CD  GLU A  46      11.136   4.112  -8.474  1.00  0.00           C
ATOM    635  OE1 GLU A  46      12.279   3.819  -8.888  1.00  0.00           O
ATOM    636  OE2 GLU A  46      10.676   5.266  -8.341  1.00  0.00           O
ATOM    643  N   GLY A  47       7.652   3.152 -11.998  1.00  0.00           N
ATOM    644  CA  GLY A  47       6.957   2.652 -13.172  1.00  0.00           C
ATOM    645  C   GLY A  47       5.735   1.823 -12.775  1.00  0.00           C
ATOM    646  O   GLY A  47       5.612   0.663 -13.169  1.00  0.00           O
ATOM    650  N   PHE A  48       4.861   2.448 -12.000  1.00  0.00           N
ATOM    651  CA  PHE A  48       3.653   1.782 -11.545  1.00  0.00           C
ATOM    652  C   PHE A  48       2.432   2.262 -12.333  1.00  0.00           C
ATOM    653  O   PHE A  48       2.235   3.464 -12.507  1.00  0.00           O
ATOM    654  CB  PHE A  48       3.469   2.147 -10.071  1.00  0.00           C
ATOM    655  CG  PHE A  48       4.496   1.503  -9.137  1.00  0.00           C
ATOM    656  CD1 PHE A  48       4.345   0.208  -8.750  1.00  0.00           C
ATOM    657  CD2 PHE A  48       5.559   2.226  -8.694  1.00  0.00           C
ATOM    658  CE1 PHE A  48       5.298  -0.390  -7.884  1.00  0.00           C
ATOM    659  CE2 PHE A  48       6.512   1.628  -7.828  1.00  0.00           C
ATOM    660  CZ  PHE A  48       6.362   0.333  -7.441  1.00  0.00           C
ATOM    670  N   ASP A  49       1.646   1.298 -12.790  1.00  0.00           N
ATOM    671  CA  ASP A  49       0.451   1.608 -13.555  1.00  0.00           C
ATOM    672  C   ASP A  49      -0.772   1.525 -12.640  1.00  0.00           C
ATOM    673  O   ASP A  49      -1.566   0.590 -12.741  1.00  0.00           O
ATOM    674  CB  ASP A  49       0.255   0.608 -14.698  1.00  0.00           C
ATOM    675  CG  ASP A  49       1.544   0.000 -15.254  1.00  0.00           C
ATOM    676  OD1 ASP A  49       2.289   0.757 -15.914  1.00  0.00           O
ATOM    677  OD2 ASP A  49       1.755  -1.206 -15.007  1.00  0.00           O
ATOM    682  N   PHE A  50      -0.885   2.515 -11.767  1.00  0.00           N
ATOM    683  CA  PHE A  50      -1.999   2.565 -10.834  1.00  0.00           C
ATOM    684  C   PHE A  50      -3.287   2.990 -11.541  1.00  0.00           C
ATOM    685  O   PHE A  50      -3.382   4.104 -12.053  1.00  0.00           O
ATOM    686  CB  PHE A  50      -1.645   3.610  -9.773  1.00  0.00           C
ATOM    687  CG  PHE A  50      -0.469   3.216  -8.879  1.00  0.00           C
ATOM    688  CD1 PHE A  50      -0.041   1.925  -8.848  1.00  0.00           C
ATOM    689  CD2 PHE A  50       0.149   4.156  -8.114  1.00  0.00           C
ATOM    690  CE1 PHE A  50       1.052   1.560  -8.017  1.00  0.00           C
ATOM    691  CE2 PHE A  50       1.241   3.790  -7.283  1.00  0.00           C
ATOM    692  CZ  PHE A  50       1.669   2.499  -7.253  1.00  0.00           C
ATOM    702  N   SER A  51      -4.249   2.077 -11.546  1.00  0.00           N
ATOM    703  CA  SER A  51      -5.528   2.342 -12.181  1.00  0.00           C
ATOM    704  C   SER A  51      -6.350   3.305 -11.322  1.00  0.00           C
ATOM    705  O   SER A  51      -7.579   3.289 -11.369  1.00  0.00           O
ATOM    706  CB  SER A  51      -6.305   1.045 -12.416  1.00  0.00           C
ATOM    707  OG  SER A  51      -6.731   0.449 -11.194  1.00  0.00           O
ATOM    713  N   VAL A  52      -5.638   4.120 -10.558  1.00  0.00           N
ATOM    714  CA  VAL A  52      -6.285   5.088  -9.690  1.00  0.00           C
ATOM    715  C   VAL A  52      -5.595   6.445  -9.840  1.00  0.00           C
ATOM    716  O   VAL A  52      -4.390   6.509 -10.080  1.00  0.00           O
ATOM    717  CB  VAL A  52      -6.290   4.576  -8.247  1.00  0.00           C
ATOM    718  CG1 VAL A  52      -6.894   3.173  -8.165  1.00  0.00           C
ATOM    719  CG2 VAL A  52      -4.881   4.604  -7.651  1.00  0.00           C
ATOM    729  N   SER A  53      -6.387   7.497  -9.693  1.00  0.00           N
ATOM    730  CA  SER A  53      -5.867   8.848  -9.810  1.00  0.00           C
ATOM    731  C   SER A  53      -5.369   9.337  -8.448  1.00  0.00           C
ATOM    732  O   SER A  53      -6.044   9.157  -7.436  1.00  0.00           O
ATOM    733  CB  SER A  53      -6.930   9.802 -10.361  1.00  0.00           C
ATOM    734  OG  SER A  53      -7.235   9.530 -11.725  1.00  0.00           O
ATOM    740  N   SER A  54      -4.193   9.945  -8.468  1.00  0.00           N
ATOM    741  CA  SER A  54      -3.596  10.461  -7.247  1.00  0.00           C
ATOM    742  C   SER A  54      -4.657  11.180  -6.410  1.00  0.00           C
ATOM    743  O   SER A  54      -5.783  11.374  -6.863  1.00  0.00           O
ATOM    744  CB  SER A  54      -2.436  11.408  -7.558  1.00  0.00           C
ATOM    745  OG  SER A  54      -2.856  12.768  -7.612  1.00  0.00           O
ATOM    751  N   PRO A  55      -4.248  11.562  -5.171  1.00  0.00           N
ATOM    752  CA  PRO A  55      -2.897  11.292  -4.712  1.00  0.00           C
ATOM    753  C   PRO A  55      -2.726   9.816  -4.349  1.00  0.00           C
ATOM    754  O   PRO A  55      -3.684   9.156  -3.950  1.00  0.00           O
ATOM    755  CB  PRO A  55      -2.690  12.223  -3.527  1.00  0.00           C
ATOM    756  CG  PRO A  55      -4.081  12.641  -3.078  1.00  0.00           C
ATOM    757  CD  PRO A  55      -5.060  12.260  -4.178  1.00  0.00           C
ATOM    765  N   TYR A  56      -1.498   9.341  -4.502  1.00  0.00           N
ATOM    766  CA  TYR A  56      -1.189   7.954  -4.195  1.00  0.00           C
ATOM    767  C   TYR A  56      -0.740   7.801  -2.741  1.00  0.00           C
ATOM    768  O   TYR A  56       0.319   8.299  -2.359  1.00  0.00           O
ATOM    769  CB  TYR A  56      -0.032   7.567  -5.118  1.00  0.00           C
ATOM    770  CG  TYR A  56      -0.384   7.603  -6.607  1.00  0.00           C
ATOM    771  CD1 TYR A  56      -1.559   7.033  -7.051  1.00  0.00           C
ATOM    772  CD2 TYR A  56       0.474   8.204  -7.505  1.00  0.00           C
ATOM    773  CE1 TYR A  56      -1.890   7.067  -8.452  1.00  0.00           C
ATOM    774  CE2 TYR A  56       0.143   8.238  -8.905  1.00  0.00           C
ATOM    775  CZ  TYR A  56      -1.024   7.667  -9.310  1.00  0.00           C
ATOM    776  OH  TYR A  56      -1.336   7.699 -10.634  1.00  0.00           O
ATOM    786  N   TYR A  57      -1.565   7.111  -1.969  1.00  0.00           N
ATOM    787  CA  TYR A  57      -1.267   6.886  -0.565  1.00  0.00           C
ATOM    788  C   TYR A  57      -0.619   5.516  -0.355  1.00  0.00           C
ATOM    789  O   TYR A  57      -1.175   4.494  -0.755  1.00  0.00           O
ATOM    790  CB  TYR A  57      -2.611   6.918   0.163  1.00  0.00           C
ATOM    791  CG  TYR A  57      -3.382   8.228  -0.011  1.00  0.00           C
ATOM    792  CD1 TYR A  57      -2.720   9.369  -0.417  1.00  0.00           C
ATOM    793  CD2 TYR A  57      -4.738   8.269   0.239  1.00  0.00           C
ATOM    794  CE1 TYR A  57      -3.446  10.602  -0.581  1.00  0.00           C
ATOM    795  CE2 TYR A  57      -5.464   9.502   0.074  1.00  0.00           C
ATOM    796  CZ  TYR A  57      -4.782  10.607  -0.326  1.00  0.00           C
ATOM    797  OH  TYR A  57      -5.467  11.772  -0.481  1.00  0.00           O
ATOM    807  N   GLU A  58       0.549   5.538   0.272  1.00  0.00           N
ATOM    808  CA  GLU A  58       1.278   4.310   0.539  1.00  0.00           C
ATOM    809  C   GLU A  58       0.867   3.734   1.895  1.00  0.00           C
ATOM    810  O   GLU A  58       0.780   4.462   2.883  1.00  0.00           O
ATOM    811  CB  GLU A  58       2.788   4.546   0.480  1.00  0.00           C
ATOM    812  CG  GLU A  58       3.240   5.499   1.588  1.00  0.00           C
ATOM    813  CD  GLU A  58       3.310   4.778   2.936  1.00  0.00           C
ATOM    814  OE1 GLU A  58       3.879   3.665   2.955  1.00  0.00           O
ATOM    815  OE2 GLU A  58       2.794   5.356   3.916  1.00  0.00           O
ATOM    822  N   TRP A  59       0.624   2.431   1.899  1.00  0.00           N
ATOM    823  CA  TRP A  59       0.223   1.748   3.118  1.00  0.00           C
ATOM    824  C   TRP A  59       0.655   0.285   3.004  1.00  0.00           C
ATOM    825  O   TRP A  59       0.496  -0.332   1.951  1.00  0.00           O
ATOM    826  CB  TRP A  59      -1.278   1.911   3.370  1.00  0.00           C
ATOM    827  CG  TRP A  59      -1.812   1.055   4.519  1.00  0.00           C
ATOM    828  CD1 TRP A  59      -2.458  -0.117   4.445  1.00  0.00           C
ATOM    829  CD2 TRP A  59      -1.719   1.353   5.929  1.00  0.00           C
ATOM    830  NE1 TRP A  59      -2.787  -0.594   5.697  1.00  0.00           N
ATOM    831  CE2 TRP A  59      -2.324   0.328   6.628  1.00  0.00           C
ATOM    832  CE3 TRP A  59      -1.144   2.451   6.590  1.00  0.00           C
ATOM    833  CZ2 TRP A  59      -2.411   0.301   8.025  1.00  0.00           C
ATOM    834  CZ3 TRP A  59      -1.239   2.409   7.986  1.00  0.00           C
ATOM    835  CH2 TRP A  59      -1.844   1.385   8.705  1.00  0.00           C
ATOM    846  N   PRO A  60       1.207  -0.241   4.131  1.00  0.00           N
ATOM    847  CA  PRO A  60       1.663  -1.620   4.166  1.00  0.00           C
ATOM    848  C   PRO A  60       0.480  -2.587   4.252  1.00  0.00           C
ATOM    849  O   PRO A  60      -0.556  -2.256   4.829  1.00  0.00           O
ATOM    850  CB  PRO A  60       2.583  -1.699   5.374  1.00  0.00           C
ATOM    851  CG  PRO A  60       2.245  -0.492   6.234  1.00  0.00           C
ATOM    852  CD  PRO A  60       1.409   0.461   5.395  1.00  0.00           C
ATOM    860  N   ILE A  61       0.673  -3.761   3.671  1.00  0.00           N
ATOM    861  CA  ILE A  61      -0.365  -4.779   3.674  1.00  0.00           C
ATOM    862  C   ILE A  61       0.099  -5.972   4.512  1.00  0.00           C
ATOM    863  O   ILE A  61       1.148  -6.555   4.241  1.00  0.00           O
ATOM    864  CB  ILE A  61      -0.759  -5.148   2.243  1.00  0.00           C
ATOM    865  CG1 ILE A  61      -2.050  -5.968   2.224  1.00  0.00           C
ATOM    866  CG2 ILE A  61       0.388  -5.865   1.527  1.00  0.00           C
ATOM    867  CD1 ILE A  61      -2.406  -6.395   0.798  1.00  0.00           C
ATOM    879  N   LEU A  62      -0.705  -6.299   5.513  1.00  0.00           N
ATOM    880  CA  LEU A  62      -0.390  -7.413   6.391  1.00  0.00           C
ATOM    881  C   LEU A  62      -1.016  -8.691   5.833  1.00  0.00           C
ATOM    882  O   LEU A  62      -2.239  -8.797   5.735  1.00  0.00           O
ATOM    883  CB  LEU A  62      -0.812  -7.098   7.829  1.00  0.00           C
ATOM    884  CG  LEU A  62      -0.197  -5.841   8.447  1.00  0.00           C
ATOM    885  CD1 LEU A  62      -0.780  -5.573   9.837  1.00  0.00           C
ATOM    886  CD2 LEU A  62       1.330  -5.934   8.475  1.00  0.00           C
ATOM    898  N   SER A  63      -0.153  -9.632   5.481  1.00  0.00           N
ATOM    899  CA  SER A  63      -0.606 -10.899   4.936  1.00  0.00           C
ATOM    900  C   SER A  63      -1.635 -11.535   5.872  1.00  0.00           C
ATOM    901  O   SER A  63      -2.389 -12.418   5.466  1.00  0.00           O
ATOM    902  CB  SER A  63       0.567 -11.854   4.710  1.00  0.00           C
ATOM    903  OG  SER A  63       1.360 -12.012   5.883  1.00  0.00           O
ATOM    909  N   SER A  64      -1.633 -11.062   7.109  1.00  0.00           N
ATOM    910  CA  SER A  64      -2.558 -11.572   8.108  1.00  0.00           C
ATOM    911  C   SER A  64      -3.945 -10.964   7.897  1.00  0.00           C
ATOM    912  O   SER A  64      -4.936 -11.472   8.418  1.00  0.00           O
ATOM    913  CB  SER A  64      -2.058 -11.276   9.523  1.00  0.00           C
ATOM    914  OG  SER A  64      -0.636 -11.198   9.582  1.00  0.00           O
ATOM    920  N   GLY A  65      -3.972  -9.882   7.131  1.00  0.00           N
ATOM    921  CA  GLY A  65      -5.222  -9.198   6.845  1.00  0.00           C
ATOM    922  C   GLY A  65      -5.586  -8.228   7.971  1.00  0.00           C
ATOM    923  O   GLY A  65      -6.764  -8.027   8.264  1.00  0.00           O
ATOM    927  N   ASP A  66      -4.555  -7.652   8.570  1.00  0.00           N
ATOM    928  CA  ASP A  66      -4.752  -6.708   9.657  1.00  0.00           C
ATOM    929  C   ASP A  66      -4.390  -5.301   9.176  1.00  0.00           C
ATOM    930  O   ASP A  66      -4.108  -5.098   7.996  1.00  0.00           O
ATOM    931  CB  ASP A  66      -3.854  -7.046  10.849  1.00  0.00           C
ATOM    932  CG  ASP A  66      -4.278  -8.279  11.649  1.00  0.00           C
ATOM    933  OD1 ASP A  66      -5.311  -8.873  11.270  1.00  0.00           O
ATOM    934  OD2 ASP A  66      -3.560  -8.600  12.620  1.00  0.00           O
ATOM    939  N   VAL A  67      -4.411  -4.366  10.114  1.00  0.00           N
ATOM    940  CA  VAL A  67      -4.089  -2.985   9.801  1.00  0.00           C
ATOM    941  C   VAL A  67      -2.693  -2.657  10.335  1.00  0.00           C
ATOM    942  O   VAL A  67      -2.500  -2.535  11.544  1.00  0.00           O
ATOM    943  CB  VAL A  67      -5.173  -2.057  10.353  1.00  0.00           C
ATOM    944  CG1 VAL A  67      -4.671  -0.614  10.433  1.00  0.00           C
ATOM    945  CG2 VAL A  67      -6.450  -2.147   9.515  1.00  0.00           C
ATOM    955  N   TYR A  68      -1.756  -2.525   9.409  1.00  0.00           N
ATOM    956  CA  TYR A  68      -0.383  -2.213   9.771  1.00  0.00           C
ATOM    957  C   TYR A  68      -0.335  -1.176  10.893  1.00  0.00           C
ATOM    958  O   TYR A  68      -0.391   0.026  10.636  1.00  0.00           O
ATOM    959  CB  TYR A  68       0.261  -1.621   8.516  1.00  0.00           C
ATOM    960  CG  TYR A  68       1.457  -0.711   8.802  1.00  0.00           C
ATOM    961  CD1 TYR A  68       2.604  -1.233   9.361  1.00  0.00           C
ATOM    962  CD2 TYR A  68       1.388   0.634   8.498  1.00  0.00           C
ATOM    963  CE1 TYR A  68       3.730  -0.376   9.629  1.00  0.00           C
ATOM    964  CE2 TYR A  68       2.513   1.492   8.766  1.00  0.00           C
ATOM    965  CZ  TYR A  68       3.628   0.944   9.319  1.00  0.00           C
ATOM    966  OH  TYR A  68       4.692   1.754   9.572  1.00  0.00           O
ATOM    976  N   SER A  69      -0.230  -1.676  12.116  1.00  0.00           N
ATOM    977  CA  SER A  69      -0.173  -0.806  13.279  1.00  0.00           C
ATOM    978  C   SER A  69       1.139  -1.027  14.034  1.00  0.00           C
ATOM    979  O   SER A  69       1.236  -0.718  15.220  1.00  0.00           O
ATOM    980  CB  SER A  69      -1.366  -1.048  14.206  1.00  0.00           C
ATOM    981  OG  SER A  69      -1.159  -2.169  15.061  1.00  0.00           O
ATOM    987  N   GLY A  70       2.116  -1.559  13.314  1.00  0.00           N
ATOM    988  CA  GLY A  70       3.418  -1.825  13.901  1.00  0.00           C
ATOM    989  C   GLY A  70       4.430  -0.750  13.499  1.00  0.00           C
ATOM    990  O   GLY A  70       4.770   0.119  14.302  1.00  0.00           O
ATOM    994  N   GLY A  71       4.883  -0.843  12.258  1.00  0.00           N
ATOM    995  CA  GLY A  71       5.850   0.111  11.740  1.00  0.00           C
ATOM    996  C   GLY A  71       7.112  -0.600  11.249  1.00  0.00           C
ATOM    997  O   GLY A  71       8.213  -0.061  11.353  1.00  0.00           O
ATOM   1001  N   SER A  72       6.911  -1.800  10.724  1.00  0.00           N
ATOM   1002  CA  SER A  72       8.020  -2.590  10.216  1.00  0.00           C
ATOM   1003  C   SER A  72       7.600  -3.320   8.939  1.00  0.00           C
ATOM   1004  O   SER A  72       7.927  -4.492   8.753  1.00  0.00           O
ATOM   1005  CB  SER A  72       8.507  -3.593  11.264  1.00  0.00           C
ATOM   1006  OG  SER A  72       9.878  -3.393  11.596  1.00  0.00           O
ATOM   1012  N   PRO A  73       6.864  -2.578   8.068  1.00  0.00           N
ATOM   1013  CA  PRO A  73       6.397  -3.143   6.813  1.00  0.00           C
ATOM   1014  C   PRO A  73       7.541  -3.256   5.803  1.00  0.00           C
ATOM   1015  O   PRO A  73       8.354  -4.176   5.882  1.00  0.00           O
ATOM   1016  CB  PRO A  73       5.288  -2.212   6.353  1.00  0.00           C
ATOM   1017  CG  PRO A  73       5.488  -0.914   7.119  1.00  0.00           C
ATOM   1018  CD  PRO A  73       6.459  -1.188   8.254  1.00  0.00           C
ATOM   1026  N   GLY A  74       7.567  -2.309   4.878  1.00  0.00           N
ATOM   1027  CA  GLY A  74       8.598  -2.290   3.854  1.00  0.00           C
ATOM   1028  C   GLY A  74       8.233  -3.217   2.693  1.00  0.00           C
ATOM   1029  O   GLY A  74       7.698  -2.769   1.680  1.00  0.00           O
ATOM   1033  N   ALA A  75       8.536  -4.494   2.879  1.00  0.00           N
ATOM   1034  CA  ALA A  75       8.248  -5.487   1.858  1.00  0.00           C
ATOM   1035  C   ALA A  75       6.839  -5.254   1.309  1.00  0.00           C
ATOM   1036  O   ALA A  75       6.621  -4.334   0.522  1.00  0.00           O
ATOM   1037  CB  ALA A  75       8.419  -6.888   2.449  1.00  0.00           C
ATOM   1043  N   ASP A  76       5.920  -6.101   1.747  1.00  0.00           N
ATOM   1044  CA  ASP A  76       4.538  -5.998   1.309  1.00  0.00           C
ATOM   1045  C   ASP A  76       3.994  -4.615   1.672  1.00  0.00           C
ATOM   1046  O   ASP A  76       4.076  -4.196   2.826  1.00  0.00           O
ATOM   1047  CB  ASP A  76       3.663  -7.047   1.996  1.00  0.00           C
ATOM   1048  CG  ASP A  76       4.115  -8.496   1.801  1.00  0.00           C
ATOM   1049  OD1 ASP A  76       4.670  -8.776   0.717  1.00  0.00           O
ATOM   1050  OD2 ASP A  76       3.894  -9.291   2.740  1.00  0.00           O
ATOM   1055  N   ARG A  77       3.450  -3.945   0.667  1.00  0.00           N
ATOM   1056  CA  ARG A  77       2.892  -2.618   0.867  1.00  0.00           C
ATOM   1057  C   ARG A  77       1.839  -2.318  -0.203  1.00  0.00           C
ATOM   1058  O   ARG A  77       2.018  -2.666  -1.369  1.00  0.00           O
ATOM   1059  CB  ARG A  77       3.984  -1.548   0.812  1.00  0.00           C
ATOM   1060  CG  ARG A  77       5.234  -1.999   1.571  1.00  0.00           C
ATOM   1061  CD  ARG A  77       4.915  -2.254   3.046  1.00  0.00           C
ATOM   1062  NE  ARG A  77       5.781  -3.333   3.571  1.00  0.00           N
ATOM   1063  CZ  ARG A  77       5.420  -4.178   4.547  1.00  0.00           C
ATOM   1064  NH1 ARG A  77       4.209  -4.074   5.109  1.00  0.00           N
ATOM   1065  NH2 ARG A  77       6.272  -5.127   4.960  1.00  0.00           N
ATOM   1079  N   VAL A  78       0.765  -1.677   0.234  1.00  0.00           N
ATOM   1080  CA  VAL A  78      -0.315  -1.326  -0.670  1.00  0.00           C
ATOM   1081  C   VAL A  78      -0.328   0.189  -0.882  1.00  0.00           C
ATOM   1082  O   VAL A  78      -0.011   0.948   0.032  1.00  0.00           O
ATOM   1083  CB  VAL A  78      -1.643  -1.866  -0.134  1.00  0.00           C
ATOM   1084  CG1 VAL A  78      -1.800  -3.354  -0.453  1.00  0.00           C
ATOM   1085  CG2 VAL A  78      -1.770  -1.611   1.369  1.00  0.00           C
ATOM   1095  N   VAL A  79      -0.697   0.583  -2.092  1.00  0.00           N
ATOM   1096  CA  VAL A  79      -0.754   1.994  -2.434  1.00  0.00           C
ATOM   1097  C   VAL A  79      -2.164   2.340  -2.919  1.00  0.00           C
ATOM   1098  O   VAL A  79      -2.779   1.566  -3.651  1.00  0.00           O
ATOM   1099  CB  VAL A  79       0.330   2.328  -3.461  1.00  0.00           C
ATOM   1100  CG1 VAL A  79       0.172   3.758  -3.980  1.00  0.00           C
ATOM   1101  CG2 VAL A  79       1.726   2.107  -2.876  1.00  0.00           C
ATOM   1111  N   PHE A  80      -2.634   3.502  -2.492  1.00  0.00           N
ATOM   1112  CA  PHE A  80      -3.959   3.959  -2.873  1.00  0.00           C
ATOM   1113  C   PHE A  80      -4.043   5.487  -2.838  1.00  0.00           C
ATOM   1114  O   PHE A  80      -3.199   6.145  -2.231  1.00  0.00           O
ATOM   1115  CB  PHE A  80      -4.942   3.383  -1.853  1.00  0.00           C
ATOM   1116  CG  PHE A  80      -4.937   4.108  -0.504  1.00  0.00           C
ATOM   1117  CD1 PHE A  80      -3.854   4.018   0.313  1.00  0.00           C
ATOM   1118  CD2 PHE A  80      -6.015   4.844  -0.124  1.00  0.00           C
ATOM   1119  CE1 PHE A  80      -3.849   4.691   1.563  1.00  0.00           C
ATOM   1120  CE2 PHE A  80      -6.010   5.517   1.126  1.00  0.00           C
ATOM   1121  CZ  PHE A  80      -4.927   5.427   1.943  1.00  0.00           C
ATOM   1131  N   ASN A  81      -5.068   6.006  -3.496  1.00  0.00           N
ATOM   1132  CA  ASN A  81      -5.274   7.444  -3.548  1.00  0.00           C
ATOM   1133  C   ASN A  81      -6.446   7.820  -2.641  1.00  0.00           C
ATOM   1134  O   ASN A  81      -6.353   7.707  -1.419  1.00  0.00           O
ATOM   1135  CB  ASN A  81      -5.609   7.902  -4.969  1.00  0.00           C
ATOM   1136  CG  ASN A  81      -7.080   8.307  -5.081  1.00  0.00           C
ATOM   1137  OD1 ASN A  81      -7.423   9.475  -5.172  1.00  0.00           O
ATOM   1138  ND2 ASN A  81      -7.926   7.281  -5.071  1.00  0.00           N
ATOM   1145  N   GLU A  82      -7.524   8.262  -3.273  1.00  0.00           N
ATOM   1146  CA  GLU A  82      -8.715   8.655  -2.538  1.00  0.00           C
ATOM   1147  C   GLU A  82      -8.909   7.752  -1.319  1.00  0.00           C
ATOM   1148  O   GLU A  82      -8.874   8.220  -0.182  1.00  0.00           O
ATOM   1149  CB  GLU A  82      -9.949   8.631  -3.440  1.00  0.00           C
ATOM   1150  CG  GLU A  82     -11.228   8.822  -2.625  1.00  0.00           C
ATOM   1151  CD  GLU A  82     -12.466   8.471  -3.454  1.00  0.00           C
ATOM   1152  OE1 GLU A  82     -12.385   8.635  -4.690  1.00  0.00           O
ATOM   1153  OE2 GLU A  82     -13.464   8.047  -2.833  1.00  0.00           O
ATOM   1160  N   ASN A  83      -9.110   6.471  -1.598  1.00  0.00           N
ATOM   1161  CA  ASN A  83      -9.310   5.498  -0.538  1.00  0.00           C
ATOM   1162  C   ASN A  83      -9.127   4.089  -1.105  1.00  0.00           C
ATOM   1163  O   ASN A  83      -8.082   3.469  -0.910  1.00  0.00           O
ATOM   1164  CB  ASN A  83     -10.724   5.594   0.039  1.00  0.00           C
ATOM   1165  CG  ASN A  83     -11.727   6.016  -1.036  1.00  0.00           C
ATOM   1166  OD1 ASN A  83     -12.790   6.545  -0.757  1.00  0.00           O
ATOM   1167  ND2 ASN A  83     -11.332   5.752  -2.279  1.00  0.00           N
ATOM   1174  N   ASN A  84     -10.158   3.623  -1.794  1.00  0.00           N
ATOM   1175  CA  ASN A  84     -10.122   2.299  -2.391  1.00  0.00           C
ATOM   1176  C   ASN A  84      -9.454   2.380  -3.765  1.00  0.00           C
ATOM   1177  O   ASN A  84      -9.658   1.510  -4.610  1.00  0.00           O
ATOM   1178  CB  ASN A  84     -11.535   1.744  -2.583  1.00  0.00           C
ATOM   1179  CG  ASN A  84     -12.168   2.289  -3.866  1.00  0.00           C
ATOM   1180  OD1 ASN A  84     -12.169   1.652  -4.907  1.00  0.00           O
ATOM   1181  ND2 ASN A  84     -12.704   3.498  -3.732  1.00  0.00           N
ATOM   1188  N   GLN A  85      -8.672   3.433  -3.945  1.00  0.00           N
ATOM   1189  CA  GLN A  85      -7.973   3.641  -5.202  1.00  0.00           C
ATOM   1190  C   GLN A  85      -6.698   2.796  -5.246  1.00  0.00           C
ATOM   1191  O   GLN A  85      -5.732   3.158  -5.916  1.00  0.00           O
ATOM   1192  CB  GLN A  85      -7.657   5.122  -5.417  1.00  0.00           C
ATOM   1193  CG  GLN A  85      -7.906   5.926  -4.140  1.00  0.00           C
ATOM   1194  CD  GLN A  85      -7.295   5.226  -2.923  1.00  0.00           C
ATOM   1195  OE1 GLN A  85      -6.352   5.699  -2.311  1.00  0.00           O
ATOM   1196  NE2 GLN A  85      -7.884   4.076  -2.609  1.00  0.00           N
ATOM   1205  N   LEU A  86      -6.736   1.686  -4.523  1.00  0.00           N
ATOM   1206  CA  LEU A  86      -5.596   0.787  -4.471  1.00  0.00           C
ATOM   1207  C   LEU A  86      -4.747   0.974  -5.730  1.00  0.00           C
ATOM   1208  O   LEU A  86      -5.217   0.732  -6.841  1.00  0.00           O
ATOM   1209  CB  LEU A  86      -6.059  -0.654  -4.250  1.00  0.00           C
ATOM   1210  CG  LEU A  86      -5.278  -1.733  -5.001  1.00  0.00           C
ATOM   1211  CD1 LEU A  86      -5.599  -3.125  -4.453  1.00  0.00           C
ATOM   1212  CD2 LEU A  86      -5.525  -1.639  -6.508  1.00  0.00           C
ATOM   1224  N   ALA A  87      -3.511   1.400  -5.515  1.00  0.00           N
ATOM   1225  CA  ALA A  87      -2.593   1.622  -6.619  1.00  0.00           C
ATOM   1226  C   ALA A  87      -2.135   0.272  -7.173  1.00  0.00           C
ATOM   1227  O   ALA A  87      -2.057   0.089  -8.387  1.00  0.00           O
ATOM   1228  CB  ALA A  87      -1.422   2.485  -6.144  1.00  0.00           C
ATOM   1234  N   GLY A  88      -1.843  -0.640  -6.258  1.00  0.00           N
ATOM   1235  CA  GLY A  88      -1.395  -1.968  -6.640  1.00  0.00           C
ATOM   1236  C   GLY A  88      -0.898  -2.752  -5.423  1.00  0.00           C
ATOM   1237  O   GLY A  88      -1.501  -2.690  -4.352  1.00  0.00           O
ATOM   1241  N   VAL A  89       0.196  -3.470  -5.628  1.00  0.00           N
ATOM   1242  CA  VAL A  89       0.780  -4.264  -4.560  1.00  0.00           C
ATOM   1243  C   VAL A  89       2.301  -4.298  -4.730  1.00  0.00           C
ATOM   1244  O   VAL A  89       2.832  -5.167  -5.418  1.00  0.00           O
ATOM   1245  CB  VAL A  89       0.150  -5.658  -4.539  1.00  0.00           C
ATOM   1246  CG1 VAL A  89       0.828  -6.551  -3.500  1.00  0.00           C
ATOM   1247  CG2 VAL A  89      -1.358  -5.574  -4.291  1.00  0.00           C
ATOM   1257  N   ILE A  90       2.957  -3.341  -4.091  1.00  0.00           N
ATOM   1258  CA  ILE A  90       4.406  -3.251  -4.161  1.00  0.00           C
ATOM   1259  C   ILE A  90       5.022  -4.153  -3.091  1.00  0.00           C
ATOM   1260  O   ILE A  90       4.328  -4.605  -2.181  1.00  0.00           O
ATOM   1261  CB  ILE A  90       4.856  -1.791  -4.069  1.00  0.00           C
ATOM   1262  CG1 ILE A  90       4.603  -1.227  -2.669  1.00  0.00           C
ATOM   1263  CG2 ILE A  90       4.194  -0.943  -5.157  1.00  0.00           C
ATOM   1264  CD1 ILE A  90       4.004   0.178  -2.745  1.00  0.00           C
ATOM   1276  N   THR A  91       6.318  -4.390  -3.236  1.00  0.00           N
ATOM   1277  CA  THR A  91       7.035  -5.231  -2.292  1.00  0.00           C
ATOM   1278  C   THR A  91       8.542  -4.995  -2.408  1.00  0.00           C
ATOM   1279  O   THR A  91       9.024  -4.523  -3.437  1.00  0.00           O
ATOM   1280  CB  THR A  91       6.626  -6.682  -2.547  1.00  0.00           C
ATOM   1281  OG1 THR A  91       7.721  -7.445  -2.049  1.00  0.00           O
ATOM   1282  CG2 THR A  91       6.580  -7.025  -4.038  1.00  0.00           C
ATOM   1290  N   HIS A  92       9.245  -5.335  -1.337  1.00  0.00           N
ATOM   1291  CA  HIS A  92      10.688  -5.165  -1.305  1.00  0.00           C
ATOM   1292  C   HIS A  92      11.359  -6.361  -1.984  1.00  0.00           C
ATOM   1293  O   HIS A  92      12.586  -6.438  -2.042  1.00  0.00           O
ATOM   1294  CB  HIS A  92      11.177  -4.945   0.128  1.00  0.00           C
ATOM   1295  CG  HIS A  92      10.902  -3.561   0.664  1.00  0.00           C
ATOM   1296  ND1 HIS A  92      11.606  -3.014   1.722  1.00  0.00           N
ATOM   1297  CD2 HIS A  92       9.993  -2.620   0.278  1.00  0.00           C
ATOM   1298  CE1 HIS A  92      11.133  -1.797   1.955  1.00  0.00           C
ATOM   1299  NE2 HIS A  92      10.134  -1.556   1.059  1.00  0.00           N
ATOM   1308  N   THR A  93      10.526  -7.264  -2.479  1.00  0.00           N
ATOM   1309  CA  THR A  93      11.024  -8.453  -3.151  1.00  0.00           C
ATOM   1310  C   THR A  93      12.246  -8.110  -4.005  1.00  0.00           C
ATOM   1311  O   THR A  93      12.111  -7.744  -5.172  1.00  0.00           O
ATOM   1312  CB  THR A  93       9.872  -9.059  -3.956  1.00  0.00           C
ATOM   1313  OG1 THR A  93       9.278  -9.993  -3.060  1.00  0.00           O
ATOM   1314  CG2 THR A  93      10.362  -9.920  -5.122  1.00  0.00           C
ATOM   1322  N   GLY A  94      13.413  -8.240  -3.391  1.00  0.00           N
ATOM   1323  CA  GLY A  94      14.659  -7.949  -4.080  1.00  0.00           C
ATOM   1324  C   GLY A  94      14.468  -6.832  -5.107  1.00  0.00           C
ATOM   1325  O   GLY A  94      14.998  -6.907  -6.216  1.00  0.00           O
ATOM   1329  N   ALA A  95      13.711  -5.823  -4.704  1.00  0.00           N
ATOM   1330  CA  ALA A  95      13.444  -4.692  -5.577  1.00  0.00           C
ATOM   1331  C   ALA A  95      14.757  -3.971  -5.888  1.00  0.00           C
ATOM   1332  O   ALA A  95      14.798  -3.088  -6.743  1.00  0.00           O
ATOM   1333  CB  ALA A  95      12.414  -3.771  -4.920  1.00  0.00           C
ATOM   1339  N   SER A  96      15.798  -4.375  -5.175  1.00  0.00           N
ATOM   1340  CA  SER A  96      17.111  -3.778  -5.363  1.00  0.00           C
ATOM   1341  C   SER A  96      17.347  -2.693  -4.312  1.00  0.00           C
ATOM   1342  O   SER A  96      17.778  -1.588  -4.640  1.00  0.00           O
ATOM   1343  CB  SER A  96      17.253  -3.194  -6.770  1.00  0.00           C
ATOM   1344  OG  SER A  96      18.617  -3.092  -7.170  1.00  0.00           O
ATOM   1350  N   GLY A  97      17.055  -3.045  -3.068  1.00  0.00           N
ATOM   1351  CA  GLY A  97      17.232  -2.113  -1.966  1.00  0.00           C
ATOM   1352  C   GLY A  97      15.900  -1.837  -1.264  1.00  0.00           C
ATOM   1353  O   GLY A  97      15.167  -2.766  -0.929  1.00  0.00           O
ATOM   1357  N   ASN A  98      15.630  -0.556  -1.061  1.00  0.00           N
ATOM   1358  CA  ASN A  98      14.401  -0.146  -0.405  1.00  0.00           C
ATOM   1359  C   ASN A  98      13.348   0.186  -1.465  1.00  0.00           C
ATOM   1360  O   ASN A  98      12.245   0.618  -1.135  1.00  0.00           O
ATOM   1361  CB  ASN A  98      14.623   1.104   0.448  1.00  0.00           C
ATOM   1362  CG  ASN A  98      13.299   1.623   1.016  1.00  0.00           C
ATOM   1363  OD1 ASN A  98      13.089   2.813   1.182  1.00  0.00           O
ATOM   1364  ND2 ASN A  98      12.422   0.665   1.303  1.00  0.00           N
ATOM   1371  N   ASN A  99      13.727  -0.028  -2.717  1.00  0.00           N
ATOM   1372  CA  ASN A  99      12.829   0.243  -3.827  1.00  0.00           C
ATOM   1373  C   ASN A  99      11.622  -0.693  -3.742  1.00  0.00           C
ATOM   1374  O   ASN A  99      11.684  -1.733  -3.088  1.00  0.00           O
ATOM   1375  CB  ASN A  99      13.523  -0.002  -5.168  1.00  0.00           C
ATOM   1376  CG  ASN A  99      14.699  -0.968  -5.010  1.00  0.00           C
ATOM   1377  OD1 ASN A  99      15.762  -0.792  -5.581  1.00  0.00           O
ATOM   1378  ND2 ASN A  99      14.448  -1.997  -4.205  1.00  0.00           N
ATOM   1385  N   PHE A 100      10.552  -0.291  -4.412  1.00  0.00           N
ATOM   1386  CA  PHE A 100       9.334  -1.080  -4.420  1.00  0.00           C
ATOM   1387  C   PHE A 100       9.028  -1.604  -5.826  1.00  0.00           C
ATOM   1388  O   PHE A 100       9.554  -1.088  -6.811  1.00  0.00           O
ATOM   1389  CB  PHE A 100       8.198  -0.156  -3.975  1.00  0.00           C
ATOM   1390  CG  PHE A 100       7.998  -0.101  -2.459  1.00  0.00           C
ATOM   1391  CD1 PHE A 100       7.652  -1.226  -1.778  1.00  0.00           C
ATOM   1392  CD2 PHE A 100       8.168   1.072  -1.793  1.00  0.00           C
ATOM   1393  CE1 PHE A 100       7.467  -1.175  -0.371  1.00  0.00           C
ATOM   1394  CE2 PHE A 100       7.983   1.123  -0.386  1.00  0.00           C
ATOM   1395  CZ  PHE A 100       7.637  -0.002   0.296  1.00  0.00           C
ATOM   1405  N   VAL A 101       8.179  -2.619  -5.873  1.00  0.00           N
ATOM   1406  CA  VAL A 101       7.798  -3.217  -7.141  1.00  0.00           C
ATOM   1407  C   VAL A 101       6.504  -4.013  -6.956  1.00  0.00           C
ATOM   1408  O   VAL A 101       6.363  -4.759  -5.989  1.00  0.00           O
ATOM   1409  CB  VAL A 101       8.949  -4.065  -7.687  1.00  0.00           C
ATOM   1410  CG1 VAL A 101      10.208  -3.219  -7.881  1.00  0.00           C
ATOM   1411  CG2 VAL A 101       9.226  -5.263  -6.777  1.00  0.00           C
ATOM   1421  N   GLU A 102       5.592  -3.826  -7.898  1.00  0.00           N
ATOM   1422  CA  GLU A 102       4.314  -4.517  -7.852  1.00  0.00           C
ATOM   1423  C   GLU A 102       4.532  -6.024  -7.703  1.00  0.00           C
ATOM   1424  O   GLU A 102       5.238  -6.636  -8.504  1.00  0.00           O
ATOM   1425  CB  GLU A 102       3.476  -4.205  -9.093  1.00  0.00           C
ATOM   1426  CG  GLU A 102       3.914  -2.885  -9.732  1.00  0.00           C
ATOM   1427  CD  GLU A 102       2.826  -2.336 -10.657  1.00  0.00           C
ATOM   1428  OE1 GLU A 102       2.842  -2.726 -11.846  1.00  0.00           O
ATOM   1429  OE2 GLU A 102       2.002  -1.541 -10.157  1.00  0.00           O
ATOM   1436  N   CYS A 103       3.912  -6.580  -6.671  1.00  0.00           N
ATOM   1437  CA  CYS A 103       4.029  -8.005  -6.408  1.00  0.00           C
ATOM   1438  C   CYS A 103       3.595  -8.763  -7.663  1.00  0.00           C
ATOM   1439  O   CYS A 103       3.509  -8.183  -8.745  1.00  0.00           O
ATOM   1440  CB  CYS A 103       3.216  -8.420  -5.180  1.00  0.00           C
ATOM   1441  SG  CYS A 103       3.658  -7.545  -3.634  1.00  0.00           S
ATOM   1446  N   THR A 104       3.333 -10.048  -7.478  1.00  0.00           N
ATOM   1447  CA  THR A 104       2.910 -10.892  -8.583  1.00  0.00           C
ATOM   1448  C   THR A 104       1.436 -11.275  -8.428  1.00  0.00           C
ATOM   1449  O   THR A 104       0.550 -10.486  -8.749  1.00  0.00           O
ATOM   1450  CB  THR A 104       3.848 -12.100  -8.641  1.00  0.00           C
ATOM   1451  OG1 THR A 104       3.631 -12.769  -7.402  1.00  0.00           O
ATOM   1452  CG2 THR A 104       5.323 -11.697  -8.594  1.00  0.00           C
TER    1460      THR A 104
ENDMDL
