# Supplementary material for: Comparative Performance of High-Throughput Methods for Protein pKa Predictions
Source: J Chem Inf Model. 2023 Aug 8;63(16):5169–81. doi: 10.1021/acs.jcim.3c00165 (PMC10466379; doi:10.1021/acs.jcim.3c00165)
Supplement: Supplementary file 3 — ci3c00165_si_003.zip [file ci3c00165_si_003.zip › curated_pdbs/1lni_curated_1.pdb]

ATOM      1  N   ASP A   1      44.437  13.199   8.551  1.00 14.05           N  
ATOM      2  CA  ASP A   1      44.452  12.952   7.124  1.00 14.52           C  
ATOM      3  C   ASP A   1      45.912  12.766   6.723  1.00 12.79           C  
ATOM      4  O   ASP A   1      46.786  13.402   7.273  1.00 17.99           O  
ATOM      5  CB  ASP A   1      43.905  14.169   6.325  1.00 22.32           C  
ATOM      6  CG  ASP A   1      42.555  14.639   6.688  1.00 28.30           C  
ATOM      7  OD1 ASP A   1      42.038  15.680   6.186  1.00 42.93           O  
ATOM      8  OD2 ASP A   1      41.915  14.081   7.579  1.00 26.74           O  
ATOM      9  N   VAL A   2      46.081  11.961   5.697  1.00 14.42           N  
ATOM     10  CA  VAL A   2      47.376  11.711   5.140  1.00 14.85           C  
ATOM     11  C   VAL A   2      47.618  12.709   3.996  1.00 14.27           C  
ATOM     12  O   VAL A   2      46.733  12.891   3.122  1.00 17.81           O  
ATOM     13  CB  VAL A   2      47.493  10.223   4.691  1.00 16.69           C  
ATOM     14  CG1 VAL A   2      48.843  10.007   4.059  1.00 15.07           C  
ATOM     15  CG2 VAL A   2      47.212   9.210   5.843  1.00 17.81           C  
ATOM     16  N   SER A   3      48.758  13.291   3.968  1.00 14.07           N  
ATOM     17  CA  SER A   3      49.167  14.256   2.940  1.00 16.63           C  
ATOM     18  C   SER A   3      49.810  13.542   1.764  1.00 17.42           C  
ATOM     19  O   SER A   3      51.020  13.742   1.399  1.00 21.66           O  
ATOM     20  CB  SER A   3      50.161  15.302   3.529  1.00 18.35           C  
ATOM     21  OG  SER A   3      49.499  15.923   4.695  1.00 20.47           O  
ATOM     22  N   GLY A   4      49.039  12.774   1.065  1.00 17.27           N  
ATOM     23  CA  GLY A   4      49.480  12.224  -0.174  1.00 14.68           C  
ATOM     24  C   GLY A   4      50.552  11.128  -0.007  1.00 12.89           C  
ATOM     25  O   GLY A   4      50.750  10.566   1.037  1.00 14.77           O  
ATOM     26  N   THR A   5      51.106  10.784  -1.174  1.00 12.37           N  
ATOM     27  CA  THR A   5      52.171   9.793  -1.240  1.00 10.54           C  
ATOM     28  C   THR A   5      53.463  10.523  -1.594  1.00  9.67           C  
ATOM     29  O   THR A   5      53.496  11.741  -2.048  1.00 13.21           O  
ATOM     30  CB  THR A   5      51.820   8.885  -2.405  1.00 12.68           C  
ATOM     31  OG1 THR A   5      51.532   9.695  -3.615  1.00 14.49           O  
ATOM     32  CG2 THR A   5      50.558   8.068  -2.004  1.00 16.43           C  
ATOM     33  N   VAL A   6      54.565   9.884  -1.336  1.00  7.21           N  
ATOM     34  CA  VAL A   6      55.863  10.399  -1.672  1.00  6.77           C  
ATOM     35  C   VAL A   6      56.767   9.264  -2.032  1.00  6.03           C  
ATOM     36  O   VAL A   6      56.811   8.225  -1.352  1.00  6.61           O  
ATOM     37  CB  VAL A   6      56.461  11.248  -0.519  1.00  7.45           C  
ATOM     38  CG1 VAL A   6      56.647  10.478   0.814  1.00  9.88           C  
ATOM     39  CG2 VAL A   6      57.753  11.939  -0.870  1.00  9.10           C  
ATOM     40  N   CYS A   7      57.577   9.406  -3.086  1.00  5.91           N  
ATOM     41  CA  CYS A   7      58.558   8.393  -3.414  1.00  6.00           C  
ATOM     42  C   CYS A   7      59.659   8.342  -2.375  1.00  5.63           C  
ATOM     43  O   CYS A   7      60.155   9.376  -1.891  1.00  6.48           O  
ATOM     44  CB  CYS A   7      59.197   8.725  -4.768  1.00  6.14           C  
ATOM     45  SG  CYS A   7      58.109   8.491  -6.185  1.00  7.14           S  
ATOM     46  N   LEU A   8      60.114   7.130  -2.085  1.00  5.60           N  
ATOM     47  CA  LEU A   8      61.261   6.983  -1.172  1.00  5.48           C  
ATOM     48  C   LEU A   8      62.453   7.810  -1.631  1.00  6.02           C  
ATOM     49  O   LEU A   8      63.130   8.431  -0.798  1.00  6.54           O  
ATOM     50  CB  LEU A   8      61.634   5.501  -1.070  1.00  5.47           C  
ATOM     51  CG  LEU A   8      62.820   5.201  -0.180  1.00  5.92           C  
ATOM     52  CD1 LEU A   8      62.548   5.687   1.239  1.00  6.63           C  
ATOM     53  CD2 LEU A   8      63.130   3.730  -0.235  1.00  7.04           C  
ATOM     54  N   SER A   9      62.713   7.823  -2.955  1.00  6.41           N  
ATOM     55  CA  SER A   9      63.871   8.569  -3.449  1.00  7.14           C  
ATOM     56  C   SER A   9      63.756  10.081  -3.231  1.00  7.14           C  
ATOM     57  O   SER A   9      64.770  10.772  -3.357  1.00  9.28           O  
ATOM     58  CB  SER A   9      64.062   8.286  -4.926  1.00  9.04           C  
ATOM     59  OG  SER A   9      62.981   8.788  -5.696  1.00  9.45           O  
ATOM     60  N   ALA A  10      62.564  10.579  -2.965  1.00  6.85           N  
ATOM     61  CA  ALA A  10      62.336  12.029  -2.733  1.00  7.99           C  
ATOM     62  C   ALA A  10      62.514  12.377  -1.223  1.00  7.97           C  
ATOM     63  O   ALA A  10      62.420  13.569  -0.914  1.00 11.52           O  
ATOM     64  CB  ALA A  10      60.963  12.424  -3.257  1.00  8.17           C  
ATOM     65  N   LEU A  11      62.680  11.410  -0.382  1.00  6.66           N  
ATOM     66  CA  LEU A  11      62.870  11.629   1.045  1.00  6.95           C  
ATOM     67  C   LEU A  11      64.359  11.676   1.360  1.00  7.25           C  
ATOM     68  O   LEU A  11      65.206  11.253   0.561  1.00  7.95           O  
ATOM     69  CB  LEU A  11      62.244  10.496   1.837  1.00  7.01           C  
ATOM     70  CG  LEU A  11      60.711  10.416   1.722  1.00  7.09           C  
ATOM     71  CD1 LEU A  11      60.244   9.188   2.510  1.00  8.60           C  
ATOM     72  CD2 LEU A  11      60.064  11.690   2.150  1.00  9.80           C  
ATOM     73  N   PRO A  12      64.743  12.162   2.534  1.00  7.70           N  
ATOM     74  CA  PRO A  12      66.163  12.163   2.904  1.00  7.91           C  
ATOM     75  C   PRO A  12      66.704  10.757   2.837  1.00  7.54           C  
ATOM     76  O   PRO A  12      65.967   9.771   3.088  1.00  7.38           O  
ATOM     77  CB  PRO A  12      66.152  12.675   4.338  1.00  9.62           C  
ATOM     78  CG  PRO A  12      64.900  13.569   4.371  1.00 10.02           C  
ATOM     79  CD  PRO A  12      63.867  12.765   3.596  1.00  8.95           C  
ATOM     80  N   PRO A  13      67.989  10.592   2.582  1.00  7.44           N  
ATOM     81  CA  PRO A  13      68.565   9.233   2.481  1.00  8.13           C  
ATOM     82  C   PRO A  13      68.432   8.438   3.781  1.00  7.14           C  
ATOM     83  O   PRO A  13      68.347   7.201   3.751  1.00  7.36           O  
ATOM     84  CB  PRO A  13      69.994   9.505   2.049  1.00  9.71           C  
ATOM     85  CG  PRO A  13      70.305  10.907   2.524  1.00 11.77           C  
ATOM     86  CD  PRO A  13      68.990  11.651   2.277  1.00  8.77           C  
ATOM     87  N   GLU A  14      68.362   9.127   4.925  1.00  6.62           N  
ATOM     88  CA  GLU A  14      68.172   8.439   6.198  1.00  6.40           C  
ATOM     89  C   GLU A  14      66.857   7.663   6.245  1.00  6.06           C  
ATOM     90  O   GLU A  14      66.755   6.703   6.992  1.00  6.73           O  
ATOM     91  CB  GLU A  14      68.301   9.411   7.347  1.00  6.78           C  
ATOM     92  CG  GLU A  14      69.645  10.045   7.480  1.00  6.91           C  
ATOM     93  CD  GLU A  14      69.982  11.207   6.527  1.00  7.65           C  
ATOM     94  OE1 GLU A  14      69.090  11.747   5.863  1.00  7.49           O  
ATOM     95  OE2 GLU A  14      71.159  11.606   6.548  1.00 12.27           O  
ATOM     96  N   ALA A  15      65.848   8.096   5.469  1.00  6.18           N  
ATOM     97  CA  ALA A  15      64.593   7.333   5.424  1.00  6.35           C  
ATOM     98  C   ALA A  15      64.795   5.945   4.819  1.00  5.55           C  
ATOM     99  O   ALA A  15      64.198   4.964   5.262  1.00  6.13           O  
ATOM    100  CB  ALA A  15      63.525   8.097   4.703  1.00  7.14           C  
ATOM    101  N   THR A  16      65.635   5.882   3.770  1.00  5.83           N  
ATOM    102  CA  THR A  16      65.987   4.592   3.184  1.00  5.48           C  
ATOM    103  C   THR A  16      66.741   3.738   4.216  1.00  5.32           C  
ATOM    104  O   THR A  16      66.434   2.537   4.335  1.00  5.91           O  
ATOM    105  CB  THR A  16      66.843   4.832   1.942  1.00  6.09           C  
ATOM    106  OG1 THR A  16      66.038   5.442   0.933  1.00  6.83           O  
ATOM    107  CG2 THR A  16      67.387   3.528   1.350  1.00  6.87           C  
ATOM    108  N   ASP A  17      67.637   4.342   4.977  1.00  5.70           N  
ATOM    109  CA  ASP A  17      68.322   3.602   6.041  1.00  5.82           C  
ATOM    110  C   ASP A  17      67.319   3.042   7.055  1.00  5.64           C  
ATOM    111  O   ASP A  17      67.439   1.876   7.451  1.00  6.41           O  
ATOM    112  CB  ASP A  17      69.311   4.531   6.737  1.00  6.44           C  
ATOM    113  CG  ASP A  17      70.434   5.029   5.914  1.00  7.01           C  
ATOM    114  OD1 ASP A  17      70.768   4.417   4.884  1.00  9.10           O  
ATOM    115  OD2 ASP A  17      70.980   6.116   6.352  1.00  8.03           O  
ATOM    116  N   THR A  18      66.392   3.854   7.504  1.00  5.70           N  
ATOM    117  CA  THR A  18      65.416   3.391   8.496  1.00  5.94           C  
ATOM    118  C   THR A  18      64.633   2.228   7.945  1.00  5.78           C  
ATOM    119  O   THR A  18      64.409   1.223   8.628  1.00  6.28           O  
ATOM    120  CB  THR A  18      64.485   4.533   8.922  1.00  6.53           C  
ATOM    121  OG1 THR A  18      65.337   5.543   9.507  1.00  7.61           O  
ATOM    122  CG2 THR A  18      63.467   4.047   9.936  1.00  8.57           C  
ATOM    123  N   LEU A  19      64.159   2.319   6.686  1.00  5.46           N  
ATOM    124  CA  LEU A  19      63.418   1.204   6.101  1.00  5.31           C  
ATOM    125  C   LEU A  19      64.272  -0.064   6.009  1.00  5.32           C  
ATOM    126  O   LEU A  19      63.758  -1.149   6.196  1.00  5.94           O  
ATOM    127  CB  LEU A  19      62.817   1.567   4.748  1.00  5.76           C  
ATOM    128  CG  LEU A  19      61.662   2.507   4.811  1.00  6.55           C  
ATOM    129  CD1 LEU A  19      61.374   3.041   3.430  1.00 10.99           C  
ATOM    130  CD2 LEU A  19      60.412   1.837   5.404  1.00  7.17           C  
ATOM    131  N   ASN A  20      65.563   0.071   5.684  1.00  5.41           N  
ATOM    132  CA  ASN A  20      66.406  -1.096   5.657  1.00  5.97           C  
ATOM    133  C   ASN A  20      66.537  -1.748   7.023  1.00  6.13           C  
ATOM    134  O   ASN A  20      66.526  -2.977   7.128  1.00  7.38           O  
ATOM    135  CB  ASN A  20      67.779  -0.733   5.051  1.00  6.80           C  
ATOM    136  CG  ASN A  20      67.697  -0.507   3.552  1.00  9.53           C  
ATOM    137  OD1 ASN A  20      66.803  -1.062   2.871  1.00 13.44           O  
ATOM    138  ND2 ASN A  20      68.646   0.266   3.048  1.00 13.42           N  
ATOM    139  N   LEU A  21      66.648  -0.959   8.090  1.00  6.22           N  
ATOM    140  CA  LEU A  21      66.676  -1.526   9.441  1.00  6.96           C  
ATOM    141  C   LEU A  21      65.357  -2.156   9.765  1.00  6.75           C  
ATOM    142  O   LEU A  21      65.327  -3.231  10.409  1.00  7.78           O  
ATOM    143  CB  LEU A  21      67.002  -0.446  10.469  1.00  7.78           C  
ATOM    144  CG  LEU A  21      68.407   0.151  10.372  1.00  9.18           C  
ATOM    145  CD1 LEU A  21      68.546   1.265  11.438  1.00 11.82           C  
ATOM    146  CD2 LEU A  21      69.456  -0.929  10.528  1.00 13.13           C  
ATOM    147  N   ILE A  22      64.219  -1.574   9.394  1.00  6.57           N  
ATOM    148  CA  ILE A  22      62.920  -2.224   9.647  1.00  6.61           C  
ATOM    149  C   ILE A  22      62.911  -3.558   8.938  1.00  6.79           C  
ATOM    150  O   ILE A  22      62.418  -4.569   9.517  1.00  7.56           O  
ATOM    151  CB  ILE A  22      61.759  -1.288   9.256  1.00  6.51           C  
ATOM    152  CG1 ILE A  22      61.717  -0.031  10.120  1.00  6.92           C  
ATOM    153  CG2 ILE A  22      60.437  -2.022   9.363  1.00  7.36           C  
ATOM    154  CD1 ILE A  22      60.909   1.071   9.536  1.00  7.21           C  
ATOM    155  N   ALA A  23      63.418  -3.638   7.716  1.00  6.54           N  
ATOM    156  CA  ALA A  23      63.406  -4.891   6.977  1.00  7.65           C  
ATOM    157  C   ALA A  23      64.191  -5.981   7.677  1.00  8.74           C  
ATOM    158  O   ALA A  23      63.878  -7.153   7.548  1.00 10.69           O  
ATOM    159  CB  ALA A  23      63.887  -4.683   5.543  1.00  8.51           C  
ATOM    160  N   SER A  24      65.241  -5.640   8.400  1.00 10.79           N  
ATOM    161  CA  SER A  24      66.029  -6.668   9.161  1.00 12.54           C  
ATOM    162  C   SER A  24      65.520  -6.762  10.597  1.00 12.94           C  
ATOM    163  O   SER A  24      66.271  -7.473  11.358  1.00 17.00           O  
ATOM    164  CB  SER A  24      67.478  -6.182   9.177  1.00 15.93           C  
ATOM    165  OG  SER A  24      67.782  -4.986   9.908  1.00 15.38           O  
ATOM    166  N  AASP A  25      64.481  -6.122  11.071  0.49 11.10           N  
ATOM    167  N  BASP A  25      64.468  -6.140  10.964  0.51 11.23           N  
ATOM    168  CA AASP A  25      63.981  -6.006  12.475  0.49 10.09           C  
ATOM    169  CA BASP A  25      64.107  -6.136  12.379  0.51 11.27           C  
ATOM    170  C  AASP A  25      65.027  -5.344  13.365  0.49  9.17           C  
ATOM    171  C  BASP A  25      65.296  -5.705  13.210  0.51 12.13           C  
ATOM    172  O  AASP A  25      65.252  -5.807  14.528  0.49 10.55           O  
ATOM    173  O  BASP A  25      65.628  -6.278  14.290  0.51 14.48           O  
ATOM    174  CB AASP A  25      63.584  -7.460  12.942  0.49 16.83           C  
ATOM    175  CB BASP A  25      63.609  -7.460  13.032  0.51 17.03           C  
ATOM    176  CG AASP A  25      62.218  -7.809  12.262  0.49 15.66           C  
ATOM    177  CG BASP A  25      62.867  -6.955  14.259  0.51 14.88           C  
ATOM    178  OD1AASP A  25      62.239  -8.820  11.521  0.49 19.99           O  
ATOM    179  OD1BASP A  25      62.742  -7.776  15.188  0.51 38.46           O  
ATOM    180  OD2AASP A  25      61.320  -6.994  12.509  0.49 19.26           O  
ATOM    181  OD2BASP A  25      62.373  -5.812  14.512  0.51 29.21           O  
ATOM    182  N  AGLY A  26      65.783  -4.405  12.886  0.49  7.39           N  
ATOM    183  N  BGLY A  26      66.012  -4.759  12.710  0.51 10.70           N  
ATOM    184  CA AGLY A  26      66.816  -3.636  13.593  0.49  9.91           C  
ATOM    185  CA BGLY A  26      67.001  -4.160  13.500  0.51  9.97           C  
ATOM    186  C  AGLY A  26      68.155  -4.297  13.566  0.49 10.53           C  
ATOM    187  C  BGLY A  26      68.199  -5.008  13.646  0.51 11.31           C  
ATOM    188  O  AGLY A  26      68.503  -5.018  12.614  0.49 10.50           O  
ATOM    189  O  BGLY A  26      68.331  -5.838  12.757  0.51 12.07           O  
ATOM    190  N  APRO A  27      69.031  -3.967  14.547  0.49 11.66           N  
ATOM    191  N  BPRO A  27      68.952  -4.850  14.740  0.51 11.53           N  
ATOM    192  CA APRO A  27      68.717  -3.123  15.688  0.49 10.43           C  
ATOM    193  CA BPRO A  27      68.787  -3.871  15.809  0.49 11.11           C  
ATOM    194  C  APRO A  27      68.726  -1.641  15.280  0.49  7.01           C  
ATOM    195  C  BPRO A  27      68.961  -2.399  15.298  0.51  8.21           C  
ATOM    196  O  APRO A  27      69.120  -1.360  14.084  0.49 11.12           O  
ATOM    197  O  BPRO A  27      69.429  -2.222  14.201  0.51  8.98           O  
ATOM    198  CB APRO A  27      69.901  -3.412  16.630  0.49 13.23           C  
ATOM    199  CB BPRO A  27      69.955  -4.234  16.761  0.51 12.87           C  
ATOM    200  CG APRO A  27      71.017  -3.650  15.633  0.49 10.99           C  
ATOM    201  CG BPRO A  27      71.005  -4.591  15.695  0.51 18.46           C  
ATOM    202  CD APRO A  27      70.389  -4.503  14.577  0.49 14.20           C  
ATOM    203  CD BPRO A  27      70.207  -5.642  14.903  0.51 11.98           C  
ATOM    204  N  APHE A  28      68.076  -0.838  16.068  0.49  9.91           N  
ATOM    205  N  BPHE A  28      68.340  -1.554  16.034  0.51  7.64           N  
ATOM    206  CA APHE A  28      67.805   0.565  15.777  0.49  7.91           C  
ATOM    207  CA BPHE A  28      68.174  -0.177  15.665  0.51  6.17           C  
ATOM    208  C  APHE A  28      68.646   1.508  16.652  0.49  8.96           C  
ATOM    209  C  BPHE A  28      69.156   0.706  16.420  0.51  6.31           C  
ATOM    210  O  APHE A  28      68.995   1.139  17.782  0.49  9.95           O  
ATOM    211  O  BPHE A  28      69.732   0.270  17.442  0.51  6.97           O  
ATOM    212  CB APHE A  28      66.365   0.914  15.966  0.49  7.87           C  
ATOM    213  CB BPHE A  28      66.722   0.217  15.981  0.51  6.93           C  
ATOM    214  CG APHE A  28      65.461   0.036  15.146  0.49  6.47           C  
ATOM    215  CG BPHE A  28      65.756  -0.587  15.128  0.51  6.40           C  
ATOM    216  CD1APHE A  28      64.772  -1.075  15.628  0.49  7.83           C  
ATOM    217  CD1BPHE A  28      65.186  -1.756  15.549  0.51  6.47           C  
ATOM    218  CD2APHE A  28      65.229   0.344  13.834  0.49  6.34           C  
ATOM    219  CD2BPHE A  28      65.413  -0.200  13.817  0.51  6.83           C  
ATOM    220  CE1APHE A  28      63.962  -1.852  14.849  0.49  8.27           C  
ATOM    221  CE1BPHE A  28      64.275  -2.472  14.806  0.51  7.09           C  
ATOM    222  CE2APHE A  28      64.445  -0.406  12.992  0.49  5.87           C  
ATOM    223  CE2BPHE A  28      64.496  -0.942  13.055  0.51  6.87           C  
ATOM    224  CZ APHE A  28      63.829  -1.526  13.537  0.49  6.89           C  
ATOM    225  CZ BPHE A  28      63.937  -2.099  13.522  0.51  8.03           C  
ATOM    226  N  APRO A  29      68.921   2.621  16.178  0.49  8.24           N  
ATOM    227  N  BPRO A  29      69.341   1.922  16.052  0.51  6.09           N  
ATOM    228  CA APRO A  29      69.812   3.574  16.970  0.49  7.85           C  
ATOM    229  CA BPRO A  29      70.225   2.795  16.848  0.51  6.23           C  
ATOM    230  C  APRO A  29      69.131   4.133  18.197  0.49  8.81           C  
ATOM    231  C  BPRO A  29      69.666   3.182  18.191  0.51  6.77           C  
ATOM    232  O  APRO A  29      69.875   4.429  19.169  0.49  8.44           O  
ATOM    233  O  BPRO A  29      70.431   3.558  19.056  0.51  7.17           O  
ATOM    234  CB APRO A  29      70.120   4.673  15.932  0.49  9.07           C  
ATOM    235  CB BPRO A  29      70.444   4.003  15.967  0.51  7.76           C  
ATOM    236  CG APRO A  29      68.962   4.495  14.973  0.49  9.94           C  
ATOM    237  CG BPRO A  29      69.939   3.717  14.622  0.51 11.70           C  
ATOM    238  CD APRO A  29      68.637   3.125  14.787  0.49  8.30           C  
ATOM    239  CD BPRO A  29      68.978   2.493  14.725  0.51  6.87           C  
ATOM    240  N  ATYR A  30      67.862   4.327  18.235  0.49  7.68           N  
ATOM    241  N  BTYR A  30      68.323   3.130  18.391  0.51  6.51           N  
ATOM    242  CA ATYR A  30      67.160   4.934  19.373  0.49  8.56           C  
ATOM    243  CA BTYR A  30      67.691   3.438  19.681  0.51  7.97           C  
ATOM    244  C  ATYR A  30      66.215   3.984  20.082  0.49  8.22           C  
ATOM    245  C  BTYR A  30      66.885   2.244  20.151  0.51  7.98           C  
ATOM    246  O  ATYR A  30      65.610   3.123  19.429  0.49  8.58           O  
ATOM    247  O  BTYR A  30      66.143   1.640  19.320  0.51  7.77           O  
ATOM    248  CB ATYR A  30      66.379   6.158  18.944  0.49  8.07           C  
ATOM    249  CB BTYR A  30      66.741   4.622  19.522  0.51  9.09           C  
ATOM    250  CG ATYR A  30      67.249   7.324  18.606  0.49  6.89           C  
ATOM    251  CG BTYR A  30      67.434   5.906  19.192  0.51  9.28           C  
ATOM    252  CD1ATYR A  30      67.648   8.182  19.658  0.49  8.04           C  
ATOM    253  CD1BTYR A  30      67.858   6.711  20.254  0.51 11.25           C  
ATOM    254  CD2ATYR A  30      67.653   7.587  17.336  0.49  8.29           C  
ATOM    255  CD2BTYR A  30      67.687   6.373  17.951  0.51  9.59           C  
ATOM    256  CE1ATYR A  30      68.483   9.294  19.373  0.49  9.02           C  
ATOM    257  CE1BTYR A  30      68.514   7.922  19.980  0.51 10.97           C  
ATOM    258  CE2ATYR A  30      68.476   8.665  17.056  0.49  8.90           C  
ATOM    259  CE2BTYR A  30      68.360   7.539  17.628  0.51  9.94           C  
ATOM    260  CZ ATYR A  30      68.876   9.530  18.050  0.49  5.46           C  
ATOM    261  CZ BTYR A  30      68.769   8.317  18.690  0.51 10.52           C  
ATOM    262  OH ATYR A  30      69.688  10.604  17.797  0.49  8.39           O  
ATOM    263  OH BTYR A  30      69.410   9.550  18.559  0.51 13.62           O  
ATOM    264  N  ASER A  31      66.168   4.088  21.432  0.49  9.35           N  
ATOM    265  N  BSER A  31      66.913   1.874  21.444  0.51  8.74           N  
ATOM    266  CA ASER A  31      65.302   3.108  22.091  0.49  9.09           C  
ATOM    267  CA BSER A  31      66.172   0.719  21.907  0.51  8.86           C  
ATOM    268  C  ASER A  31      63.861   3.198  21.766  0.49  8.63           C  
ATOM    269  C  BSER A  31      64.640   0.922  21.844  0.51  9.24           C  
ATOM    270  O  ASER A  31      63.162   2.190  21.953  0.49 11.77           O  
ATOM    271  O  BSER A  31      63.974  -0.126  21.740  0.51  8.83           O  
ATOM    272  CB ASER A  31      65.551   3.289  23.629  0.49 10.90           C  
ATOM    273  CB BSER A  31      66.622   0.235  23.318  0.51 11.12           C  
ATOM    274  OG ASER A  31      64.941   4.434  24.113  0.49 18.01           O  
ATOM    275  OG BSER A  31      66.022   1.196  24.213  0.51 15.81           O  
ATOM    276  N  AGLN A  32      63.399   4.392  21.351  0.49  8.12           N  
ATOM    277  N  BGLN A  32      64.176   2.132  21.841  0.51  6.85           N  
ATOM    278  CA AGLN A  32      62.018   4.582  21.025  0.49  8.89           C  
ATOM    279  CA BGLN A  32      62.743   2.411  21.720  0.51  6.35           C  
ATOM    280  C  AGLN A  32      61.704   3.898  19.669  0.49  7.39           C  
ATOM    281  C  BGLN A  32      62.342   2.389  20.245  0.51  8.44           C  
ATOM    282  O  AGLN A  32      60.543   3.833  19.289  0.49  9.43           O  
ATOM    283  O  BGLN A  32      61.133   2.558  19.955  0.51  9.20           O  
ATOM    284  CB AGLN A  32      61.625   6.097  20.983  0.49 10.42           C  
ATOM    285  CB BGLN A  32      62.310   3.691  22.375  0.51 10.00           C  
ATOM    286  CG AGLN A  32      61.809   6.863  22.254  0.49 11.29           C  
ATOM    287  CG BGLN A  32      62.467   3.575  23.945  0.51 11.67           C  
ATOM    288  CD AGLN A  32      63.329   7.107  22.541  0.49 15.43           C  
ATOM    289  CD BGLN A  32      61.226   2.849  24.401  0.51 12.16           C  
ATOM    290  OE1AGLN A  32      64.375   6.890  21.906  0.49  9.12           O  
ATOM    291  OE1BGLN A  32      61.350   1.676  24.695  0.51 10.59           O  
ATOM    292  NE2AGLN A  32      63.235   7.530  23.845  0.49 17.75           N  
ATOM    293  NE2BGLN A  32      60.073   3.480  24.275  0.51 15.23           N  
ATOM    294  N  AASP A  33      62.713   3.542  18.897  0.49  7.11           N  
ATOM    295  N  BASP A  33      63.253   2.243  19.265  0.51  7.62           N  
ATOM    296  CA AASP A  33      62.463   2.918  17.582  0.49  5.44           C  
ATOM    297  CA BASP A  33      62.796   2.088  17.857  0.51  6.64           C  
ATOM    298  C  AASP A  33      61.775   1.579  17.789  0.49  6.45           C  
ATOM    299  C  BASP A  33      62.035   0.763  17.825  0.51  6.53           C  
ATOM    300  O  AASP A  33      62.276   0.688  18.450  0.49  9.22           O  
ATOM    301  O  BASP A  33      62.441  -0.297  18.211  0.51  8.17           O  
ATOM    302  CB AASP A  33      63.783   2.748  16.815  0.49  7.44           C  
ATOM    303  CB BASP A  33      63.991   2.013  16.922  0.51  6.41           C  
ATOM    304  CG AASP A  33      64.352   4.087  16.389  0.49  6.59           C  
ATOM    305  CG BASP A  33      64.588   3.384  16.611  0.51  5.98           C  
ATOM    306  OD1AASP A  33      65.613   4.129  16.090  0.49  7.66           O  
ATOM    307  OD1BASP A  33      65.758   3.362  16.136  0.51  6.68           O  
ATOM    308  OD2AASP A  33      63.662   5.123  16.373  0.49  7.65           O  
ATOM    309  OD2BASP A  33      63.969   4.427  16.813  0.51  7.81           O  
ATOM    310  N  AGLY A  34      60.638   1.455  17.150  0.49  4.87           N  
ATOM    311  N  BGLY A  34      60.806   0.814  17.260  0.51  7.22           N  
ATOM    312  CA AGLY A  34      59.802   0.225  17.184  0.49  4.85           C  
ATOM    313  CA BGLY A  34      60.010  -0.409  17.240  0.51  7.74           C  
ATOM    314  C  AGLY A  34      58.732   0.355  18.242  0.49  7.10           C  
ATOM    315  C  BGLY A  34      58.878  -0.340  18.291  0.51  8.03           C  
ATOM    316  O  AGLY A  34      57.943  -0.604  18.274  0.49  9.72           O  
ATOM    317  O  BGLY A  34      58.069  -1.253  18.262  0.51  8.73           O  
ATOM    318  N  AVAL A  35      58.664   1.432  19.019  0.49  6.64           N  
ATOM    319  N  BVAL A  35      58.774   0.681  19.153  0.51  6.19           N  
ATOM    320  CA AVAL A  35      57.520   1.510  19.952  0.49  7.04           C  
ATOM    321  CA BVAL A  35      57.560   0.684  20.044  0.51  6.19           C  
ATOM    322  C  AVAL A  35      56.216   1.703  19.196  0.49  6.54           C  
ATOM    323  C  BVAL A  35      56.306   0.920  19.244  0.51  6.26           C  
ATOM    324  O  AVAL A  35      56.182   2.236  18.082  0.49  6.17           O  
ATOM    325  O  BVAL A  35      56.311   1.494  18.131  0.51  5.70           O  
ATOM    326  CB AVAL A  35      57.766   2.651  20.932  0.49  6.72           C  
ATOM    327  CB BVAL A  35      57.730   1.763  21.119  0.51  7.21           C  
ATOM    328  CG1AVAL A  35      57.574   4.049  20.309  0.49 13.33           C  
ATOM    329  CG1BVAL A  35      58.899   1.719  22.074  0.51 10.65           C  
ATOM    330  CG2AVAL A  35      56.767   2.437  22.074  0.49 18.95           C  
ATOM    331  CG2BVAL A  35      57.812   3.261  20.685  0.51  6.87           C  
ATOM    332  N  AVAL A  36      55.111   1.286  19.801  0.49  6.29           N  
ATOM    333  N  BVAL A  36      55.184   0.506  19.861  0.51  7.20           N  
ATOM    334  CA AVAL A  36      53.810   1.535  19.213  0.49  4.94           C  
ATOM    335  CA BVAL A  36      53.914   0.874  19.259  0.51  6.14           C  
ATOM    336  C  AVAL A  36      53.568   3.026  19.000  0.49  5.98           C  
ATOM    337  C  BVAL A  36      53.722   2.375  19.152  0.51  5.11           C  
ATOM    338  O  AVAL A  36      53.817   3.872  19.939  0.49  6.07           O  
ATOM    339  O  BVAL A  36      54.069   3.181  20.050  0.51  6.24           O  
ATOM    340  CB AVAL A  36      52.674   0.954  20.087  0.49  6.43           C  
ATOM    341  CB BVAL A  36      52.767   0.340  20.150  0.51  6.25           C  
ATOM    342  CG1AVAL A  36      51.300   1.366  19.574  0.49  6.41           C  
ATOM    343  CG1BVAL A  36      51.395   0.711  19.638  0.51  6.31           C  
ATOM    344  CG2AVAL A  36      52.835  -0.587  20.131  0.49  7.61           C  
ATOM    345  CG2BVAL A  36      52.877  -1.185  20.125  0.51  9.58           C  
ATOM    346  N  APHE A  37      53.031   3.369  17.854  0.49  4.48           N  
ATOM    347  N  BPHE A  37      53.140   2.759  17.992  0.51  6.04           N  
ATOM    348  CA APHE A  37      52.547   4.731  17.563  0.49  4.64           C  
ATOM    349  CA BPHE A  37      52.726   4.160  17.802  0.51  5.02           C  
ATOM    350  C  APHE A  37      51.049   4.707  17.757  0.49  5.16           C  
ATOM    351  C  BPHE A  37      51.201   4.181  18.037  0.51  5.18           C  
ATOM    352  O  APHE A  37      50.332   3.978  17.055  0.49  5.69           O  
ATOM    353  O  BPHE A  37      50.491   3.451  17.399  0.51  5.38           O  
ATOM    354  CB APHE A  37      52.906   5.135  16.145  0.49  5.33           C  
ATOM    355  CB BPHE A  37      53.097   4.609  16.397  0.51  6.01           C  
ATOM    356  CG APHE A  37      52.401   6.542  15.782  0.49  5.60           C  
ATOM    357  CG BPHE A  37      52.581   5.993  16.061  0.51  5.09           C  
ATOM    358  CD1APHE A  37      51.374   6.690  14.912  0.49  6.43           C  
ATOM    359  CD1BPHE A  37      51.576   6.229  15.190  0.51  6.87           C  
ATOM    360  CD2APHE A  37      53.045   7.657  16.348  0.49  7.54           C  
ATOM    361  CD2BPHE A  37      53.229   7.146  16.661  0.51  8.76           C  
ATOM    362  CE1APHE A  37      50.896   7.920  14.527  0.49  7.65           C  
ATOM    363  CE1BPHE A  37      51.171   7.552  14.896  0.51  7.32           C  
ATOM    364  CE2APHE A  37      52.494   8.899  15.961  0.49  7.90           C  
ATOM    365  CE2BPHE A  37      52.804   8.427  16.369  0.51  8.73           C  
ATOM    366  CZ APHE A  37      51.453   9.084  15.099  0.49  8.93           C  
ATOM    367  CZ BPHE A  37      51.764   8.643  15.449  0.51  8.27           C  
ATOM    368  N  AGLN A  38      50.545   5.555  18.690  0.49  5.04           N  
ATOM    369  N  BGLN A  38      50.703   5.015  18.948  0.51  4.97           N  
ATOM    370  CA AGLN A  38      49.125   5.492  19.058  0.49  4.84           C  
ATOM    371  CA BGLN A  38      49.303   4.931  19.283  0.51  5.35           C  
ATOM    372  C  AGLN A  38      48.247   6.248  18.114  0.49  5.48           C  
ATOM    373  C  BGLN A  38      48.427   5.656  18.309  0.51  5.15           C  
ATOM    374  O  AGLN A  38      47.025   6.137  18.240  0.49  5.67           O  
ATOM    375  O  BGLN A  38      47.202   5.416  18.340  0.51  6.29           O  
ATOM    376  CB AGLN A  38      48.944   6.018  20.522  0.49  6.87           C  
ATOM    377  CB BGLN A  38      48.992   5.704  20.575  0.51  6.86           C  
ATOM    378  CG AGLN A  38      49.621   5.192  21.673  0.49  8.21           C  
ATOM    379  CG BGLN A  38      49.677   4.811  21.587  0.51  8.09           C  
ATOM    380  CD AGLN A  38      49.150   5.851  22.990  0.49  9.58           C  
ATOM    381  CD BGLN A  38      49.442   5.376  22.944  0.51  6.14           C  
ATOM    382  OE1AGLN A  38      47.931   6.214  23.153  0.49  8.78           O  
ATOM    383  OE1BGLN A  38      48.396   5.889  23.367  0.51  5.51           O  
ATOM    384  NE2AGLN A  38      50.116   6.008  23.885  0.49 12.87           N  
ATOM    385  NE2BGLN A  38      50.478   5.120  23.715  0.51  8.85           N  
ATOM    386  N  AASN A  39      48.755   7.053  17.217  0.49  5.67           N  
ATOM    387  N  BASN A  39      48.981   6.535  17.432  0.51  5.75           N  
ATOM    388  CA AASN A  39      47.982   7.860  16.296  0.49  5.77           C  
ATOM    389  CA BASN A  39      48.088   7.313  16.540  0.51  5.67           C  
ATOM    390  C  AASN A  39      46.995   8.730  17.086  0.49  5.44           C  
ATOM    391  C  BASN A  39      47.045   8.053  17.384  0.51  5.82           C  
ATOM    392  O  AASN A  39      45.827   8.853  16.732  0.49  5.69           O  
ATOM    393  O  BASN A  39      45.893   8.158  17.033  0.51  5.12           O  
ATOM    394  CB AASN A  39      47.280   6.955  15.295  0.49  5.35           C  
ATOM    395  CB BASN A  39      47.465   6.426  15.485  0.51  6.54           C  
ATOM    396  CG AASN A  39      46.536   7.679  14.170  0.49  5.16           C  
ATOM    397  CG BASN A  39      46.707   7.176  14.432  0.51  5.52           C  
ATOM    398  OD1AASN A  39      47.005   8.716  13.735  0.49  6.02           O  
ATOM    399  OD1BASN A  39      47.182   8.244  14.075  0.51  6.92           O  
ATOM    400  ND2AASN A  39      45.422   7.116  13.731  0.49  5.52           N  
ATOM    401  ND2BASN A  39      45.624   6.586  13.905  0.51  6.35           N  
ATOM    402  N  AARG A  40      47.547   9.339  18.170  0.49  6.07           N  
ATOM    403  N  BARG A  40      47.560   8.620  18.474  0.51  6.51           N  
ATOM    404  CA AARG A  40      46.653  10.019  19.159  0.49  6.57           C  
ATOM    405  CA BARG A  40      46.630   9.213  19.480  0.51  7.37           C  
ATOM    406  C  AARG A  40      46.017  11.217  18.587  0.49  7.35           C  
ATOM    407  C  BARG A  40      45.832  10.346  18.956  0.51  6.11           C  
ATOM    408  O  AARG A  40      45.050  11.754  19.240  0.49  9.05           O  
ATOM    409  O  BARG A  40      44.651  10.512  19.419  0.51  8.32           O  
ATOM    410  CB AARG A  40      47.477  10.298  20.431  0.49  7.61           C  
ATOM    411  CB BARG A  40      47.515   9.501  20.801  0.51  7.51           C  
ATOM    412  CG AARG A  40      46.781  10.681  21.693  0.49 14.42           C  
ATOM    413  CG BARG A  40      46.639   9.976  21.961  0.51 18.96           C  
ATOM    414  CD AARG A  40      47.747  11.231  22.746  0.49 21.88           C  
ATOM    415  CD BARG A  40      47.629  10.087  23.132  0.51 21.20           C  
ATOM    416  NE AARG A  40      49.003  10.597  22.994  0.49 25.93           N  
ATOM    417  NE BARG A  40      47.543   9.071  24.103  0.51 28.13           N  
ATOM    418  CZ AARG A  40      50.097  11.308  23.457  0.49 26.08           C  
ATOM    419  CZ BARG A  40      47.408   8.133  24.976  0.51 18.70           C  
ATOM    420  NH1AARG A  40      51.309  10.921  23.738  0.49 32.99           N  
ATOM    421  NH1BARG A  40      46.214   7.540  25.195  0.51 14.47           N  
ATOM    422  NH2AARG A  40      49.908  12.609  23.578  0.49 14.78           N  
ATOM    423  NH2BARG A  40      48.413   7.711  25.718  0.51 20.10           N  
ATOM    424  N  AGLU A  41      46.411  11.792  17.468  0.49  8.14           N  
ATOM    425  N  BGLU A  41      46.240  11.140  18.004  0.51  6.64           N  
ATOM    426  CA AGLU A  41      45.784  12.948  16.835  0.49  9.72           C  
ATOM    427  CA BGLU A  41      45.515  12.264  17.451  0.51  8.32           C  
ATOM    428  C  AGLU A  41      44.859  12.489  15.693  0.49  7.15           C  
ATOM    429  C  BGLU A  41      44.674  11.800  16.223  0.51  6.32           C  
ATOM    430  O  AGLU A  41      44.264  13.298  15.020  0.49  8.04           O  
ATOM    431  O  BGLU A  41      44.028  12.677  15.606  0.51  8.56           O  
ATOM    432  CB AGLU A  41      46.737  14.035  16.343  0.49  8.25           C  
ATOM    433  CB BGLU A  41      46.497  13.437  17.087  0.51  9.11           C  
ATOM    434  CG AGLU A  41      47.518  14.653  17.560  0.49  9.38           C  
ATOM    435  CG BGLU A  41      47.115  14.039  18.361  0.51  9.98           C  
ATOM    436  CD AGLU A  41      48.597  13.788  18.121  0.49  8.74           C  
ATOM    437  CD BGLU A  41      48.355  13.321  18.825  0.51 14.53           C  
ATOM    438  OE1AGLU A  41      49.572  13.533  17.342  0.49 12.10           O  
ATOM    439  OE1BGLU A  41      49.148  12.957  17.965  0.51 17.29           O  
ATOM    440  OE2AGLU A  41      48.586  13.435  19.286  0.49 12.17           O  
ATOM    441  OE2BGLU A  41      48.325  13.047  20.061  0.51 15.52           O  
ATOM    442  N  ASER A  42      44.720  11.197  15.457  0.49  5.73           N  
ATOM    443  N  BSER A  42      44.739  10.534  15.865  0.51  5.26           N  
ATOM    444  CA ASER A  42      43.867  10.626  14.408  0.49  5.45           C  
ATOM    445  CA BSER A  42      43.955  10.046  14.709  0.51  6.15           C  
ATOM    446  C  ASER A  42      44.184  11.188  13.060  0.49  6.13           C  
ATOM    447  C  BSER A  42      44.297  10.729  13.386  0.51  5.92           C  
ATOM    448  O  ASER A  42      43.378  11.315  12.184  0.49  7.95           O  
ATOM    449  O  BSER A  42      43.527  10.810  12.422  0.51  7.23           O  
ATOM    450  CB ASER A  42      42.355  10.868  14.731  0.49  6.30           C  
ATOM    451  CB BSER A  42      42.439  10.250  14.891  0.51  6.96           C  
ATOM    452  OG ASER A  42      42.057  10.055  15.887  0.49  7.31           O  
ATOM    453  OG BSER A  42      41.696   9.272  14.163  0.51 12.75           O  
ATOM    454  N   VAL A  43      45.542  11.314  13.039  1.00  9.15           N  
ATOM    455  CA  VAL A  43      46.011  11.793  11.772  1.00 10.16           C  
ATOM    456  C   VAL A  43      46.011  10.666  10.727  1.00  8.99           C  
ATOM    457  O   VAL A  43      45.618  10.863   9.551  1.00  9.58           O  
ATOM    458  CB  VAL A  43      47.423  12.465  11.831  1.00 12.14           C  
ATOM    459  CG1 VAL A  43      47.847  12.934  10.436  1.00 14.70           C  
ATOM    460  CG2 VAL A  43      47.336  13.653  12.820  1.00 14.93           C  
ATOM    461  N   LEU A  44      46.413   9.468  11.144  1.00  8.39           N  
ATOM    462  CA  LEU A  44      46.409   8.282  10.291  1.00  8.17           C  
ATOM    463  C   LEU A  44      45.066   7.584  10.437  1.00  8.12           C  
ATOM    464  O   LEU A  44      44.300   7.826  11.366  1.00  8.15           O  
ATOM    465  CB  LEU A  44      47.556   7.343  10.674  1.00  7.60           C  
ATOM    466  CG  LEU A  44      48.946   7.975  10.662  1.00  8.19           C  
ATOM    467  CD1 LEU A  44      49.975   6.939  11.064  1.00  9.40           C  
ATOM    468  CD2 LEU A  44      49.314   8.518   9.308  1.00 10.29           C  
ATOM    469  N   PRO A  45      44.768   6.641   9.513  1.00  8.00           N  
ATOM    470  CA  PRO A  45      43.484   5.923   9.621  1.00  7.99           C  
ATOM    471  C   PRO A  45      43.362   5.191  10.951  1.00  7.30           C  
ATOM    472  O   PRO A  45      44.326   4.659  11.504  1.00  7.83           O  
ATOM    473  CB  PRO A  45      43.554   4.953   8.444  1.00  8.68           C  
ATOM    474  CG  PRO A  45      44.399   5.643   7.447  1.00  9.53           C  
ATOM    475  CD  PRO A  45      45.481   6.328   8.255  1.00  8.38           C  
ATOM    476  N   THR A  46      42.135   5.137  11.463  1.00  8.12           N  
ATOM    477  CA  THR A  46      41.871   4.465  12.719  1.00  8.38           C  
ATOM    478  C   THR A  46      42.178   2.973  12.602  1.00  7.78           C  
ATOM    479  O   THR A  46      41.687   2.270  11.730  1.00  8.76           O  
ATOM    480  CB  THR A  46      40.352   4.600  13.065  1.00 10.03           C  
ATOM    481  OG1 THR A  46      40.071   6.021  13.206  1.00 11.30           O  
ATOM    482  CG2 THR A  46      40.019   3.869  14.379  1.00 11.09           C  
ATOM    483  N   GLN A  47      42.982   2.468  13.536  1.00  7.86           N  
ATOM    484  CA  GLN A  47      43.331   1.062  13.636  1.00  8.20           C  
ATOM    485  C   GLN A  47      43.433   0.701  15.120  1.00  8.96           C  
ATOM    486  O   GLN A  47      43.513   1.573  15.997  1.00 10.88           O  
ATOM    487  CB  GLN A  47      44.607   0.754  12.898  1.00  8.23           C  
ATOM    488  CG  GLN A  47      44.601   1.074  11.443  1.00  8.05           C  
ATOM    489  CD  GLN A  47      43.814   0.136  10.583  1.00  9.13           C  
ATOM    490  OE1 GLN A  47      43.098  -0.766  11.053  1.00 10.08           O  
ATOM    491  NE2 GLN A  47      43.906   0.354   9.284  1.00 10.11           N  
ATOM    492  N   SER A  48      43.467  -0.610  15.364  1.00 10.54           N  
ATOM    493  CA  SER A  48      43.605  -0.993  16.786  1.00 12.77           C  
ATOM    494  C   SER A  48      45.028  -0.727  17.230  1.00  9.19           C  
ATOM    495  O   SER A  48      45.996  -0.538  16.488  1.00  8.58           O  
ATOM    496  CB  SER A  48      43.239  -2.462  16.821  1.00 19.66           C  
ATOM    497  OG  SER A  48      44.161  -3.288  16.280  1.00 26.14           O  
ATOM    498  N   TYR A  49      45.184  -0.677  18.595  1.00 10.73           N  
ATOM    499  CA  TYR A  49      46.439  -0.466  19.237  1.00  8.18           C  
ATOM    500  C   TYR A  49      47.394  -1.544  18.765  1.00  8.22           C  
ATOM    501  O   TYR A  49      47.096  -2.724  18.868  1.00 11.30           O  
ATOM    502  CB  TYR A  49      46.292  -0.530  20.769  1.00  8.57           C  
ATOM    503  CG  TYR A  49      47.584  -0.463  21.499  1.00  8.25           C  
ATOM    504  CD1 TYR A  49      48.210  -1.617  21.950  1.00  8.93           C  
ATOM    505  CD2 TYR A  49      48.224   0.753  21.782  1.00  8.71           C  
ATOM    506  CE1 TYR A  49      49.384  -1.555  22.657  1.00 10.39           C  
ATOM    507  CE2 TYR A  49      49.386   0.816  22.475  1.00  9.41           C  
ATOM    508  CZ  TYR A  49      49.977  -0.325  22.905  1.00  9.29           C  
ATOM    509  OH  TYR A  49      51.140  -0.259  23.596  1.00 12.53           O  
ATOM    510  N   GLY A  50      48.573  -1.111  18.355  1.00  8.08           N  
ATOM    511  CA  GLY A  50      49.616  -1.991  17.894  1.00  8.63           C  
ATOM    512  C   GLY A  50      49.691  -2.177  16.414  1.00  7.72           C  
ATOM    513  O   GLY A  50      50.651  -2.806  15.916  1.00  9.11           O  
ATOM    514  N   TYR A  51      48.742  -1.641  15.690  1.00  7.14           N  
ATOM    515  CA  TYR A  51      48.812  -1.658  14.227  1.00  6.99           C  
ATOM    516  C   TYR A  51      49.995  -0.819  13.745  1.00  6.68           C  
ATOM    517  O   TYR A  51      50.578  -1.139  12.697  1.00  6.95           O  
ATOM    518  CB  TYR A  51      47.484  -1.066  13.709  1.00  7.63           C  
ATOM    519  CG  TYR A  51      47.361  -1.101  12.219  1.00  6.73           C  
ATOM    520  CD1 TYR A  51      46.719  -2.151  11.583  1.00  8.00           C  
ATOM    521  CD2 TYR A  51      47.905  -0.121  11.409  1.00  6.47           C  
ATOM    522  CE1 TYR A  51      46.594  -2.208  10.204  1.00  8.05           C  
ATOM    523  CE2 TYR A  51      47.763  -0.146  10.027  1.00  6.25           C  
ATOM    524  CZ  TYR A  51      47.102  -1.209   9.433  1.00  6.86           C  
ATOM    525  OH  TYR A  51      46.932  -1.264   8.076  1.00  7.88           O  
ATOM    526  N   TYR A  52      50.280   0.307  14.421  1.00  6.84           N  
ATOM    527  CA  TYR A  52      51.313   1.240  13.992  1.00  6.33           C  
ATOM    528  C   TYR A  52      52.500   1.156  14.950  1.00  6.72           C  
ATOM    529  O   TYR A  52      52.332   0.999  16.172  1.00  7.78           O  
ATOM    530  CB  TYR A  52      50.829   2.664  13.981  1.00  6.80           C  
ATOM    531  CG  TYR A  52      49.667   2.987  13.055  1.00  6.53           C  
ATOM    532  CD1 TYR A  52      48.369   3.277  13.501  1.00  6.79           C  
ATOM    533  CD2 TYR A  52      49.881   2.983  11.655  1.00  6.76           C  
ATOM    534  CE1 TYR A  52      47.347   3.591  12.653  1.00  6.76           C  
ATOM    535  CE2 TYR A  52      48.844   3.303  10.822  1.00  6.66           C  
ATOM    536  CZ  TYR A  52      47.568   3.599  11.315  1.00  6.53           C  
ATOM    537  OH  TYR A  52      46.604   3.939  10.402  1.00  7.22           O  
ATOM    538  N   HIS A  53      53.699   1.314  14.398  1.00  6.68           N  
ATOM    539  CA  HIS A  53      54.943   1.424  15.201  1.00  7.16           C  
ATOM    540  C   HIS A  53      55.760   2.571  14.629  1.00  7.60           C  
ATOM    541  O   HIS A  53      55.612   2.936  13.491  1.00  7.75           O  
ATOM    542  CB  HIS A  53      55.767   0.147  15.145  1.00  7.77           C  
ATOM    543  CG  HIS A  53      55.071  -1.004  15.746  1.00  7.90           C  
ATOM    544  ND1 HIS A  53      54.140  -1.763  15.065  1.00  8.26           N  
ATOM    545  CD2 HIS A  53      55.165  -1.554  16.981  1.00  9.21           C  
ATOM    546  CE1 HIS A  53      53.707  -2.700  15.847  1.00 10.11           C  
ATOM    547  NE2 HIS A  53      54.291  -2.615  17.031  1.00  9.63           N  
ATOM    548  N   GLU A  54      56.637   3.171  15.460  1.00  8.99           N  
ATOM    549  CA  GLU A  54      57.407   4.328  15.012  1.00  9.29           C  
ATOM    550  C   GLU A  54      58.878   4.063  15.096  1.00  9.17           C  
ATOM    551  O   GLU A  54      59.380   3.362  15.999  1.00  9.76           O  
ATOM    552  CB  GLU A  54      57.041   5.659  15.713  1.00 10.59           C  
ATOM    553  CG  GLU A  54      57.296   5.690  17.154  1.00 11.01           C  
ATOM    554  CD  GLU A  54      57.291   7.059  17.745  1.00 12.04           C  
ATOM    555  OE1 GLU A  54      56.425   7.417  18.492  1.00 13.96           O  
ATOM    556  OE2 GLU A  54      58.182   7.857  17.305  1.00 12.85           O  
ATOM    557  N   TYR A  55      59.626   4.679  14.189  1.00  9.35           N  
ATOM    558  CA  TYR A  55      61.070   4.541  14.032  1.00  9.30           C  
ATOM    559  C   TYR A  55      61.706   5.876  13.692  1.00  9.83           C  
ATOM    560  O   TYR A  55      61.158   6.639  12.897  1.00 10.86           O  
ATOM    561  CB  TYR A  55      61.398   3.554  12.870  1.00  9.49           C  
ATOM    562  CG  TYR A  55      60.763   2.205  13.088  1.00  8.31           C  
ATOM    563  CD1 TYR A  55      61.483   1.189  13.712  1.00  8.98           C  
ATOM    564  CD2 TYR A  55      59.451   1.935  12.737  1.00  8.29           C  
ATOM    565  CE1 TYR A  55      60.943  -0.044  13.965  1.00  9.45           C  
ATOM    566  CE2 TYR A  55      58.889   0.674  13.008  1.00  8.69           C  
ATOM    567  CZ  TYR A  55      59.639  -0.294  13.622  1.00  9.23           C  
ATOM    568  OH  TYR A  55      59.071  -1.517  13.874  1.00 11.06           O  
ATOM    569  N   THR A  56      62.862   6.131  14.287  1.00 11.11           N  
ATOM    570  CA  THR A  56      63.574   7.395  13.997  1.00 11.26           C  
ATOM    571  C   THR A  56      64.072   7.413  12.561  1.00  9.37           C  
ATOM    572  O   THR A  56      64.650   6.378  12.097  1.00  8.92           O  
ATOM    573  CB  THR A  56      64.838   7.491  14.927  1.00 13.24           C  
ATOM    574  OG1 THR A  56      64.372   7.315  16.286  1.00 16.02           O  
ATOM    575  CG2 THR A  56      65.465   8.847  14.848  1.00 14.49           C  
ATOM    576  N   VAL A  57      63.995   8.521  11.911  1.00  9.85           N  
ATOM    577  CA  VAL A  57      64.786   8.839  10.733  1.00  9.09           C  
ATOM    578  C   VAL A  57      65.787   9.843  11.230  1.00  9.48           C  
ATOM    579  O   VAL A  57      65.422  10.960  11.628  1.00 12.09           O  
ATOM    580  CB  VAL A  57      63.892   9.392   9.634  1.00  9.09           C  
ATOM    581  CG1 VAL A  57      64.779   9.926   8.453  1.00 10.22           C  
ATOM    582  CG2 VAL A  57      62.901   8.352   9.103  1.00  9.19           C  
ATOM    583  N   ILE A  58      67.066   9.451  11.252  1.00  8.11           N  
ATOM    584  CA  ILE A  58      68.096  10.337  11.831  1.00  8.31           C  
ATOM    585  C   ILE A  58      68.183  11.645  11.099  1.00  8.37           C  
ATOM    586  O   ILE A  58      68.222  11.669   9.863  1.00  8.86           O  
ATOM    587  CB  ILE A  58      69.418   9.541  11.852  1.00  8.44           C  
ATOM    588  CG1 ILE A  58      69.325   8.437  12.893  1.00 10.14           C  
ATOM    589  CG2 ILE A  58      70.623  10.430  12.129  1.00  9.60           C  
ATOM    590  CD1 ILE A  58      70.399   7.454  12.854  1.00 11.16           C  
ATOM    591  N   THR A  59      68.330  12.727  11.894  1.00  8.51           N  
ATOM    592  CA  THR A  59      68.637  14.052  11.316  1.00  8.27           C  
ATOM    593  C   THR A  59      70.133  14.279  11.422  1.00  7.71           C  
ATOM    594  O   THR A  59      70.658  14.273  12.569  1.00  7.91           O  
ATOM    595  CB  THR A  59      67.889  15.136  12.085  1.00  9.90           C  
ATOM    596  OG1 THR A  59      66.470  14.983  11.784  1.00 11.15           O  
ATOM    597  CG2 THR A  59      68.279  16.523  11.609  1.00 11.00           C  
ATOM    598  N   PRO A  60      70.826  14.543  10.329  1.00  8.47           N  
ATOM    599  CA  PRO A  60      72.297  14.789  10.437  1.00  8.64           C  
ATOM    600  C   PRO A  60      72.577  15.896  11.455  1.00  8.76           C  
ATOM    601  O   PRO A  60      71.963  16.965  11.466  1.00 10.38           O  
ATOM    602  CB  PRO A  60      72.673  15.228   9.053  1.00 11.54           C  
ATOM    603  CG  PRO A  60      71.666  14.576   8.167  1.00 12.60           C  
ATOM    604  CD  PRO A  60      70.350  14.527   8.934  1.00 10.15           C  
ATOM    605  N   GLY A  61      73.541  15.636  12.343  1.00  8.16           N  
ATOM    606  CA  GLY A  61      74.025  16.558  13.331  1.00  9.30           C  
ATOM    607  C   GLY A  61      73.221  16.654  14.573  1.00  8.62           C  
ATOM    608  O   GLY A  61      73.690  17.239  15.590  1.00 11.44           O  
ATOM    609  N   ALA A  62      72.033  16.110  14.635  1.00  8.36           N  
ATOM    610  CA  ALA A  62      71.164  16.273  15.783  1.00  8.19           C  
ATOM    611  C   ALA A  62      71.691  15.493  16.989  1.00  8.60           C  
ATOM    612  O   ALA A  62      72.091  14.327  16.870  1.00 10.40           O  
ATOM    613  CB  ALA A  62      69.756  15.810  15.472  1.00  8.94           C  
ATOM    614  N   ARG A  63      71.620  16.094  18.186  1.00  8.24           N  
ATOM    615  CA  ARG A  63      71.867  15.431  19.444  1.00 10.03           C  
ATOM    616  C   ARG A  63      70.630  14.609  19.871  1.00 10.58           C  
ATOM    617  O   ARG A  63      70.788  13.665  20.686  1.00 14.51           O  
ATOM    618  CB  ARG A  63      72.137  16.488  20.527  1.00 10.97           C  
ATOM    619  CG  ARG A  63      73.287  17.377  20.239  1.00 10.11           C  
ATOM    620  CD  ARG A  63      73.367  18.620  21.149  1.00 10.80           C  
ATOM    621  NE  ARG A  63      72.196  19.440  20.870  1.00  9.33           N  
ATOM    622  CZ  ARG A  63      71.746  20.399  21.632  1.00  8.04           C  
ATOM    623  NH1 ARG A  63      72.387  20.762  22.765  1.00  8.80           N  
ATOM    624  NH2 ARG A  63      70.612  21.014  21.363  1.00  7.47           N  
ATOM    625  N   THR A  64      69.480  14.949  19.448  1.00 11.41           N  
ATOM    626  CA  THR A  64      68.235  14.325  19.789  1.00 12.56           C  
ATOM    627  C   THR A  64      67.678  13.554  18.588  1.00 12.07           C  
ATOM    628  O   THR A  64      68.334  13.524  17.554  1.00 13.30           O  
ATOM    629  CB  THR A  64      67.213  15.319  20.247  1.00 13.88           C  
ATOM    630  OG1 THR A  64      66.749  16.074  19.213  1.00 13.17           O  
ATOM    631  CG2 THR A  64      67.700  16.263  21.350  1.00 17.52           C  
ATOM    632  N   ARG A  65      66.474  12.947  18.821  1.00 12.86           N  
ATOM    633  CA  ARG A  65      65.869  12.254  17.649  1.00 12.03           C  
ATOM    634  C   ARG A  65      65.351  13.208  16.583  1.00 11.45           C  
ATOM    635  O   ARG A  65      64.929  12.657  15.598  1.00 13.78           O  
ATOM    636  CB  ARG A  65      64.738  11.402  18.165  1.00 13.68           C  
ATOM    637  CG AARG A  65      64.904  10.162  18.777  0.51  9.46           C  
ATOM    638  CG BARG A  65      65.360  10.456  19.199  0.49 13.13           C  
ATOM    639  CD AARG A  65      63.556   9.655  19.381  0.51  8.40           C  
ATOM    640  CD BARG A  65      64.719   8.978  19.173  0.49 13.16           C  
ATOM    641  NE AARG A  65      62.901   8.912  18.308  0.51  7.46           N  
ATOM    642  NE BARG A  65      63.327   9.045  19.573  0.49 14.70           N  
ATOM    643  CZ AARG A  65      61.611   8.563  18.316  0.51  7.64           C  
ATOM    644  CZ BARG A  65      62.247   8.566  18.960  0.49 15.41           C  
ATOM    645  NH1AARG A  65      60.771   9.031  19.245  0.51  7.18           N  
ATOM    646  NH1BARG A  65      62.312   7.892  17.807  0.49 17.30           N  
ATOM    647  NH2AARG A  65      61.139   7.784  17.320  0.51  7.14           N  
ATOM    648  NH2BARG A  65      61.039   8.761  19.493  0.49 16.19           N  
ATOM    649  N   GLY A  66      65.281  14.509  16.710  1.00 10.65           N  
ATOM    650  CA  GLY A  66      64.862  15.409  15.719  1.00 11.27           C  
ATOM    651  C   GLY A  66      63.343  15.123  15.460  1.00 10.61           C  
ATOM    652  O   GLY A  66      62.588  14.727  16.329  1.00 14.15           O  
ATOM    653  N   THR A  67      62.959  15.568  14.268  1.00 10.79           N  
ATOM    654  CA  THR A  67      61.570  15.660  13.939  1.00 11.32           C  
ATOM    655  C   THR A  67      61.113  14.654  12.882  1.00 10.64           C  
ATOM    656  O   THR A  67      59.944  14.674  12.540  1.00 12.66           O  
ATOM    657  CB  THR A  67      61.315  17.080  13.456  1.00 12.03           C  
ATOM    658  OG1 THR A  67      61.888  17.328  12.195  1.00 13.12           O  
ATOM    659  CG2 THR A  67      61.685  18.197  14.394  1.00 14.14           C  
ATOM    660  N   ARG A  68      61.998  13.764  12.452  1.00 10.25           N  
ATOM    661  CA  ARG A  68      61.719  12.883  11.363  1.00 10.00           C  
ATOM    662  C   ARG A  68      61.490  11.443  11.798  1.00  9.80           C  
ATOM    663  O   ARG A  68      62.238  10.911  12.618  1.00  9.56           O  
ATOM    664  CB  ARG A  68      62.842  12.952  10.321  1.00  9.65           C  
ATOM    665  CG  ARG A  68      63.182  14.384   9.915  1.00 10.82           C  
ATOM    666  CD  ARG A  68      64.384  14.451   9.017  1.00 11.30           C  
ATOM    667  NE  ARG A  68      64.657  15.875   8.741  1.00 12.89           N  
ATOM    668  CZ  ARG A  68      65.756  16.330   8.197  1.00 12.11           C  
ATOM    669  NH1 ARG A  68      66.714  15.542   7.751  1.00 11.75           N  
ATOM    670  NH2 ARG A  68      65.910  17.625   8.076  1.00 16.81           N  
ATOM    671  N   ARG A  69      60.452  10.786  11.300  1.00  8.74           N  
ATOM    672  CA  ARG A  69      60.072   9.487  11.690  1.00  9.00           C  
ATOM    673  C   ARG A  69      59.497   8.718  10.491  1.00  8.30           C  
ATOM    674  O   ARG A  69      58.877   9.295   9.620  1.00  9.38           O  
ATOM    675  CB  ARG A  69      58.992   9.468  12.792  1.00  9.50           C  
ATOM    676  CG  ARG A  69      59.213  10.422  13.946  1.00  9.77           C  
ATOM    677  CD  ARG A  69      60.109   9.763  14.975  1.00  9.37           C  
ATOM    678  NE  ARG A  69      60.308  10.655  16.132  1.00 10.32           N  
ATOM    679  CZ  ARG A  69      61.241  11.590  16.247  1.00 11.53           C  
ATOM    680  NH1 ARG A  69      61.272  12.364  17.325  1.00 13.21           N  
ATOM    681  NH2 ARG A  69      62.169  11.747  15.311  1.00 13.94           N  
ATOM    682  N   ILE A  70      59.541   7.407  10.606  1.00  8.41           N  
ATOM    683  CA  ILE A  70      58.708   6.474   9.828  1.00  7.97           C  
ATOM    684  C   ILE A  70      57.769   5.781  10.791  1.00  7.53           C  
ATOM    685  O   ILE A  70      58.200   5.241  11.800  1.00  7.93           O  
ATOM    686  CB  ILE A  70      59.479   5.497   8.971  1.00  8.34           C  
ATOM    687  CG1 ILE A  70      60.190   6.318   7.835  1.00  9.07           C  
ATOM    688  CG2 ILE A  70      58.570   4.421   8.360  1.00  8.68           C  
ATOM    689  CD1 ILE A  70      61.077   5.518   6.957  1.00 10.06           C  
ATOM    690  N   ILE A  71      56.467   5.814  10.421  1.00  6.58           N  
ATOM    691  CA  ILE A  71      55.455   5.040  11.146  1.00  6.64           C  
ATOM    692  C   ILE A  71      55.090   3.886  10.206  1.00  6.30           C  
ATOM    693  O   ILE A  71      54.654   4.099   9.073  1.00  6.98           O  
ATOM    694  CB  ILE A  71      54.243   5.854  11.494  1.00  7.60           C  
ATOM    695  CG1 ILE A  71      54.528   6.816  12.674  1.00 11.67           C  
ATOM    696  CG2 ILE A  71      53.112   4.972  11.944  1.00  8.88           C  
ATOM    697  CD1 ILE A  71      55.743   7.579  12.839  1.00 12.58           C  
ATOM    698  N   THR A  72      55.264   2.664  10.666  1.00  5.98           N  
ATOM    699  CA  THR A  72      54.801   1.487   9.903  1.00  6.31           C  
ATOM    700  C   THR A  72      53.344   1.269  10.264  1.00  6.12           C  
ATOM    701  O   THR A  72      52.940   1.398  11.412  1.00  6.71           O  
ATOM    702  CB  THR A  72      55.619   0.264  10.222  1.00  6.34           C  
ATOM    703  OG1 THR A  72      55.520  -0.074  11.618  1.00  6.69           O  
ATOM    704  CG2 THR A  72      57.066   0.429   9.888  1.00  6.92           C  
ATOM    705  N   GLY A  73      52.557   0.814   9.245  1.00  6.28           N  
ATOM    706  CA  GLY A  73      51.318   0.149   9.497  1.00  6.41           C  
ATOM    707  C   GLY A  73      51.459  -1.310   9.226  1.00  5.95           C  
ATOM    708  O   GLY A  73      52.351  -1.738   8.476  1.00  6.90           O  
ATOM    709  N   GLU A  74      50.592  -2.150   9.843  1.00  6.88           N  
ATOM    710  CA  GLU A  74      50.739  -3.581   9.691  1.00  6.91           C  
ATOM    711  C   GLU A  74      50.509  -4.062   8.288  1.00  7.30           C  
ATOM    712  O   GLU A  74      50.966  -5.165   7.946  1.00  8.91           O  
ATOM    713  CB  GLU A  74      49.945  -4.317  10.797  1.00 11.55           C  
ATOM    714  CG AGLU A  74      49.747  -5.750  10.730  0.34  9.90           C  
ATOM    715  CG BGLU A  74      50.866  -4.365  12.121  0.66 12.49           C  
ATOM    716  CD AGLU A  74      48.620  -6.054  11.738  0.34 11.85           C  
ATOM    717  CD BGLU A  74      52.280  -4.931  12.046  0.66 13.88           C  
ATOM    718  OE1AGLU A  74      48.834  -5.684  12.900  0.34 13.70           O  
ATOM    719  OE1BGLU A  74      53.268  -4.240  12.025  0.66  8.06           O  
ATOM    720  OE2AGLU A  74      47.515  -6.500  11.371  0.34 17.74           O  
ATOM    721  OE2BGLU A  74      52.424  -6.221  12.037  0.66 16.41           O  
ATOM    722  N   ALA A  75      49.760  -3.377   7.479  1.00  7.12           N  
ATOM    723  CA  ALA A  75      49.495  -3.844   6.136  1.00  6.98           C  
ATOM    724  C   ALA A  75      50.795  -3.836   5.311  1.00  7.16           C  
ATOM    725  O   ALA A  75      51.768  -3.111   5.580  1.00  7.08           O  
ATOM    726  CB  ALA A  75      48.495  -2.934   5.465  1.00  7.60           C  
ATOM    727  N   THR A  76      50.770  -4.656   4.263  1.00  7.60           N  
ATOM    728  CA  THR A  76      51.954  -4.769   3.490  1.00  8.73           C  
ATOM    729  C   THR A  76      52.289  -3.456   2.777  1.00  7.13           C  
ATOM    730  O   THR A  76      51.417  -2.743   2.213  1.00  8.44           O  
ATOM    731  CB  THR A  76      52.013  -6.013   2.593  1.00 10.90           C  
ATOM    732  OG1ATHR A  76      50.962  -5.796   1.736  0.62  6.68           O  
ATOM    733  OG1BTHR A  76      52.498  -5.728   1.255  0.38 16.30           O  
ATOM    734  CG2ATHR A  76      51.863  -7.349   3.395  0.62  9.70           C  
ATOM    735  CG2BTHR A  76      50.694  -6.616   2.414  0.38  5.34           C  
ATOM    736  N   GLN A  77      53.551  -3.069   2.856  1.00  6.84           N  
ATOM    737  CA  GLN A  77      53.986  -1.878   2.139  1.00  8.33           C  
ATOM    738  C   GLN A  77      53.391  -0.596   2.646  1.00  8.15           C  
ATOM    739  O   GLN A  77      53.308   0.374   1.857  1.00 12.10           O  
ATOM    740  CB  GLN A  77      53.783  -2.157   0.616  1.00 10.45           C  
ATOM    741  CG  GLN A  77      54.083  -3.629   0.165  1.00 11.26           C  
ATOM    742  CD  GLN A  77      55.543  -4.011   0.368  1.00  8.40           C  
ATOM    743  OE1 GLN A  77      55.871  -5.091   1.005  1.00 10.81           O  
ATOM    744  NE2 GLN A  77      56.442  -3.239  -0.161  1.00 10.24           N  
ATOM    745  N   GLU A  78      52.896  -0.567   3.898  1.00  5.93           N  
ATOM    746  CA  GLU A  78      52.273   0.590   4.471  1.00  5.56           C  
ATOM    747  C   GLU A  78      53.240   1.291   5.437  1.00  5.60           C  
ATOM    748  O   GLU A  78      53.499   0.799   6.522  1.00  5.74           O  
ATOM    749  CB  GLU A  78      51.000   0.197   5.204  1.00  5.77           C  
ATOM    750  CG  GLU A  78      50.264   1.420   5.772  1.00  6.48           C  
ATOM    751  CD  GLU A  78      49.062   1.098   6.631  1.00  6.47           C  
ATOM    752  OE1 GLU A  78      48.304   2.046   6.995  1.00  7.64           O  
ATOM    753  OE2 GLU A  78      48.878  -0.076   6.938  1.00  7.24           O  
ATOM    754  N   ASP A  79      53.755   2.464   4.996  1.00  5.35           N  
ATOM    755  CA  ASP A  79      54.708   3.204   5.819  1.00  5.60           C  
ATOM    756  C   ASP A  79      54.467   4.660   5.575  1.00  5.81           C  
ATOM    757  O   ASP A  79      54.218   5.062   4.457  1.00  7.53           O  
ATOM    758  CB  ASP A  79      56.149   2.849   5.427  1.00  6.41           C  
ATOM    759  CG  ASP A  79      56.440   1.374   5.489  1.00  6.12           C  
ATOM    760  OD1 ASP A  79      56.230   0.703   4.451  1.00  6.36           O  
ATOM    761  OD2 ASP A  79      56.824   0.900   6.592  1.00  6.82           O  
ATOM    762  N   TYR A  80      54.565   5.455   6.640  1.00  5.57           N  
ATOM    763  CA  TYR A  80      54.331   6.880   6.577  1.00  6.23           C  
ATOM    764  C   TYR A  80      55.549   7.638   7.028  1.00  6.62           C  
ATOM    765  O   TYR A  80      56.161   7.285   8.046  1.00  8.62           O  
ATOM    766  CB  TYR A  80      53.134   7.286   7.522  1.00  7.21           C  
ATOM    767  CG  TYR A  80      51.872   6.555   7.177  1.00  6.87           C  
ATOM    768  CD1 TYR A  80      51.579   5.301   7.743  1.00  6.55           C  
ATOM    769  CD2 TYR A  80      50.947   7.069   6.299  1.00  7.41           C  
ATOM    770  CE1 TYR A  80      50.428   4.612   7.457  1.00  6.80           C  
ATOM    771  CE2 TYR A  80      49.773   6.410   5.987  1.00  9.16           C  
ATOM    772  CZ  TYR A  80      49.551   5.204   6.531  1.00  7.48           C  
ATOM    773  OH  TYR A  80      48.386   4.529   6.170  1.00  8.80           O  
ATOM    774  N   TYR A  81      55.891   8.712   6.353  1.00  6.73           N  
ATOM    775  CA  TYR A  81      56.992   9.599   6.764  1.00  7.44           C  
ATOM    776  C   TYR A  81      56.397  10.872   7.362  1.00  7.45           C  
ATOM    777  O   TYR A  81      55.479  11.488   6.763  1.00  8.84           O  
ATOM    778  CB  TYR A  81      57.803   9.977   5.488  1.00  7.77           C  
ATOM    779  CG  TYR A  81      58.978  10.921   5.842  1.00  7.84           C  
ATOM    780  CD1 TYR A  81      58.899  12.258   5.579  1.00  8.77           C  
ATOM    781  CD2 TYR A  81      60.117  10.421   6.447  1.00  8.65           C  
ATOM    782  CE1 TYR A  81      59.969  13.134   5.892  1.00  9.23           C  
ATOM    783  CE2 TYR A  81      61.166  11.270   6.735  1.00  9.61           C  
ATOM    784  CZ  TYR A  81      61.099  12.614   6.444  1.00  8.89           C  
ATOM    785  OH  TYR A  81      62.176  13.378   6.798  1.00 11.59           O  
ATOM    786  N  ATHR A  82      57.086  11.063   8.673  0.37  4.77           N  
ATOM    787  N  BTHR A  82      56.908  11.418   8.342  0.63  6.46           N  
ATOM    788  CA ATHR A  82      56.897  12.404   9.296  0.37  4.32           C  
ATOM    789  CA BTHR A  82      56.665  12.783   8.807  0.63  5.05           C  
ATOM    790  C  ATHR A  82      58.240  13.110   9.475  0.37  5.50           C  
ATOM    791  C  BTHR A  82      58.023  13.427   8.913  0.63  6.05           C  
ATOM    792  O  ATHR A  82      59.133  12.481  10.035  0.37  5.41           O  
ATOM    793  O  BTHR A  82      58.965  12.860   9.433  0.63  5.75           O  
ATOM    794  CB ATHR A  82      56.059  12.390  10.593  0.37  4.95           C  
ATOM    795  CB BTHR A  82      55.884  12.811  10.139  0.63  6.64           C  
ATOM    796  OG1ATHR A  82      55.929  13.701  11.175  0.37  5.64           O  
ATOM    797  OG1BTHR A  82      55.800  14.150  10.608  0.63  5.90           O  
ATOM    798  CG2ATHR A  82      56.696  11.545  11.676  0.37  6.36           C  
ATOM    799  CG2BTHR A  82      56.613  12.001  11.237  0.63  6.11           C  
ATOM    800  N  AGLY A  83      58.328  14.383   9.075  0.37  5.88           N  
ATOM    801  N  BGLY A  83      58.029  14.690   8.435  0.63  6.08           N  
ATOM    802  CA AGLY A  83      59.515  15.167   9.382  0.37  7.21           C  
ATOM    803  CA BGLY A  83      59.246  15.505   8.633  0.63  5.56           C  
ATOM    804  C  AGLY A  83      59.203  16.247  10.389  0.37  8.35           C  
ATOM    805  C  BGLY A  83      59.033  16.626   9.626  0.63  5.81           C  
ATOM    806  O  AGLY A  83      60.148  16.985  10.659  0.37  9.10           O  
ATOM    807  O  BGLY A  83      59.925  17.448   9.851  0.63  7.38           O  
ATOM    808  N  AASP A  84      57.996  16.281  10.931  0.37  7.09           N  
ATOM    809  N  BASP A  84      57.829  16.717  10.229  0.63  5.61           N  
ATOM    810  CA AASP A  84      57.595  17.397  11.797  0.37  9.51           C  
ATOM    811  CA BASP A  84      57.430  17.830  11.068  0.63  6.61           C  
ATOM    812  C  AASP A  84      57.052  16.880  13.072  0.37 10.09           C  
ATOM    813  C  BASP A  84      56.932  17.355  12.374  0.63  6.24           C  
ATOM    814  O  AASP A  84      56.122  17.512  13.589  0.37 10.26           O  
ATOM    815  O  BASP A  84      55.946  17.923  12.930  0.63  7.30           O  
ATOM    816  CB AASP A  84      56.608  18.319  11.158  0.37 10.73           C  
ATOM    817  CB BASP A  84      56.440  18.680  10.278  0.63  7.07           C  
ATOM    818  CG AASP A  84      55.376  17.573  10.678  0.37 10.12           C  
ATOM    819  CG BASP A  84      55.178  17.930   9.872  0.63  7.48           C  
ATOM    820  OD1AASP A  84      54.684  18.222   9.913  0.37 10.90           O  
ATOM    821  OD1BASP A  84      54.374  18.585   9.130  0.63  8.90           O  
ATOM    822  OD2AASP A  84      55.156  16.377  10.977  0.37  7.58           O  
ATOM    823  OD2BASP A  84      54.990  16.779  10.242  0.63  6.93           O  
ATOM    824  N  AHIS A  85      57.694  15.793  13.441  0.37 10.38           N  
ATOM    825  N  BHIS A  85      57.556  16.357  12.955  0.63  6.84           N  
ATOM    826  CA AHIS A  85      57.403  15.340  14.779  0.37  8.04           C  
ATOM    827  CA BHIS A  85      57.299  15.959  14.300  0.63  7.25           C  
ATOM    828  C  AHIS A  85      55.905  15.196  14.773  0.37  8.34           C  
ATOM    829  C  BHIS A  85      55.808  15.632  14.434  0.63  6.99           C  
ATOM    830  O  AHIS A  85      55.156  15.527  15.765  0.37 11.74           O  
ATOM    831  O  BHIS A  85      55.119  16.125  15.403  0.63  7.28           O  
ATOM    832  CB AHIS A  85      57.754  16.483  15.761  0.37  9.43           C  
ATOM    833  CB BHIS A  85      57.744  17.100  15.266  0.63  7.98           C  
ATOM    834  CG AHIS A  85      57.971  15.746  17.034  0.37 13.32           C  
ATOM    835  CG BHIS A  85      57.991  16.516  16.641  0.63  8.24           C  
ATOM    836  ND1AHIS A  85      57.054  15.655  18.045  0.37 20.81           N  
ATOM    837  ND1BHIS A  85      57.102  16.400  17.664  0.63 10.22           N  
ATOM    838  CD2AHIS A  85      59.023  15.073  17.471  0.37 12.04           C  
ATOM    839  CD2BHIS A  85      59.165  16.171  17.289  0.63 11.86           C  
ATOM    840  CE1AHIS A  85      57.534  15.000  19.083  0.37 18.75           C  
ATOM    841  CE1BHIS A  85      57.643  15.938  18.808  0.63 10.40           C  
ATOM    842  NE2AHIS A  85      58.739  14.606  18.728  0.37 17.63           N  
ATOM    843  NE2BHIS A  85      58.956  15.763  18.569  0.63 12.52           N  
ATOM    844  N  ATYR A  86      55.402  14.223  14.018  0.37  7.01           N  
ATOM    845  N  BTYR A  86      55.316  14.752  13.576  0.63  6.05           N  
ATOM    846  CA  TYR A  86      54.026  13.962  13.756  1.00 10.36           C  
ATOM    847  C   TYR A  86      52.903  14.918  13.382  1.00 10.26           C  
ATOM    848  O   TYR A  86      51.690  14.433  13.582  1.00 12.34           O  
ATOM    849  CB  TYR A  86      53.747  13.290  15.071  1.00 12.11           C  
ATOM    850  CG  TYR A  86      54.832  12.439  15.718  1.00 11.51           C  
ATOM    851  CD1 TYR A  86      55.093  11.145  15.397  1.00  9.64           C  
ATOM    852  CD2 TYR A  86      55.701  13.014  16.780  1.00 12.91           C  
ATOM    853  CE1 TYR A  86      56.046  10.422  15.997  1.00 10.06           C  
ATOM    854  CE2 TYR A  86      56.701  12.367  17.338  1.00 10.64           C  
ATOM    855  CZ  TYR A  86      56.866  11.035  16.965  1.00  9.55           C  
ATOM    856  OH  TYR A  86      57.883  10.377  17.569  1.00 10.93           O  
ATOM    857  N   ALA A  87      53.114  16.053  12.880  1.00 12.39           N  
ATOM    858  CA  ALA A  87      52.020  16.978  12.487  1.00 11.88           C  
ATOM    859  C   ALA A  87      51.364  16.493  11.214  1.00 11.57           C  
ATOM    860  O   ALA A  87      50.159  16.530  11.117  1.00 12.70           O  
ATOM    861  CB  ALA A  87      52.522  18.387  12.309  1.00 14.21           C  
ATOM    862  N   THR A  88      52.175  16.080  10.251  1.00 10.76           N  
ATOM    863  CA  THR A  88      51.702  15.628   8.973  1.00 10.34           C  
ATOM    864  C   THR A  88      52.479  14.350   8.616  1.00  9.10           C  
ATOM    865  O   THR A  88      53.608  14.134   8.999  1.00  9.95           O  
ATOM    866  CB  THR A  88      51.863  16.691   7.867  1.00 11.25           C  
ATOM    867  OG1 THR A  88      53.229  16.980   7.608  1.00 12.97           O  
ATOM    868  CG2 THR A  88      51.138  18.013   8.217  1.00 12.51           C  
ATOM    869  N   PHE A  89      51.846  13.575   7.748  1.00  8.52           N  
ATOM    870  CA  PHE A  89      52.414  12.316   7.226  1.00  8.28           C  
ATOM    871  C   PHE A  89      52.121  12.191   5.750  1.00  8.90           C  
ATOM    872  O   PHE A  89      51.053  12.558   5.309  1.00 10.90           O  
ATOM    873  CB  PHE A  89      51.785  11.119   7.926  1.00  8.92           C  
ATOM    874  CG  PHE A  89      52.081  11.018   9.403  1.00  9.10           C  
ATOM    875  CD1 PHE A  89      51.180  11.632  10.287  1.00 12.97           C  
ATOM    876  CD2 PHE A  89      53.143  10.297   9.948  1.00 11.32           C  
ATOM    877  CE1 PHE A  89      51.339  11.553  11.618  1.00 15.99           C  
ATOM    878  CE2 PHE A  89      53.318  10.208  11.366  1.00 14.69           C  
ATOM    879  CZ  PHE A  89      52.367  10.834  12.131  1.00 16.27           C  
ATOM    880  N   SER A  90      53.045  11.522   5.058  1.00  8.59           N  
ATOM    881  CA  SER A  90      52.845  11.071   3.680  1.00  8.67           C  
ATOM    882  C   SER A  90      53.095   9.594   3.604  1.00  8.05           C  
ATOM    883  O   SER A  90      54.002   9.070   4.261  1.00  8.64           O  
ATOM    884  CB  SER A  90      53.708  11.835   2.730  1.00 10.89           C  
ATOM    885  OG  SER A  90      53.446  13.213   2.834  1.00 17.59           O  
ATOM    886  N   LEU A  91      52.332   8.892   2.778  1.00  7.66           N  
ATOM    887  CA  LEU A  91      52.577   7.474   2.555  1.00  6.76           C  
ATOM    888  C   LEU A  91      53.821   7.315   1.677  1.00  7.17           C  
ATOM    889  O   LEU A  91      53.940   7.958   0.642  1.00 12.00           O  
ATOM    890  CB  LEU A  91      51.365   6.919   1.780  1.00  9.17           C  
ATOM    891  CG ALEU A  91      50.246   6.310   2.591  0.50  8.34           C  
ATOM    892  CG BLEU A  91      51.171   5.479   1.700  0.50  7.90           C  
ATOM    893  CD1ALEU A  91      49.082   6.001   1.657  0.50 13.78           C  
ATOM    894  CD1BLEU A  91      51.204   4.688   3.002  0.50 15.27           C  
ATOM    895  CD2ALEU A  91      50.661   4.995   3.263  0.50  7.81           C  
ATOM    896  CD2BLEU A  91      49.747   5.255   1.118  0.50 19.73           C  
ATOM    897  N   ILE A  92      54.730   6.441   2.064  1.00  5.97           N  
ATOM    898  CA  ILE A  92      56.005   6.248   1.347  1.00  5.92           C  
ATOM    899  C   ILE A  92      55.825   5.184   0.295  1.00  5.78           C  
ATOM    900  O   ILE A  92      55.358   4.050   0.575  1.00  6.32           O  
ATOM    901  CB  ILE A  92      57.089   5.792   2.335  1.00  6.07           C  
ATOM    902  CG1 ILE A  92      57.267   6.785   3.496  1.00  6.95           C  
ATOM    903  CG2 ILE A  92      58.408   5.585   1.589  1.00  7.46           C  
ATOM    904  CD1 ILE A  92      58.220   6.314   4.559  1.00  8.20           C  
ATOM    905  N   ASP A  93      56.236   5.488  -0.933  1.00  5.36           N  
ATOM    906  CA  ASP A  93      56.226   4.576  -2.052  1.00  4.97           C  
ATOM    907  C   ASP A  93      57.662   4.086  -2.304  1.00  4.78           C  
ATOM    908  O   ASP A  93      58.497   4.843  -2.823  1.00  5.24           O  
ATOM    909  CB  ASP A  93      55.636   5.220  -3.281  1.00  5.43           C  
ATOM    910  CG  ASP A  93      55.469   4.318  -4.442  1.00  5.81           C  
ATOM    911  OD1 ASP A  93      54.741   4.664  -5.397  1.00  7.43           O  
ATOM    912  OD2 ASP A  93      56.055   3.194  -4.418  1.00  6.60           O  
ATOM    913  N   GLN A  94      57.957   2.853  -1.886  1.00  5.05           N  
ATOM    914  CA  GLN A  94      59.288   2.295  -2.033  1.00  4.93           C  
ATOM    915  C   GLN A  94      59.601   1.899  -3.466  1.00  4.98           C  
ATOM    916  O   GLN A  94      60.719   1.431  -3.744  1.00  5.73           O  
ATOM    917  CB  GLN A  94      59.479   1.094  -1.111  1.00  5.18           C  
ATOM    918  CG  GLN A  94      59.475   1.497   0.354  1.00  5.83           C  
ATOM    919  CD  GLN A  94      59.604   0.297   1.283  1.00  6.28           C  
ATOM    920  OE1 GLN A  94      58.553   0.025   2.027  1.00  8.95           O  
ATOM    921  NE2 GLN A  94      60.651  -0.361   1.271  1.00  5.90           N  
ATOM    922  N   THR A  95      58.635   2.016  -4.381  1.00  5.01           N  
ATOM    923  CA  THR A  95      58.852   1.649  -5.783  1.00  5.41           C  
ATOM    924  C   THR A  95      59.470   2.763  -6.579  1.00  5.82           C  
ATOM    925  O   THR A  95      59.762   2.553  -7.767  1.00  7.44           O  
ATOM    926  CB  THR A  95      57.547   1.146  -6.461  1.00  6.44           C  
ATOM    927  OG1 THR A  95      56.734   2.265  -6.787  1.00  7.80           O  
ATOM    928  CG2 THR A  95      56.852   0.118  -5.653  1.00  8.05           C  
ATOM    929  N   CYS A  96      59.653   3.948  -6.036  1.00  5.69           N  
ATOM    930  CA  CYS A  96      60.155   5.090  -6.799  1.00  6.36           C  
ATOM    931  C   CYS A  96      61.043   5.991  -5.994  1.00  6.53           C  
ATOM    932  O   CYS A  96      61.294   5.759  -4.788  1.00  7.05           O  
ATOM    933  CB  CYS A  96      58.946   5.828  -7.434  1.00  6.94           C  
ATOM    934  SG  CYS A  96      57.759   6.484  -6.262  1.00  6.82           S  
ATOM    935  OXT CYS A  96      61.512   6.964  -6.627  1.00  9.00           O  
TER     936      CYS A  96                                                      
