# Supplementary material for: Comparative Performance of High-Throughput Methods for Protein pKa Predictions
Source: J Chem Inf Model. 2023 Aug 8;63(16):5169–81. doi: 10.1021/acs.jcim.3c00165 (PMC10466379; doi:10.1021/acs.jcim.3c00165)
Supplement: Supplementary file 3 — ci3c00165_si_003.zip [file ci3c00165_si_003.zip › curated_pdbs/1jas_curated_8.pdb]

MODEL        8                                                                  
ATOM      1  N   MET A   1     -29.799  -2.173   8.589  1.00  0.00           N  
ATOM      2  CA  MET A   1     -29.310  -0.791   8.688  1.00  0.00           C  
ATOM      3  C   MET A   1     -28.282  -0.625   7.578  1.00  0.00           C  
ATOM      4  O   MET A   1     -27.363  -1.439   7.484  1.00  0.00           O  
ATOM      5  CB  MET A   1     -28.750  -0.534  10.096  1.00  0.00           C  
ATOM      6  CG  MET A   1     -28.550   0.946  10.433  1.00  0.00           C  
ATOM      7  SD  MET A   1     -27.160   1.737   9.593  1.00  0.00           S  
ATOM      8  CE  MET A   1     -27.063   3.286  10.529  1.00  0.00           C  
ATOM      9  H1  MET A   1     -29.090  -2.876   8.636  1.00  0.00           H  
ATOM     10  HA  MET A   1     -30.140  -0.106   8.507  1.00  0.00           H  
ATOM     11  HB2 MET A   1     -29.456  -0.936  10.823  1.00  0.00           H  
ATOM     12  HB3 MET A   1     -27.805  -1.062  10.215  1.00  0.00           H  
ATOM     13  HG2 MET A   1     -29.465   1.497  10.212  1.00  0.00           H  
ATOM     14  HG3 MET A   1     -28.368   1.020  11.505  1.00  0.00           H  
ATOM     15  HE1 MET A   1     -26.900   3.073  11.586  1.00  0.00           H  
ATOM     16  HE2 MET A   1     -26.232   3.884  10.153  1.00  0.00           H  
ATOM     17  HE3 MET A   1     -27.992   3.846  10.416  1.00  0.00           H  
ATOM     18  N   SER A   2     -28.493   0.335   6.683  1.00  0.00           N  
ATOM     19  CA  SER A   2     -27.659   0.589   5.519  1.00  0.00           C  
ATOM     20  C   SER A   2     -26.678   1.699   5.891  1.00  0.00           C  
ATOM     21  O   SER A   2     -27.120   2.748   6.370  1.00  0.00           O  
ATOM     22  CB  SER A   2     -28.555   1.032   4.354  1.00  0.00           C  
ATOM     23  OG  SER A   2     -29.638   0.133   4.152  1.00  0.00           O  
ATOM     24  H   SER A   2     -29.229   1.018   6.833  1.00  0.00           H  
ATOM     25  HA  SER A   2     -27.119  -0.314   5.233  1.00  0.00           H  
ATOM     26  HB2 SER A   2     -28.963   2.020   4.570  1.00  0.00           H  
ATOM     27  HB3 SER A   2     -27.958   1.097   3.443  1.00  0.00           H  
ATOM     28  HG  SER A   2     -30.233   0.569   3.511  1.00  0.00           H  
ATOM     29  N   THR A   3     -25.380   1.482   5.689  1.00  0.00           N  
ATOM     30  CA  THR A   3     -24.354   2.510   5.831  1.00  0.00           C  
ATOM     31  C   THR A   3     -23.679   2.705   4.467  1.00  0.00           C  
ATOM     32  O   THR A   3     -23.346   1.707   3.816  1.00  0.00           O  
ATOM     33  CB  THR A   3     -23.400   2.110   6.963  1.00  0.00           C  
ATOM     34  OG1 THR A   3     -24.149   2.131   8.153  1.00  0.00           O  
ATOM     35  CG2 THR A   3     -22.190   3.027   7.163  1.00  0.00           C  
ATOM     36  H   THR A   3     -25.071   0.606   5.297  1.00  0.00           H  
ATOM     37  HA  THR A   3     -24.839   3.439   6.130  1.00  0.00           H  
ATOM     38  HB  THR A   3     -23.040   1.099   6.778  1.00  0.00           H  
ATOM     39  HG1 THR A   3     -23.959   1.305   8.639  1.00  0.00           H  
ATOM     40 HG21 THR A   3     -21.602   3.098   6.251  1.00  0.00           H  
ATOM     41 HG22 THR A   3     -22.517   4.021   7.469  1.00  0.00           H  
ATOM     42 HG23 THR A   3     -21.557   2.621   7.952  1.00  0.00           H  
ATOM     43  N   PRO A   4     -23.441   3.954   4.031  1.00  0.00           N  
ATOM     44  CA  PRO A   4     -22.952   4.265   2.696  1.00  0.00           C  
ATOM     45  C   PRO A   4     -21.595   3.629   2.416  1.00  0.00           C  
ATOM     46  O   PRO A   4     -21.465   2.949   1.401  1.00  0.00           O  
ATOM     47  CB  PRO A   4     -22.912   5.790   2.597  1.00  0.00           C  
ATOM     48  CG  PRO A   4     -22.944   6.272   4.040  1.00  0.00           C  
ATOM     49  CD  PRO A   4     -23.722   5.180   4.754  1.00  0.00           C  
ATOM     50  HA  PRO A   4     -23.666   3.886   1.962  1.00  0.00           H  
ATOM     51  HB2 PRO A   4     -22.004   6.135   2.104  1.00  0.00           H  
ATOM     52  HB3 PRO A   4     -23.801   6.145   2.074  1.00  0.00           H  
ATOM     53  HG2 PRO A   4     -21.930   6.315   4.436  1.00  0.00           H  
ATOM     54  HG3 PRO A   4     -23.441   7.234   4.132  1.00  0.00           H  
ATOM     55  HD2 PRO A   4     -23.399   5.112   5.789  1.00  0.00           H  
ATOM     56  HD3 PRO A   4     -24.789   5.396   4.702  1.00  0.00           H  
ATOM     57  N   ALA A   5     -20.601   3.801   3.300  1.00  0.00           N  
ATOM     58  CA  ALA A   5     -19.290   3.193   3.098  1.00  0.00           C  
ATOM     59  C   ALA A   5     -19.408   1.688   2.938  1.00  0.00           C  
ATOM     60  O   ALA A   5     -18.856   1.161   1.984  1.00  0.00           O  
ATOM     61  CB  ALA A   5     -18.333   3.498   4.241  1.00  0.00           C  
ATOM     62  H   ALA A   5     -20.723   4.438   4.076  1.00  0.00           H  
ATOM     63  HA  ALA A   5     -18.862   3.598   2.181  1.00  0.00           H  
ATOM     64  HB1 ALA A   5     -17.383   2.991   4.065  1.00  0.00           H  
ATOM     65  HB2 ALA A   5     -18.144   4.567   4.276  1.00  0.00           H  
ATOM     66  HB3 ALA A   5     -18.756   3.131   5.174  1.00  0.00           H  
ATOM     67  N   ARG A   6     -20.143   0.989   3.814  1.00  0.00           N  
ATOM     68  CA  ARG A   6     -20.333  -0.457   3.670  1.00  0.00           C  
ATOM     69  C   ARG A   6     -20.886  -0.774   2.286  1.00  0.00           C  
ATOM     70  O   ARG A   6     -20.321  -1.599   1.574  1.00  0.00           O  
ATOM     71  CB  ARG A   6     -21.245  -1.040   4.761  1.00  0.00           C  
ATOM     72  CG  ARG A   6     -20.646  -0.944   6.174  1.00  0.00           C  
ATOM     73  CD  ARG A   6     -21.361  -1.894   7.144  1.00  0.00           C  
ATOM     74  NE  ARG A   6     -21.065  -3.306   6.843  1.00  0.00           N  
ATOM     75  CZ  ARG A   6     -21.310  -4.379   7.605  1.00  0.00           C  
ATOM     76  NH1 ARG A   6     -22.072  -4.297   8.691  1.00  0.00           N  
ATOM     77  NH2 ARG A   6     -20.766  -5.532   7.234  1.00  0.00           N  
ATOM     78  H   ARG A   6     -20.601   1.488   4.561  1.00  0.00           H  
ATOM     79  HA  ARG A   6     -19.357  -0.941   3.737  1.00  0.00           H  
ATOM     80  HB2 ARG A   6     -22.215  -0.542   4.748  1.00  0.00           H  
ATOM     81  HB3 ARG A   6     -21.408  -2.089   4.514  1.00  0.00           H  
ATOM     82  HG2 ARG A   6     -19.584  -1.190   6.149  1.00  0.00           H  
ATOM     83  HG3 ARG A   6     -20.749   0.080   6.537  1.00  0.00           H  
ATOM     84  HD2 ARG A   6     -21.019  -1.671   8.153  1.00  0.00           H  
ATOM     85  HD3 ARG A   6     -22.434  -1.720   7.087  1.00  0.00           H  
ATOM     86  HE  ARG A   6     -20.577  -3.485   5.966  1.00  0.00           H  
ATOM     87 HH11 ARG A   6     -22.546  -3.424   8.904  1.00  0.00           H  
ATOM     88 HH12 ARG A   6     -22.388  -5.108   9.211  1.00  0.00           H  
ATOM     89 HH21 ARG A   6     -20.266  -5.563   6.350  1.00  0.00           H  
ATOM     90 HH22 ARG A   6     -20.767  -6.393   7.781  1.00  0.00           H  
ATOM     91  N   ARG A   7     -21.961  -0.100   1.872  1.00  0.00           N  
ATOM     92  CA  ARG A   7     -22.561  -0.320   0.560  1.00  0.00           C  
ATOM     93  C   ARG A   7     -21.545  -0.102  -0.564  1.00  0.00           C  
ATOM     94  O   ARG A   7     -21.540  -0.866  -1.532  1.00  0.00           O  
ATOM     95  CB  ARG A   7     -23.802   0.576   0.421  1.00  0.00           C  
ATOM     96  CG  ARG A   7     -24.576   0.243  -0.858  1.00  0.00           C  
ATOM     97  CD  ARG A   7     -25.980   0.851  -0.829  1.00  0.00           C  
ATOM     98  NE  ARG A   7     -26.806   0.415  -1.965  1.00  0.00           N  
ATOM     99  CZ  ARG A   7     -27.369  -0.789  -2.128  1.00  0.00           C  
ATOM    100  NH1 ARG A   7     -27.075  -1.803  -1.318  1.00  0.00           N  
ATOM    101  NH2 ARG A   7     -28.239  -0.979  -3.112  1.00  0.00           N  
ATOM    102  H   ARG A   7     -22.365   0.602   2.484  1.00  0.00           H  
ATOM    103  HA  ARG A   7     -22.875  -1.366   0.518  1.00  0.00           H  
ATOM    104  HB2 ARG A   7     -24.451   0.403   1.281  1.00  0.00           H  
ATOM    105  HB3 ARG A   7     -23.517   1.628   0.408  1.00  0.00           H  
ATOM    106  HG2 ARG A   7     -24.036   0.625  -1.725  1.00  0.00           H  
ATOM    107  HG3 ARG A   7     -24.655  -0.839  -0.934  1.00  0.00           H  
ATOM    108  HD2 ARG A   7     -26.482   0.573   0.099  1.00  0.00           H  
ATOM    109  HD3 ARG A   7     -25.891   1.937  -0.859  1.00  0.00           H  
ATOM    110  HE  ARG A   7     -26.980   1.147  -2.656  1.00  0.00           H  
ATOM    111 HH11 ARG A   7     -26.314  -1.742  -0.654  1.00  0.00           H  
ATOM    112 HH12 ARG A   7     -27.501  -2.725  -1.380  1.00  0.00           H  
ATOM    113 HH21 ARG A   7     -28.481  -0.219  -3.746  1.00  0.00           H  
ATOM    114 HH22 ARG A   7     -28.550  -1.905  -3.380  1.00  0.00           H  
ATOM    115  N   ARG A   8     -20.704   0.927  -0.465  1.00  0.00           N  
ATOM    116  CA  ARG A   8     -19.657   1.221  -1.439  1.00  0.00           C  
ATOM    117  C   ARG A   8     -18.595   0.121  -1.437  1.00  0.00           C  
ATOM    118  O   ARG A   8     -18.319  -0.455  -2.485  1.00  0.00           O  
ATOM    119  CB  ARG A   8     -19.071   2.625  -1.182  1.00  0.00           C  
ATOM    120  CG  ARG A   8     -19.724   3.676  -2.100  1.00  0.00           C  
ATOM    121  CD  ARG A   8     -21.174   4.030  -1.752  1.00  0.00           C  
ATOM    122  NE  ARG A   8     -21.293   5.274  -0.969  1.00  0.00           N  
ATOM    123  CZ  ARG A   8     -22.410   6.003  -0.862  1.00  0.00           C  
ATOM    124  NH1 ARG A   8     -23.556   5.558  -1.360  1.00  0.00           N  
ATOM    125  NH2 ARG A   8     -22.385   7.185  -0.261  1.00  0.00           N  
ATOM    126  H   ARG A   8     -20.784   1.535   0.346  1.00  0.00           H  
ATOM    127  HA  ARG A   8     -20.100   1.215  -2.432  1.00  0.00           H  
ATOM    128  HB2 ARG A   8     -19.178   2.918  -0.138  1.00  0.00           H  
ATOM    129  HB3 ARG A   8     -18.006   2.602  -1.403  1.00  0.00           H  
ATOM    130  HG2 ARG A   8     -19.132   4.586  -2.099  1.00  0.00           H  
ATOM    131  HG3 ARG A   8     -19.704   3.298  -3.123  1.00  0.00           H  
ATOM    132  HD2 ARG A   8     -21.694   4.168  -2.697  1.00  0.00           H  
ATOM    133  HD3 ARG A   8     -21.658   3.214  -1.220  1.00  0.00           H  
ATOM    134  HE  ARG A   8     -20.439   5.646  -0.560  1.00  0.00           H  
ATOM    135 HH11 ARG A   8     -23.501   4.846  -2.080  1.00  0.00           H  
ATOM    136 HH12 ARG A   8     -24.334   6.197  -1.474  1.00  0.00           H  
ATOM    137 HH21 ARG A   8     -21.514   7.519   0.152  1.00  0.00           H  
ATOM    138 HH22 ARG A   8     -23.173   7.814  -0.250  1.00  0.00           H  
ATOM    139  N   LEU A   9     -18.057  -0.226  -0.268  1.00  0.00           N  
ATOM    140  CA  LEU A   9     -17.046  -1.265  -0.084  1.00  0.00           C  
ATOM    141  C   LEU A   9     -17.528  -2.587  -0.694  1.00  0.00           C  
ATOM    142  O   LEU A   9     -16.758  -3.283  -1.347  1.00  0.00           O  
ATOM    143  CB  LEU A   9     -16.681  -1.411   1.415  1.00  0.00           C  
ATOM    144  CG  LEU A   9     -15.937  -0.194   2.008  1.00  0.00           C  
ATOM    145  CD1 LEU A   9     -16.060  -0.200   3.532  1.00  0.00           C  
ATOM    146  CD2 LEU A   9     -14.455  -0.140   1.650  1.00  0.00           C  
ATOM    147  H   LEU A   9     -18.339   0.292   0.553  1.00  0.00           H  
ATOM    148  HA  LEU A   9     -16.152  -0.962  -0.628  1.00  0.00           H  
ATOM    149  HB2 LEU A   9     -17.590  -1.559   2.005  1.00  0.00           H  
ATOM    150  HB3 LEU A   9     -16.058  -2.298   1.539  1.00  0.00           H  
ATOM    151  HG  LEU A   9     -16.401   0.719   1.649  1.00  0.00           H  
ATOM    152 HD11 LEU A   9     -15.603  -1.100   3.943  1.00  0.00           H  
ATOM    153 HD12 LEU A   9     -15.546   0.674   3.936  1.00  0.00           H  
ATOM    154 HD13 LEU A   9     -17.108  -0.154   3.816  1.00  0.00           H  
ATOM    155 HD21 LEU A   9     -14.338  -0.044   0.577  1.00  0.00           H  
ATOM    156 HD22 LEU A   9     -13.994   0.739   2.104  1.00  0.00           H  
ATOM    157 HD23 LEU A   9     -13.932  -1.028   1.994  1.00  0.00           H  
ATOM    158  N   MET A  10     -18.810  -2.937  -0.538  1.00  0.00           N  
ATOM    159  CA  MET A  10     -19.373  -4.157  -1.121  1.00  0.00           C  
ATOM    160  C   MET A  10     -19.375  -4.133  -2.654  1.00  0.00           C  
ATOM    161  O   MET A  10     -18.963  -5.112  -3.276  1.00  0.00           O  
ATOM    162  CB  MET A  10     -20.789  -4.416  -0.584  1.00  0.00           C  
ATOM    163  CG  MET A  10     -20.867  -4.690   0.927  1.00  0.00           C  
ATOM    164  SD  MET A  10     -20.379  -6.337   1.512  1.00  0.00           S  
ATOM    165  CE  MET A  10     -18.572  -6.198   1.477  1.00  0.00           C  
ATOM    166  H   MET A  10     -19.395  -2.356   0.050  1.00  0.00           H  
ATOM    167  HA  MET A  10     -18.737  -4.990  -0.840  1.00  0.00           H  
ATOM    168  HB2 MET A  10     -21.408  -3.545  -0.806  1.00  0.00           H  
ATOM    169  HB3 MET A  10     -21.219  -5.271  -1.110  1.00  0.00           H  
ATOM    170  HG2 MET A  10     -20.272  -3.963   1.476  1.00  0.00           H  
ATOM    171  HG3 MET A  10     -21.907  -4.542   1.212  1.00  0.00           H  
ATOM    172  HE1 MET A  10     -18.192  -6.436   0.483  1.00  0.00           H  
ATOM    173  HE2 MET A  10     -18.262  -5.193   1.762  1.00  0.00           H  
ATOM    174  HE3 MET A  10     -18.148  -6.911   2.178  1.00  0.00           H  
ATOM    175  N   ARG A  11     -19.857  -3.053  -3.285  1.00  0.00           N  
ATOM    176  CA  ARG A  11     -19.873  -2.989  -4.754  1.00  0.00           C  
ATOM    177  C   ARG A  11     -18.465  -2.947  -5.335  1.00  0.00           C  
ATOM    178  O   ARG A  11     -18.226  -3.581  -6.359  1.00  0.00           O  
ATOM    179  CB  ARG A  11     -20.786  -1.876  -5.308  1.00  0.00           C  
ATOM    180  CG  ARG A  11     -20.564  -0.443  -4.818  1.00  0.00           C  
ATOM    181  CD  ARG A  11     -19.429   0.310  -5.528  1.00  0.00           C  
ATOM    182  NE  ARG A  11     -19.949   1.219  -6.557  1.00  0.00           N  
ATOM    183  CZ  ARG A  11     -19.309   2.301  -7.020  1.00  0.00           C  
ATOM    184  NH1 ARG A  11     -18.061   2.572  -6.647  1.00  0.00           N  
ATOM    185  NH2 ARG A  11     -19.949   3.127  -7.842  1.00  0.00           N  
ATOM    186  H   ARG A  11     -20.156  -2.260  -2.734  1.00  0.00           H  
ATOM    187  HA  ARG A  11     -20.289  -3.931  -5.109  1.00  0.00           H  
ATOM    188  HB2 ARG A  11     -20.713  -1.875  -6.393  1.00  0.00           H  
ATOM    189  HB3 ARG A  11     -21.809  -2.151  -5.059  1.00  0.00           H  
ATOM    190  HG2 ARG A  11     -21.491   0.116  -4.949  1.00  0.00           H  
ATOM    191  HG3 ARG A  11     -20.375  -0.473  -3.756  1.00  0.00           H  
ATOM    192  HD2 ARG A  11     -18.882   0.890  -4.784  1.00  0.00           H  
ATOM    193  HD3 ARG A  11     -18.736  -0.385  -6.000  1.00  0.00           H  
ATOM    194  HE  ARG A  11     -20.821   0.941  -6.988  1.00  0.00           H  
ATOM    195 HH11 ARG A  11     -17.513   1.872  -6.129  1.00  0.00           H  
ATOM    196 HH12 ARG A  11     -17.543   3.388  -6.960  1.00  0.00           H  
ATOM    197 HH21 ARG A  11     -20.913   2.988  -8.121  1.00  0.00           H  
ATOM    198 HH22 ARG A  11     -19.455   3.925  -8.231  1.00  0.00           H  
ATOM    199  N   ASP A  12     -17.549  -2.247  -4.672  1.00  0.00           N  
ATOM    200  CA  ASP A  12     -16.154  -2.125  -5.079  1.00  0.00           C  
ATOM    201  C   ASP A  12     -15.508  -3.496  -5.026  1.00  0.00           C  
ATOM    202  O   ASP A  12     -14.949  -3.961  -6.011  1.00  0.00           O  
ATOM    203  CB  ASP A  12     -15.423  -1.161  -4.140  1.00  0.00           C  
ATOM    204  CG  ASP A  12     -15.694   0.315  -4.447  1.00  0.00           C  
ATOM    205  OD1 ASP A  12     -16.286   0.676  -5.492  1.00  0.00           O  
ATOM    206  OD2 ASP A  12     -15.378   1.167  -3.584  1.00  0.00           O  
ATOM    207  H   ASP A  12     -17.812  -1.733  -3.841  1.00  0.00           H  
ATOM    208  HA  ASP A  12     -16.087  -1.754  -6.103  1.00  0.00           H  
ATOM    209  HB2 ASP A  12     -15.749  -1.365  -3.120  1.00  0.00           H  
ATOM    210  HB3 ASP A  12     -14.349  -1.368  -4.177  1.00  0.00           H  
ATOM    211  N   PHE A  13     -15.660  -4.195  -3.901  1.00  0.00           N  
ATOM    212  CA  PHE A  13     -15.201  -5.561  -3.724  1.00  0.00           C  
ATOM    213  C   PHE A  13     -15.668  -6.470  -4.852  1.00  0.00           C  
ATOM    214  O   PHE A  13     -14.870  -7.175  -5.469  1.00  0.00           O  
ATOM    215  CB  PHE A  13     -15.712  -6.071  -2.375  1.00  0.00           C  
ATOM    216  CG  PHE A  13     -15.364  -7.509  -2.125  1.00  0.00           C  
ATOM    217  CD1 PHE A  13     -14.025  -7.869  -1.922  1.00  0.00           C  
ATOM    218  CD2 PHE A  13     -16.364  -8.492  -2.168  1.00  0.00           C  
ATOM    219  CE1 PHE A  13     -13.682  -9.207  -1.726  1.00  0.00           C  
ATOM    220  CE2 PHE A  13     -16.023  -9.836  -1.958  1.00  0.00           C  
ATOM    221  CZ  PHE A  13     -14.681 -10.198  -1.726  1.00  0.00           C  
ATOM    222  H   PHE A  13     -16.102  -3.738  -3.110  1.00  0.00           H  
ATOM    223  HA  PHE A  13     -14.114  -5.569  -3.744  1.00  0.00           H  
ATOM    224  HB2 PHE A  13     -15.293  -5.474  -1.574  1.00  0.00           H  
ATOM    225  HB3 PHE A  13     -16.793  -5.959  -2.326  1.00  0.00           H  
ATOM    226  HD1 PHE A  13     -13.241  -7.130  -1.932  1.00  0.00           H  
ATOM    227  HD2 PHE A  13     -17.392  -8.225  -2.372  1.00  0.00           H  
ATOM    228  HE1 PHE A  13     -12.633  -9.420  -1.592  1.00  0.00           H  
ATOM    229  HE2 PHE A  13     -16.805 -10.578  -2.021  1.00  0.00           H  
ATOM    230  HZ  PHE A  13     -14.410 -11.236  -1.578  1.00  0.00           H  
ATOM    231  N   LYS A  14     -16.969  -6.459  -5.130  1.00  0.00           N  
ATOM    232  CA  LYS A  14     -17.538  -7.256  -6.202  1.00  0.00           C  
ATOM    233  C   LYS A  14     -16.983  -6.866  -7.571  1.00  0.00           C  
ATOM    234  O   LYS A  14     -16.981  -7.721  -8.451  1.00  0.00           O  
ATOM    235  CB  LYS A  14     -19.063  -7.158  -6.140  1.00  0.00           C  
ATOM    236  CG  LYS A  14     -19.656  -8.182  -5.152  1.00  0.00           C  
ATOM    237  CD  LYS A  14     -19.787  -9.614  -5.693  1.00  0.00           C  
ATOM    238  CE  LYS A  14     -20.504  -9.654  -7.050  1.00  0.00           C  
ATOM    239  NZ  LYS A  14     -21.000 -10.999  -7.383  1.00  0.00           N  
ATOM    240  H   LYS A  14     -17.571  -5.846  -4.589  1.00  0.00           H  
ATOM    241  HA  LYS A  14     -17.236  -8.293  -6.043  1.00  0.00           H  
ATOM    242  HB2 LYS A  14     -19.350  -6.151  -5.830  1.00  0.00           H  
ATOM    243  HB3 LYS A  14     -19.477  -7.303  -7.135  1.00  0.00           H  
ATOM    244  HG2 LYS A  14     -19.058  -8.219  -4.232  1.00  0.00           H  
ATOM    245  HG3 LYS A  14     -20.656  -7.841  -4.899  1.00  0.00           H  
ATOM    246  HD2 LYS A  14     -18.795 -10.059  -5.798  1.00  0.00           H  
ATOM    247  HD3 LYS A  14     -20.348 -10.200  -4.963  1.00  0.00           H  
ATOM    248  HE2 LYS A  14     -21.342  -8.955  -7.051  1.00  0.00           H  
ATOM    249  HE3 LYS A  14     -19.792  -9.347  -7.820  1.00  0.00           H  
ATOM    250  HZ1 LYS A  14     -21.947 -11.138  -7.047  1.00  0.00           H  
ATOM    251  HZ2 LYS A  14     -21.005 -11.127  -8.391  1.00  0.00           H  
ATOM    252  HZ3 LYS A  14     -20.408 -11.715  -6.975  1.00  0.00           H  
ATOM    253  N   ARG A  15     -16.575  -5.618  -7.813  1.00  0.00           N  
ATOM    254  CA  ARG A  15     -15.929  -5.239  -9.070  1.00  0.00           C  
ATOM    255  C   ARG A  15     -14.497  -5.754  -9.095  1.00  0.00           C  
ATOM    256  O   ARG A  15     -14.159  -6.482 -10.022  1.00  0.00           O  
ATOM    257  CB  ARG A  15     -16.009  -3.721  -9.285  1.00  0.00           C  
ATOM    258  CG  ARG A  15     -17.434  -3.271  -9.651  1.00  0.00           C  
ATOM    259  CD  ARG A  15     -17.710  -3.287 -11.161  1.00  0.00           C  
ATOM    260  NE  ARG A  15     -17.801  -4.637 -11.757  1.00  0.00           N  
ATOM    261  CZ  ARG A  15     -17.429  -4.951 -13.011  1.00  0.00           C  
ATOM    262  NH1 ARG A  15     -17.029  -4.011 -13.854  1.00  0.00           N  
ATOM    263  NH2 ARG A  15     -17.445  -6.205 -13.446  1.00  0.00           N  
ATOM    264  H   ARG A  15     -16.590  -4.931  -7.066  1.00  0.00           H  
ATOM    265  HA  ARG A  15     -16.435  -5.737  -9.893  1.00  0.00           H  
ATOM    266  HB2 ARG A  15     -15.696  -3.208  -8.376  1.00  0.00           H  
ATOM    267  HB3 ARG A  15     -15.322  -3.426 -10.080  1.00  0.00           H  
ATOM    268  HG2 ARG A  15     -18.176  -3.873  -9.127  1.00  0.00           H  
ATOM    269  HG3 ARG A  15     -17.549  -2.240  -9.316  1.00  0.00           H  
ATOM    270  HD2 ARG A  15     -18.646  -2.764 -11.347  1.00  0.00           H  
ATOM    271  HD3 ARG A  15     -16.907  -2.727 -11.638  1.00  0.00           H  
ATOM    272  HE  ARG A  15     -18.183  -5.374 -11.170  1.00  0.00           H  
ATOM    273 HH11 ARG A  15     -17.073  -3.014 -13.632  1.00  0.00           H  
ATOM    274 HH12 ARG A  15     -16.646  -4.252 -14.761  1.00  0.00           H  
ATOM    275 HH21 ARG A  15     -17.793  -6.990 -12.888  1.00  0.00           H  
ATOM    276 HH22 ARG A  15     -17.146  -6.439 -14.385  1.00  0.00           H  
ATOM    277  N   LEU A  16     -13.693  -5.446  -8.075  1.00  0.00           N  
ATOM    278  CA  LEU A  16     -12.315  -5.916  -7.907  1.00  0.00           C  
ATOM    279  C   LEU A  16     -12.212  -7.426  -8.127  1.00  0.00           C  
ATOM    280  O   LEU A  16     -11.275  -7.885  -8.760  1.00  0.00           O  
ATOM    281  CB  LEU A  16     -11.820  -5.508  -6.504  1.00  0.00           C  
ATOM    282  CG  LEU A  16     -10.480  -6.136  -6.057  1.00  0.00           C  
ATOM    283  CD1 LEU A  16      -9.287  -5.688  -6.902  1.00  0.00           C  
ATOM    284  CD2 LEU A  16     -10.196  -5.737  -4.609  1.00  0.00           C  
ATOM    285  H   LEU A  16     -14.064  -4.837  -7.351  1.00  0.00           H  
ATOM    286  HA  LEU A  16     -11.686  -5.430  -8.653  1.00  0.00           H  
ATOM    287  HB2 LEU A  16     -11.739  -4.419  -6.465  1.00  0.00           H  
ATOM    288  HB3 LEU A  16     -12.579  -5.807  -5.781  1.00  0.00           H  
ATOM    289  HG  LEU A  16     -10.553  -7.222  -6.093  1.00  0.00           H  
ATOM    290 HD11 LEU A  16      -9.476  -5.922  -7.945  1.00  0.00           H  
ATOM    291 HD12 LEU A  16      -9.127  -4.615  -6.801  1.00  0.00           H  
ATOM    292 HD13 LEU A  16      -8.395  -6.234  -6.576  1.00  0.00           H  
ATOM    293 HD21 LEU A  16      -9.251  -6.177  -4.287  1.00  0.00           H  
ATOM    294 HD22 LEU A  16     -10.119  -4.654  -4.532  1.00  0.00           H  
ATOM    295 HD23 LEU A  16     -10.995  -6.105  -3.967  1.00  0.00           H  
ATOM    296  N   GLN A  17     -13.163  -8.209  -7.619  1.00  0.00           N  
ATOM    297  CA  GLN A  17     -13.116  -9.663  -7.717  1.00  0.00           C  
ATOM    298  C   GLN A  17     -13.390 -10.181  -9.143  1.00  0.00           C  
ATOM    299  O   GLN A  17     -13.074 -11.335  -9.446  1.00  0.00           O  
ATOM    300  CB  GLN A  17     -14.129 -10.219  -6.704  1.00  0.00           C  
ATOM    301  CG  GLN A  17     -13.856 -11.663  -6.258  1.00  0.00           C  
ATOM    302  CD  GLN A  17     -14.981 -12.217  -5.385  1.00  0.00           C  
ATOM    303  OE1 GLN A  17     -15.320 -13.395  -5.460  1.00  0.00           O  
ATOM    304  NE2 GLN A  17     -15.611 -11.407  -4.557  1.00  0.00           N  
ATOM    305  H   GLN A  17     -13.882  -7.780  -7.048  1.00  0.00           H  
ATOM    306  HA  GLN A  17     -12.113  -9.983  -7.424  1.00  0.00           H  
ATOM    307  HB2 GLN A  17     -14.093  -9.603  -5.805  1.00  0.00           H  
ATOM    308  HB3 GLN A  17     -15.131 -10.149  -7.130  1.00  0.00           H  
ATOM    309  HG2 GLN A  17     -13.765 -12.303  -7.131  1.00  0.00           H  
ATOM    310  HG3 GLN A  17     -12.917 -11.706  -5.707  1.00  0.00           H  
ATOM    311 HE21 GLN A  17     -15.294 -10.459  -4.418  1.00  0.00           H  
ATOM    312 HE22 GLN A  17     -16.443 -11.738  -4.071  1.00  0.00           H  
ATOM    313  N   GLU A  18     -14.079  -9.415  -9.995  1.00  0.00           N  
ATOM    314  CA  GLU A  18     -14.259  -9.728 -11.418  1.00  0.00           C  
ATOM    315  C   GLU A  18     -13.093  -9.253 -12.260  1.00  0.00           C  
ATOM    316  O   GLU A  18     -12.627  -9.935 -13.174  1.00  0.00           O  
ATOM    317  CB  GLU A  18     -15.553  -9.069 -11.922  1.00  0.00           C  
ATOM    318  CG  GLU A  18     -16.705  -9.768 -11.217  1.00  0.00           C  
ATOM    319  CD  GLU A  18     -18.061  -9.582 -11.893  1.00  0.00           C  
ATOM    320  OE1 GLU A  18     -18.445  -8.425 -12.182  1.00  0.00           O  
ATOM    321  OE2 GLU A  18     -18.815 -10.569 -12.049  1.00  0.00           O  
ATOM    322  H   GLU A  18     -14.305  -8.469  -9.704  1.00  0.00           H  
ATOM    323  HA  GLU A  18     -14.325 -10.810 -11.554  1.00  0.00           H  
ATOM    324  HB2 GLU A  18     -15.568  -8.000 -11.707  1.00  0.00           H  
ATOM    325  HB3 GLU A  18     -15.641  -9.222 -12.996  1.00  0.00           H  
ATOM    326  HG2 GLU A  18     -16.417 -10.804 -11.196  1.00  0.00           H  
ATOM    327  HG3 GLU A  18     -16.775  -9.437 -10.186  1.00  0.00           H  
ATOM    328  N   ASP A  19     -12.627  -8.072 -11.908  1.00  0.00           N  
ATOM    329  CA  ASP A  19     -11.645  -7.269 -12.650  1.00  0.00           C  
ATOM    330  C   ASP A  19     -10.406  -6.936 -11.796  1.00  0.00           C  
ATOM    331  O   ASP A  19     -10.137  -5.758 -11.527  1.00  0.00           O  
ATOM    332  CB  ASP A  19     -12.367  -6.029 -13.211  1.00  0.00           C  
ATOM    333  CG  ASP A  19     -11.521  -5.179 -14.166  1.00  0.00           C  
ATOM    334  OD1 ASP A  19     -10.469  -5.629 -14.665  1.00  0.00           O  
ATOM    335  OD2 ASP A  19     -11.981  -4.063 -14.510  1.00  0.00           O  
ATOM    336  H   ASP A  19     -13.210  -7.688 -11.167  1.00  0.00           H  
ATOM    337  HA  ASP A  19     -11.288  -7.841 -13.504  1.00  0.00           H  
ATOM    338  HB2 ASP A  19     -13.252  -6.361 -13.757  1.00  0.00           H  
ATOM    339  HB3 ASP A  19     -12.705  -5.403 -12.384  1.00  0.00           H  
ATOM    340  N   PRO A  20      -9.659  -7.956 -11.320  1.00  0.00           N  
ATOM    341  CA  PRO A  20      -8.555  -7.740 -10.398  1.00  0.00           C  
ATOM    342  C   PRO A  20      -7.293  -7.251 -11.124  1.00  0.00           C  
ATOM    343  O   PRO A  20      -7.056  -7.618 -12.279  1.00  0.00           O  
ATOM    344  CB  PRO A  20      -8.307  -9.090  -9.719  1.00  0.00           C  
ATOM    345  CG  PRO A  20      -8.686 -10.077 -10.816  1.00  0.00           C  
ATOM    346  CD  PRO A  20      -9.862  -9.387 -11.505  1.00  0.00           C  
ATOM    347  HA  PRO A  20      -8.868  -7.016  -9.655  1.00  0.00           H  
ATOM    348  HB2 PRO A  20      -7.270  -9.212  -9.404  1.00  0.00           H  
ATOM    349  HB3 PRO A  20      -8.978  -9.208  -8.868  1.00  0.00           H  
ATOM    350  HG2 PRO A  20      -7.854 -10.169 -11.511  1.00  0.00           H  
ATOM    351  HG3 PRO A  20      -8.964 -11.050 -10.408  1.00  0.00           H  
ATOM    352  HD2 PRO A  20      -9.895  -9.651 -12.563  1.00  0.00           H  
ATOM    353  HD3 PRO A  20     -10.778  -9.691 -11.001  1.00  0.00           H  
ATOM    354  N   PRO A  21      -6.441  -6.480 -10.433  1.00  0.00           N  
ATOM    355  CA  PRO A  21      -5.147  -6.070 -10.942  1.00  0.00           C  
ATOM    356  C   PRO A  21      -4.151  -7.233 -10.868  1.00  0.00           C  
ATOM    357  O   PRO A  21      -4.375  -8.249 -10.200  1.00  0.00           O  
ATOM    358  CB  PRO A  21      -4.731  -4.906 -10.038  1.00  0.00           C  
ATOM    359  CG  PRO A  21      -5.333  -5.302  -8.693  1.00  0.00           C  
ATOM    360  CD  PRO A  21      -6.634  -5.992  -9.080  1.00  0.00           C  
ATOM    361  HA  PRO A  21      -5.236  -5.738 -11.975  1.00  0.00           H  
ATOM    362  HB2 PRO A  21      -3.649  -4.783  -9.985  1.00  0.00           H  
ATOM    363  HB3 PRO A  21      -5.202  -3.984 -10.379  1.00  0.00           H  
ATOM    364  HG2 PRO A  21      -4.684  -6.025  -8.207  1.00  0.00           H  
ATOM    365  HG3 PRO A  21      -5.505  -4.438  -8.054  1.00  0.00           H  
ATOM    366  HD2 PRO A  21      -6.841  -6.812  -8.392  1.00  0.00           H  
ATOM    367  HD3 PRO A  21      -7.455  -5.280  -9.082  1.00  0.00           H  
ATOM    368  N   VAL A  22      -3.000  -7.054 -11.508  1.00  0.00           N  
ATOM    369  CA  VAL A  22      -1.864  -7.961 -11.404  1.00  0.00           C  
ATOM    370  C   VAL A  22      -0.888  -7.354 -10.380  1.00  0.00           C  
ATOM    371  O   VAL A  22      -0.921  -6.158 -10.086  1.00  0.00           O  
ATOM    372  CB  VAL A  22      -1.303  -8.205 -12.824  1.00  0.00           C  
ATOM    373  CG1 VAL A  22      -0.018  -9.039 -12.855  1.00  0.00           C  
ATOM    374  CG2 VAL A  22      -2.347  -8.934 -13.692  1.00  0.00           C  
ATOM    375  H   VAL A  22      -2.825  -6.177 -11.980  1.00  0.00           H  
ATOM    376  HA  VAL A  22      -2.205  -8.923 -11.016  1.00  0.00           H  
ATOM    377  HB  VAL A  22      -1.095  -7.246 -13.291  1.00  0.00           H  
ATOM    378 HG11 VAL A  22       0.793  -8.485 -12.382  1.00  0.00           H  
ATOM    379 HG12 VAL A  22      -0.167  -9.991 -12.344  1.00  0.00           H  
ATOM    380 HG13 VAL A  22       0.279  -9.234 -13.885  1.00  0.00           H  
ATOM    381 HG21 VAL A  22      -2.593  -9.901 -13.250  1.00  0.00           H  
ATOM    382 HG22 VAL A  22      -3.257  -8.341 -13.777  1.00  0.00           H  
ATOM    383 HG23 VAL A  22      -1.952  -9.092 -14.695  1.00  0.00           H  
ATOM    384  N   GLY A  23      -0.072  -8.212  -9.761  1.00  0.00           N  
ATOM    385  CA  GLY A  23       0.960  -7.884  -8.781  1.00  0.00           C  
ATOM    386  C   GLY A  23       0.444  -7.445  -7.414  1.00  0.00           C  
ATOM    387  O   GLY A  23       1.194  -7.523  -6.439  1.00  0.00           O  
ATOM    388  H   GLY A  23      -0.084  -9.179 -10.050  1.00  0.00           H  
ATOM    389  HA2 GLY A  23       1.605  -8.751  -8.646  1.00  0.00           H  
ATOM    390  HA3 GLY A  23       1.572  -7.073  -9.180  1.00  0.00           H  
ATOM    391  N   VAL A  24      -0.837  -7.096  -7.281  1.00  0.00           N  
ATOM    392  CA  VAL A  24      -1.433  -6.678  -6.016  1.00  0.00           C  
ATOM    393  C   VAL A  24      -2.769  -7.383  -5.828  1.00  0.00           C  
ATOM    394  O   VAL A  24      -3.427  -7.727  -6.811  1.00  0.00           O  
ATOM    395  CB  VAL A  24      -1.556  -5.138  -5.942  1.00  0.00           C  
ATOM    396  CG1 VAL A  24      -0.219  -4.438  -6.169  1.00  0.00           C  
ATOM    397  CG2 VAL A  24      -2.541  -4.513  -6.940  1.00  0.00           C  
ATOM    398  H   VAL A  24      -1.412  -7.019  -8.106  1.00  0.00           H  
ATOM    399  HA  VAL A  24      -0.781  -7.002  -5.209  1.00  0.00           H  
ATOM    400  HB  VAL A  24      -1.889  -4.896  -4.933  1.00  0.00           H  
ATOM    401 HG11 VAL A  24      -0.274  -3.394  -5.867  1.00  0.00           H  
ATOM    402 HG12 VAL A  24       0.542  -4.939  -5.587  1.00  0.00           H  
ATOM    403 HG13 VAL A  24       0.050  -4.489  -7.221  1.00  0.00           H  
ATOM    404 HG21 VAL A  24      -3.558  -4.744  -6.633  1.00  0.00           H  
ATOM    405 HG22 VAL A  24      -2.430  -3.426  -6.962  1.00  0.00           H  
ATOM    406 HG23 VAL A  24      -2.351  -4.890  -7.945  1.00  0.00           H  
ATOM    407  N   SER A  25      -3.185  -7.637  -4.589  1.00  0.00           N  
ATOM    408  CA  SER A  25      -4.557  -8.006  -4.285  1.00  0.00           C  
ATOM    409  C   SER A  25      -5.072  -7.167  -3.127  1.00  0.00           C  
ATOM    410  O   SER A  25      -4.283  -6.618  -2.360  1.00  0.00           O  
ATOM    411  CB  SER A  25      -4.652  -9.509  -4.022  1.00  0.00           C  
ATOM    412  OG  SER A  25      -3.983  -9.927  -2.848  1.00  0.00           O  
ATOM    413  H   SER A  25      -2.647  -7.313  -3.793  1.00  0.00           H  
ATOM    414  HA  SER A  25      -5.186  -7.785  -5.150  1.00  0.00           H  
ATOM    415  HB2 SER A  25      -5.706  -9.781  -3.961  1.00  0.00           H  
ATOM    416  HB3 SER A  25      -4.194 -10.042  -4.850  1.00  0.00           H  
ATOM    417  HG  SER A  25      -3.843 -10.880  -2.969  1.00  0.00           H  
ATOM    418  N   GLY A  26      -6.385  -7.141  -2.941  1.00  0.00           N  
ATOM    419  CA  GLY A  26      -7.047  -6.736  -1.714  1.00  0.00           C  
ATOM    420  C   GLY A  26      -8.225  -7.663  -1.441  1.00  0.00           C  
ATOM    421  O   GLY A  26      -8.886  -8.123  -2.378  1.00  0.00           O  
ATOM    422  H   GLY A  26      -6.963  -7.599  -3.639  1.00  0.00           H  
ATOM    423  HA2 GLY A  26      -6.350  -6.790  -0.884  1.00  0.00           H  
ATOM    424  HA3 GLY A  26      -7.408  -5.713  -1.817  1.00  0.00           H  
ATOM    425  N   ALA A  27      -8.515  -7.914  -0.164  1.00  0.00           N  
ATOM    426  CA  ALA A  27      -9.772  -8.507   0.276  1.00  0.00           C  
ATOM    427  C   ALA A  27     -10.101  -7.941   1.659  1.00  0.00           C  
ATOM    428  O   ALA A  27      -9.172  -7.673   2.429  1.00  0.00           O  
ATOM    429  CB  ALA A  27      -9.641 -10.036   0.328  1.00  0.00           C  
ATOM    430  H   ALA A  27      -7.906  -7.569   0.587  1.00  0.00           H  
ATOM    431  HA  ALA A  27     -10.561  -8.235  -0.427  1.00  0.00           H  
ATOM    432  HB1 ALA A  27      -9.434 -10.427  -0.669  1.00  0.00           H  
ATOM    433  HB2 ALA A  27      -8.832 -10.321   1.002  1.00  0.00           H  
ATOM    434  HB3 ALA A  27     -10.570 -10.475   0.693  1.00  0.00           H  
ATOM    435  N   PRO A  28     -11.378  -7.798   2.038  1.00  0.00           N  
ATOM    436  CA  PRO A  28     -11.718  -7.352   3.375  1.00  0.00           C  
ATOM    437  C   PRO A  28     -11.318  -8.394   4.415  1.00  0.00           C  
ATOM    438  O   PRO A  28     -11.083  -9.559   4.072  1.00  0.00           O  
ATOM    439  CB  PRO A  28     -13.216  -7.128   3.365  1.00  0.00           C  
ATOM    440  CG  PRO A  28     -13.724  -8.073   2.280  1.00  0.00           C  
ATOM    441  CD  PRO A  28     -12.577  -8.087   1.271  1.00  0.00           C  
ATOM    442  HA  PRO A  28     -11.224  -6.412   3.583  1.00  0.00           H  
ATOM    443  HB2 PRO A  28     -13.645  -7.344   4.340  1.00  0.00           H  
ATOM    444  HB3 PRO A  28     -13.397  -6.098   3.080  1.00  0.00           H  
ATOM    445  HG2 PRO A  28     -13.851  -9.069   2.704  1.00  0.00           H  
ATOM    446  HG3 PRO A  28     -14.654  -7.721   1.833  1.00  0.00           H  
ATOM    447  HD2 PRO A  28     -12.516  -9.064   0.791  1.00  0.00           H  
ATOM    448  HD3 PRO A  28     -12.727  -7.299   0.532  1.00  0.00           H  
ATOM    449  N   SER A  29     -11.280  -8.006   5.687  1.00  0.00           N  
ATOM    450  CA  SER A  29     -11.208  -8.977   6.766  1.00  0.00           C  
ATOM    451  C   SER A  29     -12.483  -9.845   6.773  1.00  0.00           C  
ATOM    452  O   SER A  29     -13.444  -9.579   6.043  1.00  0.00           O  
ATOM    453  CB  SER A  29     -10.987  -8.243   8.086  1.00  0.00           C  
ATOM    454  OG  SER A  29      -9.838  -7.412   8.003  1.00  0.00           O  
ATOM    455  H   SER A  29     -11.517  -7.058   5.956  1.00  0.00           H  
ATOM    456  HA  SER A  29     -10.352  -9.629   6.588  1.00  0.00           H  
ATOM    457  HB2 SER A  29     -11.864  -7.638   8.308  1.00  0.00           H  
ATOM    458  HB3 SER A  29     -10.838  -8.972   8.882  1.00  0.00           H  
ATOM    459  HG  SER A  29      -9.253  -7.623   8.761  1.00  0.00           H  
ATOM    460  N   GLU A  30     -12.471 -10.924   7.552  1.00  0.00           N  
ATOM    461  CA  GLU A  30     -13.504 -11.955   7.469  1.00  0.00           C  
ATOM    462  C   GLU A  30     -14.851 -11.408   7.948  1.00  0.00           C  
ATOM    463  O   GLU A  30     -15.854 -11.518   7.244  1.00  0.00           O  
ATOM    464  CB  GLU A  30     -13.078 -13.159   8.332  1.00  0.00           C  
ATOM    465  CG  GLU A  30     -11.687 -13.736   7.993  1.00  0.00           C  
ATOM    466  CD  GLU A  30     -11.278 -14.881   8.930  1.00  0.00           C  
ATOM    467  OE1 GLU A  30     -11.816 -14.943  10.064  1.00  0.00           O  
ATOM    468  OE2 GLU A  30     -10.429 -15.726   8.563  1.00  0.00           O  
ATOM    469  H   GLU A  30     -11.664 -11.131   8.117  1.00  0.00           H  
ATOM    470  HA  GLU A  30     -13.611 -12.277   6.436  1.00  0.00           H  
ATOM    471  HB2 GLU A  30     -13.079 -12.843   9.375  1.00  0.00           H  
ATOM    472  HB3 GLU A  30     -13.823 -13.945   8.213  1.00  0.00           H  
ATOM    473  HG2 GLU A  30     -11.682 -14.085   6.959  1.00  0.00           H  
ATOM    474  HG3 GLU A  30     -10.940 -12.950   8.095  1.00  0.00           H  
ATOM    475  N   ASN A  31     -14.847 -10.753   9.115  1.00  0.00           N  
ATOM    476  CA  ASN A  31     -16.020 -10.166   9.757  1.00  0.00           C  
ATOM    477  C   ASN A  31     -15.986  -8.639   9.694  1.00  0.00           C  
ATOM    478  O   ASN A  31     -17.035  -8.008   9.546  1.00  0.00           O  
ATOM    479  CB  ASN A  31     -16.105 -10.651  11.215  1.00  0.00           C  
ATOM    480  CG  ASN A  31     -17.022  -9.776  12.068  1.00  0.00           C  
ATOM    481  OD1 ASN A  31     -18.214  -9.642  11.799  1.00  0.00           O  
ATOM    482  ND2 ASN A  31     -16.476  -9.139  13.092  1.00  0.00           N  
ATOM    483  H   ASN A  31     -13.944 -10.644   9.567  1.00  0.00           H  
ATOM    484  HA  ASN A  31     -16.924 -10.494   9.240  1.00  0.00           H  
ATOM    485  HB2 ASN A  31     -16.492 -11.672  11.225  1.00  0.00           H  
ATOM    486  HB3 ASN A  31     -15.106 -10.660  11.654  1.00  0.00           H  
ATOM    487 HD21 ASN A  31     -15.501  -9.268  13.316  1.00  0.00           H  
ATOM    488 HD22 ASN A  31     -17.060  -8.591  13.711  1.00  0.00           H  
ATOM    489  N   ASN A  32     -14.813  -8.021   9.863  1.00  0.00           N  
ATOM    490  CA  ASN A  32     -14.715  -6.564   9.781  1.00  0.00           C  
ATOM    491  C   ASN A  32     -14.720  -6.131   8.313  1.00  0.00           C  
ATOM    492  O   ASN A  32     -14.248  -6.872   7.456  1.00  0.00           O  
ATOM    493  CB  ASN A  32     -13.445  -6.065  10.484  1.00  0.00           C  
ATOM    494  CG  ASN A  32     -13.439  -4.555  10.702  1.00  0.00           C  
ATOM    495  OD1 ASN A  32     -14.426  -3.858  10.492  1.00  0.00           O  
ATOM    496  ND2 ASN A  32     -12.311  -4.009  11.114  1.00  0.00           N  
ATOM    497  H   ASN A  32     -13.970  -8.582   9.909  1.00  0.00           H  
ATOM    498  HA  ASN A  32     -15.577  -6.124  10.284  1.00  0.00           H  
ATOM    499  HB2 ASN A  32     -13.366  -6.549  11.455  1.00  0.00           H  
ATOM    500  HB3 ASN A  32     -12.582  -6.335   9.880  1.00  0.00           H  
ATOM    501 HD21 ASN A  32     -11.488  -4.571  11.293  1.00  0.00           H  
ATOM    502 HD22 ASN A  32     -12.325  -3.050  11.452  1.00  0.00           H  
ATOM    503  N   ILE A  33     -15.182  -4.912   8.036  1.00  0.00           N  
ATOM    504  CA  ILE A  33     -15.125  -4.293   6.715  1.00  0.00           C  
ATOM    505  C   ILE A  33     -14.481  -2.895   6.769  1.00  0.00           C  
ATOM    506  O   ILE A  33     -14.182  -2.328   5.720  1.00  0.00           O  
ATOM    507  CB  ILE A  33     -16.540  -4.330   6.078  1.00  0.00           C  
ATOM    508  CG1 ILE A  33     -16.480  -4.386   4.537  1.00  0.00           C  
ATOM    509  CG2 ILE A  33     -17.450  -3.181   6.533  1.00  0.00           C  
ATOM    510  CD1 ILE A  33     -16.339  -5.837   4.075  1.00  0.00           C  
ATOM    511  H   ILE A  33     -15.482  -4.347   8.820  1.00  0.00           H  
ATOM    512  HA  ILE A  33     -14.462  -4.901   6.095  1.00  0.00           H  
ATOM    513  HB  ILE A  33     -17.032  -5.246   6.413  1.00  0.00           H  
ATOM    514 HG12 ILE A  33     -17.394  -3.980   4.102  1.00  0.00           H  
ATOM    515 HG13 ILE A  33     -15.638  -3.800   4.168  1.00  0.00           H  
ATOM    516 HG21 ILE A  33     -18.443  -3.330   6.114  1.00  0.00           H  
ATOM    517 HG22 ILE A  33     -17.517  -3.166   7.622  1.00  0.00           H  
ATOM    518 HG23 ILE A  33     -17.056  -2.230   6.174  1.00  0.00           H  
ATOM    519 HD11 ILE A  33     -17.273  -6.370   4.256  1.00  0.00           H  
ATOM    520 HD12 ILE A  33     -16.097  -5.865   3.013  1.00  0.00           H  
ATOM    521 HD13 ILE A  33     -15.554  -6.329   4.643  1.00  0.00           H  
ATOM    522  N   MET A  34     -14.271  -2.322   7.962  1.00  0.00           N  
ATOM    523  CA  MET A  34     -13.568  -1.056   8.143  1.00  0.00           C  
ATOM    524  C   MET A  34     -12.052  -1.252   8.153  1.00  0.00           C  
ATOM    525  O   MET A  34     -11.325  -0.308   7.858  1.00  0.00           O  
ATOM    526  CB  MET A  34     -14.040  -0.403   9.441  1.00  0.00           C  
ATOM    527  CG  MET A  34     -15.238   0.537   9.238  1.00  0.00           C  
ATOM    528  SD  MET A  34     -16.711  -0.125   8.386  1.00  0.00           S  
ATOM    529  CE  MET A  34     -16.512   0.547   6.710  1.00  0.00           C  
ATOM    530  H   MET A  34     -14.531  -2.789   8.821  1.00  0.00           H  
ATOM    531  HA  MET A  34     -13.789  -0.390   7.311  1.00  0.00           H  
ATOM    532  HB2 MET A  34     -14.294  -1.166  10.178  1.00  0.00           H  
ATOM    533  HB3 MET A  34     -13.211   0.168   9.846  1.00  0.00           H  
ATOM    534  HG2 MET A  34     -15.552   0.838  10.235  1.00  0.00           H  
ATOM    535  HG3 MET A  34     -14.898   1.431   8.715  1.00  0.00           H  
ATOM    536  HE1 MET A  34     -15.574   0.199   6.277  1.00  0.00           H  
ATOM    537  HE2 MET A  34     -17.326   0.197   6.071  1.00  0.00           H  
ATOM    538  HE3 MET A  34     -16.522   1.637   6.746  1.00  0.00           H  
ATOM    539  N   GLN A  35     -11.586  -2.476   8.394  1.00  0.00           N  
ATOM    540  CA  GLN A  35     -10.303  -2.925   7.882  1.00  0.00           C  
ATOM    541  C   GLN A  35     -10.575  -3.719   6.614  1.00  0.00           C  
ATOM    542  O   GLN A  35     -11.498  -4.533   6.541  1.00  0.00           O  
ATOM    543  CB  GLN A  35      -9.543  -3.847   8.855  1.00  0.00           C  
ATOM    544  CG  GLN A  35      -8.473  -3.142   9.701  1.00  0.00           C  
ATOM    545  CD  GLN A  35      -8.948  -2.709  11.081  1.00  0.00           C  
ATOM    546  OE1 GLN A  35      -8.947  -1.529  11.412  1.00  0.00           O  
ATOM    547  NE2 GLN A  35      -9.299  -3.642  11.952  1.00  0.00           N  
ATOM    548  H   GLN A  35     -12.279  -3.161   8.642  1.00  0.00           H  
ATOM    549  HA  GLN A  35      -9.681  -2.066   7.637  1.00  0.00           H  
ATOM    550  HB2 GLN A  35     -10.249  -4.397   9.472  1.00  0.00           H  
ATOM    551  HB3 GLN A  35      -9.005  -4.589   8.263  1.00  0.00           H  
ATOM    552  HG2 GLN A  35      -7.630  -3.822   9.840  1.00  0.00           H  
ATOM    553  HG3 GLN A  35      -8.091  -2.277   9.160  1.00  0.00           H  
ATOM    554 HE21 GLN A  35      -9.299  -4.626  11.705  1.00  0.00           H  
ATOM    555 HE22 GLN A  35      -9.509  -3.346  12.906  1.00  0.00           H  
ATOM    556  N   TRP A  36      -9.684  -3.534   5.656  1.00  0.00           N  
ATOM    557  CA  TRP A  36      -9.394  -4.421   4.553  1.00  0.00           C  
ATOM    558  C   TRP A  36      -7.930  -4.778   4.647  1.00  0.00           C  
ATOM    559  O   TRP A  36      -7.149  -4.018   5.212  1.00  0.00           O  
ATOM    560  CB  TRP A  36      -9.654  -3.733   3.224  1.00  0.00           C  
ATOM    561  CG  TRP A  36     -11.029  -3.842   2.677  1.00  0.00           C  
ATOM    562  CD1 TRP A  36     -12.181  -3.489   3.285  1.00  0.00           C  
ATOM    563  CD2 TRP A  36     -11.387  -4.260   1.338  1.00  0.00           C  
ATOM    564  NE1 TRP A  36     -13.217  -3.583   2.378  1.00  0.00           N  
ATOM    565  CE2 TRP A  36     -12.774  -4.021   1.147  1.00  0.00           C  
ATOM    566  CE3 TRP A  36     -10.649  -4.774   0.255  1.00  0.00           C  
ATOM    567  CZ2 TRP A  36     -13.389  -4.220  -0.093  1.00  0.00           C  
ATOM    568  CZ3 TRP A  36     -11.259  -5.013  -0.985  1.00  0.00           C  
ATOM    569  CH2 TRP A  36     -12.618  -4.706  -1.166  1.00  0.00           C  
ATOM    570  H   TRP A  36      -8.942  -2.860   5.831  1.00  0.00           H  
ATOM    571  HA  TRP A  36      -9.977  -5.330   4.633  1.00  0.00           H  
ATOM    572  HB2 TRP A  36      -9.388  -2.680   3.307  1.00  0.00           H  
ATOM    573  HB3 TRP A  36      -8.980  -4.159   2.483  1.00  0.00           H  
ATOM    574  HD1 TRP A  36     -12.263  -3.108   4.294  1.00  0.00           H  
ATOM    575  HE1 TRP A  36     -14.155  -3.285   2.608  1.00  0.00           H  
ATOM    576  HE3 TRP A  36      -9.595  -4.960   0.395  1.00  0.00           H  
ATOM    577  HZ2 TRP A  36     -14.435  -3.984  -0.227  1.00  0.00           H  
ATOM    578  HZ3 TRP A  36     -10.673  -5.399  -1.803  1.00  0.00           H  
ATOM    579  HH2 TRP A  36     -13.062  -4.860  -2.139  1.00  0.00           H  
ATOM    580  N   ASN A  37      -7.546  -5.911   4.075  1.00  0.00           N  
ATOM    581  CA  ASN A  37      -6.133  -6.257   3.946  1.00  0.00           C  
ATOM    582  C   ASN A  37      -5.778  -6.371   2.477  1.00  0.00           C  
ATOM    583  O   ASN A  37      -6.637  -6.611   1.628  1.00  0.00           O  
ATOM    584  CB  ASN A  37      -5.835  -7.562   4.678  1.00  0.00           C  
ATOM    585  CG  ASN A  37      -5.728  -7.327   6.178  1.00  0.00           C  
ATOM    586  OD1 ASN A  37      -4.698  -6.890   6.679  1.00  0.00           O  
ATOM    587  ND2 ASN A  37      -6.790  -7.572   6.931  1.00  0.00           N  
ATOM    588  H   ASN A  37      -8.233  -6.458   3.550  1.00  0.00           H  
ATOM    589  HA  ASN A  37      -5.503  -5.462   4.372  1.00  0.00           H  
ATOM    590  HB2 ASN A  37      -6.604  -8.299   4.464  1.00  0.00           H  
ATOM    591  HB3 ASN A  37      -4.899  -7.965   4.295  1.00  0.00           H  
ATOM    592 HD21 ASN A  37      -7.662  -7.880   6.526  1.00  0.00           H  
ATOM    593 HD22 ASN A  37      -6.713  -7.478   7.929  1.00  0.00           H  
ATOM    594  N   ALA A  38      -4.511  -6.117   2.164  1.00  0.00           N  
ATOM    595  CA  ALA A  38      -4.023  -6.062   0.793  1.00  0.00           C  
ATOM    596  C   ALA A  38      -2.586  -6.536   0.714  1.00  0.00           C  
ATOM    597  O   ALA A  38      -1.906  -6.606   1.735  1.00  0.00           O  
ATOM    598  CB  ALA A  38      -4.186  -4.668   0.192  1.00  0.00           C  
ATOM    599  H   ALA A  38      -3.859  -5.853   2.919  1.00  0.00           H  
ATOM    600  HA  ALA A  38      -4.613  -6.762   0.204  1.00  0.00           H  
ATOM    601  HB1 ALA A  38      -5.210  -4.310   0.314  1.00  0.00           H  
ATOM    602  HB2 ALA A  38      -3.463  -3.979   0.629  1.00  0.00           H  
ATOM    603  HB3 ALA A  38      -3.984  -4.735  -0.868  1.00  0.00           H  
ATOM    604  N   VAL A  39      -2.145  -6.919  -0.475  1.00  0.00           N  
ATOM    605  CA  VAL A  39      -0.825  -7.477  -0.698  1.00  0.00           C  
ATOM    606  C   VAL A  39      -0.248  -6.854  -1.968  1.00  0.00           C  
ATOM    607  O   VAL A  39      -1.011  -6.526  -2.882  1.00  0.00           O  
ATOM    608  CB  VAL A  39      -0.916  -9.010  -0.803  1.00  0.00           C  
ATOM    609  CG1 VAL A  39       0.461  -9.617  -0.533  1.00  0.00           C  
ATOM    610  CG2 VAL A  39      -1.919  -9.647   0.176  1.00  0.00           C  
ATOM    611  H   VAL A  39      -2.737  -6.832  -1.296  1.00  0.00           H  
ATOM    612  HA  VAL A  39      -0.193  -7.214   0.147  1.00  0.00           H  
ATOM    613  HB  VAL A  39      -1.235  -9.249  -1.818  1.00  0.00           H  
ATOM    614 HG11 VAL A  39       1.152  -9.337  -1.328  1.00  0.00           H  
ATOM    615 HG12 VAL A  39       0.851  -9.264   0.423  1.00  0.00           H  
ATOM    616 HG13 VAL A  39       0.406 -10.702  -0.481  1.00  0.00           H  
ATOM    617 HG21 VAL A  39      -1.815 -10.730   0.152  1.00  0.00           H  
ATOM    618 HG22 VAL A  39      -1.734  -9.290   1.194  1.00  0.00           H  
ATOM    619 HG23 VAL A  39      -2.931  -9.408  -0.159  1.00  0.00           H  
ATOM    620  N   ILE A  40       1.073  -6.676  -2.025  1.00  0.00           N  
ATOM    621  CA  ILE A  40       1.808  -6.174  -3.182  1.00  0.00           C  
ATOM    622  C   ILE A  40       3.045  -7.077  -3.364  1.00  0.00           C  
ATOM    623  O   ILE A  40       3.698  -7.394  -2.369  1.00  0.00           O  
ATOM    624  CB  ILE A  40       2.174  -4.682  -2.939  1.00  0.00           C  
ATOM    625  CG1 ILE A  40       0.942  -3.816  -2.586  1.00  0.00           C  
ATOM    626  CG2 ILE A  40       2.900  -4.055  -4.139  1.00  0.00           C  
ATOM    627  CD1 ILE A  40       1.256  -2.318  -2.526  1.00  0.00           C  
ATOM    628  H   ILE A  40       1.651  -6.897  -1.222  1.00  0.00           H  
ATOM    629  HA  ILE A  40       1.183  -6.263  -4.067  1.00  0.00           H  
ATOM    630  HB  ILE A  40       2.859  -4.650  -2.090  1.00  0.00           H  
ATOM    631 HG12 ILE A  40       0.157  -3.977  -3.324  1.00  0.00           H  
ATOM    632 HG13 ILE A  40       0.560  -4.116  -1.612  1.00  0.00           H  
ATOM    633 HG21 ILE A  40       2.205  -3.700  -4.900  1.00  0.00           H  
ATOM    634 HG22 ILE A  40       3.505  -3.207  -3.814  1.00  0.00           H  
ATOM    635 HG23 ILE A  40       3.560  -4.794  -4.567  1.00  0.00           H  
ATOM    636 HD11 ILE A  40       1.414  -1.941  -3.540  1.00  0.00           H  
ATOM    637 HD12 ILE A  40       0.422  -1.784  -2.077  1.00  0.00           H  
ATOM    638 HD13 ILE A  40       2.148  -2.156  -1.920  1.00  0.00           H  
ATOM    639  N   PHE A  41       3.367  -7.476  -4.602  1.00  0.00           N  
ATOM    640  CA  PHE A  41       4.563  -8.227  -5.014  1.00  0.00           C  
ATOM    641  C   PHE A  41       5.390  -7.371  -5.982  1.00  0.00           C  
ATOM    642  O   PHE A  41       4.809  -6.692  -6.835  1.00  0.00           O  
ATOM    643  CB  PHE A  41       4.145  -9.496  -5.786  1.00  0.00           C  
ATOM    644  CG  PHE A  41       4.152 -10.804  -5.027  1.00  0.00           C  
ATOM    645  CD1 PHE A  41       5.362 -11.506  -4.878  1.00  0.00           C  
ATOM    646  CD2 PHE A  41       2.946 -11.386  -4.588  1.00  0.00           C  
ATOM    647  CE1 PHE A  41       5.371 -12.773  -4.273  1.00  0.00           C  
ATOM    648  CE2 PHE A  41       2.959 -12.659  -3.988  1.00  0.00           C  
ATOM    649  CZ  PHE A  41       4.171 -13.347  -3.819  1.00  0.00           C  
ATOM    650  H   PHE A  41       2.731  -7.228  -5.355  1.00  0.00           H  
ATOM    651  HA  PHE A  41       5.161  -8.467  -4.132  1.00  0.00           H  
ATOM    652  HB2 PHE A  41       3.164  -9.345  -6.239  1.00  0.00           H  
ATOM    653  HB3 PHE A  41       4.832  -9.633  -6.624  1.00  0.00           H  
ATOM    654  HD1 PHE A  41       6.294 -11.084  -5.234  1.00  0.00           H  
ATOM    655  HD2 PHE A  41       2.011 -10.862  -4.720  1.00  0.00           H  
ATOM    656  HE1 PHE A  41       6.307 -13.296  -4.157  1.00  0.00           H  
ATOM    657  HE2 PHE A  41       2.046 -13.117  -3.641  1.00  0.00           H  
ATOM    658  HZ  PHE A  41       4.179 -14.312  -3.329  1.00  0.00           H  
ATOM    659  N   GLY A  42       6.725  -7.404  -5.924  1.00  0.00           N  
ATOM    660  CA  GLY A  42       7.558  -6.593  -6.819  1.00  0.00           C  
ATOM    661  C   GLY A  42       7.321  -6.909  -8.305  1.00  0.00           C  
ATOM    662  O   GLY A  42       7.203  -8.086  -8.632  1.00  0.00           O  
ATOM    663  H   GLY A  42       7.197  -8.060  -5.307  1.00  0.00           H  
ATOM    664  HA2 GLY A  42       7.391  -5.539  -6.610  1.00  0.00           H  
ATOM    665  HA3 GLY A  42       8.600  -6.794  -6.602  1.00  0.00           H  
ATOM    666  N   PRO A  43       7.262  -5.921  -9.216  1.00  0.00           N  
ATOM    667  CA  PRO A  43       7.359  -6.135 -10.658  1.00  0.00           C  
ATOM    668  C   PRO A  43       8.818  -6.420 -11.050  1.00  0.00           C  
ATOM    669  O   PRO A  43       9.750  -6.174 -10.268  1.00  0.00           O  
ATOM    670  CB  PRO A  43       6.852  -4.828 -11.288  1.00  0.00           C  
ATOM    671  CG  PRO A  43       7.291  -3.774 -10.271  1.00  0.00           C  
ATOM    672  CD  PRO A  43       7.101  -4.508  -8.945  1.00  0.00           C  
ATOM    673  HA  PRO A  43       6.724  -6.968 -10.968  1.00  0.00           H  
ATOM    674  HB2 PRO A  43       7.283  -4.644 -12.274  1.00  0.00           H  
ATOM    675  HB3 PRO A  43       5.763  -4.848 -11.346  1.00  0.00           H  
ATOM    676  HG2 PRO A  43       8.344  -3.550 -10.423  1.00  0.00           H  
ATOM    677  HG3 PRO A  43       6.699  -2.857 -10.313  1.00  0.00           H  
ATOM    678  HD2 PRO A  43       7.835  -4.167  -8.220  1.00  0.00           H  
ATOM    679  HD3 PRO A  43       6.086  -4.343  -8.585  1.00  0.00           H  
ATOM    680  N   GLU A  44       9.017  -6.903 -12.279  1.00  0.00           N  
ATOM    681  CA  GLU A  44      10.333  -7.227 -12.817  1.00  0.00           C  
ATOM    682  C   GLU A  44      11.258  -6.015 -12.777  1.00  0.00           C  
ATOM    683  O   GLU A  44      10.855  -4.882 -13.059  1.00  0.00           O  
ATOM    684  CB  GLU A  44      10.230  -7.705 -14.273  1.00  0.00           C  
ATOM    685  CG  GLU A  44       9.897  -9.196 -14.342  1.00  0.00           C  
ATOM    686  CD  GLU A  44       9.741  -9.738 -15.765  1.00  0.00           C  
ATOM    687  OE1 GLU A  44      10.242  -9.139 -16.751  1.00  0.00           O  
ATOM    688  OE2 GLU A  44       9.106 -10.807 -15.893  1.00  0.00           O  
ATOM    689  H   GLU A  44       8.221  -7.066 -12.880  1.00  0.00           H  
ATOM    690  HA  GLU A  44      10.770  -8.022 -12.208  1.00  0.00           H  
ATOM    691  HB2 GLU A  44       9.477  -7.123 -14.802  1.00  0.00           H  
ATOM    692  HB3 GLU A  44      11.190  -7.548 -14.769  1.00  0.00           H  
ATOM    693  HG2 GLU A  44      10.702  -9.745 -13.856  1.00  0.00           H  
ATOM    694  HG3 GLU A  44       8.978  -9.382 -13.787  1.00  0.00           H  
ATOM    695  N   GLY A  45      12.528  -6.295 -12.490  1.00  0.00           N  
ATOM    696  CA  GLY A  45      13.618  -5.334 -12.581  1.00  0.00           C  
ATOM    697  C   GLY A  45      13.693  -4.424 -11.359  1.00  0.00           C  
ATOM    698  O   GLY A  45      14.617  -3.614 -11.255  1.00  0.00           O  
ATOM    699  H   GLY A  45      12.742  -7.244 -12.184  1.00  0.00           H  
ATOM    700  HA2 GLY A  45      14.560  -5.876 -12.672  1.00  0.00           H  
ATOM    701  HA3 GLY A  45      13.484  -4.715 -13.469  1.00  0.00           H  
ATOM    702  N   THR A  46      12.765  -4.568 -10.410  1.00  0.00           N  
ATOM    703  CA  THR A  46      12.824  -3.858  -9.147  1.00  0.00           C  
ATOM    704  C   THR A  46      13.434  -4.795  -8.106  1.00  0.00           C  
ATOM    705  O   THR A  46      13.445  -6.020  -8.309  1.00  0.00           O  
ATOM    706  CB  THR A  46      11.441  -3.302  -8.788  1.00  0.00           C  
ATOM    707  OG1 THR A  46      10.500  -4.290  -8.404  1.00  0.00           O  
ATOM    708  CG2 THR A  46      10.861  -2.476  -9.931  1.00  0.00           C  
ATOM    709  H   THR A  46      12.054  -5.284 -10.506  1.00  0.00           H  
ATOM    710  HA  THR A  46      13.489  -3.000  -9.254  1.00  0.00           H  
ATOM    711  HB  THR A  46      11.557  -2.626  -7.946  1.00  0.00           H  
ATOM    712  HG1 THR A  46      10.332  -4.892  -9.158  1.00  0.00           H  
ATOM    713 HG21 THR A  46      10.622  -3.109 -10.783  1.00  0.00           H  
ATOM    714 HG22 THR A  46       9.950  -1.977  -9.614  1.00  0.00           H  
ATOM    715 HG23 THR A  46      11.577  -1.717 -10.246  1.00  0.00           H  
ATOM    716  N   PRO A  47      13.943  -4.287  -6.978  1.00  0.00           N  
ATOM    717  CA  PRO A  47      14.642  -5.129  -6.023  1.00  0.00           C  
ATOM    718  C   PRO A  47      13.685  -6.047  -5.244  1.00  0.00           C  
ATOM    719  O   PRO A  47      14.134  -6.887  -4.464  1.00  0.00           O  
ATOM    720  CB  PRO A  47      15.431  -4.143  -5.162  1.00  0.00           C  
ATOM    721  CG  PRO A  47      14.526  -2.915  -5.113  1.00  0.00           C  
ATOM    722  CD  PRO A  47      13.909  -2.901  -6.508  1.00  0.00           C  
ATOM    723  HA  PRO A  47      15.341  -5.764  -6.561  1.00  0.00           H  
ATOM    724  HB2 PRO A  47      15.666  -4.528  -4.172  1.00  0.00           H  
ATOM    725  HB3 PRO A  47      16.350  -3.881  -5.685  1.00  0.00           H  
ATOM    726  HG2 PRO A  47      13.746  -3.064  -4.367  1.00  0.00           H  
ATOM    727  HG3 PRO A  47      15.089  -2.004  -4.910  1.00  0.00           H  
ATOM    728  HD2 PRO A  47      12.891  -2.525  -6.435  1.00  0.00           H  
ATOM    729  HD3 PRO A  47      14.499  -2.265  -7.162  1.00  0.00           H  
ATOM    730  N   PHE A  48      12.375  -5.874  -5.415  1.00  0.00           N  
ATOM    731  CA  PHE A  48      11.316  -6.513  -4.652  1.00  0.00           C  
ATOM    732  C   PHE A  48      10.708  -7.708  -5.380  1.00  0.00           C  
ATOM    733  O   PHE A  48       9.760  -8.276  -4.849  1.00  0.00           O  
ATOM    734  CB  PHE A  48      10.235  -5.463  -4.336  1.00  0.00           C  
ATOM    735  CG  PHE A  48      10.744  -4.235  -3.604  1.00  0.00           C  
ATOM    736  CD1 PHE A  48      11.257  -4.349  -2.300  1.00  0.00           C  
ATOM    737  CD2 PHE A  48      10.763  -2.986  -4.248  1.00  0.00           C  
ATOM    738  CE1 PHE A  48      11.821  -3.232  -1.656  1.00  0.00           C  
ATOM    739  CE2 PHE A  48      11.300  -1.860  -3.603  1.00  0.00           C  
ATOM    740  CZ  PHE A  48      11.836  -1.982  -2.307  1.00  0.00           C  
ATOM    741  H   PHE A  48      12.089  -5.348  -6.228  1.00  0.00           H  
ATOM    742  HA  PHE A  48      11.724  -6.888  -3.708  1.00  0.00           H  
ATOM    743  HB2 PHE A  48       9.768  -5.152  -5.272  1.00  0.00           H  
ATOM    744  HB3 PHE A  48       9.459  -5.926  -3.728  1.00  0.00           H  
ATOM    745  HD1 PHE A  48      11.264  -5.313  -1.815  1.00  0.00           H  
ATOM    746  HD2 PHE A  48      10.379  -2.885  -5.250  1.00  0.00           H  
ATOM    747  HE1 PHE A  48      12.293  -3.363  -0.687  1.00  0.00           H  
ATOM    748  HE2 PHE A  48      11.317  -0.915  -4.135  1.00  0.00           H  
ATOM    749  HZ  PHE A  48      12.280  -1.122  -1.826  1.00  0.00           H  
ATOM    750  N   GLU A  49      11.169  -8.031  -6.597  1.00  0.00           N  
ATOM    751  CA  GLU A  49      10.422  -8.803  -7.587  1.00  0.00           C  
ATOM    752  C   GLU A  49       9.786 -10.082  -7.004  1.00  0.00           C  
ATOM    753  O   GLU A  49       8.603 -10.349  -7.223  1.00  0.00           O  
ATOM    754  CB  GLU A  49      11.292  -9.073  -8.823  1.00  0.00           C  
ATOM    755  CG  GLU A  49      12.627  -9.794  -8.556  1.00  0.00           C  
ATOM    756  CD  GLU A  49      12.935 -10.929  -9.552  1.00  0.00           C  
ATOM    757  OE1 GLU A  49      12.429 -10.919 -10.704  1.00  0.00           O  
ATOM    758  OE2 GLU A  49      13.751 -11.809  -9.226  1.00  0.00           O  
ATOM    759  H   GLU A  49      11.977  -7.548  -6.961  1.00  0.00           H  
ATOM    760  HA  GLU A  49       9.636  -8.162  -7.973  1.00  0.00           H  
ATOM    761  HB2 GLU A  49      10.685  -9.630  -9.532  1.00  0.00           H  
ATOM    762  HB3 GLU A  49      11.521  -8.117  -9.298  1.00  0.00           H  
ATOM    763  HG2 GLU A  49      13.413  -9.032  -8.570  1.00  0.00           H  
ATOM    764  HG3 GLU A  49      12.644 -10.223  -7.555  1.00  0.00           H  
ATOM    765  N   ASP A  50      10.571 -10.887  -6.287  1.00  0.00           N  
ATOM    766  CA  ASP A  50      10.162 -12.198  -5.773  1.00  0.00           C  
ATOM    767  C   ASP A  50       9.432 -12.162  -4.420  1.00  0.00           C  
ATOM    768  O   ASP A  50       8.892 -13.176  -3.970  1.00  0.00           O  
ATOM    769  CB  ASP A  50      11.386 -13.117  -5.718  1.00  0.00           C  
ATOM    770  CG  ASP A  50      10.992 -14.581  -5.880  1.00  0.00           C  
ATOM    771  OD1 ASP A  50      10.381 -14.926  -6.919  1.00  0.00           O  
ATOM    772  OD2 ASP A  50      11.385 -15.410  -5.030  1.00  0.00           O  
ATOM    773  H   ASP A  50      11.510 -10.571  -6.089  1.00  0.00           H  
ATOM    774  HA  ASP A  50       9.467 -12.623  -6.496  1.00  0.00           H  
ATOM    775  HB2 ASP A  50      12.074 -12.866  -6.528  1.00  0.00           H  
ATOM    776  HB3 ASP A  50      11.901 -12.972  -4.768  1.00  0.00           H  
ATOM    777  N   GLY A  51       9.461 -11.015  -3.736  1.00  0.00           N  
ATOM    778  CA  GLY A  51       8.949 -10.817  -2.388  1.00  0.00           C  
ATOM    779  C   GLY A  51       7.599 -10.108  -2.385  1.00  0.00           C  
ATOM    780  O   GLY A  51       7.225  -9.429  -3.345  1.00  0.00           O  
ATOM    781  H   GLY A  51       9.840 -10.206  -4.201  1.00  0.00           H  
ATOM    782  HA2 GLY A  51       8.857 -11.778  -1.881  1.00  0.00           H  
ATOM    783  HA3 GLY A  51       9.653 -10.196  -1.837  1.00  0.00           H  
ATOM    784  N   THR A  52       6.887 -10.242  -1.269  1.00  0.00           N  
ATOM    785  CA  THR A  52       5.508  -9.819  -1.084  1.00  0.00           C  
ATOM    786  C   THR A  52       5.409  -9.028   0.216  1.00  0.00           C  
ATOM    787  O   THR A  52       6.180  -9.265   1.135  1.00  0.00           O  
ATOM    788  CB  THR A  52       4.602 -11.065  -1.144  1.00  0.00           C  
ATOM    789  OG1 THR A  52       3.257 -10.783  -0.817  1.00  0.00           O  
ATOM    790  CG2 THR A  52       5.068 -12.257  -0.295  1.00  0.00           C  
ATOM    791  H   THR A  52       7.298 -10.680  -0.452  1.00  0.00           H  
ATOM    792  HA  THR A  52       5.241  -9.159  -1.905  1.00  0.00           H  
ATOM    793  HB  THR A  52       4.610 -11.389  -2.178  1.00  0.00           H  
ATOM    794  HG1 THR A  52       3.187 -10.642   0.145  1.00  0.00           H  
ATOM    795 HG21 THR A  52       4.373 -13.085  -0.425  1.00  0.00           H  
ATOM    796 HG22 THR A  52       6.048 -12.603  -0.624  1.00  0.00           H  
ATOM    797 HG23 THR A  52       5.119 -11.975   0.757  1.00  0.00           H  
ATOM    798  N   PHE A  53       4.494  -8.067   0.308  1.00  0.00           N  
ATOM    799  CA  PHE A  53       4.281  -7.284   1.517  1.00  0.00           C  
ATOM    800  C   PHE A  53       2.787  -7.220   1.793  1.00  0.00           C  
ATOM    801  O   PHE A  53       2.024  -6.861   0.891  1.00  0.00           O  
ATOM    802  CB  PHE A  53       4.910  -5.896   1.342  1.00  0.00           C  
ATOM    803  CG  PHE A  53       6.383  -5.938   0.959  1.00  0.00           C  
ATOM    804  CD1 PHE A  53       6.760  -6.085  -0.393  1.00  0.00           C  
ATOM    805  CD2 PHE A  53       7.379  -5.913   1.953  1.00  0.00           C  
ATOM    806  CE1 PHE A  53       8.117  -6.151  -0.748  1.00  0.00           C  
ATOM    807  CE2 PHE A  53       8.734  -6.029   1.599  1.00  0.00           C  
ATOM    808  CZ  PHE A  53       9.106  -6.140   0.249  1.00  0.00           C  
ATOM    809  H   PHE A  53       3.896  -7.885  -0.491  1.00  0.00           H  
ATOM    810  HA  PHE A  53       4.767  -7.778   2.359  1.00  0.00           H  
ATOM    811  HB2 PHE A  53       4.356  -5.361   0.571  1.00  0.00           H  
ATOM    812  HB3 PHE A  53       4.796  -5.342   2.274  1.00  0.00           H  
ATOM    813  HD1 PHE A  53       6.003  -6.201  -1.162  1.00  0.00           H  
ATOM    814  HD2 PHE A  53       7.109  -5.869   2.996  1.00  0.00           H  
ATOM    815  HE1 PHE A  53       8.391  -6.252  -1.787  1.00  0.00           H  
ATOM    816  HE2 PHE A  53       9.484  -6.079   2.373  1.00  0.00           H  
ATOM    817  HZ  PHE A  53      10.143  -6.262  -0.019  1.00  0.00           H  
ATOM    818  N   LYS A  54       2.358  -7.520   3.023  1.00  0.00           N  
ATOM    819  CA  LYS A  54       0.975  -7.328   3.443  1.00  0.00           C  
ATOM    820  C   LYS A  54       0.800  -5.901   3.957  1.00  0.00           C  
ATOM    821  O   LYS A  54       1.650  -5.325   4.650  1.00  0.00           O  
ATOM    822  CB  LYS A  54       0.551  -8.364   4.500  1.00  0.00           C  
ATOM    823  CG  LYS A  54      -0.642  -9.224   4.056  1.00  0.00           C  
ATOM    824  CD  LYS A  54      -1.066 -10.171   5.189  1.00  0.00           C  
ATOM    825  CE  LYS A  54      -2.187 -11.123   4.751  1.00  0.00           C  
ATOM    826  NZ  LYS A  54      -2.187 -12.355   5.567  1.00  0.00           N  
ATOM    827  H   LYS A  54       3.032  -7.729   3.750  1.00  0.00           H  
ATOM    828  HA  LYS A  54       0.344  -7.463   2.564  1.00  0.00           H  
ATOM    829  HB2 LYS A  54       1.391  -9.014   4.747  1.00  0.00           H  
ATOM    830  HB3 LYS A  54       0.243  -7.840   5.400  1.00  0.00           H  
ATOM    831  HG2 LYS A  54      -1.482  -8.579   3.794  1.00  0.00           H  
ATOM    832  HG3 LYS A  54      -0.355  -9.811   3.183  1.00  0.00           H  
ATOM    833  HD2 LYS A  54      -0.199 -10.754   5.495  1.00  0.00           H  
ATOM    834  HD3 LYS A  54      -1.405  -9.590   6.049  1.00  0.00           H  
ATOM    835  HE2 LYS A  54      -3.149 -10.616   4.840  1.00  0.00           H  
ATOM    836  HE3 LYS A  54      -2.031 -11.401   3.707  1.00  0.00           H  
ATOM    837  HZ1 LYS A  54      -2.235 -12.165   6.560  1.00  0.00           H  
ATOM    838  HZ2 LYS A  54      -2.969 -12.967   5.350  1.00  0.00           H  
ATOM    839  HZ3 LYS A  54      -1.339 -12.889   5.387  1.00  0.00           H  
ATOM    840  N   LEU A  55      -0.351  -5.337   3.627  1.00  0.00           N  
ATOM    841  CA  LEU A  55      -0.827  -4.012   3.964  1.00  0.00           C  
ATOM    842  C   LEU A  55      -2.232  -4.190   4.536  1.00  0.00           C  
ATOM    843  O   LEU A  55      -2.914  -5.181   4.276  1.00  0.00           O  
ATOM    844  CB  LEU A  55      -0.887  -3.097   2.720  1.00  0.00           C  
ATOM    845  CG  LEU A  55       0.455  -2.630   2.114  1.00  0.00           C  
ATOM    846  CD1 LEU A  55       1.186  -3.735   1.343  1.00  0.00           C  
ATOM    847  CD2 LEU A  55       0.199  -1.479   1.136  1.00  0.00           C  
ATOM    848  H   LEU A  55      -1.018  -5.898   3.109  1.00  0.00           H  
ATOM    849  HA  LEU A  55      -0.180  -3.568   4.717  1.00  0.00           H  
ATOM    850  HB2 LEU A  55      -1.477  -3.592   1.949  1.00  0.00           H  
ATOM    851  HB3 LEU A  55      -1.436  -2.201   3.014  1.00  0.00           H  
ATOM    852  HG  LEU A  55       1.096  -2.261   2.912  1.00  0.00           H  
ATOM    853 HD11 LEU A  55       1.940  -3.309   0.680  1.00  0.00           H  
ATOM    854 HD12 LEU A  55       1.710  -4.386   2.035  1.00  0.00           H  
ATOM    855 HD13 LEU A  55       0.479  -4.320   0.755  1.00  0.00           H  
ATOM    856 HD21 LEU A  55       1.146  -1.123   0.727  1.00  0.00           H  
ATOM    857 HD22 LEU A  55      -0.448  -1.805   0.322  1.00  0.00           H  
ATOM    858 HD23 LEU A  55      -0.264  -0.649   1.663  1.00  0.00           H  
ATOM    859  N   VAL A  56      -2.730  -3.173   5.210  1.00  0.00           N  
ATOM    860  CA  VAL A  56      -4.093  -3.004   5.692  1.00  0.00           C  
ATOM    861  C   VAL A  56      -4.577  -1.629   5.211  1.00  0.00           C  
ATOM    862  O   VAL A  56      -3.805  -0.665   5.199  1.00  0.00           O  
ATOM    863  CB  VAL A  56      -4.131  -3.239   7.209  1.00  0.00           C  
ATOM    864  CG1 VAL A  56      -3.184  -2.313   7.953  1.00  0.00           C  
ATOM    865  CG2 VAL A  56      -5.477  -2.966   7.871  1.00  0.00           C  
ATOM    866  H   VAL A  56      -2.145  -2.358   5.279  1.00  0.00           H  
ATOM    867  HA  VAL A  56      -4.723  -3.766   5.253  1.00  0.00           H  
ATOM    868  HB  VAL A  56      -3.848  -4.279   7.377  1.00  0.00           H  
ATOM    869 HG11 VAL A  56      -3.497  -1.294   7.741  1.00  0.00           H  
ATOM    870 HG12 VAL A  56      -3.243  -2.471   9.026  1.00  0.00           H  
ATOM    871 HG13 VAL A  56      -2.164  -2.472   7.618  1.00  0.00           H  
ATOM    872 HG21 VAL A  56      -6.245  -3.599   7.438  1.00  0.00           H  
ATOM    873 HG22 VAL A  56      -5.402  -3.174   8.936  1.00  0.00           H  
ATOM    874 HG23 VAL A  56      -5.724  -1.910   7.742  1.00  0.00           H  
ATOM    875  N   ILE A  57      -5.836  -1.549   4.788  1.00  0.00           N  
ATOM    876  CA  ILE A  57      -6.530  -0.316   4.475  1.00  0.00           C  
ATOM    877  C   ILE A  57      -7.479  -0.119   5.649  1.00  0.00           C  
ATOM    878  O   ILE A  57      -8.194  -1.051   6.027  1.00  0.00           O  
ATOM    879  CB  ILE A  57      -7.312  -0.376   3.136  1.00  0.00           C  
ATOM    880  CG1 ILE A  57      -6.709  -1.194   1.975  1.00  0.00           C  
ATOM    881  CG2 ILE A  57      -7.581   1.056   2.671  1.00  0.00           C  
ATOM    882  CD1 ILE A  57      -5.280  -0.826   1.564  1.00  0.00           C  
ATOM    883  H   ILE A  57      -6.416  -2.379   4.840  1.00  0.00           H  
ATOM    884  HA  ILE A  57      -5.806   0.498   4.432  1.00  0.00           H  
ATOM    885  HB  ILE A  57      -8.285  -0.820   3.336  1.00  0.00           H  
ATOM    886 HG12 ILE A  57      -6.747  -2.248   2.244  1.00  0.00           H  
ATOM    887 HG13 ILE A  57      -7.344  -1.073   1.097  1.00  0.00           H  
ATOM    888 HG21 ILE A  57      -6.653   1.621   2.622  1.00  0.00           H  
ATOM    889 HG22 ILE A  57      -8.047   1.059   1.686  1.00  0.00           H  
ATOM    890 HG23 ILE A  57      -8.263   1.527   3.378  1.00  0.00           H  
ATOM    891 HD11 ILE A  57      -4.622  -0.887   2.429  1.00  0.00           H  
ATOM    892 HD12 ILE A  57      -4.931  -1.542   0.820  1.00  0.00           H  
ATOM    893 HD13 ILE A  57      -5.251   0.173   1.134  1.00  0.00           H  
ATOM    894  N   GLU A  58      -7.466   1.066   6.245  1.00  0.00           N  
ATOM    895  CA  GLU A  58      -8.374   1.428   7.325  1.00  0.00           C  
ATOM    896  C   GLU A  58      -9.316   2.523   6.816  1.00  0.00           C  
ATOM    897  O   GLU A  58      -8.870   3.633   6.489  1.00  0.00           O  
ATOM    898  CB  GLU A  58      -7.574   1.880   8.550  1.00  0.00           C  
ATOM    899  CG  GLU A  58      -6.764   0.756   9.214  1.00  0.00           C  
ATOM    900  CD  GLU A  58      -6.021   1.243  10.464  1.00  0.00           C  
ATOM    901  OE1 GLU A  58      -5.778   2.465  10.595  1.00  0.00           O  
ATOM    902  OE2 GLU A  58      -5.597   0.406  11.295  1.00  0.00           O  
ATOM    903  H   GLU A  58      -6.793   1.758   5.919  1.00  0.00           H  
ATOM    904  HA  GLU A  58      -8.969   0.562   7.621  1.00  0.00           H  
ATOM    905  HB2 GLU A  58      -6.901   2.678   8.247  1.00  0.00           H  
ATOM    906  HB3 GLU A  58      -8.267   2.274   9.289  1.00  0.00           H  
ATOM    907  HG2 GLU A  58      -7.443  -0.051   9.491  1.00  0.00           H  
ATOM    908  HG3 GLU A  58      -6.032   0.368   8.503  1.00  0.00           H  
ATOM    909  N   PHE A  59     -10.613   2.216   6.768  1.00  0.00           N  
ATOM    910  CA  PHE A  59     -11.694   3.071   6.290  1.00  0.00           C  
ATOM    911  C   PHE A  59     -12.572   3.550   7.451  1.00  0.00           C  
ATOM    912  O   PHE A  59     -12.543   2.986   8.545  1.00  0.00           O  
ATOM    913  CB  PHE A  59     -12.584   2.273   5.320  1.00  0.00           C  
ATOM    914  CG  PHE A  59     -11.895   1.699   4.100  1.00  0.00           C  
ATOM    915  CD1 PHE A  59     -11.459   2.557   3.074  1.00  0.00           C  
ATOM    916  CD2 PHE A  59     -11.748   0.306   3.954  1.00  0.00           C  
ATOM    917  CE1 PHE A  59     -10.893   2.027   1.901  1.00  0.00           C  
ATOM    918  CE2 PHE A  59     -11.197  -0.213   2.770  1.00  0.00           C  
ATOM    919  CZ  PHE A  59     -10.785   0.640   1.741  1.00  0.00           C  
ATOM    920  H   PHE A  59     -10.891   1.304   7.121  1.00  0.00           H  
ATOM    921  HA  PHE A  59     -11.273   3.932   5.771  1.00  0.00           H  
ATOM    922  HB2 PHE A  59     -13.055   1.458   5.873  1.00  0.00           H  
ATOM    923  HB3 PHE A  59     -13.386   2.922   4.965  1.00  0.00           H  
ATOM    924  HD1 PHE A  59     -11.566   3.626   3.178  1.00  0.00           H  
ATOM    925  HD2 PHE A  59     -12.079  -0.371   4.729  1.00  0.00           H  
ATOM    926  HE1 PHE A  59     -10.551   2.668   1.103  1.00  0.00           H  
ATOM    927  HE2 PHE A  59     -11.099  -1.270   2.614  1.00  0.00           H  
ATOM    928  HZ  PHE A  59     -10.378   0.225   0.831  1.00  0.00           H  
ATOM    929  N   SER A  60     -13.434   4.525   7.171  1.00  0.00           N  
ATOM    930  CA  SER A  60     -14.516   4.994   8.027  1.00  0.00           C  
ATOM    931  C   SER A  60     -15.773   5.155   7.163  1.00  0.00           C  
ATOM    932  O   SER A  60     -15.725   4.997   5.936  1.00  0.00           O  
ATOM    933  CB  SER A  60     -14.102   6.293   8.742  1.00  0.00           C  
ATOM    934  OG  SER A  60     -13.306   7.133   7.922  1.00  0.00           O  
ATOM    935  H   SER A  60     -13.443   4.937   6.251  1.00  0.00           H  
ATOM    936  HA  SER A  60     -14.729   4.243   8.792  1.00  0.00           H  
ATOM    937  HB2 SER A  60     -14.986   6.838   9.075  1.00  0.00           H  
ATOM    938  HB3 SER A  60     -13.522   6.029   9.625  1.00  0.00           H  
ATOM    939  HG  SER A  60     -12.399   7.075   8.302  1.00  0.00           H  
ATOM    940  N   GLU A  61     -16.915   5.466   7.779  1.00  0.00           N  
ATOM    941  CA  GLU A  61     -18.232   5.446   7.144  1.00  0.00           C  
ATOM    942  C   GLU A  61     -18.400   6.508   6.045  1.00  0.00           C  
ATOM    943  O   GLU A  61     -19.443   6.564   5.392  1.00  0.00           O  
ATOM    944  CB  GLU A  61     -19.370   5.557   8.175  1.00  0.00           C  
ATOM    945  CG  GLU A  61     -19.300   4.511   9.299  1.00  0.00           C  
ATOM    946  CD  GLU A  61     -18.657   5.078  10.567  1.00  0.00           C  
ATOM    947  OE1 GLU A  61     -17.525   5.602  10.479  1.00  0.00           O  
ATOM    948  OE2 GLU A  61     -19.287   5.027  11.645  1.00  0.00           O  
ATOM    949  H   GLU A  61     -16.900   5.575   8.793  1.00  0.00           H  
ATOM    950  HA  GLU A  61     -18.328   4.471   6.687  1.00  0.00           H  
ATOM    951  HB2 GLU A  61     -19.401   6.561   8.600  1.00  0.00           H  
ATOM    952  HB3 GLU A  61     -20.308   5.398   7.644  1.00  0.00           H  
ATOM    953  HG2 GLU A  61     -20.313   4.182   9.531  1.00  0.00           H  
ATOM    954  HG3 GLU A  61     -18.745   3.635   8.958  1.00  0.00           H  
ATOM    955  N   GLU A  62     -17.399   7.362   5.826  1.00  0.00           N  
ATOM    956  CA  GLU A  62     -17.381   8.356   4.763  1.00  0.00           C  
ATOM    957  C   GLU A  62     -16.806   7.825   3.443  1.00  0.00           C  
ATOM    958  O   GLU A  62     -16.846   8.538   2.444  1.00  0.00           O  
ATOM    959  CB  GLU A  62     -16.560   9.568   5.221  1.00  0.00           C  
ATOM    960  CG  GLU A  62     -17.187  10.882   4.754  1.00  0.00           C  
ATOM    961  CD  GLU A  62     -18.331  11.326   5.669  1.00  0.00           C  
ATOM    962  OE1 GLU A  62     -19.370  10.629   5.783  1.00  0.00           O  
ATOM    963  OE2 GLU A  62     -18.231  12.412   6.276  1.00  0.00           O  
ATOM    964  H   GLU A  62     -16.546   7.210   6.351  1.00  0.00           H  
ATOM    965  HA  GLU A  62     -18.407   8.667   4.565  1.00  0.00           H  
ATOM    966  HB2 GLU A  62     -16.458   9.590   6.306  1.00  0.00           H  
ATOM    967  HB3 GLU A  62     -15.561   9.481   4.800  1.00  0.00           H  
ATOM    968  HG2 GLU A  62     -16.411  11.648   4.746  1.00  0.00           H  
ATOM    969  HG3 GLU A  62     -17.556  10.765   3.737  1.00  0.00           H  
ATOM    970  N   TYR A  63     -16.284   6.599   3.386  1.00  0.00           N  
ATOM    971  CA  TYR A  63     -15.531   6.151   2.211  1.00  0.00           C  
ATOM    972  C   TYR A  63     -16.515   5.991   1.040  1.00  0.00           C  
ATOM    973  O   TYR A  63     -17.669   5.604   1.272  1.00  0.00           O  
ATOM    974  CB  TYR A  63     -14.861   4.798   2.527  1.00  0.00           C  
ATOM    975  CG  TYR A  63     -14.468   3.970   1.313  1.00  0.00           C  
ATOM    976  CD1 TYR A  63     -15.420   3.132   0.696  1.00  0.00           C  
ATOM    977  CD2 TYR A  63     -13.173   4.066   0.768  1.00  0.00           C  
ATOM    978  CE1 TYR A  63     -15.078   2.380  -0.442  1.00  0.00           C  
ATOM    979  CE2 TYR A  63     -12.822   3.306  -0.363  1.00  0.00           C  
ATOM    980  CZ  TYR A  63     -13.765   2.440  -0.955  1.00  0.00           C  
ATOM    981  OH  TYR A  63     -13.407   1.667  -2.016  1.00  0.00           O  
ATOM    982  H   TYR A  63     -16.253   6.048   4.235  1.00  0.00           H  
ATOM    983  HA  TYR A  63     -14.763   6.884   1.967  1.00  0.00           H  
ATOM    984  HB2 TYR A  63     -13.980   4.981   3.142  1.00  0.00           H  
ATOM    985  HB3 TYR A  63     -15.547   4.197   3.124  1.00  0.00           H  
ATOM    986  HD1 TYR A  63     -16.421   3.061   1.094  1.00  0.00           H  
ATOM    987  HD2 TYR A  63     -12.439   4.726   1.211  1.00  0.00           H  
ATOM    988  HE1 TYR A  63     -15.803   1.728  -0.906  1.00  0.00           H  
ATOM    989  HE2 TYR A  63     -11.825   3.373  -0.772  1.00  0.00           H  
ATOM    990  HH  TYR A  63     -14.198   1.391  -2.535  1.00  0.00           H  
ATOM    991  N   PRO A  64     -16.112   6.260  -0.217  1.00  0.00           N  
ATOM    992  CA  PRO A  64     -14.793   6.711  -0.676  1.00  0.00           C  
ATOM    993  C   PRO A  64     -14.534   8.222  -0.569  1.00  0.00           C  
ATOM    994  O   PRO A  64     -13.507   8.675  -1.068  1.00  0.00           O  
ATOM    995  CB  PRO A  64     -14.718   6.247  -2.139  1.00  0.00           C  
ATOM    996  CG  PRO A  64     -16.166   6.384  -2.595  1.00  0.00           C  
ATOM    997  CD  PRO A  64     -16.920   5.895  -1.368  1.00  0.00           C  
ATOM    998  HA  PRO A  64     -14.002   6.218  -0.123  1.00  0.00           H  
ATOM    999  HB2 PRO A  64     -14.042   6.846  -2.749  1.00  0.00           H  
ATOM   1000  HB3 PRO A  64     -14.421   5.198  -2.179  1.00  0.00           H  
ATOM   1001  HG2 PRO A  64     -16.415   7.429  -2.763  1.00  0.00           H  
ATOM   1002  HG3 PRO A  64     -16.378   5.789  -3.482  1.00  0.00           H  
ATOM   1003  HD2 PRO A  64     -17.906   6.353  -1.322  1.00  0.00           H  
ATOM   1004  HD3 PRO A  64     -17.002   4.809  -1.406  1.00  0.00           H  
ATOM   1005  N   ASN A  65     -15.416   9.027   0.034  1.00  0.00           N  
ATOM   1006  CA  ASN A  65     -15.224  10.482   0.081  1.00  0.00           C  
ATOM   1007  C   ASN A  65     -13.984  10.837   0.906  1.00  0.00           C  
ATOM   1008  O   ASN A  65     -13.241  11.738   0.521  1.00  0.00           O  
ATOM   1009  CB  ASN A  65     -16.459  11.226   0.622  1.00  0.00           C  
ATOM   1010  CG  ASN A  65     -17.645  11.215  -0.339  1.00  0.00           C  
ATOM   1011  OD1 ASN A  65     -17.790  10.329  -1.177  1.00  0.00           O  
ATOM   1012  ND2 ASN A  65     -18.542  12.178  -0.231  1.00  0.00           N  
ATOM   1013  H   ASN A  65     -16.244   8.650   0.479  1.00  0.00           H  
ATOM   1014  HA  ASN A  65     -15.051  10.830  -0.938  1.00  0.00           H  
ATOM   1015  HB2 ASN A  65     -16.764  10.813   1.578  1.00  0.00           H  
ATOM   1016  HB3 ASN A  65     -16.177  12.262   0.805  1.00  0.00           H  
ATOM   1017 HD21 ASN A  65     -18.418  12.923   0.453  1.00  0.00           H  
ATOM   1018 HD22 ASN A  65     -19.332  12.183  -0.859  1.00  0.00           H  
ATOM   1019  N   LYS A  66     -13.686  10.089   1.974  1.00  0.00           N  
ATOM   1020  CA  LYS A  66     -12.419  10.223   2.688  1.00  0.00           C  
ATOM   1021  C   LYS A  66     -11.443   9.264   2.008  1.00  0.00           C  
ATOM   1022  O   LYS A  66     -11.825   8.115   1.762  1.00  0.00           O  
ATOM   1023  CB  LYS A  66     -12.561   9.781   4.159  1.00  0.00           C  
ATOM   1024  CG  LYS A  66     -13.116  10.875   5.082  1.00  0.00           C  
ATOM   1025  CD  LYS A  66     -13.377  10.360   6.513  1.00  0.00           C  
ATOM   1026  CE  LYS A  66     -12.132  10.020   7.347  1.00  0.00           C  
ATOM   1027  NZ  LYS A  66     -11.287  11.202   7.603  1.00  0.00           N  
ATOM   1028  H   LYS A  66     -14.264   9.291   2.185  1.00  0.00           H  
ATOM   1029  HA  LYS A  66     -12.066  11.253   2.636  1.00  0.00           H  
ATOM   1030  HB2 LYS A  66     -13.195   8.894   4.210  1.00  0.00           H  
ATOM   1031  HB3 LYS A  66     -11.576   9.500   4.525  1.00  0.00           H  
ATOM   1032  HG2 LYS A  66     -12.422  11.712   5.114  1.00  0.00           H  
ATOM   1033  HG3 LYS A  66     -14.054  11.242   4.666  1.00  0.00           H  
ATOM   1034  HD2 LYS A  66     -13.959  11.111   7.047  1.00  0.00           H  
ATOM   1035  HD3 LYS A  66     -13.987   9.459   6.461  1.00  0.00           H  
ATOM   1036  HE2 LYS A  66     -12.472   9.620   8.306  1.00  0.00           H  
ATOM   1037  HE3 LYS A  66     -11.549   9.243   6.849  1.00  0.00           H  
ATOM   1038  HZ1 LYS A  66     -10.788  11.485   6.767  1.00  0.00           H  
ATOM   1039  HZ2 LYS A  66     -11.860  11.985   7.907  1.00  0.00           H  
ATOM   1040  HZ3 LYS A  66     -10.600  11.027   8.331  1.00  0.00           H  
ATOM   1041  N   PRO A  67     -10.188   9.677   1.751  1.00  0.00           N  
ATOM   1042  CA  PRO A  67      -9.148   8.717   1.430  1.00  0.00           C  
ATOM   1043  C   PRO A  67      -8.950   7.808   2.649  1.00  0.00           C  
ATOM   1044  O   PRO A  67      -9.099   8.280   3.783  1.00  0.00           O  
ATOM   1045  CB  PRO A  67      -7.891   9.535   1.121  1.00  0.00           C  
ATOM   1046  CG  PRO A  67      -8.111  10.857   1.855  1.00  0.00           C  
ATOM   1047  CD  PRO A  67      -9.632  11.014   1.909  1.00  0.00           C  
ATOM   1048  HA  PRO A  67      -9.442   8.138   0.555  1.00  0.00           H  
ATOM   1049  HB2 PRO A  67      -6.983   9.035   1.464  1.00  0.00           H  
ATOM   1050  HB3 PRO A  67      -7.827   9.718   0.051  1.00  0.00           H  
ATOM   1051  HG2 PRO A  67      -7.717  10.778   2.868  1.00  0.00           H  
ATOM   1052  HG3 PRO A  67      -7.641  11.691   1.333  1.00  0.00           H  
ATOM   1053  HD2 PRO A  67      -9.921  11.455   2.861  1.00  0.00           H  
ATOM   1054  HD3 PRO A  67      -9.968  11.647   1.088  1.00  0.00           H  
ATOM   1055  N   PRO A  68      -8.595   6.531   2.468  1.00  0.00           N  
ATOM   1056  CA  PRO A  68      -8.260   5.663   3.585  1.00  0.00           C  
ATOM   1057  C   PRO A  68      -6.923   6.054   4.219  1.00  0.00           C  
ATOM   1058  O   PRO A  68      -6.109   6.747   3.607  1.00  0.00           O  
ATOM   1059  CB  PRO A  68      -8.167   4.271   2.974  1.00  0.00           C  
ATOM   1060  CG  PRO A  68      -7.771   4.517   1.519  1.00  0.00           C  
ATOM   1061  CD  PRO A  68      -8.480   5.829   1.198  1.00  0.00           C  
ATOM   1062  HA  PRO A  68      -9.047   5.685   4.340  1.00  0.00           H  
ATOM   1063  HB2 PRO A  68      -7.434   3.658   3.489  1.00  0.00           H  
ATOM   1064  HB3 PRO A  68      -9.144   3.803   3.013  1.00  0.00           H  
ATOM   1065  HG2 PRO A  68      -6.692   4.658   1.449  1.00  0.00           H  
ATOM   1066  HG3 PRO A  68      -8.097   3.707   0.866  1.00  0.00           H  
ATOM   1067  HD2 PRO A  68      -7.905   6.402   0.471  1.00  0.00           H  
ATOM   1068  HD3 PRO A  68      -9.477   5.624   0.808  1.00  0.00           H  
ATOM   1069  N   THR A  69      -6.650   5.523   5.411  1.00  0.00           N  
ATOM   1070  CA  THR A  69      -5.271   5.282   5.814  1.00  0.00           C  
ATOM   1071  C   THR A  69      -4.864   3.958   5.161  1.00  0.00           C  
ATOM   1072  O   THR A  69      -5.623   2.988   5.204  1.00  0.00           O  
ATOM   1073  CB  THR A  69      -5.169   5.185   7.344  1.00  0.00           C  
ATOM   1074  OG1 THR A  69      -5.811   6.282   7.972  1.00  0.00           O  
ATOM   1075  CG2 THR A  69      -3.718   5.142   7.828  1.00  0.00           C  
ATOM   1076  H   THR A  69      -7.338   4.906   5.832  1.00  0.00           H  
ATOM   1077  HA  THR A  69      -4.631   6.092   5.456  1.00  0.00           H  
ATOM   1078  HB  THR A  69      -5.667   4.274   7.662  1.00  0.00           H  
ATOM   1079  HG1 THR A  69      -6.149   5.923   8.819  1.00  0.00           H  
ATOM   1080 HG21 THR A  69      -3.692   5.019   8.912  1.00  0.00           H  
ATOM   1081 HG22 THR A  69      -3.202   4.305   7.367  1.00  0.00           H  
ATOM   1082 HG23 THR A  69      -3.191   6.055   7.555  1.00  0.00           H  
ATOM   1083  N   VAL A  70      -3.667   3.889   4.590  1.00  0.00           N  
ATOM   1084  CA  VAL A  70      -3.042   2.642   4.169  1.00  0.00           C  
ATOM   1085  C   VAL A  70      -1.834   2.432   5.080  1.00  0.00           C  
ATOM   1086  O   VAL A  70      -1.040   3.358   5.277  1.00  0.00           O  
ATOM   1087  CB  VAL A  70      -2.670   2.696   2.674  1.00  0.00           C  
ATOM   1088  CG1 VAL A  70      -2.111   1.336   2.237  1.00  0.00           C  
ATOM   1089  CG2 VAL A  70      -3.874   3.030   1.778  1.00  0.00           C  
ATOM   1090  H   VAL A  70      -3.077   4.716   4.583  1.00  0.00           H  
ATOM   1091  HA  VAL A  70      -3.738   1.816   4.317  1.00  0.00           H  
ATOM   1092  HB  VAL A  70      -1.910   3.463   2.519  1.00  0.00           H  
ATOM   1093 HG11 VAL A  70      -1.894   1.349   1.171  1.00  0.00           H  
ATOM   1094 HG12 VAL A  70      -1.191   1.122   2.780  1.00  0.00           H  
ATOM   1095 HG13 VAL A  70      -2.831   0.547   2.443  1.00  0.00           H  
ATOM   1096 HG21 VAL A  70      -4.280   4.008   2.035  1.00  0.00           H  
ATOM   1097 HG22 VAL A  70      -3.557   3.053   0.734  1.00  0.00           H  
ATOM   1098 HG23 VAL A  70      -4.653   2.282   1.898  1.00  0.00           H  
ATOM   1099  N   ARG A  71      -1.724   1.238   5.674  1.00  0.00           N  
ATOM   1100  CA  ARG A  71      -0.668   0.884   6.620  1.00  0.00           C  
ATOM   1101  C   ARG A  71       0.023  -0.387   6.138  1.00  0.00           C  
ATOM   1102  O   ARG A  71      -0.628  -1.400   5.882  1.00  0.00           O  
ATOM   1103  CB  ARG A  71      -1.227   0.733   8.054  1.00  0.00           C  
ATOM   1104  CG  ARG A  71      -2.049   1.963   8.478  1.00  0.00           C  
ATOM   1105  CD  ARG A  71      -2.789   1.834   9.808  1.00  0.00           C  
ATOM   1106  NE  ARG A  71      -1.936   2.000  10.991  1.00  0.00           N  
ATOM   1107  CZ  ARG A  71      -2.391   2.259  12.223  1.00  0.00           C  
ATOM   1108  NH1 ARG A  71      -3.687   2.411  12.459  1.00  0.00           N  
ATOM   1109  NH2 ARG A  71      -1.537   2.360  13.230  1.00  0.00           N  
ATOM   1110  H   ARG A  71      -2.473   0.561   5.539  1.00  0.00           H  
ATOM   1111  HA  ARG A  71       0.066   1.691   6.634  1.00  0.00           H  
ATOM   1112  HB2 ARG A  71      -1.845  -0.163   8.129  1.00  0.00           H  
ATOM   1113  HB3 ARG A  71      -0.389   0.611   8.736  1.00  0.00           H  
ATOM   1114  HG2 ARG A  71      -1.408   2.844   8.496  1.00  0.00           H  
ATOM   1115  HG3 ARG A  71      -2.832   2.127   7.740  1.00  0.00           H  
ATOM   1116  HD2 ARG A  71      -3.528   2.633   9.823  1.00  0.00           H  
ATOM   1117  HD3 ARG A  71      -3.300   0.871   9.856  1.00  0.00           H  
ATOM   1118  HE  ARG A  71      -0.938   2.131  10.825  1.00  0.00           H  
ATOM   1119 HH11 ARG A  71      -4.386   2.327  11.710  1.00  0.00           H  
ATOM   1120 HH12 ARG A  71      -4.081   2.551  13.378  1.00  0.00           H  
ATOM   1121 HH21 ARG A  71      -0.556   2.125  13.086  1.00  0.00           H  
ATOM   1122 HH22 ARG A  71      -1.813   2.666  14.163  1.00  0.00           H  
ATOM   1123  N   PHE A  72       1.339  -0.347   5.991  1.00  0.00           N  
ATOM   1124  CA  PHE A  72       2.193  -1.519   5.897  1.00  0.00           C  
ATOM   1125  C   PHE A  72       2.120  -2.257   7.219  1.00  0.00           C  
ATOM   1126  O   PHE A  72       2.344  -1.661   8.269  1.00  0.00           O  
ATOM   1127  CB  PHE A  72       3.626  -1.056   5.609  1.00  0.00           C  
ATOM   1128  CG  PHE A  72       3.864  -0.758   4.147  1.00  0.00           C  
ATOM   1129  CD1 PHE A  72       3.894  -1.789   3.188  1.00  0.00           C  
ATOM   1130  CD2 PHE A  72       4.010   0.576   3.741  1.00  0.00           C  
ATOM   1131  CE1 PHE A  72       4.076  -1.474   1.827  1.00  0.00           C  
ATOM   1132  CE2 PHE A  72       4.248   0.883   2.396  1.00  0.00           C  
ATOM   1133  CZ  PHE A  72       4.275  -0.139   1.432  1.00  0.00           C  
ATOM   1134  H   PHE A  72       1.813   0.525   6.196  1.00  0.00           H  
ATOM   1135  HA  PHE A  72       1.855  -2.190   5.106  1.00  0.00           H  
ATOM   1136  HB2 PHE A  72       3.826  -0.155   6.177  1.00  0.00           H  
ATOM   1137  HB3 PHE A  72       4.358  -1.771   5.975  1.00  0.00           H  
ATOM   1138  HD1 PHE A  72       3.766  -2.821   3.483  1.00  0.00           H  
ATOM   1139  HD2 PHE A  72       3.945   1.377   4.461  1.00  0.00           H  
ATOM   1140  HE1 PHE A  72       4.100  -2.259   1.083  1.00  0.00           H  
ATOM   1141  HE2 PHE A  72       4.401   1.919   2.125  1.00  0.00           H  
ATOM   1142  HZ  PHE A  72       4.451   0.105   0.394  1.00  0.00           H  
ATOM   1143  N   LEU A  73       1.802  -3.551   7.152  1.00  0.00           N  
ATOM   1144  CA  LEU A  73       1.946  -4.446   8.290  1.00  0.00           C  
ATOM   1145  C   LEU A  73       3.364  -5.007   8.298  1.00  0.00           C  
ATOM   1146  O   LEU A  73       3.964  -5.171   9.358  1.00  0.00           O  
ATOM   1147  CB  LEU A  73       0.933  -5.595   8.195  1.00  0.00           C  
ATOM   1148  CG  LEU A  73      -0.537  -5.141   8.192  1.00  0.00           C  
ATOM   1149  CD1 LEU A  73      -1.434  -6.379   8.193  1.00  0.00           C  
ATOM   1150  CD2 LEU A  73      -0.868  -4.245   9.392  1.00  0.00           C  
ATOM   1151  H   LEU A  73       1.643  -3.977   6.246  1.00  0.00           H  
ATOM   1152  HA  LEU A  73       1.790  -3.900   9.222  1.00  0.00           H  
ATOM   1153  HB2 LEU A  73       1.128  -6.169   7.290  1.00  0.00           H  
ATOM   1154  HB3 LEU A  73       1.097  -6.257   9.046  1.00  0.00           H  
ATOM   1155  HG  LEU A  73      -0.760  -4.581   7.283  1.00  0.00           H  
ATOM   1156 HD11 LEU A  73      -1.194  -7.014   7.338  1.00  0.00           H  
ATOM   1157 HD12 LEU A  73      -1.296  -6.950   9.112  1.00  0.00           H  
ATOM   1158 HD13 LEU A  73      -2.475  -6.073   8.107  1.00  0.00           H  
ATOM   1159 HD21 LEU A  73      -0.520  -3.224   9.205  1.00  0.00           H  
ATOM   1160 HD22 LEU A  73      -1.941  -4.222   9.545  1.00  0.00           H  
ATOM   1161 HD23 LEU A  73      -0.389  -4.620  10.294  1.00  0.00           H  
ATOM   1162  N   SER A  74       3.907  -5.303   7.119  1.00  0.00           N  
ATOM   1163  CA  SER A  74       5.250  -5.853   6.973  1.00  0.00           C  
ATOM   1164  C   SER A  74       6.290  -4.728   7.128  1.00  0.00           C  
ATOM   1165  O   SER A  74       5.997  -3.557   6.857  1.00  0.00           O  
ATOM   1166  CB  SER A  74       5.355  -6.571   5.619  1.00  0.00           C  
ATOM   1167  OG  SER A  74       4.176  -7.314   5.340  1.00  0.00           O  
ATOM   1168  H   SER A  74       3.371  -5.179   6.268  1.00  0.00           H  
ATOM   1169  HA  SER A  74       5.406  -6.590   7.763  1.00  0.00           H  
ATOM   1170  HB2 SER A  74       5.506  -5.837   4.827  1.00  0.00           H  
ATOM   1171  HB3 SER A  74       6.202  -7.255   5.641  1.00  0.00           H  
ATOM   1172  HG  SER A  74       4.410  -8.263   5.212  1.00  0.00           H  
ATOM   1173  N   LYS A  75       7.510  -5.048   7.574  1.00  0.00           N  
ATOM   1174  CA  LYS A  75       8.647  -4.126   7.554  1.00  0.00           C  
ATOM   1175  C   LYS A  75       8.910  -3.725   6.113  1.00  0.00           C  
ATOM   1176  O   LYS A  75       9.234  -4.597   5.306  1.00  0.00           O  
ATOM   1177  CB  LYS A  75       9.892  -4.793   8.172  1.00  0.00           C  
ATOM   1178  CG  LYS A  75      10.143  -4.339   9.611  1.00  0.00           C  
ATOM   1179  CD  LYS A  75       8.993  -4.652  10.574  1.00  0.00           C  
ATOM   1180  CE  LYS A  75       9.240  -4.022  11.945  1.00  0.00           C  
ATOM   1181  NZ  LYS A  75      10.225  -4.757  12.765  1.00  0.00           N  
ATOM   1182  H   LYS A  75       7.708  -6.020   7.785  1.00  0.00           H  
ATOM   1183  HA  LYS A  75       8.392  -3.228   8.116  1.00  0.00           H  
ATOM   1184  HB2 LYS A  75       9.814  -5.878   8.136  1.00  0.00           H  
ATOM   1185  HB3 LYS A  75      10.772  -4.519   7.589  1.00  0.00           H  
ATOM   1186  HG2 LYS A  75      11.052  -4.819   9.967  1.00  0.00           H  
ATOM   1187  HG3 LYS A  75      10.297  -3.263   9.594  1.00  0.00           H  
ATOM   1188  HD2 LYS A  75       8.075  -4.210  10.186  1.00  0.00           H  
ATOM   1189  HD3 LYS A  75       8.845  -5.730  10.666  1.00  0.00           H  
ATOM   1190  HE2 LYS A  75       9.573  -2.992  11.807  1.00  0.00           H  
ATOM   1191  HE3 LYS A  75       8.296  -3.996  12.489  1.00  0.00           H  
ATOM   1192  HZ1 LYS A  75      11.109  -4.873  12.277  1.00  0.00           H  
ATOM   1193  HZ2 LYS A  75      10.386  -4.224  13.616  1.00  0.00           H  
ATOM   1194  HZ3 LYS A  75       9.848  -5.661  13.033  1.00  0.00           H  
ATOM   1195  N   MET A  76       8.763  -2.444   5.774  1.00  0.00           N  
ATOM   1196  CA  MET A  76       8.947  -1.982   4.410  1.00  0.00           C  
ATOM   1197  C   MET A  76       9.939  -0.822   4.427  1.00  0.00           C  
ATOM   1198  O   MET A  76       9.621   0.288   4.865  1.00  0.00           O  
ATOM   1199  CB  MET A  76       7.577  -1.651   3.803  1.00  0.00           C  
ATOM   1200  CG  MET A  76       7.548  -1.904   2.297  1.00  0.00           C  
ATOM   1201  SD  MET A  76       8.289  -0.580   1.325  1.00  0.00           S  
ATOM   1202  CE  MET A  76       9.599  -1.517   0.509  1.00  0.00           C  
ATOM   1203  H   MET A  76       8.462  -1.756   6.452  1.00  0.00           H  
ATOM   1204  HA  MET A  76       9.372  -2.788   3.818  1.00  0.00           H  
ATOM   1205  HB2 MET A  76       6.824  -2.304   4.242  1.00  0.00           H  
ATOM   1206  HB3 MET A  76       7.320  -0.613   4.012  1.00  0.00           H  
ATOM   1207  HG2 MET A  76       8.033  -2.857   2.075  1.00  0.00           H  
ATOM   1208  HG3 MET A  76       6.513  -1.998   1.986  1.00  0.00           H  
ATOM   1209  HE1 MET A  76      10.318  -1.836   1.258  1.00  0.00           H  
ATOM   1210  HE2 MET A  76       9.177  -2.387   0.006  1.00  0.00           H  
ATOM   1211  HE3 MET A  76      10.102  -0.882  -0.220  1.00  0.00           H  
ATOM   1212  N   PHE A  77      11.175  -1.089   4.008  1.00  0.00           N  
ATOM   1213  CA  PHE A  77      12.212  -0.078   3.884  1.00  0.00           C  
ATOM   1214  C   PHE A  77      12.005   0.649   2.565  1.00  0.00           C  
ATOM   1215  O   PHE A  77      12.214   0.058   1.503  1.00  0.00           O  
ATOM   1216  CB  PHE A  77      13.614  -0.698   3.949  1.00  0.00           C  
ATOM   1217  CG  PHE A  77      14.701   0.268   3.505  1.00  0.00           C  
ATOM   1218  CD1 PHE A  77      15.186   1.252   4.385  1.00  0.00           C  
ATOM   1219  CD2 PHE A  77      15.194   0.215   2.185  1.00  0.00           C  
ATOM   1220  CE1 PHE A  77      16.141   2.181   3.948  1.00  0.00           C  
ATOM   1221  CE2 PHE A  77      16.145   1.148   1.746  1.00  0.00           C  
ATOM   1222  CZ  PHE A  77      16.592   2.154   2.616  1.00  0.00           C  
ATOM   1223  H   PHE A  77      11.388  -2.018   3.684  1.00  0.00           H  
ATOM   1224  HA  PHE A  77      12.116   0.631   4.704  1.00  0.00           H  
ATOM   1225  HB2 PHE A  77      13.801  -1.023   4.972  1.00  0.00           H  
ATOM   1226  HB3 PHE A  77      13.654  -1.576   3.307  1.00  0.00           H  
ATOM   1227  HD1 PHE A  77      14.818   1.323   5.396  1.00  0.00           H  
ATOM   1228  HD2 PHE A  77      14.826  -0.529   1.492  1.00  0.00           H  
ATOM   1229  HE1 PHE A  77      16.510   2.917   4.644  1.00  0.00           H  
ATOM   1230  HE2 PHE A  77      16.522   1.096   0.734  1.00  0.00           H  
ATOM   1231  HZ  PHE A  77      17.295   2.889   2.255  1.00  0.00           H  
ATOM   1232  N   HIS A  78      11.596   1.914   2.628  1.00  0.00           N  
ATOM   1233  CA  HIS A  78      11.462   2.755   1.449  1.00  0.00           C  
ATOM   1234  C   HIS A  78      11.544   4.236   1.857  1.00  0.00           C  
ATOM   1235  O   HIS A  78      11.090   4.569   2.954  1.00  0.00           O  
ATOM   1236  CB  HIS A  78      10.100   2.409   0.847  1.00  0.00           C  
ATOM   1237  CG  HIS A  78       9.817   2.989  -0.498  1.00  0.00           C  
ATOM   1238  ND1 HIS A  78       8.913   3.988  -0.795  1.00  0.00           N  
ATOM   1239  CD2 HIS A  78      10.353   2.526  -1.667  1.00  0.00           C  
ATOM   1240  CE1 HIS A  78       8.953   4.161  -2.125  1.00  0.00           C  
ATOM   1241  NE2 HIS A  78       9.802   3.290  -2.682  1.00  0.00           N  
ATOM   1242  H   HIS A  78      11.319   2.307   3.518  1.00  0.00           H  
ATOM   1243  HA  HIS A  78      12.255   2.502   0.742  1.00  0.00           H  
ATOM   1244  HB2 HIS A  78      10.055   1.334   0.714  1.00  0.00           H  
ATOM   1245  HB3 HIS A  78       9.324   2.692   1.546  1.00  0.00           H  
ATOM   1246  HD1 HIS A  78       8.216   4.397  -0.187  1.00  0.00           H  
ATOM   1247  HD2 HIS A  78      11.050   1.708  -1.794  1.00  0.00           H  
ATOM   1248  HE1 HIS A  78       8.368   4.872  -2.689  1.00  0.00           H  
ATOM   1249  N   PRO A  79      12.066   5.151   1.015  1.00  0.00           N  
ATOM   1250  CA  PRO A  79      12.180   6.595   1.278  1.00  0.00           C  
ATOM   1251  C   PRO A  79      10.857   7.361   1.154  1.00  0.00           C  
ATOM   1252  O   PRO A  79      10.842   8.592   1.233  1.00  0.00           O  
ATOM   1253  CB  PRO A  79      13.237   7.103   0.291  1.00  0.00           C  
ATOM   1254  CG  PRO A  79      13.010   6.191  -0.904  1.00  0.00           C  
ATOM   1255  CD  PRO A  79      12.750   4.851  -0.230  1.00  0.00           C  
ATOM   1256  HA  PRO A  79      12.537   6.774   2.284  1.00  0.00           H  
ATOM   1257  HB2 PRO A  79      13.116   8.155   0.038  1.00  0.00           H  
ATOM   1258  HB3 PRO A  79      14.233   6.924   0.693  1.00  0.00           H  
ATOM   1259  HG2 PRO A  79      12.113   6.511  -1.431  1.00  0.00           H  
ATOM   1260  HG3 PRO A  79      13.871   6.158  -1.572  1.00  0.00           H  
ATOM   1261  HD2 PRO A  79      12.159   4.218  -0.887  1.00  0.00           H  
ATOM   1262  HD3 PRO A  79      13.701   4.372   0.007  1.00  0.00           H  
ATOM   1263  N   ASN A  80       9.741   6.652   0.972  1.00  0.00           N  
ATOM   1264  CA  ASN A  80       8.405   7.225   1.039  1.00  0.00           C  
ATOM   1265  C   ASN A  80       7.444   6.267   1.756  1.00  0.00           C  
ATOM   1266  O   ASN A  80       6.378   5.949   1.232  1.00  0.00           O  
ATOM   1267  CB  ASN A  80       7.932   7.629  -0.362  1.00  0.00           C  
ATOM   1268  CG  ASN A  80       6.799   8.638  -0.263  1.00  0.00           C  
ATOM   1269  OD1 ASN A  80       6.257   8.913   0.807  1.00  0.00           O  
ATOM   1270  ND2 ASN A  80       6.461   9.255  -1.378  1.00  0.00           N  
ATOM   1271  H   ASN A  80       9.830   5.651   0.897  1.00  0.00           H  
ATOM   1272  HA  ASN A  80       8.450   8.147   1.618  1.00  0.00           H  
ATOM   1273  HB2 ASN A  80       8.757   8.103  -0.894  1.00  0.00           H  
ATOM   1274  HB3 ASN A  80       7.600   6.755  -0.923  1.00  0.00           H  
ATOM   1275 HD21 ASN A  80       6.949   9.083  -2.239  1.00  0.00           H  
ATOM   1276 HD22 ASN A  80       5.737   9.954  -1.353  1.00  0.00           H  
ATOM   1277  N   VAL A  81       7.879   5.711   2.893  1.00  0.00           N  
ATOM   1278  CA  VAL A  81       7.095   4.885   3.819  1.00  0.00           C  
ATOM   1279  C   VAL A  81       7.538   5.232   5.246  1.00  0.00           C  
ATOM   1280  O   VAL A  81       8.743   5.380   5.490  1.00  0.00           O  
ATOM   1281  CB  VAL A  81       7.302   3.387   3.513  1.00  0.00           C  
ATOM   1282  CG1 VAL A  81       6.631   2.496   4.563  1.00  0.00           C  
ATOM   1283  CG2 VAL A  81       6.749   3.059   2.129  1.00  0.00           C  
ATOM   1284  H   VAL A  81       8.783   6.010   3.235  1.00  0.00           H  
ATOM   1285  HA  VAL A  81       6.027   5.099   3.692  1.00  0.00           H  
ATOM   1286  HB  VAL A  81       8.356   3.144   3.513  1.00  0.00           H  
ATOM   1287 HG11 VAL A  81       7.206   2.524   5.485  1.00  0.00           H  
ATOM   1288 HG12 VAL A  81       5.616   2.840   4.758  1.00  0.00           H  
ATOM   1289 HG13 VAL A  81       6.608   1.467   4.216  1.00  0.00           H  
ATOM   1290 HG21 VAL A  81       7.331   3.537   1.352  1.00  0.00           H  
ATOM   1291 HG22 VAL A  81       6.762   1.984   1.948  1.00  0.00           H  
ATOM   1292 HG23 VAL A  81       5.741   3.453   2.068  1.00  0.00           H  
ATOM   1293  N   TYR A  82       6.622   5.316   6.212  1.00  0.00           N  
ATOM   1294  CA  TYR A  82       6.992   5.497   7.614  1.00  0.00           C  
ATOM   1295  C   TYR A  82       7.315   4.158   8.278  1.00  0.00           C  
ATOM   1296  O   TYR A  82       6.761   3.115   7.923  1.00  0.00           O  
ATOM   1297  CB  TYR A  82       5.885   6.256   8.352  1.00  0.00           C  
ATOM   1298  CG  TYR A  82       5.896   7.713   7.945  1.00  0.00           C  
ATOM   1299  CD1 TYR A  82       6.845   8.575   8.525  1.00  0.00           C  
ATOM   1300  CD2 TYR A  82       5.082   8.173   6.892  1.00  0.00           C  
ATOM   1301  CE1 TYR A  82       7.002   9.881   8.040  1.00  0.00           C  
ATOM   1302  CE2 TYR A  82       5.230   9.484   6.412  1.00  0.00           C  
ATOM   1303  CZ  TYR A  82       6.199  10.342   6.976  1.00  0.00           C  
ATOM   1304  OH  TYR A  82       6.360  11.588   6.463  1.00  0.00           O  
ATOM   1305  H   TYR A  82       5.638   5.164   6.002  1.00  0.00           H  
ATOM   1306  HA  TYR A  82       7.892   6.115   7.662  1.00  0.00           H  
ATOM   1307  HB2 TYR A  82       4.913   5.807   8.150  1.00  0.00           H  
ATOM   1308  HB3 TYR A  82       6.065   6.194   9.425  1.00  0.00           H  
ATOM   1309  HD1 TYR A  82       7.485   8.231   9.326  1.00  0.00           H  
ATOM   1310  HD2 TYR A  82       4.369   7.515   6.416  1.00  0.00           H  
ATOM   1311  HE1 TYR A  82       7.764  10.505   8.474  1.00  0.00           H  
ATOM   1312  HE2 TYR A  82       4.626   9.822   5.584  1.00  0.00           H  
ATOM   1313  HH  TYR A  82       7.069  12.116   6.854  1.00  0.00           H  
ATOM   1314  N   ALA A  83       8.186   4.200   9.292  1.00  0.00           N  
ATOM   1315  CA  ALA A  83       8.538   3.049  10.121  1.00  0.00           C  
ATOM   1316  C   ALA A  83       7.318   2.511  10.867  1.00  0.00           C  
ATOM   1317  O   ALA A  83       7.283   1.328  11.212  1.00  0.00           O  
ATOM   1318  CB  ALA A  83       9.620   3.455  11.125  1.00  0.00           C  
ATOM   1319  H   ALA A  83       8.581   5.095   9.560  1.00  0.00           H  
ATOM   1320  HA  ALA A  83       8.925   2.254   9.483  1.00  0.00           H  
ATOM   1321  HB1 ALA A  83       9.287   4.317  11.706  1.00  0.00           H  
ATOM   1322  HB2 ALA A  83       9.807   2.635  11.814  1.00  0.00           H  
ATOM   1323  HB3 ALA A  83      10.545   3.691  10.600  1.00  0.00           H  
ATOM   1324  N   ASP A  84       6.331   3.382  11.080  1.00  0.00           N  
ATOM   1325  CA  ASP A  84       5.038   3.132  11.703  1.00  0.00           C  
ATOM   1326  C   ASP A  84       4.093   2.406  10.740  1.00  0.00           C  
ATOM   1327  O   ASP A  84       2.957   2.116  11.111  1.00  0.00           O  
ATOM   1328  CB  ASP A  84       4.404   4.472  12.142  1.00  0.00           C  
ATOM   1329  CG  ASP A  84       5.103   5.119  13.341  1.00  0.00           C  
ATOM   1330  OD1 ASP A  84       6.321   4.892  13.531  1.00  0.00           O  
ATOM   1331  OD2 ASP A  84       4.448   5.844  14.120  1.00  0.00           O  
ATOM   1332  H   ASP A  84       6.532   4.350  10.879  1.00  0.00           H  
ATOM   1333  HA  ASP A  84       5.180   2.511  12.589  1.00  0.00           H  
ATOM   1334  HB2 ASP A  84       4.410   5.167  11.301  1.00  0.00           H  
ATOM   1335  HB3 ASP A  84       3.365   4.298  12.425  1.00  0.00           H  
ATOM   1336  N   GLY A  85       4.504   2.099   9.505  1.00  0.00           N  
ATOM   1337  CA  GLY A  85       3.689   1.467   8.494  1.00  0.00           C  
ATOM   1338  C   GLY A  85       2.907   2.468   7.645  1.00  0.00           C  
ATOM   1339  O   GLY A  85       2.534   2.118   6.529  1.00  0.00           O  
ATOM   1340  H   GLY A  85       5.438   2.287   9.169  1.00  0.00           H  
ATOM   1341  HA2 GLY A  85       4.364   0.912   7.851  1.00  0.00           H  
ATOM   1342  HA3 GLY A  85       2.991   0.766   8.952  1.00  0.00           H  
ATOM   1343  N   SER A  86       2.643   3.686   8.127  1.00  0.00           N  
ATOM   1344  CA  SER A  86       1.808   4.624   7.388  1.00  0.00           C  
ATOM   1345  C   SER A  86       2.489   5.093   6.093  1.00  0.00           C  
ATOM   1346  O   SER A  86       3.709   4.983   5.914  1.00  0.00           O  
ATOM   1347  CB  SER A  86       1.393   5.802   8.280  1.00  0.00           C  
ATOM   1348  OG  SER A  86       0.241   6.403   7.720  1.00  0.00           O  
ATOM   1349  H   SER A  86       2.927   3.928   9.061  1.00  0.00           H  
ATOM   1350  HA  SER A  86       0.900   4.086   7.113  1.00  0.00           H  
ATOM   1351  HB2 SER A  86       1.140   5.445   9.278  1.00  0.00           H  
ATOM   1352  HB3 SER A  86       2.205   6.529   8.348  1.00  0.00           H  
ATOM   1353  HG  SER A  86      -0.016   7.167   8.258  1.00  0.00           H  
ATOM   1354  N   ILE A  87       1.667   5.652   5.206  1.00  0.00           N  
ATOM   1355  CA  ILE A  87       1.988   6.220   3.909  1.00  0.00           C  
ATOM   1356  C   ILE A  87       1.346   7.596   3.878  1.00  0.00           C  
ATOM   1357  O   ILE A  87       0.144   7.735   4.134  1.00  0.00           O  
ATOM   1358  CB  ILE A  87       1.437   5.330   2.772  1.00  0.00           C  
ATOM   1359  CG1 ILE A  87       2.167   3.980   2.785  1.00  0.00           C  
ATOM   1360  CG2 ILE A  87       1.590   5.984   1.384  1.00  0.00           C  
ATOM   1361  CD1 ILE A  87       1.380   2.882   2.056  1.00  0.00           C  
ATOM   1362  H   ILE A  87       0.702   5.731   5.477  1.00  0.00           H  
ATOM   1363  HA  ILE A  87       3.072   6.307   3.807  1.00  0.00           H  
ATOM   1364  HB  ILE A  87       0.373   5.164   2.955  1.00  0.00           H  
ATOM   1365 HG12 ILE A  87       3.154   4.103   2.354  1.00  0.00           H  
ATOM   1366 HG13 ILE A  87       2.321   3.677   3.812  1.00  0.00           H  
ATOM   1367 HG21 ILE A  87       2.633   6.249   1.200  1.00  0.00           H  
ATOM   1368 HG22 ILE A  87       1.262   5.304   0.599  1.00  0.00           H  
ATOM   1369 HG23 ILE A  87       0.974   6.879   1.319  1.00  0.00           H  
ATOM   1370 HD11 ILE A  87       1.335   3.086   0.987  1.00  0.00           H  
ATOM   1371 HD12 ILE A  87       1.853   1.916   2.211  1.00  0.00           H  
ATOM   1372 HD13 ILE A  87       0.371   2.834   2.461  1.00  0.00           H  
ATOM   1373  N   CYS A  88       2.162   8.574   3.519  1.00  0.00           N  
ATOM   1374  CA  CYS A  88       1.719   9.835   2.941  1.00  0.00           C  
ATOM   1375  C   CYS A  88       1.753   9.667   1.424  1.00  0.00           C  
ATOM   1376  O   CYS A  88       2.793   9.277   0.885  1.00  0.00           O  
ATOM   1377  CB  CYS A  88       2.631  10.988   3.366  1.00  0.00           C  
ATOM   1378  SG  CYS A  88       2.393  11.349   5.127  1.00  0.00           S  
ATOM   1379  H   CYS A  88       3.104   8.243   3.317  1.00  0.00           H  
ATOM   1380  HA  CYS A  88       0.712  10.067   3.275  1.00  0.00           H  
ATOM   1381  HB2 CYS A  88       3.674  10.740   3.169  1.00  0.00           H  
ATOM   1382  HB3 CYS A  88       2.372  11.876   2.787  1.00  0.00           H  
ATOM   1383  HG  CYS A  88       3.266  12.372   5.147  1.00  0.00           H  
ATOM   1384  N   LEU A  89       0.663   9.967   0.722  1.00  0.00           N  
ATOM   1385  CA  LEU A  89       0.617  10.014  -0.738  1.00  0.00           C  
ATOM   1386  C   LEU A  89      -0.190  11.248  -1.113  1.00  0.00           C  
ATOM   1387  O   LEU A  89      -1.226  11.482  -0.495  1.00  0.00           O  
ATOM   1388  CB  LEU A  89      -0.042   8.730  -1.279  1.00  0.00           C  
ATOM   1389  CG  LEU A  89      -0.071   8.628  -2.816  1.00  0.00           C  
ATOM   1390  CD1 LEU A  89       1.347   8.551  -3.380  1.00  0.00           C  
ATOM   1391  CD2 LEU A  89      -0.840   7.376  -3.258  1.00  0.00           C  
ATOM   1392  H   LEU A  89      -0.185  10.267   1.198  1.00  0.00           H  
ATOM   1393  HA  LEU A  89       1.631  10.102  -1.132  1.00  0.00           H  
ATOM   1394  HB2 LEU A  89       0.489   7.864  -0.880  1.00  0.00           H  
ATOM   1395  HB3 LEU A  89      -1.064   8.690  -0.911  1.00  0.00           H  
ATOM   1396  HG  LEU A  89      -0.569   9.499  -3.237  1.00  0.00           H  
ATOM   1397 HD11 LEU A  89       1.809   9.537  -3.339  1.00  0.00           H  
ATOM   1398 HD12 LEU A  89       1.937   7.855  -2.790  1.00  0.00           H  
ATOM   1399 HD13 LEU A  89       1.321   8.224  -4.417  1.00  0.00           H  
ATOM   1400 HD21 LEU A  89      -0.481   6.486  -2.738  1.00  0.00           H  
ATOM   1401 HD22 LEU A  89      -1.893   7.497  -3.032  1.00  0.00           H  
ATOM   1402 HD23 LEU A  89      -0.768   7.237  -4.336  1.00  0.00           H  
ATOM   1403  N   ASP A  90       0.249  12.018  -2.111  1.00  0.00           N  
ATOM   1404  CA  ASP A  90      -0.392  13.279  -2.494  1.00  0.00           C  
ATOM   1405  C   ASP A  90      -1.899  13.123  -2.710  1.00  0.00           C  
ATOM   1406  O   ASP A  90      -2.670  13.923  -2.173  1.00  0.00           O  
ATOM   1407  CB  ASP A  90       0.295  13.936  -3.708  1.00  0.00           C  
ATOM   1408  CG  ASP A  90       0.072  13.255  -5.064  1.00  0.00           C  
ATOM   1409  OD1 ASP A  90      -0.123  12.021  -5.099  1.00  0.00           O  
ATOM   1410  OD2 ASP A  90       0.146  13.953  -6.104  1.00  0.00           O  
ATOM   1411  H   ASP A  90       1.120  11.787  -2.582  1.00  0.00           H  
ATOM   1412  HA  ASP A  90      -0.260  13.960  -1.652  1.00  0.00           H  
ATOM   1413  HB2 ASP A  90      -0.072  14.958  -3.786  1.00  0.00           H  
ATOM   1414  HB3 ASP A  90       1.363  14.000  -3.515  1.00  0.00           H  
ATOM   1415  N   ILE A  91      -2.338  12.091  -3.436  1.00  0.00           N  
ATOM   1416  CA  ILE A  91      -3.756  11.834  -3.661  1.00  0.00           C  
ATOM   1417  C   ILE A  91      -4.458  11.290  -2.415  1.00  0.00           C  
ATOM   1418  O   ILE A  91      -5.638  11.561  -2.264  1.00  0.00           O  
ATOM   1419  CB  ILE A  91      -4.011  10.974  -4.922  1.00  0.00           C  
ATOM   1420  CG1 ILE A  91      -3.415   9.551  -4.872  1.00  0.00           C  
ATOM   1421  CG2 ILE A  91      -3.500  11.727  -6.159  1.00  0.00           C  
ATOM   1422  CD1 ILE A  91      -3.759   8.698  -6.103  1.00  0.00           C  
ATOM   1423  H   ILE A  91      -1.636  11.562  -3.946  1.00  0.00           H  
ATOM   1424  HA  ILE A  91      -4.226  12.797  -3.855  1.00  0.00           H  
ATOM   1425  HB  ILE A  91      -5.093  10.877  -5.030  1.00  0.00           H  
ATOM   1426 HG12 ILE A  91      -2.330   9.608  -4.781  1.00  0.00           H  
ATOM   1427 HG13 ILE A  91      -3.816   9.034  -4.005  1.00  0.00           H  
ATOM   1428 HG21 ILE A  91      -3.847  11.224  -7.054  1.00  0.00           H  
ATOM   1429 HG22 ILE A  91      -3.892  12.740  -6.170  1.00  0.00           H  
ATOM   1430 HG23 ILE A  91      -2.411  11.746  -6.175  1.00  0.00           H  
ATOM   1431 HD11 ILE A  91      -4.839   8.638  -6.228  1.00  0.00           H  
ATOM   1432 HD12 ILE A  91      -3.312   9.114  -7.004  1.00  0.00           H  
ATOM   1433 HD13 ILE A  91      -3.359   7.695  -5.975  1.00  0.00           H  
ATOM   1434  N   LEU A  92      -3.789  10.594  -1.490  1.00  0.00           N  
ATOM   1435  CA  LEU A  92      -4.419  10.203  -0.219  1.00  0.00           C  
ATOM   1436  C   LEU A  92      -4.391  11.358   0.794  1.00  0.00           C  
ATOM   1437  O   LEU A  92      -4.870  11.215   1.923  1.00  0.00           O  
ATOM   1438  CB  LEU A  92      -3.798   8.921   0.362  1.00  0.00           C  
ATOM   1439  CG  LEU A  92      -3.859   7.687  -0.562  1.00  0.00           C  
ATOM   1440  CD1 LEU A  92      -3.308   6.464   0.178  1.00  0.00           C  
ATOM   1441  CD2 LEU A  92      -5.261   7.383  -1.101  1.00  0.00           C  
ATOM   1442  H   LEU A  92      -2.783  10.524  -1.558  1.00  0.00           H  
ATOM   1443  HA  LEU A  92      -5.471   9.995  -0.409  1.00  0.00           H  
ATOM   1444  HB2 LEU A  92      -2.757   9.125   0.610  1.00  0.00           H  
ATOM   1445  HB3 LEU A  92      -4.318   8.683   1.293  1.00  0.00           H  
ATOM   1446  HG  LEU A  92      -3.219   7.880  -1.416  1.00  0.00           H  
ATOM   1447 HD11 LEU A  92      -3.293   5.605  -0.493  1.00  0.00           H  
ATOM   1448 HD12 LEU A  92      -2.290   6.661   0.516  1.00  0.00           H  
ATOM   1449 HD13 LEU A  92      -3.934   6.237   1.041  1.00  0.00           H  
ATOM   1450 HD21 LEU A  92      -5.253   6.464  -1.695  1.00  0.00           H  
ATOM   1451 HD22 LEU A  92      -5.968   7.281  -0.281  1.00  0.00           H  
ATOM   1452 HD23 LEU A  92      -5.572   8.191  -1.762  1.00  0.00           H  
ATOM   1453  N   GLN A  93      -3.849  12.512   0.402  1.00  0.00           N  
ATOM   1454  CA  GLN A  93      -3.955  13.781   1.090  1.00  0.00           C  
ATOM   1455  C   GLN A  93      -4.907  14.673   0.285  1.00  0.00           C  
ATOM   1456  O   GLN A  93      -5.975  14.224  -0.140  1.00  0.00           O  
ATOM   1457  CB  GLN A  93      -2.548  14.357   1.329  1.00  0.00           C  
ATOM   1458  CG  GLN A  93      -1.732  13.516   2.320  1.00  0.00           C  
ATOM   1459  CD  GLN A  93      -0.790  14.388   3.140  1.00  0.00           C  
ATOM   1460  OE1 GLN A  93      -1.247  15.222   3.921  1.00  0.00           O  
ATOM   1461  NE2 GLN A  93       0.513  14.229   3.001  1.00  0.00           N  
ATOM   1462  H   GLN A  93      -3.413  12.540  -0.509  1.00  0.00           H  
ATOM   1463  HA  GLN A  93      -4.423  13.627   2.064  1.00  0.00           H  
ATOM   1464  HB2 GLN A  93      -2.003  14.434   0.389  1.00  0.00           H  
ATOM   1465  HB3 GLN A  93      -2.658  15.357   1.743  1.00  0.00           H  
ATOM   1466  HG2 GLN A  93      -2.407  13.028   3.020  1.00  0.00           H  
ATOM   1467  HG3 GLN A  93      -1.178  12.745   1.786  1.00  0.00           H  
ATOM   1468 HE21 GLN A  93       0.869  13.631   2.260  1.00  0.00           H  
ATOM   1469 HE22 GLN A  93       1.162  14.772   3.560  1.00  0.00           H  
ATOM   1470  N   ASN A  94      -4.586  15.958   0.105  1.00  0.00           N  
ATOM   1471  CA  ASN A  94      -5.567  16.963  -0.312  1.00  0.00           C  
ATOM   1472  C   ASN A  94      -5.942  16.887  -1.802  1.00  0.00           C  
ATOM   1473  O   ASN A  94      -6.660  17.755  -2.298  1.00  0.00           O  
ATOM   1474  CB  ASN A  94      -5.109  18.374   0.101  1.00  0.00           C  
ATOM   1475  CG  ASN A  94      -6.287  19.292   0.443  1.00  0.00           C  
ATOM   1476  OD1 ASN A  94      -7.451  18.896   0.452  1.00  0.00           O  
ATOM   1477  ND2 ASN A  94      -6.020  20.532   0.814  1.00  0.00           N  
ATOM   1478  H   ASN A  94      -3.651  16.270   0.360  1.00  0.00           H  
ATOM   1479  HA  ASN A  94      -6.471  16.735   0.248  1.00  0.00           H  
ATOM   1480  HB2 ASN A  94      -4.478  18.309   0.985  1.00  0.00           H  
ATOM   1481  HB3 ASN A  94      -4.522  18.819  -0.710  1.00  0.00           H  
ATOM   1482 HD21 ASN A  94      -5.086  20.906   0.816  1.00  0.00           H  
ATOM   1483 HD22 ASN A  94      -6.801  21.090   1.144  1.00  0.00           H  
ATOM   1484  N   ARG A  95      -5.454  15.881  -2.538  1.00  0.00           N  
ATOM   1485  CA  ARG A  95      -5.780  15.632  -3.942  1.00  0.00           C  
ATOM   1486  C   ARG A  95      -6.760  14.471  -4.129  1.00  0.00           C  
ATOM   1487  O   ARG A  95      -6.985  14.073  -5.274  1.00  0.00           O  
ATOM   1488  CB  ARG A  95      -4.473  15.425  -4.736  1.00  0.00           C  
ATOM   1489  CG  ARG A  95      -3.970  16.713  -5.389  1.00  0.00           C  
ATOM   1490  CD  ARG A  95      -4.763  16.943  -6.674  1.00  0.00           C  
ATOM   1491  NE  ARG A  95      -4.302  18.122  -7.417  1.00  0.00           N  
ATOM   1492  CZ  ARG A  95      -4.336  18.246  -8.747  1.00  0.00           C  
ATOM   1493  NH1 ARG A  95      -4.720  17.235  -9.521  1.00  0.00           N  
ATOM   1494  NH2 ARG A  95      -3.961  19.384  -9.306  1.00  0.00           N  
ATOM   1495  H   ARG A  95      -4.860  15.210  -2.070  1.00  0.00           H  
ATOM   1496  HA  ARG A  95      -6.294  16.510  -4.339  1.00  0.00           H  
ATOM   1497  HB2 ARG A  95      -3.698  15.037  -4.087  1.00  0.00           H  
ATOM   1498  HB3 ARG A  95      -4.615  14.683  -5.520  1.00  0.00           H  
ATOM   1499  HG2 ARG A  95      -4.089  17.553  -4.704  1.00  0.00           H  
ATOM   1500  HG3 ARG A  95      -2.914  16.592  -5.639  1.00  0.00           H  
ATOM   1501  HD2 ARG A  95      -4.650  16.053  -7.291  1.00  0.00           H  
ATOM   1502  HD3 ARG A  95      -5.819  17.070  -6.435  1.00  0.00           H  
ATOM   1503  HE  ARG A  95      -4.009  18.908  -6.839  1.00  0.00           H  
ATOM   1504 HH11 ARG A  95      -5.174  16.423  -9.092  1.00  0.00           H  
ATOM   1505 HH12 ARG A  95      -4.863  17.308 -10.525  1.00  0.00           H  
ATOM   1506 HH21 ARG A  95      -3.795  20.193  -8.703  1.00  0.00           H  
ATOM   1507 HH22 ARG A  95      -4.041  19.562 -10.300  1.00  0.00           H  
ATOM   1508  N   TRP A  96      -7.335  13.903  -3.065  1.00  0.00           N  
ATOM   1509  CA  TRP A  96      -8.207  12.741  -3.222  1.00  0.00           C  
ATOM   1510  C   TRP A  96      -9.412  13.026  -4.120  1.00  0.00           C  
ATOM   1511  O   TRP A  96      -9.779  14.180  -4.370  1.00  0.00           O  
ATOM   1512  CB  TRP A  96      -8.672  12.199  -1.862  1.00  0.00           C  
ATOM   1513  CG  TRP A  96      -9.310  10.842  -1.925  1.00  0.00           C  
ATOM   1514  CD1 TRP A  96     -10.532  10.556  -1.440  1.00  0.00           C  
ATOM   1515  CD2 TRP A  96      -8.833   9.600  -2.539  1.00  0.00           C  
ATOM   1516  NE1 TRP A  96     -10.839   9.236  -1.681  1.00  0.00           N  
ATOM   1517  CE2 TRP A  96      -9.822   8.590  -2.349  1.00  0.00           C  
ATOM   1518  CE3 TRP A  96      -7.674   9.225  -3.253  1.00  0.00           C  
ATOM   1519  CZ2 TRP A  96      -9.651   7.277  -2.811  1.00  0.00           C  
ATOM   1520  CZ3 TRP A  96      -7.488   7.914  -3.716  1.00  0.00           C  
ATOM   1521  CH2 TRP A  96      -8.475   6.944  -3.500  1.00  0.00           C  
ATOM   1522  H   TRP A  96      -7.043  14.164  -2.134  1.00  0.00           H  
ATOM   1523  HA  TRP A  96      -7.611  11.975  -3.713  1.00  0.00           H  
ATOM   1524  HB2 TRP A  96      -7.838  12.134  -1.168  1.00  0.00           H  
ATOM   1525  HB3 TRP A  96      -9.385  12.906  -1.436  1.00  0.00           H  
ATOM   1526  HD1 TRP A  96     -11.167  11.273  -0.951  1.00  0.00           H  
ATOM   1527  HE1 TRP A  96     -11.742   8.838  -1.423  1.00  0.00           H  
ATOM   1528  HE3 TRP A  96      -6.895   9.941  -3.438  1.00  0.00           H  
ATOM   1529  HZ2 TRP A  96     -10.405   6.523  -2.644  1.00  0.00           H  
ATOM   1530  HZ3 TRP A  96      -6.572   7.644  -4.227  1.00  0.00           H  
ATOM   1531  HH2 TRP A  96      -8.316   5.944  -3.869  1.00  0.00           H  
ATOM   1532  N   SER A  97     -10.055  11.952  -4.575  1.00  0.00           N  
ATOM   1533  CA  SER A  97     -11.384  11.984  -5.137  1.00  0.00           C  
ATOM   1534  C   SER A  97     -11.976  10.572  -5.071  1.00  0.00           C  
ATOM   1535  O   SER A  97     -11.221   9.601  -5.190  1.00  0.00           O  
ATOM   1536  CB  SER A  97     -11.273  12.437  -6.592  1.00  0.00           C  
ATOM   1537  OG  SER A  97     -12.318  13.330  -6.910  1.00  0.00           O  
ATOM   1538  H   SER A  97      -9.736  11.024  -4.320  1.00  0.00           H  
ATOM   1539  HA  SER A  97     -11.977  12.682  -4.544  1.00  0.00           H  
ATOM   1540  HB2 SER A  97     -10.324  12.941  -6.761  1.00  0.00           H  
ATOM   1541  HB3 SER A  97     -11.290  11.566  -7.242  1.00  0.00           H  
ATOM   1542  HG  SER A  97     -12.148  14.155  -6.402  1.00  0.00           H  
ATOM   1543  N   PRO A  98     -13.306  10.429  -4.956  1.00  0.00           N  
ATOM   1544  CA  PRO A  98     -13.991   9.152  -5.073  1.00  0.00           C  
ATOM   1545  C   PRO A  98     -14.150   8.798  -6.560  1.00  0.00           C  
ATOM   1546  O   PRO A  98     -15.244   8.878  -7.120  1.00  0.00           O  
ATOM   1547  CB  PRO A  98     -15.320   9.378  -4.350  1.00  0.00           C  
ATOM   1548  CG  PRO A  98     -15.646  10.836  -4.659  1.00  0.00           C  
ATOM   1549  CD  PRO A  98     -14.269  11.495  -4.704  1.00  0.00           C  
ATOM   1550  HA  PRO A  98     -13.433   8.361  -4.571  1.00  0.00           H  
ATOM   1551  HB2 PRO A  98     -16.104   8.702  -4.693  1.00  0.00           H  
ATOM   1552  HB3 PRO A  98     -15.164   9.274  -3.276  1.00  0.00           H  
ATOM   1553  HG2 PRO A  98     -16.122  10.911  -5.637  1.00  0.00           H  
ATOM   1554  HG3 PRO A  98     -16.276  11.273  -3.884  1.00  0.00           H  
ATOM   1555  HD2 PRO A  98     -14.244  12.249  -5.491  1.00  0.00           H  
ATOM   1556  HD3 PRO A  98     -14.059  11.951  -3.739  1.00  0.00           H  
ATOM   1557  N   THR A  99     -13.054   8.463  -7.238  1.00  0.00           N  
ATOM   1558  CA  THR A  99     -13.050   8.197  -8.677  1.00  0.00           C  
ATOM   1559  C   THR A  99     -12.439   6.837  -9.007  1.00  0.00           C  
ATOM   1560  O   THR A  99     -12.946   6.118  -9.873  1.00  0.00           O  
ATOM   1561  CB  THR A  99     -12.318   9.346  -9.392  1.00  0.00           C  
ATOM   1562  OG1 THR A  99     -11.085   9.672  -8.777  1.00  0.00           O  
ATOM   1563  CG2 THR A  99     -13.160  10.620  -9.384  1.00  0.00           C  
ATOM   1564  H   THR A  99     -12.166   8.508  -6.745  1.00  0.00           H  
ATOM   1565  HA  THR A  99     -14.073   8.164  -9.053  1.00  0.00           H  
ATOM   1566  HB  THR A  99     -12.135   9.067 -10.425  1.00  0.00           H  
ATOM   1567  HG1 THR A  99     -10.444   8.973  -8.977  1.00  0.00           H  
ATOM   1568 HG21 THR A  99     -13.299  10.974  -8.363  1.00  0.00           H  
ATOM   1569 HG22 THR A  99     -12.650  11.385  -9.966  1.00  0.00           H  
ATOM   1570 HG23 THR A  99     -14.133  10.417  -9.829  1.00  0.00           H  
ATOM   1571  N   TYR A 100     -11.341   6.513  -8.338  1.00  0.00           N  
ATOM   1572  CA  TYR A 100     -10.507   5.343  -8.528  1.00  0.00           C  
ATOM   1573  C   TYR A 100     -11.133   4.134  -7.815  1.00  0.00           C  
ATOM   1574  O   TYR A 100     -12.230   4.226  -7.262  1.00  0.00           O  
ATOM   1575  CB  TYR A 100      -9.086   5.685  -8.048  1.00  0.00           C  
ATOM   1576  CG  TYR A 100      -8.633   7.118  -8.301  1.00  0.00           C  
ATOM   1577  CD1 TYR A 100      -8.698   7.669  -9.595  1.00  0.00           C  
ATOM   1578  CD2 TYR A 100      -8.203   7.923  -7.228  1.00  0.00           C  
ATOM   1579  CE1 TYR A 100      -8.312   9.000  -9.816  1.00  0.00           C  
ATOM   1580  CE2 TYR A 100      -7.787   9.250  -7.441  1.00  0.00           C  
ATOM   1581  CZ  TYR A 100      -7.836   9.792  -8.748  1.00  0.00           C  
ATOM   1582  OH  TYR A 100      -7.564  11.104  -8.986  1.00  0.00           O  
ATOM   1583  H   TYR A 100     -11.060   7.098  -7.562  1.00  0.00           H  
ATOM   1584  HA  TYR A 100     -10.466   5.126  -9.597  1.00  0.00           H  
ATOM   1585  HB2 TYR A 100      -9.011   5.478  -6.983  1.00  0.00           H  
ATOM   1586  HB3 TYR A 100      -8.397   5.024  -8.561  1.00  0.00           H  
ATOM   1587  HD1 TYR A 100      -9.064   7.089 -10.430  1.00  0.00           H  
ATOM   1588  HD2 TYR A 100      -8.217   7.534  -6.222  1.00  0.00           H  
ATOM   1589  HE1 TYR A 100      -8.393   9.409 -10.812  1.00  0.00           H  
ATOM   1590  HE2 TYR A 100      -7.465   9.840  -6.590  1.00  0.00           H  
ATOM   1591  HH  TYR A 100      -6.649  11.382  -8.751  1.00  0.00           H  
ATOM   1592  N   ASP A 101     -10.516   2.958  -7.902  1.00  0.00           N  
ATOM   1593  CA  ASP A 101     -10.974   1.747  -7.207  1.00  0.00           C  
ATOM   1594  C   ASP A 101      -9.900   1.274  -6.215  1.00  0.00           C  
ATOM   1595  O   ASP A 101      -8.834   1.894  -6.106  1.00  0.00           O  
ATOM   1596  CB  ASP A 101     -11.359   0.687  -8.252  1.00  0.00           C  
ATOM   1597  CG  ASP A 101     -12.304  -0.413  -7.753  1.00  0.00           C  
ATOM   1598  OD1 ASP A 101     -12.590  -0.469  -6.537  1.00  0.00           O  
ATOM   1599  OD2 ASP A 101     -12.808  -1.155  -8.628  1.00  0.00           O  
ATOM   1600  H   ASP A 101      -9.633   2.892  -8.385  1.00  0.00           H  
ATOM   1601  HA  ASP A 101     -11.868   1.973  -6.625  1.00  0.00           H  
ATOM   1602  HB2 ASP A 101     -11.863   1.188  -9.079  1.00  0.00           H  
ATOM   1603  HB3 ASP A 101     -10.451   0.237  -8.642  1.00  0.00           H  
ATOM   1604  N   VAL A 102     -10.174   0.206  -5.465  1.00  0.00           N  
ATOM   1605  CA  VAL A 102      -9.269  -0.438  -4.516  1.00  0.00           C  
ATOM   1606  C   VAL A 102      -7.985  -0.872  -5.234  1.00  0.00           C  
ATOM   1607  O   VAL A 102      -6.892  -0.718  -4.681  1.00  0.00           O  
ATOM   1608  CB  VAL A 102      -9.997  -1.642  -3.874  1.00  0.00           C  
ATOM   1609  CG1 VAL A 102      -9.109  -2.459  -2.922  1.00  0.00           C  
ATOM   1610  CG2 VAL A 102     -11.241  -1.210  -3.082  1.00  0.00           C  
ATOM   1611  H   VAL A 102     -11.089  -0.224  -5.609  1.00  0.00           H  
ATOM   1612  HA  VAL A 102      -9.004   0.280  -3.741  1.00  0.00           H  
ATOM   1613  HB  VAL A 102     -10.328  -2.306  -4.674  1.00  0.00           H  
ATOM   1614 HG11 VAL A 102      -8.240  -2.852  -3.450  1.00  0.00           H  
ATOM   1615 HG12 VAL A 102      -8.782  -1.841  -2.087  1.00  0.00           H  
ATOM   1616 HG13 VAL A 102      -9.669  -3.305  -2.527  1.00  0.00           H  
ATOM   1617 HG21 VAL A 102     -10.959  -0.548  -2.260  1.00  0.00           H  
ATOM   1618 HG22 VAL A 102     -11.959  -0.706  -3.733  1.00  0.00           H  
ATOM   1619 HG23 VAL A 102     -11.719  -2.104  -2.683  1.00  0.00           H  
ATOM   1620  N   SER A 103      -8.120  -1.399  -6.452  1.00  0.00           N  
ATOM   1621  CA  SER A 103      -7.029  -1.799  -7.323  1.00  0.00           C  
ATOM   1622  C   SER A 103      -6.068  -0.627  -7.526  1.00  0.00           C  
ATOM   1623  O   SER A 103      -4.872  -0.778  -7.292  1.00  0.00           O  
ATOM   1624  CB  SER A 103      -7.612  -2.304  -8.655  1.00  0.00           C  
ATOM   1625  OG  SER A 103      -8.783  -1.583  -8.994  1.00  0.00           O  
ATOM   1626  H   SER A 103      -9.028  -1.423  -6.898  1.00  0.00           H  
ATOM   1627  HA  SER A 103      -6.489  -2.617  -6.846  1.00  0.00           H  
ATOM   1628  HB2 SER A 103      -6.866  -2.220  -9.446  1.00  0.00           H  
ATOM   1629  HB3 SER A 103      -7.890  -3.349  -8.541  1.00  0.00           H  
ATOM   1630  HG  SER A 103      -9.028  -1.778  -9.922  1.00  0.00           H  
ATOM   1631  N   SER A 104      -6.604   0.536  -7.900  1.00  0.00           N  
ATOM   1632  CA  SER A 104      -5.854   1.732  -8.249  1.00  0.00           C  
ATOM   1633  C   SER A 104      -4.938   2.175  -7.108  1.00  0.00           C  
ATOM   1634  O   SER A 104      -3.772   2.471  -7.358  1.00  0.00           O  
ATOM   1635  CB  SER A 104      -6.840   2.836  -8.641  1.00  0.00           C  
ATOM   1636  OG  SER A 104      -6.281   3.768  -9.546  1.00  0.00           O  
ATOM   1637  H   SER A 104      -7.597   0.542  -8.092  1.00  0.00           H  
ATOM   1638  HA  SER A 104      -5.239   1.495  -9.117  1.00  0.00           H  
ATOM   1639  HB2 SER A 104      -7.709   2.391  -9.129  1.00  0.00           H  
ATOM   1640  HB3 SER A 104      -7.171   3.349  -7.737  1.00  0.00           H  
ATOM   1641  HG  SER A 104      -5.539   4.230  -9.105  1.00  0.00           H  
ATOM   1642  N   ILE A 105      -5.430   2.210  -5.860  1.00  0.00           N  
ATOM   1643  CA  ILE A 105      -4.594   2.593  -4.719  1.00  0.00           C  
ATOM   1644  C   ILE A 105      -3.399   1.633  -4.641  1.00  0.00           C  
ATOM   1645  O   ILE A 105      -2.257   2.062  -4.490  1.00  0.00           O  
ATOM   1646  CB  ILE A 105      -5.408   2.641  -3.399  1.00  0.00           C  
ATOM   1647  CG1 ILE A 105      -6.524   3.716  -3.440  1.00  0.00           C  
ATOM   1648  CG2 ILE A 105      -4.488   2.890  -2.182  1.00  0.00           C  
ATOM   1649  CD1 ILE A 105      -7.369   3.783  -2.160  1.00  0.00           C  
ATOM   1650  H   ILE A 105      -6.400   1.966  -5.708  1.00  0.00           H  
ATOM   1651  HA  ILE A 105      -4.198   3.589  -4.911  1.00  0.00           H  
ATOM   1652  HB  ILE A 105      -5.880   1.669  -3.268  1.00  0.00           H  
ATOM   1653 HG12 ILE A 105      -6.092   4.697  -3.620  1.00  0.00           H  
ATOM   1654 HG13 ILE A 105      -7.199   3.512  -4.265  1.00  0.00           H  
ATOM   1655 HG21 ILE A 105      -4.019   3.872  -2.266  1.00  0.00           H  
ATOM   1656 HG22 ILE A 105      -5.057   2.839  -1.255  1.00  0.00           H  
ATOM   1657 HG23 ILE A 105      -3.715   2.125  -2.116  1.00  0.00           H  
ATOM   1658 HD11 ILE A 105      -7.618   2.779  -1.833  1.00  0.00           H  
ATOM   1659 HD12 ILE A 105      -6.813   4.294  -1.374  1.00  0.00           H  
ATOM   1660 HD13 ILE A 105      -8.298   4.320  -2.349  1.00  0.00           H  
ATOM   1661  N   LEU A 106      -3.639   0.326  -4.753  1.00  0.00           N  
ATOM   1662  CA  LEU A 106      -2.579  -0.665  -4.634  1.00  0.00           C  
ATOM   1663  C   LEU A 106      -1.563  -0.536  -5.766  1.00  0.00           C  
ATOM   1664  O   LEU A 106      -0.358  -0.558  -5.503  1.00  0.00           O  
ATOM   1665  CB  LEU A 106      -3.173  -2.075  -4.604  1.00  0.00           C  
ATOM   1666  CG  LEU A 106      -3.721  -2.455  -3.226  1.00  0.00           C  
ATOM   1667  CD1 LEU A 106      -4.861  -3.468  -3.373  1.00  0.00           C  
ATOM   1668  CD2 LEU A 106      -2.584  -3.008  -2.352  1.00  0.00           C  
ATOM   1669  H   LEU A 106      -4.574   0.029  -5.007  1.00  0.00           H  
ATOM   1670  HA  LEU A 106      -2.044  -0.484  -3.701  1.00  0.00           H  
ATOM   1671  HB2 LEU A 106      -3.947  -2.159  -5.367  1.00  0.00           H  
ATOM   1672  HB3 LEU A 106      -2.377  -2.767  -4.847  1.00  0.00           H  
ATOM   1673  HG  LEU A 106      -4.121  -1.564  -2.744  1.00  0.00           H  
ATOM   1674 HD11 LEU A 106      -5.650  -3.045  -3.997  1.00  0.00           H  
ATOM   1675 HD12 LEU A 106      -4.491  -4.376  -3.849  1.00  0.00           H  
ATOM   1676 HD13 LEU A 106      -5.286  -3.710  -2.401  1.00  0.00           H  
ATOM   1677 HD21 LEU A 106      -1.673  -2.443  -2.531  1.00  0.00           H  
ATOM   1678 HD22 LEU A 106      -2.837  -2.886  -1.304  1.00  0.00           H  
ATOM   1679 HD23 LEU A 106      -2.390  -4.064  -2.574  1.00  0.00           H  
ATOM   1680  N   THR A 107      -2.013  -0.413  -7.016  1.00  0.00           N  
ATOM   1681  CA  THR A 107      -1.099  -0.280  -8.141  1.00  0.00           C  
ATOM   1682  C   THR A 107      -0.377   1.082  -8.106  1.00  0.00           C  
ATOM   1683  O   THR A 107       0.752   1.198  -8.589  1.00  0.00           O  
ATOM   1684  CB  THR A 107      -1.817  -0.599  -9.465  1.00  0.00           C  
ATOM   1685  OG1 THR A 107      -3.000   0.152  -9.650  1.00  0.00           O  
ATOM   1686  CG2 THR A 107      -2.220  -2.074  -9.557  1.00  0.00           C  
ATOM   1687  H   THR A 107      -3.008  -0.383  -7.227  1.00  0.00           H  
ATOM   1688  HA  THR A 107      -0.327  -1.039  -8.021  1.00  0.00           H  
ATOM   1689  HB  THR A 107      -1.125  -0.392 -10.279  1.00  0.00           H  
ATOM   1690  HG1 THR A 107      -2.852   0.696 -10.446  1.00  0.00           H  
ATOM   1691 HG21 THR A 107      -1.358  -2.711  -9.353  1.00  0.00           H  
ATOM   1692 HG22 THR A 107      -3.018  -2.292  -8.848  1.00  0.00           H  
ATOM   1693 HG23 THR A 107      -2.578  -2.293 -10.563  1.00  0.00           H  
ATOM   1694  N   SER A 108      -0.947   2.111  -7.475  1.00  0.00           N  
ATOM   1695  CA  SER A 108      -0.210   3.341  -7.192  1.00  0.00           C  
ATOM   1696  C   SER A 108       1.014   3.042  -6.313  1.00  0.00           C  
ATOM   1697  O   SER A 108       2.118   3.460  -6.670  1.00  0.00           O  
ATOM   1698  CB  SER A 108      -1.111   4.411  -6.563  1.00  0.00           C  
ATOM   1699  OG  SER A 108      -1.841   5.121  -7.549  1.00  0.00           O  
ATOM   1700  H   SER A 108      -1.896   1.992  -7.128  1.00  0.00           H  
ATOM   1701  HA  SER A 108       0.164   3.734  -8.139  1.00  0.00           H  
ATOM   1702  HB2 SER A 108      -1.798   3.971  -5.847  1.00  0.00           H  
ATOM   1703  HB3 SER A 108      -0.483   5.129  -6.035  1.00  0.00           H  
ATOM   1704  HG  SER A 108      -1.521   6.052  -7.473  1.00  0.00           H  
ATOM   1705  N   ILE A 109       0.849   2.312  -5.202  1.00  0.00           N  
ATOM   1706  CA  ILE A 109       1.942   2.008  -4.266  1.00  0.00           C  
ATOM   1707  C   ILE A 109       2.972   1.099  -4.940  1.00  0.00           C  
ATOM   1708  O   ILE A 109       4.172   1.239  -4.702  1.00  0.00           O  
ATOM   1709  CB  ILE A 109       1.422   1.379  -2.951  1.00  0.00           C  
ATOM   1710  CG1 ILE A 109       0.319   2.242  -2.313  1.00  0.00           C  
ATOM   1711  CG2 ILE A 109       2.575   1.206  -1.941  1.00  0.00           C  
ATOM   1712  CD1 ILE A 109      -0.522   1.497  -1.271  1.00  0.00           C  
ATOM   1713  H   ILE A 109      -0.099   2.070  -4.934  1.00  0.00           H  
ATOM   1714  HA  ILE A 109       2.427   2.950  -4.016  1.00  0.00           H  
ATOM   1715  HB  ILE A 109       1.000   0.403  -3.187  1.00  0.00           H  
ATOM   1716 HG12 ILE A 109       0.753   3.137  -1.866  1.00  0.00           H  
ATOM   1717 HG13 ILE A 109      -0.358   2.554  -3.096  1.00  0.00           H  
ATOM   1718 HG21 ILE A 109       3.056   2.173  -1.768  1.00  0.00           H  
ATOM   1719 HG22 ILE A 109       2.209   0.815  -0.994  1.00  0.00           H  
ATOM   1720 HG23 ILE A 109       3.319   0.508  -2.324  1.00  0.00           H  
ATOM   1721 HD11 ILE A 109      -0.938   0.589  -1.709  1.00  0.00           H  
ATOM   1722 HD12 ILE A 109       0.081   1.240  -0.401  1.00  0.00           H  
ATOM   1723 HD13 ILE A 109      -1.338   2.144  -0.953  1.00  0.00           H  
ATOM   1724  N   GLN A 110       2.525   0.185  -5.802  1.00  0.00           N  
ATOM   1725  CA  GLN A 110       3.389  -0.595  -6.669  1.00  0.00           C  
ATOM   1726  C   GLN A 110       4.331   0.342  -7.441  1.00  0.00           C  
ATOM   1727  O   GLN A 110       5.552   0.246  -7.299  1.00  0.00           O  
ATOM   1728  CB  GLN A 110       2.504  -1.453  -7.581  1.00  0.00           C  
ATOM   1729  CG  GLN A 110       3.299  -2.310  -8.553  1.00  0.00           C  
ATOM   1730  CD  GLN A 110       2.392  -2.930  -9.619  1.00  0.00           C  
ATOM   1731  OE1 GLN A 110       2.344  -2.468 -10.757  1.00  0.00           O  
ATOM   1732  NE2 GLN A 110       1.605  -3.926  -9.267  1.00  0.00           N  
ATOM   1733  H   GLN A 110       1.526   0.032  -5.871  1.00  0.00           H  
ATOM   1734  HA  GLN A 110       3.993  -1.258  -6.050  1.00  0.00           H  
ATOM   1735  HB2 GLN A 110       1.874  -2.101  -6.970  1.00  0.00           H  
ATOM   1736  HB3 GLN A 110       1.866  -0.817  -8.171  1.00  0.00           H  
ATOM   1737  HG2 GLN A 110       4.064  -1.718  -9.047  1.00  0.00           H  
ATOM   1738  HG3 GLN A 110       3.798  -3.060  -7.958  1.00  0.00           H  
ATOM   1739 HE21 GLN A 110       1.769  -4.328  -8.342  1.00  0.00           H  
ATOM   1740 HE22 GLN A 110       1.149  -4.474  -9.984  1.00  0.00           H  
ATOM   1741  N   SER A 111       3.795   1.276  -8.225  1.00  0.00           N  
ATOM   1742  CA  SER A 111       4.614   2.185  -9.016  1.00  0.00           C  
ATOM   1743  C   SER A 111       5.467   3.092  -8.128  1.00  0.00           C  
ATOM   1744  O   SER A 111       6.545   3.516  -8.534  1.00  0.00           O  
ATOM   1745  CB  SER A 111       3.695   3.001  -9.916  1.00  0.00           C  
ATOM   1746  OG  SER A 111       3.167   2.161 -10.918  1.00  0.00           O  
ATOM   1747  H   SER A 111       2.791   1.411  -8.259  1.00  0.00           H  
ATOM   1748  HA  SER A 111       5.292   1.603  -9.643  1.00  0.00           H  
ATOM   1749  HB2 SER A 111       2.881   3.418  -9.327  1.00  0.00           H  
ATOM   1750  HB3 SER A 111       4.261   3.809 -10.380  1.00  0.00           H  
ATOM   1751  HG  SER A 111       3.877   2.071 -11.582  1.00  0.00           H  
ATOM   1752  N   LEU A 112       5.024   3.355  -6.899  1.00  0.00           N  
ATOM   1753  CA  LEU A 112       5.782   4.127  -5.931  1.00  0.00           C  
ATOM   1754  C   LEU A 112       7.012   3.367  -5.424  1.00  0.00           C  
ATOM   1755  O   LEU A 112       7.944   4.018  -4.979  1.00  0.00           O  
ATOM   1756  CB  LEU A 112       4.841   4.527  -4.785  1.00  0.00           C  
ATOM   1757  CG  LEU A 112       5.446   5.463  -3.721  1.00  0.00           C  
ATOM   1758  CD1 LEU A 112       6.007   6.765  -4.289  1.00  0.00           C  
ATOM   1759  CD2 LEU A 112       4.384   5.822  -2.680  1.00  0.00           C  
ATOM   1760  H   LEU A 112       4.110   3.013  -6.630  1.00  0.00           H  
ATOM   1761  HA  LEU A 112       6.129   5.032  -6.434  1.00  0.00           H  
ATOM   1762  HB2 LEU A 112       3.952   4.975  -5.230  1.00  0.00           H  
ATOM   1763  HB3 LEU A 112       4.533   3.625  -4.266  1.00  0.00           H  
ATOM   1764  HG  LEU A 112       6.251   4.947  -3.204  1.00  0.00           H  
ATOM   1765 HD11 LEU A 112       5.228   7.289  -4.843  1.00  0.00           H  
ATOM   1766 HD12 LEU A 112       6.360   7.389  -3.474  1.00  0.00           H  
ATOM   1767 HD13 LEU A 112       6.835   6.544  -4.959  1.00  0.00           H  
ATOM   1768 HD21 LEU A 112       3.636   6.471  -3.125  1.00  0.00           H  
ATOM   1769 HD22 LEU A 112       3.886   4.917  -2.328  1.00  0.00           H  
ATOM   1770 HD23 LEU A 112       4.839   6.331  -1.830  1.00  0.00           H  
ATOM   1771  N   LEU A 113       7.048   2.028  -5.457  1.00  0.00           N  
ATOM   1772  CA  LEU A 113       8.246   1.259  -5.090  1.00  0.00           C  
ATOM   1773  C   LEU A 113       9.243   1.193  -6.236  1.00  0.00           C  
ATOM   1774  O   LEU A 113      10.451   1.200  -5.997  1.00  0.00           O  
ATOM   1775  CB  LEU A 113       7.913  -0.186  -4.695  1.00  0.00           C  
ATOM   1776  CG  LEU A 113       6.988  -0.343  -3.480  1.00  0.00           C  
ATOM   1777  CD1 LEU A 113       6.177  -1.629  -3.594  1.00  0.00           C  
ATOM   1778  CD2 LEU A 113       7.789  -0.377  -2.176  1.00  0.00           C  
ATOM   1779  H   LEU A 113       6.252   1.533  -5.845  1.00  0.00           H  
ATOM   1780  HA  LEU A 113       8.743   1.753  -4.264  1.00  0.00           H  
ATOM   1781  HB2 LEU A 113       7.465  -0.657  -5.557  1.00  0.00           H  
ATOM   1782  HB3 LEU A 113       8.843  -0.718  -4.502  1.00  0.00           H  
ATOM   1783  HG  LEU A 113       6.289   0.486  -3.438  1.00  0.00           H  
ATOM   1784 HD11 LEU A 113       5.632  -1.638  -4.538  1.00  0.00           H  
ATOM   1785 HD12 LEU A 113       6.840  -2.496  -3.564  1.00  0.00           H  
ATOM   1786 HD13 LEU A 113       5.452  -1.674  -2.788  1.00  0.00           H  
ATOM   1787 HD21 LEU A 113       7.102  -0.438  -1.334  1.00  0.00           H  
ATOM   1788 HD22 LEU A 113       8.444  -1.251  -2.167  1.00  0.00           H  
ATOM   1789 HD23 LEU A 113       8.391   0.526  -2.086  1.00  0.00           H  
ATOM   1790  N   ASP A 114       8.738   1.080  -7.468  1.00  0.00           N  
ATOM   1791  CA  ASP A 114       9.543   1.089  -8.688  1.00  0.00           C  
ATOM   1792  C   ASP A 114      10.144   2.486  -8.886  1.00  0.00           C  
ATOM   1793  O   ASP A 114      11.274   2.635  -9.360  1.00  0.00           O  
ATOM   1794  CB  ASP A 114       8.623   0.700  -9.861  1.00  0.00           C  
ATOM   1795  CG  ASP A 114       9.367   0.513 -11.187  1.00  0.00           C  
ATOM   1796  OD1 ASP A 114       9.938   1.494 -11.709  1.00  0.00           O  
ATOM   1797  OD2 ASP A 114       9.331  -0.609 -11.738  1.00  0.00           O  
ATOM   1798  H   ASP A 114       7.731   1.033  -7.585  1.00  0.00           H  
ATOM   1799  HA  ASP A 114      10.351   0.362  -8.608  1.00  0.00           H  
ATOM   1800  HB2 ASP A 114       8.112  -0.233  -9.608  1.00  0.00           H  
ATOM   1801  HB3 ASP A 114       7.858   1.465  -9.992  1.00  0.00           H  
ATOM   1802  N   GLU A 115       9.441   3.520  -8.433  1.00  0.00           N  
ATOM   1803  CA  GLU A 115       9.875   4.896  -8.552  1.00  0.00           C  
ATOM   1804  C   GLU A 115       9.509   5.612  -7.244  1.00  0.00           C  
ATOM   1805  O   GLU A 115       8.423   6.199  -7.141  1.00  0.00           O  
ATOM   1806  CB  GLU A 115       9.207   5.468  -9.809  1.00  0.00           C  
ATOM   1807  CG  GLU A 115       9.651   6.892 -10.144  1.00  0.00           C  
ATOM   1808  CD  GLU A 115       8.871   7.421 -11.346  1.00  0.00           C  
ATOM   1809  OE1 GLU A 115       9.325   7.214 -12.504  1.00  0.00           O  
ATOM   1810  OE2 GLU A 115       7.840   8.096 -11.141  1.00  0.00           O  
ATOM   1811  H   GLU A 115       8.534   3.355  -8.005  1.00  0.00           H  
ATOM   1812  HA  GLU A 115      10.949   4.942  -8.708  1.00  0.00           H  
ATOM   1813  HB2 GLU A 115       9.460   4.830 -10.655  1.00  0.00           H  
ATOM   1814  HB3 GLU A 115       8.125   5.439  -9.687  1.00  0.00           H  
ATOM   1815  HG2 GLU A 115       9.471   7.547  -9.288  1.00  0.00           H  
ATOM   1816  HG3 GLU A 115      10.721   6.899 -10.360  1.00  0.00           H  
ATOM   1817  N   PRO A 116      10.417   5.620  -6.248  1.00  0.00           N  
ATOM   1818  CA  PRO A 116      10.173   6.313  -4.993  1.00  0.00           C  
ATOM   1819  C   PRO A 116      10.034   7.804  -5.256  1.00  0.00           C  
ATOM   1820  O   PRO A 116      10.827   8.366  -6.014  1.00  0.00           O  
ATOM   1821  CB  PRO A 116      11.368   6.009  -4.095  1.00  0.00           C  
ATOM   1822  CG  PRO A 116      12.449   5.435  -5.002  1.00  0.00           C  
ATOM   1823  CD  PRO A 116      11.696   4.916  -6.218  1.00  0.00           C  
ATOM   1824  HA  PRO A 116       9.264   5.942  -4.528  1.00  0.00           H  
ATOM   1825  HB2 PRO A 116      11.707   6.905  -3.590  1.00  0.00           H  
ATOM   1826  HB3 PRO A 116      11.105   5.272  -3.351  1.00  0.00           H  
ATOM   1827  HG2 PRO A 116      13.130   6.224  -5.308  1.00  0.00           H  
ATOM   1828  HG3 PRO A 116      12.992   4.632  -4.504  1.00  0.00           H  
ATOM   1829  HD2 PRO A 116      12.284   5.108  -7.115  1.00  0.00           H  
ATOM   1830  HD3 PRO A 116      11.535   3.846  -6.095  1.00  0.00           H  
ATOM   1831  N   ASN A 117       9.074   8.468  -4.600  1.00  0.00           N  
ATOM   1832  CA  ASN A 117       8.827   9.865  -4.922  1.00  0.00           C  
ATOM   1833  C   ASN A 117       9.811  10.710  -4.114  1.00  0.00           C  
ATOM   1834  O   ASN A 117       9.703  10.725  -2.879  1.00  0.00           O  
ATOM   1835  CB  ASN A 117       7.387  10.292  -4.628  1.00  0.00           C  
ATOM   1836  CG  ASN A 117       7.125  11.517  -5.477  1.00  0.00           C  
ATOM   1837  OD1 ASN A 117       7.432  12.636  -5.077  1.00  0.00           O  
ATOM   1838  ND2 ASN A 117       6.662  11.298  -6.692  1.00  0.00           N  
ATOM   1839  H   ASN A 117       8.443   7.991  -3.975  1.00  0.00           H  
ATOM   1840  HA  ASN A 117       8.982   9.991  -5.994  1.00  0.00           H  
ATOM   1841  HB2 ASN A 117       6.687   9.505  -4.904  1.00  0.00           H  
ATOM   1842  HB3 ASN A 117       7.258  10.552  -3.581  1.00  0.00           H  
ATOM   1843 HD21 ASN A 117       6.531  10.339  -7.021  1.00  0.00           H  
ATOM   1844 HD22 ASN A 117       6.504  12.070  -7.331  1.00  0.00           H  
ATOM   1845  N   PRO A 118      10.805  11.362  -4.744  1.00  0.00           N  
ATOM   1846  CA  PRO A 118      11.848  12.041  -3.996  1.00  0.00           C  
ATOM   1847  C   PRO A 118      11.305  13.249  -3.224  1.00  0.00           C  
ATOM   1848  O   PRO A 118      11.919  13.635  -2.227  1.00  0.00           O  
ATOM   1849  CB  PRO A 118      12.934  12.438  -5.003  1.00  0.00           C  
ATOM   1850  CG  PRO A 118      12.442  11.967  -6.373  1.00  0.00           C  
ATOM   1851  CD  PRO A 118      10.976  11.590  -6.172  1.00  0.00           C  
ATOM   1852  HA  PRO A 118      12.282  11.340  -3.286  1.00  0.00           H  
ATOM   1853  HB2 PRO A 118      13.088  13.514  -5.005  1.00  0.00           H  
ATOM   1854  HB3 PRO A 118      13.875  11.945  -4.753  1.00  0.00           H  
ATOM   1855  HG2 PRO A 118      12.549  12.743  -7.130  1.00  0.00           H  
ATOM   1856  HG3 PRO A 118      13.004  11.084  -6.677  1.00  0.00           H  
ATOM   1857  HD2 PRO A 118      10.337  12.421  -6.477  1.00  0.00           H  
ATOM   1858  HD3 PRO A 118      10.747  10.710  -6.769  1.00  0.00           H  
ATOM   1859  N   ASN A 119      10.163  13.826  -3.636  1.00  0.00           N  
ATOM   1860  CA  ASN A 119       9.702  15.106  -3.098  1.00  0.00           C  
ATOM   1861  C   ASN A 119       9.414  15.033  -1.603  1.00  0.00           C  
ATOM   1862  O   ASN A 119       9.613  16.031  -0.900  1.00  0.00           O  
ATOM   1863  CB  ASN A 119       8.439  15.611  -3.803  1.00  0.00           C  
ATOM   1864  CG  ASN A 119       8.700  15.942  -5.260  1.00  0.00           C  
ATOM   1865  OD1 ASN A 119       9.360  16.924  -5.583  1.00  0.00           O  
ATOM   1866  ND2 ASN A 119       8.212  15.115  -6.166  1.00  0.00           N  
ATOM   1867  H   ASN A 119       9.680  13.444  -4.438  1.00  0.00           H  
ATOM   1868  HA  ASN A 119      10.483  15.837  -3.275  1.00  0.00           H  
ATOM   1869  HB2 ASN A 119       7.634  14.881  -3.705  1.00  0.00           H  
ATOM   1870  HB3 ASN A 119       8.111  16.528  -3.310  1.00  0.00           H  
ATOM   1871 HD21 ASN A 119       7.736  14.261  -5.873  1.00  0.00           H  
ATOM   1872 HD22 ASN A 119       8.498  15.218  -7.133  1.00  0.00           H  
ATOM   1873  N   SER A 120       9.046  13.853  -1.097  1.00  0.00           N  
ATOM   1874  CA  SER A 120       8.762  13.627   0.307  1.00  0.00           C  
ATOM   1875  C   SER A 120       9.715  12.543   0.826  1.00  0.00           C  
ATOM   1876  O   SER A 120       9.409  11.354   0.714  1.00  0.00           O  
ATOM   1877  CB  SER A 120       7.285  13.259   0.466  1.00  0.00           C  
ATOM   1878  OG  SER A 120       6.480  14.321  -0.015  1.00  0.00           O  
ATOM   1879  H   SER A 120       8.938  13.070  -1.725  1.00  0.00           H  
ATOM   1880  HA  SER A 120       8.903  14.545   0.870  1.00  0.00           H  
ATOM   1881  HB2 SER A 120       7.069  12.352  -0.101  1.00  0.00           H  
ATOM   1882  HB3 SER A 120       7.070  13.088   1.522  1.00  0.00           H  
ATOM   1883  HG  SER A 120       6.502  15.029   0.657  1.00  0.00           H  
ATOM   1884  N   PRO A 121      10.848  12.930   1.441  1.00  0.00           N  
ATOM   1885  CA  PRO A 121      11.783  12.030   2.114  1.00  0.00           C  
ATOM   1886  C   PRO A 121      11.219  11.610   3.474  1.00  0.00           C  
ATOM   1887  O   PRO A 121      11.829  11.889   4.506  1.00  0.00           O  
ATOM   1888  CB  PRO A 121      13.095  12.828   2.213  1.00  0.00           C  
ATOM   1889  CG  PRO A 121      12.620  14.271   2.316  1.00  0.00           C  
ATOM   1890  CD  PRO A 121      11.371  14.290   1.446  1.00  0.00           C  
ATOM   1891  HA  PRO A 121      11.951  11.123   1.535  1.00  0.00           H  
ATOM   1892  HB2 PRO A 121      13.720  12.547   3.061  1.00  0.00           H  
ATOM   1893  HB3 PRO A 121      13.667  12.707   1.299  1.00  0.00           H  
ATOM   1894  HG2 PRO A 121      12.363  14.508   3.349  1.00  0.00           H  
ATOM   1895  HG3 PRO A 121      13.365  14.956   1.926  1.00  0.00           H  
ATOM   1896  HD2 PRO A 121      10.648  14.991   1.857  1.00  0.00           H  
ATOM   1897  HD3 PRO A 121      11.639  14.576   0.427  1.00  0.00           H  
ATOM   1898  N   ALA A 122      10.066  10.932   3.460  1.00  0.00           N  
ATOM   1899  CA  ALA A 122       9.209  10.632   4.602  1.00  0.00           C  
ATOM   1900  C   ALA A 122      10.014  10.277   5.856  1.00  0.00           C  
ATOM   1901  O   ALA A 122       9.862  10.935   6.891  1.00  0.00           O  
ATOM   1902  CB  ALA A 122       8.230   9.522   4.201  1.00  0.00           C  
ATOM   1903  H   ALA A 122       9.709  10.693   2.540  1.00  0.00           H  
ATOM   1904  HA  ALA A 122       8.623  11.525   4.826  1.00  0.00           H  
ATOM   1905  HB1 ALA A 122       7.536   9.899   3.448  1.00  0.00           H  
ATOM   1906  HB2 ALA A 122       8.775   8.673   3.799  1.00  0.00           H  
ATOM   1907  HB3 ALA A 122       7.676   9.185   5.075  1.00  0.00           H  
ATOM   1908  N   ASN A 123      10.901   9.286   5.746  1.00  0.00           N  
ATOM   1909  CA  ASN A 123      11.863   8.921   6.778  1.00  0.00           C  
ATOM   1910  C   ASN A 123      13.267   9.125   6.247  1.00  0.00           C  
ATOM   1911  O   ASN A 123      13.722   8.349   5.401  1.00  0.00           O  
ATOM   1912  CB  ASN A 123      11.639   7.477   7.217  1.00  0.00           C  
ATOM   1913  CG  ASN A 123      12.749   6.905   8.099  1.00  0.00           C  
ATOM   1914  OD1 ASN A 123      13.615   7.597   8.629  1.00  0.00           O  
ATOM   1915  ND2 ASN A 123      12.734   5.594   8.266  1.00  0.00           N  
ATOM   1916  H   ASN A 123      10.985   8.837   4.837  1.00  0.00           H  
ATOM   1917  HA  ASN A 123      11.726   9.563   7.646  1.00  0.00           H  
ATOM   1918  HB2 ASN A 123      10.678   7.452   7.727  1.00  0.00           H  
ATOM   1919  HB3 ASN A 123      11.584   6.850   6.334  1.00  0.00           H  
ATOM   1920 HD21 ASN A 123      12.026   5.034   7.796  1.00  0.00           H  
ATOM   1921 HD22 ASN A 123      13.376   5.160   8.913  1.00  0.00           H  
ATOM   1922  N   SER A 124      13.947  10.155   6.741  1.00  0.00           N  
ATOM   1923  CA  SER A 124      15.255  10.634   6.306  1.00  0.00           C  
ATOM   1924  C   SER A 124      16.286   9.517   6.132  1.00  0.00           C  
ATOM   1925  O   SER A 124      17.028   9.540   5.153  1.00  0.00           O  
ATOM   1926  CB  SER A 124      15.736  11.669   7.331  1.00  0.00           C  
ATOM   1927  OG  SER A 124      15.469  11.220   8.652  1.00  0.00           O  
ATOM   1928  H   SER A 124      13.536  10.705   7.484  1.00  0.00           H  
ATOM   1929  HA  SER A 124      15.144  11.138   5.344  1.00  0.00           H  
ATOM   1930  HB2 SER A 124      16.803  11.859   7.204  1.00  0.00           H  
ATOM   1931  HB3 SER A 124      15.198  12.601   7.163  1.00  0.00           H  
ATOM   1932  HG  SER A 124      15.473  12.006   9.237  1.00  0.00           H  
ATOM   1933  N   GLN A 125      16.306   8.521   7.026  1.00  0.00           N  
ATOM   1934  CA  GLN A 125      17.229   7.390   6.970  1.00  0.00           C  
ATOM   1935  C   GLN A 125      17.195   6.680   5.609  1.00  0.00           C  
ATOM   1936  O   GLN A 125      18.229   6.221   5.123  1.00  0.00           O  
ATOM   1937  CB  GLN A 125      16.874   6.411   8.099  1.00  0.00           C  
ATOM   1938  CG  GLN A 125      17.681   5.105   8.045  1.00  0.00           C  
ATOM   1939  CD  GLN A 125      17.395   4.216   9.249  1.00  0.00           C  
ATOM   1940  OE1 GLN A 125      16.271   4.123   9.736  1.00  0.00           O  
ATOM   1941  NE2 GLN A 125      18.367   3.437   9.679  1.00  0.00           N  
ATOM   1942  H   GLN A 125      15.642   8.569   7.792  1.00  0.00           H  
ATOM   1943  HA  GLN A 125      18.239   7.760   7.140  1.00  0.00           H  
ATOM   1944  HB2 GLN A 125      17.060   6.898   9.057  1.00  0.00           H  
ATOM   1945  HB3 GLN A 125      15.814   6.160   8.040  1.00  0.00           H  
ATOM   1946  HG2 GLN A 125      17.413   4.543   7.152  1.00  0.00           H  
ATOM   1947  HG3 GLN A 125      18.747   5.337   8.001  1.00  0.00           H  
ATOM   1948 HE21 GLN A 125      19.297   3.615   9.295  1.00  0.00           H  
ATOM   1949 HE22 GLN A 125      18.372   3.169  10.659  1.00  0.00           H  
ATOM   1950  N   ALA A 126      16.017   6.533   5.005  1.00  0.00           N  
ATOM   1951  CA  ALA A 126      15.881   5.746   3.792  1.00  0.00           C  
ATOM   1952  C   ALA A 126      16.432   6.495   2.572  1.00  0.00           C  
ATOM   1953  O   ALA A 126      17.147   5.888   1.774  1.00  0.00           O  
ATOM   1954  CB  ALA A 126      14.429   5.307   3.634  1.00  0.00           C  
ATOM   1955  H   ALA A 126      15.200   6.998   5.385  1.00  0.00           H  
ATOM   1956  HA  ALA A 126      16.479   4.842   3.901  1.00  0.00           H  
ATOM   1957  HB1 ALA A 126      14.185   4.568   4.397  1.00  0.00           H  
ATOM   1958  HB2 ALA A 126      13.773   6.163   3.765  1.00  0.00           H  
ATOM   1959  HB3 ALA A 126      14.295   4.854   2.651  1.00  0.00           H  
ATOM   1960  N   ALA A 127      16.156   7.798   2.427  1.00  0.00           N  
ATOM   1961  CA  ALA A 127      16.804   8.594   1.386  1.00  0.00           C  
ATOM   1962  C   ALA A 127      18.295   8.738   1.683  1.00  0.00           C  
ATOM   1963  O   ALA A 127      19.097   8.723   0.757  1.00  0.00           O  
ATOM   1964  CB  ALA A 127      16.158   9.976   1.252  1.00  0.00           C  
ATOM   1965  H   ALA A 127      15.558   8.275   3.087  1.00  0.00           H  
ATOM   1966  HA  ALA A 127      16.695   8.076   0.431  1.00  0.00           H  
ATOM   1967  HB1 ALA A 127      16.224  10.518   2.196  1.00  0.00           H  
ATOM   1968  HB2 ALA A 127      16.682  10.545   0.483  1.00  0.00           H  
ATOM   1969  HB3 ALA A 127      15.113   9.872   0.956  1.00  0.00           H  
ATOM   1970  N   GLN A 128      18.677   8.857   2.957  1.00  0.00           N  
ATOM   1971  CA  GLN A 128      20.065   8.929   3.380  1.00  0.00           C  
ATOM   1972  C   GLN A 128      20.832   7.712   2.867  1.00  0.00           C  
ATOM   1973  O   GLN A 128      21.802   7.904   2.146  1.00  0.00           O  
ATOM   1974  CB  GLN A 128      20.134   9.117   4.899  1.00  0.00           C  
ATOM   1975  CG  GLN A 128      21.562   9.076   5.434  1.00  0.00           C  
ATOM   1976  CD  GLN A 128      21.639   9.779   6.781  1.00  0.00           C  
ATOM   1977  OE1 GLN A 128      21.865  10.988   6.833  1.00  0.00           O  
ATOM   1978  NE2 GLN A 128      21.367   9.096   7.881  1.00  0.00           N  
ATOM   1979  H   GLN A 128      17.963   8.889   3.678  1.00  0.00           H  
ATOM   1980  HA  GLN A 128      20.513   9.811   2.916  1.00  0.00           H  
ATOM   1981  HB2 GLN A 128      19.692  10.083   5.142  1.00  0.00           H  
ATOM   1982  HB3 GLN A 128      19.563   8.342   5.401  1.00  0.00           H  
ATOM   1983  HG2 GLN A 128      21.872   8.035   5.527  1.00  0.00           H  
ATOM   1984  HG3 GLN A 128      22.233   9.587   4.740  1.00  0.00           H  
ATOM   1985 HE21 GLN A 128      21.303   8.073   7.829  1.00  0.00           H  
ATOM   1986 HE22 GLN A 128      21.559   9.525   8.785  1.00  0.00           H  
ATOM   1987  N   LEU A 129      20.374   6.485   3.144  1.00  0.00           N  
ATOM   1988  CA  LEU A 129      20.959   5.273   2.565  1.00  0.00           C  
ATOM   1989  C   LEU A 129      21.107   5.387   1.049  1.00  0.00           C  
ATOM   1990  O   LEU A 129      22.158   5.043   0.528  1.00  0.00           O  
ATOM   1991  CB  LEU A 129      20.083   4.057   2.845  1.00  0.00           C  
ATOM   1992  CG  LEU A 129      20.255   3.403   4.224  1.00  0.00           C  
ATOM   1993  CD1 LEU A 129      19.925   1.928   4.008  1.00  0.00           C  
ATOM   1994  CD2 LEU A 129      21.651   3.537   4.858  1.00  0.00           C  
ATOM   1995  H   LEU A 129      19.568   6.400   3.756  1.00  0.00           H  
ATOM   1996  HA  LEU A 129      21.951   5.074   2.986  1.00  0.00           H  
ATOM   1997  HB2 LEU A 129      19.034   4.316   2.701  1.00  0.00           H  
ATOM   1998  HB3 LEU A 129      20.332   3.322   2.076  1.00  0.00           H  
ATOM   1999  HG  LEU A 129      19.526   3.825   4.917  1.00  0.00           H  
ATOM   2000 HD11 LEU A 129      20.617   1.503   3.282  1.00  0.00           H  
ATOM   2001 HD12 LEU A 129      19.983   1.376   4.942  1.00  0.00           H  
ATOM   2002 HD13 LEU A 129      18.925   1.844   3.592  1.00  0.00           H  
ATOM   2003 HD21 LEU A 129      21.710   2.897   5.739  1.00  0.00           H  
ATOM   2004 HD22 LEU A 129      22.441   3.284   4.137  1.00  0.00           H  
ATOM   2005 HD23 LEU A 129      21.802   4.570   5.178  1.00  0.00           H  
ATOM   2006  N   TYR A 130      20.070   5.835   0.342  1.00  0.00           N  
ATOM   2007  CA  TYR A 130      20.084   5.950  -1.116  1.00  0.00           C  
ATOM   2008  C   TYR A 130      21.232   6.876  -1.565  1.00  0.00           C  
ATOM   2009  O   TYR A 130      21.940   6.589  -2.535  1.00  0.00           O  
ATOM   2010  CB  TYR A 130      18.707   6.477  -1.575  1.00  0.00           C  
ATOM   2011  CG  TYR A 130      18.197   6.038  -2.941  1.00  0.00           C  
ATOM   2012  CD1 TYR A 130      19.045   5.906  -4.061  1.00  0.00           C  
ATOM   2013  CD2 TYR A 130      16.819   5.773  -3.085  1.00  0.00           C  
ATOM   2014  CE1 TYR A 130      18.521   5.488  -5.297  1.00  0.00           C  
ATOM   2015  CE2 TYR A 130      16.287   5.361  -4.316  1.00  0.00           C  
ATOM   2016  CZ  TYR A 130      17.140   5.226  -5.428  1.00  0.00           C  
ATOM   2017  OH  TYR A 130      16.618   4.857  -6.626  1.00  0.00           O  
ATOM   2018  H   TYR A 130      19.227   6.102   0.833  1.00  0.00           H  
ATOM   2019  HA  TYR A 130      20.242   4.957  -1.539  1.00  0.00           H  
ATOM   2020  HB2 TYR A 130      17.963   6.163  -0.842  1.00  0.00           H  
ATOM   2021  HB3 TYR A 130      18.716   7.568  -1.562  1.00  0.00           H  
ATOM   2022  HD1 TYR A 130      20.096   6.145  -3.999  1.00  0.00           H  
ATOM   2023  HD2 TYR A 130      16.148   5.894  -2.249  1.00  0.00           H  
ATOM   2024  HE1 TYR A 130      19.167   5.398  -6.157  1.00  0.00           H  
ATOM   2025  HE2 TYR A 130      15.226   5.163  -4.414  1.00  0.00           H  
ATOM   2026  HH  TYR A 130      15.967   5.539  -6.865  1.00  0.00           H  
ATOM   2027  N   GLN A 131      21.433   7.990  -0.859  1.00  0.00           N  
ATOM   2028  CA  GLN A 131      22.397   9.015  -1.236  1.00  0.00           C  
ATOM   2029  C   GLN A 131      23.808   8.701  -0.732  1.00  0.00           C  
ATOM   2030  O   GLN A 131      24.783   9.186  -1.310  1.00  0.00           O  
ATOM   2031  CB  GLN A 131      21.932  10.375  -0.703  1.00  0.00           C  
ATOM   2032  CG  GLN A 131      20.627  10.838  -1.372  1.00  0.00           C  
ATOM   2033  CD  GLN A 131      20.314  12.303  -1.103  1.00  0.00           C  
ATOM   2034  OE1 GLN A 131      20.036  13.067  -2.025  1.00  0.00           O  
ATOM   2035  NE2 GLN A 131      20.378  12.740   0.139  1.00  0.00           N  
ATOM   2036  H   GLN A 131      20.904   8.124  -0.001  1.00  0.00           H  
ATOM   2037  HA  GLN A 131      22.427   9.058  -2.325  1.00  0.00           H  
ATOM   2038  HB2 GLN A 131      21.795  10.319   0.379  1.00  0.00           H  
ATOM   2039  HB3 GLN A 131      22.708  11.113  -0.912  1.00  0.00           H  
ATOM   2040  HG2 GLN A 131      20.733  10.713  -2.444  1.00  0.00           H  
ATOM   2041  HG3 GLN A 131      19.787  10.228  -1.052  1.00  0.00           H  
ATOM   2042 HE21 GLN A 131      20.733  12.129   0.859  1.00  0.00           H  
ATOM   2043 HE22 GLN A 131      20.453  13.743   0.275  1.00  0.00           H  
ATOM   2044  N   GLU A 132      23.914   7.918   0.340  1.00  0.00           N  
ATOM   2045  CA  GLU A 132      25.146   7.419   0.915  1.00  0.00           C  
ATOM   2046  C   GLU A 132      25.505   6.097   0.235  1.00  0.00           C  
ATOM   2047  O   GLU A 132      26.359   6.041  -0.648  1.00  0.00           O  
ATOM   2048  CB  GLU A 132      24.967   7.194   2.433  1.00  0.00           C  
ATOM   2049  CG  GLU A 132      25.074   8.458   3.291  1.00  0.00           C  
ATOM   2050  CD  GLU A 132      25.324   8.068   4.749  1.00  0.00           C  
ATOM   2051  OE1 GLU A 132      26.496   7.864   5.139  1.00  0.00           O  
ATOM   2052  OE2 GLU A 132      24.366   7.915   5.538  1.00  0.00           O  
ATOM   2053  H   GLU A 132      23.054   7.638   0.802  1.00  0.00           H  
ATOM   2054  HA  GLU A 132      25.958   8.129   0.747  1.00  0.00           H  
ATOM   2055  HB2 GLU A 132      23.995   6.727   2.616  1.00  0.00           H  
ATOM   2056  HB3 GLU A 132      25.734   6.489   2.767  1.00  0.00           H  
ATOM   2057  HG2 GLU A 132      25.914   9.057   2.947  1.00  0.00           H  
ATOM   2058  HG3 GLU A 132      24.159   9.049   3.202  1.00  0.00           H  
ATOM   2059  N   ASN A 133      24.926   5.010   0.741  1.00  0.00           N  
ATOM   2060  CA  ASN A 133      25.267   3.643   0.435  1.00  0.00           C  
ATOM   2061  C   ASN A 133      24.154   2.952  -0.357  1.00  0.00           C  
ATOM   2062  O   ASN A 133      23.321   2.247   0.216  1.00  0.00           O  
ATOM   2063  CB  ASN A 133      25.606   2.906   1.735  1.00  0.00           C  
ATOM   2064  CG  ASN A 133      26.334   1.599   1.415  1.00  0.00           C  
ATOM   2065  OD1 ASN A 133      26.306   1.110   0.286  1.00  0.00           O  
ATOM   2066  ND2 ASN A 133      27.010   1.008   2.380  1.00  0.00           N  
ATOM   2067  H   ASN A 133      24.096   5.148   1.308  1.00  0.00           H  
ATOM   2068  HA  ASN A 133      26.166   3.648  -0.184  1.00  0.00           H  
ATOM   2069  HB2 ASN A 133      26.215   3.536   2.381  1.00  0.00           H  
ATOM   2070  HB3 ASN A 133      24.689   2.736   2.297  1.00  0.00           H  
ATOM   2071 HD21 ASN A 133      26.959   1.401   3.323  1.00  0.00           H  
ATOM   2072 HD22 ASN A 133      27.412   0.094   2.247  1.00  0.00           H  
ATOM   2073  N   LYS A 134      24.136   3.078  -1.681  1.00  0.00           N  
ATOM   2074  CA  LYS A 134      23.139   2.383  -2.501  1.00  0.00           C  
ATOM   2075  C   LYS A 134      23.228   0.850  -2.329  1.00  0.00           C  
ATOM   2076  O   LYS A 134      22.216   0.168  -2.443  1.00  0.00           O  
ATOM   2077  CB  LYS A 134      23.312   2.836  -3.966  1.00  0.00           C  
ATOM   2078  CG  LYS A 134      22.001   3.107  -4.715  1.00  0.00           C  
ATOM   2079  CD  LYS A 134      21.181   1.847  -5.018  1.00  0.00           C  
ATOM   2080  CE  LYS A 134      20.396   2.008  -6.326  1.00  0.00           C  
ATOM   2081  NZ  LYS A 134      21.235   1.737  -7.515  1.00  0.00           N  
ATOM   2082  H   LYS A 134      24.801   3.701  -2.117  1.00  0.00           H  
ATOM   2083  HA  LYS A 134      22.147   2.695  -2.143  1.00  0.00           H  
ATOM   2084  HB2 LYS A 134      23.869   3.774  -3.988  1.00  0.00           H  
ATOM   2085  HB3 LYS A 134      23.900   2.099  -4.516  1.00  0.00           H  
ATOM   2086  HG2 LYS A 134      21.385   3.804  -4.141  1.00  0.00           H  
ATOM   2087  HG3 LYS A 134      22.267   3.592  -5.654  1.00  0.00           H  
ATOM   2088  HD2 LYS A 134      21.830   0.973  -5.091  1.00  0.00           H  
ATOM   2089  HD3 LYS A 134      20.479   1.679  -4.200  1.00  0.00           H  
ATOM   2090  HE2 LYS A 134      19.568   1.294  -6.319  1.00  0.00           H  
ATOM   2091  HE3 LYS A 134      19.981   3.016  -6.385  1.00  0.00           H  
ATOM   2092  HZ1 LYS A 134      21.551   0.772  -7.493  1.00  0.00           H  
ATOM   2093  HZ2 LYS A 134      20.679   1.861  -8.358  1.00  0.00           H  
ATOM   2094  HZ3 LYS A 134      22.031   2.362  -7.581  1.00  0.00           H  
ATOM   2095  N   ARG A 135      24.385   0.272  -1.978  1.00  0.00           N  
ATOM   2096  CA  ARG A 135      24.458  -1.166  -1.675  1.00  0.00           C  
ATOM   2097  C   ARG A 135      23.819  -1.495  -0.321  1.00  0.00           C  
ATOM   2098  O   ARG A 135      23.324  -2.599  -0.121  1.00  0.00           O  
ATOM   2099  CB  ARG A 135      25.903  -1.683  -1.755  1.00  0.00           C  
ATOM   2100  CG  ARG A 135      26.480  -1.573  -3.180  1.00  0.00           C  
ATOM   2101  CD  ARG A 135      27.904  -2.142  -3.285  1.00  0.00           C  
ATOM   2102  NE  ARG A 135      28.853  -1.314  -2.521  1.00  0.00           N  
ATOM   2103  CZ  ARG A 135      29.402  -1.621  -1.340  1.00  0.00           C  
ATOM   2104  NH1 ARG A 135      29.471  -2.880  -0.924  1.00  0.00           N  
ATOM   2105  NH2 ARG A 135      29.858  -0.641  -0.570  1.00  0.00           N  
ATOM   2106  H   ARG A 135      25.201   0.846  -1.817  1.00  0.00           H  
ATOM   2107  HA  ARG A 135      23.881  -1.701  -2.430  1.00  0.00           H  
ATOM   2108  HB2 ARG A 135      26.526  -1.129  -1.054  1.00  0.00           H  
ATOM   2109  HB3 ARG A 135      25.912  -2.734  -1.459  1.00  0.00           H  
ATOM   2110  HG2 ARG A 135      25.834  -2.114  -3.868  1.00  0.00           H  
ATOM   2111  HG3 ARG A 135      26.493  -0.529  -3.490  1.00  0.00           H  
ATOM   2112  HD2 ARG A 135      27.907  -3.174  -2.934  1.00  0.00           H  
ATOM   2113  HD3 ARG A 135      28.204  -2.139  -4.333  1.00  0.00           H  
ATOM   2114  HE  ARG A 135      28.953  -0.363  -2.876  1.00  0.00           H  
ATOM   2115 HH11 ARG A 135      29.337  -3.643  -1.592  1.00  0.00           H  
ATOM   2116 HH12 ARG A 135      29.732  -3.193   0.012  1.00  0.00           H  
ATOM   2117 HH21 ARG A 135      29.647   0.320  -0.856  1.00  0.00           H  
ATOM   2118 HH22 ARG A 135      30.315  -0.805   0.312  1.00  0.00           H  
ATOM   2119  N   GLU A 136      23.769  -0.558   0.624  1.00  0.00           N  
ATOM   2120  CA  GLU A 136      23.022  -0.725   1.867  1.00  0.00           C  
ATOM   2121  C   GLU A 136      21.520  -0.749   1.584  1.00  0.00           C  
ATOM   2122  O   GLU A 136      20.786  -1.469   2.263  1.00  0.00           O  
ATOM   2123  CB  GLU A 136      23.377   0.421   2.809  1.00  0.00           C  
ATOM   2124  CG  GLU A 136      22.909   0.250   4.242  1.00  0.00           C  
ATOM   2125  CD  GLU A 136      23.769  -0.758   5.005  1.00  0.00           C  
ATOM   2126  OE1 GLU A 136      24.905  -0.412   5.398  1.00  0.00           O  
ATOM   2127  OE2 GLU A 136      23.319  -1.911   5.206  1.00  0.00           O  
ATOM   2128  H   GLU A 136      24.154   0.358   0.436  1.00  0.00           H  
ATOM   2129  HA  GLU A 136      23.307  -1.666   2.330  1.00  0.00           H  
ATOM   2130  HB2 GLU A 136      24.453   0.530   2.834  1.00  0.00           H  
ATOM   2131  HB3 GLU A 136      22.930   1.340   2.439  1.00  0.00           H  
ATOM   2132  HG2 GLU A 136      22.960   1.249   4.687  1.00  0.00           H  
ATOM   2133  HG3 GLU A 136      21.877  -0.093   4.243  1.00  0.00           H  
ATOM   2134  N   TYR A 137      21.083   0.027   0.587  1.00  0.00           N  
ATOM   2135  CA  TYR A 137      19.729   0.015   0.043  1.00  0.00           C  
ATOM   2136  C   TYR A 137      19.376  -1.392  -0.435  1.00  0.00           C  
ATOM   2137  O   TYR A 137      18.398  -1.964   0.032  1.00  0.00           O  
ATOM   2138  CB  TYR A 137      19.621   1.032  -1.102  1.00  0.00           C  
ATOM   2139  CG  TYR A 137      18.238   1.555  -1.353  1.00  0.00           C  
ATOM   2140  CD1 TYR A 137      17.317   0.809  -2.110  1.00  0.00           C  
ATOM   2141  CD2 TYR A 137      17.886   2.801  -0.819  1.00  0.00           C  
ATOM   2142  CE1 TYR A 137      16.024   1.311  -2.326  1.00  0.00           C  
ATOM   2143  CE2 TYR A 137      16.574   3.274  -0.970  1.00  0.00           C  
ATOM   2144  CZ  TYR A 137      15.642   2.546  -1.756  1.00  0.00           C  
ATOM   2145  OH  TYR A 137      14.395   3.038  -1.983  1.00  0.00           O  
ATOM   2146  H   TYR A 137      21.766   0.629   0.144  1.00  0.00           H  
ATOM   2147  HA  TYR A 137      19.039   0.301   0.837  1.00  0.00           H  
ATOM   2148  HB2 TYR A 137      20.258   1.881  -0.869  1.00  0.00           H  
ATOM   2149  HB3 TYR A 137      19.954   0.592  -2.035  1.00  0.00           H  
ATOM   2150  HD1 TYR A 137      17.603  -0.142  -2.539  1.00  0.00           H  
ATOM   2151  HD2 TYR A 137      18.638   3.375  -0.293  1.00  0.00           H  
ATOM   2152  HE1 TYR A 137      15.321   0.739  -2.918  1.00  0.00           H  
ATOM   2153  HE2 TYR A 137      16.309   4.195  -0.475  1.00  0.00           H  
ATOM   2154  HH  TYR A 137      13.880   2.528  -2.645  1.00  0.00           H  
ATOM   2155  N   GLU A 138      20.206  -1.966  -1.311  1.00  0.00           N  
ATOM   2156  CA  GLU A 138      20.073  -3.339  -1.803  1.00  0.00           C  
ATOM   2157  C   GLU A 138      19.911  -4.299  -0.627  1.00  0.00           C  
ATOM   2158  O   GLU A 138      18.893  -4.975  -0.516  1.00  0.00           O  
ATOM   2159  CB  GLU A 138      21.299  -3.713  -2.649  1.00  0.00           C  
ATOM   2160  CG  GLU A 138      21.322  -2.968  -3.986  1.00  0.00           C  
ATOM   2161  CD  GLU A 138      22.723  -2.753  -4.543  1.00  0.00           C  
ATOM   2162  OE1 GLU A 138      23.622  -3.611  -4.379  1.00  0.00           O  
ATOM   2163  OE2 GLU A 138      22.918  -1.719  -5.220  1.00  0.00           O  
ATOM   2164  H   GLU A 138      20.976  -1.408  -1.664  1.00  0.00           H  
ATOM   2165  HA  GLU A 138      19.178  -3.413  -2.424  1.00  0.00           H  
ATOM   2166  HB2 GLU A 138      22.204  -3.484  -2.095  1.00  0.00           H  
ATOM   2167  HB3 GLU A 138      21.293  -4.785  -2.842  1.00  0.00           H  
ATOM   2168  HG2 GLU A 138      20.757  -3.541  -4.715  1.00  0.00           H  
ATOM   2169  HG3 GLU A 138      20.846  -1.992  -3.875  1.00  0.00           H  
ATOM   2170  N   LYS A 139      20.876  -4.291   0.295  1.00  0.00           N  
ATOM   2171  CA  LYS A 139      20.874  -5.140   1.482  1.00  0.00           C  
ATOM   2172  C   LYS A 139      19.629  -4.942   2.350  1.00  0.00           C  
ATOM   2173  O   LYS A 139      19.187  -5.895   2.993  1.00  0.00           O  
ATOM   2174  CB  LYS A 139      22.123  -4.833   2.308  1.00  0.00           C  
ATOM   2175  CG  LYS A 139      23.437  -5.329   1.686  1.00  0.00           C  
ATOM   2176  CD  LYS A 139      24.641  -4.516   2.185  1.00  0.00           C  
ATOM   2177  CE  LYS A 139      25.179  -4.878   3.577  1.00  0.00           C  
ATOM   2178  NZ  LYS A 139      24.211  -4.675   4.677  1.00  0.00           N  
ATOM   2179  H   LYS A 139      21.690  -3.709   0.119  1.00  0.00           H  
ATOM   2180  HA  LYS A 139      20.901  -6.184   1.163  1.00  0.00           H  
ATOM   2181  HB2 LYS A 139      22.174  -3.754   2.441  1.00  0.00           H  
ATOM   2182  HB3 LYS A 139      22.003  -5.290   3.286  1.00  0.00           H  
ATOM   2183  HG2 LYS A 139      23.578  -6.387   1.905  1.00  0.00           H  
ATOM   2184  HG3 LYS A 139      23.387  -5.209   0.604  1.00  0.00           H  
ATOM   2185  HD2 LYS A 139      25.449  -4.667   1.473  1.00  0.00           H  
ATOM   2186  HD3 LYS A 139      24.387  -3.460   2.158  1.00  0.00           H  
ATOM   2187  HE2 LYS A 139      25.492  -5.923   3.569  1.00  0.00           H  
ATOM   2188  HE3 LYS A 139      26.063  -4.268   3.770  1.00  0.00           H  
ATOM   2189  HZ1 LYS A 139      23.927  -3.704   4.780  1.00  0.00           H  
ATOM   2190  HZ2 LYS A 139      23.412  -5.292   4.576  1.00  0.00           H  
ATOM   2191  HZ3 LYS A 139      24.636  -4.962   5.559  1.00  0.00           H  
ATOM   2192  N   ARG A 140      19.076  -3.726   2.447  1.00  0.00           N  
ATOM   2193  CA  ARG A 140      17.821  -3.507   3.159  1.00  0.00           C  
ATOM   2194  C   ARG A 140      16.719  -4.240   2.424  1.00  0.00           C  
ATOM   2195  O   ARG A 140      15.914  -4.883   3.088  1.00  0.00           O  
ATOM   2196  CB  ARG A 140      17.438  -2.023   3.248  1.00  0.00           C  
ATOM   2197  CG  ARG A 140      17.900  -1.279   4.509  1.00  0.00           C  
ATOM   2198  CD  ARG A 140      16.971  -1.404   5.732  1.00  0.00           C  
ATOM   2199  NE  ARG A 140      16.947  -2.721   6.388  1.00  0.00           N  
ATOM   2200  CZ  ARG A 140      17.938  -3.278   7.095  1.00  0.00           C  
ATOM   2201  NH1 ARG A 140      19.133  -2.709   7.173  1.00  0.00           N  
ATOM   2202  NH2 ARG A 140      17.727  -4.416   7.734  1.00  0.00           N  
ATOM   2203  H   ARG A 140      19.481  -2.947   1.939  1.00  0.00           H  
ATOM   2204  HA  ARG A 140      17.895  -3.936   4.158  1.00  0.00           H  
ATOM   2205  HB2 ARG A 140      17.834  -1.493   2.385  1.00  0.00           H  
ATOM   2206  HB3 ARG A 140      16.351  -1.964   3.183  1.00  0.00           H  
ATOM   2207  HG2 ARG A 140      18.917  -1.564   4.760  1.00  0.00           H  
ATOM   2208  HG3 ARG A 140      17.924  -0.220   4.254  1.00  0.00           H  
ATOM   2209  HD2 ARG A 140      17.265  -0.665   6.472  1.00  0.00           H  
ATOM   2210  HD3 ARG A 140      15.957  -1.163   5.428  1.00  0.00           H  
ATOM   2211  HE  ARG A 140      16.023  -3.142   6.456  1.00  0.00           H  
ATOM   2212 HH11 ARG A 140      19.347  -1.833   6.718  1.00  0.00           H  
ATOM   2213 HH12 ARG A 140      19.896  -3.092   7.738  1.00  0.00           H  
ATOM   2214 HH21 ARG A 140      16.801  -4.829   7.806  1.00  0.00           H  
ATOM   2215 HH22 ARG A 140      18.501  -4.930   8.154  1.00  0.00           H  
ATOM   2216  N   VAL A 141      16.639  -4.123   1.097  1.00  0.00           N  
ATOM   2217  CA  VAL A 141      15.590  -4.808   0.364  1.00  0.00           C  
ATOM   2218  C   VAL A 141      15.711  -6.320   0.582  1.00  0.00           C  
ATOM   2219  O   VAL A 141      14.714  -6.936   0.945  1.00  0.00           O  
ATOM   2220  CB  VAL A 141      15.489  -4.378  -1.105  1.00  0.00           C  
ATOM   2221  CG1 VAL A 141      14.368  -5.191  -1.760  1.00  0.00           C  
ATOM   2222  CG2 VAL A 141      15.221  -2.866  -1.213  1.00  0.00           C  
ATOM   2223  H   VAL A 141      17.344  -3.621   0.568  1.00  0.00           H  
ATOM   2224  HA  VAL A 141      14.662  -4.485   0.815  1.00  0.00           H  
ATOM   2225  HB  VAL A 141      16.405  -4.588  -1.634  1.00  0.00           H  
ATOM   2226 HG11 VAL A 141      14.028  -4.723  -2.678  1.00  0.00           H  
ATOM   2227 HG12 VAL A 141      14.731  -6.194  -1.987  1.00  0.00           H  
ATOM   2228 HG13 VAL A 141      13.526  -5.293  -1.079  1.00  0.00           H  
ATOM   2229 HG21 VAL A 141      14.384  -2.577  -0.582  1.00  0.00           H  
ATOM   2230 HG22 VAL A 141      16.098  -2.308  -0.898  1.00  0.00           H  
ATOM   2231 HG23 VAL A 141      15.003  -2.598  -2.245  1.00  0.00           H  
ATOM   2232  N   SER A 142      16.902  -6.909   0.472  1.00  0.00           N  
ATOM   2233  CA  SER A 142      17.094  -8.329   0.749  1.00  0.00           C  
ATOM   2234  C   SER A 142      16.617  -8.695   2.159  1.00  0.00           C  
ATOM   2235  O   SER A 142      15.934  -9.698   2.342  1.00  0.00           O  
ATOM   2236  CB  SER A 142      18.567  -8.690   0.557  1.00  0.00           C  
ATOM   2237  OG  SER A 142      19.047  -8.116  -0.642  1.00  0.00           O  
ATOM   2238  H   SER A 142      17.704  -6.415   0.088  1.00  0.00           H  
ATOM   2239  HA  SER A 142      16.503  -8.900   0.031  1.00  0.00           H  
ATOM   2240  HB2 SER A 142      19.155  -8.309   1.393  1.00  0.00           H  
ATOM   2241  HB3 SER A 142      18.669  -9.775   0.518  1.00  0.00           H  
ATOM   2242  HG  SER A 142      19.823  -8.630  -0.922  1.00  0.00           H  
ATOM   2243  N   ALA A 143      16.928  -7.861   3.158  1.00  0.00           N  
ATOM   2244  CA  ALA A 143      16.487  -8.073   4.527  1.00  0.00           C  
ATOM   2245  C   ALA A 143      14.961  -8.044   4.651  1.00  0.00           C  
ATOM   2246  O   ALA A 143      14.397  -8.936   5.278  1.00  0.00           O  
ATOM   2247  CB  ALA A 143      17.134  -7.045   5.458  1.00  0.00           C  
ATOM   2248  H   ALA A 143      17.495  -7.050   2.950  1.00  0.00           H  
ATOM   2249  HA  ALA A 143      16.817  -9.066   4.833  1.00  0.00           H  
ATOM   2250  HB1 ALA A 143      18.212  -7.198   5.474  1.00  0.00           H  
ATOM   2251  HB2 ALA A 143      16.910  -6.033   5.129  1.00  0.00           H  
ATOM   2252  HB3 ALA A 143      16.737  -7.182   6.461  1.00  0.00           H  
ATOM   2253  N   ILE A 144      14.282  -7.032   4.103  1.00  0.00           N  
ATOM   2254  CA  ILE A 144      12.823  -6.967   4.176  1.00  0.00           C  
ATOM   2255  C   ILE A 144      12.165  -8.116   3.409  1.00  0.00           C  
ATOM   2256  O   ILE A 144      11.217  -8.707   3.914  1.00  0.00           O  
ATOM   2257  CB  ILE A 144      12.259  -5.606   3.848  1.00  0.00           C  
ATOM   2258  CG1 ILE A 144      12.301  -5.302   2.357  1.00  0.00           C  
ATOM   2259  CG2 ILE A 144      12.930  -4.504   4.697  1.00  0.00           C  
ATOM   2260  CD1 ILE A 144      11.660  -3.956   2.170  1.00  0.00           C  
ATOM   2261  H   ILE A 144      14.783  -6.332   3.566  1.00  0.00           H  
ATOM   2262  HA  ILE A 144      12.495  -7.017   5.195  1.00  0.00           H  
ATOM   2263  HB  ILE A 144      11.213  -5.658   4.148  1.00  0.00           H  
ATOM   2264 HG12 ILE A 144      13.323  -5.273   2.029  1.00  0.00           H  
ATOM   2265 HG13 ILE A 144      11.741  -6.042   1.789  1.00  0.00           H  
ATOM   2266 HG21 ILE A 144      12.272  -3.639   4.751  1.00  0.00           H  
ATOM   2267 HG22 ILE A 144      13.111  -4.856   5.711  1.00  0.00           H  
ATOM   2268 HG23 ILE A 144      13.862  -4.192   4.234  1.00  0.00           H  
ATOM   2269 HD11 ILE A 144      10.838  -3.926   2.880  1.00  0.00           H  
ATOM   2270 HD12 ILE A 144      12.406  -3.196   2.401  1.00  0.00           H  
ATOM   2271 HD13 ILE A 144      11.291  -3.870   1.157  1.00  0.00           H  
ATOM   2272  N   VAL A 145      12.678  -8.470   2.230  1.00  0.00           N  
ATOM   2273  CA  VAL A 145      12.151  -9.572   1.442  1.00  0.00           C  
ATOM   2274  C   VAL A 145      12.324 -10.866   2.249  1.00  0.00           C  
ATOM   2275  O   VAL A 145      11.362 -11.620   2.385  1.00  0.00           O  
ATOM   2276  CB  VAL A 145      12.808  -9.569   0.044  1.00  0.00           C  
ATOM   2277  CG1 VAL A 145      12.505 -10.843  -0.745  1.00  0.00           C  
ATOM   2278  CG2 VAL A 145      12.305  -8.371  -0.784  1.00  0.00           C  
ATOM   2279  H   VAL A 145      13.485  -7.980   1.857  1.00  0.00           H  
ATOM   2280  HA  VAL A 145      11.078  -9.410   1.311  1.00  0.00           H  
ATOM   2281  HB  VAL A 145      13.890  -9.489   0.154  1.00  0.00           H  
ATOM   2282 HG11 VAL A 145      11.433 -11.036  -0.762  1.00  0.00           H  
ATOM   2283 HG12 VAL A 145      12.884 -10.763  -1.764  1.00  0.00           H  
ATOM   2284 HG13 VAL A 145      13.004 -11.676  -0.257  1.00  0.00           H  
ATOM   2285 HG21 VAL A 145      12.827  -8.342  -1.741  1.00  0.00           H  
ATOM   2286 HG22 VAL A 145      11.233  -8.465  -0.964  1.00  0.00           H  
ATOM   2287 HG23 VAL A 145      12.496  -7.438  -0.259  1.00  0.00           H  
ATOM   2288  N   GLU A 146      13.473 -11.076   2.899  1.00  0.00           N  
ATOM   2289  CA  GLU A 146      13.643 -12.195   3.815  1.00  0.00           C  
ATOM   2290  C   GLU A 146      12.603 -12.179   4.922  1.00  0.00           C  
ATOM   2291  O   GLU A 146      12.047 -13.228   5.269  1.00  0.00           O  
ATOM   2292  CB  GLU A 146      15.087 -12.266   4.336  1.00  0.00           C  
ATOM   2293  CG  GLU A 146      15.315 -13.066   5.634  1.00  0.00           C  
ATOM   2294  CD  GLU A 146      16.151 -12.294   6.665  1.00  0.00           C  
ATOM   2295  OE1 GLU A 146      17.390 -12.194   6.512  1.00  0.00           O  
ATOM   2296  OE2 GLU A 146      15.599 -11.721   7.640  1.00  0.00           O  
ATOM   2297  H   GLU A 146      14.264 -10.459   2.744  1.00  0.00           H  
ATOM   2298  HA  GLU A 146      13.436 -13.075   3.255  1.00  0.00           H  
ATOM   2299  HB2 GLU A 146      15.735 -12.658   3.550  1.00  0.00           H  
ATOM   2300  HB3 GLU A 146      15.397 -11.256   4.512  1.00  0.00           H  
ATOM   2301  HG2 GLU A 146      14.366 -13.338   6.088  1.00  0.00           H  
ATOM   2302  HG3 GLU A 146      15.830 -13.988   5.383  1.00  0.00           H  
ATOM   2303  N   GLN A 147      12.368 -11.011   5.511  1.00  0.00           N  
ATOM   2304  CA  GLN A 147      11.414 -10.931   6.587  1.00  0.00           C  
ATOM   2305  C   GLN A 147      10.003 -11.261   6.075  1.00  0.00           C  
ATOM   2306  O   GLN A 147       9.223 -11.847   6.826  1.00  0.00           O  
ATOM   2307  CB  GLN A 147      11.437  -9.537   7.233  1.00  0.00           C  
ATOM   2308  CG  GLN A 147      12.677  -9.252   8.090  1.00  0.00           C  
ATOM   2309  CD  GLN A 147      12.689 -10.093   9.356  1.00  0.00           C  
ATOM   2310  OE1 GLN A 147      12.005  -9.776  10.329  1.00  0.00           O  
ATOM   2311  NE2 GLN A 147      13.496 -11.141   9.394  1.00  0.00           N  
ATOM   2312  H   GLN A 147      12.863 -10.181   5.201  1.00  0.00           H  
ATOM   2313  HA  GLN A 147      11.735 -11.706   7.294  1.00  0.00           H  
ATOM   2314  HB2 GLN A 147      11.361  -8.776   6.459  1.00  0.00           H  
ATOM   2315  HB3 GLN A 147      10.560  -9.443   7.866  1.00  0.00           H  
ATOM   2316  HG2 GLN A 147      13.582  -9.449   7.519  1.00  0.00           H  
ATOM   2317  HG3 GLN A 147      12.672  -8.199   8.371  1.00  0.00           H  
ATOM   2318 HE21 GLN A 147      14.082 -11.360   8.575  1.00  0.00           H  
ATOM   2319 HE22 GLN A 147      13.396 -11.841  10.129  1.00  0.00           H  
ATOM   2320  N   SER A 148       9.673 -10.932   4.821  1.00  0.00           N  
ATOM   2321  CA  SER A 148       8.374 -11.231   4.236  1.00  0.00           C  
ATOM   2322  C   SER A 148       8.150 -12.730   4.059  1.00  0.00           C  
ATOM   2323  O   SER A 148       7.043 -13.200   4.317  1.00  0.00           O  
ATOM   2324  CB  SER A 148       8.160 -10.481   2.921  1.00  0.00           C  
ATOM   2325  OG  SER A 148       8.907 -10.955   1.810  1.00  0.00           O  
ATOM   2326  H   SER A 148      10.329 -10.397   4.261  1.00  0.00           H  
ATOM   2327  HA  SER A 148       7.615 -10.867   4.929  1.00  0.00           H  
ATOM   2328  HB2 SER A 148       7.109 -10.627   2.693  1.00  0.00           H  
ATOM   2329  HB3 SER A 148       8.350  -9.416   3.069  1.00  0.00           H  
ATOM   2330  HG  SER A 148       9.812 -11.200   2.086  1.00  0.00           H  
ATOM   2331  N   TRP A 149       9.194 -13.493   3.713  1.00  0.00           N  
ATOM   2332  CA  TRP A 149       9.090 -14.946   3.633  1.00  0.00           C  
ATOM   2333  C   TRP A 149       8.898 -15.540   5.039  1.00  0.00           C  
ATOM   2334  O   TRP A 149       8.406 -16.659   5.184  1.00  0.00           O  
ATOM   2335  CB  TRP A 149      10.368 -15.535   3.014  1.00  0.00           C  
ATOM   2336  CG  TRP A 149      10.866 -15.017   1.690  1.00  0.00           C  
ATOM   2337  CD1 TRP A 149      10.128 -14.705   0.597  1.00  0.00           C  
ATOM   2338  CD2 TRP A 149      12.255 -14.824   1.285  1.00  0.00           C  
ATOM   2339  NE1 TRP A 149      10.963 -14.329  -0.444  1.00  0.00           N  
ATOM   2340  CE2 TRP A 149      12.293 -14.418  -0.079  1.00  0.00           C  
ATOM   2341  CE3 TRP A 149      13.495 -14.919   1.951  1.00  0.00           C  
ATOM   2342  CZ2 TRP A 149      13.508 -14.167  -0.744  1.00  0.00           C  
ATOM   2343  CZ3 TRP A 149      14.702 -14.560   1.340  1.00  0.00           C  
ATOM   2344  CH2 TRP A 149      14.718 -14.213  -0.025  1.00  0.00           C  
ATOM   2345  H   TRP A 149      10.076 -13.063   3.461  1.00  0.00           H  
ATOM   2346  HA  TRP A 149       8.235 -15.214   3.012  1.00  0.00           H  
ATOM   2347  HB2 TRP A 149      11.174 -15.396   3.731  1.00  0.00           H  
ATOM   2348  HB3 TRP A 149      10.227 -16.611   2.913  1.00  0.00           H  
ATOM   2349  HD1 TRP A 149       9.050 -14.773   0.535  1.00  0.00           H  
ATOM   2350  HE1 TRP A 149      10.622 -14.078  -1.370  1.00  0.00           H  
ATOM   2351  HE3 TRP A 149      13.528 -15.105   3.013  1.00  0.00           H  
ATOM   2352  HZ2 TRP A 149      13.503 -13.868  -1.783  1.00  0.00           H  
ATOM   2353  HZ3 TRP A 149      15.564 -14.516   1.998  1.00  0.00           H  
ATOM   2354  HH2 TRP A 149      15.638 -13.935  -0.521  1.00  0.00           H  
ATOM   2355  N   ASN A 150       9.296 -14.809   6.090  1.00  0.00           N  
ATOM   2356  CA  ASN A 150       9.152 -15.232   7.479  1.00  0.00           C  
ATOM   2357  C   ASN A 150       7.830 -14.773   8.109  1.00  0.00           C  
ATOM   2358  O   ASN A 150       7.401 -15.339   9.117  1.00  0.00           O  
ATOM   2359  CB  ASN A 150      10.341 -14.727   8.308  1.00  0.00           C  
ATOM   2360  CG  ASN A 150      10.353 -15.439   9.649  1.00  0.00           C  
ATOM   2361  OD1 ASN A 150      10.517 -16.652   9.696  1.00  0.00           O  
ATOM   2362  ND2 ASN A 150      10.176 -14.746  10.759  1.00  0.00           N  
ATOM   2363  H   ASN A 150       9.696 -13.901   5.897  1.00  0.00           H  
ATOM   2364  HA  ASN A 150       9.166 -16.322   7.505  1.00  0.00           H  
ATOM   2365  HB2 ASN A 150      11.271 -14.958   7.788  1.00  0.00           H  
ATOM   2366  HB3 ASN A 150      10.271 -13.648   8.444  1.00  0.00           H  
ATOM   2367 HD21 ASN A 150      10.017 -13.752  10.764  1.00  0.00           H  
ATOM   2368 HD22 ASN A 150      10.070 -15.290  11.607  1.00  0.00           H  
ATOM   2369  N   ASP A 151       7.170 -13.759   7.548  1.00  0.00           N  
ATOM   2370  CA  ASP A 151       5.758 -13.490   7.817  1.00  0.00           C  
ATOM   2371  C   ASP A 151       4.939 -14.624   7.200  1.00  0.00           C  
ATOM   2372  O   ASP A 151       5.408 -15.301   6.277  1.00  0.00           O  
ATOM   2373  CB  ASP A 151       5.342 -12.133   7.238  1.00  0.00           C  
ATOM   2374  CG  ASP A 151       3.903 -11.770   7.606  1.00  0.00           C  
ATOM   2375  OD1 ASP A 151       3.578 -11.754   8.819  1.00  0.00           O  
ATOM   2376  OD2 ASP A 151       3.121 -11.411   6.695  1.00  0.00           O  
ATOM   2377  H   ASP A 151       7.555 -13.364   6.700  1.00  0.00           H  
ATOM   2378  HA  ASP A 151       5.594 -13.480   8.895  1.00  0.00           H  
ATOM   2379  HB2 ASP A 151       6.001 -11.361   7.633  1.00  0.00           H  
ATOM   2380  HB3 ASP A 151       5.447 -12.153   6.154  1.00  0.00           H  
ATOM   2381  N   SER A 152       3.757 -14.933   7.731  1.00  0.00           N  
ATOM   2382  CA  SER A 152       2.903 -15.985   7.195  1.00  0.00           C  
ATOM   2383  C   SER A 152       1.464 -15.632   7.526  1.00  0.00           C  
ATOM   2384  O   SER A 152       0.672 -15.445   6.583  1.00  0.00           O  
ATOM   2385  CB  SER A 152       3.317 -17.351   7.764  1.00  0.00           C  
ATOM   2386  OG  SER A 152       4.703 -17.578   7.532  1.00  0.00           O  
ATOM   2387  H   SER A 152       3.355 -14.392   8.486  1.00  0.00           H  
ATOM   2388  HA  SER A 152       2.994 -16.009   6.107  1.00  0.00           H  
ATOM   2389  HB2 SER A 152       3.118 -17.369   8.836  1.00  0.00           H  
ATOM   2390  HB3 SER A 152       2.725 -18.128   7.278  1.00  0.00           H  
ATOM   2391  HG  SER A 152       5.027 -16.779   7.059  1.00  0.00           H  
TER    2392      SER A 152                                                      
ENDMDL                                                                          
