# Supplementary material for: Comparative Performance of High-Throughput Methods for Protein pKa Predictions
Source: J Chem Inf Model. 2023 Aug 8;63(16):5169–81. doi: 10.1021/acs.jcim.3c00165 (PMC10466379; doi:10.1021/acs.jcim.3c00165)
Supplement: Supplementary file 3 — ci3c00165_si_003.zip [file ci3c00165_si_003.zip › curated_pdbs/1de3_curated_10.pdb]

MODEL       10                                                                  
ATOM      1  N   ALA A   1       2.733  -8.047 -18.603  1.00  0.00           N  
ATOM      2  CA  ALA A   1       2.665  -6.966 -17.599  1.00  0.00           C  
ATOM      3  C   ALA A   1       2.649  -7.494 -16.161  1.00  0.00           C  
ATOM      4  O   ALA A   1       2.336  -6.760 -15.211  1.00  0.00           O  
ATOM      5  CB  ALA A   1       1.397  -6.149 -17.880  1.00  0.00           C  
ATOM      6  H   ALA A   1       2.773  -8.996 -18.259  1.00  0.00           H  
ATOM      7  HA  ALA A   1       3.539  -6.326 -17.719  1.00  0.00           H  
ATOM      8  HB1 ALA A   1       1.340  -5.321 -17.174  1.00  0.00           H  
ATOM      9  HB2 ALA A   1       1.434  -5.760 -18.898  1.00  0.00           H  
ATOM     10  HB3 ALA A   1       0.520  -6.787 -17.766  1.00  0.00           H  
ATOM     11  N   VAL A   2       3.016  -8.775 -16.060  1.00  0.00           N  
ATOM     12  CA  VAL A   2       3.184  -9.506 -14.792  1.00  0.00           C  
ATOM     13  C   VAL A   2       1.874  -9.421 -13.977  1.00  0.00           C  
ATOM     14  O   VAL A   2       1.572  -8.413 -13.342  1.00  0.00           O  
ATOM     15  CB  VAL A   2       4.395  -8.917 -14.060  1.00  0.00           C  
ATOM     16  CG1 VAL A   2       4.863  -9.868 -12.987  1.00  0.00           C  
ATOM     17  CG2 VAL A   2       5.653  -8.740 -14.913  1.00  0.00           C  
ATOM     18  H   VAL A   2       3.324  -9.268 -16.859  1.00  0.00           H  
ATOM     19  HA  VAL A   2       3.387 -10.556 -15.007  1.00  0.00           H  
ATOM     20  HB  VAL A   2       4.102  -7.959 -13.631  1.00  0.00           H  
ATOM     21 HG11 VAL A   2       5.709  -9.445 -12.445  1.00  0.00           H  
ATOM     22 HG12 VAL A   2       4.047 -10.054 -12.289  1.00  0.00           H  
ATOM     23 HG13 VAL A   2       5.168 -10.808 -13.447  1.00  0.00           H  
ATOM     24 HG21 VAL A   2       6.475  -8.329 -14.326  1.00  0.00           H  
ATOM     25 HG22 VAL A   2       5.954  -9.709 -15.312  1.00  0.00           H  
ATOM     26 HG23 VAL A   2       5.434  -8.060 -15.736  1.00  0.00           H  
ATOM     27  N   THR A   3       1.034 -10.434 -14.162  1.00  0.00           N  
ATOM     28  CA  THR A   3      -0.281 -10.497 -13.494  1.00  0.00           C  
ATOM     29  C   THR A   3      -0.132 -10.960 -12.047  1.00  0.00           C  
ATOM     30  O   THR A   3      -0.052 -12.154 -11.765  1.00  0.00           O  
ATOM     31  CB  THR A   3      -1.237 -11.320 -14.370  1.00  0.00           C  
ATOM     32  OG1 THR A   3      -1.926 -10.396 -15.213  1.00  0.00           O  
ATOM     33  CG2 THR A   3      -2.253 -12.240 -13.668  1.00  0.00           C  
ATOM     34  H   THR A   3       1.283 -11.241 -14.686  1.00  0.00           H  
ATOM     35  HA  THR A   3      -0.681  -9.484 -13.456  1.00  0.00           H  
ATOM     36  HB  THR A   3      -0.618 -11.964 -14.995  1.00  0.00           H  
ATOM     37  HG1 THR A   3      -2.660 -10.887 -15.687  1.00  0.00           H  
ATOM     38 HG21 THR A   3      -2.869 -12.780 -14.387  1.00  0.00           H  
ATOM     39 HG22 THR A   3      -1.715 -12.963 -13.054  1.00  0.00           H  
ATOM     40 HG23 THR A   3      -2.902 -11.638 -13.033  1.00  0.00           H  
ATOM     41  N   TRP A   4      -0.005  -9.997 -11.150  1.00  0.00           N  
ATOM     42  CA  TRP A   4       0.112 -10.265  -9.712  1.00  0.00           C  
ATOM     43  C   TRP A   4      -1.270 -10.521  -9.108  1.00  0.00           C  
ATOM     44  O   TRP A   4      -2.079  -9.624  -8.940  1.00  0.00           O  
ATOM     45  CB  TRP A   4       0.786  -9.103  -8.987  1.00  0.00           C  
ATOM     46  CG  TRP A   4       2.250  -8.946  -9.398  1.00  0.00           C  
ATOM     47  CD1 TRP A   4       2.685  -8.347 -10.509  1.00  0.00           C  
ATOM     48  CD2 TRP A   4       3.374  -9.348  -8.697  1.00  0.00           C  
ATOM     49  NE1 TRP A   4       4.011  -8.352 -10.544  1.00  0.00           N  
ATOM     50  CE2 TRP A   4       4.486  -8.961  -9.465  1.00  0.00           C  
ATOM     51  CE3 TRP A   4       3.552 -10.046  -7.482  1.00  0.00           C  
ATOM     52  CZ2 TRP A   4       5.794  -9.299  -9.059  1.00  0.00           C  
ATOM     53  CZ3 TRP A   4       4.859 -10.383  -7.076  1.00  0.00           C  
ATOM     54  CH2 TRP A   4       5.972 -10.023  -7.869  1.00  0.00           C  
ATOM     55  H   TRP A   4      -0.142  -9.030 -11.394  1.00  0.00           H  
ATOM     56  HA  TRP A   4       0.723 -11.158  -9.580  1.00  0.00           H  
ATOM     57  HB2 TRP A   4       0.251  -8.182  -9.217  1.00  0.00           H  
ATOM     58  HB3 TRP A   4       0.734  -9.275  -7.912  1.00  0.00           H  
ATOM     59  HD1 TRP A   4       2.049  -7.920 -11.269  1.00  0.00           H  
ATOM     60  HE1 TRP A   4       4.555  -8.003 -11.303  1.00  0.00           H  
ATOM     61  HE3 TRP A   4       2.701 -10.317  -6.875  1.00  0.00           H  
ATOM     62  HZ2 TRP A   4       6.645  -9.005  -9.655  1.00  0.00           H  
ATOM     63  HZ3 TRP A   4       5.012 -10.921  -6.153  1.00  0.00           H  
ATOM     64  HH2 TRP A   4       6.966 -10.308  -7.557  1.00  0.00           H  
ATOM     65  N   THR A   5      -1.536 -11.791  -8.859  1.00  0.00           N  
ATOM     66  CA  THR A   5      -2.857 -12.205  -8.397  1.00  0.00           C  
ATOM     67  C   THR A   5      -2.785 -12.579  -6.922  1.00  0.00           C  
ATOM     68  O   THR A   5      -2.034 -13.465  -6.508  1.00  0.00           O  
ATOM     69  CB  THR A   5      -3.368 -13.358  -9.259  1.00  0.00           C  
ATOM     70  OG1 THR A   5      -2.995 -13.131 -10.624  1.00  0.00           O  
ATOM     71  CG2 THR A   5      -4.885 -13.335  -9.233  1.00  0.00           C  
ATOM     72  H   THR A   5      -0.913 -12.534  -9.121  1.00  0.00           H  
ATOM     73  HA  THR A   5      -3.544 -11.366  -8.507  1.00  0.00           H  
ATOM     74  HB  THR A   5      -2.981 -14.310  -8.895  1.00  0.00           H  
ATOM     75  HG1 THR A   5      -3.272 -13.897 -11.187  1.00  0.00           H  
ATOM     76 HG21 THR A   5      -5.269 -14.140  -9.860  1.00  0.00           H  
ATOM     77 HG22 THR A   5      -5.234 -13.473  -8.210  1.00  0.00           H  
ATOM     78 HG23 THR A   5      -5.241 -12.377  -9.612  1.00  0.00           H  
ATOM     79  N   CYS A   6      -3.471 -11.767  -6.133  1.00  0.00           N  
ATOM     80  CA  CYS A   6      -3.489 -11.890  -4.671  1.00  0.00           C  
ATOM     81  C   CYS A   6      -4.766 -12.628  -4.252  1.00  0.00           C  
ATOM     82  O   CYS A   6      -5.847 -12.364  -4.760  1.00  0.00           O  
ATOM     83  CB  CYS A   6      -3.503 -10.494  -4.076  1.00  0.00           C  
ATOM     84  SG  CYS A   6      -2.310  -9.308  -4.809  1.00  0.00           S  
ATOM     85  H   CYS A   6      -4.044 -11.027  -6.514  1.00  0.00           H  
ATOM     86  HA  CYS A   6      -2.610 -12.436  -4.329  1.00  0.00           H  
ATOM     87  HB2 CYS A   6      -4.506 -10.086  -4.198  1.00  0.00           H  
ATOM     88  HB3 CYS A   6      -3.287 -10.580  -3.011  1.00  0.00           H  
ATOM     89  N   LEU A   7      -4.605 -13.552  -3.334  1.00  0.00           N  
ATOM     90  CA  LEU A   7      -5.747 -14.361  -2.859  1.00  0.00           C  
ATOM     91  C   LEU A   7      -6.199 -13.883  -1.468  1.00  0.00           C  
ATOM     92  O   LEU A   7      -5.702 -14.320  -0.442  1.00  0.00           O  
ATOM     93  CB  LEU A   7      -5.350 -15.839  -2.847  1.00  0.00           C  
ATOM     94  CG  LEU A   7      -5.294 -16.437  -4.260  1.00  0.00           C  
ATOM     95  CD1 LEU A   7      -4.201 -17.495  -4.321  1.00  0.00           C  
ATOM     96  CD2 LEU A   7      -6.650 -17.047  -4.636  1.00  0.00           C  
ATOM     97  H   LEU A   7      -3.730 -13.738  -2.902  1.00  0.00           H  
ATOM     98  HA  LEU A   7      -6.577 -14.233  -3.554  1.00  0.00           H  
ATOM     99  HB2 LEU A   7      -4.367 -15.934  -2.386  1.00  0.00           H  
ATOM    100  HB3 LEU A   7      -6.082 -16.393  -2.259  1.00  0.00           H  
ATOM    101  HG  LEU A   7      -5.059 -15.645  -4.969  1.00  0.00           H  
ATOM    102 HD11 LEU A   7      -4.152 -17.910  -5.329  1.00  0.00           H  
ATOM    103 HD12 LEU A   7      -3.243 -17.043  -4.068  1.00  0.00           H  
ATOM    104 HD13 LEU A   7      -4.426 -18.291  -3.611  1.00  0.00           H  
ATOM    105 HD21 LEU A   7      -6.599 -17.459  -5.645  1.00  0.00           H  
ATOM    106 HD22 LEU A   7      -6.899 -17.842  -3.933  1.00  0.00           H  
ATOM    107 HD23 LEU A   7      -7.418 -16.274  -4.599  1.00  0.00           H  
ATOM    108  N   ASN A   8      -7.047 -12.871  -1.501  1.00  0.00           N  
ATOM    109  CA  ASN A   8      -7.578 -12.232  -0.275  1.00  0.00           C  
ATOM    110  C   ASN A   8      -8.820 -13.004   0.173  1.00  0.00           C  
ATOM    111  O   ASN A   8      -9.586 -13.520  -0.630  1.00  0.00           O  
ATOM    112  CB  ASN A   8      -7.973 -10.774  -0.510  1.00  0.00           C  
ATOM    113  CG  ASN A   8      -6.887  -9.998  -1.262  1.00  0.00           C  
ATOM    114  OD1 ASN A   8      -6.710 -10.119  -2.461  1.00  0.00           O  
ATOM    115  ND2 ASN A   8      -6.072  -9.249  -0.559  1.00  0.00           N  
ATOM    116  H   ASN A   8      -7.395 -12.488  -2.362  1.00  0.00           H  
ATOM    117  HA  ASN A   8      -6.817 -12.273   0.504  1.00  0.00           H  
ATOM    118  HB2 ASN A   8      -8.895 -10.747  -1.092  1.00  0.00           H  
ATOM    119  HB3 ASN A   8      -8.145 -10.295   0.454  1.00  0.00           H  
ATOM    120 HD21 ASN A   8      -6.209  -9.176   0.439  1.00  0.00           H  
ATOM    121 HD22 ASN A   8      -5.319  -8.752  -1.013  1.00  0.00           H  
ATOM    122  N   ASP A   9      -9.040 -12.972   1.478  1.00  0.00           N  
ATOM    123  CA  ASP A   9     -10.233 -13.631   2.046  1.00  0.00           C  
ATOM    124  C   ASP A   9     -11.385 -12.613   2.139  1.00  0.00           C  
ATOM    125  O   ASP A   9     -11.149 -11.420   2.332  1.00  0.00           O  
ATOM    126  CB  ASP A   9      -9.856 -14.215   3.402  1.00  0.00           C  
ATOM    127  CG  ASP A   9     -10.362 -15.623   3.674  1.00  0.00           C  
ATOM    128  OD1 ASP A   9     -11.368 -16.019   3.032  1.00  0.00           O  
ATOM    129  OD2 ASP A   9      -9.821 -16.240   4.609  1.00  0.00           O  
ATOM    130  H   ASP A   9      -8.441 -12.488   2.112  1.00  0.00           H  
ATOM    131  HA  ASP A   9     -10.541 -14.444   1.388  1.00  0.00           H  
ATOM    132  HB2 ASP A   9      -8.769 -14.229   3.472  1.00  0.00           H  
ATOM    133  HB3 ASP A   9     -10.256 -13.560   4.174  1.00  0.00           H  
ATOM    134  N   GLN A  10     -12.603 -13.103   2.004  1.00  0.00           N  
ATOM    135  CA  GLN A  10     -13.835 -12.302   2.041  1.00  0.00           C  
ATOM    136  C   GLN A  10     -15.002 -13.055   2.668  1.00  0.00           C  
ATOM    137  O   GLN A  10     -15.290 -14.181   2.288  1.00  0.00           O  
ATOM    138  CB  GLN A  10     -14.228 -11.847   0.641  1.00  0.00           C  
ATOM    139  CG  GLN A  10     -13.446 -10.590   0.268  1.00  0.00           C  
ATOM    140  CD  GLN A  10     -13.839 -10.067  -1.112  1.00  0.00           C  
ATOM    141  OE1 GLN A  10     -14.936 -10.249  -1.624  1.00  0.00           O  
ATOM    142  NE2 GLN A  10     -12.907  -9.370  -1.738  1.00  0.00           N  
ATOM    143  H   GLN A  10     -12.722 -14.088   1.809  1.00  0.00           H  
ATOM    144  HA  GLN A  10     -13.634 -11.419   2.648  1.00  0.00           H  
ATOM    145  HB2 GLN A  10     -14.003 -12.639  -0.073  1.00  0.00           H  
ATOM    146  HB3 GLN A  10     -15.296 -11.630   0.618  1.00  0.00           H  
ATOM    147  HG2 GLN A  10     -13.644  -9.816   1.009  1.00  0.00           H  
ATOM    148  HG3 GLN A  10     -12.381 -10.822   0.268  1.00  0.00           H  
ATOM    149 HE21 GLN A  10     -12.008  -9.224  -1.301  1.00  0.00           H  
ATOM    150 HE22 GLN A  10     -13.095  -8.984  -2.653  1.00  0.00           H  
ATOM    151  N   LYS A  11     -15.543 -12.463   3.718  1.00  0.00           N  
ATOM    152  CA  LYS A  11     -16.687 -13.053   4.446  1.00  0.00           C  
ATOM    153  C   LYS A  11     -17.977 -12.719   3.705  1.00  0.00           C  
ATOM    154  O   LYS A  11     -18.512 -11.610   3.800  1.00  0.00           O  
ATOM    155  CB  LYS A  11     -16.722 -12.570   5.899  1.00  0.00           C  
ATOM    156  CG  LYS A  11     -17.923 -13.142   6.656  1.00  0.00           C  
ATOM    157  CD  LYS A  11     -18.375 -12.143   7.712  1.00  0.00           C  
ATOM    158  CE  LYS A  11     -18.123 -12.689   9.116  1.00  0.00           C  
ATOM    159  NZ  LYS A  11     -17.509 -11.643   9.940  1.00  0.00           N  
ATOM    160  H   LYS A  11     -15.295 -11.534   3.997  1.00  0.00           H  
ATOM    161  HA  LYS A  11     -16.566 -14.136   4.453  1.00  0.00           H  
ATOM    162  HB2 LYS A  11     -15.806 -12.887   6.398  1.00  0.00           H  
ATOM    163  HB3 LYS A  11     -16.783 -11.482   5.909  1.00  0.00           H  
ATOM    164  HG2 LYS A  11     -18.739 -13.327   5.958  1.00  0.00           H  
ATOM    165  HG3 LYS A  11     -17.639 -14.078   7.138  1.00  0.00           H  
ATOM    166  HD2 LYS A  11     -17.822 -11.213   7.586  1.00  0.00           H  
ATOM    167  HD3 LYS A  11     -19.441 -11.950   7.590  1.00  0.00           H  
ATOM    168  HE2 LYS A  11     -19.068 -12.998   9.562  1.00  0.00           H  
ATOM    169  HE3 LYS A  11     -17.456 -13.549   9.058  1.00  0.00           H  
ATOM    170  HZ1 LYS A  11     -17.371 -11.996  10.860  1.00  0.00           H  
ATOM    171  HZ2 LYS A  11     -16.620 -11.379   9.547  1.00  0.00           H  
ATOM    172  HZ3 LYS A  11     -18.112 -10.850   9.982  1.00  0.00           H  
ATOM    173  N   ASN A  12     -18.418 -13.692   2.923  1.00  0.00           N  
ATOM    174  CA  ASN A  12     -19.656 -13.544   2.153  1.00  0.00           C  
ATOM    175  C   ASN A  12     -20.850 -13.600   3.101  1.00  0.00           C  
ATOM    176  O   ASN A  12     -20.867 -14.488   3.941  1.00  0.00           O  
ATOM    177  CB  ASN A  12     -19.737 -14.658   1.110  1.00  0.00           C  
ATOM    178  CG  ASN A  12     -20.206 -14.094  -0.229  1.00  0.00           C  
ATOM    179  OD1 ASN A  12     -19.990 -12.945  -0.577  1.00  0.00           O  
ATOM    180  ND2 ASN A  12     -20.899 -14.908  -0.991  1.00  0.00           N  
ATOM    181  H   ASN A  12     -17.994 -14.601   2.937  1.00  0.00           H  
ATOM    182  HA  ASN A  12     -19.649 -12.580   1.645  1.00  0.00           H  
ATOM    183  HB2 ASN A  12     -18.752 -15.110   0.988  1.00  0.00           H  
ATOM    184  HB3 ASN A  12     -20.441 -15.418   1.447  1.00  0.00           H  
ATOM    185 HD21 ASN A  12     -21.077 -15.854  -0.683  1.00  0.00           H  
ATOM    186 HD22 ASN A  12     -21.251 -14.590  -1.882  1.00  0.00           H  
ATOM    187  N   PRO A  13     -21.837 -12.704   2.967  1.00  0.00           N  
ATOM    188  CA  PRO A  13     -23.046 -12.703   3.819  1.00  0.00           C  
ATOM    189  C   PRO A  13     -24.024 -13.824   3.444  1.00  0.00           C  
ATOM    190  O   PRO A  13     -24.751 -14.339   4.285  1.00  0.00           O  
ATOM    191  CB  PRO A  13     -23.648 -11.313   3.636  1.00  0.00           C  
ATOM    192  CG  PRO A  13     -23.156 -10.827   2.275  1.00  0.00           C  
ATOM    193  CD  PRO A  13     -21.853 -11.582   2.018  1.00  0.00           C  
ATOM    194  HA  PRO A  13     -22.759 -12.838   4.862  1.00  0.00           H  
ATOM    195  HB2 PRO A  13     -24.737 -11.340   3.684  1.00  0.00           H  
ATOM    196  HB3 PRO A  13     -23.243 -10.656   4.405  1.00  0.00           H  
ATOM    197  HG2 PRO A  13     -23.883 -11.121   1.519  1.00  0.00           H  
ATOM    198  HG3 PRO A  13     -23.002  -9.748   2.264  1.00  0.00           H  
ATOM    199  HD2 PRO A  13     -21.812 -11.936   0.987  1.00  0.00           H  
ATOM    200  HD3 PRO A  13     -21.006 -10.931   2.229  1.00  0.00           H  
ATOM    201  N   LYS A  14     -23.969 -14.244   2.179  1.00  0.00           N  
ATOM    202  CA  LYS A  14     -24.821 -15.335   1.666  1.00  0.00           C  
ATOM    203  C   LYS A  14     -24.436 -16.641   2.369  1.00  0.00           C  
ATOM    204  O   LYS A  14     -25.275 -17.328   2.956  1.00  0.00           O  
ATOM    205  CB  LYS A  14     -24.669 -15.428   0.130  1.00  0.00           C  
ATOM    206  CG  LYS A  14     -25.522 -16.516  -0.530  1.00  0.00           C  
ATOM    207  CD  LYS A  14     -24.918 -17.924  -0.460  1.00  0.00           C  
ATOM    208  CE  LYS A  14     -24.513 -18.461  -1.825  1.00  0.00           C  
ATOM    209  NZ  LYS A  14     -24.673 -19.915  -1.766  1.00  0.00           N  
ATOM    210  H   LYS A  14     -23.339 -13.834   1.523  1.00  0.00           H  
ATOM    211  HA  LYS A  14     -25.863 -15.112   1.897  1.00  0.00           H  
ATOM    212  HB2 LYS A  14     -24.955 -14.467  -0.298  1.00  0.00           H  
ATOM    213  HB3 LYS A  14     -23.623 -15.631  -0.098  1.00  0.00           H  
ATOM    214  HG2 LYS A  14     -26.492 -16.537  -0.034  1.00  0.00           H  
ATOM    215  HG3 LYS A  14     -25.655 -16.255  -1.580  1.00  0.00           H  
ATOM    216  HD2 LYS A  14     -24.035 -17.894   0.179  1.00  0.00           H  
ATOM    217  HD3 LYS A  14     -25.658 -18.598  -0.026  1.00  0.00           H  
ATOM    218  HE2 LYS A  14     -25.154 -18.041  -2.601  1.00  0.00           H  
ATOM    219  HE3 LYS A  14     -23.476 -18.202  -2.039  1.00  0.00           H  
ATOM    220  HZ1 LYS A  14     -24.514 -20.301  -2.681  1.00  0.00           H  
ATOM    221  HZ2 LYS A  14     -24.025 -20.323  -1.130  1.00  0.00           H  
ATOM    222  HZ3 LYS A  14     -25.608 -20.126  -1.479  1.00  0.00           H  
ATOM    223  N   THR A  15     -23.175 -17.008   2.211  1.00  0.00           N  
ATOM    224  CA  THR A  15     -22.629 -18.247   2.789  1.00  0.00           C  
ATOM    225  C   THR A  15     -22.275 -18.068   4.265  1.00  0.00           C  
ATOM    226  O   THR A  15     -22.039 -19.051   4.964  1.00  0.00           O  
ATOM    227  CB  THR A  15     -21.393 -18.672   1.984  1.00  0.00           C  
ATOM    228  OG1 THR A  15     -20.582 -17.514   1.774  1.00  0.00           O  
ATOM    229  CG2 THR A  15     -21.781 -19.303   0.639  1.00  0.00           C  
ATOM    230  H   THR A  15     -22.499 -16.466   1.720  1.00  0.00           H  
ATOM    231  HA  THR A  15     -23.385 -19.028   2.708  1.00  0.00           H  
ATOM    232  HB  THR A  15     -20.830 -19.404   2.562  1.00  0.00           H  
ATOM    233  HG1 THR A  15     -19.652 -17.721   2.080  1.00  0.00           H  
ATOM    234 HG21 THR A  15     -20.884 -19.593   0.092  1.00  0.00           H  
ATOM    235 HG22 THR A  15     -22.396 -20.185   0.817  1.00  0.00           H  
ATOM    236 HG23 THR A  15     -22.346 -18.581   0.050  1.00  0.00           H  
ATOM    237  N   ASN A  16     -22.134 -16.804   4.680  1.00  0.00           N  
ATOM    238  CA  ASN A  16     -21.712 -16.398   6.047  1.00  0.00           C  
ATOM    239  C   ASN A  16     -20.303 -16.920   6.386  1.00  0.00           C  
ATOM    240  O   ASN A  16     -19.869 -16.930   7.538  1.00  0.00           O  
ATOM    241  CB  ASN A  16     -22.773 -16.866   7.030  1.00  0.00           C  
ATOM    242  CG  ASN A  16     -23.182 -15.737   7.976  1.00  0.00           C  
ATOM    243  OD1 ASN A  16     -23.586 -14.652   7.583  1.00  0.00           O  
ATOM    244  ND2 ASN A  16     -23.109 -16.038   9.244  1.00  0.00           N  
ATOM    245  H   ASN A  16     -22.232 -16.029   4.063  1.00  0.00           H  
ATOM    246  HA  ASN A  16     -21.675 -15.309   6.082  1.00  0.00           H  
ATOM    247  HB2 ASN A  16     -23.648 -17.205   6.476  1.00  0.00           H  
ATOM    248  HB3 ASN A  16     -22.377 -17.695   7.615  1.00  0.00           H  
ATOM    249 HD21 ASN A  16     -22.786 -16.950   9.536  1.00  0.00           H  
ATOM    250 HD22 ASN A  16     -23.378 -15.356   9.937  1.00  0.00           H  
ATOM    251  N   LYS A  17     -19.601 -17.343   5.345  1.00  0.00           N  
ATOM    252  CA  LYS A  17     -18.264 -17.931   5.436  1.00  0.00           C  
ATOM    253  C   LYS A  17     -17.268 -17.081   4.634  1.00  0.00           C  
ATOM    254  O   LYS A  17     -17.642 -16.321   3.737  1.00  0.00           O  
ATOM    255  CB  LYS A  17     -18.320 -19.391   4.949  1.00  0.00           C  
ATOM    256  CG  LYS A  17     -16.987 -20.115   5.190  1.00  0.00           C  
ATOM    257  CD  LYS A  17     -16.975 -21.594   4.861  1.00  0.00           C  
ATOM    258  CE  LYS A  17     -16.173 -22.272   5.971  1.00  0.00           C  
ATOM    259  NZ  LYS A  17     -15.815 -23.630   5.554  1.00  0.00           N  
ATOM    260  H   LYS A  17     -19.982 -17.272   4.427  1.00  0.00           H  
ATOM    261  HA  LYS A  17     -17.952 -17.930   6.480  1.00  0.00           H  
ATOM    262  HB2 LYS A  17     -19.110 -19.914   5.487  1.00  0.00           H  
ATOM    263  HB3 LYS A  17     -18.540 -19.400   3.881  1.00  0.00           H  
ATOM    264  HG2 LYS A  17     -16.227 -19.630   4.579  1.00  0.00           H  
ATOM    265  HG3 LYS A  17     -16.731 -20.004   6.244  1.00  0.00           H  
ATOM    266  HD2 LYS A  17     -17.992 -21.985   4.838  1.00  0.00           H  
ATOM    267  HD3 LYS A  17     -16.500 -21.763   3.895  1.00  0.00           H  
ATOM    268  HE2 LYS A  17     -15.268 -21.700   6.168  1.00  0.00           H  
ATOM    269  HE3 LYS A  17     -16.775 -22.317   6.879  1.00  0.00           H  
ATOM    270  HZ1 LYS A  17     -15.337 -24.079   6.299  1.00  0.00           H  
ATOM    271  HZ2 LYS A  17     -16.628 -24.146   5.320  1.00  0.00           H  
ATOM    272  HZ3 LYS A  17     -15.200 -23.555   4.764  1.00  0.00           H  
ATOM    273  N   TYR A  18     -16.011 -17.271   4.992  1.00  0.00           N  
ATOM    274  CA  TYR A  18     -14.853 -16.649   4.345  1.00  0.00           C  
ATOM    275  C   TYR A  18     -14.418 -17.420   3.103  1.00  0.00           C  
ATOM    276  O   TYR A  18     -14.329 -18.652   3.104  1.00  0.00           O  
ATOM    277  CB  TYR A  18     -13.710 -16.576   5.348  1.00  0.00           C  
ATOM    278  CG  TYR A  18     -13.496 -15.147   5.827  1.00  0.00           C  
ATOM    279  CD1 TYR A  18     -12.953 -14.227   4.929  1.00  0.00           C  
ATOM    280  CD2 TYR A  18     -13.759 -14.792   7.175  1.00  0.00           C  
ATOM    281  CE1 TYR A  18     -12.619 -12.922   5.352  1.00  0.00           C  
ATOM    282  CE2 TYR A  18     -13.430 -13.488   7.612  1.00  0.00           C  
ATOM    283  CZ  TYR A  18     -12.863 -12.573   6.690  1.00  0.00           C  
ATOM    284  OH  TYR A  18     -12.505 -11.323   7.072  1.00  0.00           O  
ATOM    285  H   TYR A  18     -15.783 -18.009   5.628  1.00  0.00           H  
ATOM    286  HA  TYR A  18     -15.127 -15.638   4.046  1.00  0.00           H  
ATOM    287  HB2 TYR A  18     -13.940 -17.212   6.203  1.00  0.00           H  
ATOM    288  HB3 TYR A  18     -12.795 -16.938   4.880  1.00  0.00           H  
ATOM    289  HD1 TYR A  18     -12.786 -14.516   3.902  1.00  0.00           H  
ATOM    290  HD2 TYR A  18     -14.202 -15.504   7.855  1.00  0.00           H  
ATOM    291  HE1 TYR A  18     -12.187 -12.210   4.664  1.00  0.00           H  
ATOM    292  HE2 TYR A  18     -13.608 -13.194   8.635  1.00  0.00           H  
ATOM    293  HH  TYR A  18     -12.122 -10.840   6.291  1.00  0.00           H  
ATOM    294  N   GLU A  19     -14.215 -16.666   2.033  1.00  0.00           N  
ATOM    295  CA  GLU A  19     -13.825 -17.230   0.728  1.00  0.00           C  
ATOM    296  C   GLU A  19     -12.554 -16.534   0.260  1.00  0.00           C  
ATOM    297  O   GLU A  19     -12.361 -15.347   0.484  1.00  0.00           O  
ATOM    298  CB  GLU A  19     -14.922 -17.010  -0.335  1.00  0.00           C  
ATOM    299  CG  GLU A  19     -16.337 -17.065   0.253  1.00  0.00           C  
ATOM    300  CD  GLU A  19     -17.422 -17.142  -0.808  1.00  0.00           C  
ATOM    301  OE1 GLU A  19     -17.469 -16.236  -1.672  1.00  0.00           O  
ATOM    302  OE2 GLU A  19     -18.220 -18.094  -0.688  1.00  0.00           O  
ATOM    303  H   GLU A  19     -14.442 -15.688   2.037  1.00  0.00           H  
ATOM    304  HA  GLU A  19     -13.643 -18.299   0.841  1.00  0.00           H  
ATOM    305  HB2 GLU A  19     -14.773 -16.033  -0.793  1.00  0.00           H  
ATOM    306  HB3 GLU A  19     -14.830 -17.785  -1.096  1.00  0.00           H  
ATOM    307  HG2 GLU A  19     -16.414 -17.944   0.893  1.00  0.00           H  
ATOM    308  HG3 GLU A  19     -16.500 -16.169   0.852  1.00  0.00           H  
ATOM    309  N   THR A  20     -11.763 -17.274  -0.500  1.00  0.00           N  
ATOM    310  CA  THR A  20     -10.466 -16.769  -0.983  1.00  0.00           C  
ATOM    311  C   THR A  20     -10.588 -16.375  -2.457  1.00  0.00           C  
ATOM    312  O   THR A  20     -10.487 -17.205  -3.366  1.00  0.00           O  
ATOM    313  CB  THR A  20      -9.388 -17.822  -0.724  1.00  0.00           C  
ATOM    314  OG1 THR A  20      -9.445 -18.157   0.665  1.00  0.00           O  
ATOM    315  CG2 THR A  20      -7.983 -17.305  -1.042  1.00  0.00           C  
ATOM    316  H   THR A  20     -11.959 -18.223  -0.714  1.00  0.00           H  
ATOM    317  HA  THR A  20     -10.208 -15.875  -0.416  1.00  0.00           H  
ATOM    318  HB  THR A  20      -9.590 -18.704  -1.333  1.00  0.00           H  
ATOM    319  HG1 THR A  20      -8.717 -18.813   0.870  1.00  0.00           H  
ATOM    320 HG21 THR A  20      -7.243 -18.076  -0.830  1.00  0.00           H  
ATOM    321 HG22 THR A  20      -7.928 -17.033  -2.096  1.00  0.00           H  
ATOM    322 HG23 THR A  20      -7.774 -16.428  -0.429  1.00  0.00           H  
ATOM    323  N   LYS A  21     -10.958 -15.110  -2.627  1.00  0.00           N  
ATOM    324  CA  LYS A  21     -11.105 -14.513  -3.966  1.00  0.00           C  
ATOM    325  C   LYS A  21      -9.736 -14.336  -4.639  1.00  0.00           C  
ATOM    326  O   LYS A  21      -8.687 -14.518  -4.008  1.00  0.00           O  
ATOM    327  CB  LYS A  21     -11.852 -13.182  -3.870  1.00  0.00           C  
ATOM    328  CG  LYS A  21     -13.256 -13.351  -3.251  1.00  0.00           C  
ATOM    329  CD  LYS A  21     -14.426 -13.005  -4.184  1.00  0.00           C  
ATOM    330  CE  LYS A  21     -14.716 -14.064  -5.255  1.00  0.00           C  
ATOM    331  NZ  LYS A  21     -14.100 -13.696  -6.545  1.00  0.00           N  
ATOM    332  H   LYS A  21     -10.993 -14.468  -1.861  1.00  0.00           H  
ATOM    333  HA  LYS A  21     -11.699 -15.193  -4.576  1.00  0.00           H  
ATOM    334  HB2 LYS A  21     -11.273 -12.498  -3.250  1.00  0.00           H  
ATOM    335  HB3 LYS A  21     -11.957 -12.764  -4.872  1.00  0.00           H  
ATOM    336  HG2 LYS A  21     -13.366 -14.391  -2.943  1.00  0.00           H  
ATOM    337  HG3 LYS A  21     -13.320 -12.704  -2.377  1.00  0.00           H  
ATOM    338  HD2 LYS A  21     -15.323 -12.880  -3.576  1.00  0.00           H  
ATOM    339  HD3 LYS A  21     -14.196 -12.067  -4.687  1.00  0.00           H  
ATOM    340  HE2 LYS A  21     -14.315 -15.023  -4.927  1.00  0.00           H  
ATOM    341  HE3 LYS A  21     -15.795 -14.153  -5.386  1.00  0.00           H  
ATOM    342  HZ1 LYS A  21     -14.290 -14.411  -7.204  1.00  0.00           H  
ATOM    343  HZ2 LYS A  21     -14.491 -12.835  -6.856  1.00  0.00           H  
ATOM    344  HZ3 LYS A  21     -13.105 -13.610  -6.426  1.00  0.00           H  
ATOM    345  N   ARG A  22      -9.773 -14.040  -5.933  1.00  0.00           N  
ATOM    346  CA  ARG A  22      -8.552 -13.848  -6.737  1.00  0.00           C  
ATOM    347  C   ARG A  22      -8.444 -12.406  -7.233  1.00  0.00           C  
ATOM    348  O   ARG A  22      -9.076 -11.995  -8.211  1.00  0.00           O  
ATOM    349  CB  ARG A  22      -8.542 -14.808  -7.934  1.00  0.00           C  
ATOM    350  CG  ARG A  22      -7.415 -15.822  -7.745  1.00  0.00           C  
ATOM    351  CD  ARG A  22      -6.653 -16.109  -9.031  1.00  0.00           C  
ATOM    352  NE  ARG A  22      -7.274 -17.128  -9.884  1.00  0.00           N  
ATOM    353  CZ  ARG A  22      -6.959 -17.348 -11.162  1.00  0.00           C  
ATOM    354  NH1 ARG A  22      -6.107 -16.578 -11.827  1.00  0.00           N  
ATOM    355  NH2 ARG A  22      -7.540 -18.356 -11.795  1.00  0.00           N  
ATOM    356  H   ARG A  22     -10.620 -13.857  -6.402  1.00  0.00           H  
ATOM    357  HA  ARG A  22      -7.690 -14.066  -6.107  1.00  0.00           H  
ATOM    358  HB2 ARG A  22      -9.499 -15.329  -7.992  1.00  0.00           H  
ATOM    359  HB3 ARG A  22      -8.379 -14.245  -8.852  1.00  0.00           H  
ATOM    360  HG2 ARG A  22      -6.716 -15.431  -7.007  1.00  0.00           H  
ATOM    361  HG3 ARG A  22      -7.844 -16.756  -7.381  1.00  0.00           H  
ATOM    362  HD2 ARG A  22      -6.581 -15.183  -9.602  1.00  0.00           H  
ATOM    363  HD3 ARG A  22      -5.650 -16.447  -8.768  1.00  0.00           H  
ATOM    364  HE  ARG A  22      -7.916 -17.727  -9.425  1.00  0.00           H  
ATOM    365 HH11 ARG A  22      -5.666 -15.799 -11.361  1.00  0.00           H  
ATOM    366 HH12 ARG A  22      -5.893 -16.764 -12.797  1.00  0.00           H  
ATOM    367 HH21 ARG A  22      -8.201 -18.946 -11.310  1.00  0.00           H  
ATOM    368 HH22 ARG A  22      -7.320 -18.535 -12.765  1.00  0.00           H  
ATOM    369  N   LEU A  23      -7.690 -11.623  -6.486  1.00  0.00           N  
ATOM    370  CA  LEU A  23      -7.437 -10.212  -6.809  1.00  0.00           C  
ATOM    371  C   LEU A  23      -6.268 -10.082  -7.781  1.00  0.00           C  
ATOM    372  O   LEU A  23      -5.101 -10.036  -7.408  1.00  0.00           O  
ATOM    373  CB  LEU A  23      -7.174  -9.429  -5.518  1.00  0.00           C  
ATOM    374  CG  LEU A  23      -8.269  -8.381  -5.287  1.00  0.00           C  
ATOM    375  CD1 LEU A  23      -9.636  -8.995  -5.011  1.00  0.00           C  
ATOM    376  CD2 LEU A  23      -7.864  -7.508  -4.110  1.00  0.00           C  
ATOM    377  H   LEU A  23      -7.144 -11.980  -5.713  1.00  0.00           H  
ATOM    378  HA  LEU A  23      -8.328  -9.803  -7.287  1.00  0.00           H  
ATOM    379  HB2 LEU A  23      -7.159 -10.121  -4.676  1.00  0.00           H  
ATOM    380  HB3 LEU A  23      -6.209  -8.928  -5.594  1.00  0.00           H  
ATOM    381  HG  LEU A  23      -8.348  -7.762  -6.182  1.00  0.00           H  
ATOM    382 HD11 LEU A  23     -10.379  -8.213  -4.858  1.00  0.00           H  
ATOM    383 HD12 LEU A  23      -9.934  -9.611  -5.859  1.00  0.00           H  
ATOM    384 HD13 LEU A  23      -9.579  -9.615  -4.116  1.00  0.00           H  
ATOM    385 HD21 LEU A  23      -8.616  -6.736  -3.952  1.00  0.00           H  
ATOM    386 HD22 LEU A  23      -7.781  -8.123  -3.213  1.00  0.00           H  
ATOM    387 HD23 LEU A  23      -6.902  -7.040  -4.319  1.00  0.00           H  
ATOM    388  N   LEU A  24      -6.632 -10.099  -9.055  1.00  0.00           N  
ATOM    389  CA  LEU A  24      -5.665  -9.894 -10.146  1.00  0.00           C  
ATOM    390  C   LEU A  24      -5.302  -8.416 -10.269  1.00  0.00           C  
ATOM    391  O   LEU A  24      -6.148  -7.552 -10.505  1.00  0.00           O  
ATOM    392  CB  LEU A  24      -6.172 -10.581 -11.434  1.00  0.00           C  
ATOM    393  CG  LEU A  24      -5.634 -10.092 -12.789  1.00  0.00           C  
ATOM    394  CD1 LEU A  24      -6.460  -8.933 -13.336  1.00  0.00           C  
ATOM    395  CD2 LEU A  24      -4.145  -9.737 -12.808  1.00  0.00           C  
ATOM    396  H   LEU A  24      -7.592 -10.138  -9.330  1.00  0.00           H  
ATOM    397  HA  LEU A  24      -4.748 -10.410  -9.863  1.00  0.00           H  
ATOM    398  HB2 LEU A  24      -5.924 -11.640 -11.352  1.00  0.00           H  
ATOM    399  HB3 LEU A  24      -7.255 -10.463 -11.457  1.00  0.00           H  
ATOM    400  HG  LEU A  24      -5.757 -10.926 -13.481  1.00  0.00           H  
ATOM    401 HD11 LEU A  24      -6.109  -8.645 -14.327  1.00  0.00           H  
ATOM    402 HD12 LEU A  24      -7.505  -9.236 -13.401  1.00  0.00           H  
ATOM    403 HD13 LEU A  24      -6.370  -8.079 -12.665  1.00  0.00           H  
ATOM    404 HD21 LEU A  24      -3.821  -9.449 -13.808  1.00  0.00           H  
ATOM    405 HD22 LEU A  24      -3.968  -8.906 -12.126  1.00  0.00           H  
ATOM    406 HD23 LEU A  24      -3.567 -10.602 -12.484  1.00  0.00           H  
ATOM    407  N   TYR A  25      -3.997  -8.190 -10.159  1.00  0.00           N  
ATOM    408  CA  TYR A  25      -3.378  -6.866 -10.287  1.00  0.00           C  
ATOM    409  C   TYR A  25      -2.336  -6.848 -11.400  1.00  0.00           C  
ATOM    410  O   TYR A  25      -1.487  -7.734 -11.527  1.00  0.00           O  
ATOM    411  CB  TYR A  25      -2.707  -6.499  -8.969  1.00  0.00           C  
ATOM    412  CG  TYR A  25      -3.736  -5.983  -7.964  1.00  0.00           C  
ATOM    413  CD1 TYR A  25      -4.561  -6.871  -7.234  1.00  0.00           C  
ATOM    414  CD2 TYR A  25      -3.785  -4.587  -7.771  1.00  0.00           C  
ATOM    415  CE1 TYR A  25      -5.472  -6.343  -6.312  1.00  0.00           C  
ATOM    416  CE2 TYR A  25      -4.671  -4.082  -6.807  1.00  0.00           C  
ATOM    417  CZ  TYR A  25      -5.515  -4.950  -6.095  1.00  0.00           C  
ATOM    418  OH  TYR A  25      -6.404  -4.420  -5.204  1.00  0.00           O  
ATOM    419  H   TYR A  25      -3.343  -8.929  -9.946  1.00  0.00           H  
ATOM    420  HA  TYR A  25      -4.154  -6.135 -10.513  1.00  0.00           H  
ATOM    421  HB2 TYR A  25      -2.211  -7.378  -8.559  1.00  0.00           H  
ATOM    422  HB3 TYR A  25      -1.959  -5.727  -9.147  1.00  0.00           H  
ATOM    423  HD1 TYR A  25      -4.489  -7.939  -7.385  1.00  0.00           H  
ATOM    424  HD2 TYR A  25      -3.158  -3.925  -8.350  1.00  0.00           H  
ATOM    425  HE1 TYR A  25      -6.138  -6.998  -5.769  1.00  0.00           H  
ATOM    426  HE2 TYR A  25      -4.704  -3.021  -6.611  1.00  0.00           H  
ATOM    427  HH  TYR A  25      -6.169  -3.444  -5.043  1.00  0.00           H  
ATOM    428  N   ASN A  26      -2.408  -5.812 -12.210  1.00  0.00           N  
ATOM    429  CA  ASN A  26      -1.439  -5.637 -13.288  1.00  0.00           C  
ATOM    430  C   ASN A  26      -0.259  -4.805 -12.767  1.00  0.00           C  
ATOM    431  O   ASN A  26      -0.423  -3.640 -12.389  1.00  0.00           O  
ATOM    432  CB  ASN A  26      -2.099  -4.925 -14.479  1.00  0.00           C  
ATOM    433  CG  ASN A  26      -1.443  -5.383 -15.787  1.00  0.00           C  
ATOM    434  OD1 ASN A  26      -0.907  -4.602 -16.551  1.00  0.00           O  
ATOM    435  ND2 ASN A  26      -1.449  -6.674 -16.010  1.00  0.00           N  
ATOM    436  H   ASN A  26      -3.092  -5.085 -12.100  1.00  0.00           H  
ATOM    437  HA  ASN A  26      -1.079  -6.614 -13.610  1.00  0.00           H  
ATOM    438  HB2 ASN A  26      -3.163  -5.165 -14.502  1.00  0.00           H  
ATOM    439  HB3 ASN A  26      -1.977  -3.847 -14.371  1.00  0.00           H  
ATOM    440 HD21 ASN A  26      -1.888  -7.300 -15.350  1.00  0.00           H  
ATOM    441 HD22 ASN A  26      -1.014  -7.042 -16.844  1.00  0.00           H  
ATOM    442  N   GLN A  27       0.920  -5.413 -12.783  1.00  0.00           N  
ATOM    443  CA  GLN A  27       2.149  -4.718 -12.369  1.00  0.00           C  
ATOM    444  C   GLN A  27       2.382  -3.465 -13.213  1.00  0.00           C  
ATOM    445  O   GLN A  27       2.870  -2.487 -12.683  1.00  0.00           O  
ATOM    446  CB  GLN A  27       3.387  -5.605 -12.486  1.00  0.00           C  
ATOM    447  CG  GLN A  27       4.686  -4.837 -12.268  1.00  0.00           C  
ATOM    448  CD  GLN A  27       5.553  -4.877 -13.518  1.00  0.00           C  
ATOM    449  OE1 GLN A  27       5.391  -4.130 -14.473  1.00  0.00           O  
ATOM    450  NE2 GLN A  27       6.482  -5.794 -13.498  1.00  0.00           N  
ATOM    451  H   GLN A  27       1.042  -6.352 -13.125  1.00  0.00           H  
ATOM    452  HA  GLN A  27       2.029  -4.424 -11.327  1.00  0.00           H  
ATOM    453  HB2 GLN A  27       3.320  -6.396 -11.739  1.00  0.00           H  
ATOM    454  HB3 GLN A  27       3.406  -6.048 -13.483  1.00  0.00           H  
ATOM    455  HG2 GLN A  27       4.454  -3.800 -12.026  1.00  0.00           H  
ATOM    456  HG3 GLN A  27       5.232  -5.285 -11.438  1.00  0.00           H  
ATOM    457 HE21 GLN A  27       6.587  -6.401 -12.697  1.00  0.00           H  
ATOM    458 HE22 GLN A  27       7.099  -5.899 -14.291  1.00  0.00           H  
ATOM    459  N   ASN A  28       2.009  -3.504 -14.492  1.00  0.00           N  
ATOM    460  CA  ASN A  28       2.125  -2.323 -15.361  1.00  0.00           C  
ATOM    461  C   ASN A  28       1.518  -1.059 -14.728  1.00  0.00           C  
ATOM    462  O   ASN A  28       2.026   0.049 -14.890  1.00  0.00           O  
ATOM    463  CB  ASN A  28       1.426  -2.600 -16.687  1.00  0.00           C  
ATOM    464  CG  ASN A  28       2.210  -1.989 -17.836  1.00  0.00           C  
ATOM    465  OD1 ASN A  28       2.186  -0.803 -18.125  1.00  0.00           O  
ATOM    466  ND2 ASN A  28       2.936  -2.849 -18.513  1.00  0.00           N  
ATOM    467  H   ASN A  28       1.680  -4.345 -14.906  1.00  0.00           H  
ATOM    468  HA  ASN A  28       3.183  -2.141 -15.549  1.00  0.00           H  
ATOM    469  HB2 ASN A  28       1.348  -3.677 -16.835  1.00  0.00           H  
ATOM    470  HB3 ASN A  28       0.425  -2.169 -16.664  1.00  0.00           H  
ATOM    471 HD21 ASN A  28       2.942  -3.826 -18.255  1.00  0.00           H  
ATOM    472 HD22 ASN A  28       3.492  -2.532 -19.294  1.00  0.00           H  
ATOM    473  N   LYS A  29       0.563  -1.309 -13.844  1.00  0.00           N  
ATOM    474  CA  LYS A  29      -0.098  -0.284 -13.046  1.00  0.00           C  
ATOM    475  C   LYS A  29       0.590  -0.046 -11.726  1.00  0.00           C  
ATOM    476  O   LYS A  29       0.884   1.097 -11.468  1.00  0.00           O  
ATOM    477  CB  LYS A  29      -1.583  -0.617 -12.899  1.00  0.00           C  
ATOM    478  CG  LYS A  29      -2.378  -0.160 -14.128  1.00  0.00           C  
ATOM    479  CD  LYS A  29      -1.995  -0.742 -15.489  1.00  0.00           C  
ATOM    480  CE  LYS A  29      -1.199   0.294 -16.297  1.00  0.00           C  
ATOM    481  NZ  LYS A  29      -0.827  -0.288 -17.587  1.00  0.00           N  
ATOM    482  H   LYS A  29       0.276  -2.241 -13.640  1.00  0.00           H  
ATOM    483  HA  LYS A  29      -0.033   0.648 -13.607  1.00  0.00           H  
ATOM    484  HB2 LYS A  29      -1.695  -1.695 -12.784  1.00  0.00           H  
ATOM    485  HB3 LYS A  29      -1.975  -0.114 -12.015  1.00  0.00           H  
ATOM    486  HG2 LYS A  29      -3.423  -0.413 -13.951  1.00  0.00           H  
ATOM    487  HG3 LYS A  29      -2.273   0.923 -14.198  1.00  0.00           H  
ATOM    488  HD2 LYS A  29      -1.384  -1.633 -15.342  1.00  0.00           H  
ATOM    489  HD3 LYS A  29      -2.900  -1.009 -16.036  1.00  0.00           H  
ATOM    490  HE2 LYS A  29      -1.811   1.182 -16.458  1.00  0.00           H  
ATOM    491  HE3 LYS A  29      -0.299   0.573 -15.748  1.00  0.00           H  
ATOM    492  HZ1 LYS A  29      -0.258   0.372 -18.085  1.00  0.00           H  
ATOM    493  HZ2 LYS A  29      -0.287  -1.128 -17.467  1.00  0.00           H  
ATOM    494  HZ3 LYS A  29      -1.661  -0.480 -18.096  1.00  0.00           H  
ATOM    495  N   ALA A  30       1.114  -1.079 -11.095  1.00  0.00           N  
ATOM    496  CA  ALA A  30       1.914  -0.973  -9.864  1.00  0.00           C  
ATOM    497  C   ALA A  30       3.274  -0.293 -10.093  1.00  0.00           C  
ATOM    498  O   ALA A  30       3.571   0.714  -9.453  1.00  0.00           O  
ATOM    499  CB  ALA A  30       2.109  -2.370  -9.298  1.00  0.00           C  
ATOM    500  H   ALA A  30       1.112  -1.984 -11.530  1.00  0.00           H  
ATOM    501  HA  ALA A  30       1.354  -0.376  -9.144  1.00  0.00           H  
ATOM    502  HB1 ALA A  30       2.667  -2.309  -8.363  1.00  0.00           H  
ATOM    503  HB2 ALA A  30       1.137  -2.826  -9.112  1.00  0.00           H  
ATOM    504  HB3 ALA A  30       2.664  -2.978 -10.012  1.00  0.00           H  
ATOM    505  N   GLU A  31       4.001  -0.724 -11.120  1.00  0.00           N  
ATOM    506  CA  GLU A  31       5.274  -0.123 -11.565  1.00  0.00           C  
ATOM    507  C   GLU A  31       5.085   1.369 -11.856  1.00  0.00           C  
ATOM    508  O   GLU A  31       5.827   2.181 -11.339  1.00  0.00           O  
ATOM    509  CB  GLU A  31       5.871  -0.854 -12.779  1.00  0.00           C  
ATOM    510  CG  GLU A  31       5.088  -0.686 -14.095  1.00  0.00           C  
ATOM    511  CD  GLU A  31       5.619   0.423 -15.011  1.00  0.00           C  
ATOM    512  OE1 GLU A  31       5.325   1.621 -14.779  1.00  0.00           O  
ATOM    513  OE2 GLU A  31       6.333   0.066 -15.954  1.00  0.00           O  
ATOM    514  H   GLU A  31       3.664  -1.471 -11.721  1.00  0.00           H  
ATOM    515  HA  GLU A  31       5.984  -0.218 -10.744  1.00  0.00           H  
ATOM    516  HB2 GLU A  31       6.881  -0.477 -12.937  1.00  0.00           H  
ATOM    517  HB3 GLU A  31       5.913  -1.918 -12.546  1.00  0.00           H  
ATOM    518  HG2 GLU A  31       5.129  -1.629 -14.640  1.00  0.00           H  
ATOM    519  HG3 GLU A  31       4.050  -0.459 -13.848  1.00  0.00           H  
ATOM    520  N   SER A  32       3.922   1.739 -12.386  1.00  0.00           N  
ATOM    521  CA  SER A  32       3.623   3.144 -12.731  1.00  0.00           C  
ATOM    522  C   SER A  32       3.019   3.901 -11.546  1.00  0.00           C  
ATOM    523  O   SER A  32       3.545   4.937 -11.162  1.00  0.00           O  
ATOM    524  CB  SER A  32       2.670   3.223 -13.925  1.00  0.00           C  
ATOM    525  OG  SER A  32       2.232   4.572 -14.085  1.00  0.00           O  
ATOM    526  H   SER A  32       3.253   1.070 -12.693  1.00  0.00           H  
ATOM    527  HA  SER A  32       4.561   3.627 -13.005  1.00  0.00           H  
ATOM    528  HB2 SER A  32       3.188   2.898 -14.827  1.00  0.00           H  
ATOM    529  HB3 SER A  32       1.809   2.578 -13.748  1.00  0.00           H  
ATOM    530  HG  SER A  32       1.602   4.609 -14.856  1.00  0.00           H  
ATOM    531  N   ASN A  33       2.106   3.255 -10.851  1.00  0.00           N  
ATOM    532  CA  ASN A  33       1.464   3.747  -9.610  1.00  0.00           C  
ATOM    533  C   ASN A  33       2.516   4.131  -8.579  1.00  0.00           C  
ATOM    534  O   ASN A  33       2.390   5.155  -7.914  1.00  0.00           O  
ATOM    535  CB  ASN A  33       0.518   2.724  -8.963  1.00  0.00           C  
ATOM    536  CG  ASN A  33      -0.863   2.673  -9.635  1.00  0.00           C  
ATOM    537  OD1 ASN A  33      -1.481   3.680  -9.941  1.00  0.00           O  
ATOM    538  ND2 ASN A  33      -1.405   1.483  -9.799  1.00  0.00           N  
ATOM    539  H   ASN A  33       1.759   2.354 -11.179  1.00  0.00           H  
ATOM    540  HA  ASN A  33       0.883   4.633  -9.870  1.00  0.00           H  
ATOM    541  HB2 ASN A  33       0.975   1.736  -9.029  1.00  0.00           H  
ATOM    542  HB3 ASN A  33       0.384   2.987  -7.914  1.00  0.00           H  
ATOM    543 HD21 ASN A  33      -0.892   0.659  -9.518  1.00  0.00           H  
ATOM    544 HD22 ASN A  33      -2.326   1.398 -10.204  1.00  0.00           H  
ATOM    545  N   SER A  34       3.597   3.353  -8.578  1.00  0.00           N  
ATOM    546  CA  SER A  34       4.755   3.578  -7.713  1.00  0.00           C  
ATOM    547  C   SER A  34       5.638   4.699  -8.245  1.00  0.00           C  
ATOM    548  O   SER A  34       5.736   5.707  -7.560  1.00  0.00           O  
ATOM    549  CB  SER A  34       5.563   2.302  -7.513  1.00  0.00           C  
ATOM    550  OG  SER A  34       6.271   1.856  -8.672  1.00  0.00           O  
ATOM    551  H   SER A  34       3.676   2.560  -9.201  1.00  0.00           H  
ATOM    552  HA  SER A  34       4.377   3.886  -6.738  1.00  0.00           H  
ATOM    553  HB2 SER A  34       6.291   2.479  -6.721  1.00  0.00           H  
ATOM    554  HB3 SER A  34       4.880   1.509  -7.209  1.00  0.00           H  
ATOM    555  HG  SER A  34       5.711   1.928  -9.494  1.00  0.00           H  
ATOM    556  N   HIS A  35       5.945   4.645  -9.549  1.00  0.00           N  
ATOM    557  CA  HIS A  35       6.756   5.668 -10.235  1.00  0.00           C  
ATOM    558  C   HIS A  35       6.051   7.041 -10.302  1.00  0.00           C  
ATOM    559  O   HIS A  35       6.671   8.055 -10.587  1.00  0.00           O  
ATOM    560  CB  HIS A  35       7.121   5.169 -11.654  1.00  0.00           C  
ATOM    561  CG  HIS A  35       8.042   3.928 -11.707  1.00  0.00           C  
ATOM    562  ND1 HIS A  35       8.448   3.357 -12.831  1.00  0.00           N  
ATOM    563  CD2 HIS A  35       8.433   3.139 -10.703  1.00  0.00           C  
ATOM    564  CE1 HIS A  35       9.049   2.206 -12.540  1.00  0.00           C  
ATOM    565  NE2 HIS A  35       9.025   2.074 -11.221  1.00  0.00           N  
ATOM    566  H   HIS A  35       5.632   3.913 -10.142  1.00  0.00           H  
ATOM    567  HA  HIS A  35       7.679   5.795  -9.669  1.00  0.00           H  
ATOM    568  HB2 HIS A  35       6.195   4.925 -12.176  1.00  0.00           H  
ATOM    569  HB3 HIS A  35       7.618   5.982 -12.182  1.00  0.00           H  
ATOM    570  HD1 HIS A  35       8.341   3.737 -13.747  1.00  0.00           H  
ATOM    571  HD2 HIS A  35       8.292   3.336  -9.650  1.00  0.00           H  
ATOM    572  HE1 HIS A  35       9.478   1.510 -13.247  1.00  0.00           H  
ATOM    573  HE2 HIS A  35       9.340   1.278 -10.698  1.00  0.00           H  
ATOM    574  N   HIS A  36       4.757   7.027  -9.963  1.00  0.00           N  
ATOM    575  CA  HIS A  36       3.905   8.217  -9.916  1.00  0.00           C  
ATOM    576  C   HIS A  36       3.879   8.784  -8.498  1.00  0.00           C  
ATOM    577  O   HIS A  36       4.417   9.870  -8.276  1.00  0.00           O  
ATOM    578  CB  HIS A  36       2.494   7.860 -10.408  1.00  0.00           C  
ATOM    579  CG  HIS A  36       2.116   8.704 -11.625  1.00  0.00           C  
ATOM    580  ND1 HIS A  36       1.256   9.713 -11.617  1.00  0.00           N  
ATOM    581  CD2 HIS A  36       2.560   8.548 -12.860  1.00  0.00           C  
ATOM    582  CE1 HIS A  36       1.161  10.186 -12.848  1.00  0.00           C  
ATOM    583  NE2 HIS A  36       1.965   9.470 -13.616  1.00  0.00           N  
ATOM    584  H   HIS A  36       4.310   6.159  -9.734  1.00  0.00           H  
ATOM    585  HA  HIS A  36       4.323   8.971 -10.583  1.00  0.00           H  
ATOM    586  HB2 HIS A  36       2.462   6.805 -10.677  1.00  0.00           H  
ATOM    587  HB3 HIS A  36       1.776   8.042  -9.607  1.00  0.00           H  
ATOM    588  HD1 HIS A  36       0.769  10.059 -10.816  1.00  0.00           H  
ATOM    589  HD2 HIS A  36       3.274   7.809 -13.193  1.00  0.00           H  
ATOM    590  HE1 HIS A  36       0.540  11.010 -13.168  1.00  0.00           H  
ATOM    591  HE2 HIS A  36       2.118   9.602 -14.595  1.00  0.00           H  
ATOM    592  N   ALA A  37       3.304   8.020  -7.574  1.00  0.00           N  
ATOM    593  CA  ALA A  37       3.275   8.382  -6.135  1.00  0.00           C  
ATOM    594  C   ALA A  37       4.624   8.933  -5.632  1.00  0.00           C  
ATOM    595  O   ALA A  37       5.682   8.523  -6.125  1.00  0.00           O  
ATOM    596  CB  ALA A  37       2.868   7.147  -5.318  1.00  0.00           C  
ATOM    597  H   ALA A  37       2.883   7.136  -7.789  1.00  0.00           H  
ATOM    598  HA  ALA A  37       2.521   9.156  -5.998  1.00  0.00           H  
ATOM    599  HB1 ALA A  37       2.804   7.412  -4.263  1.00  0.00           H  
ATOM    600  HB2 ALA A  37       1.897   6.788  -5.662  1.00  0.00           H  
ATOM    601  HB3 ALA A  37       3.613   6.362  -5.450  1.00  0.00           H  
ATOM    602  N   PRO A  38       4.596   9.935  -4.748  1.00  0.00           N  
ATOM    603  CA  PRO A  38       5.802  10.600  -4.248  1.00  0.00           C  
ATOM    604  C   PRO A  38       6.548   9.632  -3.347  1.00  0.00           C  
ATOM    605  O   PRO A  38       5.975   8.924  -2.536  1.00  0.00           O  
ATOM    606  CB  PRO A  38       5.317  11.840  -3.499  1.00  0.00           C  
ATOM    607  CG  PRO A  38       3.870  11.561  -3.093  1.00  0.00           C  
ATOM    608  CD  PRO A  38       3.409  10.461  -4.054  1.00  0.00           C  
ATOM    609  HA  PRO A  38       6.448  10.900  -5.073  1.00  0.00           H  
ATOM    610  HB2 PRO A  38       5.942  12.049  -2.631  1.00  0.00           H  
ATOM    611  HB3 PRO A  38       5.322  12.683  -4.191  1.00  0.00           H  
ATOM    612  HG2 PRO A  38       3.862  11.166  -2.077  1.00  0.00           H  
ATOM    613  HG3 PRO A  38       3.247  12.452  -3.168  1.00  0.00           H  
ATOM    614  HD2 PRO A  38       2.901   9.669  -3.503  1.00  0.00           H  
ATOM    615  HD3 PRO A  38       2.741  10.893  -4.798  1.00  0.00           H  
ATOM    616  N   LEU A  39       7.850   9.608  -3.531  1.00  0.00           N  
ATOM    617  CA  LEU A  39       8.726   8.747  -2.739  1.00  0.00           C  
ATOM    618  C   LEU A  39       8.993   9.328  -1.345  1.00  0.00           C  
ATOM    619  O   LEU A  39       9.942  10.087  -1.126  1.00  0.00           O  
ATOM    620  CB  LEU A  39      10.021   8.606  -3.518  1.00  0.00           C  
ATOM    621  CG  LEU A  39       9.971   7.443  -4.490  1.00  0.00           C  
ATOM    622  CD1 LEU A  39      11.188   7.565  -5.411  1.00  0.00           C  
ATOM    623  CD2 LEU A  39       9.915   6.086  -3.765  1.00  0.00           C  
ATOM    624  H   LEU A  39       8.295  10.204  -4.196  1.00  0.00           H  
ATOM    625  HA  LEU A  39       8.259   7.767  -2.626  1.00  0.00           H  
ATOM    626  HB2 LEU A  39      10.198   9.525  -4.077  1.00  0.00           H  
ATOM    627  HB3 LEU A  39      10.839   8.444  -2.816  1.00  0.00           H  
ATOM    628  HG  LEU A  39       9.068   7.532  -5.094  1.00  0.00           H  
ATOM    629 HD11 LEU A  39      11.164   6.758  -6.144  1.00  0.00           H  
ATOM    630 HD12 LEU A  39      11.162   8.526  -5.924  1.00  0.00           H  
ATOM    631 HD13 LEU A  39      12.101   7.494  -4.819  1.00  0.00           H  
ATOM    632 HD21 LEU A  39       9.874   5.276  -4.495  1.00  0.00           H  
ATOM    633 HD22 LEU A  39      10.805   5.969  -3.147  1.00  0.00           H  
ATOM    634 HD23 LEU A  39       9.027   6.048  -3.135  1.00  0.00           H  
ATOM    635  N   SER A  40       8.046   9.065  -0.459  1.00  0.00           N  
ATOM    636  CA  SER A  40       8.105   9.572   0.928  1.00  0.00           C  
ATOM    637  C   SER A  40       7.111   8.786   1.787  1.00  0.00           C  
ATOM    638  O   SER A  40       6.218   8.130   1.253  1.00  0.00           O  
ATOM    639  CB  SER A  40       7.762  11.063   0.984  1.00  0.00           C  
ATOM    640  OG  SER A  40       6.357  11.235   1.201  1.00  0.00           O  
ATOM    641  H   SER A  40       7.233   8.525  -0.687  1.00  0.00           H  
ATOM    642  HA  SER A  40       9.113   9.426   1.314  1.00  0.00           H  
ATOM    643  HB2 SER A  40       8.313  11.529   1.800  1.00  0.00           H  
ATOM    644  HB3 SER A  40       8.040  11.533   0.041  1.00  0.00           H  
ATOM    645  HG  SER A  40       5.934  11.821   0.512  1.00  0.00           H  
ATOM    646  N   ASP A  41       7.330   8.862   3.090  1.00  0.00           N  
ATOM    647  CA  ASP A  41       6.477   8.188   4.088  1.00  0.00           C  
ATOM    648  C   ASP A  41       5.606   9.236   4.775  1.00  0.00           C  
ATOM    649  O   ASP A  41       6.125  10.249   5.221  1.00  0.00           O  
ATOM    650  CB  ASP A  41       7.339   7.473   5.124  1.00  0.00           C  
ATOM    651  CG  ASP A  41       6.522   6.797   6.235  1.00  0.00           C  
ATOM    652  OD1 ASP A  41       5.343   6.451   5.975  1.00  0.00           O  
ATOM    653  OD2 ASP A  41       7.087   6.561   7.305  1.00  0.00           O  
ATOM    654  H   ASP A  41       8.105   9.385   3.461  1.00  0.00           H  
ATOM    655  HA  ASP A  41       5.842   7.459   3.585  1.00  0.00           H  
ATOM    656  HB2 ASP A  41       7.930   6.710   4.617  1.00  0.00           H  
ATOM    657  HB3 ASP A  41       8.008   8.201   5.581  1.00  0.00           H  
ATOM    658  N   GLY A  42       4.331   8.885   4.915  1.00  0.00           N  
ATOM    659  CA  GLY A  42       3.317   9.717   5.587  1.00  0.00           C  
ATOM    660  C   GLY A  42       3.522  11.209   5.293  1.00  0.00           C  
ATOM    661  O   GLY A  42       3.831  11.999   6.185  1.00  0.00           O  
ATOM    662  H   GLY A  42       3.991   7.996   4.582  1.00  0.00           H  
ATOM    663  HA2 GLY A  42       2.329   9.419   5.239  1.00  0.00           H  
ATOM    664  HA3 GLY A  42       3.384   9.555   6.664  1.00  0.00           H  
ATOM    665  N   LYS A  43       3.579  11.494   3.996  1.00  0.00           N  
ATOM    666  CA  LYS A  43       3.802  12.875   3.528  1.00  0.00           C  
ATOM    667  C   LYS A  43       2.869  13.233   2.377  1.00  0.00           C  
ATOM    668  O   LYS A  43       3.181  13.990   1.450  1.00  0.00           O  
ATOM    669  CB  LYS A  43       5.265  13.058   3.142  1.00  0.00           C  
ATOM    670  CG  LYS A  43       5.817  14.330   3.773  1.00  0.00           C  
ATOM    671  CD  LYS A  43       6.787  15.044   2.827  1.00  0.00           C  
ATOM    672  CE  LYS A  43       6.849  16.510   3.251  1.00  0.00           C  
ATOM    673  NZ  LYS A  43       7.968  17.182   2.589  1.00  0.00           N  
ATOM    674  H   LYS A  43       3.458  10.791   3.292  1.00  0.00           H  
ATOM    675  HA  LYS A  43       3.583  13.549   4.357  1.00  0.00           H  
ATOM    676  HB2 LYS A  43       5.840  12.202   3.493  1.00  0.00           H  
ATOM    677  HB3 LYS A  43       5.345  13.130   2.057  1.00  0.00           H  
ATOM    678  HG2 LYS A  43       4.989  14.999   4.005  1.00  0.00           H  
ATOM    679  HG3 LYS A  43       6.344  14.070   4.692  1.00  0.00           H  
ATOM    680  HD2 LYS A  43       7.777  14.594   2.900  1.00  0.00           H  
ATOM    681  HD3 LYS A  43       6.428  14.968   1.801  1.00  0.00           H  
ATOM    682  HE2 LYS A  43       5.917  17.005   2.976  1.00  0.00           H  
ATOM    683  HE3 LYS A  43       6.980  16.568   4.331  1.00  0.00           H  
ATOM    684  HZ1 LYS A  43       7.977  18.142   2.867  1.00  0.00           H  
ATOM    685  HZ2 LYS A  43       8.826  16.750   2.870  1.00  0.00           H  
ATOM    686  HZ3 LYS A  43       7.857  17.134   1.600  1.00  0.00           H  
ATOM    687  N   THR A  44       1.674  12.671   2.486  1.00  0.00           N  
ATOM    688  CA  THR A  44       0.666  12.839   1.438  1.00  0.00           C  
ATOM    689  C   THR A  44      -0.704  12.792   2.092  1.00  0.00           C  
ATOM    690  O   THR A  44      -0.838  12.442   3.266  1.00  0.00           O  
ATOM    691  CB  THR A  44       0.828  11.759   0.373  1.00  0.00           C  
ATOM    692  OG1 THR A  44       2.170  11.251   0.412  1.00  0.00           O  
ATOM    693  CG2 THR A  44       0.608  12.308  -1.022  1.00  0.00           C  
ATOM    694  H   THR A  44       1.456  11.999   3.197  1.00  0.00           H  
ATOM    695  HA  THR A  44       0.800  13.811   0.966  1.00  0.00           H  
ATOM    696  HB  THR A  44       0.117  10.956   0.566  1.00  0.00           H  
ATOM    697  HG1 THR A  44       2.233  10.466  -0.215  1.00  0.00           H  
ATOM    698 HG21 THR A  44       0.736  11.518  -1.762  1.00  0.00           H  
ATOM    699 HG22 THR A  44      -0.403  12.708  -1.096  1.00  0.00           H  
ATOM    700 HG23 THR A  44       1.328  13.102  -1.215  1.00  0.00           H  
ATOM    701  N   GLY A  45      -1.703  13.127   1.289  1.00  0.00           N  
ATOM    702  CA  GLY A  45      -3.087  13.210   1.749  1.00  0.00           C  
ATOM    703  C   GLY A  45      -3.568  11.938   2.453  1.00  0.00           C  
ATOM    704  O   GLY A  45      -3.660  11.855   3.668  1.00  0.00           O  
ATOM    705  H   GLY A  45      -1.551  13.401   0.343  1.00  0.00           H  
ATOM    706  HA2 GLY A  45      -3.171  14.045   2.445  1.00  0.00           H  
ATOM    707  HA3 GLY A  45      -3.728  13.393   0.887  1.00  0.00           H  
ATOM    708  N   SER A  46      -3.689  10.896   1.648  1.00  0.00           N  
ATOM    709  CA  SER A  46      -4.044   9.566   2.162  1.00  0.00           C  
ATOM    710  C   SER A  46      -3.018   8.975   3.137  1.00  0.00           C  
ATOM    711  O   SER A  46      -3.274   7.923   3.717  1.00  0.00           O  
ATOM    712  CB  SER A  46      -4.256   8.565   1.045  1.00  0.00           C  
ATOM    713  OG  SER A  46      -2.977   8.271   0.486  1.00  0.00           O  
ATOM    714  H   SER A  46      -3.516  10.958   0.669  1.00  0.00           H  
ATOM    715  HA  SER A  46      -4.986   9.680   2.699  1.00  0.00           H  
ATOM    716  HB2 SER A  46      -4.708   7.656   1.442  1.00  0.00           H  
ATOM    717  HB3 SER A  46      -4.907   8.992   0.283  1.00  0.00           H  
ATOM    718  HG  SER A  46      -2.539   9.125   0.164  1.00  0.00           H  
ATOM    719  N   SER A  47      -1.852   9.633   3.190  1.00  0.00           N  
ATOM    720  CA  SER A  47      -0.664   9.296   4.018  1.00  0.00           C  
ATOM    721  C   SER A  47       0.193   8.246   3.305  1.00  0.00           C  
ATOM    722  O   SER A  47       1.083   7.611   3.860  1.00  0.00           O  
ATOM    723  CB  SER A  47      -1.123   8.824   5.398  1.00  0.00           C  
ATOM    724  OG  SER A  47      -0.142   8.958   6.411  1.00  0.00           O  
ATOM    725  H   SER A  47      -1.754  10.491   2.674  1.00  0.00           H  
ATOM    726  HA  SER A  47      -0.064  10.197   4.146  1.00  0.00           H  
ATOM    727  HB2 SER A  47      -1.995   9.408   5.689  1.00  0.00           H  
ATOM    728  HB3 SER A  47      -1.396   7.771   5.327  1.00  0.00           H  
ATOM    729  HG  SER A  47      -0.580   8.612   7.245  1.00  0.00           H  
ATOM    730  N   TYR A  48      -0.013   8.194   1.992  1.00  0.00           N  
ATOM    731  CA  TYR A  48       0.632   7.232   1.091  1.00  0.00           C  
ATOM    732  C   TYR A  48       1.574   7.918   0.098  1.00  0.00           C  
ATOM    733  O   TYR A  48       1.210   8.943  -0.480  1.00  0.00           O  
ATOM    734  CB  TYR A  48      -0.438   6.413   0.367  1.00  0.00           C  
ATOM    735  CG  TYR A  48      -1.256   5.542   1.330  1.00  0.00           C  
ATOM    736  CD1 TYR A  48      -0.657   4.769   2.344  1.00  0.00           C  
ATOM    737  CD2 TYR A  48      -2.651   5.544   1.146  1.00  0.00           C  
ATOM    738  CE1 TYR A  48      -1.474   3.987   3.181  1.00  0.00           C  
ATOM    739  CE2 TYR A  48      -3.477   4.780   1.974  1.00  0.00           C  
ATOM    740  CZ  TYR A  48      -2.872   4.002   2.982  1.00  0.00           C  
ATOM    741  OH  TYR A  48      -3.662   3.212   3.753  1.00  0.00           O  
ATOM    742  H   TYR A  48      -0.761   8.710   1.557  1.00  0.00           H  
ATOM    743  HA  TYR A  48       1.227   6.551   1.701  1.00  0.00           H  
ATOM    744  HB2 TYR A  48      -1.113   7.092  -0.154  1.00  0.00           H  
ATOM    745  HB3 TYR A  48       0.045   5.768  -0.367  1.00  0.00           H  
ATOM    746  HD1 TYR A  48       0.415   4.777   2.476  1.00  0.00           H  
ATOM    747  HD2 TYR A  48      -3.088   6.139   0.358  1.00  0.00           H  
ATOM    748  HE1 TYR A  48      -1.038   3.384   3.964  1.00  0.00           H  
ATOM    749  HE2 TYR A  48      -4.550   4.785   1.846  1.00  0.00           H  
ATOM    750  HH  TYR A  48      -3.094   2.780   4.452  1.00  0.00           H  
ATOM    751  N   PRO A  49       2.665   7.243  -0.258  1.00  0.00           N  
ATOM    752  CA  PRO A  49       2.992   5.899   0.217  1.00  0.00           C  
ATOM    753  C   PRO A  49       3.617   5.908   1.604  1.00  0.00           C  
ATOM    754  O   PRO A  49       4.132   6.919   2.063  1.00  0.00           O  
ATOM    755  CB  PRO A  49       3.852   5.347  -0.906  1.00  0.00           C  
ATOM    756  CG  PRO A  49       4.560   6.549  -1.505  1.00  0.00           C  
ATOM    757  CD  PRO A  49       3.578   7.709  -1.307  1.00  0.00           C  
ATOM    758  HA  PRO A  49       2.083   5.302   0.282  1.00  0.00           H  
ATOM    759  HB2 PRO A  49       4.559   4.602  -0.542  1.00  0.00           H  
ATOM    760  HB3 PRO A  49       3.198   4.919  -1.665  1.00  0.00           H  
ATOM    761  HG2 PRO A  49       5.462   6.748  -0.926  1.00  0.00           H  
ATOM    762  HG3 PRO A  49       4.802   6.397  -2.557  1.00  0.00           H  
ATOM    763  HD2 PRO A  49       4.102   8.618  -1.010  1.00  0.00           H  
ATOM    764  HD3 PRO A  49       3.014   7.878  -2.224  1.00  0.00           H  
ATOM    765  N   HIS A  50       3.141   4.949   2.371  1.00  0.00           N  
ATOM    766  CA  HIS A  50       3.608   4.840   3.754  1.00  0.00           C  
ATOM    767  C   HIS A  50       4.751   3.824   3.828  1.00  0.00           C  
ATOM    768  O   HIS A  50       4.958   2.992   2.935  1.00  0.00           O  
ATOM    769  CB  HIS A  50       2.446   4.497   4.695  1.00  0.00           C  
ATOM    770  CG  HIS A  50       2.025   3.028   4.648  1.00  0.00           C  
ATOM    771  ND1 HIS A  50       2.031   2.212   5.685  1.00  0.00           N  
ATOM    772  CD2 HIS A  50       1.516   2.386   3.606  1.00  0.00           C  
ATOM    773  CE1 HIS A  50       1.502   1.060   5.306  1.00  0.00           C  
ATOM    774  NE2 HIS A  50       1.186   1.185   4.027  1.00  0.00           N  
ATOM    775  H   HIS A  50       2.577   4.191   2.028  1.00  0.00           H  
ATOM    776  HA  HIS A  50       4.001   5.810   4.055  1.00  0.00           H  
ATOM    777  HB2 HIS A  50       2.744   4.739   5.715  1.00  0.00           H  
ATOM    778  HB3 HIS A  50       1.587   5.111   4.424  1.00  0.00           H  
ATOM    779  HD1 HIS A  50       2.357   2.423   6.609  1.00  0.00           H  
ATOM    780  HD2 HIS A  50       1.396   2.774   2.606  1.00  0.00           H  
ATOM    781  HE1 HIS A  50       1.356   0.185   5.922  1.00  0.00           H  
ATOM    782  HE2 HIS A  50       0.946   0.414   3.438  1.00  0.00           H  
ATOM    783  N   TRP A  51       5.563   4.001   4.861  1.00  0.00           N  
ATOM    784  CA  TRP A  51       6.694   3.111   5.134  1.00  0.00           C  
ATOM    785  C   TRP A  51       6.142   1.775   5.591  1.00  0.00           C  
ATOM    786  O   TRP A  51       5.340   1.651   6.515  1.00  0.00           O  
ATOM    787  CB  TRP A  51       7.638   3.704   6.173  1.00  0.00           C  
ATOM    788  CG  TRP A  51       8.577   2.679   6.830  1.00  0.00           C  
ATOM    789  CD1 TRP A  51       9.592   2.047   6.255  1.00  0.00           C  
ATOM    790  CD2 TRP A  51       8.531   2.279   8.158  1.00  0.00           C  
ATOM    791  NE1 TRP A  51      10.215   1.278   7.158  1.00  0.00           N  
ATOM    792  CE2 TRP A  51       9.607   1.397   8.327  1.00  0.00           C  
ATOM    793  CE3 TRP A  51       7.757   2.706   9.260  1.00  0.00           C  
ATOM    794  CZ2 TRP A  51       9.947   0.916   9.607  1.00  0.00           C  
ATOM    795  CZ3 TRP A  51       8.107   2.241  10.551  1.00  0.00           C  
ATOM    796  CH2 TRP A  51       9.189   1.353  10.714  1.00  0.00           C  
ATOM    797  H   TRP A  51       5.340   4.683   5.568  1.00  0.00           H  
ATOM    798  HA  TRP A  51       7.252   2.965   4.210  1.00  0.00           H  
ATOM    799  HB2 TRP A  51       8.247   4.470   5.691  1.00  0.00           H  
ATOM    800  HB3 TRP A  51       7.042   4.177   6.953  1.00  0.00           H  
ATOM    801  HD1 TRP A  51       9.875   2.139   5.217  1.00  0.00           H  
ATOM    802  HE1 TRP A  51      11.022   0.714   6.964  1.00  0.00           H  
ATOM    803  HE3 TRP A  51       6.917   3.371   9.121  1.00  0.00           H  
ATOM    804  HZ2 TRP A  51      10.769   0.227   9.737  1.00  0.00           H  
ATOM    805  HZ3 TRP A  51       7.544   2.566  11.412  1.00  0.00           H  
ATOM    806  HH2 TRP A  51       9.443   1.001  11.703  1.00  0.00           H  
ATOM    807  N   PHE A  52       6.653   0.785   4.885  1.00  0.00           N  
ATOM    808  CA  PHE A  52       6.280  -0.589   5.132  1.00  0.00           C  
ATOM    809  C   PHE A  52       7.389  -1.201   5.975  1.00  0.00           C  
ATOM    810  O   PHE A  52       8.373  -1.714   5.459  1.00  0.00           O  
ATOM    811  CB  PHE A  52       6.132  -1.316   3.798  1.00  0.00           C  
ATOM    812  CG  PHE A  52       5.527  -2.700   3.991  1.00  0.00           C  
ATOM    813  CD1 PHE A  52       4.417  -2.863   4.851  1.00  0.00           C  
ATOM    814  CD2 PHE A  52       6.064  -3.790   3.285  1.00  0.00           C  
ATOM    815  CE1 PHE A  52       3.796  -4.112   4.992  1.00  0.00           C  
ATOM    816  CE2 PHE A  52       5.475  -5.060   3.440  1.00  0.00           C  
ATOM    817  CZ  PHE A  52       4.358  -5.211   4.299  1.00  0.00           C  
ATOM    818  H   PHE A  52       7.365   0.909   4.186  1.00  0.00           H  
ATOM    819  HA  PHE A  52       5.336  -0.631   5.674  1.00  0.00           H  
ATOM    820  HB2 PHE A  52       5.489  -0.733   3.140  1.00  0.00           H  
ATOM    821  HB3 PHE A  52       7.113  -1.415   3.331  1.00  0.00           H  
ATOM    822  HD1 PHE A  52       4.043  -2.015   5.406  1.00  0.00           H  
ATOM    823  HD2 PHE A  52       6.915  -3.656   2.632  1.00  0.00           H  
ATOM    824  HE1 PHE A  52       2.918  -4.232   5.609  1.00  0.00           H  
ATOM    825  HE2 PHE A  52       5.872  -5.913   2.909  1.00  0.00           H  
ATOM    826  HZ  PHE A  52       3.923  -6.192   4.429  1.00  0.00           H  
ATOM    827  N   THR A  53       7.143  -1.127   7.283  1.00  0.00           N  
ATOM    828  CA  THR A  53       7.993  -1.743   8.316  1.00  0.00           C  
ATOM    829  C   THR A  53       8.444  -3.131   7.863  1.00  0.00           C  
ATOM    830  O   THR A  53       9.515  -3.545   8.238  1.00  0.00           O  
ATOM    831  CB  THR A  53       7.249  -1.910   9.652  1.00  0.00           C  
ATOM    832  OG1 THR A  53       6.195  -2.856   9.506  1.00  0.00           O  
ATOM    833  CG2 THR A  53       6.555  -0.644  10.142  1.00  0.00           C  
ATOM    834  H   THR A  53       6.364  -0.629   7.657  1.00  0.00           H  
ATOM    835  HA  THR A  53       8.864  -1.107   8.470  1.00  0.00           H  
ATOM    836  HB  THR A  53       7.963  -2.247  10.404  1.00  0.00           H  
ATOM    837  HG1 THR A  53       5.683  -2.799  10.366  1.00  0.00           H  
ATOM    838 HG21 THR A  53       6.041  -0.822  11.086  1.00  0.00           H  
ATOM    839 HG22 THR A  53       7.298   0.140  10.286  1.00  0.00           H  
ATOM    840 HG23 THR A  53       5.827  -0.322   9.397  1.00  0.00           H  
ATOM    841  N   ASN A  54       7.604  -3.834   7.112  1.00  0.00           N  
ATOM    842  CA  ASN A  54       7.888  -5.181   6.570  1.00  0.00           C  
ATOM    843  C   ASN A  54       8.207  -6.148   7.716  1.00  0.00           C  
ATOM    844  O   ASN A  54       9.051  -7.026   7.626  1.00  0.00           O  
ATOM    845  CB  ASN A  54       9.026  -5.084   5.535  1.00  0.00           C  
ATOM    846  CG  ASN A  54       9.142  -6.366   4.721  1.00  0.00           C  
ATOM    847  OD1 ASN A  54      10.138  -7.066   4.689  1.00  0.00           O  
ATOM    848  ND2 ASN A  54       8.034  -6.728   4.103  1.00  0.00           N  
ATOM    849  H   ASN A  54       6.715  -3.440   6.885  1.00  0.00           H  
ATOM    850  HA  ASN A  54       6.997  -5.545   6.060  1.00  0.00           H  
ATOM    851  HB2 ASN A  54       8.825  -4.250   4.863  1.00  0.00           H  
ATOM    852  HB3 ASN A  54       9.967  -4.907   6.056  1.00  0.00           H  
ATOM    853 HD21 ASN A  54       7.207  -6.151   4.163  1.00  0.00           H  
ATOM    854 HD22 ASN A  54       8.013  -7.586   3.571  1.00  0.00           H  
ATOM    855  N   GLY A  55       7.576  -5.855   8.856  1.00  0.00           N  
ATOM    856  CA  GLY A  55       7.776  -6.587  10.104  1.00  0.00           C  
ATOM    857  C   GLY A  55       8.788  -5.875  11.017  1.00  0.00           C  
ATOM    858  O   GLY A  55       8.715  -6.029  12.231  1.00  0.00           O  
ATOM    859  H   GLY A  55       7.042  -5.018   8.937  1.00  0.00           H  
ATOM    860  HA2 GLY A  55       6.821  -6.666  10.625  1.00  0.00           H  
ATOM    861  HA3 GLY A  55       8.146  -7.586   9.875  1.00  0.00           H  
ATOM    862  N   TYR A  56       9.785  -5.220  10.421  1.00  0.00           N  
ATOM    863  CA  TYR A  56      10.790  -4.435  11.183  1.00  0.00           C  
ATOM    864  C   TYR A  56      10.106  -3.434  12.127  1.00  0.00           C  
ATOM    865  O   TYR A  56       8.893  -3.213  12.087  1.00  0.00           O  
ATOM    866  CB  TYR A  56      11.750  -3.719  10.227  1.00  0.00           C  
ATOM    867  CG  TYR A  56      12.278  -4.630   9.111  1.00  0.00           C  
ATOM    868  CD1 TYR A  56      12.930  -5.851   9.381  1.00  0.00           C  
ATOM    869  CD2 TYR A  56      12.061  -4.220   7.781  1.00  0.00           C  
ATOM    870  CE1 TYR A  56      13.378  -6.656   8.309  1.00  0.00           C  
ATOM    871  CE2 TYR A  56      12.478  -5.012   6.701  1.00  0.00           C  
ATOM    872  CZ  TYR A  56      13.158  -6.207   6.988  1.00  0.00           C  
ATOM    873  OH  TYR A  56      13.581  -6.895   5.919  1.00  0.00           O  
ATOM    874  H   TYR A  56       9.875  -5.158   9.433  1.00  0.00           H  
ATOM    875  HA  TYR A  56      11.371  -5.131  11.788  1.00  0.00           H  
ATOM    876  HB2 TYR A  56      11.228  -2.876   9.774  1.00  0.00           H  
ATOM    877  HB3 TYR A  56      12.597  -3.340  10.799  1.00  0.00           H  
ATOM    878  HD1 TYR A  56      13.086  -6.169  10.401  1.00  0.00           H  
ATOM    879  HD2 TYR A  56      11.565  -3.280   7.589  1.00  0.00           H  
ATOM    880  HE1 TYR A  56      13.878  -7.596   8.496  1.00  0.00           H  
ATOM    881  HE2 TYR A  56      12.283  -4.712   5.683  1.00  0.00           H  
ATOM    882  HH  TYR A  56      13.197  -7.810   5.941  1.00  0.00           H  
ATOM    883  N   ASP A  57      10.913  -2.863  12.998  1.00  0.00           N  
ATOM    884  CA  ASP A  57      10.474  -1.871  13.991  1.00  0.00           C  
ATOM    885  C   ASP A  57      10.914  -0.470  13.604  1.00  0.00           C  
ATOM    886  O   ASP A  57      10.375   0.518  14.109  1.00  0.00           O  
ATOM    887  CB  ASP A  57      11.026  -2.258  15.377  1.00  0.00           C  
ATOM    888  CG  ASP A  57       9.937  -2.608  16.406  1.00  0.00           C  
ATOM    889  OD1 ASP A  57       8.821  -2.990  15.991  1.00  0.00           O  
ATOM    890  OD2 ASP A  57      10.269  -2.517  17.603  1.00  0.00           O  
ATOM    891  H   ASP A  57      11.850  -3.201  13.089  1.00  0.00           H  
ATOM    892  HA  ASP A  57       9.385  -1.888  14.034  1.00  0.00           H  
ATOM    893  HB2 ASP A  57      11.678  -3.124  15.258  1.00  0.00           H  
ATOM    894  HB3 ASP A  57      11.609  -1.421  15.762  1.00  0.00           H  
ATOM    895  N   GLY A  58      11.916  -0.422  12.732  1.00  0.00           N  
ATOM    896  CA  GLY A  58      12.490   0.849  12.225  1.00  0.00           C  
ATOM    897  C   GLY A  58      13.805   0.617  11.481  1.00  0.00           C  
ATOM    898  O   GLY A  58      14.019   1.145  10.397  1.00  0.00           O  
ATOM    899  H   GLY A  58      12.251  -1.253  12.290  1.00  0.00           H  
ATOM    900  HA2 GLY A  58      11.775   1.313  11.544  1.00  0.00           H  
ATOM    901  HA3 GLY A  58      12.671   1.516  13.067  1.00  0.00           H  
ATOM    902  N   ASP A  59      14.661  -0.170  12.126  1.00  0.00           N  
ATOM    903  CA  ASP A  59      15.991  -0.506  11.600  1.00  0.00           C  
ATOM    904  C   ASP A  59      16.000  -1.873  10.895  1.00  0.00           C  
ATOM    905  O   ASP A  59      15.688  -1.967   9.718  1.00  0.00           O  
ATOM    906  CB  ASP A  59      17.081  -0.381  12.703  1.00  0.00           C  
ATOM    907  CG  ASP A  59      16.579  -0.619  14.140  1.00  0.00           C  
ATOM    908  OD1 ASP A  59      16.200  -1.779  14.417  1.00  0.00           O  
ATOM    909  OD2 ASP A  59      16.388   0.394  14.838  1.00  0.00           O  
ATOM    910  H   ASP A  59      14.426  -0.557  13.016  1.00  0.00           H  
ATOM    911  HA  ASP A  59      16.224   0.239  10.840  1.00  0.00           H  
ATOM    912  HB2 ASP A  59      17.864  -1.110  12.491  1.00  0.00           H  
ATOM    913  HB3 ASP A  59      17.503   0.623  12.651  1.00  0.00           H  
ATOM    914  N   GLY A  60      16.192  -2.914  11.687  1.00  0.00           N  
ATOM    915  CA  GLY A  60      16.206  -4.316  11.210  1.00  0.00           C  
ATOM    916  C   GLY A  60      15.818  -5.300  12.304  1.00  0.00           C  
ATOM    917  O   GLY A  60      16.250  -6.443  12.324  1.00  0.00           O  
ATOM    918  H   GLY A  60      16.402  -2.800  12.659  1.00  0.00           H  
ATOM    919  HA2 GLY A  60      15.502  -4.413  10.384  1.00  0.00           H  
ATOM    920  HA3 GLY A  60      17.209  -4.558  10.860  1.00  0.00           H  
ATOM    921  N   LYS A  61      15.020  -4.803  13.241  1.00  0.00           N  
ATOM    922  CA  LYS A  61      14.536  -5.627  14.364  1.00  0.00           C  
ATOM    923  C   LYS A  61      13.027  -5.818  14.250  1.00  0.00           C  
ATOM    924  O   LYS A  61      12.340  -4.881  13.881  1.00  0.00           O  
ATOM    925  CB  LYS A  61      14.891  -4.975  15.694  1.00  0.00           C  
ATOM    926  CG  LYS A  61      16.120  -5.673  16.269  1.00  0.00           C  
ATOM    927  CD  LYS A  61      15.737  -6.485  17.504  1.00  0.00           C  
ATOM    928  CE  LYS A  61      16.292  -5.852  18.787  1.00  0.00           C  
ATOM    929  NZ  LYS A  61      17.503  -6.557  19.209  1.00  0.00           N  
ATOM    930  H   LYS A  61      14.621  -3.891  13.184  1.00  0.00           H  
ATOM    931  HA  LYS A  61      15.019  -6.603  14.314  1.00  0.00           H  
ATOM    932  HB2 LYS A  61      15.110  -3.920  15.538  1.00  0.00           H  
ATOM    933  HB3 LYS A  61      14.055  -5.076  16.386  1.00  0.00           H  
ATOM    934  HG2 LYS A  61      16.540  -6.340  15.516  1.00  0.00           H  
ATOM    935  HG3 LYS A  61      16.862  -4.925  16.547  1.00  0.00           H  
ATOM    936  HD2 LYS A  61      14.651  -6.534  17.574  1.00  0.00           H  
ATOM    937  HD3 LYS A  61      16.138  -7.493  17.404  1.00  0.00           H  
ATOM    938  HE2 LYS A  61      16.528  -4.805  18.601  1.00  0.00           H  
ATOM    939  HE3 LYS A  61      15.542  -5.916  19.576  1.00  0.00           H  
ATOM    940  HZ1 LYS A  61      17.884  -6.119  20.027  1.00  0.00           H  
ATOM    941  HZ2 LYS A  61      17.279  -7.508  19.437  1.00  0.00           H  
ATOM    942  HZ3 LYS A  61      18.190  -6.533  18.480  1.00  0.00           H  
ATOM    943  N   LEU A  62      12.593  -7.030  14.492  1.00  0.00           N  
ATOM    944  CA  LEU A  62      11.161  -7.364  14.380  1.00  0.00           C  
ATOM    945  C   LEU A  62      10.580  -7.686  15.774  1.00  0.00           C  
ATOM    946  O   LEU A  62      11.356  -8.011  16.675  1.00  0.00           O  
ATOM    947  CB  LEU A  62      10.970  -8.513  13.399  1.00  0.00           C  
ATOM    948  CG  LEU A  62      11.438  -8.245  11.968  1.00  0.00           C  
ATOM    949  CD1 LEU A  62      12.648  -9.096  11.617  1.00  0.00           C  
ATOM    950  CD2 LEU A  62      10.337  -8.668  11.008  1.00  0.00           C  
ATOM    951  H   LEU A  62      13.181  -7.755  14.841  1.00  0.00           H  
ATOM    952  HA  LEU A  62      10.636  -6.493  13.988  1.00  0.00           H  
ATOM    953  HB2 LEU A  62      11.523  -9.373  13.777  1.00  0.00           H  
ATOM    954  HB3 LEU A  62       9.907  -8.751  13.364  1.00  0.00           H  
ATOM    955  HG  LEU A  62      11.671  -7.187  11.849  1.00  0.00           H  
ATOM    956 HD11 LEU A  62      12.953  -8.904  10.588  1.00  0.00           H  
ATOM    957 HD12 LEU A  62      13.471  -8.850  12.289  1.00  0.00           H  
ATOM    958 HD13 LEU A  62      12.394 -10.151  11.726  1.00  0.00           H  
ATOM    959 HD21 LEU A  62      10.657  -8.484   9.982  1.00  0.00           H  
ATOM    960 HD22 LEU A  62      10.129  -9.730  11.138  1.00  0.00           H  
ATOM    961 HD23 LEU A  62       9.434  -8.094  11.215  1.00  0.00           H  
ATOM    962  N   PRO A  63       9.261  -7.498  15.959  1.00  0.00           N  
ATOM    963  CA  PRO A  63       8.617  -7.750  17.265  1.00  0.00           C  
ATOM    964  C   PRO A  63       8.553  -9.260  17.540  1.00  0.00           C  
ATOM    965  O   PRO A  63       9.257 -10.048  16.906  1.00  0.00           O  
ATOM    966  CB  PRO A  63       7.246  -7.070  17.142  1.00  0.00           C  
ATOM    967  CG  PRO A  63       6.917  -7.022  15.647  1.00  0.00           C  
ATOM    968  CD  PRO A  63       8.275  -7.059  14.961  1.00  0.00           C  
ATOM    969  HA  PRO A  63       9.182  -7.277  18.068  1.00  0.00           H  
ATOM    970  HB2 PRO A  63       6.483  -7.612  17.700  1.00  0.00           H  
ATOM    971  HB3 PRO A  63       7.336  -6.047  17.505  1.00  0.00           H  
ATOM    972  HG2 PRO A  63       6.363  -7.922  15.380  1.00  0.00           H  
ATOM    973  HG3 PRO A  63       6.352  -6.128  15.382  1.00  0.00           H  
ATOM    974  HD2 PRO A  63       8.250  -7.741  14.111  1.00  0.00           H  
ATOM    975  HD3 PRO A  63       8.540  -6.054  14.634  1.00  0.00           H  
ATOM    976  N   LYS A  64       7.677  -9.641  18.466  1.00  0.00           N  
ATOM    977  CA  LYS A  64       7.464 -11.058  18.830  1.00  0.00           C  
ATOM    978  C   LYS A  64       6.635 -11.793  17.747  1.00  0.00           C  
ATOM    979  O   LYS A  64       5.496 -12.198  17.944  1.00  0.00           O  
ATOM    980  CB  LYS A  64       6.824 -11.144  20.217  1.00  0.00           C  
ATOM    981  CG  LYS A  64       6.826 -12.584  20.745  1.00  0.00           C  
ATOM    982  CD  LYS A  64       5.803 -12.737  21.868  1.00  0.00           C  
ATOM    983  CE  LYS A  64       5.413 -14.211  22.028  1.00  0.00           C  
ATOM    984  NZ  LYS A  64       4.058 -14.273  22.597  1.00  0.00           N  
ATOM    985  H   LYS A  64       7.097  -8.985  18.940  1.00  0.00           H  
ATOM    986  HA  LYS A  64       8.440 -11.542  18.882  1.00  0.00           H  
ATOM    987  HB2 LYS A  64       7.385 -10.513  20.906  1.00  0.00           H  
ATOM    988  HB3 LYS A  64       5.794 -10.790  20.155  1.00  0.00           H  
ATOM    989  HG2 LYS A  64       6.572 -13.266  19.932  1.00  0.00           H  
ATOM    990  HG3 LYS A  64       7.817 -12.826  21.127  1.00  0.00           H  
ATOM    991  HD2 LYS A  64       6.236 -12.376  22.801  1.00  0.00           H  
ATOM    992  HD3 LYS A  64       4.915 -12.153  21.629  1.00  0.00           H  
ATOM    993  HE2 LYS A  64       5.430 -14.705  21.057  1.00  0.00           H  
ATOM    994  HE3 LYS A  64       6.116 -14.709  22.696  1.00  0.00           H  
ATOM    995  HZ1 LYS A  64       3.784 -15.224  22.685  1.00  0.00           H  
ATOM    996  HZ2 LYS A  64       4.044 -13.837  23.499  1.00  0.00           H  
ATOM    997  HZ3 LYS A  64       3.429 -13.804  21.971  1.00  0.00           H  
ATOM    998  N   GLY A  65       7.235 -11.860  16.572  1.00  0.00           N  
ATOM    999  CA  GLY A  65       6.630 -12.499  15.377  1.00  0.00           C  
ATOM   1000  C   GLY A  65       7.245 -11.974  14.091  1.00  0.00           C  
ATOM   1001  O   GLY A  65       6.577 -11.349  13.260  1.00  0.00           O  
ATOM   1002  H   GLY A  65       8.121 -11.393  16.431  1.00  0.00           H  
ATOM   1003  HA2 GLY A  65       6.788 -13.577  15.432  1.00  0.00           H  
ATOM   1004  HA3 GLY A  65       5.560 -12.291  15.369  1.00  0.00           H  
ATOM   1005  N   ARG A  66       8.526 -12.263  13.946  1.00  0.00           N  
ATOM   1006  CA  ARG A  66       9.322 -11.886  12.760  1.00  0.00           C  
ATOM   1007  C   ARG A  66       8.799 -12.643  11.536  1.00  0.00           C  
ATOM   1008  O   ARG A  66       8.886 -13.874  11.470  1.00  0.00           O  
ATOM   1009  CB  ARG A  66      10.804 -12.217  12.929  1.00  0.00           C  
ATOM   1010  CG  ARG A  66      11.440 -11.772  14.243  1.00  0.00           C  
ATOM   1011  CD  ARG A  66      11.431 -12.920  15.242  1.00  0.00           C  
ATOM   1012  NE  ARG A  66      12.728 -12.901  15.931  1.00  0.00           N  
ATOM   1013  CZ  ARG A  66      13.150 -13.834  16.784  1.00  0.00           C  
ATOM   1014  NH1 ARG A  66      12.386 -14.881  17.084  1.00  0.00           N  
ATOM   1015  NH2 ARG A  66      14.346 -13.730  17.326  1.00  0.00           N  
ATOM   1016  H   ARG A  66       9.042 -12.750  14.648  1.00  0.00           H  
ATOM   1017  HA  ARG A  66       9.215 -10.814  12.598  1.00  0.00           H  
ATOM   1018  HB2 ARG A  66      10.916 -13.299  12.853  1.00  0.00           H  
ATOM   1019  HB3 ARG A  66      11.347 -11.738  12.115  1.00  0.00           H  
ATOM   1020  HG2 ARG A  66      12.468 -11.462  14.059  1.00  0.00           H  
ATOM   1021  HG3 ARG A  66      10.875 -10.935  14.652  1.00  0.00           H  
ATOM   1022  HD2 ARG A  66      10.622 -12.787  15.960  1.00  0.00           H  
ATOM   1023  HD3 ARG A  66      11.296 -13.869  14.722  1.00  0.00           H  
ATOM   1024  HE  ARG A  66      13.325 -12.142  15.708  1.00  0.00           H  
ATOM   1025 HH11 ARG A  66      11.471 -14.974  16.666  1.00  0.00           H  
ATOM   1026 HH12 ARG A  66      12.718 -15.586  17.728  1.00  0.00           H  
ATOM   1027 HH21 ARG A  66      14.937 -12.944  17.097  1.00  0.00           H  
ATOM   1028 HH22 ARG A  66      14.673 -14.437  17.968  1.00  0.00           H  
ATOM   1029  N   THR A  67       8.155 -11.876  10.663  1.00  0.00           N  
ATOM   1030  CA  THR A  67       7.603 -12.430   9.410  1.00  0.00           C  
ATOM   1031  C   THR A  67       7.730 -11.461   8.209  1.00  0.00           C  
ATOM   1032  O   THR A  67       6.739 -11.003   7.625  1.00  0.00           O  
ATOM   1033  CB  THR A  67       6.173 -12.945   9.654  1.00  0.00           C  
ATOM   1034  OG1 THR A  67       5.814 -13.768   8.538  1.00  0.00           O  
ATOM   1035  CG2 THR A  67       5.110 -11.867   9.918  1.00  0.00           C  
ATOM   1036  H   THR A  67       8.111 -10.889  10.759  1.00  0.00           H  
ATOM   1037  HA  THR A  67       8.210 -13.301   9.162  1.00  0.00           H  
ATOM   1038  HB  THR A  67       6.204 -13.576  10.542  1.00  0.00           H  
ATOM   1039  HG1 THR A  67       4.898 -14.129   8.686  1.00  0.00           H  
ATOM   1040 HG21 THR A  67       4.133 -12.318  10.096  1.00  0.00           H  
ATOM   1041 HG22 THR A  67       5.397 -11.287  10.794  1.00  0.00           H  
ATOM   1042 HG23 THR A  67       5.043 -11.209   9.051  1.00  0.00           H  
ATOM   1043  N   PRO A  68       8.969 -11.050   7.886  1.00  0.00           N  
ATOM   1044  CA  PRO A  68       9.194 -10.070   6.811  1.00  0.00           C  
ATOM   1045  C   PRO A  68       8.980 -10.746   5.469  1.00  0.00           C  
ATOM   1046  O   PRO A  68       9.703 -11.692   5.138  1.00  0.00           O  
ATOM   1047  CB  PRO A  68      10.622  -9.574   7.001  1.00  0.00           C  
ATOM   1048  CG  PRO A  68      11.346 -10.644   7.828  1.00  0.00           C  
ATOM   1049  CD  PRO A  68      10.251 -11.501   8.467  1.00  0.00           C  
ATOM   1050  HA  PRO A  68       8.502  -9.233   6.905  1.00  0.00           H  
ATOM   1051  HB2 PRO A  68      11.115  -9.408   6.043  1.00  0.00           H  
ATOM   1052  HB3 PRO A  68      10.592  -8.654   7.583  1.00  0.00           H  
ATOM   1053  HG2 PRO A  68      11.922 -11.272   7.148  1.00  0.00           H  
ATOM   1054  HG3 PRO A  68      11.993 -10.197   8.582  1.00  0.00           H  
ATOM   1055  HD2 PRO A  68      10.426 -12.558   8.262  1.00  0.00           H  
ATOM   1056  HD3 PRO A  68      10.231 -11.322   9.542  1.00  0.00           H  
ATOM   1057  N   ILE A  69       7.892 -10.361   4.799  1.00  0.00           N  
ATOM   1058  CA  ILE A  69       7.553 -10.897   3.461  1.00  0.00           C  
ATOM   1059  C   ILE A  69       8.837 -11.056   2.640  1.00  0.00           C  
ATOM   1060  O   ILE A  69       9.525 -10.085   2.342  1.00  0.00           O  
ATOM   1061  CB  ILE A  69       6.503 -10.026   2.730  1.00  0.00           C  
ATOM   1062  CG1 ILE A  69       5.128 -10.267   3.359  1.00  0.00           C  
ATOM   1063  CG2 ILE A  69       6.492 -10.278   1.207  1.00  0.00           C  
ATOM   1064  CD1 ILE A  69       4.022  -9.447   2.704  1.00  0.00           C  
ATOM   1065  H   ILE A  69       7.261  -9.693   5.185  1.00  0.00           H  
ATOM   1066  HA  ILE A  69       7.116 -11.886   3.600  1.00  0.00           H  
ATOM   1067  HB  ILE A  69       6.766  -8.980   2.885  1.00  0.00           H  
ATOM   1068 HG12 ILE A  69       4.880 -11.324   3.261  1.00  0.00           H  
ATOM   1069 HG13 ILE A  69       5.178 -10.003   4.415  1.00  0.00           H  
ATOM   1070 HG21 ILE A  69       5.758  -9.633   0.726  1.00  0.00           H  
ATOM   1071 HG22 ILE A  69       7.480 -10.066   0.799  1.00  0.00           H  
ATOM   1072 HG23 ILE A  69       6.236 -11.321   1.015  1.00  0.00           H  
ATOM   1073 HD11 ILE A  69       3.064  -9.652   3.182  1.00  0.00           H  
ATOM   1074 HD12 ILE A  69       4.252  -8.386   2.803  1.00  0.00           H  
ATOM   1075 HD13 ILE A  69       3.958  -9.707   1.647  1.00  0.00           H  
ATOM   1076  N   LYS A  70       9.128 -12.311   2.344  1.00  0.00           N  
ATOM   1077  CA  LYS A  70      10.331 -12.644   1.574  1.00  0.00           C  
ATOM   1078  C   LYS A  70       9.999 -12.515   0.085  1.00  0.00           C  
ATOM   1079  O   LYS A  70       9.176 -13.245  -0.450  1.00  0.00           O  
ATOM   1080  CB  LYS A  70      10.819 -14.054   1.914  1.00  0.00           C  
ATOM   1081  CG  LYS A  70      12.151 -14.314   1.210  1.00  0.00           C  
ATOM   1082  CD  LYS A  70      12.412 -15.809   1.004  1.00  0.00           C  
ATOM   1083  CE  LYS A  70      13.166 -16.427   2.179  1.00  0.00           C  
ATOM   1084  NZ  LYS A  70      12.376 -17.502   2.786  1.00  0.00           N  
ATOM   1085  H   LYS A  70       8.536 -13.073   2.591  1.00  0.00           H  
ATOM   1086  HA  LYS A  70      11.119 -11.936   1.826  1.00  0.00           H  
ATOM   1087  HB2 LYS A  70      10.955 -14.142   2.992  1.00  0.00           H  
ATOM   1088  HB3 LYS A  70      10.083 -14.785   1.579  1.00  0.00           H  
ATOM   1089  HG2 LYS A  70      12.135 -13.823   0.237  1.00  0.00           H  
ATOM   1090  HG3 LYS A  70      12.956 -13.898   1.814  1.00  0.00           H  
ATOM   1091  HD2 LYS A  70      11.456 -16.321   0.892  1.00  0.00           H  
ATOM   1092  HD3 LYS A  70      13.003 -15.941   0.098  1.00  0.00           H  
ATOM   1093  HE2 LYS A  70      14.114 -16.832   1.825  1.00  0.00           H  
ATOM   1094  HE3 LYS A  70      13.361 -15.657   2.926  1.00  0.00           H  
ATOM   1095  HZ1 LYS A  70      12.905 -17.913   3.528  1.00  0.00           H  
ATOM   1096  HZ2 LYS A  70      11.527 -17.128   3.160  1.00  0.00           H  
ATOM   1097  HZ3 LYS A  70      12.174 -18.203   2.103  1.00  0.00           H  
ATOM   1098  N   PHE A  71      10.629 -11.524  -0.510  1.00  0.00           N  
ATOM   1099  CA  PHE A  71      10.482 -11.224  -1.954  1.00  0.00           C  
ATOM   1100  C   PHE A  71      11.463 -12.018  -2.818  1.00  0.00           C  
ATOM   1101  O   PHE A  71      11.309 -12.129  -4.031  1.00  0.00           O  
ATOM   1102  CB  PHE A  71      10.673  -9.726  -2.185  1.00  0.00           C  
ATOM   1103  CG  PHE A  71       9.655  -8.880  -1.417  1.00  0.00           C  
ATOM   1104  CD1 PHE A  71       8.395  -8.621  -1.999  1.00  0.00           C  
ATOM   1105  CD2 PHE A  71       9.990  -8.361  -0.147  1.00  0.00           C  
ATOM   1106  CE1 PHE A  71       7.458  -7.825  -1.307  1.00  0.00           C  
ATOM   1107  CE2 PHE A  71       9.047  -7.576   0.549  1.00  0.00           C  
ATOM   1108  CZ  PHE A  71       7.793  -7.323  -0.040  1.00  0.00           C  
ATOM   1109  H   PHE A  71      11.223 -10.906   0.001  1.00  0.00           H  
ATOM   1110  HA  PHE A  71       9.469 -11.497  -2.253  1.00  0.00           H  
ATOM   1111  HB2 PHE A  71      11.676  -9.445  -1.866  1.00  0.00           H  
ATOM   1112  HB3 PHE A  71      10.573  -9.517  -3.250  1.00  0.00           H  
ATOM   1113  HD1 PHE A  71       8.149  -9.031  -2.968  1.00  0.00           H  
ATOM   1114  HD2 PHE A  71      10.959  -8.563   0.285  1.00  0.00           H  
ATOM   1115  HE1 PHE A  71       6.495  -7.606  -1.747  1.00  0.00           H  
ATOM   1116  HE2 PHE A  71       9.284  -7.175   1.523  1.00  0.00           H  
ATOM   1117  HZ  PHE A  71       7.069  -6.728   0.498  1.00  0.00           H  
ATOM   1118  N   GLY A  72      12.522 -12.487  -2.163  1.00  0.00           N  
ATOM   1119  CA  GLY A  72      13.639 -13.212  -2.789  1.00  0.00           C  
ATOM   1120  C   GLY A  72      14.691 -12.250  -3.351  1.00  0.00           C  
ATOM   1121  O   GLY A  72      15.442 -12.583  -4.267  1.00  0.00           O  
ATOM   1122  H   GLY A  72      12.598 -12.360  -1.177  1.00  0.00           H  
ATOM   1123  HA2 GLY A  72      14.107 -13.854  -2.044  1.00  0.00           H  
ATOM   1124  HA3 GLY A  72      13.250 -13.828  -3.601  1.00  0.00           H  
ATOM   1125  N   LYS A  73      14.762 -11.082  -2.735  1.00  0.00           N  
ATOM   1126  CA  LYS A  73      15.769 -10.068  -3.078  1.00  0.00           C  
ATOM   1127  C   LYS A  73      16.836 -10.006  -1.972  1.00  0.00           C  
ATOM   1128  O   LYS A  73      16.914 -10.868  -1.102  1.00  0.00           O  
ATOM   1129  CB  LYS A  73      15.053  -8.735  -3.327  1.00  0.00           C  
ATOM   1130  CG  LYS A  73      15.098  -8.332  -4.804  1.00  0.00           C  
ATOM   1131  CD  LYS A  73      16.278  -7.396  -5.117  1.00  0.00           C  
ATOM   1132  CE  LYS A  73      17.336  -8.057  -6.014  1.00  0.00           C  
ATOM   1133  NZ  LYS A  73      18.479  -8.538  -5.224  1.00  0.00           N  
ATOM   1134  H   LYS A  73      14.177 -10.861  -1.957  1.00  0.00           H  
ATOM   1135  HA  LYS A  73      16.263 -10.364  -4.003  1.00  0.00           H  
ATOM   1136  HB2 LYS A  73      14.011  -8.831  -3.020  1.00  0.00           H  
ATOM   1137  HB3 LYS A  73      15.536  -7.958  -2.735  1.00  0.00           H  
ATOM   1138  HG2 LYS A  73      15.195  -9.234  -5.409  1.00  0.00           H  
ATOM   1139  HG3 LYS A  73      14.168  -7.823  -5.057  1.00  0.00           H  
ATOM   1140  HD2 LYS A  73      15.895  -6.509  -5.623  1.00  0.00           H  
ATOM   1141  HD3 LYS A  73      16.749  -7.103  -4.179  1.00  0.00           H  
ATOM   1142  HE2 LYS A  73      16.883  -8.900  -6.537  1.00  0.00           H  
ATOM   1143  HE3 LYS A  73      17.688  -7.330  -6.745  1.00  0.00           H  
ATOM   1144  HZ1 LYS A  73      19.121  -8.967  -5.862  1.00  0.00           H  
ATOM   1145  HZ2 LYS A  73      18.941  -7.758  -4.799  1.00  0.00           H  
ATOM   1146  HZ3 LYS A  73      18.182  -9.229  -4.568  1.00  0.00           H  
ATOM   1147  N   SER A  74      17.636  -8.948  -2.038  1.00  0.00           N  
ATOM   1148  CA  SER A  74      18.729  -8.728  -1.082  1.00  0.00           C  
ATOM   1149  C   SER A  74      18.607  -7.385  -0.361  1.00  0.00           C  
ATOM   1150  O   SER A  74      18.614  -7.335   0.857  1.00  0.00           O  
ATOM   1151  CB  SER A  74      20.066  -8.799  -1.821  1.00  0.00           C  
ATOM   1152  OG  SER A  74      21.033  -9.411  -0.961  1.00  0.00           O  
ATOM   1153  H   SER A  74      17.525  -8.283  -2.778  1.00  0.00           H  
ATOM   1154  HA  SER A  74      18.695  -9.523  -0.337  1.00  0.00           H  
ATOM   1155  HB2 SER A  74      19.953  -9.395  -2.728  1.00  0.00           H  
ATOM   1156  HB3 SER A  74      20.393  -7.794  -2.085  1.00  0.00           H  
ATOM   1157  HG  SER A  74      21.909  -9.491  -1.444  1.00  0.00           H  
ATOM   1158  N   ASP A  75      18.199  -6.379  -1.138  1.00  0.00           N  
ATOM   1159  CA  ASP A  75      17.885  -5.027  -0.626  1.00  0.00           C  
ATOM   1160  C   ASP A  75      16.445  -4.929  -0.099  1.00  0.00           C  
ATOM   1161  O   ASP A  75      16.112  -4.095   0.727  1.00  0.00           O  
ATOM   1162  CB  ASP A  75      18.118  -3.950  -1.684  1.00  0.00           C  
ATOM   1163  CG  ASP A  75      19.589  -3.608  -1.915  1.00  0.00           C  
ATOM   1164  OD1 ASP A  75      20.420  -4.544  -1.933  1.00  0.00           O  
ATOM   1165  OD2 ASP A  75      19.831  -2.401  -2.162  1.00  0.00           O  
ATOM   1166  H   ASP A  75      18.075  -6.492  -2.113  1.00  0.00           H  
ATOM   1167  HA  ASP A  75      18.562  -4.832   0.206  1.00  0.00           H  
ATOM   1168  HB2 ASP A  75      17.694  -4.298  -2.626  1.00  0.00           H  
ATOM   1169  HB3 ASP A  75      17.600  -3.044  -1.370  1.00  0.00           H  
ATOM   1170  N   CYS A  76      15.564  -5.715  -0.685  1.00  0.00           N  
ATOM   1171  CA  CYS A  76      14.175  -5.779  -0.193  1.00  0.00           C  
ATOM   1172  C   CYS A  76      14.081  -6.442   1.182  1.00  0.00           C  
ATOM   1173  O   CYS A  76      13.247  -6.076   1.995  1.00  0.00           O  
ATOM   1174  CB  CYS A  76      13.232  -6.496  -1.153  1.00  0.00           C  
ATOM   1175  SG  CYS A  76      12.476  -5.401  -2.401  1.00  0.00           S  
ATOM   1176  H   CYS A  76      15.829  -6.379  -1.370  1.00  0.00           H  
ATOM   1177  HA  CYS A  76      13.829  -4.751  -0.094  1.00  0.00           H  
ATOM   1178  HB2 CYS A  76      13.790  -7.278  -1.669  1.00  0.00           H  
ATOM   1179  HB3 CYS A  76      12.435  -6.963  -0.572  1.00  0.00           H  
ATOM   1180  N   ASP A  77      14.942  -7.448   1.382  1.00  0.00           N  
ATOM   1181  CA  ASP A  77      15.045  -8.149   2.678  1.00  0.00           C  
ATOM   1182  C   ASP A  77      15.957  -7.391   3.654  1.00  0.00           C  
ATOM   1183  O   ASP A  77      15.932  -7.668   4.843  1.00  0.00           O  
ATOM   1184  CB  ASP A  77      15.604  -9.561   2.454  1.00  0.00           C  
ATOM   1185  CG  ASP A  77      15.481 -10.431   3.716  1.00  0.00           C  
ATOM   1186  OD1 ASP A  77      16.372 -10.330   4.581  1.00  0.00           O  
ATOM   1187  OD2 ASP A  77      14.537 -11.248   3.730  1.00  0.00           O  
ATOM   1188  H   ASP A  77      15.651  -7.675   0.720  1.00  0.00           H  
ATOM   1189  HA  ASP A  77      14.048  -8.223   3.113  1.00  0.00           H  
ATOM   1190  HB2 ASP A  77      15.053 -10.036   1.642  1.00  0.00           H  
ATOM   1191  HB3 ASP A  77      16.655  -9.486   2.179  1.00  0.00           H  
ATOM   1192  N   ARG A  78      16.898  -6.633   3.109  1.00  0.00           N  
ATOM   1193  CA  ARG A  78      17.860  -5.854   3.902  1.00  0.00           C  
ATOM   1194  C   ARG A  78      17.118  -5.001   4.958  1.00  0.00           C  
ATOM   1195  O   ARG A  78      15.953  -4.661   4.742  1.00  0.00           O  
ATOM   1196  CB  ARG A  78      18.754  -4.993   2.983  1.00  0.00           C  
ATOM   1197  CG  ARG A  78      18.169  -3.626   2.611  1.00  0.00           C  
ATOM   1198  CD  ARG A  78      18.685  -2.444   3.403  1.00  0.00           C  
ATOM   1199  NE  ARG A  78      20.005  -2.076   2.886  1.00  0.00           N  
ATOM   1200  CZ  ARG A  78      20.967  -1.504   3.588  1.00  0.00           C  
ATOM   1201  NH1 ARG A  78      20.833  -1.250   4.884  1.00  0.00           N  
ATOM   1202  NH2 ARG A  78      22.087  -1.156   2.974  1.00  0.00           N  
ATOM   1203  H   ARG A  78      17.032  -6.562   2.120  1.00  0.00           H  
ATOM   1204  HA  ARG A  78      18.505  -6.557   4.431  1.00  0.00           H  
ATOM   1205  HB2 ARG A  78      19.703  -4.828   3.492  1.00  0.00           H  
ATOM   1206  HB3 ARG A  78      18.927  -5.549   2.062  1.00  0.00           H  
ATOM   1207  HG2 ARG A  78      18.389  -3.445   1.560  1.00  0.00           H  
ATOM   1208  HG3 ARG A  78      17.089  -3.676   2.753  1.00  0.00           H  
ATOM   1209  HD2 ARG A  78      18.001  -1.603   3.296  1.00  0.00           H  
ATOM   1210  HD3 ARG A  78      18.763  -2.712   4.457  1.00  0.00           H  
ATOM   1211  HE  ARG A  78      20.144  -2.264   1.921  1.00  0.00           H  
ATOM   1212 HH11 ARG A  78      19.979  -1.504   5.360  1.00  0.00           H  
ATOM   1213 HH12 ARG A  78      21.579  -0.806   5.400  1.00  0.00           H  
ATOM   1214 HH21 ARG A  78      22.198  -1.334   1.986  1.00  0.00           H  
ATOM   1215 HH22 ARG A  78      22.831  -0.713   3.494  1.00  0.00           H  
ATOM   1216  N   PRO A  79      17.831  -4.545   5.992  1.00  0.00           N  
ATOM   1217  CA  PRO A  79      17.249  -3.650   7.010  1.00  0.00           C  
ATOM   1218  C   PRO A  79      17.070  -2.216   6.474  1.00  0.00           C  
ATOM   1219  O   PRO A  79      18.039  -1.515   6.199  1.00  0.00           O  
ATOM   1220  CB  PRO A  79      18.215  -3.730   8.201  1.00  0.00           C  
ATOM   1221  CG  PRO A  79      19.567  -4.117   7.596  1.00  0.00           C  
ATOM   1222  CD  PRO A  79      19.220  -4.929   6.351  1.00  0.00           C  
ATOM   1223  HA  PRO A  79      16.271  -4.025   7.315  1.00  0.00           H  
ATOM   1224  HB2 PRO A  79      18.269  -2.785   8.739  1.00  0.00           H  
ATOM   1225  HB3 PRO A  79      17.889  -4.533   8.861  1.00  0.00           H  
ATOM   1226  HG2 PRO A  79      20.084  -3.209   7.288  1.00  0.00           H  
ATOM   1227  HG3 PRO A  79      20.176  -4.690   8.295  1.00  0.00           H  
ATOM   1228  HD2 PRO A  79      19.915  -4.708   5.541  1.00  0.00           H  
ATOM   1229  HD3 PRO A  79      19.242  -5.992   6.590  1.00  0.00           H  
ATOM   1230  N   PRO A  80      15.815  -1.794   6.297  1.00  0.00           N  
ATOM   1231  CA  PRO A  80      15.467  -0.464   5.800  1.00  0.00           C  
ATOM   1232  C   PRO A  80      15.716   0.572   6.886  1.00  0.00           C  
ATOM   1233  O   PRO A  80      15.564   0.337   8.086  1.00  0.00           O  
ATOM   1234  CB  PRO A  80      13.992  -0.567   5.429  1.00  0.00           C  
ATOM   1235  CG  PRO A  80      13.408  -1.626   6.334  1.00  0.00           C  
ATOM   1236  CD  PRO A  80      14.601  -2.514   6.677  1.00  0.00           C  
ATOM   1237  HA  PRO A  80      16.056  -0.213   4.918  1.00  0.00           H  
ATOM   1238  HB2 PRO A  80      13.482   0.388   5.549  1.00  0.00           H  
ATOM   1239  HB3 PRO A  80      13.918  -0.918   4.399  1.00  0.00           H  
ATOM   1240  HG2 PRO A  80      13.048  -1.150   7.246  1.00  0.00           H  
ATOM   1241  HG3 PRO A  80      12.609  -2.185   5.848  1.00  0.00           H  
ATOM   1242  HD2 PRO A  80      14.604  -2.746   7.742  1.00  0.00           H  
ATOM   1243  HD3 PRO A  80      14.546  -3.431   6.089  1.00  0.00           H  
ATOM   1244  N   LYS A  81      16.146   1.727   6.402  1.00  0.00           N  
ATOM   1245  CA  LYS A  81      16.489   2.834   7.299  1.00  0.00           C  
ATOM   1246  C   LYS A  81      15.364   3.880   7.262  1.00  0.00           C  
ATOM   1247  O   LYS A  81      15.331   4.789   6.424  1.00  0.00           O  
ATOM   1248  CB  LYS A  81      17.831   3.439   6.896  1.00  0.00           C  
ATOM   1249  CG  LYS A  81      18.703   3.710   8.124  1.00  0.00           C  
ATOM   1250  CD  LYS A  81      19.863   2.718   8.176  1.00  0.00           C  
ATOM   1251  CE  LYS A  81      20.595   2.794   9.518  1.00  0.00           C  
ATOM   1252  NZ  LYS A  81      21.070   1.453   9.881  1.00  0.00           N  
ATOM   1253  H   LYS A  81      16.262   1.862   5.419  1.00  0.00           H  
ATOM   1254  HA  LYS A  81      16.575   2.448   8.315  1.00  0.00           H  
ATOM   1255  HB2 LYS A  81      18.351   2.743   6.236  1.00  0.00           H  
ATOM   1256  HB3 LYS A  81      17.656   4.376   6.370  1.00  0.00           H  
ATOM   1257  HG2 LYS A  81      19.098   4.723   8.068  1.00  0.00           H  
ATOM   1258  HG3 LYS A  81      18.099   3.604   9.025  1.00  0.00           H  
ATOM   1259  HD2 LYS A  81      19.474   1.708   8.040  1.00  0.00           H  
ATOM   1260  HD3 LYS A  81      20.563   2.948   7.375  1.00  0.00           H  
ATOM   1261  HE2 LYS A  81      21.444   3.474   9.434  1.00  0.00           H  
ATOM   1262  HE3 LYS A  81      19.915   3.163  10.285  1.00  0.00           H  
ATOM   1263  HZ1 LYS A  81      21.527   1.490  10.771  1.00  0.00           H  
ATOM   1264  HZ2 LYS A  81      20.287   0.832   9.929  1.00  0.00           H  
ATOM   1265  HZ3 LYS A  81      21.724   1.133   9.189  1.00  0.00           H  
ATOM   1266  N   HIS A  82      14.354   3.599   8.076  1.00  0.00           N  
ATOM   1267  CA  HIS A  82      13.220   4.518   8.225  1.00  0.00           C  
ATOM   1268  C   HIS A  82      13.589   5.684   9.157  1.00  0.00           C  
ATOM   1269  O   HIS A  82      14.341   5.523  10.116  1.00  0.00           O  
ATOM   1270  CB  HIS A  82      11.984   3.770   8.721  1.00  0.00           C  
ATOM   1271  CG  HIS A  82      10.847   4.696   9.151  1.00  0.00           C  
ATOM   1272  ND1 HIS A  82      10.620   5.064  10.407  1.00  0.00           N  
ATOM   1273  CD2 HIS A  82       9.890   5.232   8.398  1.00  0.00           C  
ATOM   1274  CE1 HIS A  82       9.497   5.765  10.454  1.00  0.00           C  
ATOM   1275  NE2 HIS A  82       9.042   5.860   9.206  1.00  0.00           N  
ATOM   1276  H   HIS A  82      14.388   2.831   8.726  1.00  0.00           H  
ATOM   1277  HA  HIS A  82      12.991   4.930   7.243  1.00  0.00           H  
ATOM   1278  HB2 HIS A  82      11.623   3.124   7.921  1.00  0.00           H  
ATOM   1279  HB3 HIS A  82      12.269   3.151   9.572  1.00  0.00           H  
ATOM   1280  HD1 HIS A  82      11.271   4.964  11.157  1.00  0.00           H  
ATOM   1281  HD2 HIS A  82       9.815   5.167   7.323  1.00  0.00           H  
ATOM   1282  HE1 HIS A  82       9.036   6.180  11.338  1.00  0.00           H  
ATOM   1283  HE2 HIS A  82       8.191   6.322   8.922  1.00  0.00           H  
ATOM   1284  N   SER A  83      13.016   6.824   8.837  1.00  0.00           N  
ATOM   1285  CA  SER A  83      13.221   8.054   9.630  1.00  0.00           C  
ATOM   1286  C   SER A  83      11.884   8.634  10.092  1.00  0.00           C  
ATOM   1287  O   SER A  83      10.850   8.158   9.643  1.00  0.00           O  
ATOM   1288  CB  SER A  83      13.993   9.072   8.784  1.00  0.00           C  
ATOM   1289  OG  SER A  83      15.292   9.190   9.356  1.00  0.00           O  
ATOM   1290  H   SER A  83      12.297   6.864   8.144  1.00  0.00           H  
ATOM   1291  HA  SER A  83      13.814   7.806  10.511  1.00  0.00           H  
ATOM   1292  HB2 SER A  83      14.066   8.723   7.755  1.00  0.00           H  
ATOM   1293  HB3 SER A  83      13.485  10.036   8.805  1.00  0.00           H  
ATOM   1294  HG  SER A  83      15.865   9.780   8.795  1.00  0.00           H  
ATOM   1295  N   LYS A  84      11.910   9.816  10.704  1.00  0.00           N  
ATOM   1296  CA  LYS A  84      10.693  10.503  11.195  1.00  0.00           C  
ATOM   1297  C   LYS A  84       9.522  10.472  10.194  1.00  0.00           C  
ATOM   1298  O   LYS A  84       8.678   9.576  10.239  1.00  0.00           O  
ATOM   1299  CB  LYS A  84      11.039  11.958  11.560  1.00  0.00           C  
ATOM   1300  CG  LYS A  84      10.722  12.218  13.025  1.00  0.00           C  
ATOM   1301  CD  LYS A  84      11.994  12.114  13.867  1.00  0.00           C  
ATOM   1302  CE  LYS A  84      11.670  11.885  15.342  1.00  0.00           C  
ATOM   1303  NZ  LYS A  84      11.845  10.461  15.656  1.00  0.00           N  
ATOM   1304  H   LYS A  84      12.781  10.250  10.919  1.00  0.00           H  
ATOM   1305  HA  LYS A  84      10.369   9.989  12.100  1.00  0.00           H  
ATOM   1306  HB2 LYS A  84      12.100  12.130  11.385  1.00  0.00           H  
ATOM   1307  HB3 LYS A  84      10.453  12.635  10.938  1.00  0.00           H  
ATOM   1308  HG2 LYS A  84      10.302  13.218  13.130  1.00  0.00           H  
ATOM   1309  HG3 LYS A  84       9.998  11.481  13.373  1.00  0.00           H  
ATOM   1310  HD2 LYS A  84      12.593  11.279  13.501  1.00  0.00           H  
ATOM   1311  HD3 LYS A  84      12.562  13.038  13.768  1.00  0.00           H  
ATOM   1312  HE2 LYS A  84      12.340  12.482  15.961  1.00  0.00           H  
ATOM   1313  HE3 LYS A  84      10.640  12.180  15.541  1.00  0.00           H  
ATOM   1314  HZ1 LYS A  84      11.614  10.306  16.618  1.00  0.00           H  
ATOM   1315  HZ2 LYS A  84      11.252   9.895  15.083  1.00  0.00           H  
ATOM   1316  HZ3 LYS A  84      12.806  10.215  15.510  1.00  0.00           H  
ATOM   1317  N   ASP A  85       9.646  11.281   9.150  1.00  0.00           N  
ATOM   1318  CA  ASP A  85       8.692  11.290   8.016  1.00  0.00           C  
ATOM   1319  C   ASP A  85       9.152  10.393   6.860  1.00  0.00           C  
ATOM   1320  O   ASP A  85       8.871  10.673   5.700  1.00  0.00           O  
ATOM   1321  CB  ASP A  85       8.427  12.729   7.544  1.00  0.00           C  
ATOM   1322  CG  ASP A  85       9.675  13.611   7.454  1.00  0.00           C  
ATOM   1323  OD1 ASP A  85      10.734  13.115   7.006  1.00  0.00           O  
ATOM   1324  OD2 ASP A  85       9.612  14.714   8.041  1.00  0.00           O  
ATOM   1325  H   ASP A  85      10.405  11.927   9.090  1.00  0.00           H  
ATOM   1326  HA  ASP A  85       7.749  10.885   8.385  1.00  0.00           H  
ATOM   1327  HB2 ASP A  85       7.968  12.684   6.556  1.00  0.00           H  
ATOM   1328  HB3 ASP A  85       7.731  13.194   8.242  1.00  0.00           H  
ATOM   1329  N   GLY A  86       9.984   9.392   7.207  1.00  0.00           N  
ATOM   1330  CA  GLY A  86      10.602   8.467   6.249  1.00  0.00           C  
ATOM   1331  C   GLY A  86      11.058   9.186   4.969  1.00  0.00           C  
ATOM   1332  O   GLY A  86      10.403   9.151   3.934  1.00  0.00           O  
ATOM   1333  H   GLY A  86      10.131   9.156   8.176  1.00  0.00           H  
ATOM   1334  HA2 GLY A  86      11.467   7.998   6.719  1.00  0.00           H  
ATOM   1335  HA3 GLY A  86       9.876   7.697   5.983  1.00  0.00           H  
ATOM   1336  N   ASN A  87      12.092   9.994   5.173  1.00  0.00           N  
ATOM   1337  CA  ASN A  87      12.705  10.800   4.101  1.00  0.00           C  
ATOM   1338  C   ASN A  87      14.207  10.973   4.338  1.00  0.00           C  
ATOM   1339  O   ASN A  87      15.032  10.647   3.481  1.00  0.00           O  
ATOM   1340  CB  ASN A  87      12.020  12.154   3.972  1.00  0.00           C  
ATOM   1341  CG  ASN A  87      12.773  13.122   3.058  1.00  0.00           C  
ATOM   1342  OD1 ASN A  87      13.602  12.777   2.222  1.00  0.00           O  
ATOM   1343  ND2 ASN A  87      12.569  14.390   3.292  1.00  0.00           N  
ATOM   1344  H   ASN A  87      12.572   9.986   6.043  1.00  0.00           H  
ATOM   1345  HA  ASN A  87      12.570  10.263   3.162  1.00  0.00           H  
ATOM   1346  HB2 ASN A  87      11.019  12.001   3.570  1.00  0.00           H  
ATOM   1347  HB3 ASN A  87      11.943  12.601   4.964  1.00  0.00           H  
ATOM   1348 HD21 ASN A  87      11.911  14.669   4.005  1.00  0.00           H  
ATOM   1349 HD22 ASN A  87      13.068  15.088   2.760  1.00  0.00           H  
ATOM   1350  N   GLY A  88      14.524  11.363   5.576  1.00  0.00           N  
ATOM   1351  CA  GLY A  88      15.905  11.639   6.015  1.00  0.00           C  
ATOM   1352  C   GLY A  88      16.646  12.448   4.958  1.00  0.00           C  
ATOM   1353  O   GLY A  88      16.064  13.266   4.242  1.00  0.00           O  
ATOM   1354  H   GLY A  88      13.824  11.524   6.257  1.00  0.00           H  
ATOM   1355  HA2 GLY A  88      15.880  12.203   6.947  1.00  0.00           H  
ATOM   1356  HA3 GLY A  88      16.426  10.696   6.178  1.00  0.00           H  
ATOM   1357  N   LYS A  89      17.910  12.082   4.788  1.00  0.00           N  
ATOM   1358  CA  LYS A  89      18.760  12.701   3.755  1.00  0.00           C  
ATOM   1359  C   LYS A  89      18.931  11.817   2.523  1.00  0.00           C  
ATOM   1360  O   LYS A  89      19.160  12.294   1.416  1.00  0.00           O  
ATOM   1361  CB  LYS A  89      20.118  13.110   4.346  1.00  0.00           C  
ATOM   1362  CG  LYS A  89      20.848  12.034   5.166  1.00  0.00           C  
ATOM   1363  CD  LYS A  89      20.469  12.070   6.647  1.00  0.00           C  
ATOM   1364  CE  LYS A  89      21.756  12.064   7.479  1.00  0.00           C  
ATOM   1365  NZ  LYS A  89      21.442  11.777   8.886  1.00  0.00           N  
ATOM   1366  H   LYS A  89      18.344  11.402   5.362  1.00  0.00           H  
ATOM   1367  HA  LYS A  89      18.256  13.611   3.431  1.00  0.00           H  
ATOM   1368  HB2 LYS A  89      20.769  13.396   3.519  1.00  0.00           H  
ATOM   1369  HB3 LYS A  89      19.955  13.970   4.994  1.00  0.00           H  
ATOM   1370  HG2 LYS A  89      20.592  11.053   4.764  1.00  0.00           H  
ATOM   1371  HG3 LYS A  89      21.922  12.194   5.077  1.00  0.00           H  
ATOM   1372  HD2 LYS A  89      19.898  12.973   6.859  1.00  0.00           H  
ATOM   1373  HD3 LYS A  89      19.868  11.194   6.893  1.00  0.00           H  
ATOM   1374  HE2 LYS A  89      22.432  11.300   7.096  1.00  0.00           H  
ATOM   1375  HE3 LYS A  89      22.239  13.039   7.406  1.00  0.00           H  
ATOM   1376  HZ1 LYS A  89      22.301  11.787   9.403  1.00  0.00           H  
ATOM   1377  HZ2 LYS A  89      20.824  12.469   9.264  1.00  0.00           H  
ATOM   1378  HZ3 LYS A  89      21.031  10.866   8.945  1.00  0.00           H  
ATOM   1379  N   THR A  90      18.809  10.516   2.767  1.00  0.00           N  
ATOM   1380  CA  THR A  90      18.953   9.462   1.743  1.00  0.00           C  
ATOM   1381  C   THR A  90      18.187   8.201   2.151  1.00  0.00           C  
ATOM   1382  O   THR A  90      18.713   7.082   2.103  1.00  0.00           O  
ATOM   1383  CB  THR A  90      20.453   9.185   1.478  1.00  0.00           C  
ATOM   1384  OG1 THR A  90      20.553   8.210   0.439  1.00  0.00           O  
ATOM   1385  CG2 THR A  90      21.243   8.777   2.739  1.00  0.00           C  
ATOM   1386  H   THR A  90      18.625  10.171   3.684  1.00  0.00           H  
ATOM   1387  HA  THR A  90      18.514   9.833   0.817  1.00  0.00           H  
ATOM   1388  HB  THR A  90      20.898  10.108   1.109  1.00  0.00           H  
ATOM   1389  HG1 THR A  90      21.481   7.856   0.408  1.00  0.00           H  
ATOM   1390 HG21 THR A  90      22.293   8.616   2.495  1.00  0.00           H  
ATOM   1391 HG22 THR A  90      21.167   9.569   3.483  1.00  0.00           H  
ATOM   1392 HG23 THR A  90      20.825   7.856   3.145  1.00  0.00           H  
ATOM   1393  N   ASP A  91      17.003   8.396   2.722  1.00  0.00           N  
ATOM   1394  CA  ASP A  91      16.139   7.248   3.103  1.00  0.00           C  
ATOM   1395  C   ASP A  91      16.165   6.160   2.019  1.00  0.00           C  
ATOM   1396  O   ASP A  91      16.435   6.409   0.847  1.00  0.00           O  
ATOM   1397  CB  ASP A  91      14.690   7.650   3.319  1.00  0.00           C  
ATOM   1398  CG  ASP A  91      14.366   7.857   4.792  1.00  0.00           C  
ATOM   1399  OD1 ASP A  91      15.131   8.559   5.477  1.00  0.00           O  
ATOM   1400  OD2 ASP A  91      13.328   7.353   5.233  1.00  0.00           O  
ATOM   1401  H   ASP A  91      16.603   9.315   2.835  1.00  0.00           H  
ATOM   1402  HA  ASP A  91      16.528   6.833   4.033  1.00  0.00           H  
ATOM   1403  HB2 ASP A  91      14.497   8.578   2.782  1.00  0.00           H  
ATOM   1404  HB3 ASP A  91      14.044   6.866   2.923  1.00  0.00           H  
ATOM   1405  N   HIS A  92      15.986   4.946   2.491  1.00  0.00           N  
ATOM   1406  CA  HIS A  92      16.018   3.771   1.586  1.00  0.00           C  
ATOM   1407  C   HIS A  92      15.253   2.595   2.193  1.00  0.00           C  
ATOM   1408  O   HIS A  92      15.679   1.443   2.247  1.00  0.00           O  
ATOM   1409  CB  HIS A  92      17.462   3.447   1.168  1.00  0.00           C  
ATOM   1410  CG  HIS A  92      18.311   2.830   2.282  1.00  0.00           C  
ATOM   1411  ND1 HIS A  92      18.465   1.530   2.467  1.00  0.00           N  
ATOM   1412  CD2 HIS A  92      18.957   3.464   3.259  1.00  0.00           C  
ATOM   1413  CE1 HIS A  92      19.191   1.341   3.557  1.00  0.00           C  
ATOM   1414  NE2 HIS A  92      19.498   2.537   4.037  1.00  0.00           N  
ATOM   1415  H   HIS A  92      15.829   4.762   3.464  1.00  0.00           H  
ATOM   1416  HA  HIS A  92      15.485   4.052   0.677  1.00  0.00           H  
ATOM   1417  HB2 HIS A  92      17.431   2.749   0.332  1.00  0.00           H  
ATOM   1418  HB3 HIS A  92      17.942   4.370   0.842  1.00  0.00           H  
ATOM   1419  HD1 HIS A  92      17.995   0.819   1.941  1.00  0.00           H  
ATOM   1420  HD2 HIS A  92      19.027   4.533   3.393  1.00  0.00           H  
ATOM   1421  HE1 HIS A  92      19.479   0.388   3.977  1.00  0.00           H  
ATOM   1422  HE2 HIS A  92      20.094   2.687   4.821  1.00  0.00           H  
ATOM   1423  N   TYR A  93      14.051   2.938   2.616  1.00  0.00           N  
ATOM   1424  CA  TYR A  93      13.165   1.955   3.233  1.00  0.00           C  
ATOM   1425  C   TYR A  93      12.216   1.320   2.212  1.00  0.00           C  
ATOM   1426  O   TYR A  93      11.933   1.914   1.172  1.00  0.00           O  
ATOM   1427  CB  TYR A  93      12.424   2.605   4.406  1.00  0.00           C  
ATOM   1428  CG  TYR A  93      11.506   3.737   3.963  1.00  0.00           C  
ATOM   1429  CD1 TYR A  93      10.281   3.452   3.333  1.00  0.00           C  
ATOM   1430  CD2 TYR A  93      11.940   5.056   4.173  1.00  0.00           C  
ATOM   1431  CE1 TYR A  93       9.467   4.506   2.906  1.00  0.00           C  
ATOM   1432  CE2 TYR A  93      11.142   6.118   3.722  1.00  0.00           C  
ATOM   1433  CZ  TYR A  93       9.918   5.826   3.099  1.00  0.00           C  
ATOM   1434  OH  TYR A  93       9.168   6.830   2.614  1.00  0.00           O  
ATOM   1435  H   TYR A  93      13.649   3.832   2.460  1.00  0.00           H  
ATOM   1436  HA  TYR A  93      13.788   1.156   3.636  1.00  0.00           H  
ATOM   1437  HB2 TYR A  93      11.827   1.845   4.911  1.00  0.00           H  
ATOM   1438  HB3 TYR A  93      13.155   3.000   5.110  1.00  0.00           H  
ATOM   1439  HD1 TYR A  93       9.972   2.428   3.179  1.00  0.00           H  
ATOM   1440  HD2 TYR A  93      12.876   5.250   4.674  1.00  0.00           H  
ATOM   1441  HE1 TYR A  93       8.512   4.311   2.440  1.00  0.00           H  
ATOM   1442  HE2 TYR A  93      11.462   7.140   3.852  1.00  0.00           H  
ATOM   1443  HH  TYR A  93       8.295   6.474   2.265  1.00  0.00           H  
ATOM   1444  N   LEU A  94      11.678   0.165   2.583  1.00  0.00           N  
ATOM   1445  CA  LEU A  94      10.664  -0.498   1.770  1.00  0.00           C  
ATOM   1446  C   LEU A  94       9.305   0.168   1.959  1.00  0.00           C  
ATOM   1447  O   LEU A  94       8.729   0.126   3.044  1.00  0.00           O  
ATOM   1448  CB  LEU A  94      10.547  -1.996   2.067  1.00  0.00           C  
ATOM   1449  CG  LEU A  94      11.168  -2.867   0.966  1.00  0.00           C  
ATOM   1450  CD1 LEU A  94      10.756  -4.316   1.181  1.00  0.00           C  
ATOM   1451  CD2 LEU A  94      10.623  -2.515  -0.412  1.00  0.00           C  
ATOM   1452  H   LEU A  94      11.889  -0.281   3.458  1.00  0.00           H  
ATOM   1453  HA  LEU A  94      10.958  -0.386   0.726  1.00  0.00           H  
ATOM   1454  HB2 LEU A  94      11.058  -2.206   3.006  1.00  0.00           H  
ATOM   1455  HB3 LEU A  94       9.492  -2.252   2.161  1.00  0.00           H  
ATOM   1456  HG  LEU A  94      12.252  -2.762   0.986  1.00  0.00           H  
ATOM   1457 HD11 LEU A  94      11.192  -4.944   0.404  1.00  0.00           H  
ATOM   1458 HD12 LEU A  94      11.107  -4.652   2.156  1.00  0.00           H  
ATOM   1459 HD13 LEU A  94       9.669  -4.395   1.141  1.00  0.00           H  
ATOM   1460 HD21 LEU A  94      11.068  -3.161  -1.170  1.00  0.00           H  
ATOM   1461 HD22 LEU A  94       9.542  -2.649  -0.418  1.00  0.00           H  
ATOM   1462 HD23 LEU A  94      10.863  -1.477  -0.641  1.00  0.00           H  
ATOM   1463  N   LEU A  95       8.917   0.961   0.971  1.00  0.00           N  
ATOM   1464  CA  LEU A  95       7.608   1.613   1.041  1.00  0.00           C  
ATOM   1465  C   LEU A  95       6.573   0.718   0.351  1.00  0.00           C  
ATOM   1466  O   LEU A  95       6.846   0.093  -0.683  1.00  0.00           O  
ATOM   1467  CB  LEU A  95       7.678   3.064   0.535  1.00  0.00           C  
ATOM   1468  CG  LEU A  95       7.537   3.281  -0.959  1.00  0.00           C  
ATOM   1469  CD1 LEU A  95       6.078   3.106  -1.316  1.00  0.00           C  
ATOM   1470  CD2 LEU A  95       7.901   4.720  -1.336  1.00  0.00           C  
ATOM   1471  H   LEU A  95       9.419   1.062   0.106  1.00  0.00           H  
ATOM   1472  HA  LEU A  95       7.327   1.668   2.093  1.00  0.00           H  
ATOM   1473  HB2 LEU A  95       6.879   3.620   1.024  1.00  0.00           H  
ATOM   1474  HB3 LEU A  95       8.643   3.471   0.836  1.00  0.00           H  
ATOM   1475  HG  LEU A  95       8.164   2.573  -1.503  1.00  0.00           H  
ATOM   1476 HD11 LEU A  95       5.947   3.263  -2.387  1.00  0.00           H  
ATOM   1477 HD12 LEU A  95       5.758   2.096  -1.055  1.00  0.00           H  
ATOM   1478 HD13 LEU A  95       5.478   3.830  -0.765  1.00  0.00           H  
ATOM   1479 HD21 LEU A  95       7.769   4.865  -2.409  1.00  0.00           H  
ATOM   1480 HD22 LEU A  95       7.255   5.411  -0.795  1.00  0.00           H  
ATOM   1481 HD23 LEU A  95       8.941   4.912  -1.071  1.00  0.00           H  
ATOM   1482  N   GLU A  96       5.355   0.863   0.857  1.00  0.00           N  
ATOM   1483  CA  GLU A  96       4.197   0.214   0.225  1.00  0.00           C  
ATOM   1484  C   GLU A  96       3.083   1.207  -0.109  1.00  0.00           C  
ATOM   1485  O   GLU A  96       2.632   1.996   0.716  1.00  0.00           O  
ATOM   1486  CB  GLU A  96       3.704  -0.937   1.068  1.00  0.00           C  
ATOM   1487  CG  GLU A  96       2.842  -0.578   2.263  1.00  0.00           C  
ATOM   1488  CD  GLU A  96       2.265  -1.778   3.012  1.00  0.00           C  
ATOM   1489  OE1 GLU A  96       2.278  -2.899   2.460  1.00  0.00           O  
ATOM   1490  OE2 GLU A  96       1.855  -1.576   4.171  1.00  0.00           O  
ATOM   1491  H   GLU A  96       5.153   1.457   1.629  1.00  0.00           H  
ATOM   1492  HA  GLU A  96       4.544  -0.205  -0.720  1.00  0.00           H  
ATOM   1493  HB2 GLU A  96       3.120  -1.595   0.423  1.00  0.00           H  
ATOM   1494  HB3 GLU A  96       4.578  -1.475   1.438  1.00  0.00           H  
ATOM   1495  HG2 GLU A  96       3.448   0.000   2.961  1.00  0.00           H  
ATOM   1496  HG3 GLU A  96       2.013   0.037   1.914  1.00  0.00           H  
ATOM   1497  N   PHE A  97       2.623   1.087  -1.346  1.00  0.00           N  
ATOM   1498  CA  PHE A  97       1.534   1.941  -1.823  1.00  0.00           C  
ATOM   1499  C   PHE A  97       0.258   1.104  -2.055  1.00  0.00           C  
ATOM   1500  O   PHE A  97       0.389   0.011  -2.607  1.00  0.00           O  
ATOM   1501  CB  PHE A  97       2.021   2.646  -3.095  1.00  0.00           C  
ATOM   1502  CG  PHE A  97       0.953   3.502  -3.781  1.00  0.00           C  
ATOM   1503  CD1 PHE A  97       0.020   2.898  -4.655  1.00  0.00           C  
ATOM   1504  CD2 PHE A  97       0.875   4.877  -3.465  1.00  0.00           C  
ATOM   1505  CE1 PHE A  97      -1.031   3.670  -5.202  1.00  0.00           C  
ATOM   1506  CE2 PHE A  97      -0.156   5.642  -4.022  1.00  0.00           C  
ATOM   1507  CZ  PHE A  97      -1.108   5.044  -4.886  1.00  0.00           C  
ATOM   1508  H   PHE A  97       3.050   0.463  -2.003  1.00  0.00           H  
ATOM   1509  HA  PHE A  97       1.316   2.695  -1.068  1.00  0.00           H  
ATOM   1510  HB2 PHE A  97       2.863   3.287  -2.835  1.00  0.00           H  
ATOM   1511  HB3 PHE A  97       2.363   1.889  -3.801  1.00  0.00           H  
ATOM   1512  HD1 PHE A  97       0.109   1.851  -4.904  1.00  0.00           H  
ATOM   1513  HD2 PHE A  97       1.600   5.329  -2.805  1.00  0.00           H  
ATOM   1514  HE1 PHE A  97      -1.763   3.215  -5.853  1.00  0.00           H  
ATOM   1515  HE2 PHE A  97      -0.227   6.695  -3.791  1.00  0.00           H  
ATOM   1516  HZ  PHE A  97      -1.900   5.645  -5.307  1.00  0.00           H  
ATOM   1517  N   PRO A  98      -0.930   1.664  -1.780  1.00  0.00           N  
ATOM   1518  CA  PRO A  98      -2.216   0.982  -2.046  1.00  0.00           C  
ATOM   1519  C   PRO A  98      -2.539   0.960  -3.538  1.00  0.00           C  
ATOM   1520  O   PRO A  98      -3.173   1.853  -4.095  1.00  0.00           O  
ATOM   1521  CB  PRO A  98      -3.243   1.746  -1.213  1.00  0.00           C  
ATOM   1522  CG  PRO A  98      -2.669   3.156  -1.185  1.00  0.00           C  
ATOM   1523  CD  PRO A  98      -1.160   2.949  -1.102  1.00  0.00           C  
ATOM   1524  HA  PRO A  98      -2.168  -0.049  -1.695  1.00  0.00           H  
ATOM   1525  HB2 PRO A  98      -4.241   1.712  -1.651  1.00  0.00           H  
ATOM   1526  HB3 PRO A  98      -3.253   1.345  -0.200  1.00  0.00           H  
ATOM   1527  HG2 PRO A  98      -2.906   3.650  -2.127  1.00  0.00           H  
ATOM   1528  HG3 PRO A  98      -3.046   3.733  -0.341  1.00  0.00           H  
ATOM   1529  HD2 PRO A  98      -0.626   3.764  -1.590  1.00  0.00           H  
ATOM   1530  HD3 PRO A  98      -0.854   2.864  -0.059  1.00  0.00           H  
ATOM   1531  N   THR A  99      -1.954  -0.032  -4.208  1.00  0.00           N  
ATOM   1532  CA  THR A  99      -2.132  -0.236  -5.650  1.00  0.00           C  
ATOM   1533  C   THR A  99      -3.536  -0.800  -5.934  1.00  0.00           C  
ATOM   1534  O   THR A  99      -4.032  -1.670  -5.232  1.00  0.00           O  
ATOM   1535  CB  THR A  99      -1.027  -1.107  -6.269  1.00  0.00           C  
ATOM   1536  OG1 THR A  99      -1.099  -0.942  -7.688  1.00  0.00           O  
ATOM   1537  CG2 THR A  99      -1.087  -2.598  -5.896  1.00  0.00           C  
ATOM   1538  H   THR A  99      -1.384  -0.699  -3.733  1.00  0.00           H  
ATOM   1539  HA  THR A  99      -2.069   0.744  -6.122  1.00  0.00           H  
ATOM   1540  HB  THR A  99      -0.067  -0.726  -5.922  1.00  0.00           H  
ATOM   1541  HG1 THR A  99      -1.259   0.033  -7.878  1.00  0.00           H  
ATOM   1542 HG21 THR A  99      -0.272  -3.148  -6.366  1.00  0.00           H  
ATOM   1543 HG22 THR A  99      -1.009  -2.702  -4.814  1.00  0.00           H  
ATOM   1544 HG23 THR A  99      -2.037  -3.015  -6.233  1.00  0.00           H  
ATOM   1545  N   PHE A 100      -4.161  -0.206  -6.940  1.00  0.00           N  
ATOM   1546  CA  PHE A 100      -5.532  -0.573  -7.353  1.00  0.00           C  
ATOM   1547  C   PHE A 100      -5.530  -1.476  -8.592  1.00  0.00           C  
ATOM   1548  O   PHE A 100      -4.641  -1.325  -9.429  1.00  0.00           O  
ATOM   1549  CB  PHE A 100      -6.356   0.689  -7.589  1.00  0.00           C  
ATOM   1550  CG  PHE A 100      -6.802   1.306  -6.251  1.00  0.00           C  
ATOM   1551  CD1 PHE A 100      -5.847   1.685  -5.285  1.00  0.00           C  
ATOM   1552  CD2 PHE A 100      -8.169   1.496  -5.999  1.00  0.00           C  
ATOM   1553  CE1 PHE A 100      -6.257   2.247  -4.060  1.00  0.00           C  
ATOM   1554  CE2 PHE A 100      -8.595   2.127  -4.817  1.00  0.00           C  
ATOM   1555  CZ  PHE A 100      -7.633   2.494  -3.850  1.00  0.00           C  
ATOM   1556  H   PHE A 100      -3.767   0.573  -7.428  1.00  0.00           H  
ATOM   1557  HA  PHE A 100      -5.990  -1.130  -6.535  1.00  0.00           H  
ATOM   1558  HB2 PHE A 100      -5.756   1.414  -8.138  1.00  0.00           H  
ATOM   1559  HB3 PHE A 100      -7.236   0.441  -8.183  1.00  0.00           H  
ATOM   1560  HD1 PHE A 100      -4.796   1.543  -5.485  1.00  0.00           H  
ATOM   1561  HD2 PHE A 100      -8.899   1.155  -6.718  1.00  0.00           H  
ATOM   1562  HE1 PHE A 100      -5.533   2.484  -3.295  1.00  0.00           H  
ATOM   1563  HE2 PHE A 100      -9.644   2.328  -4.650  1.00  0.00           H  
ATOM   1564  HZ  PHE A 100      -7.954   2.970  -2.935  1.00  0.00           H  
ATOM   1565  N   PRO A 101      -6.519  -2.382  -8.716  1.00  0.00           N  
ATOM   1566  CA  PRO A 101      -6.604  -3.318  -9.857  1.00  0.00           C  
ATOM   1567  C   PRO A 101      -7.127  -2.637 -11.107  1.00  0.00           C  
ATOM   1568  O   PRO A 101      -6.480  -2.771 -12.148  1.00  0.00           O  
ATOM   1569  CB  PRO A 101      -7.529  -4.446  -9.404  1.00  0.00           C  
ATOM   1570  CG  PRO A 101      -8.398  -3.828  -8.300  1.00  0.00           C  
ATOM   1571  CD  PRO A 101      -7.624  -2.624  -7.764  1.00  0.00           C  
ATOM   1572  HA  PRO A 101      -5.616  -3.724 -10.071  1.00  0.00           H  
ATOM   1573  HB2 PRO A 101      -8.132  -4.829 -10.227  1.00  0.00           H  
ATOM   1574  HB3 PRO A 101      -6.924  -5.240  -8.966  1.00  0.00           H  
ATOM   1575  HG2 PRO A 101      -9.322  -3.469  -8.753  1.00  0.00           H  
ATOM   1576  HG3 PRO A 101      -8.610  -4.548  -7.509  1.00  0.00           H  
ATOM   1577  HD2 PRO A 101      -8.276  -1.754  -7.687  1.00  0.00           H  
ATOM   1578  HD3 PRO A 101      -7.201  -2.868  -6.790  1.00  0.00           H  
ATOM   1579  N   ASP A 102      -8.149  -1.791 -10.938  1.00  0.00           N  
ATOM   1580  CA  ASP A 102      -8.708  -0.933 -12.007  1.00  0.00           C  
ATOM   1581  C   ASP A 102      -7.601  -0.268 -12.836  1.00  0.00           C  
ATOM   1582  O   ASP A 102      -7.761  -0.026 -14.030  1.00  0.00           O  
ATOM   1583  CB  ASP A 102      -9.591   0.179 -11.437  1.00  0.00           C  
ATOM   1584  CG  ASP A 102     -11.084  -0.145 -11.499  1.00  0.00           C  
ATOM   1585  OD1 ASP A 102     -11.644  -0.050 -12.614  1.00  0.00           O  
ATOM   1586  OD2 ASP A 102     -11.639  -0.397 -10.417  1.00  0.00           O  
ATOM   1587  H   ASP A 102      -8.620  -1.732 -10.058  1.00  0.00           H  
ATOM   1588  HA  ASP A 102      -9.311  -1.564 -12.661  1.00  0.00           H  
ATOM   1589  HB2 ASP A 102      -9.314   0.343 -10.396  1.00  0.00           H  
ATOM   1590  HB3 ASP A 102      -9.411   1.092 -12.005  1.00  0.00           H  
ATOM   1591  N   GLY A 103      -6.510   0.012 -12.126  1.00  0.00           N  
ATOM   1592  CA  GLY A 103      -5.306   0.601 -12.704  1.00  0.00           C  
ATOM   1593  C   GLY A 103      -5.325   2.121 -12.610  1.00  0.00           C  
ATOM   1594  O   GLY A 103      -4.513   2.806 -13.220  1.00  0.00           O  
ATOM   1595  H   GLY A 103      -6.397  -0.306 -11.196  1.00  0.00           H  
ATOM   1596  HA2 GLY A 103      -4.435   0.223 -12.169  1.00  0.00           H  
ATOM   1597  HA3 GLY A 103      -5.238   0.310 -13.753  1.00  0.00           H  
ATOM   1598  N   HIS A 104      -6.254   2.596 -11.787  1.00  0.00           N  
ATOM   1599  CA  HIS A 104      -6.374   4.016 -11.501  1.00  0.00           C  
ATOM   1600  C   HIS A 104      -5.450   4.354 -10.334  1.00  0.00           C  
ATOM   1601  O   HIS A 104      -5.275   3.589  -9.384  1.00  0.00           O  
ATOM   1602  CB  HIS A 104      -7.839   4.414 -11.231  1.00  0.00           C  
ATOM   1603  CG  HIS A 104      -8.442   3.898  -9.926  1.00  0.00           C  
ATOM   1604  ND1 HIS A 104      -9.459   3.057  -9.795  1.00  0.00           N  
ATOM   1605  CD2 HIS A 104      -8.122   4.313  -8.707  1.00  0.00           C  
ATOM   1606  CE1 HIS A 104      -9.762   2.938  -8.511  1.00  0.00           C  
ATOM   1607  NE2 HIS A 104      -8.911   3.706  -7.840  1.00  0.00           N  
ATOM   1608  H   HIS A 104      -6.862   1.989 -11.273  1.00  0.00           H  
ATOM   1609  HA  HIS A 104      -6.036   4.570 -12.377  1.00  0.00           H  
ATOM   1610  HB2 HIS A 104      -7.896   5.501 -11.221  1.00  0.00           H  
ATOM   1611  HB3 HIS A 104      -8.447   4.036 -12.054  1.00  0.00           H  
ATOM   1612  HD1 HIS A 104     -10.003   2.685 -10.544  1.00  0.00           H  
ATOM   1613  HD2 HIS A 104      -7.348   5.026  -8.465  1.00  0.00           H  
ATOM   1614  HE1 HIS A 104     -10.551   2.333  -8.090  1.00  0.00           H  
ATOM   1615  HE2 HIS A 104      -8.785   3.707  -6.843  1.00  0.00           H  
ATOM   1616  N   ASP A 105      -4.897   5.558 -10.446  1.00  0.00           N  
ATOM   1617  CA  ASP A 105      -4.045   6.138  -9.398  1.00  0.00           C  
ATOM   1618  C   ASP A 105      -4.920   6.735  -8.313  1.00  0.00           C  
ATOM   1619  O   ASP A 105      -5.251   7.920  -8.344  1.00  0.00           O  
ATOM   1620  CB  ASP A 105      -3.083   7.178  -9.980  1.00  0.00           C  
ATOM   1621  CG  ASP A 105      -3.730   8.135 -11.008  1.00  0.00           C  
ATOM   1622  OD1 ASP A 105      -4.592   8.946 -10.633  1.00  0.00           O  
ATOM   1623  OD2 ASP A 105      -3.446   7.897 -12.200  1.00  0.00           O  
ATOM   1624  H   ASP A 105      -5.096   6.134 -11.233  1.00  0.00           H  
ATOM   1625  HA  ASP A 105      -3.451   5.337  -8.960  1.00  0.00           H  
ATOM   1626  HB2 ASP A 105      -2.684   7.774  -9.160  1.00  0.00           H  
ATOM   1627  HB3 ASP A 105      -2.265   6.651 -10.471  1.00  0.00           H  
ATOM   1628  N   TYR A 106      -5.374   5.867  -7.414  1.00  0.00           N  
ATOM   1629  CA  TYR A 106      -6.173   6.294  -6.238  1.00  0.00           C  
ATOM   1630  C   TYR A 106      -5.672   7.639  -5.734  1.00  0.00           C  
ATOM   1631  O   TYR A 106      -4.465   7.860  -5.690  1.00  0.00           O  
ATOM   1632  CB  TYR A 106      -5.951   5.257  -5.149  1.00  0.00           C  
ATOM   1633  CG  TYR A 106      -6.260   5.693  -3.704  1.00  0.00           C  
ATOM   1634  CD1 TYR A 106      -7.581   5.951  -3.278  1.00  0.00           C  
ATOM   1635  CD2 TYR A 106      -5.148   5.848  -2.866  1.00  0.00           C  
ATOM   1636  CE1 TYR A 106      -7.782   6.422  -1.962  1.00  0.00           C  
ATOM   1637  CE2 TYR A 106      -5.351   6.309  -1.559  1.00  0.00           C  
ATOM   1638  CZ  TYR A 106      -6.657   6.600  -1.133  1.00  0.00           C  
ATOM   1639  OH  TYR A 106      -6.790   7.025   0.140  1.00  0.00           O  
ATOM   1640  H   TYR A 106      -5.156   4.888  -7.458  1.00  0.00           H  
ATOM   1641  HA  TYR A 106      -7.230   6.358  -6.501  1.00  0.00           H  
ATOM   1642  HB2 TYR A 106      -6.577   4.394  -5.377  1.00  0.00           H  
ATOM   1643  HB3 TYR A 106      -4.906   4.951  -5.187  1.00  0.00           H  
ATOM   1644  HD1 TYR A 106      -8.418   5.791  -3.942  1.00  0.00           H  
ATOM   1645  HD2 TYR A 106      -4.154   5.617  -3.220  1.00  0.00           H  
ATOM   1646  HE1 TYR A 106      -8.776   6.640  -1.599  1.00  0.00           H  
ATOM   1647  HE2 TYR A 106      -4.515   6.438  -0.888  1.00  0.00           H  
ATOM   1648  HH  TYR A 106      -7.450   6.452   0.641  1.00  0.00           H  
ATOM   1649  N   LYS A 107      -6.634   8.467  -5.350  1.00  0.00           N  
ATOM   1650  CA  LYS A 107      -6.342   9.794  -4.774  1.00  0.00           C  
ATOM   1651  C   LYS A 107      -5.648   9.644  -3.410  1.00  0.00           C  
ATOM   1652  O   LYS A 107      -6.154   9.946  -2.329  1.00  0.00           O  
ATOM   1653  CB  LYS A 107      -7.630  10.627  -4.736  1.00  0.00           C  
ATOM   1654  CG  LYS A 107      -8.708  10.010  -3.828  1.00  0.00           C  
ATOM   1655  CD  LYS A 107     -10.137  10.427  -4.204  1.00  0.00           C  
ATOM   1656  CE  LYS A 107     -10.604   9.645  -5.436  1.00  0.00           C  
ATOM   1657  NZ  LYS A 107     -10.422  10.456  -6.655  1.00  0.00           N  
ATOM   1658  H   LYS A 107      -7.601   8.226  -5.451  1.00  0.00           H  
ATOM   1659  HA  LYS A 107      -5.644  10.302  -5.439  1.00  0.00           H  
ATOM   1660  HB2 LYS A 107      -7.390  11.624  -4.365  1.00  0.00           H  
ATOM   1661  HB3 LYS A 107      -8.028  10.703  -5.748  1.00  0.00           H  
ATOM   1662  HG2 LYS A 107      -8.637   8.924  -3.897  1.00  0.00           H  
ATOM   1663  HG3 LYS A 107      -8.516  10.322  -2.802  1.00  0.00           H  
ATOM   1664  HD2 LYS A 107     -10.806  10.218  -3.369  1.00  0.00           H  
ATOM   1665  HD3 LYS A 107     -10.155  11.494  -4.425  1.00  0.00           H  
ATOM   1666  HE2 LYS A 107     -10.023   8.726  -5.522  1.00  0.00           H  
ATOM   1667  HE3 LYS A 107     -11.659   9.392  -5.325  1.00  0.00           H  
ATOM   1668  HZ1 LYS A 107     -10.723   9.927  -7.435  1.00  0.00           H  
ATOM   1669  HZ2 LYS A 107     -10.972  11.283  -6.580  1.00  0.00           H  
ATOM   1670  HZ3 LYS A 107      -9.451  10.695  -6.775  1.00  0.00           H  
ATOM   1671  N   PHE A 108      -4.383   9.283  -3.521  1.00  0.00           N  
ATOM   1672  CA  PHE A 108      -3.507   9.090  -2.358  1.00  0.00           C  
ATOM   1673  C   PHE A 108      -3.057  10.394  -1.702  1.00  0.00           C  
ATOM   1674  O   PHE A 108      -2.319  10.458  -0.714  1.00  0.00           O  
ATOM   1675  CB  PHE A 108      -2.333   8.170  -2.696  1.00  0.00           C  
ATOM   1676  CG  PHE A 108      -1.380   8.803  -3.697  1.00  0.00           C  
ATOM   1677  CD1 PHE A 108      -0.530   9.831  -3.242  1.00  0.00           C  
ATOM   1678  CD2 PHE A 108      -1.428   8.445  -5.062  1.00  0.00           C  
ATOM   1679  CE1 PHE A 108       0.233  10.549  -4.166  1.00  0.00           C  
ATOM   1680  CE2 PHE A 108      -0.593   9.107  -5.985  1.00  0.00           C  
ATOM   1681  CZ  PHE A 108       0.215  10.159  -5.525  1.00  0.00           C  
ATOM   1682  H   PHE A 108      -4.018   8.964  -4.408  1.00  0.00           H  
ATOM   1683  HA  PHE A 108      -4.109   8.566  -1.614  1.00  0.00           H  
ATOM   1684  HB2 PHE A 108      -1.786   7.943  -1.781  1.00  0.00           H  
ATOM   1685  HB3 PHE A 108      -2.719   7.239  -3.112  1.00  0.00           H  
ATOM   1686  HD1 PHE A 108      -0.469  10.060  -2.188  1.00  0.00           H  
ATOM   1687  HD2 PHE A 108      -2.100   7.668  -5.397  1.00  0.00           H  
ATOM   1688  HE1 PHE A 108       0.829  11.391  -3.847  1.00  0.00           H  
ATOM   1689  HE2 PHE A 108      -0.575   8.811  -7.023  1.00  0.00           H  
ATOM   1690  HZ  PHE A 108       0.841  10.685  -6.230  1.00  0.00           H  
ATOM   1691  N   ASP A 109      -3.362  11.441  -2.424  1.00  0.00           N  
ATOM   1692  CA  ASP A 109      -3.065  12.824  -2.072  1.00  0.00           C  
ATOM   1693  C   ASP A 109      -4.264  13.512  -1.420  1.00  0.00           C  
ATOM   1694  O   ASP A 109      -4.120  14.587  -0.850  1.00  0.00           O  
ATOM   1695  CB  ASP A 109      -2.577  13.590  -3.316  1.00  0.00           C  
ATOM   1696  CG  ASP A 109      -3.553  13.566  -4.504  1.00  0.00           C  
ATOM   1697  OD1 ASP A 109      -4.044  12.455  -4.853  1.00  0.00           O  
ATOM   1698  OD2 ASP A 109      -3.798  14.656  -5.049  1.00  0.00           O  
ATOM   1699  H   ASP A 109      -3.924  11.322  -3.254  1.00  0.00           H  
ATOM   1700  HA  ASP A 109      -2.254  12.814  -1.344  1.00  0.00           H  
ATOM   1701  HB2 ASP A 109      -2.409  14.629  -3.034  1.00  0.00           H  
ATOM   1702  HB3 ASP A 109      -1.634  13.150  -3.640  1.00  0.00           H  
ATOM   1703  N   SER A 110      -5.425  12.848  -1.479  1.00  0.00           N  
ATOM   1704  CA  SER A 110      -6.668  13.388  -0.897  1.00  0.00           C  
ATOM   1705  C   SER A 110      -6.771  13.001   0.579  1.00  0.00           C  
ATOM   1706  O   SER A 110      -7.098  11.860   0.917  1.00  0.00           O  
ATOM   1707  CB  SER A 110      -7.879  12.846  -1.640  1.00  0.00           C  
ATOM   1708  OG  SER A 110      -8.772  13.925  -1.917  1.00  0.00           O  
ATOM   1709  H   SER A 110      -5.508  11.925  -1.858  1.00  0.00           H  
ATOM   1710  HA  SER A 110      -6.652  14.474  -0.983  1.00  0.00           H  
ATOM   1711  HB2 SER A 110      -7.559  12.386  -2.574  1.00  0.00           H  
ATOM   1712  HB3 SER A 110      -8.384  12.102  -1.023  1.00  0.00           H  
ATOM   1713  HG  SER A 110      -9.583  13.563  -2.366  1.00  0.00           H  
ATOM   1714  N   LYS A 111      -6.288  13.914   1.420  1.00  0.00           N  
ATOM   1715  CA  LYS A 111      -6.300  13.720   2.886  1.00  0.00           C  
ATOM   1716  C   LYS A 111      -7.706  13.525   3.414  1.00  0.00           C  
ATOM   1717  O   LYS A 111      -8.079  12.441   3.854  1.00  0.00           O  
ATOM   1718  CB  LYS A 111      -5.570  14.874   3.604  1.00  0.00           C  
ATOM   1719  CG  LYS A 111      -4.897  14.332   4.879  1.00  0.00           C  
ATOM   1720  CD  LYS A 111      -5.259  15.122   6.122  1.00  0.00           C  
ATOM   1721  CE  LYS A 111      -4.167  16.134   6.469  1.00  0.00           C  
ATOM   1722  NZ  LYS A 111      -4.807  17.421   6.763  1.00  0.00           N  
ATOM   1723  H   LYS A 111      -5.840  14.739   1.084  1.00  0.00           H  
ATOM   1724  HA  LYS A 111      -5.746  12.804   3.094  1.00  0.00           H  
ATOM   1725  HB2 LYS A 111      -4.811  15.292   2.942  1.00  0.00           H  
ATOM   1726  HB3 LYS A 111      -6.288  15.648   3.871  1.00  0.00           H  
ATOM   1727  HG2 LYS A 111      -5.208  13.298   5.023  1.00  0.00           H  
ATOM   1728  HG3 LYS A 111      -3.816  14.372   4.745  1.00  0.00           H  
ATOM   1729  HD2 LYS A 111      -6.194  15.653   5.947  1.00  0.00           H  
ATOM   1730  HD3 LYS A 111      -5.384  14.432   6.958  1.00  0.00           H  
ATOM   1731  HE2 LYS A 111      -3.609  15.790   7.341  1.00  0.00           H  
ATOM   1732  HE3 LYS A 111      -3.483  16.243   5.627  1.00  0.00           H  
ATOM   1733  HZ1 LYS A 111      -4.107  18.073   7.048  1.00  0.00           H  
ATOM   1734  HZ2 LYS A 111      -5.269  17.766   5.946  1.00  0.00           H  
ATOM   1735  HZ3 LYS A 111      -5.469  17.306   7.513  1.00  0.00           H  
ATOM   1736  N   LYS A 112      -8.465  14.595   3.263  1.00  0.00           N  
ATOM   1737  CA  LYS A 112      -9.883  14.612   3.657  1.00  0.00           C  
ATOM   1738  C   LYS A 112     -10.750  15.208   2.529  1.00  0.00           C  
ATOM   1739  O   LYS A 112     -10.431  16.270   1.998  1.00  0.00           O  
ATOM   1740  CB  LYS A 112     -10.046  15.236   5.048  1.00  0.00           C  
ATOM   1741  CG  LYS A 112      -9.679  16.725   5.111  1.00  0.00           C  
ATOM   1742  CD  LYS A 112     -10.905  17.576   4.756  1.00  0.00           C  
ATOM   1743  CE  LYS A 112     -10.468  18.885   4.109  1.00  0.00           C  
ATOM   1744  NZ  LYS A 112     -11.654  19.590   3.613  1.00  0.00           N  
ATOM   1745  H   LYS A 112      -8.126  15.424   2.845  1.00  0.00           H  
ATOM   1746  HA  LYS A 112     -10.195  13.571   3.757  1.00  0.00           H  
ATOM   1747  HB2 LYS A 112     -11.087  15.126   5.354  1.00  0.00           H  
ATOM   1748  HB3 LYS A 112      -9.404  14.695   5.744  1.00  0.00           H  
ATOM   1749  HG2 LYS A 112      -9.346  16.973   6.119  1.00  0.00           H  
ATOM   1750  HG3 LYS A 112      -8.878  16.931   4.402  1.00  0.00           H  
ATOM   1751  HD2 LYS A 112     -11.537  17.023   4.059  1.00  0.00           H  
ATOM   1752  HD3 LYS A 112     -11.469  17.792   5.663  1.00  0.00           H  
ATOM   1753  HE2 LYS A 112      -9.953  19.503   4.844  1.00  0.00           H  
ATOM   1754  HE3 LYS A 112      -9.791  18.676   3.280  1.00  0.00           H  
ATOM   1755  HZ1 LYS A 112     -11.367  20.455   3.212  1.00  0.00           H  
ATOM   1756  HZ2 LYS A 112     -12.115  19.048   2.896  1.00  0.00           H  
ATOM   1757  HZ3 LYS A 112     -12.284  19.758   4.366  1.00  0.00           H  
ATOM   1758  N   PRO A 113     -11.750  14.439   2.081  1.00  0.00           N  
ATOM   1759  CA  PRO A 113     -12.004  13.056   2.539  1.00  0.00           C  
ATOM   1760  C   PRO A 113     -10.986  12.099   1.902  1.00  0.00           C  
ATOM   1761  O   PRO A 113     -10.037  12.514   1.236  1.00  0.00           O  
ATOM   1762  CB  PRO A 113     -13.452  12.775   2.124  1.00  0.00           C  
ATOM   1763  CG  PRO A 113     -13.706  13.685   0.926  1.00  0.00           C  
ATOM   1764  CD  PRO A 113     -12.738  14.869   1.074  1.00  0.00           C  
ATOM   1765  HA  PRO A 113     -11.918  12.989   3.623  1.00  0.00           H  
ATOM   1766  HB2 PRO A 113     -13.605  11.725   1.875  1.00  0.00           H  
ATOM   1767  HB3 PRO A 113     -14.114  13.078   2.937  1.00  0.00           H  
ATOM   1768  HG2 PRO A 113     -13.447  13.138   0.019  1.00  0.00           H  
ATOM   1769  HG3 PRO A 113     -14.743  14.020   0.892  1.00  0.00           H  
ATOM   1770  HD2 PRO A 113     -12.263  15.101   0.121  1.00  0.00           H  
ATOM   1771  HD3 PRO A 113     -13.276  15.738   1.451  1.00  0.00           H  
ATOM   1772  N   LYS A 114     -11.172  10.825   2.211  1.00  0.00           N  
ATOM   1773  CA  LYS A 114     -10.265   9.770   1.756  1.00  0.00           C  
ATOM   1774  C   LYS A 114     -10.978   8.430   1.862  1.00  0.00           C  
ATOM   1775  O   LYS A 114     -11.355   7.986   2.951  1.00  0.00           O  
ATOM   1776  CB  LYS A 114      -9.021   9.784   2.643  1.00  0.00           C  
ATOM   1777  CG  LYS A 114      -8.010   8.772   2.163  1.00  0.00           C  
ATOM   1778  CD  LYS A 114      -7.023   8.408   3.270  1.00  0.00           C  
ATOM   1779  CE  LYS A 114      -7.527   7.452   4.333  1.00  0.00           C  
ATOM   1780  NZ  LYS A 114      -8.081   6.252   3.684  1.00  0.00           N  
ATOM   1781  H   LYS A 114     -11.938  10.525   2.777  1.00  0.00           H  
ATOM   1782  HA  LYS A 114      -9.978   9.950   0.720  1.00  0.00           H  
ATOM   1783  HB2 LYS A 114      -8.574  10.777   2.615  1.00  0.00           H  
ATOM   1784  HB3 LYS A 114      -9.309   9.544   3.668  1.00  0.00           H  
ATOM   1785  HG2 LYS A 114      -8.533   7.871   1.843  1.00  0.00           H  
ATOM   1786  HG3 LYS A 114      -7.460   9.190   1.320  1.00  0.00           H  
ATOM   1787  HD2 LYS A 114      -6.150   7.953   2.802  1.00  0.00           H  
ATOM   1788  HD3 LYS A 114      -6.728   9.332   3.768  1.00  0.00           H  
ATOM   1789  HE2 LYS A 114      -6.703   7.166   4.987  1.00  0.00           H  
ATOM   1790  HE3 LYS A 114      -8.303   7.938   4.924  1.00  0.00           H  
ATOM   1791  HZ1 LYS A 114      -8.406   5.632   4.397  1.00  0.00           H  
ATOM   1792  HZ2 LYS A 114      -8.851   6.528   3.105  1.00  0.00           H  
ATOM   1793  HZ3 LYS A 114      -7.365   5.809   3.141  1.00  0.00           H  
ATOM   1794  N   GLU A 115     -11.237   7.867   0.700  1.00  0.00           N  
ATOM   1795  CA  GLU A 115     -11.876   6.536   0.608  1.00  0.00           C  
ATOM   1796  C   GLU A 115     -10.922   5.471   1.184  1.00  0.00           C  
ATOM   1797  O   GLU A 115      -9.699   5.631   1.184  1.00  0.00           O  
ATOM   1798  CB  GLU A 115     -12.258   6.235  -0.850  1.00  0.00           C  
ATOM   1799  CG  GLU A 115     -13.051   4.921  -0.949  1.00  0.00           C  
ATOM   1800  CD  GLU A 115     -13.532   4.615  -2.362  1.00  0.00           C  
ATOM   1801  OE1 GLU A 115     -12.672   4.232  -3.184  1.00  0.00           O  
ATOM   1802  OE2 GLU A 115     -14.752   4.760  -2.565  1.00  0.00           O  
ATOM   1803  H   GLU A 115     -10.876   8.248  -0.154  1.00  0.00           H  
ATOM   1804  HA  GLU A 115     -12.787   6.544   1.205  1.00  0.00           H  
ATOM   1805  HB2 GLU A 115     -12.871   7.051  -1.233  1.00  0.00           H  
ATOM   1806  HB3 GLU A 115     -11.351   6.150  -1.448  1.00  0.00           H  
ATOM   1807  HG2 GLU A 115     -12.412   4.103  -0.616  1.00  0.00           H  
ATOM   1808  HG3 GLU A 115     -13.919   4.987  -0.293  1.00  0.00           H  
ATOM   1809  N   ASN A 116     -11.540   4.383   1.634  1.00  0.00           N  
ATOM   1810  CA  ASN A 116     -10.831   3.210   2.153  1.00  0.00           C  
ATOM   1811  C   ASN A 116      -9.757   2.738   1.150  1.00  0.00           C  
ATOM   1812  O   ASN A 116      -9.963   2.851  -0.068  1.00  0.00           O  
ATOM   1813  CB  ASN A 116     -11.816   2.080   2.426  1.00  0.00           C  
ATOM   1814  CG  ASN A 116     -11.403   1.311   3.689  1.00  0.00           C  
ATOM   1815  OD1 ASN A 116     -10.960   1.868   4.682  1.00  0.00           O  
ATOM   1816  ND2 ASN A 116     -11.550   0.003   3.660  1.00  0.00           N  
ATOM   1817  H   ASN A 116     -12.533   4.286   1.559  1.00  0.00           H  
ATOM   1818  HA  ASN A 116     -10.343   3.485   3.087  1.00  0.00           H  
ATOM   1819  HB2 ASN A 116     -12.814   2.495   2.565  1.00  0.00           H  
ATOM   1820  HB3 ASN A 116     -11.828   1.397   1.576  1.00  0.00           H  
ATOM   1821 HD21 ASN A 116     -11.920  -0.441   2.830  1.00  0.00           H  
ATOM   1822 HD22 ASN A 116     -11.295  -0.552   4.464  1.00  0.00           H  
ATOM   1823  N   PRO A 117      -8.586   2.329   1.658  1.00  0.00           N  
ATOM   1824  CA  PRO A 117      -7.488   1.853   0.809  1.00  0.00           C  
ATOM   1825  C   PRO A 117      -7.828   0.486   0.195  1.00  0.00           C  
ATOM   1826  O   PRO A 117      -8.981   0.054   0.194  1.00  0.00           O  
ATOM   1827  CB  PRO A 117      -6.266   1.866   1.728  1.00  0.00           C  
ATOM   1828  CG  PRO A 117      -6.813   1.690   3.150  1.00  0.00           C  
ATOM   1829  CD  PRO A 117      -8.205   2.307   3.096  1.00  0.00           C  
ATOM   1830  HA  PRO A 117      -7.319   2.553  -0.008  1.00  0.00           H  
ATOM   1831  HB2 PRO A 117      -5.561   1.076   1.467  1.00  0.00           H  
ATOM   1832  HB3 PRO A 117      -5.791   2.844   1.660  1.00  0.00           H  
ATOM   1833  HG2 PRO A 117      -6.907   0.625   3.360  1.00  0.00           H  
ATOM   1834  HG3 PRO A 117      -6.182   2.177   3.893  1.00  0.00           H  
ATOM   1835  HD2 PRO A 117      -8.909   1.717   3.684  1.00  0.00           H  
ATOM   1836  HD3 PRO A 117      -8.166   3.331   3.467  1.00  0.00           H  
ATOM   1837  N   GLY A 118      -6.791  -0.153  -0.322  1.00  0.00           N  
ATOM   1838  CA  GLY A 118      -6.898  -1.463  -1.005  1.00  0.00           C  
ATOM   1839  C   GLY A 118      -6.178  -2.564  -0.218  1.00  0.00           C  
ATOM   1840  O   GLY A 118      -5.345  -2.253   0.618  1.00  0.00           O  
ATOM   1841  H   GLY A 118      -5.861   0.182  -0.210  1.00  0.00           H  
ATOM   1842  HA2 GLY A 118      -7.951  -1.728  -1.103  1.00  0.00           H  
ATOM   1843  HA3 GLY A 118      -6.452  -1.385  -1.996  1.00  0.00           H  
ATOM   1844  N   PRO A 119      -6.515  -3.843  -0.426  1.00  0.00           N  
ATOM   1845  CA  PRO A 119      -5.835  -4.961   0.259  1.00  0.00           C  
ATOM   1846  C   PRO A 119      -4.437  -5.196  -0.328  1.00  0.00           C  
ATOM   1847  O   PRO A 119      -3.472  -5.308   0.424  1.00  0.00           O  
ATOM   1848  CB  PRO A 119      -6.765  -6.156   0.092  1.00  0.00           C  
ATOM   1849  CG  PRO A 119      -7.665  -5.824  -1.104  1.00  0.00           C  
ATOM   1850  CD  PRO A 119      -7.599  -4.315  -1.311  1.00  0.00           C  
ATOM   1851  HA  PRO A 119      -5.729  -4.736   1.320  1.00  0.00           H  
ATOM   1852  HB2 PRO A 119      -6.206  -7.078  -0.070  1.00  0.00           H  
ATOM   1853  HB3 PRO A 119      -7.389  -6.236   0.982  1.00  0.00           H  
ATOM   1854  HG2 PRO A 119      -7.249  -6.310  -1.986  1.00  0.00           H  
ATOM   1855  HG3 PRO A 119      -8.690  -6.154  -0.930  1.00  0.00           H  
ATOM   1856  HD2 PRO A 119      -7.393  -4.077  -2.355  1.00  0.00           H  
ATOM   1857  HD3 PRO A 119      -8.537  -3.859  -0.995  1.00  0.00           H  
ATOM   1858  N   ALA A 120      -4.377  -5.257  -1.652  1.00  0.00           N  
ATOM   1859  CA  ALA A 120      -3.115  -5.364  -2.394  1.00  0.00           C  
ATOM   1860  C   ALA A 120      -2.391  -4.035  -2.513  1.00  0.00           C  
ATOM   1861  O   ALA A 120      -2.988  -2.984  -2.743  1.00  0.00           O  
ATOM   1862  CB  ALA A 120      -3.335  -5.990  -3.771  1.00  0.00           C  
ATOM   1863  H   ALA A 120      -5.202  -5.193  -2.220  1.00  0.00           H  
ATOM   1864  HA  ALA A 120      -2.470  -6.036  -1.827  1.00  0.00           H  
ATOM   1865  HB1 ALA A 120      -2.382  -6.112  -4.285  1.00  0.00           H  
ATOM   1866  HB2 ALA A 120      -3.807  -6.966  -3.653  1.00  0.00           H  
ATOM   1867  HB3 ALA A 120      -3.983  -5.343  -4.362  1.00  0.00           H  
ATOM   1868  N   ARG A 121      -1.105  -4.133  -2.227  1.00  0.00           N  
ATOM   1869  CA  ARG A 121      -0.195  -2.994  -2.189  1.00  0.00           C  
ATOM   1870  C   ARG A 121       1.109  -3.321  -2.907  1.00  0.00           C  
ATOM   1871  O   ARG A 121       1.640  -4.421  -2.788  1.00  0.00           O  
ATOM   1872  CB  ARG A 121       0.094  -2.552  -0.748  1.00  0.00           C  
ATOM   1873  CG  ARG A 121      -1.194  -2.188   0.000  1.00  0.00           C  
ATOM   1874  CD  ARG A 121      -0.960  -1.069   1.014  1.00  0.00           C  
ATOM   1875  NE  ARG A 121      -1.241  -1.538   2.372  1.00  0.00           N  
ATOM   1876  CZ  ARG A 121      -2.441  -1.623   2.954  1.00  0.00           C  
ATOM   1877  NH1 ARG A 121      -3.535  -1.220   2.343  1.00  0.00           N  
ATOM   1878  NH2 ARG A 121      -2.555  -2.079   4.192  1.00  0.00           N  
ATOM   1879  H   ARG A 121      -0.707  -5.006  -1.915  1.00  0.00           H  
ATOM   1880  HA  ARG A 121      -0.675  -2.165  -2.709  1.00  0.00           H  
ATOM   1881  HB2 ARG A 121       0.591  -3.367  -0.221  1.00  0.00           H  
ATOM   1882  HB3 ARG A 121       0.748  -1.681  -0.769  1.00  0.00           H  
ATOM   1883  HG2 ARG A 121      -1.941  -1.860  -0.723  1.00  0.00           H  
ATOM   1884  HG3 ARG A 121      -1.560  -3.071   0.525  1.00  0.00           H  
ATOM   1885  HD2 ARG A 121       0.079  -0.741   0.955  1.00  0.00           H  
ATOM   1886  HD3 ARG A 121      -1.615  -0.229   0.781  1.00  0.00           H  
ATOM   1887  HE  ARG A 121      -0.456  -1.851   2.900  1.00  0.00           H  
ATOM   1888 HH11 ARG A 121      -3.477  -0.848   1.405  1.00  0.00           H  
ATOM   1889 HH12 ARG A 121      -4.433  -1.278   2.800  1.00  0.00           H  
ATOM   1890 HH21 ARG A 121      -1.732  -2.376   4.696  1.00  0.00           H  
ATOM   1891 HH22 ARG A 121      -3.460  -2.131   4.636  1.00  0.00           H  
ATOM   1892  N   VAL A 122       1.597  -2.326  -3.631  1.00  0.00           N  
ATOM   1893  CA  VAL A 122       2.885  -2.425  -4.357  1.00  0.00           C  
ATOM   1894  C   VAL A 122       4.037  -2.176  -3.374  1.00  0.00           C  
ATOM   1895  O   VAL A 122       4.026  -1.208  -2.620  1.00  0.00           O  
ATOM   1896  CB  VAL A 122       2.904  -1.488  -5.576  1.00  0.00           C  
ATOM   1897  CG1 VAL A 122       2.705  -0.010  -5.235  1.00  0.00           C  
ATOM   1898  CG2 VAL A 122       4.178  -1.687  -6.403  1.00  0.00           C  
ATOM   1899  H   VAL A 122       1.183  -1.415  -3.604  1.00  0.00           H  
ATOM   1900  HA  VAL A 122       2.983  -3.444  -4.730  1.00  0.00           H  
ATOM   1901  HB  VAL A 122       2.062  -1.780  -6.205  1.00  0.00           H  
ATOM   1902 HG11 VAL A 122       2.685   0.597  -6.140  1.00  0.00           H  
ATOM   1903 HG12 VAL A 122       1.762   0.112  -4.704  1.00  0.00           H  
ATOM   1904 HG13 VAL A 122       3.526   0.325  -4.601  1.00  0.00           H  
ATOM   1905 HG21 VAL A 122       4.152  -1.063  -7.296  1.00  0.00           H  
ATOM   1906 HG22 VAL A 122       5.045  -1.414  -5.801  1.00  0.00           H  
ATOM   1907 HG23 VAL A 122       4.256  -2.733  -6.700  1.00  0.00           H  
ATOM   1908  N   ILE A 123       5.003  -3.086  -3.438  1.00  0.00           N  
ATOM   1909  CA  ILE A 123       6.194  -2.997  -2.567  1.00  0.00           C  
ATOM   1910  C   ILE A 123       7.412  -2.781  -3.444  1.00  0.00           C  
ATOM   1911  O   ILE A 123       7.590  -3.429  -4.478  1.00  0.00           O  
ATOM   1912  CB  ILE A 123       6.390  -4.270  -1.726  1.00  0.00           C  
ATOM   1913  CG1 ILE A 123       5.079  -4.753  -1.097  1.00  0.00           C  
ATOM   1914  CG2 ILE A 123       7.466  -4.042  -0.663  1.00  0.00           C  
ATOM   1915  CD1 ILE A 123       4.488  -3.813  -0.064  1.00  0.00           C  
ATOM   1916  H   ILE A 123       4.966  -3.872  -4.058  1.00  0.00           H  
ATOM   1917  HA  ILE A 123       6.074  -2.148  -1.896  1.00  0.00           H  
ATOM   1918  HB  ILE A 123       6.742  -5.056  -2.393  1.00  0.00           H  
ATOM   1919 HG12 ILE A 123       4.347  -4.886  -1.895  1.00  0.00           H  
ATOM   1920 HG13 ILE A 123       5.267  -5.713  -0.615  1.00  0.00           H  
ATOM   1921 HG21 ILE A 123       7.629  -4.960  -0.097  1.00  0.00           H  
ATOM   1922 HG22 ILE A 123       8.397  -3.747  -1.148  1.00  0.00           H  
ATOM   1923 HG23 ILE A 123       7.144  -3.252   0.015  1.00  0.00           H  
ATOM   1924 HD11 ILE A 123       3.560  -4.217   0.340  1.00  0.00           H  
ATOM   1925 HD12 ILE A 123       5.201  -3.680   0.749  1.00  0.00           H  
ATOM   1926 HD13 ILE A 123       4.283  -2.850  -0.531  1.00  0.00           H  
ATOM   1927  N   TYR A 124       8.258  -1.884  -2.956  1.00  0.00           N  
ATOM   1928  CA  TYR A 124       9.447  -1.425  -3.689  1.00  0.00           C  
ATOM   1929  C   TYR A 124      10.279  -0.470  -2.831  1.00  0.00           C  
ATOM   1930  O   TYR A 124       9.759   0.294  -2.013  1.00  0.00           O  
ATOM   1931  CB  TYR A 124       9.039  -0.705  -4.984  1.00  0.00           C  
ATOM   1932  CG  TYR A 124       8.086   0.453  -4.725  1.00  0.00           C  
ATOM   1933  CD1 TYR A 124       6.692   0.228  -4.610  1.00  0.00           C  
ATOM   1934  CD2 TYR A 124       8.634   1.740  -4.611  1.00  0.00           C  
ATOM   1935  CE1 TYR A 124       5.841   1.313  -4.372  1.00  0.00           C  
ATOM   1936  CE2 TYR A 124       7.779   2.835  -4.418  1.00  0.00           C  
ATOM   1937  CZ  TYR A 124       6.391   2.605  -4.308  1.00  0.00           C  
ATOM   1938  OH  TYR A 124       5.568   3.676  -4.130  1.00  0.00           O  
ATOM   1939  H   TYR A 124       8.068  -1.399  -2.094  1.00  0.00           H  
ATOM   1940  HA  TYR A 124      10.054  -2.294  -3.942  1.00  0.00           H  
ATOM   1941  HB2 TYR A 124       9.933  -0.324  -5.474  1.00  0.00           H  
ATOM   1942  HB3 TYR A 124       8.553  -1.421  -5.648  1.00  0.00           H  
ATOM   1943  HD1 TYR A 124       6.291  -0.771  -4.704  1.00  0.00           H  
ATOM   1944  HD2 TYR A 124       9.702   1.886  -4.671  1.00  0.00           H  
ATOM   1945  HE1 TYR A 124       4.780   1.160  -4.240  1.00  0.00           H  
ATOM   1946  HE2 TYR A 124       8.176   3.837  -4.353  1.00  0.00           H  
ATOM   1947  HH  TYR A 124       6.132   4.467  -3.880  1.00  0.00           H  
ATOM   1948  N   THR A 125      11.582  -0.683  -2.927  1.00  0.00           N  
ATOM   1949  CA  THR A 125      12.571   0.115  -2.176  1.00  0.00           C  
ATOM   1950  C   THR A 125      12.519   1.578  -2.673  1.00  0.00           C  
ATOM   1951  O   THR A 125      11.626   1.964  -3.412  1.00  0.00           O  
ATOM   1952  CB  THR A 125      13.970  -0.499  -2.328  1.00  0.00           C  
ATOM   1953  OG1 THR A 125      14.460  -0.232  -3.641  1.00  0.00           O  
ATOM   1954  CG2 THR A 125      14.008  -2.018  -2.083  1.00  0.00           C  
ATOM   1955  H   THR A 125      11.959  -1.411  -3.503  1.00  0.00           H  
ATOM   1956  HA  THR A 125      12.303   0.099  -1.119  1.00  0.00           H  
ATOM   1957  HB  THR A 125      14.628  -0.023  -1.601  1.00  0.00           H  
ATOM   1958  HG1 THR A 125      15.249  -0.837  -3.814  1.00  0.00           H  
ATOM   1959 HG21 THR A 125      15.023  -2.400  -2.194  1.00  0.00           H  
ATOM   1960 HG22 THR A 125      13.656  -2.229  -1.073  1.00  0.00           H  
ATOM   1961 HG23 THR A 125      13.359  -2.515  -2.805  1.00  0.00           H  
ATOM   1962  N   TYR A 126      13.552   2.346  -2.355  1.00  0.00           N  
ATOM   1963  CA  TYR A 126      13.630   3.776  -2.705  1.00  0.00           C  
ATOM   1964  C   TYR A 126      15.045   4.340  -2.492  1.00  0.00           C  
ATOM   1965  O   TYR A 126      15.729   3.846  -1.587  1.00  0.00           O  
ATOM   1966  CB  TYR A 126      12.548   4.522  -1.890  1.00  0.00           C  
ATOM   1967  CG  TYR A 126      12.904   5.952  -1.510  1.00  0.00           C  
ATOM   1968  CD1 TYR A 126      12.689   7.030  -2.373  1.00  0.00           C  
ATOM   1969  CD2 TYR A 126      13.555   6.142  -0.278  1.00  0.00           C  
ATOM   1970  CE1 TYR A 126      13.126   8.328  -2.060  1.00  0.00           C  
ATOM   1971  CE2 TYR A 126      13.972   7.446   0.043  1.00  0.00           C  
ATOM   1972  CZ  TYR A 126      13.767   8.520  -0.839  1.00  0.00           C  
ATOM   1973  OH  TYR A 126      14.163   9.758  -0.477  1.00  0.00           O  
ATOM   1974  H   TYR A 126      14.290   2.003  -1.776  1.00  0.00           H  
ATOM   1975  HA  TYR A 126      13.392   3.881  -3.764  1.00  0.00           H  
ATOM   1976  HB2 TYR A 126      11.630   4.544  -2.479  1.00  0.00           H  
ATOM   1977  HB3 TYR A 126      12.361   3.961  -0.974  1.00  0.00           H  
ATOM   1978  HD1 TYR A 126      12.173   6.861  -3.305  1.00  0.00           H  
ATOM   1979  HD2 TYR A 126      13.727   5.317   0.396  1.00  0.00           H  
ATOM   1980  HE1 TYR A 126      12.970   9.149  -2.744  1.00  0.00           H  
ATOM   1981  HE2 TYR A 126      14.461   7.625   0.990  1.00  0.00           H  
ATOM   1982  HH  TYR A 126      14.596   9.715   0.413  1.00  0.00           H  
ATOM   1983  N   PRO A 127      15.477   5.281  -3.348  1.00  0.00           N  
ATOM   1984  CA  PRO A 127      14.766   5.731  -4.560  1.00  0.00           C  
ATOM   1985  C   PRO A 127      14.820   4.760  -5.723  1.00  0.00           C  
ATOM   1986  O   PRO A 127      14.017   4.886  -6.648  1.00  0.00           O  
ATOM   1987  CB  PRO A 127      15.326   7.108  -4.900  1.00  0.00           C  
ATOM   1988  CG  PRO A 127      16.723   7.095  -4.303  1.00  0.00           C  
ATOM   1989  CD  PRO A 127      16.699   6.084  -3.149  1.00  0.00           C  
ATOM   1990  HA  PRO A 127      13.713   5.851  -4.305  1.00  0.00           H  
ATOM   1991  HB2 PRO A 127      15.342   7.288  -5.975  1.00  0.00           H  
ATOM   1992  HB3 PRO A 127      14.733   7.867  -4.390  1.00  0.00           H  
ATOM   1993  HG2 PRO A 127      17.416   6.733  -5.063  1.00  0.00           H  
ATOM   1994  HG3 PRO A 127      17.014   8.086  -3.955  1.00  0.00           H  
ATOM   1995  HD2 PRO A 127      17.593   5.460  -3.167  1.00  0.00           H  
ATOM   1996  HD3 PRO A 127      16.624   6.613  -2.199  1.00  0.00           H  
ATOM   1997  N   ASN A 128      15.557   3.676  -5.484  1.00  0.00           N  
ATOM   1998  CA  ASN A 128      15.722   2.560  -6.419  1.00  0.00           C  
ATOM   1999  C   ASN A 128      14.361   2.168  -6.994  1.00  0.00           C  
ATOM   2000  O   ASN A 128      14.209   2.108  -8.203  1.00  0.00           O  
ATOM   2001  CB  ASN A 128      16.289   1.330  -5.702  1.00  0.00           C  
ATOM   2002  CG  ASN A 128      17.465   1.630  -4.774  1.00  0.00           C  
ATOM   2003  OD1 ASN A 128      18.410   2.327  -5.115  1.00  0.00           O  
ATOM   2004  ND2 ASN A 128      17.326   1.199  -3.549  1.00  0.00           N  
ATOM   2005  H   ASN A 128      16.114   3.603  -4.648  1.00  0.00           H  
ATOM   2006  HA  ASN A 128      16.394   2.861  -7.223  1.00  0.00           H  
ATOM   2007  HB2 ASN A 128      15.490   0.880  -5.110  1.00  0.00           H  
ATOM   2008  HB3 ASN A 128      16.621   0.617  -6.456  1.00  0.00           H  
ATOM   2009 HD21 ASN A 128      16.513   0.661  -3.287  1.00  0.00           H  
ATOM   2010 HD22 ASN A 128      18.036   1.406  -2.861  1.00  0.00           H  
ATOM   2011  N   LYS A 129      13.378   2.010  -6.089  1.00  0.00           N  
ATOM   2012  CA  LYS A 129      12.003   1.628  -6.460  1.00  0.00           C  
ATOM   2013  C   LYS A 129      11.994   0.281  -7.184  1.00  0.00           C  
ATOM   2014  O   LYS A 129      11.174   0.031  -8.063  1.00  0.00           O  
ATOM   2015  CB  LYS A 129      11.310   2.698  -7.308  1.00  0.00           C  
ATOM   2016  CG  LYS A 129      10.903   3.909  -6.480  1.00  0.00           C  
ATOM   2017  CD  LYS A 129      10.154   4.893  -7.366  1.00  0.00           C  
ATOM   2018  CE  LYS A 129       8.732   5.100  -6.840  1.00  0.00           C  
ATOM   2019  NZ  LYS A 129       8.314   6.495  -7.072  1.00  0.00           N  
ATOM   2020  H   LYS A 129      13.532   2.092  -5.107  1.00  0.00           H  
ATOM   2021  HA  LYS A 129      11.434   1.518  -5.536  1.00  0.00           H  
ATOM   2022  HB2 LYS A 129      11.994   3.022  -8.092  1.00  0.00           H  
ATOM   2023  HB3 LYS A 129      10.417   2.265  -7.760  1.00  0.00           H  
ATOM   2024  HG2 LYS A 129      10.257   3.590  -5.662  1.00  0.00           H  
ATOM   2025  HG3 LYS A 129      11.794   4.388  -6.074  1.00  0.00           H  
ATOM   2026  HD2 LYS A 129      10.679   5.847  -7.369  1.00  0.00           H  
ATOM   2027  HD3 LYS A 129      10.108   4.501  -8.382  1.00  0.00           H  
ATOM   2028  HE2 LYS A 129       8.051   4.425  -7.358  1.00  0.00           H  
ATOM   2029  HE3 LYS A 129       8.705   4.885  -5.771  1.00  0.00           H  
ATOM   2030  HZ1 LYS A 129       7.386   6.618  -6.690  1.00  0.00           H  
ATOM   2031  HZ2 LYS A 129       8.920   7.155  -6.636  1.00  0.00           H  
ATOM   2032  HZ3 LYS A 129       8.251   6.658  -8.045  1.00  0.00           H  
ATOM   2033  N   VAL A 130      12.958  -0.554  -6.770  1.00  0.00           N  
ATOM   2034  CA  VAL A 130      13.155  -1.905  -7.338  1.00  0.00           C  
ATOM   2035  C   VAL A 130      11.932  -2.730  -6.955  1.00  0.00           C  
ATOM   2036  O   VAL A 130      11.866  -3.286  -5.859  1.00  0.00           O  
ATOM   2037  CB  VAL A 130      14.462  -2.545  -6.809  1.00  0.00           C  
ATOM   2038  CG1 VAL A 130      14.634  -3.988  -7.317  1.00  0.00           C  
ATOM   2039  CG2 VAL A 130      15.685  -1.753  -7.276  1.00  0.00           C  
ATOM   2040  H   VAL A 130      13.628  -0.271  -6.087  1.00  0.00           H  
ATOM   2041  HA  VAL A 130      13.219  -1.835  -8.424  1.00  0.00           H  
ATOM   2042  HB  VAL A 130      14.428  -2.550  -5.720  1.00  0.00           H  
ATOM   2043 HG11 VAL A 130      15.555  -4.419  -6.923  1.00  0.00           H  
ATOM   2044 HG12 VAL A 130      13.788  -4.590  -6.989  1.00  0.00           H  
ATOM   2045 HG13 VAL A 130      14.678  -3.985  -8.406  1.00  0.00           H  
ATOM   2046 HG21 VAL A 130      16.596  -2.205  -6.884  1.00  0.00           H  
ATOM   2047 HG22 VAL A 130      15.723  -1.755  -8.366  1.00  0.00           H  
ATOM   2048 HG23 VAL A 130      15.609  -0.727  -6.917  1.00  0.00           H  
ATOM   2049  N   PHE A 131      10.952  -2.656  -7.847  1.00  0.00           N  
ATOM   2050  CA  PHE A 131       9.668  -3.359  -7.723  1.00  0.00           C  
ATOM   2051  C   PHE A 131       9.916  -4.816  -7.346  1.00  0.00           C  
ATOM   2052  O   PHE A 131      10.445  -5.597  -8.126  1.00  0.00           O  
ATOM   2053  CB  PHE A 131       8.924  -3.227  -9.052  1.00  0.00           C  
ATOM   2054  CG  PHE A 131       7.714  -4.159  -9.124  1.00  0.00           C  
ATOM   2055  CD1 PHE A 131       6.540  -3.822  -8.412  1.00  0.00           C  
ATOM   2056  CD2 PHE A 131       7.825  -5.341  -9.888  1.00  0.00           C  
ATOM   2057  CE1 PHE A 131       5.437  -4.698  -8.471  1.00  0.00           C  
ATOM   2058  CE2 PHE A 131       6.728  -6.220  -9.923  1.00  0.00           C  
ATOM   2059  CZ  PHE A 131       5.550  -5.886  -9.227  1.00  0.00           C  
ATOM   2060  H   PHE A 131      10.990  -2.003  -8.604  1.00  0.00           H  
ATOM   2061  HA  PHE A 131       9.075  -2.890  -6.938  1.00  0.00           H  
ATOM   2062  HB2 PHE A 131       8.586  -2.197  -9.169  1.00  0.00           H  
ATOM   2063  HB3 PHE A 131       9.607  -3.467  -9.867  1.00  0.00           H  
ATOM   2064  HD1 PHE A 131       6.490  -2.911  -7.835  1.00  0.00           H  
ATOM   2065  HD2 PHE A 131       8.730  -5.565 -10.432  1.00  0.00           H  
ATOM   2066  HE1 PHE A 131       4.522  -4.466  -7.946  1.00  0.00           H  
ATOM   2067  HE2 PHE A 131       6.788  -7.144 -10.479  1.00  0.00           H  
ATOM   2068  HZ  PHE A 131       4.706  -6.560  -9.273  1.00  0.00           H  
ATOM   2069  N   CYS A 132       9.641  -5.092  -6.074  1.00  0.00           N  
ATOM   2070  CA  CYS A 132       9.805  -6.454  -5.552  1.00  0.00           C  
ATOM   2071  C   CYS A 132       8.590  -7.314  -5.886  1.00  0.00           C  
ATOM   2072  O   CYS A 132       8.700  -8.497  -6.214  1.00  0.00           O  
ATOM   2073  CB  CYS A 132      10.059  -6.406  -4.049  1.00  0.00           C  
ATOM   2074  SG  CYS A 132      11.820  -6.783  -3.751  1.00  0.00           S  
ATOM   2075  H   CYS A 132       9.252  -4.409  -5.454  1.00  0.00           H  
ATOM   2076  HA  CYS A 132      10.677  -6.899  -6.031  1.00  0.00           H  
ATOM   2077  HB2 CYS A 132       9.825  -5.416  -3.659  1.00  0.00           H  
ATOM   2078  HB3 CYS A 132       9.434  -7.139  -3.538  1.00  0.00           H  
ATOM   2079  N   GLY A 133       7.447  -6.637  -5.884  1.00  0.00           N  
ATOM   2080  CA  GLY A 133       6.168  -7.267  -6.159  1.00  0.00           C  
ATOM   2081  C   GLY A 133       4.992  -6.522  -5.570  1.00  0.00           C  
ATOM   2082  O   GLY A 133       5.040  -5.318  -5.312  1.00  0.00           O  
ATOM   2083  H   GLY A 133       7.406  -5.651  -5.721  1.00  0.00           H  
ATOM   2084  HA2 GLY A 133       6.036  -7.324  -7.239  1.00  0.00           H  
ATOM   2085  HA3 GLY A 133       6.183  -8.274  -5.744  1.00  0.00           H  
ATOM   2086  N   ILE A 134       3.940  -7.307  -5.407  1.00  0.00           N  
ATOM   2087  CA  ILE A 134       2.717  -6.808  -4.770  1.00  0.00           C  
ATOM   2088  C   ILE A 134       2.347  -7.762  -3.640  1.00  0.00           C  
ATOM   2089  O   ILE A 134       2.483  -8.975  -3.741  1.00  0.00           O  
ATOM   2090  CB  ILE A 134       1.601  -6.630  -5.812  1.00  0.00           C  
ATOM   2091  CG1 ILE A 134       1.871  -5.369  -6.630  1.00  0.00           C  
ATOM   2092  CG2 ILE A 134       0.183  -6.497  -5.232  1.00  0.00           C  
ATOM   2093  CD1 ILE A 134       2.230  -5.716  -8.060  1.00  0.00           C  
ATOM   2094  H   ILE A 134       3.966  -8.289  -5.603  1.00  0.00           H  
ATOM   2095  HA  ILE A 134       2.925  -5.831  -4.337  1.00  0.00           H  
ATOM   2096  HB  ILE A 134       1.620  -7.498  -6.470  1.00  0.00           H  
ATOM   2097 HG12 ILE A 134       0.977  -4.745  -6.629  1.00  0.00           H  
ATOM   2098 HG13 ILE A 134       2.697  -4.821  -6.178  1.00  0.00           H  
ATOM   2099 HG21 ILE A 134      -0.555  -6.383  -6.025  1.00  0.00           H  
ATOM   2100 HG22 ILE A 134      -0.053  -7.392  -4.656  1.00  0.00           H  
ATOM   2101 HG23 ILE A 134       0.142  -5.624  -4.581  1.00  0.00           H  
ATOM   2102 HD11 ILE A 134       2.417  -4.805  -8.627  1.00  0.00           H  
ATOM   2103 HD12 ILE A 134       3.126  -6.337  -8.067  1.00  0.00           H  
ATOM   2104 HD13 ILE A 134       1.406  -6.264  -8.517  1.00  0.00           H  
ATOM   2105  N   ILE A 135       1.924  -7.162  -2.555  1.00  0.00           N  
ATOM   2106  CA  ILE A 135       1.481  -7.934  -1.394  1.00  0.00           C  
ATOM   2107  C   ILE A 135       0.066  -7.522  -1.012  1.00  0.00           C  
ATOM   2108  O   ILE A 135      -0.295  -6.350  -1.076  1.00  0.00           O  
ATOM   2109  CB  ILE A 135       2.440  -7.763  -0.207  1.00  0.00           C  
ATOM   2110  CG1 ILE A 135       2.333  -6.345   0.333  1.00  0.00           C  
ATOM   2111  CG2 ILE A 135       3.879  -8.123  -0.615  1.00  0.00           C  
ATOM   2112  CD1 ILE A 135       2.877  -6.275   1.737  1.00  0.00           C  
ATOM   2113  H   ILE A 135       1.880  -6.152  -2.465  1.00  0.00           H  
ATOM   2114  HA  ILE A 135       1.469  -8.989  -1.672  1.00  0.00           H  
ATOM   2115  HB  ILE A 135       2.135  -8.450   0.582  1.00  0.00           H  
ATOM   2116 HG12 ILE A 135       2.904  -5.673  -0.307  1.00  0.00           H  
ATOM   2117 HG13 ILE A 135       1.286  -6.040   0.337  1.00  0.00           H  
ATOM   2118 HG21 ILE A 135       4.541  -8.016   0.244  1.00  0.00           H  
ATOM   2119 HG22 ILE A 135       3.908  -9.153  -0.969  1.00  0.00           H  
ATOM   2120 HG23 ILE A 135       4.208  -7.455  -1.411  1.00  0.00           H  
ATOM   2121 HD11 ILE A 135       2.795  -5.255   2.113  1.00  0.00           H  
ATOM   2122 HD12 ILE A 135       2.306  -6.945   2.381  1.00  0.00           H  
ATOM   2123 HD13 ILE A 135       3.924  -6.579   1.736  1.00  0.00           H  
ATOM   2124  N   ALA A 136      -0.711  -8.509  -0.601  1.00  0.00           N  
ATOM   2125  CA  ALA A 136      -2.095  -8.282  -0.188  1.00  0.00           C  
ATOM   2126  C   ALA A 136      -2.445  -9.144   1.008  1.00  0.00           C  
ATOM   2127  O   ALA A 136      -2.033 -10.293   1.095  1.00  0.00           O  
ATOM   2128  CB  ALA A 136      -3.052  -8.651  -1.308  1.00  0.00           C  
ATOM   2129  H   ALA A 136      -0.375  -9.449  -0.526  1.00  0.00           H  
ATOM   2130  HA  ALA A 136      -2.218  -7.230   0.069  1.00  0.00           H  
ATOM   2131  HB1 ALA A 136      -4.080  -8.468  -0.994  1.00  0.00           H  
ATOM   2132  HB2 ALA A 136      -2.830  -8.047  -2.188  1.00  0.00           H  
ATOM   2133  HB3 ALA A 136      -2.933  -9.707  -1.554  1.00  0.00           H  
ATOM   2134  N   HIS A 137      -3.269  -8.563   1.863  1.00  0.00           N  
ATOM   2135  CA  HIS A 137      -3.745  -9.261   3.057  1.00  0.00           C  
ATOM   2136  C   HIS A 137      -4.597 -10.466   2.647  1.00  0.00           C  
ATOM   2137  O   HIS A 137      -5.460 -10.378   1.782  1.00  0.00           O  
ATOM   2138  CB  HIS A 137      -4.542  -8.299   3.936  1.00  0.00           C  
ATOM   2139  CG  HIS A 137      -3.690  -7.140   4.469  1.00  0.00           C  
ATOM   2140  ND1 HIS A 137      -3.131  -7.040   5.666  1.00  0.00           N  
ATOM   2141  CD2 HIS A 137      -3.482  -5.998   3.830  1.00  0.00           C  
ATOM   2142  CE1 HIS A 137      -2.595  -5.833   5.779  1.00  0.00           C  
ATOM   2143  NE2 HIS A 137      -2.774  -5.205   4.624  1.00  0.00           N  
ATOM   2144  H   HIS A 137      -3.601  -7.625   1.745  1.00  0.00           H  
ATOM   2145  HA  HIS A 137      -2.884  -9.617   3.622  1.00  0.00           H  
ATOM   2146  HB2 HIS A 137      -5.367  -7.890   3.352  1.00  0.00           H  
ATOM   2147  HB3 HIS A 137      -4.950  -8.854   4.782  1.00  0.00           H  
ATOM   2148  HD1 HIS A 137      -3.077  -7.767   6.363  1.00  0.00           H  
ATOM   2149  HD2 HIS A 137      -3.829  -5.756   2.837  1.00  0.00           H  
ATOM   2150  HE1 HIS A 137      -2.101  -5.434   6.652  1.00  0.00           H  
ATOM   2151  HE2 HIS A 137      -2.287  -4.386   4.329  1.00  0.00           H  
ATOM   2152  N   THR A 138      -4.439 -11.557   3.374  1.00  0.00           N  
ATOM   2153  CA  THR A 138      -5.190 -12.791   3.079  1.00  0.00           C  
ATOM   2154  C   THR A 138      -6.400 -12.949   4.006  1.00  0.00           C  
ATOM   2155  O   THR A 138      -6.837 -14.048   4.338  1.00  0.00           O  
ATOM   2156  CB  THR A 138      -4.262 -13.996   3.193  1.00  0.00           C  
ATOM   2157  OG1 THR A 138      -3.368 -13.766   4.285  1.00  0.00           O  
ATOM   2158  CG2 THR A 138      -3.570 -14.262   1.860  1.00  0.00           C  
ATOM   2159  H   THR A 138      -3.755 -11.639   4.105  1.00  0.00           H  
ATOM   2160  HA  THR A 138      -5.553 -12.731   2.052  1.00  0.00           H  
ATOM   2161  HB  THR A 138      -4.861 -14.875   3.434  1.00  0.00           H  
ATOM   2162  HG1 THR A 138      -2.564 -14.345   4.199  1.00  0.00           H  
ATOM   2163 HG21 THR A 138      -2.922 -15.134   1.954  1.00  0.00           H  
ATOM   2164 HG22 THR A 138      -4.321 -14.449   1.092  1.00  0.00           H  
ATOM   2165 HG23 THR A 138      -2.973 -13.394   1.581  1.00  0.00           H  
ATOM   2166  N   LYS A 139      -6.988 -11.801   4.326  1.00  0.00           N  
ATOM   2167  CA  LYS A 139      -8.172 -11.718   5.207  1.00  0.00           C  
ATOM   2168  C   LYS A 139      -8.755 -10.310   5.186  1.00  0.00           C  
ATOM   2169  O   LYS A 139      -8.434  -9.476   6.033  1.00  0.00           O  
ATOM   2170  CB  LYS A 139      -7.835 -12.138   6.637  1.00  0.00           C  
ATOM   2171  CG  LYS A 139      -9.023 -12.764   7.342  1.00  0.00           C  
ATOM   2172  CD  LYS A 139      -8.886 -14.277   7.283  1.00  0.00           C  
ATOM   2173  CE  LYS A 139     -10.297 -14.836   7.375  1.00  0.00           C  
ATOM   2174  NZ  LYS A 139     -10.344 -16.230   7.818  1.00  0.00           N  
ATOM   2175  H   LYS A 139      -6.617 -10.931   3.994  1.00  0.00           H  
ATOM   2176  HA  LYS A 139      -8.924 -12.406   4.820  1.00  0.00           H  
ATOM   2177  HB2 LYS A 139      -7.022 -12.863   6.609  1.00  0.00           H  
ATOM   2178  HB3 LYS A 139      -7.519 -11.259   7.197  1.00  0.00           H  
ATOM   2179  HG2 LYS A 139      -9.044 -12.439   8.382  1.00  0.00           H  
ATOM   2180  HG3 LYS A 139      -9.945 -12.460   6.847  1.00  0.00           H  
ATOM   2181  HD2 LYS A 139      -8.420 -14.578   6.345  1.00  0.00           H  
ATOM   2182  HD3 LYS A 139      -8.284 -14.635   8.119  1.00  0.00           H  
ATOM   2183  HE2 LYS A 139     -10.867 -14.229   8.079  1.00  0.00           H  
ATOM   2184  HE3 LYS A 139     -10.761 -14.770   6.390  1.00  0.00           H  
ATOM   2185  HZ1 LYS A 139     -11.287 -16.559   7.769  1.00  0.00           H  
ATOM   2186  HZ2 LYS A 139      -9.765 -16.806   7.239  1.00  0.00           H  
ATOM   2187  HZ3 LYS A 139     -10.041 -16.253   8.769  1.00  0.00           H  
ATOM   2188  N   GLU A 140      -9.523 -10.069   4.125  1.00  0.00           N  
ATOM   2189  CA  GLU A 140     -10.181  -8.777   3.852  1.00  0.00           C  
ATOM   2190  C   GLU A 140      -9.142  -7.693   3.539  1.00  0.00           C  
ATOM   2191  O   GLU A 140      -8.670  -7.617   2.412  1.00  0.00           O  
ATOM   2192  CB  GLU A 140     -11.099  -8.395   5.026  1.00  0.00           C  
ATOM   2193  CG  GLU A 140     -12.567  -8.714   4.773  1.00  0.00           C  
ATOM   2194  CD  GLU A 140     -13.367  -7.426   4.923  1.00  0.00           C  
ATOM   2195  OE1 GLU A 140     -13.168  -6.723   5.938  1.00  0.00           O  
ATOM   2196  OE2 GLU A 140     -14.152  -7.150   3.993  1.00  0.00           O  
ATOM   2197  H   GLU A 140      -9.690 -10.751   3.409  1.00  0.00           H  
ATOM   2198  HA  GLU A 140     -10.807  -8.901   2.968  1.00  0.00           H  
ATOM   2199  HB2 GLU A 140     -10.774  -8.942   5.911  1.00  0.00           H  
ATOM   2200  HB3 GLU A 140     -11.004  -7.325   5.205  1.00  0.00           H  
ATOM   2201  HG2 GLU A 140     -12.691  -9.112   3.765  1.00  0.00           H  
ATOM   2202  HG3 GLU A 140     -12.916  -9.453   5.495  1.00  0.00           H  
ATOM   2203  N   ASN A 141      -8.658  -7.039   4.597  1.00  0.00           N  
ATOM   2204  CA  ASN A 141      -7.667  -5.953   4.529  1.00  0.00           C  
ATOM   2205  C   ASN A 141      -6.856  -5.842   5.830  1.00  0.00           C  
ATOM   2206  O   ASN A 141      -6.558  -4.750   6.314  1.00  0.00           O  
ATOM   2207  CB  ASN A 141      -8.404  -4.633   4.257  1.00  0.00           C  
ATOM   2208  CG  ASN A 141      -8.981  -4.567   2.846  1.00  0.00           C  
ATOM   2209  OD1 ASN A 141      -9.984  -5.172   2.506  1.00  0.00           O  
ATOM   2210  ND2 ASN A 141      -8.374  -3.740   2.040  1.00  0.00           N  
ATOM   2211  H   ASN A 141      -8.977  -7.284   5.511  1.00  0.00           H  
ATOM   2212  HA  ASN A 141      -6.981  -6.156   3.706  1.00  0.00           H  
ATOM   2213  HB2 ASN A 141      -9.218  -4.533   4.975  1.00  0.00           H  
ATOM   2214  HB3 ASN A 141      -7.705  -3.808   4.388  1.00  0.00           H  
ATOM   2215 HD21 ASN A 141      -7.562  -3.229   2.354  1.00  0.00           H  
ATOM   2216 HD22 ASN A 141      -8.718  -3.612   1.100  1.00  0.00           H  
ATOM   2217  N   GLN A 142      -6.609  -7.001   6.422  1.00  0.00           N  
ATOM   2218  CA  GLN A 142      -5.875  -7.093   7.707  1.00  0.00           C  
ATOM   2219  C   GLN A 142      -5.025  -8.342   7.840  1.00  0.00           C  
ATOM   2220  O   GLN A 142      -3.862  -8.246   8.245  1.00  0.00           O  
ATOM   2221  CB  GLN A 142      -6.821  -7.014   8.900  1.00  0.00           C  
ATOM   2222  CG  GLN A 142      -6.957  -5.556   9.346  1.00  0.00           C  
ATOM   2223  CD  GLN A 142      -7.905  -5.446  10.527  1.00  0.00           C  
ATOM   2224  OE1 GLN A 142      -7.624  -5.844  11.648  1.00  0.00           O  
ATOM   2225  NE2 GLN A 142      -9.084  -4.920  10.263  1.00  0.00           N  
ATOM   2226  H   GLN A 142      -6.848  -7.863   5.996  1.00  0.00           H  
ATOM   2227  HA  GLN A 142      -5.207  -6.233   7.749  1.00  0.00           H  
ATOM   2228  HB2 GLN A 142      -7.800  -7.399   8.615  1.00  0.00           H  
ATOM   2229  HB3 GLN A 142      -6.421  -7.609   9.721  1.00  0.00           H  
ATOM   2230  HG2 GLN A 142      -5.978  -5.174   9.635  1.00  0.00           H  
ATOM   2231  HG3 GLN A 142      -7.345  -4.961   8.518  1.00  0.00           H  
ATOM   2232 HE21 GLN A 142      -9.298  -4.609   9.326  1.00  0.00           H  
ATOM   2233 HE22 GLN A 142      -9.771  -4.831  10.997  1.00  0.00           H  
ATOM   2234  N   GLY A 143      -5.592  -9.471   7.422  1.00  0.00           N  
ATOM   2235  CA  GLY A 143      -4.904 -10.782   7.466  1.00  0.00           C  
ATOM   2236  C   GLY A 143      -3.486 -10.687   6.941  1.00  0.00           C  
ATOM   2237  O   GLY A 143      -3.155  -9.779   6.187  1.00  0.00           O  
ATOM   2238  H   GLY A 143      -6.553  -9.502   7.140  1.00  0.00           H  
ATOM   2239  HA2 GLY A 143      -4.877 -11.134   8.498  1.00  0.00           H  
ATOM   2240  HA3 GLY A 143      -5.461 -11.494   6.857  1.00  0.00           H  
ATOM   2241  N   GLU A 144      -2.635 -11.584   7.405  1.00  0.00           N  
ATOM   2242  CA  GLU A 144      -1.204 -11.575   7.032  1.00  0.00           C  
ATOM   2243  C   GLU A 144      -0.984 -11.218   5.559  1.00  0.00           C  
ATOM   2244  O   GLU A 144      -1.696 -11.677   4.672  1.00  0.00           O  
ATOM   2245  CB  GLU A 144      -0.539 -12.919   7.310  1.00  0.00           C  
ATOM   2246  CG  GLU A 144       0.314 -12.861   8.583  1.00  0.00           C  
ATOM   2247  CD  GLU A 144      -0.508 -12.815   9.869  1.00  0.00           C  
ATOM   2248  OE1 GLU A 144      -1.497 -13.578   9.956  1.00  0.00           O  
ATOM   2249  OE2 GLU A 144      -0.124 -12.030  10.767  1.00  0.00           O  
ATOM   2250  H   GLU A 144      -2.954 -12.336   7.983  1.00  0.00           H  
ATOM   2251  HA  GLU A 144      -0.714 -10.817   7.644  1.00  0.00           H  
ATOM   2252  HB2 GLU A 144      -1.311 -13.679   7.434  1.00  0.00           H  
ATOM   2253  HB3 GLU A 144       0.098 -13.183   6.467  1.00  0.00           H  
ATOM   2254  HG2 GLU A 144       0.953 -13.744   8.612  1.00  0.00           H  
ATOM   2255  HG3 GLU A 144       0.938 -11.968   8.540  1.00  0.00           H  
ATOM   2256  N   LEU A 145      -0.168 -10.189   5.354  1.00  0.00           N  
ATOM   2257  CA  LEU A 145       0.135  -9.715   3.996  1.00  0.00           C  
ATOM   2258  C   LEU A 145       0.865 -10.821   3.219  1.00  0.00           C  
ATOM   2259  O   LEU A 145       1.941 -11.254   3.616  1.00  0.00           O  
ATOM   2260  CB  LEU A 145       0.989  -8.458   4.057  1.00  0.00           C  
ATOM   2261  CG  LEU A 145       0.139  -7.223   4.307  1.00  0.00           C  
ATOM   2262  CD1 LEU A 145       0.872  -6.246   5.233  1.00  0.00           C  
ATOM   2263  CD2 LEU A 145      -0.289  -6.566   3.001  1.00  0.00           C  
ATOM   2264  H   LEU A 145       0.345  -9.762   6.092  1.00  0.00           H  
ATOM   2265  HA  LEU A 145      -0.800  -9.481   3.487  1.00  0.00           H  
ATOM   2266  HB2 LEU A 145       1.713  -8.560   4.865  1.00  0.00           H  
ATOM   2267  HB3 LEU A 145       1.516  -8.340   3.109  1.00  0.00           H  
ATOM   2268  HG  LEU A 145      -0.767  -7.545   4.819  1.00  0.00           H  
ATOM   2269 HD11 LEU A 145       0.239  -5.383   5.438  1.00  0.00           H  
ATOM   2270 HD12 LEU A 145       1.112  -6.748   6.171  1.00  0.00           H  
ATOM   2271 HD13 LEU A 145       1.792  -5.914   4.754  1.00  0.00           H  
ATOM   2272 HD21 LEU A 145      -0.924  -5.704   3.206  1.00  0.00           H  
ATOM   2273 HD22 LEU A 145       0.595  -6.239   2.454  1.00  0.00           H  
ATOM   2274 HD23 LEU A 145      -0.842  -7.286   2.398  1.00  0.00           H  
ATOM   2275  N   LYS A 146       0.133 -11.450   2.305  1.00  0.00           N  
ATOM   2276  CA  LYS A 146       0.722 -12.504   1.484  1.00  0.00           C  
ATOM   2277  C   LYS A 146       1.250 -11.892   0.187  1.00  0.00           C  
ATOM   2278  O   LYS A 146       0.588 -11.091  -0.473  1.00  0.00           O  
ATOM   2279  CB  LYS A 146      -0.300 -13.601   1.195  1.00  0.00           C  
ATOM   2280  CG  LYS A 146       0.314 -14.839   0.529  1.00  0.00           C  
ATOM   2281  CD  LYS A 146      -0.219 -16.104   1.196  1.00  0.00           C  
ATOM   2282  CE  LYS A 146       0.924 -16.989   1.717  1.00  0.00           C  
ATOM   2283  NZ  LYS A 146       1.361 -17.937   0.682  1.00  0.00           N  
ATOM   2284  H   LYS A 146      -0.821 -11.200   2.099  1.00  0.00           H  
ATOM   2285  HA  LYS A 146       1.557 -12.945   2.030  1.00  0.00           H  
ATOM   2286  HB2 LYS A 146      -0.757 -13.906   2.137  1.00  0.00           H  
ATOM   2287  HB3 LYS A 146      -1.066 -13.195   0.533  1.00  0.00           H  
ATOM   2288  HG2 LYS A 146       0.051 -14.850  -0.529  1.00  0.00           H  
ATOM   2289  HG3 LYS A 146       1.399 -14.806   0.633  1.00  0.00           H  
ATOM   2290  HD2 LYS A 146      -0.858 -15.822   2.033  1.00  0.00           H  
ATOM   2291  HD3 LYS A 146      -0.802 -16.669   0.469  1.00  0.00           H  
ATOM   2292  HE2 LYS A 146       1.765 -16.358   2.003  1.00  0.00           H  
ATOM   2293  HE3 LYS A 146       0.579 -17.544   2.589  1.00  0.00           H  
ATOM   2294  HZ1 LYS A 146       2.124 -18.476   1.039  1.00  0.00           H  
ATOM   2295  HZ2 LYS A 146       0.607 -18.557   0.465  1.00  0.00           H  
ATOM   2296  HZ3 LYS A 146       1.661 -17.457  -0.137  1.00  0.00           H  
ATOM   2297  N   LEU A 147       2.520 -12.205  -0.059  1.00  0.00           N  
ATOM   2298  CA  LEU A 147       3.216 -11.774  -1.269  1.00  0.00           C  
ATOM   2299  C   LEU A 147       2.567 -12.424  -2.493  1.00  0.00           C  
ATOM   2300  O   LEU A 147       2.672 -13.631  -2.692  1.00  0.00           O  
ATOM   2301  CB  LEU A 147       4.713 -12.120  -1.186  1.00  0.00           C  
ATOM   2302  CG  LEU A 147       5.480 -11.887  -2.496  1.00  0.00           C  
ATOM   2303  CD1 LEU A 147       5.525 -10.419  -2.926  1.00  0.00           C  
ATOM   2304  CD2 LEU A 147       6.890 -12.444  -2.351  1.00  0.00           C  
ATOM   2305  H   LEU A 147       3.018 -12.864   0.506  1.00  0.00           H  
ATOM   2306  HA  LEU A 147       3.119 -10.692  -1.358  1.00  0.00           H  
ATOM   2307  HB2 LEU A 147       5.165 -11.504  -0.409  1.00  0.00           H  
ATOM   2308  HB3 LEU A 147       4.807 -13.172  -0.916  1.00  0.00           H  
ATOM   2309  HG  LEU A 147       4.971 -12.444  -3.283  1.00  0.00           H  
ATOM   2310 HD11 LEU A 147       6.065 -10.314  -3.867  1.00  0.00           H  
ATOM   2311 HD12 LEU A 147       4.508 -10.050  -3.054  1.00  0.00           H  
ATOM   2312 HD13 LEU A 147       6.030  -9.833  -2.158  1.00  0.00           H  
ATOM   2313 HD21 LEU A 147       7.430 -12.325  -3.291  1.00  0.00           H  
ATOM   2314 HD22 LEU A 147       7.414 -11.904  -1.561  1.00  0.00           H  
ATOM   2315 HD23 LEU A 147       6.838 -13.502  -2.096  1.00  0.00           H  
ATOM   2316  N   CYS A 148       1.767 -11.608  -3.177  1.00  0.00           N  
ATOM   2317  CA  CYS A 148       1.084 -12.016  -4.421  1.00  0.00           C  
ATOM   2318  C   CYS A 148       2.129 -12.600  -5.382  1.00  0.00           C  
ATOM   2319  O   CYS A 148       3.347 -12.413  -5.234  1.00  0.00           O  
ATOM   2320  CB  CYS A 148       0.381 -10.828  -5.092  1.00  0.00           C  
ATOM   2321  SG  CYS A 148      -0.527  -9.750  -3.919  1.00  0.00           S  
ATOM   2322  H   CYS A 148       1.698 -10.632  -2.950  1.00  0.00           H  
ATOM   2323  HA  CYS A 148       0.342 -12.778  -4.182  1.00  0.00           H  
ATOM   2324  HB2 CYS A 148       1.130 -10.228  -5.607  1.00  0.00           H  
ATOM   2325  HB3 CYS A 148      -0.325 -11.213  -5.828  1.00  0.00           H  
ATOM   2326  N   SER A 149       1.621 -13.363  -6.315  1.00  0.00           N  
ATOM   2327  CA  SER A 149       2.479 -14.082  -7.275  1.00  0.00           C  
ATOM   2328  C   SER A 149       1.880 -13.952  -8.665  1.00  0.00           C  
ATOM   2329  O   SER A 149       0.663 -13.886  -8.844  1.00  0.00           O  
ATOM   2330  CB  SER A 149       2.599 -15.565  -6.907  1.00  0.00           C  
ATOM   2331  OG  SER A 149       2.919 -15.695  -5.525  1.00  0.00           O  
ATOM   2332  H   SER A 149       0.628 -13.466  -6.449  1.00  0.00           H  
ATOM   2333  HA  SER A 149       3.472 -13.633  -7.264  1.00  0.00           H  
ATOM   2334  HB2 SER A 149       1.652 -16.066  -7.109  1.00  0.00           H  
ATOM   2335  HB3 SER A 149       3.387 -16.023  -7.506  1.00  0.00           H  
ATOM   2336  HG  SER A 149       3.027 -16.655  -5.282  1.00  0.00           H  
ATOM   2337  N   HIS A 150       2.785 -13.894  -9.630  1.00  0.00           N  
ATOM   2338  CA  HIS A 150       2.411 -13.816 -11.047  1.00  0.00           C  
ATOM   2339  C   HIS A 150       2.739 -15.102 -11.830  1.00  0.00           C  
ATOM   2340  O   HIS A 150       3.603 -15.857 -11.336  1.00  0.00           O  
ATOM   2341  CB  HIS A 150       3.054 -12.590 -11.678  1.00  0.00           C  
ATOM   2342  CG  HIS A 150       4.581 -12.635 -11.548  1.00  0.00           C  
ATOM   2343  ND1 HIS A 150       5.415 -13.083 -12.463  1.00  0.00           N  
ATOM   2344  CD2 HIS A 150       5.294 -12.085 -10.579  1.00  0.00           C  
ATOM   2345  CE1 HIS A 150       6.652 -12.798 -12.080  1.00  0.00           C  
ATOM   2346  NE2 HIS A 150       6.580 -12.158 -10.913  1.00  0.00           N  
ATOM   2347  OXT HIS A 150       2.135 -15.293 -12.908  1.00  0.00           O  
ATOM   2348  H   HIS A 150       3.761 -13.878  -9.433  1.00  0.00           H  
ATOM   2349  HA  HIS A 150       1.331 -13.682 -11.088  1.00  0.00           H  
ATOM   2350  HB2 HIS A 150       2.786 -12.548 -12.734  1.00  0.00           H  
ATOM   2351  HB3 HIS A 150       2.679 -11.695 -11.183  1.00  0.00           H  
ATOM   2352  HD1 HIS A 150       5.152 -13.562 -13.302  1.00  0.00           H  
ATOM   2353  HD2 HIS A 150       4.901 -11.651  -9.673  1.00  0.00           H  
ATOM   2354  HE1 HIS A 150       7.556 -13.041 -12.618  1.00  0.00           H  
ATOM   2355  HE2 HIS A 150       7.341 -11.770 -10.402  1.00  0.00           H  
TER    2356      HIS A 150                                                      
ENDMDL                                                                          
