# Supplementary material for: Comparative Performance of High-Throughput Methods for Protein pKa Predictions
Source: J Chem Inf Model. 2023 Aug 8;63(16):5169–81. doi: 10.1021/acs.jcim.3c00165 (PMC10466379; doi:10.1021/acs.jcim.3c00165)
Supplement: Supplementary file 3 — ci3c00165_si_003.zip [file ci3c00165_si_003.zip › curated_pdbs/1pga_curated_12.pdb]

MODEL       11                                                                  
ATOM      1  N   MET A   1     -13.115  -1.614   4.716  1.00  1.26           N  
ATOM      2  CA  MET A   1     -12.335  -2.601   5.517  1.00  0.43           C  
ATOM      3  C   MET A   1     -10.934  -2.045   5.765  1.00  0.41           C  
ATOM      4  O   MET A   1     -10.593  -0.975   5.301  1.00  0.68           O  
ATOM      5  CB  MET A   1     -12.226  -3.915   4.739  1.00  1.24           C  
ATOM      6  CG  MET A   1     -13.626  -4.422   4.384  1.00  1.63           C  
ATOM      7  SD  MET A   1     -14.467  -4.999   5.879  1.00  2.41           S  
ATOM      8  CE  MET A   1     -13.802  -6.683   5.885  1.00  2.91           C  
ATOM      9  H1  MET A   1     -13.023  -1.838   3.706  1.00  1.78           H  
ATOM     10  H2  MET A   1     -12.749  -0.656   4.896  1.00  1.82           H  
ATOM     11  H3  MET A   1     -14.117  -1.659   4.989  1.00  1.80           H  
ATOM     12  HA  MET A   1     -12.830  -2.777   6.461  1.00  0.80           H  
ATOM     13  HB2 MET A   1     -11.660  -3.749   3.834  1.00  1.75           H  
ATOM     14  HB3 MET A   1     -11.722  -4.648   5.349  1.00  1.81           H  
ATOM     15  HG2 MET A   1     -14.196  -3.621   3.939  1.00  2.08           H  
ATOM     16  HG3 MET A   1     -13.544  -5.237   3.681  1.00  1.91           H  
ATOM     17  HE1 MET A   1     -14.488  -7.341   5.369  1.00  3.21           H  
ATOM     18  HE2 MET A   1     -13.682  -7.021   6.901  1.00  3.17           H  
ATOM     19  HE3 MET A   1     -12.842  -6.695   5.388  1.00  3.33           H  
ATOM     20  N   THR A   2     -10.111  -2.760   6.489  1.00  0.23           N  
ATOM     21  CA  THR A   2      -8.726  -2.274   6.764  1.00  0.19           C  
ATOM     22  C   THR A   2      -7.754  -2.884   5.749  1.00  0.15           C  
ATOM     23  O   THR A   2      -7.705  -4.083   5.566  1.00  0.20           O  
ATOM     24  CB  THR A   2      -8.317  -2.699   8.178  1.00  0.20           C  
ATOM     25  OG1 THR A   2      -9.216  -2.128   9.119  1.00  0.31           O  
ATOM     26  CG2 THR A   2      -6.894  -2.219   8.473  1.00  0.23           C  
ATOM     27  H   THR A   2     -10.400  -3.621   6.853  1.00  0.36           H  
ATOM     28  HA  THR A   2      -8.692  -1.196   6.691  1.00  0.20           H  
ATOM     29  HB  THR A   2      -8.352  -3.774   8.255  1.00  0.21           H  
ATOM     30  HG1 THR A   2      -9.033  -1.186   9.171  1.00  0.92           H  
ATOM     31 HG21 THR A   2      -6.654  -2.420   9.507  1.00  1.04           H  
ATOM     32 HG22 THR A   2      -6.827  -1.158   8.288  1.00  1.02           H  
ATOM     33 HG23 THR A   2      -6.197  -2.741   7.834  1.00  1.00           H  
ATOM     34  N   TYR A   3      -6.958  -2.061   5.113  1.00  0.10           N  
ATOM     35  CA  TYR A   3      -5.950  -2.570   4.125  1.00  0.08           C  
ATOM     36  C   TYR A   3      -4.558  -2.333   4.710  1.00  0.09           C  
ATOM     37  O   TYR A   3      -4.356  -1.405   5.467  1.00  0.18           O  
ATOM     38  CB  TYR A   3      -6.076  -1.808   2.802  1.00  0.08           C  
ATOM     39  CG  TYR A   3      -7.382  -2.155   2.124  1.00  0.09           C  
ATOM     40  CD1 TYR A   3      -7.490  -3.330   1.368  1.00  0.11           C  
ATOM     41  CD2 TYR A   3      -8.483  -1.298   2.246  1.00  0.12           C  
ATOM     42  CE1 TYR A   3      -8.699  -3.645   0.735  1.00  0.14           C  
ATOM     43  CE2 TYR A   3      -9.690  -1.614   1.611  1.00  0.15           C  
ATOM     44  CZ  TYR A   3      -9.799  -2.788   0.856  1.00  0.15           C  
ATOM     45  OH  TYR A   3     -10.988  -3.098   0.230  1.00  0.19           O  
ATOM     46  H   TYR A   3      -7.002  -1.103   5.312  1.00  0.11           H  
ATOM     47  HA  TYR A   3      -6.093  -3.629   3.950  1.00  0.11           H  
ATOM     48  HB2 TYR A   3      -6.043  -0.747   2.995  1.00  0.08           H  
ATOM     49  HB3 TYR A   3      -5.255  -2.079   2.154  1.00  0.09           H  
ATOM     50  HD1 TYR A   3      -6.644  -3.993   1.274  1.00  0.13           H  
ATOM     51  HD2 TYR A   3      -8.399  -0.392   2.828  1.00  0.13           H  
ATOM     52  HE1 TYR A   3      -8.785  -4.550   0.153  1.00  0.16           H  
ATOM     53  HE2 TYR A   3     -10.540  -0.954   1.705  1.00  0.19           H  
ATOM     54  HH  TYR A   3     -10.785  -3.607  -0.559  1.00  0.89           H  
ATOM     55  N   LYS A   4      -3.593  -3.160   4.379  1.00  0.10           N  
ATOM     56  CA  LYS A   4      -2.207  -2.985   4.925  1.00  0.10           C  
ATOM     57  C   LYS A   4      -1.243  -2.690   3.778  1.00  0.10           C  
ATOM     58  O   LYS A   4      -1.374  -3.222   2.693  1.00  0.11           O  
ATOM     59  CB  LYS A   4      -1.774  -4.270   5.633  1.00  0.12           C  
ATOM     60  CG  LYS A   4      -0.404  -4.056   6.289  1.00  0.23           C  
ATOM     61  CD  LYS A   4       0.052  -5.337   7.004  1.00  0.45           C  
ATOM     62  CE  LYS A   4      -0.625  -5.455   8.374  1.00  1.22           C  
ATOM     63  NZ  LYS A   4      -0.057  -6.624   9.104  1.00  1.98           N  
ATOM     64  H   LYS A   4      -3.774  -3.904   3.768  1.00  0.17           H  
ATOM     65  HA  LYS A   4      -2.181  -2.164   5.629  1.00  0.11           H  
ATOM     66  HB2 LYS A   4      -2.505  -4.523   6.387  1.00  0.13           H  
ATOM     67  HB3 LYS A   4      -1.707  -5.073   4.915  1.00  0.19           H  
ATOM     68  HG2 LYS A   4       0.320  -3.797   5.530  1.00  0.56           H  
ATOM     69  HG3 LYS A   4      -0.472  -3.250   7.005  1.00  0.55           H  
ATOM     70  HD2 LYS A   4      -0.208  -6.195   6.402  1.00  1.21           H  
ATOM     71  HD3 LYS A   4       1.123  -5.307   7.139  1.00  1.19           H  
ATOM     72  HE2 LYS A   4      -0.448  -4.556   8.944  1.00  1.73           H  
ATOM     73  HE3 LYS A   4      -1.686  -5.597   8.247  1.00  1.85           H  
ATOM     74  HZ1 LYS A   4      -0.397  -7.504   8.666  1.00  2.37           H  
ATOM     75  HZ2 LYS A   4      -0.358  -6.590  10.100  1.00  2.47           H  
ATOM     76  HZ3 LYS A   4       0.981  -6.593   9.052  1.00  2.43           H  
ATOM     77  N   LEU A   5      -0.273  -1.841   4.016  1.00  0.11           N  
ATOM     78  CA  LEU A   5       0.723  -1.485   2.955  1.00  0.11           C  
ATOM     79  C   LEU A   5       2.138  -1.785   3.450  1.00  0.11           C  
ATOM     80  O   LEU A   5       2.536  -1.356   4.515  1.00  0.12           O  
ATOM     81  CB  LEU A   5       0.592   0.013   2.637  1.00  0.11           C  
ATOM     82  CG  LEU A   5       1.747   0.491   1.740  1.00  0.13           C  
ATOM     83  CD1 LEU A   5       1.762  -0.309   0.434  1.00  0.13           C  
ATOM     84  CD2 LEU A   5       1.544   1.973   1.420  1.00  0.13           C  
ATOM     85  H   LEU A   5      -0.201  -1.434   4.904  1.00  0.14           H  
ATOM     86  HA  LEU A   5       0.529  -2.055   2.061  1.00  0.11           H  
ATOM     87  HB2 LEU A   5      -0.343   0.184   2.128  1.00  0.12           H  
ATOM     88  HB3 LEU A   5       0.603   0.574   3.560  1.00  0.13           H  
ATOM     89  HG  LEU A   5       2.690   0.367   2.251  1.00  0.15           H  
ATOM     90 HD11 LEU A   5       2.362   0.209  -0.300  1.00  0.97           H  
ATOM     91 HD12 LEU A   5       0.753  -0.414   0.065  1.00  1.00           H  
ATOM     92 HD13 LEU A   5       2.184  -1.286   0.615  1.00  0.97           H  
ATOM     93 HD21 LEU A   5       2.453   2.379   1.005  1.00  1.01           H  
ATOM     94 HD22 LEU A   5       1.293   2.507   2.323  1.00  0.99           H  
ATOM     95 HD23 LEU A   5       0.746   2.079   0.704  1.00  1.01           H  
ATOM     96  N   ILE A   6       2.912  -2.491   2.664  1.00  0.11           N  
ATOM     97  CA  ILE A   6       4.324  -2.799   3.050  1.00  0.13           C  
ATOM     98  C   ILE A   6       5.239  -1.969   2.152  1.00  0.10           C  
ATOM     99  O   ILE A   6       5.159  -2.038   0.941  1.00  0.10           O  
ATOM    100  CB  ILE A   6       4.607  -4.289   2.833  1.00  0.16           C  
ATOM    101  CG1 ILE A   6       3.680  -5.117   3.729  1.00  0.30           C  
ATOM    102  CG2 ILE A   6       6.067  -4.589   3.187  1.00  0.36           C  
ATOM    103  CD1 ILE A   6       3.777  -6.595   3.344  1.00  0.33           C  
ATOM    104  H   ILE A   6       2.575  -2.808   1.800  1.00  0.12           H  
ATOM    105  HA  ILE A   6       4.499  -2.539   4.086  1.00  0.14           H  
ATOM    106  HB  ILE A   6       4.430  -4.541   1.798  1.00  0.26           H  
ATOM    107 HG12 ILE A   6       3.973  -4.993   4.761  1.00  0.56           H  
ATOM    108 HG13 ILE A   6       2.661  -4.780   3.602  1.00  0.50           H  
ATOM    109 HG21 ILE A   6       6.320  -4.101   4.117  1.00  0.99           H  
ATOM    110 HG22 ILE A   6       6.710  -4.222   2.401  1.00  1.07           H  
ATOM    111 HG23 ILE A   6       6.202  -5.655   3.293  1.00  1.15           H  
ATOM    112 HD11 ILE A   6       3.455  -6.723   2.322  1.00  1.07           H  
ATOM    113 HD12 ILE A   6       3.144  -7.180   3.997  1.00  1.05           H  
ATOM    114 HD13 ILE A   6       4.800  -6.927   3.444  1.00  1.07           H  
ATOM    115  N   LEU A   7       6.098  -1.170   2.731  1.00  0.11           N  
ATOM    116  CA  LEU A   7       7.009  -0.314   1.911  1.00  0.12           C  
ATOM    117  C   LEU A   7       8.410  -0.918   1.885  1.00  0.11           C  
ATOM    118  O   LEU A   7       9.077  -0.992   2.898  1.00  0.14           O  
ATOM    119  CB  LEU A   7       7.091   1.072   2.549  1.00  0.16           C  
ATOM    120  CG  LEU A   7       5.703   1.728   2.547  1.00  0.17           C  
ATOM    121  CD1 LEU A   7       5.741   2.998   3.405  1.00  0.25           C  
ATOM    122  CD2 LEU A   7       5.275   2.083   1.102  1.00  0.25           C  
ATOM    123  H   LEU A   7       6.138  -1.124   3.708  1.00  0.13           H  
ATOM    124  HA  LEU A   7       6.635  -0.223   0.901  1.00  0.11           H  
ATOM    125  HB2 LEU A   7       7.441   0.971   3.566  1.00  0.20           H  
ATOM    126  HB3 LEU A   7       7.783   1.686   1.993  1.00  0.20           H  
ATOM    127  HG  LEU A   7       4.987   1.038   2.970  1.00  0.18           H  
ATOM    128 HD11 LEU A   7       4.732   3.329   3.594  1.00  1.05           H  
ATOM    129 HD12 LEU A   7       6.282   3.772   2.881  1.00  1.04           H  
ATOM    130 HD13 LEU A   7       6.231   2.787   4.344  1.00  1.02           H  
ATOM    131 HD21 LEU A   7       6.143   2.232   0.477  1.00  1.06           H  
ATOM    132 HD22 LEU A   7       4.684   2.989   1.105  1.00  1.01           H  
ATOM    133 HD23 LEU A   7       4.680   1.275   0.701  1.00  1.05           H  
ATOM    134  N   ASN A   8       8.874  -1.323   0.731  1.00  0.10           N  
ATOM    135  CA  ASN A   8      10.250  -1.893   0.612  1.00  0.11           C  
ATOM    136  C   ASN A   8      11.056  -0.971  -0.298  1.00  0.12           C  
ATOM    137  O   ASN A   8      11.391  -1.317  -1.414  1.00  0.14           O  
ATOM    138  CB  ASN A   8      10.172  -3.289  -0.008  1.00  0.12           C  
ATOM    139  CG  ASN A   8       9.319  -4.193   0.883  1.00  0.15           C  
ATOM    140  OD1 ASN A   8       9.533  -4.266   2.078  1.00  0.18           O  
ATOM    141  ND2 ASN A   8       8.352  -4.890   0.351  1.00  0.17           N  
ATOM    142  H   ASN A   8       8.330  -1.231  -0.079  1.00  0.10           H  
ATOM    143  HA  ASN A   8      10.725  -1.950   1.582  1.00  0.12           H  
ATOM    144  HB2 ASN A   8       9.725  -3.223  -0.990  1.00  0.12           H  
ATOM    145  HB3 ASN A   8      11.165  -3.703  -0.091  1.00  0.14           H  
ATOM    146 HD21 ASN A   8       8.179  -4.830  -0.612  1.00  0.16           H  
ATOM    147 HD22 ASN A   8       7.800  -5.471   0.914  1.00  0.19           H  
ATOM    148  N   GLY A   9      11.384   0.198   0.177  1.00  0.14           N  
ATOM    149  CA  GLY A   9      12.183   1.142  -0.646  1.00  0.18           C  
ATOM    150  C   GLY A   9      13.652   0.740  -0.581  1.00  0.20           C  
ATOM    151  O   GLY A   9      14.043  -0.083   0.223  1.00  0.24           O  
ATOM    152  H   GLY A   9      11.134   0.443   1.093  1.00  0.14           H  
ATOM    153  HA2 GLY A   9      11.841   1.108  -1.671  1.00  0.20           H  
ATOM    154  HA3 GLY A   9      12.070   2.145  -0.260  1.00  0.21           H  
ATOM    155  N   LYS A  10      14.478   1.329  -1.394  1.00  0.24           N  
ATOM    156  CA  LYS A  10      15.923   0.990  -1.339  1.00  0.30           C  
ATOM    157  C   LYS A  10      16.450   1.429   0.028  1.00  0.34           C  
ATOM    158  O   LYS A  10      17.279   0.776   0.631  1.00  0.52           O  
ATOM    159  CB  LYS A  10      16.667   1.723  -2.457  1.00  0.38           C  
ATOM    160  CG  LYS A  10      16.219   1.156  -3.807  1.00  1.13           C  
ATOM    161  CD  LYS A  10      16.952   1.876  -4.941  1.00  1.51           C  
ATOM    162  CE  LYS A  10      16.484   1.311  -6.284  1.00  2.19           C  
ATOM    163  NZ  LYS A  10      15.020   1.545  -6.432  1.00  2.71           N  
ATOM    164  H   LYS A  10      14.157   2.009  -2.023  1.00  0.26           H  
ATOM    165  HA  LYS A  10      16.050  -0.077  -1.451  1.00  0.39           H  
ATOM    166  HB2 LYS A  10      16.436   2.778  -2.412  1.00  0.95           H  
ATOM    167  HB3 LYS A  10      17.730   1.579  -2.340  1.00  0.96           H  
ATOM    168  HG2 LYS A  10      16.447   0.101  -3.845  1.00  1.83           H  
ATOM    169  HG3 LYS A  10      15.156   1.299  -3.922  1.00  1.80           H  
ATOM    170  HD2 LYS A  10      16.736   2.934  -4.897  1.00  1.87           H  
ATOM    171  HD3 LYS A  10      18.015   1.720  -4.838  1.00  1.88           H  
ATOM    172  HE2 LYS A  10      17.011   1.804  -7.086  1.00  2.69           H  
ATOM    173  HE3 LYS A  10      16.685   0.250  -6.318  1.00  2.69           H  
ATOM    174  HZ1 LYS A  10      14.638   1.926  -5.542  1.00  3.13           H  
ATOM    175  HZ2 LYS A  10      14.546   0.646  -6.657  1.00  3.00           H  
ATOM    176  HZ3 LYS A  10      14.853   2.227  -7.197  1.00  3.06           H  
ATOM    177  N   THR A  11      15.955   2.542   0.516  1.00  0.41           N  
ATOM    178  CA  THR A  11      16.394   3.062   1.852  1.00  0.53           C  
ATOM    179  C   THR A  11      15.179   3.230   2.771  1.00  0.44           C  
ATOM    180  O   THR A  11      15.318   3.378   3.969  1.00  0.49           O  
ATOM    181  CB  THR A  11      17.076   4.420   1.667  1.00  0.71           C  
ATOM    182  OG1 THR A  11      16.127   5.364   1.194  1.00  0.78           O  
ATOM    183  CG2 THR A  11      18.214   4.287   0.656  1.00  0.92           C  
ATOM    184  H   THR A  11      15.286   3.039  -0.002  1.00  0.51           H  
ATOM    185  HA  THR A  11      17.091   2.373   2.310  1.00  0.63           H  
ATOM    186  HB  THR A  11      17.477   4.754   2.612  1.00  0.85           H  
ATOM    187  HG1 THR A  11      15.285   4.913   1.089  1.00  1.11           H  
ATOM    188 HG21 THR A  11      18.961   3.608   1.042  1.00  1.36           H  
ATOM    189 HG22 THR A  11      18.661   5.255   0.488  1.00  1.43           H  
ATOM    190 HG23 THR A  11      17.825   3.903  -0.276  1.00  1.38           H  
ATOM    191  N   LEU A  12      13.985   3.216   2.226  1.00  0.33           N  
ATOM    192  CA  LEU A  12      12.760   3.383   3.075  1.00  0.30           C  
ATOM    193  C   LEU A  12      12.141   2.017   3.373  1.00  0.30           C  
ATOM    194  O   LEU A  12      11.777   1.286   2.472  1.00  0.60           O  
ATOM    195  CB  LEU A  12      11.735   4.242   2.327  1.00  0.35           C  
ATOM    196  CG  LEU A  12      10.574   4.624   3.269  1.00  0.46           C  
ATOM    197  CD1 LEU A  12      10.995   5.758   4.218  1.00  0.53           C  
ATOM    198  CD2 LEU A  12       9.371   5.078   2.434  1.00  0.55           C  
ATOM    199  H   LEU A  12      13.891   3.098   1.257  1.00  0.30           H  
ATOM    200  HA  LEU A  12      13.023   3.866   4.004  1.00  0.33           H  
ATOM    201  HB2 LEU A  12      12.215   5.135   1.956  1.00  0.38           H  
ATOM    202  HB3 LEU A  12      11.344   3.677   1.493  1.00  0.37           H  
ATOM    203  HG  LEU A  12      10.292   3.761   3.855  1.00  0.58           H  
ATOM    204 HD11 LEU A  12      11.559   6.501   3.674  1.00  1.18           H  
ATOM    205 HD12 LEU A  12      11.601   5.359   5.016  1.00  1.23           H  
ATOM    206 HD13 LEU A  12      10.113   6.219   4.640  1.00  1.00           H  
ATOM    207 HD21 LEU A  12       9.704   5.746   1.654  1.00  1.14           H  
ATOM    208 HD22 LEU A  12       8.663   5.590   3.069  1.00  1.12           H  
ATOM    209 HD23 LEU A  12       8.897   4.215   1.991  1.00  1.17           H  
ATOM    210  N   LYS A  13      12.000   1.671   4.630  1.00  0.20           N  
ATOM    211  CA  LYS A  13      11.383   0.359   4.996  1.00  0.18           C  
ATOM    212  C   LYS A  13      10.390   0.555   6.141  1.00  0.21           C  
ATOM    213  O   LYS A  13      10.709   1.109   7.174  1.00  0.29           O  
ATOM    214  CB  LYS A  13      12.470  -0.619   5.431  1.00  0.20           C  
ATOM    215  CG  LYS A  13      13.307  -1.016   4.217  1.00  0.28           C  
ATOM    216  CD  LYS A  13      14.396  -1.995   4.653  1.00  0.81           C  
ATOM    217  CE  LYS A  13      15.236  -2.394   3.441  1.00  1.32           C  
ATOM    218  NZ  LYS A  13      16.337  -3.296   3.878  1.00  2.02           N  
ATOM    219  H   LYS A  13      12.291   2.282   5.337  1.00  0.41           H  
ATOM    220  HA  LYS A  13      10.856  -0.053   4.145  1.00  0.17           H  
ATOM    221  HB2 LYS A  13      13.103  -0.149   6.170  1.00  0.25           H  
ATOM    222  HB3 LYS A  13      12.013  -1.501   5.855  1.00  0.25           H  
ATOM    223  HG2 LYS A  13      12.672  -1.488   3.481  1.00  0.75           H  
ATOM    224  HG3 LYS A  13      13.764  -0.137   3.790  1.00  0.62           H  
ATOM    225  HD2 LYS A  13      15.028  -1.524   5.391  1.00  1.39           H  
ATOM    226  HD3 LYS A  13      13.939  -2.876   5.078  1.00  1.61           H  
ATOM    227  HE2 LYS A  13      14.611  -2.908   2.724  1.00  1.85           H  
ATOM    228  HE3 LYS A  13      15.654  -1.509   2.985  1.00  1.82           H  
ATOM    229  HZ1 LYS A  13      16.127  -3.664   4.828  1.00  2.49           H  
ATOM    230  HZ2 LYS A  13      17.232  -2.765   3.901  1.00  2.39           H  
ATOM    231  HZ3 LYS A  13      16.421  -4.090   3.212  1.00  2.46           H  
ATOM    232  N   GLY A  14       9.190   0.100   5.954  1.00  0.19           N  
ATOM    233  CA  GLY A  14       8.174   0.256   7.030  1.00  0.24           C  
ATOM    234  C   GLY A  14       6.835  -0.311   6.574  1.00  0.20           C  
ATOM    235  O   GLY A  14       6.701  -0.835   5.487  1.00  0.19           O  
ATOM    236  H   GLY A  14       8.964  -0.340   5.104  1.00  0.20           H  
ATOM    237  HA2 GLY A  14       8.505  -0.272   7.913  1.00  0.30           H  
ATOM    238  HA3 GLY A  14       8.055   1.303   7.263  1.00  0.29           H  
ATOM    239  N   GLU A  15       5.835  -0.194   7.402  1.00  0.19           N  
ATOM    240  CA  GLU A  15       4.488  -0.706   7.034  1.00  0.18           C  
ATOM    241  C   GLU A  15       3.426   0.151   7.721  1.00  0.18           C  
ATOM    242  O   GLU A  15       3.680   0.796   8.719  1.00  0.24           O  
ATOM    243  CB  GLU A  15       4.352  -2.166   7.472  1.00  0.23           C  
ATOM    244  CG  GLU A  15       4.544  -2.275   8.985  1.00  0.43           C  
ATOM    245  CD  GLU A  15       4.656  -3.750   9.378  1.00  0.86           C  
ATOM    246  OE1 GLU A  15       5.572  -4.401   8.903  1.00  1.51           O  
ATOM    247  OE2 GLU A  15       3.823  -4.203  10.145  1.00  1.68           O  
ATOM    248  H   GLU A  15       5.974   0.244   8.269  1.00  0.21           H  
ATOM    249  HA  GLU A  15       4.356  -0.638   5.961  1.00  0.17           H  
ATOM    250  HB2 GLU A  15       3.369  -2.530   7.208  1.00  0.34           H  
ATOM    251  HB3 GLU A  15       5.101  -2.762   6.973  1.00  0.36           H  
ATOM    252  HG2 GLU A  15       5.447  -1.756   9.271  1.00  1.00           H  
ATOM    253  HG3 GLU A  15       3.698  -1.833   9.489  1.00  0.99           H  
ATOM    254  N   THR A  16       2.240   0.166   7.186  1.00  0.16           N  
ATOM    255  CA  THR A  16       1.157   0.986   7.797  1.00  0.17           C  
ATOM    256  C   THR A  16      -0.202   0.422   7.389  1.00  0.16           C  
ATOM    257  O   THR A  16      -0.294  -0.477   6.576  1.00  0.25           O  
ATOM    258  CB  THR A  16       1.284   2.438   7.327  1.00  0.18           C  
ATOM    259  OG1 THR A  16       0.251   3.216   7.913  1.00  0.34           O  
ATOM    260  CG2 THR A  16       1.175   2.501   5.803  1.00  0.30           C  
ATOM    261  H   THR A  16       2.072  -0.366   6.381  1.00  0.17           H  
ATOM    262  HA  THR A  16       1.244   0.951   8.873  1.00  0.18           H  
ATOM    263  HB  THR A  16       2.243   2.830   7.629  1.00  0.23           H  
ATOM    264  HG1 THR A  16      -0.478   3.260   7.290  1.00  1.02           H  
ATOM    265 HG21 THR A  16       1.917   1.853   5.361  1.00  1.02           H  
ATOM    266 HG22 THR A  16       1.341   3.517   5.472  1.00  1.07           H  
ATOM    267 HG23 THR A  16       0.190   2.181   5.499  1.00  1.09           H  
ATOM    268  N   THR A  17      -1.262   0.944   7.950  1.00  0.15           N  
ATOM    269  CA  THR A  17      -2.631   0.449   7.611  1.00  0.14           C  
ATOM    270  C   THR A  17      -3.571   1.643   7.446  1.00  0.15           C  
ATOM    271  O   THR A  17      -3.298   2.733   7.911  1.00  0.21           O  
ATOM    272  CB  THR A  17      -3.146  -0.449   8.740  1.00  0.16           C  
ATOM    273  OG1 THR A  17      -3.042   0.243   9.976  1.00  0.19           O  
ATOM    274  CG2 THR A  17      -2.319  -1.734   8.798  1.00  0.20           C  
ATOM    275  H   THR A  17      -1.155   1.669   8.598  1.00  0.23           H  
ATOM    276  HA  THR A  17      -2.605  -0.114   6.687  1.00  0.13           H  
ATOM    277  HB  THR A  17      -4.179  -0.699   8.555  1.00  0.15           H  
ATOM    278  HG1 THR A  17      -2.254   0.791   9.944  1.00  0.88           H  
ATOM    279 HG21 THR A  17      -2.539  -2.342   7.934  1.00  0.99           H  
ATOM    280 HG22 THR A  17      -2.567  -2.280   9.696  1.00  1.07           H  
ATOM    281 HG23 THR A  17      -1.268  -1.486   8.806  1.00  1.01           H  
ATOM    282  N   THR A  18      -4.675   1.444   6.785  1.00  0.13           N  
ATOM    283  CA  THR A  18      -5.639   2.564   6.585  1.00  0.16           C  
ATOM    284  C   THR A  18      -7.041   1.980   6.396  1.00  0.14           C  
ATOM    285  O   THR A  18      -7.196   0.822   6.063  1.00  0.12           O  
ATOM    286  CB  THR A  18      -5.230   3.378   5.346  1.00  0.19           C  
ATOM    287  OG1 THR A  18      -5.938   4.609   5.339  1.00  0.23           O  
ATOM    288  CG2 THR A  18      -5.550   2.599   4.063  1.00  0.18           C  
ATOM    289  H   THR A  18      -4.873   0.555   6.418  1.00  0.12           H  
ATOM    290  HA  THR A  18      -5.635   3.206   7.455  1.00  0.20           H  
ATOM    291  HB  THR A  18      -4.169   3.576   5.385  1.00  0.21           H  
ATOM    292  HG1 THR A  18      -5.634   5.129   6.085  1.00  0.89           H  
ATOM    293 HG21 THR A  18      -5.339   1.550   4.213  1.00  0.99           H  
ATOM    294 HG22 THR A  18      -4.945   2.977   3.253  1.00  0.99           H  
ATOM    295 HG23 THR A  18      -6.595   2.725   3.819  1.00  0.97           H  
ATOM    296  N   GLU A  19      -8.064   2.769   6.607  1.00  0.17           N  
ATOM    297  CA  GLU A  19      -9.463   2.266   6.446  1.00  0.19           C  
ATOM    298  C   GLU A  19     -10.027   2.771   5.120  1.00  0.20           C  
ATOM    299  O   GLU A  19      -9.929   3.938   4.799  1.00  0.28           O  
ATOM    300  CB  GLU A  19     -10.325   2.796   7.599  1.00  0.27           C  
ATOM    301  CG  GLU A  19     -11.698   2.107   7.596  1.00  1.13           C  
ATOM    302  CD  GLU A  19     -12.598   2.726   6.522  1.00  1.66           C  
ATOM    303  OE1 GLU A  19     -12.320   3.837   6.101  1.00  2.22           O  
ATOM    304  OE2 GLU A  19     -13.557   2.075   6.138  1.00  2.16           O  
ATOM    305  H   GLU A  19      -7.915   3.700   6.873  1.00  0.20           H  
ATOM    306  HA  GLU A  19      -9.472   1.184   6.455  1.00  0.19           H  
ATOM    307  HB2 GLU A  19      -9.826   2.594   8.536  1.00  0.97           H  
ATOM    308  HB3 GLU A  19     -10.455   3.862   7.488  1.00  0.81           H  
ATOM    309  HG2 GLU A  19     -11.575   1.052   7.397  1.00  1.66           H  
ATOM    310  HG3 GLU A  19     -12.160   2.234   8.563  1.00  1.69           H  
ATOM    311  N   ALA A  20     -10.619   1.904   4.343  1.00  0.20           N  
ATOM    312  CA  ALA A  20     -11.190   2.343   3.037  1.00  0.24           C  
ATOM    313  C   ALA A  20     -12.393   1.457   2.692  1.00  0.28           C  
ATOM    314  O   ALA A  20     -12.432   0.285   3.008  1.00  0.39           O  
ATOM    315  CB  ALA A  20     -10.101   2.241   1.946  1.00  0.25           C  
ATOM    316  H   ALA A  20     -10.689   0.965   4.616  1.00  0.21           H  
ATOM    317  HA  ALA A  20     -11.524   3.370   3.119  1.00  0.28           H  
ATOM    318  HB1 ALA A  20      -9.128   2.223   2.415  1.00  1.01           H  
ATOM    319  HB2 ALA A  20     -10.161   3.097   1.290  1.00  1.03           H  
ATOM    320  HB3 ALA A  20     -10.232   1.337   1.366  1.00  1.07           H  
ATOM    321  N   VAL A  21     -13.381   2.025   2.059  1.00  0.27           N  
ATOM    322  CA  VAL A  21     -14.598   1.239   1.704  1.00  0.33           C  
ATOM    323  C   VAL A  21     -14.237   0.105   0.744  1.00  0.29           C  
ATOM    324  O   VAL A  21     -14.912  -0.904   0.690  1.00  0.38           O  
ATOM    325  CB  VAL A  21     -15.625   2.159   1.040  1.00  0.39           C  
ATOM    326  CG1 VAL A  21     -16.197   3.133   2.073  1.00  0.48           C  
ATOM    327  CG2 VAL A  21     -14.945   2.950  -0.078  1.00  0.55           C  
ATOM    328  H   VAL A  21     -13.329   2.977   1.835  1.00  0.30           H  
ATOM    329  HA  VAL A  21     -15.023   0.818   2.603  1.00  0.37           H  
ATOM    330  HB  VAL A  21     -16.425   1.563   0.625  1.00  0.47           H  
ATOM    331 HG11 VAL A  21     -15.458   3.885   2.307  1.00  1.07           H  
ATOM    332 HG12 VAL A  21     -16.462   2.597   2.972  1.00  1.08           H  
ATOM    333 HG13 VAL A  21     -17.077   3.610   1.668  1.00  1.14           H  
ATOM    334 HG21 VAL A  21     -14.442   2.270  -0.749  1.00  1.10           H  
ATOM    335 HG22 VAL A  21     -14.225   3.629   0.352  1.00  1.15           H  
ATOM    336 HG23 VAL A  21     -15.687   3.512  -0.624  1.00  1.14           H  
ATOM    337  N   ASP A  22     -13.195   0.256  -0.027  1.00  0.23           N  
ATOM    338  CA  ASP A  22     -12.837  -0.830  -0.985  1.00  0.24           C  
ATOM    339  C   ASP A  22     -11.362  -0.735  -1.372  1.00  0.20           C  
ATOM    340  O   ASP A  22     -10.664   0.188  -0.999  1.00  0.26           O  
ATOM    341  CB  ASP A  22     -13.698  -0.693  -2.243  1.00  0.27           C  
ATOM    342  CG  ASP A  22     -13.472   0.684  -2.879  1.00  0.40           C  
ATOM    343  OD1 ASP A  22     -12.339   1.138  -2.884  1.00  0.98           O  
ATOM    344  OD2 ASP A  22     -14.437   1.259  -3.353  1.00  1.16           O  
ATOM    345  H   ASP A  22     -12.660   1.077   0.005  1.00  0.27           H  
ATOM    346  HA  ASP A  22     -13.023  -1.792  -0.530  1.00  0.28           H  
ATOM    347  HB2 ASP A  22     -13.427  -1.464  -2.950  1.00  0.41           H  
ATOM    348  HB3 ASP A  22     -14.739  -0.798  -1.979  1.00  0.36           H  
ATOM    349  N   ALA A  23     -10.887  -1.688  -2.123  1.00  0.19           N  
ATOM    350  CA  ALA A  23      -9.464  -1.672  -2.549  1.00  0.18           C  
ATOM    351  C   ALA A  23      -9.241  -0.508  -3.513  1.00  0.19           C  
ATOM    352  O   ALA A  23      -8.209   0.134  -3.497  1.00  0.26           O  
ATOM    353  CB  ALA A  23      -9.130  -2.989  -3.253  1.00  0.23           C  
ATOM    354  H   ALA A  23     -11.473  -2.419  -2.412  1.00  0.27           H  
ATOM    355  HA  ALA A  23      -8.828  -1.553  -1.684  1.00  0.17           H  
ATOM    356  HB1 ALA A  23      -9.918  -3.233  -3.950  1.00  1.01           H  
ATOM    357  HB2 ALA A  23      -9.040  -3.777  -2.521  1.00  1.05           H  
ATOM    358  HB3 ALA A  23      -8.198  -2.887  -3.788  1.00  1.05           H  
ATOM    359  N   ALA A  24     -10.198  -0.232  -4.360  1.00  0.22           N  
ATOM    360  CA  ALA A  24     -10.042   0.884  -5.333  1.00  0.24           C  
ATOM    361  C   ALA A  24      -9.660   2.165  -4.595  1.00  0.22           C  
ATOM    362  O   ALA A  24      -8.849   2.936  -5.067  1.00  0.27           O  
ATOM    363  CB  ALA A  24     -11.362   1.099  -6.075  1.00  0.29           C  
ATOM    364  H   ALA A  24     -11.021  -0.761  -4.362  1.00  0.30           H  
ATOM    365  HA  ALA A  24      -9.265   0.635  -6.042  1.00  0.26           H  
ATOM    366  HB1 ALA A  24     -12.068   1.591  -5.420  1.00  1.09           H  
ATOM    367  HB2 ALA A  24     -11.763   0.143  -6.382  1.00  1.03           H  
ATOM    368  HB3 ALA A  24     -11.191   1.713  -6.945  1.00  1.01           H  
ATOM    369  N   THR A  25     -10.209   2.403  -3.426  1.00  0.20           N  
ATOM    370  CA  THR A  25      -9.855   3.621  -2.651  1.00  0.21           C  
ATOM    371  C   THR A  25      -8.456   3.468  -2.070  1.00  0.17           C  
ATOM    372  O   THR A  25      -7.704   4.416  -1.970  1.00  0.23           O  
ATOM    373  CB  THR A  25     -10.867   3.829  -1.525  1.00  0.25           C  
ATOM    374  OG1 THR A  25     -11.045   2.608  -0.822  1.00  0.44           O  
ATOM    375  CG2 THR A  25     -12.200   4.286  -2.117  1.00  0.36           C  
ATOM    376  H   THR A  25     -10.840   1.765  -3.054  1.00  0.23           H  
ATOM    377  HA  THR A  25      -9.873   4.478  -3.309  1.00  0.23           H  
ATOM    378  HB  THR A  25     -10.500   4.586  -0.850  1.00  0.41           H  
ATOM    379  HG1 THR A  25     -10.249   2.084  -0.932  1.00  1.01           H  
ATOM    380 HG21 THR A  25     -12.041   5.155  -2.737  1.00  1.12           H  
ATOM    381 HG22 THR A  25     -12.880   4.536  -1.317  1.00  1.10           H  
ATOM    382 HG23 THR A  25     -12.622   3.491  -2.713  1.00  1.00           H  
ATOM    383  N   ALA A  26      -8.100   2.271  -1.689  1.00  0.12           N  
ATOM    384  CA  ALA A  26      -6.752   2.041  -1.119  1.00  0.12           C  
ATOM    385  C   ALA A  26      -5.709   2.407  -2.173  1.00  0.13           C  
ATOM    386  O   ALA A  26      -4.690   3.000  -1.877  1.00  0.18           O  
ATOM    387  CB  ALA A  26      -6.634   0.567  -0.733  1.00  0.12           C  
ATOM    388  H   ALA A  26      -8.707   1.509  -1.797  1.00  0.13           H  
ATOM    389  HA  ALA A  26      -6.615   2.661  -0.242  1.00  0.13           H  
ATOM    390  HB1 ALA A  26      -5.738   0.412  -0.163  1.00  1.00           H  
ATOM    391  HB2 ALA A  26      -6.603  -0.038  -1.627  1.00  1.02           H  
ATOM    392  HB3 ALA A  26      -7.493   0.286  -0.137  1.00  1.00           H  
ATOM    393  N   GLU A  27      -5.955   2.056  -3.396  1.00  0.13           N  
ATOM    394  CA  GLU A  27      -4.955   2.396  -4.443  1.00  0.17           C  
ATOM    395  C   GLU A  27      -4.762   3.912  -4.483  1.00  0.18           C  
ATOM    396  O   GLU A  27      -3.652   4.404  -4.500  1.00  0.27           O  
ATOM    397  CB  GLU A  27      -5.445   1.921  -5.814  1.00  0.21           C  
ATOM    398  CG  GLU A  27      -5.413   0.393  -5.882  1.00  0.30           C  
ATOM    399  CD  GLU A  27      -5.904  -0.064  -7.258  1.00  0.31           C  
ATOM    400  OE1 GLU A  27      -7.106  -0.099  -7.456  1.00  1.06           O  
ATOM    401  OE2 GLU A  27      -5.066  -0.369  -8.090  1.00  1.03           O  
ATOM    402  H   GLU A  27      -6.771   1.540  -3.635  1.00  0.13           H  
ATOM    403  HA  GLU A  27      -4.014   1.919  -4.211  1.00  0.18           H  
ATOM    404  HB2 GLU A  27      -6.455   2.267  -5.974  1.00  0.20           H  
ATOM    405  HB3 GLU A  27      -4.802   2.324  -6.584  1.00  0.30           H  
ATOM    406  HG2 GLU A  27      -4.403   0.045  -5.722  1.00  0.42           H  
ATOM    407  HG3 GLU A  27      -6.060  -0.014  -5.119  1.00  0.36           H  
ATOM    408  N   LYS A  28      -5.833   4.657  -4.511  1.00  0.17           N  
ATOM    409  CA  LYS A  28      -5.717   6.142  -4.566  1.00  0.21           C  
ATOM    410  C   LYS A  28      -5.092   6.693  -3.278  1.00  0.19           C  
ATOM    411  O   LYS A  28      -4.246   7.565  -3.317  1.00  0.23           O  
ATOM    412  CB  LYS A  28      -7.112   6.746  -4.741  1.00  0.28           C  
ATOM    413  CG  LYS A  28      -7.632   6.432  -6.148  1.00  1.25           C  
ATOM    414  CD  LYS A  28      -8.950   7.179  -6.407  1.00  1.32           C  
ATOM    415  CE  LYS A  28     -10.122   6.442  -5.749  1.00  1.98           C  
ATOM    416  NZ  LYS A  28     -10.190   5.045  -6.264  1.00  2.67           N  
ATOM    417  H   LYS A  28      -6.719   4.239  -4.507  1.00  0.21           H  
ATOM    418  HA  LYS A  28      -5.102   6.421  -5.408  1.00  0.22           H  
ATOM    419  HB2 LYS A  28      -7.777   6.321  -4.004  1.00  1.06           H  
ATOM    420  HB3 LYS A  28      -7.059   7.816  -4.605  1.00  1.10           H  
ATOM    421  HG2 LYS A  28      -6.897   6.742  -6.877  1.00  1.96           H  
ATOM    422  HG3 LYS A  28      -7.799   5.369  -6.238  1.00  1.95           H  
ATOM    423  HD2 LYS A  28      -8.884   8.178  -6.002  1.00  1.47           H  
ATOM    424  HD3 LYS A  28      -9.122   7.237  -7.471  1.00  1.61           H  
ATOM    425  HE2 LYS A  28      -9.985   6.425  -4.679  1.00  2.40           H  
ATOM    426  HE3 LYS A  28     -11.043   6.956  -5.984  1.00  2.44           H  
ATOM    427  HZ1 LYS A  28      -9.388   4.868  -6.901  1.00  3.00           H  
ATOM    428  HZ2 LYS A  28     -11.082   4.912  -6.784  1.00  3.03           H  
ATOM    429  HZ3 LYS A  28     -10.150   4.379  -5.467  1.00  3.05           H  
ATOM    430  N   VAL A  29      -5.519   6.222  -2.137  1.00  0.18           N  
ATOM    431  CA  VAL A  29      -4.964   6.756  -0.858  1.00  0.18           C  
ATOM    432  C   VAL A  29      -3.496   6.343  -0.697  1.00  0.15           C  
ATOM    433  O   VAL A  29      -2.635   7.164  -0.453  1.00  0.18           O  
ATOM    434  CB  VAL A  29      -5.785   6.203   0.312  1.00  0.18           C  
ATOM    435  CG1 VAL A  29      -5.108   6.553   1.640  1.00  0.20           C  
ATOM    436  CG2 VAL A  29      -7.189   6.813   0.282  1.00  0.23           C  
ATOM    437  H   VAL A  29      -6.222   5.539  -2.119  1.00  0.21           H  
ATOM    438  HA  VAL A  29      -5.032   7.834  -0.862  1.00  0.20           H  
ATOM    439  HB  VAL A  29      -5.858   5.128   0.222  1.00  0.19           H  
ATOM    440 HG11 VAL A  29      -4.813   7.591   1.631  1.00  1.05           H  
ATOM    441 HG12 VAL A  29      -4.236   5.930   1.774  1.00  1.02           H  
ATOM    442 HG13 VAL A  29      -5.799   6.382   2.452  1.00  1.02           H  
ATOM    443 HG21 VAL A  29      -7.123   7.876   0.459  1.00  1.04           H  
ATOM    444 HG22 VAL A  29      -7.796   6.356   1.051  1.00  1.02           H  
ATOM    445 HG23 VAL A  29      -7.637   6.635  -0.684  1.00  1.01           H  
ATOM    446  N   PHE A  30      -3.209   5.077  -0.809  1.00  0.10           N  
ATOM    447  CA  PHE A  30      -1.798   4.624  -0.638  1.00  0.09           C  
ATOM    448  C   PHE A  30      -0.903   5.275  -1.696  1.00  0.10           C  
ATOM    449  O   PHE A  30       0.237   5.604  -1.432  1.00  0.15           O  
ATOM    450  CB  PHE A  30      -1.699   3.094  -0.766  1.00  0.10           C  
ATOM    451  CG  PHE A  30      -2.137   2.405   0.521  1.00  0.09           C  
ATOM    452  CD1 PHE A  30      -1.541   2.725   1.758  1.00  0.09           C  
ATOM    453  CD2 PHE A  30      -3.136   1.423   0.473  1.00  0.10           C  
ATOM    454  CE1 PHE A  30      -1.948   2.069   2.924  1.00  0.10           C  
ATOM    455  CE2 PHE A  30      -3.539   0.768   1.644  1.00  0.10           C  
ATOM    456  CZ  PHE A  30      -2.945   1.091   2.867  1.00  0.10           C  
ATOM    457  H   PHE A  30      -3.924   4.431  -0.987  1.00  0.11           H  
ATOM    458  HA  PHE A  30      -1.457   4.930   0.333  1.00  0.10           H  
ATOM    459  HB2 PHE A  30      -2.329   2.769  -1.580  1.00  0.11           H  
ATOM    460  HB3 PHE A  30      -0.676   2.819  -0.982  1.00  0.10           H  
ATOM    461  HD1 PHE A  30      -0.767   3.471   1.814  1.00  0.10           H  
ATOM    462  HD2 PHE A  30      -3.593   1.170  -0.470  1.00  0.11           H  
ATOM    463  HE1 PHE A  30      -1.490   2.316   3.870  1.00  0.11           H  
ATOM    464  HE2 PHE A  30      -4.306   0.011   1.604  1.00  0.12           H  
ATOM    465  HZ  PHE A  30      -3.256   0.584   3.769  1.00  0.11           H  
ATOM    466  N   LYS A  31      -1.391   5.455  -2.889  1.00  0.10           N  
ATOM    467  CA  LYS A  31      -0.536   6.071  -3.939  1.00  0.12           C  
ATOM    468  C   LYS A  31      -0.108   7.467  -3.486  1.00  0.13           C  
ATOM    469  O   LYS A  31       1.029   7.861  -3.660  1.00  0.16           O  
ATOM    470  CB  LYS A  31      -1.321   6.153  -5.253  1.00  0.13           C  
ATOM    471  CG  LYS A  31      -0.418   6.677  -6.372  1.00  0.21           C  
ATOM    472  CD  LYS A  31      -1.219   6.753  -7.676  1.00  0.67           C  
ATOM    473  CE  LYS A  31      -0.318   7.254  -8.808  1.00  1.32           C  
ATOM    474  NZ  LYS A  31       0.589   6.154  -9.245  1.00  2.07           N  
ATOM    475  H   LYS A  31      -2.311   5.190  -3.097  1.00  0.13           H  
ATOM    476  HA  LYS A  31       0.344   5.462  -4.081  1.00  0.13           H  
ATOM    477  HB2 LYS A  31      -1.680   5.168  -5.516  1.00  0.14           H  
ATOM    478  HB3 LYS A  31      -2.162   6.819  -5.129  1.00  0.15           H  
ATOM    479  HG2 LYS A  31      -0.058   7.663  -6.112  1.00  0.61           H  
ATOM    480  HG3 LYS A  31       0.419   6.009  -6.503  1.00  0.61           H  
ATOM    481  HD2 LYS A  31      -1.594   5.770  -7.924  1.00  1.39           H  
ATOM    482  HD3 LYS A  31      -2.047   7.433  -7.552  1.00  1.37           H  
ATOM    483  HE2 LYS A  31      -0.928   7.568  -9.641  1.00  1.75           H  
ATOM    484  HE3 LYS A  31       0.271   8.088  -8.458  1.00  1.96           H  
ATOM    485  HZ1 LYS A  31       0.379   5.902 -10.231  1.00  2.56           H  
ATOM    486  HZ2 LYS A  31       0.445   5.323  -8.635  1.00  2.40           H  
ATOM    487  HZ3 LYS A  31       1.577   6.469  -9.174  1.00  2.56           H  
ATOM    488  N   GLN A  32      -0.994   8.214  -2.882  1.00  0.13           N  
ATOM    489  CA  GLN A  32      -0.600   9.568  -2.401  1.00  0.16           C  
ATOM    490  C   GLN A  32       0.356   9.415  -1.217  1.00  0.16           C  
ATOM    491  O   GLN A  32       1.338  10.120  -1.101  1.00  0.19           O  
ATOM    492  CB  GLN A  32      -1.841  10.339  -1.949  1.00  0.19           C  
ATOM    493  CG  GLN A  32      -2.695  10.702  -3.163  1.00  0.28           C  
ATOM    494  CD  GLN A  32      -3.932  11.471  -2.697  1.00  1.02           C  
ATOM    495  OE1 GLN A  32      -4.316  11.387  -1.547  1.00  1.84           O  
ATOM    496  NE2 GLN A  32      -4.575  12.227  -3.544  1.00  1.77           N  
ATOM    497  H   GLN A  32      -1.900   7.878  -2.727  1.00  0.15           H  
ATOM    498  HA  GLN A  32      -0.108  10.106  -3.198  1.00  0.17           H  
ATOM    499  HB2 GLN A  32      -2.418   9.723  -1.273  1.00  0.29           H  
ATOM    500  HB3 GLN A  32      -1.537  11.241  -1.442  1.00  0.21           H  
ATOM    501  HG2 GLN A  32      -2.117  11.318  -3.838  1.00  0.85           H  
ATOM    502  HG3 GLN A  32      -3.003   9.801  -3.671  1.00  0.86           H  
ATOM    503 HE21 GLN A  32      -4.265  12.297  -4.471  1.00  2.16           H  
ATOM    504 HE22 GLN A  32      -5.367  12.724  -3.253  1.00  2.33           H  
ATOM    505  N   TYR A  33       0.073   8.490  -0.338  1.00  0.14           N  
ATOM    506  CA  TYR A  33       0.959   8.279   0.840  1.00  0.15           C  
ATOM    507  C   TYR A  33       2.362   7.911   0.362  1.00  0.16           C  
ATOM    508  O   TYR A  33       3.347   8.480   0.789  1.00  0.19           O  
ATOM    509  CB  TYR A  33       0.394   7.153   1.713  1.00  0.17           C  
ATOM    510  CG  TYR A  33       1.212   7.032   2.979  1.00  0.19           C  
ATOM    511  CD1 TYR A  33       2.324   6.184   3.019  1.00  0.22           C  
ATOM    512  CD2 TYR A  33       0.854   7.771   4.114  1.00  0.21           C  
ATOM    513  CE1 TYR A  33       3.078   6.074   4.194  1.00  0.25           C  
ATOM    514  CE2 TYR A  33       1.608   7.661   5.288  1.00  0.24           C  
ATOM    515  CZ  TYR A  33       2.720   6.812   5.328  1.00  0.26           C  
ATOM    516  OH  TYR A  33       3.464   6.702   6.486  1.00  0.30           O  
ATOM    517  H   TYR A  33      -0.723   7.931  -0.457  1.00  0.14           H  
ATOM    518  HA  TYR A  33       1.008   9.188   1.417  1.00  0.17           H  
ATOM    519  HB2 TYR A  33      -0.633   7.376   1.968  1.00  0.18           H  
ATOM    520  HB3 TYR A  33       0.436   6.221   1.170  1.00  0.18           H  
ATOM    521  HD1 TYR A  33       2.600   5.613   2.146  1.00  0.22           H  
ATOM    522  HD2 TYR A  33      -0.004   8.426   4.083  1.00  0.22           H  
ATOM    523  HE1 TYR A  33       3.936   5.421   4.226  1.00  0.28           H  
ATOM    524  HE2 TYR A  33       1.332   8.231   6.163  1.00  0.27           H  
ATOM    525  HH  TYR A  33       4.320   6.334   6.255  1.00  0.99           H  
ATOM    526  N   ALA A  34       2.457   6.959  -0.526  1.00  0.15           N  
ATOM    527  CA  ALA A  34       3.793   6.547  -1.039  1.00  0.18           C  
ATOM    528  C   ALA A  34       4.471   7.740  -1.719  1.00  0.20           C  
ATOM    529  O   ALA A  34       5.639   8.003  -1.511  1.00  0.25           O  
ATOM    530  CB  ALA A  34       3.606   5.409  -2.047  1.00  0.20           C  
ATOM    531  H   ALA A  34       1.648   6.516  -0.862  1.00  0.16           H  
ATOM    532  HA  ALA A  34       4.406   6.204  -0.218  1.00  0.20           H  
ATOM    533  HB1 ALA A  34       3.555   4.467  -1.522  1.00  1.03           H  
ATOM    534  HB2 ALA A  34       4.434   5.388  -2.742  1.00  1.01           H  
ATOM    535  HB3 ALA A  34       2.686   5.567  -2.591  1.00  1.03           H  
ATOM    536  N   ASN A  35       3.749   8.458  -2.533  1.00  0.20           N  
ATOM    537  CA  ASN A  35       4.356   9.627  -3.224  1.00  0.25           C  
ATOM    538  C   ASN A  35       4.853  10.626  -2.182  1.00  0.26           C  
ATOM    539  O   ASN A  35       5.922  11.190  -2.310  1.00  0.33           O  
ATOM    540  CB  ASN A  35       3.314  10.299  -4.118  1.00  0.29           C  
ATOM    541  CG  ASN A  35       3.949  11.498  -4.823  1.00  0.48           C  
ATOM    542  OD1 ASN A  35       3.922  12.601  -4.316  1.00  1.11           O  
ATOM    543  ND2 ASN A  35       4.528  11.324  -5.980  1.00  1.23           N  
ATOM    544  H   ASN A  35       2.808   8.228  -2.686  1.00  0.20           H  
ATOM    545  HA  ASN A  35       5.188   9.294  -3.828  1.00  0.27           H  
ATOM    546  HB2 ASN A  35       2.960   9.591  -4.853  1.00  0.32           H  
ATOM    547  HB3 ASN A  35       2.484  10.636  -3.513  1.00  0.32           H  
ATOM    548 HD21 ASN A  35       4.553  10.434  -6.387  1.00  1.97           H  
ATOM    549 HD22 ASN A  35       4.939  12.086  -6.440  1.00  1.33           H  
ATOM    550  N   ASP A  36       4.090  10.849  -1.149  1.00  0.26           N  
ATOM    551  CA  ASP A  36       4.521  11.809  -0.100  1.00  0.30           C  
ATOM    552  C   ASP A  36       5.797  11.290   0.560  1.00  0.32           C  
ATOM    553  O   ASP A  36       6.563  12.043   1.128  1.00  0.45           O  
ATOM    554  CB  ASP A  36       3.417  11.945   0.951  1.00  0.38           C  
ATOM    555  CG  ASP A  36       2.224  12.687   0.345  1.00  0.58           C  
ATOM    556  OD1 ASP A  36       2.423  13.391  -0.632  1.00  1.19           O  
ATOM    557  OD2 ASP A  36       1.132  12.540   0.868  1.00  1.29           O  
ATOM    558  H   ASP A  36       3.228  10.388  -1.062  1.00  0.27           H  
ATOM    559  HA  ASP A  36       4.713  12.772  -0.549  1.00  0.33           H  
ATOM    560  HB2 ASP A  36       3.105  10.963   1.274  1.00  0.35           H  
ATOM    561  HB3 ASP A  36       3.791  12.501   1.797  1.00  0.48           H  
ATOM    562  N   ASN A  37       6.032  10.003   0.498  1.00  0.33           N  
ATOM    563  CA  ASN A  37       7.256   9.425   1.129  1.00  0.40           C  
ATOM    564  C   ASN A  37       8.349   9.255   0.069  1.00  0.42           C  
ATOM    565  O   ASN A  37       9.401   8.710   0.337  1.00  0.59           O  
ATOM    566  CB  ASN A  37       6.916   8.059   1.728  1.00  0.43           C  
ATOM    567  CG  ASN A  37       5.841   8.229   2.802  1.00  0.48           C  
ATOM    568  OD1 ASN A  37       5.291   7.259   3.286  1.00  0.64           O  
ATOM    569  ND2 ASN A  37       5.510   9.429   3.193  1.00  0.59           N  
ATOM    570  H   ASN A  37       5.399   9.409   0.044  1.00  0.38           H  
ATOM    571  HA  ASN A  37       7.612  10.081   1.911  1.00  0.46           H  
ATOM    572  HB2 ASN A  37       6.549   7.406   0.949  1.00  0.45           H  
ATOM    573  HB3 ASN A  37       7.801   7.630   2.171  1.00  0.50           H  
ATOM    574 HD21 ASN A  37       5.950  10.212   2.799  1.00  0.74           H  
ATOM    575 HD22 ASN A  37       4.821   9.548   3.880  1.00  0.66           H  
ATOM    576  N   GLY A  38       8.124   9.738  -1.124  1.00  0.32           N  
ATOM    577  CA  GLY A  38       9.167   9.625  -2.185  1.00  0.38           C  
ATOM    578  C   GLY A  38       9.312   8.178  -2.671  1.00  0.39           C  
ATOM    579  O   GLY A  38      10.398   7.749  -3.007  1.00  0.72           O  
ATOM    580  H   GLY A  38       7.283  10.200  -1.323  1.00  0.32           H  
ATOM    581  HA2 GLY A  38       8.890  10.253  -3.020  1.00  0.41           H  
ATOM    582  HA3 GLY A  38      10.114   9.960  -1.788  1.00  0.44           H  
ATOM    583  N   VAL A  39       8.237   7.423  -2.730  1.00  0.24           N  
ATOM    584  CA  VAL A  39       8.321   6.004  -3.216  1.00  0.22           C  
ATOM    585  C   VAL A  39       7.530   5.882  -4.522  1.00  0.25           C  
ATOM    586  O   VAL A  39       6.366   6.222  -4.584  1.00  0.40           O  
ATOM    587  CB  VAL A  39       7.713   5.070  -2.171  1.00  0.23           C  
ATOM    588  CG1 VAL A  39       7.887   3.619  -2.621  1.00  0.26           C  
ATOM    589  CG2 VAL A  39       8.415   5.279  -0.829  1.00  0.32           C  
ATOM    590  H   VAL A  39       7.367   7.790  -2.470  1.00  0.44           H  
ATOM    591  HA  VAL A  39       9.351   5.724  -3.393  1.00  0.23           H  
ATOM    592  HB  VAL A  39       6.661   5.288  -2.064  1.00  0.27           H  
ATOM    593 HG11 VAL A  39       7.253   3.427  -3.473  1.00  1.06           H  
ATOM    594 HG12 VAL A  39       7.616   2.955  -1.813  1.00  1.02           H  
ATOM    595 HG13 VAL A  39       8.919   3.449  -2.895  1.00  1.04           H  
ATOM    596 HG21 VAL A  39       8.368   6.322  -0.557  1.00  1.04           H  
ATOM    597 HG22 VAL A  39       9.448   4.974  -0.912  1.00  1.10           H  
ATOM    598 HG23 VAL A  39       7.924   4.686  -0.073  1.00  1.04           H  
ATOM    599  N   ASP A  40       8.151   5.393  -5.565  1.00  0.27           N  
ATOM    600  CA  ASP A  40       7.426   5.246  -6.868  1.00  0.29           C  
ATOM    601  C   ASP A  40       7.987   4.059  -7.661  1.00  0.26           C  
ATOM    602  O   ASP A  40       9.045   4.150  -8.253  1.00  0.36           O  
ATOM    603  CB  ASP A  40       7.598   6.526  -7.690  1.00  0.39           C  
ATOM    604  CG  ASP A  40       6.787   7.660  -7.058  1.00  0.66           C  
ATOM    605  OD1 ASP A  40       5.725   7.380  -6.529  1.00  1.33           O  
ATOM    606  OD2 ASP A  40       7.238   8.792  -7.125  1.00  1.21           O  
ATOM    607  H   ASP A  40       9.086   5.108  -5.483  1.00  0.38           H  
ATOM    608  HA  ASP A  40       6.373   5.081  -6.682  1.00  0.31           H  
ATOM    609  HB2 ASP A  40       8.643   6.800  -7.713  1.00  0.56           H  
ATOM    610  HB3 ASP A  40       7.249   6.356  -8.698  1.00  0.41           H  
ATOM    611  N   GLY A  41       7.309   2.940  -7.662  1.00  0.20           N  
ATOM    612  CA  GLY A  41       7.853   1.759  -8.404  1.00  0.22           C  
ATOM    613  C   GLY A  41       6.734   0.794  -8.812  1.00  0.18           C  
ATOM    614  O   GLY A  41       5.748   1.191  -9.401  1.00  0.26           O  
ATOM    615  H   GLY A  41       6.489   2.871  -7.129  1.00  0.23           H  
ATOM    616  HA2 GLY A  41       8.364   2.099  -9.294  1.00  0.29           H  
ATOM    617  HA3 GLY A  41       8.553   1.236  -7.771  1.00  0.26           H  
ATOM    618  N   GLU A  42       6.889  -0.480  -8.538  1.00  0.13           N  
ATOM    619  CA  GLU A  42       5.848  -1.472  -8.951  1.00  0.15           C  
ATOM    620  C   GLU A  42       4.834  -1.683  -7.829  1.00  0.14           C  
ATOM    621  O   GLU A  42       5.187  -1.897  -6.686  1.00  0.18           O  
ATOM    622  CB  GLU A  42       6.520  -2.809  -9.261  1.00  0.21           C  
ATOM    623  CG  GLU A  42       7.515  -2.632 -10.409  1.00  0.31           C  
ATOM    624  CD  GLU A  42       8.183  -3.974 -10.715  1.00  1.28           C  
ATOM    625  OE1 GLU A  42       7.999  -4.895  -9.936  1.00  2.07           O  
ATOM    626  OE2 GLU A  42       8.867  -4.059 -11.721  1.00  1.98           O  
ATOM    627  H   GLU A  42       7.695  -0.788  -8.077  1.00  0.19           H  
ATOM    628  HA  GLU A  42       5.336  -1.118  -9.835  1.00  0.17           H  
ATOM    629  HB2 GLU A  42       7.040  -3.161  -8.384  1.00  0.32           H  
ATOM    630  HB3 GLU A  42       5.767  -3.527  -9.547  1.00  0.35           H  
ATOM    631  HG2 GLU A  42       6.992  -2.280 -11.288  1.00  0.85           H  
ATOM    632  HG3 GLU A  42       8.268  -1.914 -10.126  1.00  1.01           H  
ATOM    633  N   TRP A  43       3.570  -1.627  -8.158  1.00  0.13           N  
ATOM    634  CA  TRP A  43       2.501  -1.823  -7.134  1.00  0.11           C  
ATOM    635  C   TRP A  43       1.870  -3.204  -7.295  1.00  0.11           C  
ATOM    636  O   TRP A  43       1.585  -3.644  -8.391  1.00  0.13           O  
ATOM    637  CB  TRP A  43       1.423  -0.761  -7.339  1.00  0.12           C  
ATOM    638  CG  TRP A  43       1.934   0.553  -6.861  1.00  0.12           C  
ATOM    639  CD1 TRP A  43       2.708   1.397  -7.579  1.00  0.13           C  
ATOM    640  CD2 TRP A  43       1.726   1.181  -5.570  1.00  0.12           C  
ATOM    641  NE1 TRP A  43       2.984   2.511  -6.807  1.00  0.13           N  
ATOM    642  CE2 TRP A  43       2.399   2.423  -5.558  1.00  0.12           C  
ATOM    643  CE3 TRP A  43       1.019   0.794  -4.417  1.00  0.11           C  
ATOM    644  CZ2 TRP A  43       2.374   3.253  -4.441  1.00  0.12           C  
ATOM    645  CZ3 TRP A  43       0.991   1.627  -3.290  1.00  0.11           C  
ATOM    646  CH2 TRP A  43       1.667   2.854  -3.301  1.00  0.12           C  
ATOM    647  H   TRP A  43       3.318  -1.450  -9.088  1.00  0.15           H  
ATOM    648  HA  TRP A  43       2.914  -1.731  -6.138  1.00  0.11           H  
ATOM    649  HB2 TRP A  43       1.177  -0.693  -8.388  1.00  0.13           H  
ATOM    650  HB3 TRP A  43       0.540  -1.027  -6.777  1.00  0.12           H  
ATOM    651  HD1 TRP A  43       3.054   1.227  -8.590  1.00  0.15           H  
ATOM    652  HE1 TRP A  43       3.526   3.277  -7.092  1.00  0.14           H  
ATOM    653  HE3 TRP A  43       0.495  -0.150  -4.400  1.00  0.11           H  
ATOM    654  HZ2 TRP A  43       2.898   4.197  -4.455  1.00  0.13           H  
ATOM    655  HZ3 TRP A  43       0.448   1.321  -2.409  1.00  0.11           H  
ATOM    656  HH2 TRP A  43       1.641   3.490  -2.429  1.00  0.13           H  
ATOM    657  N   THR A  44       1.630  -3.884  -6.205  1.00  0.10           N  
ATOM    658  CA  THR A  44       0.993  -5.235  -6.273  1.00  0.10           C  
ATOM    659  C   THR A  44      -0.043  -5.329  -5.151  1.00  0.11           C  
ATOM    660  O   THR A  44       0.085  -4.684  -4.129  1.00  0.22           O  
ATOM    661  CB  THR A  44       2.057  -6.319  -6.085  1.00  0.12           C  
ATOM    662  OG1 THR A  44       2.493  -6.321  -4.735  1.00  0.22           O  
ATOM    663  CG2 THR A  44       3.250  -6.038  -7.004  1.00  0.22           C  
ATOM    664  H   THR A  44       1.862  -3.504  -5.329  1.00  0.10           H  
ATOM    665  HA  THR A  44       0.500  -5.368  -7.227  1.00  0.11           H  
ATOM    666  HB  THR A  44       1.638  -7.283  -6.331  1.00  0.21           H  
ATOM    667  HG1 THR A  44       1.906  -6.895  -4.236  1.00  1.01           H  
ATOM    668 HG21 THR A  44       2.898  -5.688  -7.964  1.00  1.11           H  
ATOM    669 HG22 THR A  44       3.819  -6.946  -7.142  1.00  1.03           H  
ATOM    670 HG23 THR A  44       3.879  -5.284  -6.555  1.00  1.01           H  
ATOM    671  N   TYR A  45      -1.084  -6.102  -5.341  1.00  0.09           N  
ATOM    672  CA  TYR A  45      -2.150  -6.209  -4.294  1.00  0.09           C  
ATOM    673  C   TYR A  45      -2.580  -7.666  -4.113  1.00  0.10           C  
ATOM    674  O   TYR A  45      -2.764  -8.397  -5.066  1.00  0.10           O  
ATOM    675  CB  TYR A  45      -3.349  -5.363  -4.737  1.00  0.10           C  
ATOM    676  CG  TYR A  45      -4.515  -5.579  -3.797  1.00  0.10           C  
ATOM    677  CD1 TYR A  45      -4.428  -5.151  -2.467  1.00  0.10           C  
ATOM    678  CD2 TYR A  45      -5.684  -6.202  -4.258  1.00  0.10           C  
ATOM    679  CE1 TYR A  45      -5.508  -5.347  -1.598  1.00  0.11           C  
ATOM    680  CE2 TYR A  45      -6.761  -6.396  -3.388  1.00  0.11           C  
ATOM    681  CZ  TYR A  45      -6.675  -5.969  -2.059  1.00  0.11           C  
ATOM    682  OH  TYR A  45      -7.739  -6.160  -1.203  1.00  0.12           O  
ATOM    683  H   TYR A  45      -1.176  -6.587  -6.187  1.00  0.18           H  
ATOM    684  HA  TYR A  45      -1.783  -5.835  -3.352  1.00  0.08           H  
ATOM    685  HB2 TYR A  45      -3.071  -4.319  -4.727  1.00  0.10           H  
ATOM    686  HB3 TYR A  45      -3.635  -5.647  -5.739  1.00  0.11           H  
ATOM    687  HD1 TYR A  45      -3.529  -4.671  -2.111  1.00  0.11           H  
ATOM    688  HD2 TYR A  45      -5.752  -6.533  -5.283  1.00  0.11           H  
ATOM    689  HE1 TYR A  45      -5.442  -5.016  -0.571  1.00  0.11           H  
ATOM    690  HE2 TYR A  45      -7.662  -6.875  -3.742  1.00  0.12           H  
ATOM    691  HH  TYR A  45      -8.465  -5.610  -1.506  1.00  0.90           H  
ATOM    692  N   ASP A  46      -2.751  -8.083  -2.880  1.00  0.10           N  
ATOM    693  CA  ASP A  46      -3.183  -9.488  -2.589  1.00  0.12           C  
ATOM    694  C   ASP A  46      -4.587  -9.459  -1.979  1.00  0.13           C  
ATOM    695  O   ASP A  46      -4.780  -9.023  -0.862  1.00  0.19           O  
ATOM    696  CB  ASP A  46      -2.210 -10.127  -1.595  1.00  0.13           C  
ATOM    697  CG  ASP A  46      -2.625 -11.576  -1.334  1.00  0.17           C  
ATOM    698  OD1 ASP A  46      -3.745 -11.922  -1.672  1.00  0.24           O  
ATOM    699  OD2 ASP A  46      -1.816 -12.316  -0.799  1.00  0.21           O  
ATOM    700  H   ASP A  46      -2.604  -7.458  -2.137  1.00  0.10           H  
ATOM    701  HA  ASP A  46      -3.201 -10.071  -3.501  1.00  0.16           H  
ATOM    702  HB2 ASP A  46      -1.212 -10.105  -2.007  1.00  0.16           H  
ATOM    703  HB3 ASP A  46      -2.231  -9.575  -0.667  1.00  0.11           H  
ATOM    704  N   ASP A  47      -5.567  -9.915  -2.708  1.00  0.17           N  
ATOM    705  CA  ASP A  47      -6.963  -9.915  -2.187  1.00  0.20           C  
ATOM    706  C   ASP A  47      -7.103 -10.893  -1.017  1.00  0.22           C  
ATOM    707  O   ASP A  47      -7.900 -10.689  -0.122  1.00  0.31           O  
ATOM    708  CB  ASP A  47      -7.921 -10.330  -3.305  1.00  0.26           C  
ATOM    709  CG  ASP A  47      -9.364 -10.100  -2.852  1.00  0.43           C  
ATOM    710  OD1 ASP A  47      -9.577  -9.981  -1.656  1.00  1.16           O  
ATOM    711  OD2 ASP A  47     -10.231 -10.049  -3.707  1.00  1.14           O  
ATOM    712  H   ASP A  47      -5.384 -10.260  -3.605  1.00  0.22           H  
ATOM    713  HA  ASP A  47      -7.219  -8.921  -1.852  1.00  0.19           H  
ATOM    714  HB2 ASP A  47      -7.720  -9.740  -4.187  1.00  0.28           H  
ATOM    715  HB3 ASP A  47      -7.779 -11.376  -3.530  1.00  0.31           H  
ATOM    716  N   ALA A  48      -6.345 -11.956  -1.011  1.00  0.21           N  
ATOM    717  CA  ALA A  48      -6.455 -12.935   0.107  1.00  0.23           C  
ATOM    718  C   ALA A  48      -6.036 -12.269   1.418  1.00  0.22           C  
ATOM    719  O   ALA A  48      -6.650 -12.468   2.448  1.00  0.30           O  
ATOM    720  CB  ALA A  48      -5.546 -14.135  -0.172  1.00  0.29           C  
ATOM    721  H   ALA A  48      -5.695 -12.107  -1.728  1.00  0.24           H  
ATOM    722  HA  ALA A  48      -7.478 -13.272   0.188  1.00  0.25           H  
ATOM    723  HB1 ALA A  48      -4.513 -13.818  -0.147  1.00  1.10           H  
ATOM    724  HB2 ALA A  48      -5.774 -14.540  -1.146  1.00  1.04           H  
ATOM    725  HB3 ALA A  48      -5.708 -14.892   0.581  1.00  1.02           H  
ATOM    726  N   THR A  49      -4.992 -11.481   1.389  1.00  0.19           N  
ATOM    727  CA  THR A  49      -4.520 -10.796   2.634  1.00  0.21           C  
ATOM    728  C   THR A  49      -4.926  -9.321   2.600  1.00  0.18           C  
ATOM    729  O   THR A  49      -4.650  -8.577   3.518  1.00  0.20           O  
ATOM    730  CB  THR A  49      -2.993 -10.887   2.716  1.00  0.26           C  
ATOM    731  OG1 THR A  49      -2.417 -10.112   1.675  1.00  0.38           O  
ATOM    732  CG2 THR A  49      -2.553 -12.345   2.570  1.00  0.42           C  
ATOM    733  H   THR A  49      -4.510 -11.339   0.547  1.00  0.21           H  
ATOM    734  HA  THR A  49      -4.953 -11.266   3.507  1.00  0.23           H  
ATOM    735  HB  THR A  49      -2.661 -10.512   3.672  1.00  0.36           H  
ATOM    736  HG1 THR A  49      -3.075 -10.007   0.983  1.00  0.95           H  
ATOM    737 HG21 THR A  49      -2.876 -12.724   1.611  1.00  1.12           H  
ATOM    738 HG22 THR A  49      -2.994 -12.936   3.358  1.00  1.14           H  
ATOM    739 HG23 THR A  49      -1.477 -12.403   2.636  1.00  1.01           H  
ATOM    740  N   LYS A  50      -5.576  -8.882   1.551  1.00  0.15           N  
ATOM    741  CA  LYS A  50      -5.983  -7.447   1.483  1.00  0.14           C  
ATOM    742  C   LYS A  50      -4.766  -6.583   1.811  1.00  0.13           C  
ATOM    743  O   LYS A  50      -4.845  -5.629   2.559  1.00  0.16           O  
ATOM    744  CB  LYS A  50      -7.100  -7.182   2.492  1.00  0.18           C  
ATOM    745  CG  LYS A  50      -8.366  -7.915   2.041  1.00  0.29           C  
ATOM    746  CD  LYS A  50      -9.438  -7.829   3.134  1.00  0.81           C  
ATOM    747  CE  LYS A  50      -9.879  -6.373   3.331  1.00  1.46           C  
ATOM    748  NZ  LYS A  50      -8.909  -5.679   4.224  1.00  2.16           N  
ATOM    749  H   LYS A  50      -5.801  -9.489   0.815  1.00  0.15           H  
ATOM    750  HA  LYS A  50      -6.331  -7.217   0.486  1.00  0.14           H  
ATOM    751  HB2 LYS A  50      -6.801  -7.536   3.467  1.00  0.23           H  
ATOM    752  HB3 LYS A  50      -7.296  -6.122   2.534  1.00  0.20           H  
ATOM    753  HG2 LYS A  50      -8.738  -7.464   1.132  1.00  0.71           H  
ATOM    754  HG3 LYS A  50      -8.130  -8.953   1.855  1.00  0.80           H  
ATOM    755  HD2 LYS A  50     -10.292  -8.425   2.843  1.00  1.39           H  
ATOM    756  HD3 LYS A  50      -9.035  -8.208   4.061  1.00  1.51           H  
ATOM    757  HE2 LYS A  50      -9.913  -5.867   2.375  1.00  2.02           H  
ATOM    758  HE3 LYS A  50     -10.859  -6.353   3.782  1.00  1.98           H  
ATOM    759  HZ1 LYS A  50      -9.423  -5.210   4.996  1.00  2.54           H  
ATOM    760  HZ2 LYS A  50      -8.380  -4.970   3.676  1.00  2.63           H  
ATOM    761  HZ3 LYS A  50      -8.248  -6.374   4.624  1.00  2.55           H  
ATOM    762  N   THR A  51      -3.636  -6.946   1.267  1.00  0.11           N  
ATOM    763  CA  THR A  51      -2.374  -6.191   1.549  1.00  0.11           C  
ATOM    764  C   THR A  51      -1.784  -5.625   0.260  1.00  0.09           C  
ATOM    765  O   THR A  51      -1.666  -6.309  -0.737  1.00  0.09           O  
ATOM    766  CB  THR A  51      -1.355  -7.143   2.180  1.00  0.13           C  
ATOM    767  OG1 THR A  51      -1.899  -7.692   3.371  1.00  0.28           O  
ATOM    768  CG2 THR A  51      -0.075  -6.374   2.509  1.00  0.23           C  
ATOM    769  H   THR A  51      -3.615  -7.740   0.686  1.00  0.12           H  
ATOM    770  HA  THR A  51      -2.566  -5.379   2.236  1.00  0.12           H  
ATOM    771  HB  THR A  51      -1.125  -7.937   1.485  1.00  0.25           H  
ATOM    772  HG1 THR A  51      -2.590  -8.311   3.123  1.00  0.93           H  
ATOM    773 HG21 THR A  51       0.469  -6.173   1.598  1.00  1.01           H  
ATOM    774 HG22 THR A  51       0.539  -6.965   3.172  1.00  1.05           H  
ATOM    775 HG23 THR A  51      -0.330  -5.441   2.990  1.00  1.04           H  
ATOM    776  N   PHE A  52      -1.376  -4.385   0.291  1.00  0.07           N  
ATOM    777  CA  PHE A  52      -0.747  -3.759  -0.908  1.00  0.07           C  
ATOM    778  C   PHE A  52       0.763  -3.778  -0.693  1.00  0.07           C  
ATOM    779  O   PHE A  52       1.228  -3.500   0.392  1.00  0.09           O  
ATOM    780  CB  PHE A  52      -1.199  -2.300  -1.032  1.00  0.07           C  
ATOM    781  CG  PHE A  52      -2.600  -2.223  -1.582  1.00  0.07           C  
ATOM    782  CD1 PHE A  52      -2.800  -2.173  -2.966  1.00  0.08           C  
ATOM    783  CD2 PHE A  52      -3.697  -2.178  -0.714  1.00  0.08           C  
ATOM    784  CE1 PHE A  52      -4.095  -2.076  -3.483  1.00  0.09           C  
ATOM    785  CE2 PHE A  52      -4.994  -2.086  -1.231  1.00  0.09           C  
ATOM    786  CZ  PHE A  52      -5.193  -2.034  -2.616  1.00  0.09           C  
ATOM    787  H   PHE A  52      -1.452  -3.866   1.119  1.00  0.07           H  
ATOM    788  HA  PHE A  52      -1.003  -4.306  -1.803  1.00  0.07           H  
ATOM    789  HB2 PHE A  52      -1.176  -1.836  -0.056  1.00  0.07           H  
ATOM    790  HB3 PHE A  52      -0.528  -1.770  -1.694  1.00  0.08           H  
ATOM    791  HD1 PHE A  52      -1.952  -2.208  -3.633  1.00  0.08           H  
ATOM    792  HD2 PHE A  52      -3.542  -2.218   0.356  1.00  0.08           H  
ATOM    793  HE1 PHE A  52      -4.247  -2.037  -4.551  1.00  0.10           H  
ATOM    794  HE2 PHE A  52      -5.841  -2.053  -0.562  1.00  0.10           H  
ATOM    795  HZ  PHE A  52      -6.194  -1.954  -3.016  1.00  0.11           H  
ATOM    796  N   THR A  53       1.545  -4.089  -1.695  1.00  0.07           N  
ATOM    797  CA  THR A  53       3.029  -4.101  -1.521  1.00  0.08           C  
ATOM    798  C   THR A  53       3.642  -3.263  -2.638  1.00  0.09           C  
ATOM    799  O   THR A  53       3.330  -3.441  -3.800  1.00  0.13           O  
ATOM    800  CB  THR A  53       3.545  -5.539  -1.613  1.00  0.10           C  
ATOM    801  OG1 THR A  53       2.867  -6.345  -0.659  1.00  0.14           O  
ATOM    802  CG2 THR A  53       5.048  -5.568  -1.328  1.00  0.12           C  
ATOM    803  H   THR A  53       1.184  -4.309  -2.580  1.00  0.08           H  
ATOM    804  HA  THR A  53       3.306  -3.677  -0.565  1.00  0.09           H  
ATOM    805  HB  THR A  53       3.365  -5.924  -2.603  1.00  0.11           H  
ATOM    806  HG1 THR A  53       3.450  -7.068  -0.414  1.00  0.81           H  
ATOM    807 HG21 THR A  53       5.229  -5.236  -0.317  1.00  1.03           H  
ATOM    808 HG22 THR A  53       5.560  -4.912  -2.017  1.00  1.02           H  
ATOM    809 HG23 THR A  53       5.419  -6.574  -1.448  1.00  1.00           H  
ATOM    810  N   VAL A  54       4.512  -2.353  -2.292  1.00  0.09           N  
ATOM    811  CA  VAL A  54       5.167  -1.489  -3.323  1.00  0.10           C  
ATOM    812  C   VAL A  54       6.682  -1.609  -3.166  1.00  0.11           C  
ATOM    813  O   VAL A  54       7.213  -1.477  -2.081  1.00  0.11           O  
ATOM    814  CB  VAL A  54       4.719  -0.029  -3.134  1.00  0.10           C  
ATOM    815  CG1 VAL A  54       5.427   0.599  -1.928  1.00  0.12           C  
ATOM    816  CG2 VAL A  54       5.048   0.774  -4.397  1.00  0.12           C  
ATOM    817  H   VAL A  54       4.739  -2.246  -1.344  1.00  0.13           H  
ATOM    818  HA  VAL A  54       4.889  -1.822  -4.318  1.00  0.10           H  
ATOM    819  HB  VAL A  54       3.651  -0.007  -2.967  1.00  0.11           H  
ATOM    820 HG11 VAL A  54       5.449  -0.110  -1.115  1.00  1.01           H  
ATOM    821 HG12 VAL A  54       4.893   1.485  -1.620  1.00  1.02           H  
ATOM    822 HG13 VAL A  54       6.439   0.865  -2.202  1.00  1.02           H  
ATOM    823 HG21 VAL A  54       4.361   0.501  -5.186  1.00  1.01           H  
ATOM    824 HG22 VAL A  54       6.058   0.555  -4.709  1.00  1.02           H  
ATOM    825 HG23 VAL A  54       4.955   1.829  -4.188  1.00  1.02           H  
ATOM    826  N   THR A  55       7.375  -1.863  -4.245  1.00  0.12           N  
ATOM    827  CA  THR A  55       8.863  -2.000  -4.178  1.00  0.14           C  
ATOM    828  C   THR A  55       9.506  -0.944  -5.076  1.00  0.14           C  
ATOM    829  O   THR A  55       9.154  -0.799  -6.230  1.00  0.18           O  
ATOM    830  CB  THR A  55       9.258  -3.398  -4.668  1.00  0.18           C  
ATOM    831  OG1 THR A  55       8.621  -4.374  -3.857  1.00  0.29           O  
ATOM    832  CG2 THR A  55      10.775  -3.574  -4.567  1.00  0.21           C  
ATOM    833  H   THR A  55       6.909  -1.953  -5.102  1.00  0.12           H  
ATOM    834  HA  THR A  55       9.214  -1.865  -3.163  1.00  0.14           H  
ATOM    835  HB  THR A  55       8.952  -3.522  -5.695  1.00  0.20           H  
ATOM    836  HG1 THR A  55       7.680  -4.350  -4.048  1.00  0.88           H  
ATOM    837 HG21 THR A  55      11.045  -4.566  -4.898  1.00  1.03           H  
ATOM    838 HG22 THR A  55      11.086  -3.443  -3.541  1.00  1.05           H  
ATOM    839 HG23 THR A  55      11.269  -2.842  -5.188  1.00  1.00           H  
ATOM    840  N   GLU A  56      10.433  -0.191  -4.550  1.00  0.13           N  
ATOM    841  CA  GLU A  56      11.084   0.872  -5.365  1.00  0.15           C  
ATOM    842  C   GLU A  56      12.240   0.262  -6.161  1.00  0.18           C  
ATOM    843  O   GLU A  56      13.297   0.072  -5.581  1.00  1.12           O  
ATOM    844  CB  GLU A  56      11.623   1.964  -4.433  1.00  0.18           C  
ATOM    845  CG  GLU A  56      11.888   3.240  -5.235  1.00  0.22           C  
ATOM    846  CD  GLU A  56      12.433   4.325  -4.306  1.00  1.20           C  
ATOM    847  OE1 GLU A  56      12.425   4.109  -3.106  1.00  1.84           O  
ATOM    848  OE2 GLU A  56      12.846   5.356  -4.813  1.00  1.95           O  
ATOM    849  OXT GLU A  56      12.048  -0.005  -7.336  1.00  1.10           O  
ATOM    850  H   GLU A  56      10.673  -0.301  -3.606  1.00  0.14           H  
ATOM    851  HA  GLU A  56      10.362   1.301  -6.046  1.00  0.17           H  
ATOM    852  HB2 GLU A  56      10.894   2.169  -3.663  1.00  0.18           H  
ATOM    853  HB3 GLU A  56      12.543   1.631  -3.977  1.00  0.20           H  
ATOM    854  HG2 GLU A  56      12.607   3.034  -6.014  1.00  0.86           H  
ATOM    855  HG3 GLU A  56      10.963   3.580  -5.678  1.00  0.82           H  
TER     856      GLU A  56                                                      
ENDMDL                                                                          
