# Supplementary material for: Comparative Performance of High-Throughput Methods for Protein pKa Predictions
Source: J Chem Inf Model. 2023 Aug 8;63(16):5169–81. doi: 10.1021/acs.jcim.3c00165 (PMC10466379; doi:10.1021/acs.jcim.3c00165)
Supplement: Supplementary file 3 — ci3c00165_si_003.zip [file ci3c00165_si_003.zip › curated_pdbs/1pga_curated_13.pdb]

MODEL       12                                                                  
ATOM      1  N   MET A   1     -13.072  -2.042   4.991  1.00  1.26           N  
ATOM      2  CA  MET A   1     -12.181  -3.039   5.649  1.00  0.43           C  
ATOM      3  C   MET A   1     -10.802  -2.416   5.867  1.00  0.41           C  
ATOM      4  O   MET A   1     -10.513  -1.341   5.379  1.00  0.68           O  
ATOM      5  CB  MET A   1     -12.046  -4.271   4.751  1.00  1.24           C  
ATOM      6  CG  MET A   1     -13.378  -5.024   4.715  1.00  1.63           C  
ATOM      7  SD  MET A   1     -14.597  -4.053   3.793  1.00  2.41           S  
ATOM      8  CE  MET A   1     -14.199  -4.683   2.144  1.00  2.91           C  
ATOM      9  H1  MET A   1     -12.785  -1.083   5.270  1.00  1.78           H  
ATOM     10  H2  MET A   1     -14.056  -2.211   5.285  1.00  1.82           H  
ATOM     11  H3  MET A   1     -12.996  -2.137   3.959  1.00  1.80           H  
ATOM     12  HA  MET A   1     -12.601  -3.329   6.601  1.00  0.80           H  
ATOM     13  HB2 MET A   1     -11.778  -3.960   3.753  1.00  1.75           H  
ATOM     14  HB3 MET A   1     -11.279  -4.921   5.145  1.00  1.81           H  
ATOM     15  HG2 MET A   1     -13.238  -5.979   4.229  1.00  2.08           H  
ATOM     16  HG3 MET A   1     -13.730  -5.183   5.723  1.00  1.91           H  
ATOM     17  HE1 MET A   1     -13.144  -4.549   1.952  1.00  3.21           H  
ATOM     18  HE2 MET A   1     -14.768  -4.144   1.405  1.00  3.17           H  
ATOM     19  HE3 MET A   1     -14.449  -5.734   2.093  1.00  3.33           H  
ATOM     20  N   THR A   2      -9.944  -3.080   6.596  1.00  0.23           N  
ATOM     21  CA  THR A   2      -8.580  -2.527   6.845  1.00  0.19           C  
ATOM     22  C   THR A   2      -7.613  -3.050   5.782  1.00  0.15           C  
ATOM     23  O   THR A   2      -7.542  -4.235   5.523  1.00  0.20           O  
ATOM     24  CB  THR A   2      -8.091  -2.964   8.230  1.00  0.20           C  
ATOM     25  OG1 THR A   2      -9.024  -2.544   9.214  1.00  0.31           O  
ATOM     26  CG2 THR A   2      -6.728  -2.330   8.516  1.00  0.23           C  
ATOM     27  H   THR A   2     -10.197  -3.945   6.977  1.00  0.36           H  
ATOM     28  HA  THR A   2      -8.610  -1.447   6.802  1.00  0.20           H  
ATOM     29  HB  THR A   2      -7.996  -4.039   8.256  1.00  0.21           H  
ATOM     30  HG1 THR A   2      -9.907  -2.658   8.854  1.00  0.92           H  
ATOM     31 HG21 THR A   2      -6.003  -2.693   7.802  1.00  1.04           H  
ATOM     32 HG22 THR A   2      -6.411  -2.593   9.514  1.00  1.02           H  
ATOM     33 HG23 THR A   2      -6.806  -1.256   8.434  1.00  1.00           H  
ATOM     34  N   TYR A   3      -6.852  -2.170   5.184  1.00  0.10           N  
ATOM     35  CA  TYR A   3      -5.857  -2.588   4.148  1.00  0.08           C  
ATOM     36  C   TYR A   3      -4.462  -2.321   4.708  1.00  0.09           C  
ATOM     37  O   TYR A   3      -4.268  -1.391   5.465  1.00  0.18           O  
ATOM     38  CB  TYR A   3      -6.064  -1.768   2.873  1.00  0.08           C  
ATOM     39  CG  TYR A   3      -7.401  -2.114   2.265  1.00  0.09           C  
ATOM     40  CD1 TYR A   3      -8.546  -1.396   2.633  1.00  0.12           C  
ATOM     41  CD2 TYR A   3      -7.497  -3.151   1.330  1.00  0.11           C  
ATOM     42  CE1 TYR A   3      -9.786  -1.717   2.068  1.00  0.15           C  
ATOM     43  CE2 TYR A   3      -8.737  -3.471   0.764  1.00  0.14           C  
ATOM     44  CZ  TYR A   3      -9.881  -2.754   1.132  1.00  0.15           C  
ATOM     45  OH  TYR A   3     -11.103  -3.070   0.575  1.00  0.19           O  
ATOM     46  H   TYR A   3      -6.920  -1.224   5.433  1.00  0.11           H  
ATOM     47  HA  TYR A   3      -5.961  -3.642   3.924  1.00  0.11           H  
ATOM     48  HB2 TYR A   3      -6.038  -0.715   3.113  1.00  0.08           H  
ATOM     49  HB3 TYR A   3      -5.280  -1.999   2.166  1.00  0.09           H  
ATOM     50  HD1 TYR A   3      -8.472  -0.596   3.354  1.00  0.13           H  
ATOM     51  HD2 TYR A   3      -6.614  -3.704   1.045  1.00  0.13           H  
ATOM     52  HE1 TYR A   3     -10.669  -1.163   2.352  1.00  0.19           H  
ATOM     53  HE2 TYR A   3      -8.810  -4.272   0.043  1.00  0.16           H  
ATOM     54  HH  TYR A   3     -11.729  -3.205   1.290  1.00  0.89           H  
ATOM     55  N   LYS A   4      -3.491  -3.131   4.364  1.00  0.10           N  
ATOM     56  CA  LYS A   4      -2.105  -2.937   4.895  1.00  0.10           C  
ATOM     57  C   LYS A   4      -1.143  -2.666   3.743  1.00  0.10           C  
ATOM     58  O   LYS A   4      -1.243  -3.257   2.686  1.00  0.11           O  
ATOM     59  CB  LYS A   4      -1.668  -4.209   5.620  1.00  0.12           C  
ATOM     60  CG  LYS A   4      -0.251  -4.023   6.167  1.00  0.23           C  
ATOM     61  CD  LYS A   4       0.101  -5.184   7.104  1.00  0.45           C  
ATOM     62  CE  LYS A   4       0.131  -6.503   6.326  1.00  1.22           C  
ATOM     63  NZ  LYS A   4      -1.258  -7.018   6.158  1.00  1.98           N  
ATOM     64  H   LYS A   4      -3.670  -3.880   3.760  1.00  0.17           H  
ATOM     65  HA  LYS A   4      -2.077  -2.106   5.586  1.00  0.11           H  
ATOM     66  HB2 LYS A   4      -2.348  -4.413   6.434  1.00  0.13           H  
ATOM     67  HB3 LYS A   4      -1.678  -5.033   4.925  1.00  0.19           H  
ATOM     68  HG2 LYS A   4       0.450  -3.998   5.345  1.00  0.56           H  
ATOM     69  HG3 LYS A   4      -0.197  -3.093   6.713  1.00  0.55           H  
ATOM     70  HD2 LYS A   4       1.072  -5.005   7.545  1.00  1.21           H  
ATOM     71  HD3 LYS A   4      -0.640  -5.249   7.887  1.00  1.19           H  
ATOM     72  HE2 LYS A   4       0.575  -6.343   5.354  1.00  1.73           H  
ATOM     73  HE3 LYS A   4       0.717  -7.229   6.872  1.00  1.85           H  
ATOM     74  HZ1 LYS A   4      -1.892  -6.529   6.821  1.00  2.37           H  
ATOM     75  HZ2 LYS A   4      -1.275  -8.041   6.351  1.00  2.47           H  
ATOM     76  HZ3 LYS A   4      -1.578  -6.842   5.185  1.00  2.43           H  
ATOM     77  N   LEU A   5      -0.198  -1.781   3.949  1.00  0.11           N  
ATOM     78  CA  LEU A   5       0.803  -1.457   2.888  1.00  0.11           C  
ATOM     79  C   LEU A   5       2.202  -1.773   3.410  1.00  0.11           C  
ATOM     80  O   LEU A   5       2.601  -1.314   4.462  1.00  0.12           O  
ATOM     81  CB  LEU A   5       0.713   0.037   2.535  1.00  0.11           C  
ATOM     82  CG  LEU A   5       1.884   0.452   1.627  1.00  0.13           C  
ATOM     83  CD1 LEU A   5       1.923  -0.440   0.378  1.00  0.13           C  
ATOM     84  CD2 LEU A   5       1.691   1.909   1.200  1.00  0.13           C  
ATOM     85  H   LEU A   5      -0.140  -1.335   4.819  1.00  0.14           H  
ATOM     86  HA  LEU A   5       0.611  -2.043   2.004  1.00  0.11           H  
ATOM     87  HB2 LEU A   5      -0.217   0.225   2.022  1.00  0.12           H  
ATOM     88  HB3 LEU A   5       0.745   0.619   3.442  1.00  0.13           H  
ATOM     89  HG  LEU A   5       2.816   0.361   2.164  1.00  0.15           H  
ATOM     90 HD11 LEU A   5       2.373  -1.387   0.627  1.00  0.97           H  
ATOM     91 HD12 LEU A   5       2.508   0.041  -0.393  1.00  1.00           H  
ATOM     92 HD13 LEU A   5       0.918  -0.601   0.018  1.00  0.97           H  
ATOM     93 HD21 LEU A   5       0.837   1.979   0.547  1.00  1.01           H  
ATOM     94 HD22 LEU A   5       2.571   2.251   0.678  1.00  0.99           H  
ATOM     95 HD23 LEU A   5       1.528   2.523   2.074  1.00  1.01           H  
ATOM     96  N   ILE A   6       2.961  -2.527   2.662  1.00  0.11           N  
ATOM     97  CA  ILE A   6       4.357  -2.854   3.077  1.00  0.13           C  
ATOM     98  C   ILE A   6       5.288  -2.016   2.210  1.00  0.10           C  
ATOM     99  O   ILE A   6       5.233  -2.076   0.997  1.00  0.10           O  
ATOM    100  CB  ILE A   6       4.632  -4.342   2.845  1.00  0.16           C  
ATOM    101  CG1 ILE A   6       3.667  -5.177   3.692  1.00  0.30           C  
ATOM    102  CG2 ILE A   6       6.072  -4.664   3.247  1.00  0.36           C  
ATOM    103  CD1 ILE A   6       3.764  -6.649   3.283  1.00  0.33           C  
ATOM    104  H   ILE A   6       2.621  -2.860   1.806  1.00  0.12           H  
ATOM    105  HA  ILE A   6       4.511  -2.609   4.121  1.00  0.14           H  
ATOM    106  HB  ILE A   6       4.490  -4.575   1.799  1.00  0.26           H  
ATOM    107 HG12 ILE A   6       3.925  -5.076   4.737  1.00  0.56           H  
ATOM    108 HG13 ILE A   6       2.657  -4.829   3.536  1.00  0.50           H  
ATOM    109 HG21 ILE A   6       6.209  -5.735   3.269  1.00  0.99           H  
ATOM    110 HG22 ILE A   6       6.274  -4.255   4.225  1.00  1.07           H  
ATOM    111 HG23 ILE A   6       6.752  -4.231   2.528  1.00  1.15           H  
ATOM    112 HD11 ILE A   6       2.971  -7.207   3.758  1.00  1.07           H  
ATOM    113 HD12 ILE A   6       4.719  -7.047   3.594  1.00  1.05           H  
ATOM    114 HD13 ILE A   6       3.671  -6.733   2.210  1.00  1.07           H  
ATOM    115  N   LEU A   7       6.136  -1.221   2.811  1.00  0.11           N  
ATOM    116  CA  LEU A   7       7.059  -0.362   2.011  1.00  0.12           C  
ATOM    117  C   LEU A   7       8.453  -0.979   1.999  1.00  0.11           C  
ATOM    118  O   LEU A   7       9.122  -1.040   3.011  1.00  0.14           O  
ATOM    119  CB  LEU A   7       7.142   1.027   2.652  1.00  0.16           C  
ATOM    120  CG  LEU A   7       5.783   1.733   2.569  1.00  0.17           C  
ATOM    121  CD1 LEU A   7       5.837   3.021   3.397  1.00  0.25           C  
ATOM    122  CD2 LEU A   7       5.439   2.071   1.106  1.00  0.25           C  
ATOM    123  H   LEU A   7       6.163  -1.183   3.789  1.00  0.13           H  
ATOM    124  HA  LEU A   7       6.700  -0.268   0.996  1.00  0.11           H  
ATOM    125  HB2 LEU A   7       7.427   0.923   3.690  1.00  0.20           H  
ATOM    126  HB3 LEU A   7       7.887   1.617   2.137  1.00  0.20           H  
ATOM    127  HG  LEU A   7       5.022   1.082   2.974  1.00  0.18           H  
ATOM    128 HD11 LEU A   7       6.563   3.695   2.968  1.00  1.05           H  
ATOM    129 HD12 LEU A   7       6.119   2.785   4.412  1.00  1.04           H  
ATOM    130 HD13 LEU A   7       4.865   3.492   3.394  1.00  1.02           H  
ATOM    131 HD21 LEU A   7       6.341   2.298   0.555  1.00  1.06           H  
ATOM    132 HD22 LEU A   7       4.777   2.927   1.074  1.00  1.01           H  
ATOM    133 HD23 LEU A   7       4.945   1.225   0.654  1.00  1.05           H  
ATOM    134  N   ASN A   8       8.907  -1.410   0.851  1.00  0.10           N  
ATOM    135  CA  ASN A   8      10.274  -1.998   0.735  1.00  0.11           C  
ATOM    136  C   ASN A   8      11.097  -1.048  -0.128  1.00  0.12           C  
ATOM    137  O   ASN A   8      11.423  -1.343  -1.261  1.00  0.14           O  
ATOM    138  CB  ASN A   8      10.181  -3.364   0.049  1.00  0.12           C  
ATOM    139  CG  ASN A   8       9.507  -4.362   0.991  1.00  0.15           C  
ATOM    140  OD1 ASN A   8       9.550  -4.204   2.195  1.00  0.18           O  
ATOM    141  ND2 ASN A   8       8.877  -5.390   0.489  1.00  0.17           N  
ATOM    142  H   ASN A   8       8.355  -1.326   0.046  1.00  0.10           H  
ATOM    143  HA  ASN A   8      10.732  -2.103   1.708  1.00  0.12           H  
ATOM    144  HB2 ASN A   8       9.602  -3.274  -0.858  1.00  0.12           H  
ATOM    145  HB3 ASN A   8      11.174  -3.713  -0.191  1.00  0.14           H  
ATOM    146 HD21 ASN A   8       8.840  -5.515  -0.483  1.00  0.16           H  
ATOM    147 HD22 ASN A   8       8.440  -6.034   1.083  1.00  0.19           H  
ATOM    148  N   GLY A   9      11.440   0.097   0.398  1.00  0.14           N  
ATOM    149  CA  GLY A   9      12.243   1.073  -0.385  1.00  0.18           C  
ATOM    150  C   GLY A   9      13.718   0.679  -0.359  1.00  0.20           C  
ATOM    151  O   GLY A   9      14.134  -0.169   0.406  1.00  0.24           O  
ATOM    152  H   GLY A   9      11.194   0.310   1.322  1.00  0.14           H  
ATOM    153  HA2 GLY A   9      11.893   1.084  -1.406  1.00  0.20           H  
ATOM    154  HA3 GLY A   9      12.129   2.056   0.045  1.00  0.21           H  
ATOM    155  N   LYS A  10      14.517   1.315  -1.168  1.00  0.24           N  
ATOM    156  CA  LYS A  10      15.973   1.013  -1.176  1.00  0.30           C  
ATOM    157  C   LYS A  10      16.557   1.436   0.174  1.00  0.34           C  
ATOM    158  O   LYS A  10      17.396   0.768   0.746  1.00  0.52           O  
ATOM    159  CB  LYS A  10      16.641   1.810  -2.296  1.00  0.38           C  
ATOM    160  CG  LYS A  10      16.161   1.283  -3.649  1.00  1.13           C  
ATOM    161  CD  LYS A  10      16.827   2.078  -4.774  1.00  1.51           C  
ATOM    162  CE  LYS A  10      16.347   1.551  -6.126  1.00  2.19           C  
ATOM    163  NZ  LYS A  10      16.674   2.543  -7.189  1.00  2.71           N  
ATOM    164  H   LYS A  10      14.169   2.014  -1.760  1.00  0.26           H  
ATOM    165  HA  LYS A  10      16.131  -0.045  -1.331  1.00  0.39           H  
ATOM    166  HB2 LYS A  10      16.379   2.853  -2.201  1.00  0.95           H  
ATOM    167  HB3 LYS A  10      17.713   1.700  -2.228  1.00  0.96           H  
ATOM    168  HG2 LYS A  10      16.421   0.237  -3.740  1.00  1.83           H  
ATOM    169  HG3 LYS A  10      15.089   1.393  -3.718  1.00  1.80           H  
ATOM    170  HD2 LYS A  10      16.565   3.122  -4.680  1.00  1.87           H  
ATOM    171  HD3 LYS A  10      17.899   1.968  -4.706  1.00  1.88           H  
ATOM    172  HE2 LYS A  10      16.842   0.615  -6.345  1.00  2.69           H  
ATOM    173  HE3 LYS A  10      15.279   1.395  -6.096  1.00  2.69           H  
ATOM    174  HZ1 LYS A  10      17.186   3.346  -6.768  1.00  3.13           H  
ATOM    175  HZ2 LYS A  10      15.794   2.884  -7.628  1.00  3.00           H  
ATOM    176  HZ3 LYS A  10      17.272   2.095  -7.910  1.00  3.06           H  
ATOM    177  N   THR A  11      16.102   2.557   0.676  1.00  0.41           N  
ATOM    178  CA  THR A  11      16.599   3.073   1.990  1.00  0.53           C  
ATOM    179  C   THR A  11      15.413   3.290   2.933  1.00  0.44           C  
ATOM    180  O   THR A  11      15.572   3.374   4.135  1.00  0.49           O  
ATOM    181  CB  THR A  11      17.316   4.404   1.765  1.00  0.71           C  
ATOM    182  OG1 THR A  11      18.392   4.212   0.859  1.00  0.78           O  
ATOM    183  CG2 THR A  11      17.853   4.925   3.096  1.00  0.92           C  
ATOM    184  H   THR A  11      15.424   3.067   0.180  1.00  0.51           H  
ATOM    185  HA  THR A  11      17.285   2.367   2.437  1.00  0.63           H  
ATOM    186  HB  THR A  11      16.624   5.123   1.355  1.00  0.85           H  
ATOM    187  HG1 THR A  11      18.507   3.268   0.730  1.00  1.11           H  
ATOM    188 HG21 THR A  11      18.357   4.125   3.617  1.00  1.36           H  
ATOM    189 HG22 THR A  11      17.032   5.286   3.697  1.00  1.43           H  
ATOM    190 HG23 THR A  11      18.548   5.731   2.913  1.00  1.38           H  
ATOM    191  N   LEU A  12      14.222   3.372   2.395  1.00  0.33           N  
ATOM    192  CA  LEU A  12      13.010   3.575   3.250  1.00  0.30           C  
ATOM    193  C   LEU A  12      12.287   2.239   3.415  1.00  0.30           C  
ATOM    194  O   LEU A  12      11.856   1.640   2.449  1.00  0.60           O  
ATOM    195  CB  LEU A  12      12.084   4.592   2.571  1.00  0.35           C  
ATOM    196  CG  LEU A  12      10.760   4.722   3.344  1.00  0.46           C  
ATOM    197  CD1 LEU A  12      11.038   5.104   4.806  1.00  0.53           C  
ATOM    198  CD2 LEU A  12       9.901   5.811   2.685  1.00  0.55           C  
ATOM    199  H   LEU A  12      14.121   3.287   1.425  1.00  0.30           H  
ATOM    200  HA  LEU A  12      13.303   3.948   4.221  1.00  0.33           H  
ATOM    201  HB2 LEU A  12      12.574   5.554   2.539  1.00  0.38           H  
ATOM    202  HB3 LEU A  12      11.876   4.265   1.563  1.00  0.37           H  
ATOM    203  HG  LEU A  12      10.228   3.782   3.314  1.00  0.58           H  
ATOM    204 HD11 LEU A  12      11.851   5.814   4.847  1.00  1.18           H  
ATOM    205 HD12 LEU A  12      11.302   4.220   5.365  1.00  1.23           H  
ATOM    206 HD13 LEU A  12      10.152   5.547   5.240  1.00  1.00           H  
ATOM    207 HD21 LEU A  12       9.956   5.715   1.612  1.00  1.14           H  
ATOM    208 HD22 LEU A  12      10.262   6.786   2.978  1.00  1.12           H  
ATOM    209 HD23 LEU A  12       8.874   5.698   3.003  1.00  1.17           H  
ATOM    210  N   LYS A  13      12.141   1.766   4.630  1.00  0.20           N  
ATOM    211  CA  LYS A  13      11.432   0.468   4.856  1.00  0.18           C  
ATOM    212  C   LYS A  13      10.462   0.611   6.029  1.00  0.21           C  
ATOM    213  O   LYS A  13      10.798   1.135   7.073  1.00  0.29           O  
ATOM    214  CB  LYS A  13      12.447  -0.634   5.163  1.00  0.20           C  
ATOM    215  CG  LYS A  13      13.285  -0.913   3.915  1.00  0.28           C  
ATOM    216  CD  LYS A  13      14.240  -2.086   4.182  1.00  0.81           C  
ATOM    217  CE  LYS A  13      13.465  -3.417   4.239  1.00  1.32           C  
ATOM    218  NZ  LYS A  13      13.002  -3.664   5.634  1.00  2.02           N  
ATOM    219  H   LYS A  13      12.492   2.269   5.393  1.00  0.41           H  
ATOM    220  HA  LYS A  13      10.870   0.195   3.972  1.00  0.17           H  
ATOM    221  HB2 LYS A  13      13.091  -0.316   5.970  1.00  0.25           H  
ATOM    222  HB3 LYS A  13      11.924  -1.533   5.452  1.00  0.25           H  
ATOM    223  HG2 LYS A  13      12.634  -1.149   3.086  1.00  0.75           H  
ATOM    224  HG3 LYS A  13      13.864  -0.034   3.672  1.00  0.62           H  
ATOM    225  HD2 LYS A  13      14.975  -2.133   3.390  1.00  1.39           H  
ATOM    226  HD3 LYS A  13      14.742  -1.927   5.125  1.00  1.61           H  
ATOM    227  HE2 LYS A  13      12.610  -3.382   3.579  1.00  1.85           H  
ATOM    228  HE3 LYS A  13      14.115  -4.224   3.934  1.00  1.82           H  
ATOM    229  HZ1 LYS A  13      13.439  -2.971   6.273  1.00  2.49           H  
ATOM    230  HZ2 LYS A  13      13.274  -4.626   5.923  1.00  2.39           H  
ATOM    231  HZ3 LYS A  13      11.967  -3.568   5.677  1.00  2.46           H  
ATOM    232  N   GLY A  14       9.264   0.141   5.858  1.00  0.19           N  
ATOM    233  CA  GLY A  14       8.272   0.244   6.964  1.00  0.24           C  
ATOM    234  C   GLY A  14       6.919  -0.299   6.513  1.00  0.20           C  
ATOM    235  O   GLY A  14       6.776  -0.836   5.433  1.00  0.19           O  
ATOM    236  H   GLY A  14       9.028  -0.282   5.000  1.00  0.20           H  
ATOM    237  HA2 GLY A  14       8.623  -0.326   7.811  1.00  0.30           H  
ATOM    238  HA3 GLY A  14       8.162   1.279   7.250  1.00  0.29           H  
ATOM    239  N   GLU A  15       5.920  -0.153   7.342  1.00  0.19           N  
ATOM    240  CA  GLU A  15       4.562  -0.646   6.981  1.00  0.18           C  
ATOM    241  C   GLU A  15       3.511   0.241   7.649  1.00  0.18           C  
ATOM    242  O   GLU A  15       3.777   0.916   8.623  1.00  0.24           O  
ATOM    243  CB  GLU A  15       4.402  -2.097   7.453  1.00  0.23           C  
ATOM    244  CG  GLU A  15       4.350  -2.154   8.992  1.00  0.43           C  
ATOM    245  CD  GLU A  15       2.923  -1.887   9.489  1.00  0.86           C  
ATOM    246  OE1 GLU A  15       2.052  -1.673   8.662  1.00  1.68           O  
ATOM    247  OE2 GLU A  15       2.728  -1.901  10.694  1.00  1.51           O  
ATOM    248  H   GLU A  15       6.068   0.287   8.205  1.00  0.21           H  
ATOM    249  HA  GLU A  15       4.432  -0.603   5.908  1.00  0.17           H  
ATOM    250  HB2 GLU A  15       3.493  -2.510   7.040  1.00  0.34           H  
ATOM    251  HB3 GLU A  15       5.245  -2.675   7.106  1.00  0.36           H  
ATOM    252  HG2 GLU A  15       4.662  -3.135   9.321  1.00  1.00           H  
ATOM    253  HG3 GLU A  15       5.016  -1.412   9.405  1.00  0.99           H  
ATOM    254  N   THR A  16       2.320   0.247   7.122  1.00  0.16           N  
ATOM    255  CA  THR A  16       1.241   1.092   7.709  1.00  0.17           C  
ATOM    256  C   THR A  16      -0.117   0.485   7.369  1.00  0.16           C  
ATOM    257  O   THR A  16      -0.214  -0.447   6.594  1.00  0.25           O  
ATOM    258  CB  THR A  16       1.334   2.507   7.137  1.00  0.18           C  
ATOM    259  OG1 THR A  16       0.233   3.277   7.600  1.00  0.34           O  
ATOM    260  CG2 THR A  16       1.309   2.441   5.610  1.00  0.30           C  
ATOM    261  H   THR A  16       2.145  -0.305   6.332  1.00  0.17           H  
ATOM    262  HA  THR A  16       1.356   1.130   8.784  1.00  0.18           H  
ATOM    263  HB  THR A  16       2.255   2.968   7.458  1.00  0.23           H  
ATOM    264  HG1 THR A  16       0.535   4.179   7.731  1.00  1.02           H  
ATOM    265 HG21 THR A  16       0.377   2.006   5.288  1.00  1.02           H  
ATOM    266 HG22 THR A  16       2.131   1.833   5.263  1.00  1.07           H  
ATOM    267 HG23 THR A  16       1.401   3.438   5.205  1.00  1.09           H  
ATOM    268  N   THR A  17      -1.172   1.003   7.946  1.00  0.15           N  
ATOM    269  CA  THR A  17      -2.537   0.464   7.670  1.00  0.14           C  
ATOM    270  C   THR A  17      -3.513   1.625   7.495  1.00  0.15           C  
ATOM    271  O   THR A  17      -3.258   2.735   7.918  1.00  0.21           O  
ATOM    272  CB  THR A  17      -2.984  -0.407   8.846  1.00  0.16           C  
ATOM    273  OG1 THR A  17      -2.939   0.356  10.043  1.00  0.19           O  
ATOM    274  CG2 THR A  17      -2.055  -1.616   8.972  1.00  0.20           C  
ATOM    275  H   THR A  17      -1.064   1.753   8.566  1.00  0.23           H  
ATOM    276  HA  THR A  17      -2.526  -0.130   6.766  1.00  0.13           H  
ATOM    277  HB  THR A  17      -3.993  -0.752   8.676  1.00  0.15           H  
ATOM    278  HG1 THR A  17      -3.792   0.784  10.155  1.00  0.88           H  
ATOM    279 HG21 THR A  17      -1.878  -2.038   7.994  1.00  0.99           H  
ATOM    280 HG22 THR A  17      -2.515  -2.358   9.607  1.00  1.07           H  
ATOM    281 HG23 THR A  17      -1.116  -1.303   9.404  1.00  1.01           H  
ATOM    282  N   THR A  18      -4.626   1.378   6.868  1.00  0.13           N  
ATOM    283  CA  THR A  18      -5.621   2.467   6.655  1.00  0.16           C  
ATOM    284  C   THR A  18      -7.011   1.850   6.493  1.00  0.14           C  
ATOM    285  O   THR A  18      -7.147   0.691   6.155  1.00  0.12           O  
ATOM    286  CB  THR A  18      -5.245   3.248   5.384  1.00  0.19           C  
ATOM    287  OG1 THR A  18      -5.991   4.456   5.340  1.00  0.23           O  
ATOM    288  CG2 THR A  18      -5.555   2.414   4.131  1.00  0.18           C  
ATOM    289  H   THR A  18      -4.808   0.474   6.530  1.00  0.12           H  
ATOM    290  HA  THR A  18      -5.620   3.135   7.504  1.00  0.20           H  
ATOM    291  HB  THR A  18      -4.189   3.478   5.404  1.00  0.21           H  
ATOM    292  HG1 THR A  18      -5.559   5.049   4.721  1.00  0.89           H  
ATOM    293 HG21 THR A  18      -4.927   2.742   3.316  1.00  0.99           H  
ATOM    294 HG22 THR A  18      -6.592   2.546   3.860  1.00  0.99           H  
ATOM    295 HG23 THR A  18      -5.369   1.370   4.333  1.00  0.97           H  
ATOM    296  N   GLU A  19      -8.046   2.618   6.719  1.00  0.17           N  
ATOM    297  CA  GLU A  19      -9.435   2.089   6.569  1.00  0.19           C  
ATOM    298  C   GLU A  19     -10.014   2.615   5.256  1.00  0.20           C  
ATOM    299  O   GLU A  19      -9.903   3.785   4.947  1.00  0.28           O  
ATOM    300  CB  GLU A  19     -10.291   2.584   7.738  1.00  0.27           C  
ATOM    301  CG  GLU A  19      -9.802   1.944   9.038  1.00  1.13           C  
ATOM    302  CD  GLU A  19     -10.653   2.445  10.206  1.00  1.66           C  
ATOM    303  OE1 GLU A  19     -11.741   1.924  10.388  1.00  2.16           O  
ATOM    304  OE2 GLU A  19     -10.203   3.342  10.898  1.00  2.22           O  
ATOM    305  H   GLU A  19      -7.910   3.552   6.979  1.00  0.20           H  
ATOM    306  HA  GLU A  19      -9.428   1.007   6.556  1.00  0.19           H  
ATOM    307  HB2 GLU A  19     -10.213   3.659   7.812  1.00  0.97           H  
ATOM    308  HB3 GLU A  19     -11.322   2.309   7.569  1.00  0.81           H  
ATOM    309  HG2 GLU A  19      -9.887   0.870   8.964  1.00  1.66           H  
ATOM    310  HG3 GLU A  19      -8.770   2.213   9.206  1.00  1.69           H  
ATOM    311  N   ALA A  20     -10.625   1.767   4.476  1.00  0.20           N  
ATOM    312  CA  ALA A  20     -11.201   2.231   3.179  1.00  0.24           C  
ATOM    313  C   ALA A  20     -12.442   1.397   2.849  1.00  0.28           C  
ATOM    314  O   ALA A  20     -12.522   0.228   3.169  1.00  0.39           O  
ATOM    315  CB  ALA A  20     -10.147   2.067   2.072  1.00  0.25           C  
ATOM    316  H   ALA A  20     -10.701   0.825   4.737  1.00  0.21           H  
ATOM    317  HA  ALA A  20     -11.484   3.273   3.256  1.00  0.28           H  
ATOM    318  HB1 ALA A  20     -10.350   2.765   1.275  1.00  1.01           H  
ATOM    319  HB2 ALA A  20     -10.174   1.059   1.682  1.00  1.03           H  
ATOM    320  HB3 ALA A  20      -9.166   2.265   2.479  1.00  1.07           H  
ATOM    321  N   VAL A  21     -13.415   1.997   2.221  1.00  0.27           N  
ATOM    322  CA  VAL A  21     -14.657   1.246   1.886  1.00  0.33           C  
ATOM    323  C   VAL A  21     -14.309   0.052   0.992  1.00  0.29           C  
ATOM    324  O   VAL A  21     -14.963  -0.971   1.029  1.00  0.38           O  
ATOM    325  CB  VAL A  21     -15.635   2.174   1.160  1.00  0.39           C  
ATOM    326  CG1 VAL A  21     -16.190   3.202   2.148  1.00  0.48           C  
ATOM    327  CG2 VAL A  21     -14.903   2.911   0.037  1.00  0.55           C  
ATOM    328  H   VAL A  21     -13.341   2.947   1.992  1.00  0.30           H  
ATOM    329  HA  VAL A  21     -15.114   0.888   2.796  1.00  0.37           H  
ATOM    330  HB  VAL A  21     -16.447   1.595   0.746  1.00  0.47           H  
ATOM    331 HG11 VAL A  21     -15.378   3.784   2.555  1.00  1.07           H  
ATOM    332 HG12 VAL A  21     -16.704   2.690   2.949  1.00  1.08           H  
ATOM    333 HG13 VAL A  21     -16.881   3.856   1.637  1.00  1.14           H  
ATOM    334 HG21 VAL A  21     -15.622   3.399  -0.603  1.00  1.10           H  
ATOM    335 HG22 VAL A  21     -14.326   2.206  -0.542  1.00  1.15           H  
ATOM    336 HG23 VAL A  21     -14.244   3.651   0.466  1.00  1.14           H  
ATOM    337  N   ASP A  22     -13.288   0.171   0.189  1.00  0.23           N  
ATOM    338  CA  ASP A  22     -12.915  -0.969  -0.699  1.00  0.24           C  
ATOM    339  C   ASP A  22     -11.460  -0.829  -1.147  1.00  0.20           C  
ATOM    340  O   ASP A  22     -10.796   0.147  -0.855  1.00  0.26           O  
ATOM    341  CB  ASP A  22     -13.835  -0.985  -1.920  1.00  0.27           C  
ATOM    342  CG  ASP A  22     -13.587   0.261  -2.769  1.00  0.40           C  
ATOM    343  OD1 ASP A  22     -12.885   1.142  -2.302  1.00  0.98           O  
ATOM    344  OD2 ASP A  22     -14.103   0.313  -3.873  1.00  1.16           O  
ATOM    345  H   ASP A  22     -12.772   1.006   0.164  1.00  0.27           H  
ATOM    346  HA  ASP A  22     -13.030  -1.896  -0.155  1.00  0.28           H  
ATOM    347  HB2 ASP A  22     -13.634  -1.869  -2.508  1.00  0.41           H  
ATOM    348  HB3 ASP A  22     -14.865  -0.997  -1.595  1.00  0.36           H  
ATOM    349  N   ALA A  23     -10.956  -1.811  -1.843  1.00  0.19           N  
ATOM    350  CA  ALA A  23      -9.539  -1.760  -2.300  1.00  0.18           C  
ATOM    351  C   ALA A  23      -9.357  -0.660  -3.349  1.00  0.19           C  
ATOM    352  O   ALA A  23      -8.342   0.006  -3.383  1.00  0.26           O  
ATOM    353  CB  ALA A  23      -9.153  -3.110  -2.911  1.00  0.23           C  
ATOM    354  H   ALA A  23     -11.508  -2.592  -2.056  1.00  0.27           H  
ATOM    355  HA  ALA A  23      -8.899  -1.557  -1.455  1.00  0.17           H  
ATOM    356  HB1 ALA A  23      -9.681  -3.248  -3.843  1.00  1.01           H  
ATOM    357  HB2 ALA A  23      -9.416  -3.903  -2.226  1.00  1.05           H  
ATOM    358  HB3 ALA A  23      -8.089  -3.130  -3.094  1.00  1.05           H  
ATOM    359  N   ALA A  24     -10.319  -0.462  -4.213  1.00  0.22           N  
ATOM    360  CA  ALA A  24     -10.176   0.593  -5.257  1.00  0.24           C  
ATOM    361  C   ALA A  24      -9.832   1.928  -4.597  1.00  0.22           C  
ATOM    362  O   ALA A  24      -9.045   2.693  -5.119  1.00  0.27           O  
ATOM    363  CB  ALA A  24     -11.485   0.722  -6.039  1.00  0.29           C  
ATOM    364  H   ALA A  24     -11.131  -1.006  -4.181  1.00  0.30           H  
ATOM    365  HA  ALA A  24      -9.378   0.319  -5.932  1.00  0.26           H  
ATOM    366  HB1 ALA A  24     -11.501   1.665  -6.566  1.00  1.09           H  
ATOM    367  HB2 ALA A  24     -12.319   0.679  -5.355  1.00  1.03           H  
ATOM    368  HB3 ALA A  24     -11.561  -0.088  -6.749  1.00  1.01           H  
ATOM    369  N   THR A  25     -10.390   2.223  -3.447  1.00  0.20           N  
ATOM    370  CA  THR A  25     -10.072   3.499  -2.751  1.00  0.21           C  
ATOM    371  C   THR A  25      -8.671   3.420  -2.154  1.00  0.17           C  
ATOM    372  O   THR A  25      -7.953   4.398  -2.090  1.00  0.23           O  
ATOM    373  CB  THR A  25     -11.105   3.758  -1.658  1.00  0.25           C  
ATOM    374  OG1 THR A  25     -11.266   2.586  -0.871  1.00  0.44           O  
ATOM    375  CG2 THR A  25     -12.438   4.132  -2.307  1.00  0.36           C  
ATOM    376  H   THR A  25     -11.004   1.591  -3.035  1.00  0.23           H  
ATOM    377  HA  THR A  25     -10.103   4.306  -3.468  1.00  0.23           H  
ATOM    378  HB  THR A  25     -10.774   4.571  -1.032  1.00  0.41           H  
ATOM    379  HG1 THR A  25     -10.431   2.112  -0.872  1.00  1.01           H  
ATOM    380 HG21 THR A  25     -13.220   4.105  -1.568  1.00  1.12           H  
ATOM    381 HG22 THR A  25     -12.662   3.431  -3.098  1.00  1.10           H  
ATOM    382 HG23 THR A  25     -12.368   5.129  -2.720  1.00  1.00           H  
ATOM    383  N   ALA A  26      -8.274   2.255  -1.723  1.00  0.12           N  
ATOM    384  CA  ALA A  26      -6.918   2.101  -1.137  1.00  0.12           C  
ATOM    385  C   ALA A  26      -5.889   2.492  -2.196  1.00  0.13           C  
ATOM    386  O   ALA A  26      -4.875   3.094  -1.904  1.00  0.18           O  
ATOM    387  CB  ALA A  26      -6.721   0.649  -0.701  1.00  0.12           C  
ATOM    388  H   ALA A  26      -8.860   1.470  -1.798  1.00  0.13           H  
ATOM    389  HA  ALA A  26      -6.820   2.754  -0.282  1.00  0.13           H  
ATOM    390  HB1 ALA A  26      -7.622   0.296  -0.218  1.00  1.00           H  
ATOM    391  HB2 ALA A  26      -5.898   0.591  -0.010  1.00  1.02           H  
ATOM    392  HB3 ALA A  26      -6.512   0.037  -1.565  1.00  1.00           H  
ATOM    393  N   GLU A  27      -6.139   2.144  -3.418  1.00  0.13           N  
ATOM    394  CA  GLU A  27      -5.155   2.500  -4.477  1.00  0.17           C  
ATOM    395  C   GLU A  27      -4.939   4.015  -4.483  1.00  0.18           C  
ATOM    396  O   GLU A  27      -3.821   4.491  -4.511  1.00  0.27           O  
ATOM    397  CB  GLU A  27      -5.679   2.058  -5.846  1.00  0.21           C  
ATOM    398  CG  GLU A  27      -5.660   0.532  -5.936  1.00  0.30           C  
ATOM    399  CD  GLU A  27      -6.184   0.096  -7.307  1.00  0.31           C  
ATOM    400  OE1 GLU A  27      -6.573   0.962  -8.072  1.00  1.03           O  
ATOM    401  OE2 GLU A  27      -6.180  -1.095  -7.569  1.00  1.06           O  
ATOM    402  H   GLU A  27      -6.952   1.620  -3.652  1.00  0.13           H  
ATOM    403  HA  GLU A  27      -4.216   2.005  -4.274  1.00  0.18           H  
ATOM    404  HB2 GLU A  27      -6.692   2.414  -5.976  1.00  0.20           H  
ATOM    405  HB3 GLU A  27      -5.051   2.470  -6.622  1.00  0.30           H  
ATOM    406  HG2 GLU A  27      -4.648   0.178  -5.806  1.00  0.42           H  
ATOM    407  HG3 GLU A  27      -6.290   0.117  -5.164  1.00  0.36           H  
ATOM    408  N   LYS A  28      -5.997   4.783  -4.457  1.00  0.17           N  
ATOM    409  CA  LYS A  28      -5.839   6.265  -4.465  1.00  0.21           C  
ATOM    410  C   LYS A  28      -5.182   6.736  -3.161  1.00  0.19           C  
ATOM    411  O   LYS A  28      -4.348   7.619  -3.164  1.00  0.23           O  
ATOM    412  CB  LYS A  28      -7.218   6.919  -4.609  1.00  0.28           C  
ATOM    413  CG  LYS A  28      -7.753   6.668  -6.022  1.00  1.25           C  
ATOM    414  CD  LYS A  28      -9.050   7.459  -6.239  1.00  1.32           C  
ATOM    415  CE  LYS A  28     -10.204   6.819  -5.459  1.00  1.98           C  
ATOM    416  NZ  LYS A  28     -11.498   7.357  -5.966  1.00  2.67           N  
ATOM    417  H   LYS A  28      -6.891   4.386  -4.435  1.00  0.21           H  
ATOM    418  HA  LYS A  28      -5.220   6.554  -5.300  1.00  0.22           H  
ATOM    419  HB2 LYS A  28      -7.894   6.491  -3.883  1.00  1.06           H  
ATOM    420  HB3 LYS A  28      -7.133   7.982  -4.440  1.00  1.10           H  
ATOM    421  HG2 LYS A  28      -7.015   6.987  -6.744  1.00  1.96           H  
ATOM    422  HG3 LYS A  28      -7.947   5.614  -6.152  1.00  1.95           H  
ATOM    423  HD2 LYS A  28      -8.910   8.475  -5.899  1.00  1.47           H  
ATOM    424  HD3 LYS A  28      -9.293   7.465  -7.292  1.00  1.61           H  
ATOM    425  HE2 LYS A  28     -10.186   5.747  -5.593  1.00  2.40           H  
ATOM    426  HE3 LYS A  28     -10.104   7.053  -4.409  1.00  2.44           H  
ATOM    427  HZ1 LYS A  28     -11.569   7.185  -6.989  1.00  3.00           H  
ATOM    428  HZ2 LYS A  28     -11.542   8.380  -5.782  1.00  3.03           H  
ATOM    429  HZ3 LYS A  28     -12.285   6.882  -5.482  1.00  3.05           H  
ATOM    430  N   VAL A  29      -5.566   6.176  -2.046  1.00  0.18           N  
ATOM    431  CA  VAL A  29      -4.981   6.618  -0.746  1.00  0.18           C  
ATOM    432  C   VAL A  29      -3.502   6.224  -0.652  1.00  0.15           C  
ATOM    433  O   VAL A  29      -2.645   7.047  -0.394  1.00  0.18           O  
ATOM    434  CB  VAL A  29      -5.749   5.938   0.394  1.00  0.18           C  
ATOM    435  CG1 VAL A  29      -5.082   6.249   1.737  1.00  0.20           C  
ATOM    436  CG2 VAL A  29      -7.192   6.445   0.414  1.00  0.23           C  
ATOM    437  H   VAL A  29      -6.265   5.489  -2.056  1.00  0.21           H  
ATOM    438  HA  VAL A  29      -5.076   7.688  -0.650  1.00  0.20           H  
ATOM    439  HB  VAL A  29      -5.747   4.868   0.237  1.00  0.19           H  
ATOM    440 HG11 VAL A  29      -4.155   5.699   1.815  1.00  1.05           H  
ATOM    441 HG12 VAL A  29      -5.740   5.957   2.542  1.00  1.02           H  
ATOM    442 HG13 VAL A  29      -4.880   7.307   1.803  1.00  1.02           H  
ATOM    443 HG21 VAL A  29      -7.789   5.805   1.047  1.00  1.04           H  
ATOM    444 HG22 VAL A  29      -7.591   6.433  -0.589  1.00  1.02           H  
ATOM    445 HG23 VAL A  29      -7.214   7.454   0.799  1.00  1.01           H  
ATOM    446  N   PHE A  30      -3.202   4.971  -0.826  1.00  0.10           N  
ATOM    447  CA  PHE A  30      -1.784   4.522  -0.710  1.00  0.09           C  
ATOM    448  C   PHE A  30      -0.906   5.162  -1.790  1.00  0.10           C  
ATOM    449  O   PHE A  30       0.230   5.512  -1.540  1.00  0.15           O  
ATOM    450  CB  PHE A  30      -1.698   2.992  -0.822  1.00  0.10           C  
ATOM    451  CG  PHE A  30      -2.128   2.336   0.481  1.00  0.09           C  
ATOM    452  CD1 PHE A  30      -1.476   2.645   1.691  1.00  0.09           C  
ATOM    453  CD2 PHE A  30      -3.181   1.412   0.482  1.00  0.10           C  
ATOM    454  CE1 PHE A  30      -1.881   2.032   2.881  1.00  0.10           C  
ATOM    455  CE2 PHE A  30      -3.579   0.801   1.677  1.00  0.10           C  
ATOM    456  CZ  PHE A  30      -2.929   1.111   2.874  1.00  0.10           C  
ATOM    457  H   PHE A  30      -3.915   4.321  -1.006  1.00  0.11           H  
ATOM    458  HA  PHE A  30      -1.412   4.829   0.250  1.00  0.10           H  
ATOM    459  HB2 PHE A  30      -2.343   2.661  -1.623  1.00  0.11           H  
ATOM    460  HB3 PHE A  30      -0.683   2.704  -1.047  1.00  0.10           H  
ATOM    461  HD1 PHE A  30      -0.658   3.346   1.709  1.00  0.10           H  
ATOM    462  HD2 PHE A  30      -3.684   1.167  -0.440  1.00  0.11           H  
ATOM    463  HE1 PHE A  30      -1.385   2.273   3.808  1.00  0.11           H  
ATOM    464  HE2 PHE A  30      -4.386   0.090   1.674  1.00  0.12           H  
ATOM    465  HZ  PHE A  30      -3.236   0.637   3.794  1.00  0.11           H  
ATOM    466  N   LYS A  31      -1.398   5.308  -2.985  1.00  0.10           N  
ATOM    467  CA  LYS A  31      -0.545   5.911  -4.045  1.00  0.12           C  
ATOM    468  C   LYS A  31      -0.159   7.339  -3.658  1.00  0.13           C  
ATOM    469  O   LYS A  31       0.964   7.758  -3.855  1.00  0.16           O  
ATOM    470  CB  LYS A  31      -1.293   5.925  -5.379  1.00  0.13           C  
ATOM    471  CG  LYS A  31      -0.323   6.321  -6.493  1.00  0.21           C  
ATOM    472  CD  LYS A  31      -1.057   6.338  -7.835  1.00  0.67           C  
ATOM    473  CE  LYS A  31      -0.081   6.734  -8.942  1.00  1.32           C  
ATOM    474  NZ  LYS A  31       0.579   8.023  -8.585  1.00  2.07           N  
ATOM    475  H   LYS A  31      -2.316   5.029  -3.185  1.00  0.13           H  
ATOM    476  HA  LYS A  31       0.355   5.324  -4.145  1.00  0.13           H  
ATOM    477  HB2 LYS A  31      -1.693   4.940  -5.579  1.00  0.14           H  
ATOM    478  HB3 LYS A  31      -2.099   6.640  -5.334  1.00  0.15           H  
ATOM    479  HG2 LYS A  31       0.076   7.303  -6.289  1.00  0.61           H  
ATOM    480  HG3 LYS A  31       0.485   5.606  -6.537  1.00  0.61           H  
ATOM    481  HD2 LYS A  31      -1.456   5.356  -8.040  1.00  1.39           H  
ATOM    482  HD3 LYS A  31      -1.864   7.054  -7.795  1.00  1.37           H  
ATOM    483  HE2 LYS A  31       0.668   5.965  -9.055  1.00  1.75           H  
ATOM    484  HE3 LYS A  31      -0.619   6.851  -9.871  1.00  1.96           H  
ATOM    485  HZ1 LYS A  31       0.050   8.482  -7.817  1.00  2.56           H  
ATOM    486  HZ2 LYS A  31       0.594   8.645  -9.419  1.00  2.40           H  
ATOM    487  HZ3 LYS A  31       1.553   7.838  -8.272  1.00  2.56           H  
ATOM    488  N   GLN A  32      -1.071   8.094  -3.106  1.00  0.13           N  
ATOM    489  CA  GLN A  32      -0.724   9.488  -2.712  1.00  0.16           C  
ATOM    490  C   GLN A  32       0.245   9.449  -1.532  1.00  0.16           C  
ATOM    491  O   GLN A  32       1.219  10.174  -1.488  1.00  0.19           O  
ATOM    492  CB  GLN A  32      -1.990  10.241  -2.296  1.00  0.19           C  
ATOM    493  CG  GLN A  32      -1.639  11.705  -2.001  1.00  0.28           C  
ATOM    494  CD  GLN A  32      -2.895  12.461  -1.568  1.00  1.02           C  
ATOM    495  OE1 GLN A  32      -3.641  12.949  -2.393  1.00  1.84           O  
ATOM    496  NE2 GLN A  32      -3.155  12.591  -0.295  1.00  1.77           N  
ATOM    497  H   GLN A  32      -1.971   7.746  -2.944  1.00  0.15           H  
ATOM    498  HA  GLN A  32      -0.259   9.994  -3.546  1.00  0.17           H  
ATOM    499  HB2 GLN A  32      -2.714  10.199  -3.097  1.00  0.29           H  
ATOM    500  HB3 GLN A  32      -2.406   9.787  -1.410  1.00  0.21           H  
ATOM    501  HG2 GLN A  32      -0.905  11.748  -1.210  1.00  0.85           H  
ATOM    502  HG3 GLN A  32      -1.236  12.164  -2.891  1.00  0.86           H  
ATOM    503 HE21 GLN A  32      -2.546  12.206   0.370  1.00  2.16           H  
ATOM    504 HE22 GLN A  32      -3.956  13.073  -0.004  1.00  2.33           H  
ATOM    505  N   TYR A  33      -0.021   8.607  -0.571  1.00  0.14           N  
ATOM    506  CA  TYR A  33       0.876   8.517   0.613  1.00  0.15           C  
ATOM    507  C   TYR A  33       2.284   8.120   0.170  1.00  0.16           C  
ATOM    508  O   TYR A  33       3.263   8.715   0.573  1.00  0.19           O  
ATOM    509  CB  TYR A  33       0.327   7.485   1.599  1.00  0.17           C  
ATOM    510  CG  TYR A  33       1.241   7.400   2.796  1.00  0.19           C  
ATOM    511  CD1 TYR A  33       1.096   8.313   3.847  1.00  0.21           C  
ATOM    512  CD2 TYR A  33       2.237   6.418   2.854  1.00  0.22           C  
ATOM    513  CE1 TYR A  33       1.945   8.243   4.957  1.00  0.24           C  
ATOM    514  CE2 TYR A  33       3.087   6.348   3.964  1.00  0.25           C  
ATOM    515  CZ  TYR A  33       2.940   7.261   5.017  1.00  0.26           C  
ATOM    516  OH  TYR A  33       3.777   7.195   6.111  1.00  0.30           O  
ATOM    517  H   TYR A  33      -0.811   8.030  -0.629  1.00  0.14           H  
ATOM    518  HA  TYR A  33       0.918   9.480   1.096  1.00  0.17           H  
ATOM    519  HB2 TYR A  33      -0.661   7.782   1.918  1.00  0.18           H  
ATOM    520  HB3 TYR A  33       0.275   6.520   1.117  1.00  0.18           H  
ATOM    521  HD1 TYR A  33       0.329   9.072   3.801  1.00  0.22           H  
ATOM    522  HD2 TYR A  33       2.348   5.714   2.043  1.00  0.22           H  
ATOM    523  HE1 TYR A  33       1.832   8.949   5.768  1.00  0.27           H  
ATOM    524  HE2 TYR A  33       3.856   5.589   4.007  1.00  0.28           H  
ATOM    525  HH  TYR A  33       4.338   6.423   6.010  1.00  0.99           H  
ATOM    526  N   ALA A  34       2.396   7.122  -0.666  1.00  0.15           N  
ATOM    527  CA  ALA A  34       3.747   6.704  -1.133  1.00  0.18           C  
ATOM    528  C   ALA A  34       4.395   7.877  -1.867  1.00  0.20           C  
ATOM    529  O   ALA A  34       5.565   8.156  -1.704  1.00  0.25           O  
ATOM    530  CB  ALA A  34       3.619   5.498  -2.068  1.00  0.20           C  
ATOM    531  H   ALA A  34       1.591   6.663  -0.991  1.00  0.16           H  
ATOM    532  HA  ALA A  34       4.354   6.438  -0.280  1.00  0.20           H  
ATOM    533  HB1 ALA A  34       4.468   5.459  -2.737  1.00  1.03           H  
ATOM    534  HB2 ALA A  34       2.711   5.585  -2.644  1.00  1.01           H  
ATOM    535  HB3 ALA A  34       3.586   4.592  -1.480  1.00  1.03           H  
ATOM    536  N   ASN A  35       3.636   8.574  -2.666  1.00  0.20           N  
ATOM    537  CA  ASN A  35       4.206   9.735  -3.400  1.00  0.25           C  
ATOM    538  C   ASN A  35       4.695  10.763  -2.380  1.00  0.26           C  
ATOM    539  O   ASN A  35       5.743  11.356  -2.532  1.00  0.33           O  
ATOM    540  CB  ASN A  35       3.120  10.357  -4.280  1.00  0.29           C  
ATOM    541  CG  ASN A  35       2.794   9.406  -5.433  1.00  0.48           C  
ATOM    542  OD1 ASN A  35       3.644   8.662  -5.880  1.00  1.11           O  
ATOM    543  ND2 ASN A  35       1.588   9.390  -5.929  1.00  1.23           N  
ATOM    544  H   ASN A  35       2.691   8.338  -2.777  1.00  0.20           H  
ATOM    545  HA  ASN A  35       5.032   9.410  -4.013  1.00  0.27           H  
ATOM    546  HB2 ASN A  35       2.231  10.527  -3.690  1.00  0.32           H  
ATOM    547  HB3 ASN A  35       3.473  11.296  -4.678  1.00  0.32           H  
ATOM    548 HD21 ASN A  35       0.898   9.983  -5.563  1.00  1.97           H  
ATOM    549 HD22 ASN A  35       1.369   8.783  -6.667  1.00  1.33           H  
ATOM    550  N   ASP A  36       3.938  10.975  -1.337  1.00  0.26           N  
ATOM    551  CA  ASP A  36       4.345  11.960  -0.299  1.00  0.30           C  
ATOM    552  C   ASP A  36       5.639  11.496   0.369  1.00  0.32           C  
ATOM    553  O   ASP A  36       6.388  12.285   0.909  1.00  0.45           O  
ATOM    554  CB  ASP A  36       3.240  12.059   0.755  1.00  0.38           C  
ATOM    555  CG  ASP A  36       2.016  12.749   0.149  1.00  0.58           C  
ATOM    556  OD1 ASP A  36       2.179  13.426  -0.852  1.00  1.19           O  
ATOM    557  OD2 ASP A  36       0.939  12.587   0.697  1.00  1.29           O  
ATOM    558  H   ASP A  36       3.090  10.496  -1.237  1.00  0.27           H  
ATOM    559  HA  ASP A  36       4.497  12.927  -0.754  1.00  0.33           H  
ATOM    560  HB2 ASP A  36       2.969  11.066   1.085  1.00  0.35           H  
ATOM    561  HB3 ASP A  36       3.595  12.634   1.597  1.00  0.48           H  
ATOM    562  N   ASN A  37       5.901  10.216   0.354  1.00  0.33           N  
ATOM    563  CA  ASN A  37       7.137   9.689   1.002  1.00  0.40           C  
ATOM    564  C   ASN A  37       8.250   9.555  -0.038  1.00  0.42           C  
ATOM    565  O   ASN A  37       9.309   9.031   0.242  1.00  0.59           O  
ATOM    566  CB  ASN A  37       6.842   8.312   1.599  1.00  0.43           C  
ATOM    567  CG  ASN A  37       5.850   8.458   2.755  1.00  0.48           C  
ATOM    568  OD1 ASN A  37       5.347   7.478   3.266  1.00  0.64           O  
ATOM    569  ND2 ASN A  37       5.542   9.650   3.188  1.00  0.59           N  
ATOM    570  H   ASN A  37       5.276   9.594  -0.074  1.00  0.38           H  
ATOM    571  HA  ASN A  37       7.457  10.359   1.788  1.00  0.46           H  
ATOM    572  HB2 ASN A  37       6.417   7.674   0.837  1.00  0.45           H  
ATOM    573  HB3 ASN A  37       7.757   7.874   1.966  1.00  0.50           H  
ATOM    574 HD21 ASN A  37       5.944  10.442   2.775  1.00  0.74           H  
ATOM    575 HD22 ASN A  37       4.907   9.753   3.929  1.00  0.66           H  
ATOM    576  N   GLY A  38       8.033  10.034  -1.234  1.00  0.32           N  
ATOM    577  CA  GLY A  38       9.097   9.936  -2.271  1.00  0.38           C  
ATOM    578  C   GLY A  38       9.318   8.470  -2.645  1.00  0.39           C  
ATOM    579  O   GLY A  38      10.408   8.074  -3.006  1.00  0.72           O  
ATOM    580  H   GLY A  38       7.182  10.472  -1.448  1.00  0.32           H  
ATOM    581  HA2 GLY A  38       8.793  10.490  -3.148  1.00  0.41           H  
ATOM    582  HA3 GLY A  38      10.016  10.347  -1.885  1.00  0.44           H  
ATOM    583  N   VAL A  39       8.293   7.657  -2.562  1.00  0.24           N  
ATOM    584  CA  VAL A  39       8.434   6.209  -2.910  1.00  0.22           C  
ATOM    585  C   VAL A  39       7.780   5.937  -4.266  1.00  0.25           C  
ATOM    586  O   VAL A  39       6.624   6.239  -4.481  1.00  0.40           O  
ATOM    587  CB  VAL A  39       7.728   5.369  -1.840  1.00  0.23           C  
ATOM    588  CG1 VAL A  39       7.728   3.894  -2.255  1.00  0.26           C  
ATOM    589  CG2 VAL A  39       8.467   5.523  -0.510  1.00  0.32           C  
ATOM    590  H   VAL A  39       7.420   7.998  -2.275  1.00  0.44           H  
ATOM    591  HA  VAL A  39       9.478   5.933  -2.951  1.00  0.23           H  
ATOM    592  HB  VAL A  39       6.710   5.712  -1.730  1.00  0.27           H  
ATOM    593 HG11 VAL A  39       7.489   3.278  -1.400  1.00  1.06           H  
ATOM    594 HG12 VAL A  39       8.702   3.624  -2.632  1.00  1.02           H  
ATOM    595 HG13 VAL A  39       6.989   3.738  -3.027  1.00  1.04           H  
ATOM    596 HG21 VAL A  39       8.034   4.856   0.222  1.00  1.04           H  
ATOM    597 HG22 VAL A  39       8.379   6.542  -0.164  1.00  1.10           H  
ATOM    598 HG23 VAL A  39       9.510   5.277  -0.647  1.00  1.04           H  
ATOM    599  N   ASP A  40       8.513   5.357  -5.183  1.00  0.27           N  
ATOM    600  CA  ASP A  40       7.956   5.043  -6.532  1.00  0.29           C  
ATOM    601  C   ASP A  40       8.456   3.656  -6.938  1.00  0.26           C  
ATOM    602  O   ASP A  40       9.585   3.298  -6.675  1.00  0.36           O  
ATOM    603  CB  ASP A  40       8.444   6.089  -7.538  1.00  0.39           C  
ATOM    604  CG  ASP A  40       7.834   5.810  -8.914  1.00  0.66           C  
ATOM    605  OD1 ASP A  40       7.570   4.655  -9.203  1.00  1.33           O  
ATOM    606  OD2 ASP A  40       7.646   6.758  -9.659  1.00  1.21           O  
ATOM    607  H   ASP A  40       9.442   5.123  -4.985  1.00  0.38           H  
ATOM    608  HA  ASP A  40       6.874   5.043  -6.498  1.00  0.31           H  
ATOM    609  HB2 ASP A  40       8.145   7.072  -7.206  1.00  0.56           H  
ATOM    610  HB3 ASP A  40       9.521   6.045  -7.607  1.00  0.41           H  
ATOM    611  N   GLY A  41       7.640   2.874  -7.586  1.00  0.20           N  
ATOM    612  CA  GLY A  41       8.105   1.520  -8.002  1.00  0.22           C  
ATOM    613  C   GLY A  41       6.946   0.728  -8.604  1.00  0.18           C  
ATOM    614  O   GLY A  41       6.027   1.280  -9.176  1.00  0.26           O  
ATOM    615  H   GLY A  41       6.743   3.186  -7.819  1.00  0.23           H  
ATOM    616  HA2 GLY A  41       8.890   1.623  -8.738  1.00  0.29           H  
ATOM    617  HA3 GLY A  41       8.486   0.992  -7.141  1.00  0.26           H  
ATOM    618  N   GLU A  42       6.983  -0.572  -8.465  1.00  0.13           N  
ATOM    619  CA  GLU A  42       5.890  -1.426  -9.010  1.00  0.15           C  
ATOM    620  C   GLU A  42       4.871  -1.687  -7.904  1.00  0.14           C  
ATOM    621  O   GLU A  42       5.225  -1.935  -6.767  1.00  0.18           O  
ATOM    622  CB  GLU A  42       6.475  -2.755  -9.483  1.00  0.21           C  
ATOM    623  CG  GLU A  42       7.456  -2.504 -10.631  1.00  0.31           C  
ATOM    624  CD  GLU A  42       6.699  -1.968 -11.847  1.00  1.28           C  
ATOM    625  OE1 GLU A  42       5.822  -2.665 -12.328  1.00  2.07           O  
ATOM    626  OE2 GLU A  42       7.008  -0.869 -12.276  1.00  1.98           O  
ATOM    627  H   GLU A  42       7.734  -0.988  -7.990  1.00  0.19           H  
ATOM    628  HA  GLU A  42       5.406  -0.926  -9.838  1.00  0.17           H  
ATOM    629  HB2 GLU A  42       6.993  -3.231  -8.662  1.00  0.32           H  
ATOM    630  HB3 GLU A  42       5.678  -3.395  -9.827  1.00  0.35           H  
ATOM    631  HG2 GLU A  42       8.195  -1.781 -10.318  1.00  0.85           H  
ATOM    632  HG3 GLU A  42       7.947  -3.429 -10.893  1.00  1.01           H  
ATOM    633  N   TRP A  43       3.605  -1.619  -8.223  1.00  0.13           N  
ATOM    634  CA  TRP A  43       2.544  -1.844  -7.192  1.00  0.11           C  
ATOM    635  C   TRP A  43       1.903  -3.218  -7.366  1.00  0.11           C  
ATOM    636  O   TRP A  43       1.605  -3.645  -8.463  1.00  0.13           O  
ATOM    637  CB  TRP A  43       1.462  -0.778  -7.358  1.00  0.12           C  
ATOM    638  CG  TRP A  43       1.977   0.537  -6.881  1.00  0.12           C  
ATOM    639  CD1 TRP A  43       2.705   1.403  -7.620  1.00  0.13           C  
ATOM    640  CD2 TRP A  43       1.813   1.144  -5.573  1.00  0.12           C  
ATOM    641  NE1 TRP A  43       2.993   2.513  -6.846  1.00  0.13           N  
ATOM    642  CE2 TRP A  43       2.464   2.399  -5.574  1.00  0.12           C  
ATOM    643  CE3 TRP A  43       1.166   0.731  -4.396  1.00  0.11           C  
ATOM    644  CZ2 TRP A  43       2.470   3.217  -4.446  1.00  0.12           C  
ATOM    645  CZ3 TRP A  43       1.171   1.550  -3.259  1.00  0.11           C  
ATOM    646  CH2 TRP A  43       1.821   2.790  -3.284  1.00  0.12           C  
ATOM    647  H   TRP A  43       3.349  -1.406  -9.144  1.00  0.15           H  
ATOM    648  HA  TRP A  43       2.966  -1.768  -6.200  1.00  0.11           H  
ATOM    649  HB2 TRP A  43       1.190  -0.700  -8.401  1.00  0.13           H  
ATOM    650  HB3 TRP A  43       0.592  -1.053  -6.780  1.00  0.12           H  
ATOM    651  HD1 TRP A  43       3.009   1.253  -8.646  1.00  0.15           H  
ATOM    652  HE1 TRP A  43       3.505   3.293  -7.143  1.00  0.14           H  
ATOM    653  HE3 TRP A  43       0.666  -0.225  -4.368  1.00  0.11           H  
ATOM    654  HZ2 TRP A  43       2.974   4.171  -4.472  1.00  0.13           H  
ATOM    655  HZ3 TRP A  43       0.671   1.223  -2.359  1.00  0.11           H  
ATOM    656  HH2 TRP A  43       1.818   3.416  -2.405  1.00  0.13           H  
ATOM    657  N   THR A  44       1.661  -3.901  -6.277  1.00  0.10           N  
ATOM    658  CA  THR A  44       1.004  -5.241  -6.341  1.00  0.10           C  
ATOM    659  C   THR A  44      -0.055  -5.298  -5.239  1.00  0.11           C  
ATOM    660  O   THR A  44       0.075  -4.654  -4.217  1.00  0.22           O  
ATOM    661  CB  THR A  44       2.043  -6.341  -6.108  1.00  0.12           C  
ATOM    662  OG1 THR A  44       2.519  -6.263  -4.774  1.00  0.22           O  
ATOM    663  CG2 THR A  44       3.211  -6.158  -7.079  1.00  0.22           C  
ATOM    664  H   THR A  44       1.900  -3.525  -5.402  1.00  0.10           H  
ATOM    665  HA  THR A  44       0.532  -5.382  -7.304  1.00  0.11           H  
ATOM    666  HB  THR A  44       1.590  -7.306  -6.274  1.00  0.21           H  
ATOM    667  HG1 THR A  44       2.557  -5.337  -4.525  1.00  1.01           H  
ATOM    668 HG21 THR A  44       3.698  -5.215  -6.881  1.00  1.11           H  
ATOM    669 HG22 THR A  44       2.839  -6.166  -8.093  1.00  1.03           H  
ATOM    670 HG23 THR A  44       3.918  -6.965  -6.947  1.00  1.01           H  
ATOM    671  N   TYR A  45      -1.116  -6.041  -5.443  1.00  0.09           N  
ATOM    672  CA  TYR A  45      -2.198  -6.111  -4.409  1.00  0.09           C  
ATOM    673  C   TYR A  45      -2.675  -7.553  -4.230  1.00  0.10           C  
ATOM    674  O   TYR A  45      -2.878  -8.278  -5.183  1.00  0.10           O  
ATOM    675  CB  TYR A  45      -3.375  -5.232  -4.852  1.00  0.10           C  
ATOM    676  CG  TYR A  45      -4.555  -5.455  -3.931  1.00  0.10           C  
ATOM    677  CD1 TYR A  45      -4.517  -4.970  -2.619  1.00  0.10           C  
ATOM    678  CD2 TYR A  45      -5.680  -6.155  -4.385  1.00  0.10           C  
ATOM    679  CE1 TYR A  45      -5.602  -5.182  -1.762  1.00  0.11           C  
ATOM    680  CE2 TYR A  45      -6.766  -6.368  -3.528  1.00  0.11           C  
ATOM    681  CZ  TYR A  45      -6.726  -5.881  -2.216  1.00  0.11           C  
ATOM    682  OH  TYR A  45      -7.796  -6.091  -1.369  1.00  0.12           O  
ATOM    683  H   TYR A  45      -1.208  -6.530  -6.287  1.00  0.18           H  
ATOM    684  HA  TYR A  45      -1.827  -5.749  -3.461  1.00  0.08           H  
ATOM    685  HB2 TYR A  45      -3.080  -4.193  -4.813  1.00  0.10           H  
ATOM    686  HB3 TYR A  45      -3.653  -5.488  -5.864  1.00  0.11           H  
ATOM    687  HD1 TYR A  45      -3.649  -4.432  -2.269  1.00  0.11           H  
ATOM    688  HD2 TYR A  45      -5.710  -6.529  -5.398  1.00  0.11           H  
ATOM    689  HE1 TYR A  45      -5.572  -4.807  -0.750  1.00  0.11           H  
ATOM    690  HE2 TYR A  45      -7.633  -6.908  -3.878  1.00  0.12           H  
ATOM    691  HH  TYR A  45      -8.553  -6.343  -1.905  1.00  0.90           H  
ATOM    692  N   ASP A  46      -2.874  -7.953  -3.000  1.00  0.10           N  
ATOM    693  CA  ASP A  46      -3.365  -9.334  -2.707  1.00  0.12           C  
ATOM    694  C   ASP A  46      -4.788  -9.231  -2.152  1.00  0.13           C  
ATOM    695  O   ASP A  46      -5.001  -8.768  -1.049  1.00  0.19           O  
ATOM    696  CB  ASP A  46      -2.456  -9.982  -1.660  1.00  0.13           C  
ATOM    697  CG  ASP A  46      -2.929 -11.410  -1.379  1.00  0.17           C  
ATOM    698  OD1 ASP A  46      -4.073 -11.704  -1.680  1.00  0.24           O  
ATOM    699  OD2 ASP A  46      -2.137 -12.183  -0.866  1.00  0.21           O  
ATOM    700  H   ASP A  46      -2.717  -7.329  -2.259  1.00  0.10           H  
ATOM    701  HA  ASP A  46      -3.368  -9.935  -3.607  1.00  0.16           H  
ATOM    702  HB2 ASP A  46      -1.441 -10.004  -2.029  1.00  0.16           H  
ATOM    703  HB3 ASP A  46      -2.495  -9.407  -0.748  1.00  0.11           H  
ATOM    704  N   ASP A  47      -5.762  -9.655  -2.907  1.00  0.17           N  
ATOM    705  CA  ASP A  47      -7.175  -9.582  -2.437  1.00  0.20           C  
ATOM    706  C   ASP A  47      -7.391 -10.541  -1.262  1.00  0.22           C  
ATOM    707  O   ASP A  47      -8.209 -10.302  -0.396  1.00  0.31           O  
ATOM    708  CB  ASP A  47      -8.108  -9.963  -3.588  1.00  0.26           C  
ATOM    709  CG  ASP A  47      -9.556  -9.672  -3.191  1.00  0.43           C  
ATOM    710  OD1 ASP A  47      -9.845  -9.716  -2.007  1.00  1.14           O  
ATOM    711  OD2 ASP A  47     -10.352  -9.416  -4.079  1.00  1.16           O  
ATOM    712  H   ASP A  47      -5.565 -10.024  -3.793  1.00  0.22           H  
ATOM    713  HA  ASP A  47      -7.393  -8.573  -2.120  1.00  0.19           H  
ATOM    714  HB2 ASP A  47      -7.851  -9.387  -4.465  1.00  0.28           H  
ATOM    715  HB3 ASP A  47      -8.001 -11.015  -3.804  1.00  0.31           H  
ATOM    716  N   ALA A  48      -6.671 -11.627  -1.231  1.00  0.21           N  
ATOM    717  CA  ALA A  48      -6.840 -12.609  -0.121  1.00  0.23           C  
ATOM    718  C   ALA A  48      -6.400 -11.990   1.209  1.00  0.22           C  
ATOM    719  O   ALA A  48      -7.017 -12.203   2.234  1.00  0.30           O  
ATOM    720  CB  ALA A  48      -5.992 -13.849  -0.410  1.00  0.29           C  
ATOM    721  H   ALA A  48      -6.016 -11.801  -1.939  1.00  0.24           H  
ATOM    722  HA  ALA A  48      -7.879 -12.897  -0.053  1.00  0.25           H  
ATOM    723  HB1 ALA A  48      -6.296 -14.282  -1.351  1.00  1.10           H  
ATOM    724  HB2 ALA A  48      -6.130 -14.571   0.381  1.00  1.04           H  
ATOM    725  HB3 ALA A  48      -4.950 -13.568  -0.463  1.00  1.02           H  
ATOM    726  N   THR A  49      -5.333 -11.235   1.201  1.00  0.19           N  
ATOM    727  CA  THR A  49      -4.832 -10.603   2.467  1.00  0.21           C  
ATOM    728  C   THR A  49      -5.145  -9.106   2.472  1.00  0.18           C  
ATOM    729  O   THR A  49      -4.816  -8.403   3.407  1.00  0.20           O  
ATOM    730  CB  THR A  49      -3.318 -10.801   2.565  1.00  0.26           C  
ATOM    731  OG1 THR A  49      -2.688 -10.193   1.448  1.00  0.38           O  
ATOM    732  CG2 THR A  49      -2.996 -12.295   2.586  1.00  0.42           C  
ATOM    733  H   THR A  49      -4.856 -11.085   0.355  1.00  0.21           H  
ATOM    734  HA  THR A  49      -5.304 -11.066   3.323  1.00  0.23           H  
ATOM    735  HB  THR A  49      -2.955 -10.347   3.474  1.00  0.36           H  
ATOM    736  HG1 THR A  49      -2.727  -9.242   1.567  1.00  0.95           H  
ATOM    737 HG21 THR A  49      -3.550 -12.772   3.381  1.00  1.12           H  
ATOM    738 HG22 THR A  49      -1.938 -12.432   2.752  1.00  1.14           H  
ATOM    739 HG23 THR A  49      -3.273 -12.737   1.641  1.00  1.01           H  
ATOM    740  N   LYS A  50      -5.766  -8.603   1.441  1.00  0.15           N  
ATOM    741  CA  LYS A  50      -6.076  -7.143   1.412  1.00  0.14           C  
ATOM    742  C   LYS A  50      -4.800  -6.368   1.746  1.00  0.13           C  
ATOM    743  O   LYS A  50      -4.818  -5.413   2.496  1.00  0.16           O  
ATOM    744  CB  LYS A  50      -7.155  -6.822   2.450  1.00  0.18           C  
ATOM    745  CG  LYS A  50      -8.470  -7.492   2.047  1.00  0.29           C  
ATOM    746  CD  LYS A  50      -9.544  -7.169   3.087  1.00  0.81           C  
ATOM    747  CE  LYS A  50     -10.861  -7.838   2.687  1.00  1.46           C  
ATOM    748  NZ  LYS A  50     -11.195  -7.476   1.280  1.00  2.16           N  
ATOM    749  H   LYS A  50      -6.023  -9.180   0.691  1.00  0.15           H  
ATOM    750  HA  LYS A  50      -6.423  -6.865   0.428  1.00  0.14           H  
ATOM    751  HB2 LYS A  50      -6.844  -7.189   3.417  1.00  0.23           H  
ATOM    752  HB3 LYS A  50      -7.298  -5.754   2.499  1.00  0.20           H  
ATOM    753  HG2 LYS A  50      -8.781  -7.125   1.080  1.00  0.71           H  
ATOM    754  HG3 LYS A  50      -8.329  -8.562   1.998  1.00  0.80           H  
ATOM    755  HD2 LYS A  50      -9.231  -7.538   4.053  1.00  1.39           H  
ATOM    756  HD3 LYS A  50      -9.686  -6.100   3.138  1.00  1.51           H  
ATOM    757  HE2 LYS A  50     -10.760  -8.910   2.769  1.00  2.02           H  
ATOM    758  HE3 LYS A  50     -11.649  -7.499   3.344  1.00  1.98           H  
ATOM    759  HZ1 LYS A  50     -10.462  -7.844   0.644  1.00  2.54           H  
ATOM    760  HZ2 LYS A  50     -11.245  -6.439   1.192  1.00  2.63           H  
ATOM    761  HZ3 LYS A  50     -12.114  -7.891   1.024  1.00  2.55           H  
ATOM    762  N   THR A  51      -3.690  -6.802   1.204  1.00  0.11           N  
ATOM    763  CA  THR A  51      -2.381  -6.134   1.488  1.00  0.11           C  
ATOM    764  C   THR A  51      -1.771  -5.588   0.201  1.00  0.09           C  
ATOM    765  O   THR A  51      -1.644  -6.280  -0.790  1.00  0.09           O  
ATOM    766  CB  THR A  51      -1.414  -7.153   2.098  1.00  0.13           C  
ATOM    767  OG1 THR A  51      -1.954  -7.649   3.315  1.00  0.28           O  
ATOM    768  CG2 THR A  51      -0.063  -6.486   2.362  1.00  0.23           C  
ATOM    769  H   THR A  51      -3.717  -7.591   0.620  1.00  0.12           H  
ATOM    770  HA  THR A  51      -2.519  -5.320   2.186  1.00  0.12           H  
ATOM    771  HB  THR A  51      -1.275  -7.972   1.408  1.00  0.25           H  
ATOM    772  HG1 THR A  51      -1.368  -7.384   4.029  1.00  0.93           H  
ATOM    773 HG21 THR A  51       0.437  -6.303   1.423  1.00  1.01           H  
ATOM    774 HG22 THR A  51       0.546  -7.136   2.973  1.00  1.05           H  
ATOM    775 HG23 THR A  51      -0.219  -5.550   2.877  1.00  1.04           H  
ATOM    776  N   PHE A  52      -1.363  -4.348   0.225  1.00  0.07           N  
ATOM    777  CA  PHE A  52      -0.720  -3.730  -0.968  1.00  0.07           C  
ATOM    778  C   PHE A  52       0.790  -3.768  -0.749  1.00  0.07           C  
ATOM    779  O   PHE A  52       1.255  -3.514   0.342  1.00  0.09           O  
ATOM    780  CB  PHE A  52      -1.154  -2.262  -1.080  1.00  0.07           C  
ATOM    781  CG  PHE A  52      -2.549  -2.160  -1.642  1.00  0.07           C  
ATOM    782  CD1 PHE A  52      -2.736  -2.059  -3.026  1.00  0.08           C  
ATOM    783  CD2 PHE A  52      -3.654  -2.147  -0.783  1.00  0.08           C  
ATOM    784  CE1 PHE A  52      -4.028  -1.943  -3.551  1.00  0.09           C  
ATOM    785  CE2 PHE A  52      -4.948  -2.035  -1.308  1.00  0.09           C  
ATOM    786  CZ  PHE A  52      -5.134  -1.931  -2.692  1.00  0.09           C  
ATOM    787  H   PHE A  52      -1.450  -3.823   1.048  1.00  0.07           H  
ATOM    788  HA  PHE A  52      -0.986  -4.268  -1.866  1.00  0.07           H  
ATOM    789  HB2 PHE A  52      -1.132  -1.809  -0.101  1.00  0.07           H  
ATOM    790  HB3 PHE A  52      -0.470  -1.735  -1.731  1.00  0.08           H  
ATOM    791  HD1 PHE A  52      -1.884  -2.070  -3.688  1.00  0.08           H  
ATOM    792  HD2 PHE A  52      -3.509  -2.227   0.284  1.00  0.08           H  
ATOM    793  HE1 PHE A  52      -4.170  -1.864  -4.618  1.00  0.10           H  
ATOM    794  HE2 PHE A  52      -5.800  -2.025  -0.647  1.00  0.10           H  
ATOM    795  HZ  PHE A  52      -6.132  -1.836  -3.098  1.00  0.11           H  
ATOM    796  N   THR A  53       1.574  -4.072  -1.752  1.00  0.07           N  
ATOM    797  CA  THR A  53       3.057  -4.104  -1.568  1.00  0.08           C  
ATOM    798  C   THR A  53       3.694  -3.295  -2.693  1.00  0.09           C  
ATOM    799  O   THR A  53       3.375  -3.471  -3.853  1.00  0.13           O  
ATOM    800  CB  THR A  53       3.554  -5.551  -1.631  1.00  0.10           C  
ATOM    801  OG1 THR A  53       2.934  -6.306  -0.599  1.00  0.14           O  
ATOM    802  CG2 THR A  53       5.071  -5.577  -1.444  1.00  0.12           C  
ATOM    803  H   THR A  53       1.213  -4.279  -2.640  1.00  0.08           H  
ATOM    804  HA  THR A  53       3.335  -3.667  -0.617  1.00  0.09           H  
ATOM    805  HB  THR A  53       3.306  -5.977  -2.588  1.00  0.11           H  
ATOM    806  HG1 THR A  53       2.052  -5.953  -0.463  1.00  0.81           H  
ATOM    807 HG21 THR A  53       5.408  -6.602  -1.381  1.00  1.03           H  
ATOM    808 HG22 THR A  53       5.331  -5.056  -0.535  1.00  1.02           H  
ATOM    809 HG23 THR A  53       5.545  -5.093  -2.286  1.00  1.00           H  
ATOM    810  N   VAL A  54       4.593  -2.412  -2.353  1.00  0.09           N  
ATOM    811  CA  VAL A  54       5.272  -1.573  -3.388  1.00  0.10           C  
ATOM    812  C   VAL A  54       6.783  -1.801  -3.281  1.00  0.11           C  
ATOM    813  O   VAL A  54       7.349  -1.731  -2.208  1.00  0.11           O  
ATOM    814  CB  VAL A  54       4.923  -0.096  -3.142  1.00  0.10           C  
ATOM    815  CG1 VAL A  54       5.703   0.449  -1.939  1.00  0.12           C  
ATOM    816  CG2 VAL A  54       5.263   0.722  -4.389  1.00  0.12           C  
ATOM    817  H   VAL A  54       4.823  -2.308  -1.406  1.00  0.13           H  
ATOM    818  HA  VAL A  54       4.939  -1.860  -4.380  1.00  0.10           H  
ATOM    819  HB  VAL A  54       3.865  -0.014  -2.940  1.00  0.11           H  
ATOM    820 HG11 VAL A  54       6.741   0.571  -2.207  1.00  1.01           H  
ATOM    821 HG12 VAL A  54       5.623  -0.243  -1.112  1.00  1.02           H  
ATOM    822 HG13 VAL A  54       5.292   1.404  -1.649  1.00  1.02           H  
ATOM    823 HG21 VAL A  54       4.982   1.752  -4.231  1.00  1.01           H  
ATOM    824 HG22 VAL A  54       4.718   0.327  -5.234  1.00  1.02           H  
ATOM    825 HG23 VAL A  54       6.323   0.662  -4.582  1.00  1.02           H  
ATOM    826  N   THR A  55       7.435  -2.096  -4.380  1.00  0.12           N  
ATOM    827  CA  THR A  55       8.911  -2.355  -4.346  1.00  0.14           C  
ATOM    828  C   THR A  55       9.643  -1.358  -5.247  1.00  0.14           C  
ATOM    829  O   THR A  55       9.321  -1.202  -6.408  1.00  0.18           O  
ATOM    830  CB  THR A  55       9.165  -3.775  -4.862  1.00  0.18           C  
ATOM    831  OG1 THR A  55       8.439  -4.701  -4.065  1.00  0.29           O  
ATOM    832  CG2 THR A  55      10.658  -4.099  -4.780  1.00  0.21           C  
ATOM    833  H   THR A  55       6.954  -2.160  -5.232  1.00  0.12           H  
ATOM    834  HA  THR A  55       9.289  -2.270  -3.336  1.00  0.14           H  
ATOM    835  HB  THR A  55       8.840  -3.849  -5.889  1.00  0.20           H  
ATOM    836  HG1 THR A  55       8.767  -4.640  -3.165  1.00  0.88           H  
ATOM    837 HG21 THR A  55      10.995  -3.984  -3.760  1.00  1.03           H  
ATOM    838 HG22 THR A  55      11.210  -3.427  -5.419  1.00  1.05           H  
ATOM    839 HG23 THR A  55      10.822  -5.116  -5.100  1.00  1.00           H  
ATOM    840  N   GLU A  56      10.628  -0.679  -4.719  1.00  0.13           N  
ATOM    841  CA  GLU A  56      11.382   0.310  -5.544  1.00  0.15           C  
ATOM    842  C   GLU A  56      12.456  -0.421  -6.351  1.00  0.18           C  
ATOM    843  O   GLU A  56      13.171   0.241  -7.086  1.00  1.12           O  
ATOM    844  CB  GLU A  56      12.060   1.334  -4.629  1.00  0.18           C  
ATOM    845  CG  GLU A  56      11.002   2.139  -3.872  1.00  0.22           C  
ATOM    846  CD  GLU A  56      11.695   3.157  -2.963  1.00  1.20           C  
ATOM    847  OE1 GLU A  56      12.902   3.068  -2.821  1.00  1.84           O  
ATOM    848  OE2 GLU A  56      11.007   4.011  -2.427  1.00  1.95           O  
ATOM    849  OXT GLU A  56      12.546  -1.631  -6.222  1.00  1.10           O  
ATOM    850  H   GLU A  56      10.856  -0.804  -3.775  1.00  0.14           H  
ATOM    851  HA  GLU A  56      10.705   0.817  -6.215  1.00  0.17           H  
ATOM    852  HB2 GLU A  56      12.694   0.820  -3.922  1.00  0.18           H  
ATOM    853  HB3 GLU A  56      12.660   2.005  -5.226  1.00  0.20           H  
ATOM    854  HG2 GLU A  56      10.368   2.656  -4.575  1.00  0.86           H  
ATOM    855  HG3 GLU A  56      10.404   1.472  -3.270  1.00  0.82           H  
TER     856      GLU A  56                                                      
ENDMDL                                                                          
