# Supplementary material for: Comparative Performance of High-Throughput Methods for Protein pKa Predictions
Source: J Chem Inf Model. 2023 Aug 8;63(16):5169–81. doi: 10.1021/acs.jcim.3c00165 (PMC10466379; doi:10.1021/acs.jcim.3c00165)
Supplement: Supplementary file 3 — ci3c00165_si_003.zip [file ci3c00165_si_003.zip › curated_pdbs/1de3_curated_11.pdb]

MODEL       11                                                                  
ATOM      1  N   ALA A   1       2.953  -7.608 -19.108  1.00  0.00           N  
ATOM      2  CA  ALA A   1       3.006  -7.057 -17.746  1.00  0.00           C  
ATOM      3  C   ALA A   1       2.664  -8.145 -16.717  1.00  0.00           C  
ATOM      4  O   ALA A   1       1.629  -8.805 -16.816  1.00  0.00           O  
ATOM      5  CB  ALA A   1       1.986  -5.927 -17.630  1.00  0.00           C  
ATOM      6  H   ALA A   1       2.734  -8.588 -19.223  1.00  0.00           H  
ATOM      7  HA  ALA A   1       4.006  -6.672 -17.551  1.00  0.00           H  
ATOM      8  HB1 ALA A   1       2.025  -5.506 -16.626  1.00  0.00           H  
ATOM      9  HB2 ALA A   1       2.218  -5.151 -18.360  1.00  0.00           H  
ATOM     10  HB3 ALA A   1       0.986  -6.318 -17.823  1.00  0.00           H  
ATOM     11  N   VAL A   2       3.638  -8.398 -15.863  1.00  0.00           N  
ATOM     12  CA  VAL A   2       3.555  -9.426 -14.817  1.00  0.00           C  
ATOM     13  C   VAL A   2       2.190  -9.343 -14.082  1.00  0.00           C  
ATOM     14  O   VAL A   2       1.697  -8.254 -13.803  1.00  0.00           O  
ATOM     15  CB  VAL A   2       4.758  -9.194 -13.882  1.00  0.00           C  
ATOM     16  CG1 VAL A   2       4.791 -10.162 -12.726  1.00  0.00           C  
ATOM     17  CG2 VAL A   2       6.120  -9.325 -14.563  1.00  0.00           C  
ATOM     18  H   VAL A   2       4.501  -7.880 -15.882  1.00  0.00           H  
ATOM     19  HA  VAL A   2       3.642 -10.413 -15.271  1.00  0.00           H  
ATOM     20  HB  VAL A   2       4.666  -8.182 -13.489  1.00  0.00           H  
ATOM     21 HG11 VAL A   2       5.628  -9.948 -12.062  1.00  0.00           H  
ATOM     22 HG12 VAL A   2       3.862 -10.079 -12.162  1.00  0.00           H  
ATOM     23 HG13 VAL A   2       4.893 -11.177 -13.111  1.00  0.00           H  
ATOM     24 HG21 VAL A   2       6.931  -9.124 -13.865  1.00  0.00           H  
ATOM     25 HG22 VAL A   2       6.231 -10.339 -14.951  1.00  0.00           H  
ATOM     26 HG23 VAL A   2       6.178  -8.613 -15.387  1.00  0.00           H  
ATOM     27  N   THR A   3       1.660 -10.511 -13.738  1.00  0.00           N  
ATOM     28  CA  THR A   3       0.318 -10.651 -13.138  1.00  0.00           C  
ATOM     29  C   THR A   3       0.417 -11.163 -11.689  1.00  0.00           C  
ATOM     30  O   THR A   3       0.524 -12.358 -11.443  1.00  0.00           O  
ATOM     31  CB  THR A   3      -0.562 -11.471 -14.093  1.00  0.00           C  
ATOM     32  OG1 THR A   3      -1.270 -10.516 -14.890  1.00  0.00           O  
ATOM     33  CG2 THR A   3      -1.543 -12.486 -13.487  1.00  0.00           C  
ATOM     34  H   THR A   3       2.152 -11.371 -13.862  1.00  0.00           H  
ATOM     35  HA  THR A   3      -0.124  -9.656 -13.083  1.00  0.00           H  
ATOM     36  HB  THR A   3       0.108 -12.039 -14.740  1.00  0.00           H  
ATOM     37  HG1 THR A   3      -1.999 -10.958 -15.419  1.00  0.00           H  
ATOM     38 HG21 THR A   3      -2.108 -13.008 -14.260  1.00  0.00           H  
ATOM     39 HG22 THR A   3      -0.984 -13.219 -12.906  1.00  0.00           H  
ATOM     40 HG23 THR A   3      -2.242 -11.961 -12.835  1.00  0.00           H  
ATOM     41  N   TRP A   4       0.504 -10.221 -10.770  1.00  0.00           N  
ATOM     42  CA  TRP A   4       0.581 -10.521  -9.330  1.00  0.00           C  
ATOM     43  C   TRP A   4      -0.819 -10.778  -8.772  1.00  0.00           C  
ATOM     44  O   TRP A   4      -1.634  -9.873  -8.644  1.00  0.00           O  
ATOM     45  CB  TRP A   4       1.260  -9.402  -8.537  1.00  0.00           C  
ATOM     46  CG  TRP A   4       2.755  -9.276  -8.858  1.00  0.00           C  
ATOM     47  CD1 TRP A   4       3.263  -8.764  -9.984  1.00  0.00           C  
ATOM     48  CD2 TRP A   4       3.821  -9.620  -8.045  1.00  0.00           C  
ATOM     49  NE1 TRP A   4       4.594  -8.772  -9.925  1.00  0.00           N  
ATOM     50  CE2 TRP A   4       4.983  -9.279  -8.763  1.00  0.00           C  
ATOM     51  CE3 TRP A   4       3.913 -10.237  -6.782  1.00  0.00           C  
ATOM     52  CZ2 TRP A   4       6.264  -9.552  -8.231  1.00  0.00           C  
ATOM     53  CZ3 TRP A   4       5.195 -10.537  -6.265  1.00  0.00           C  
ATOM     54  CH2 TRP A   4       6.356 -10.196  -6.983  1.00  0.00           C  
ATOM     55  H   TRP A   4       0.320  -9.255 -11.002  1.00  0.00           H  
ATOM     56  HA  TRP A   4       1.173 -11.428  -9.210  1.00  0.00           H  
ATOM     57  HB2 TRP A   4       0.769  -8.457  -8.769  1.00  0.00           H  
ATOM     58  HB3 TRP A   4       1.143  -9.602  -7.472  1.00  0.00           H  
ATOM     59  HD1 TRP A   4       2.680  -8.398 -10.817  1.00  0.00           H  
ATOM     60  HE1 TRP A   4       5.195  -8.541 -10.693  1.00  0.00           H  
ATOM     61  HE3 TRP A   4       3.022 -10.476  -6.220  1.00  0.00           H  
ATOM     62  HZ2 TRP A   4       7.155  -9.271  -8.773  1.00  0.00           H  
ATOM     63  HZ3 TRP A   4       5.283 -11.034  -5.310  1.00  0.00           H  
ATOM     64  HH2 TRP A   4       7.327 -10.432  -6.574  1.00  0.00           H  
ATOM     65  N   THR A   5      -1.077 -12.037  -8.484  1.00  0.00           N  
ATOM     66  CA  THR A   5      -2.402 -12.489  -8.022  1.00  0.00           C  
ATOM     67  C   THR A   5      -2.296 -12.913  -6.550  1.00  0.00           C  
ATOM     68  O   THR A   5      -1.315 -13.508  -6.120  1.00  0.00           O  
ATOM     69  CB  THR A   5      -2.938 -13.616  -8.918  1.00  0.00           C  
ATOM     70  OG1 THR A   5      -2.742 -13.235 -10.279  1.00  0.00           O  
ATOM     71  CG2 THR A   5      -4.439 -13.814  -8.729  1.00  0.00           C  
ATOM     72  H   THR A   5      -0.383 -12.754  -8.615  1.00  0.00           H  
ATOM     73  HA  THR A   5      -3.095 -11.650  -8.088  1.00  0.00           H  
ATOM     74  HB  THR A   5      -2.410 -14.544  -8.697  1.00  0.00           H  
ATOM     75  HG1 THR A   5      -2.966 -13.996 -10.886  1.00  0.00           H  
ATOM     76 HG21 THR A   5      -4.797 -14.606  -9.389  1.00  0.00           H  
ATOM     77 HG22 THR A   5      -4.640 -14.090  -7.694  1.00  0.00           H  
ATOM     78 HG23 THR A   5      -4.959 -12.886  -8.965  1.00  0.00           H  
ATOM     79  N   CYS A   6      -3.279 -12.452  -5.793  1.00  0.00           N  
ATOM     80  CA  CYS A   6      -3.414 -12.740  -4.363  1.00  0.00           C  
ATOM     81  C   CYS A   6      -4.759 -13.404  -4.051  1.00  0.00           C  
ATOM     82  O   CYS A   6      -5.717 -13.286  -4.804  1.00  0.00           O  
ATOM     83  CB  CYS A   6      -3.274 -11.458  -3.542  1.00  0.00           C  
ATOM     84  SG  CYS A   6      -1.716 -11.436  -2.586  1.00  0.00           S  
ATOM     85  H   CYS A   6      -4.015 -11.890  -6.198  1.00  0.00           H  
ATOM     86  HA  CYS A   6      -2.615 -13.425  -4.080  1.00  0.00           H  
ATOM     87  HB2 CYS A   6      -3.291 -10.599  -4.214  1.00  0.00           H  
ATOM     88  HB3 CYS A   6      -4.115 -11.379  -2.854  1.00  0.00           H  
ATOM     89  N   LEU A   7      -4.794 -14.116  -2.933  1.00  0.00           N  
ATOM     90  CA  LEU A   7      -5.973 -14.872  -2.496  1.00  0.00           C  
ATOM     91  C   LEU A   7      -6.470 -14.376  -1.136  1.00  0.00           C  
ATOM     92  O   LEU A   7      -5.966 -14.752  -0.077  1.00  0.00           O  
ATOM     93  CB  LEU A   7      -5.624 -16.368  -2.466  1.00  0.00           C  
ATOM     94  CG  LEU A   7      -5.557 -16.957  -3.874  1.00  0.00           C  
ATOM     95  CD1 LEU A   7      -4.550 -18.110  -3.911  1.00  0.00           C  
ATOM     96  CD2 LEU A   7      -6.931 -17.438  -4.334  1.00  0.00           C  
ATOM     97  H   LEU A   7      -4.000 -14.189  -2.331  1.00  0.00           H  
ATOM     98  HA  LEU A   7      -6.770 -14.718  -3.225  1.00  0.00           H  
ATOM     99  HB2 LEU A   7      -4.656 -16.496  -1.983  1.00  0.00           H  
ATOM    100  HB3 LEU A   7      -6.388 -16.899  -1.896  1.00  0.00           H  
ATOM    101  HG  LEU A   7      -5.220 -16.178  -4.558  1.00  0.00           H  
ATOM    102 HD11 LEU A   7      -4.489 -18.512  -4.923  1.00  0.00           H  
ATOM    103 HD12 LEU A   7      -3.569 -17.744  -3.608  1.00  0.00           H  
ATOM    104 HD13 LEU A   7      -4.872 -18.896  -3.228  1.00  0.00           H  
ATOM    105 HD21 LEU A   7      -6.866 -17.839  -5.345  1.00  0.00           H  
ATOM    106 HD22 LEU A   7      -7.286 -18.218  -3.660  1.00  0.00           H  
ATOM    107 HD23 LEU A   7      -7.630 -16.602  -4.322  1.00  0.00           H  
ATOM    108  N   ASN A   8      -7.317 -13.362  -1.213  1.00  0.00           N  
ATOM    109  CA  ASN A   8      -7.858 -12.682  -0.016  1.00  0.00           C  
ATOM    110  C   ASN A   8      -9.236 -13.259   0.312  1.00  0.00           C  
ATOM    111  O   ASN A   8     -10.033 -13.519  -0.581  1.00  0.00           O  
ATOM    112  CB  ASN A   8      -7.961 -11.167  -0.236  1.00  0.00           C  
ATOM    113  CG  ASN A   8      -6.686 -10.546  -0.833  1.00  0.00           C  
ATOM    114  OD1 ASN A   8      -6.739  -9.622  -1.629  1.00  0.00           O  
ATOM    115  ND2 ASN A   8      -5.528 -11.127  -0.578  1.00  0.00           N  
ATOM    116  H   ASN A   8      -7.636 -13.005  -2.088  1.00  0.00           H  
ATOM    117  HA  ASN A   8      -7.186 -12.868   0.822  1.00  0.00           H  
ATOM    118  HB2 ASN A   8      -8.792 -10.972  -0.915  1.00  0.00           H  
ATOM    119  HB3 ASN A   8      -8.162 -10.691   0.723  1.00  0.00           H  
ATOM    120 HD21 ASN A   8      -5.505 -11.920   0.048  1.00  0.00           H  
ATOM    121 HD22 ASN A   8      -4.680 -10.781  -1.004  1.00  0.00           H  
ATOM    122  N   ASP A   9      -9.458 -13.459   1.599  1.00  0.00           N  
ATOM    123  CA  ASP A   9     -10.737 -14.011   2.064  1.00  0.00           C  
ATOM    124  C   ASP A   9     -11.837 -12.931   2.018  1.00  0.00           C  
ATOM    125  O   ASP A   9     -11.535 -11.757   2.110  1.00  0.00           O  
ATOM    126  CB  ASP A   9     -10.457 -14.597   3.457  1.00  0.00           C  
ATOM    127  CG  ASP A   9     -11.274 -15.858   3.791  1.00  0.00           C  
ATOM    128  OD1 ASP A   9     -11.977 -16.364   2.886  1.00  0.00           O  
ATOM    129  OD2 ASP A   9     -11.304 -16.178   4.995  1.00  0.00           O  
ATOM    130  H   ASP A   9      -8.773 -13.267   2.299  1.00  0.00           H  
ATOM    131  HA  ASP A   9     -11.042 -14.823   1.402  1.00  0.00           H  
ATOM    132  HB2 ASP A   9      -9.398 -14.851   3.515  1.00  0.00           H  
ATOM    133  HB3 ASP A   9     -10.685 -13.835   4.201  1.00  0.00           H  
ATOM    134  N   GLN A  10     -13.059 -13.299   1.663  1.00  0.00           N  
ATOM    135  CA  GLN A  10     -14.198 -12.359   1.519  1.00  0.00           C  
ATOM    136  C   GLN A  10     -15.486 -12.931   2.113  1.00  0.00           C  
ATOM    137  O   GLN A  10     -15.939 -13.994   1.705  1.00  0.00           O  
ATOM    138  CB  GLN A  10     -14.431 -11.983   0.061  1.00  0.00           C  
ATOM    139  CG  GLN A  10     -13.483 -10.847  -0.353  1.00  0.00           C  
ATOM    140  CD  GLN A  10     -13.741 -10.345  -1.780  1.00  0.00           C  
ATOM    141  OE1 GLN A  10     -14.835 -10.367  -2.319  1.00  0.00           O  
ATOM    142  NE2 GLN A  10     -12.702  -9.852  -2.405  1.00  0.00           N  
ATOM    143  H   GLN A  10     -13.219 -14.243   1.359  1.00  0.00           H  
ATOM    144  HA  GLN A  10     -13.945 -11.452   2.066  1.00  0.00           H  
ATOM    145  HB2 GLN A  10     -14.247 -12.854  -0.570  1.00  0.00           H  
ATOM    146  HB3 GLN A  10     -15.463 -11.656  -0.066  1.00  0.00           H  
ATOM    147  HG2 GLN A  10     -13.612 -10.015   0.338  1.00  0.00           H  
ATOM    148  HG3 GLN A  10     -12.457 -11.209  -0.290  1.00  0.00           H  
ATOM    149 HE21 GLN A  10     -11.802  -9.831  -1.947  1.00  0.00           H  
ATOM    150 HE22 GLN A  10     -12.802  -9.493  -3.345  1.00  0.00           H  
ATOM    151  N   LYS A  11     -15.932 -12.291   3.195  1.00  0.00           N  
ATOM    152  CA  LYS A  11     -17.161 -12.695   3.910  1.00  0.00           C  
ATOM    153  C   LYS A  11     -18.366 -12.104   3.164  1.00  0.00           C  
ATOM    154  O   LYS A  11     -18.794 -10.985   3.401  1.00  0.00           O  
ATOM    155  CB  LYS A  11     -17.148 -12.209   5.357  1.00  0.00           C  
ATOM    156  CG  LYS A  11     -18.333 -12.754   6.150  1.00  0.00           C  
ATOM    157  CD  LYS A  11     -18.755 -11.722   7.185  1.00  0.00           C  
ATOM    158  CE  LYS A  11     -19.180 -12.398   8.482  1.00  0.00           C  
ATOM    159  NZ  LYS A  11     -20.058 -11.486   9.234  1.00  0.00           N  
ATOM    160  H   LYS A  11     -15.501 -11.462   3.541  1.00  0.00           H  
ATOM    161  HA  LYS A  11     -17.231 -13.783   3.906  1.00  0.00           H  
ATOM    162  HB2 LYS A  11     -16.225 -12.540   5.831  1.00  0.00           H  
ATOM    163  HB3 LYS A  11     -17.191 -11.120   5.364  1.00  0.00           H  
ATOM    164  HG2 LYS A  11     -19.164 -12.954   5.473  1.00  0.00           H  
ATOM    165  HG3 LYS A  11     -18.043 -13.678   6.651  1.00  0.00           H  
ATOM    166  HD2 LYS A  11     -17.916 -11.055   7.387  1.00  0.00           H  
ATOM    167  HD3 LYS A  11     -19.592 -11.144   6.792  1.00  0.00           H  
ATOM    168  HE2 LYS A  11     -19.715 -13.320   8.256  1.00  0.00           H  
ATOM    169  HE3 LYS A  11     -18.298 -12.632   9.078  1.00  0.00           H  
ATOM    170  HZ1 LYS A  11     -20.258 -11.899  10.125  1.00  0.00           H  
ATOM    171  HZ2 LYS A  11     -19.606 -10.596   9.374  1.00  0.00           H  
ATOM    172  HZ3 LYS A  11     -20.908 -11.368   8.715  1.00  0.00           H  
ATOM    173  N   ASN A  12     -18.816 -12.895   2.207  1.00  0.00           N  
ATOM    174  CA  ASN A  12     -19.966 -12.512   1.375  1.00  0.00           C  
ATOM    175  C   ASN A  12     -21.192 -12.347   2.283  1.00  0.00           C  
ATOM    176  O   ASN A  12     -21.474 -13.270   3.036  1.00  0.00           O  
ATOM    177  CB  ASN A  12     -20.227 -13.583   0.322  1.00  0.00           C  
ATOM    178  CG  ASN A  12     -20.733 -12.950  -0.974  1.00  0.00           C  
ATOM    179  OD1 ASN A  12     -20.619 -11.764  -1.230  1.00  0.00           O  
ATOM    180  ND2 ASN A  12     -21.345 -13.744  -1.817  1.00  0.00           N  
ATOM    181  H   ASN A  12     -18.461 -13.832   2.083  1.00  0.00           H  
ATOM    182  HA  ASN A  12     -19.754 -11.566   0.878  1.00  0.00           H  
ATOM    183  HB2 ASN A  12     -19.301 -14.122   0.121  1.00  0.00           H  
ATOM    184  HB3 ASN A  12     -20.975 -14.281   0.695  1.00  0.00           H  
ATOM    185 HD21 ASN A  12     -21.444 -14.725  -1.594  1.00  0.00           H  
ATOM    186 HD22 ASN A  12     -21.713 -13.378  -2.683  1.00  0.00           H  
ATOM    187  N   PRO A  13     -21.882 -11.192   2.263  1.00  0.00           N  
ATOM    188  CA  PRO A  13     -23.077 -10.966   3.106  1.00  0.00           C  
ATOM    189  C   PRO A  13     -24.312 -11.765   2.650  1.00  0.00           C  
ATOM    190  O   PRO A  13     -25.131 -12.137   3.477  1.00  0.00           O  
ATOM    191  CB  PRO A  13     -23.298  -9.450   3.048  1.00  0.00           C  
ATOM    192  CG  PRO A  13     -22.722  -9.042   1.689  1.00  0.00           C  
ATOM    193  CD  PRO A  13     -21.539  -9.988   1.474  1.00  0.00           C  
ATOM    194  HA  PRO A  13     -22.853 -11.258   4.132  1.00  0.00           H  
ATOM    195  HB2 PRO A  13     -24.352  -9.188   3.141  1.00  0.00           H  
ATOM    196  HB3 PRO A  13     -22.712  -8.977   3.835  1.00  0.00           H  
ATOM    197  HG2 PRO A  13     -23.471  -9.234   0.920  1.00  0.00           H  
ATOM    198  HG3 PRO A  13     -22.413  -7.996   1.675  1.00  0.00           H  
ATOM    199  HD2 PRO A  13     -21.413 -10.221   0.417  1.00  0.00           H  
ATOM    200  HD3 PRO A  13     -20.630  -9.543   1.876  1.00  0.00           H  
ATOM    201  N   LYS A  14     -24.362 -12.092   1.350  1.00  0.00           N  
ATOM    202  CA  LYS A  14     -25.426 -12.922   0.744  1.00  0.00           C  
ATOM    203  C   LYS A  14     -25.439 -14.319   1.366  1.00  0.00           C  
ATOM    204  O   LYS A  14     -26.447 -14.787   1.891  1.00  0.00           O  
ATOM    205  CB  LYS A  14     -25.204 -13.022  -0.779  1.00  0.00           C  
ATOM    206  CG  LYS A  14     -26.310 -13.815  -1.509  1.00  0.00           C  
ATOM    207  CD  LYS A  14     -27.494 -12.914  -1.878  1.00  0.00           C  
ATOM    208  CE  LYS A  14     -28.864 -13.553  -1.611  1.00  0.00           C  
ATOM    209  NZ  LYS A  14     -29.291 -14.502  -2.654  1.00  0.00           N  
ATOM    210  H   LYS A  14     -23.653 -11.786   0.726  1.00  0.00           H  
ATOM    211  HA  LYS A  14     -26.388 -12.445   0.930  1.00  0.00           H  
ATOM    212  HB2 LYS A  14     -25.175 -12.013  -1.191  1.00  0.00           H  
ATOM    213  HB3 LYS A  14     -24.250 -13.516  -0.959  1.00  0.00           H  
ATOM    214  HG2 LYS A  14     -25.895 -14.246  -2.421  1.00  0.00           H  
ATOM    215  HG3 LYS A  14     -26.663 -14.615  -0.858  1.00  0.00           H  
ATOM    216  HD2 LYS A  14     -27.424 -11.996  -1.296  1.00  0.00           H  
ATOM    217  HD3 LYS A  14     -27.428 -12.676  -2.941  1.00  0.00           H  
ATOM    218  HE2 LYS A  14     -28.818 -14.084  -0.660  1.00  0.00           H  
ATOM    219  HE3 LYS A  14     -29.608 -12.759  -1.543  1.00  0.00           H  
ATOM    220  HZ1 LYS A  14     -30.185 -14.864  -2.397  1.00  0.00           H  
ATOM    221  HZ2 LYS A  14     -29.364 -14.042  -3.534  1.00  0.00           H  
ATOM    222  HZ3 LYS A  14     -28.649 -15.264  -2.705  1.00  0.00           H  
ATOM    223  N   THR A  15     -24.273 -14.972   1.285  1.00  0.00           N  
ATOM    224  CA  THR A  15     -24.076 -16.342   1.782  1.00  0.00           C  
ATOM    225  C   THR A  15     -23.778 -16.388   3.291  1.00  0.00           C  
ATOM    226  O   THR A  15     -24.012 -17.423   3.923  1.00  0.00           O  
ATOM    227  CB  THR A  15     -22.930 -17.027   1.020  1.00  0.00           C  
ATOM    228  OG1 THR A  15     -21.720 -16.285   1.237  1.00  0.00           O  
ATOM    229  CG2 THR A  15     -23.228 -17.155  -0.474  1.00  0.00           C  
ATOM    230  H   THR A  15     -23.463 -14.562   0.880  1.00  0.00           H  
ATOM    231  HA  THR A  15     -24.997 -16.896   1.598  1.00  0.00           H  
ATOM    232  HB  THR A  15     -22.800 -18.030   1.424  1.00  0.00           H  
ATOM    233  HG1 THR A  15     -20.994 -16.940   1.446  1.00  0.00           H  
ATOM    234 HG21 THR A  15     -22.401 -17.653  -0.980  1.00  0.00           H  
ATOM    235 HG22 THR A  15     -24.138 -17.739  -0.612  1.00  0.00           H  
ATOM    236 HG23 THR A  15     -23.365 -16.162  -0.902  1.00  0.00           H  
ATOM    237  N   ASN A  16     -23.148 -15.319   3.787  1.00  0.00           N  
ATOM    238  CA  ASN A  16     -22.662 -15.116   5.173  1.00  0.00           C  
ATOM    239  C   ASN A  16     -21.432 -15.970   5.515  1.00  0.00           C  
ATOM    240  O   ASN A  16     -21.025 -16.111   6.667  1.00  0.00           O  
ATOM    241  CB  ASN A  16     -23.830 -15.362   6.139  1.00  0.00           C  
ATOM    242  CG  ASN A  16     -23.909 -14.372   7.291  1.00  0.00           C  
ATOM    243  OD1 ASN A  16     -23.292 -13.310   7.351  1.00  0.00           O  
ATOM    244  ND2 ASN A  16     -24.795 -14.708   8.200  1.00  0.00           N  
ATOM    245  H   ASN A  16     -22.865 -14.569   3.181  1.00  0.00           H  
ATOM    246  HA  ASN A  16     -22.364 -14.072   5.267  1.00  0.00           H  
ATOM    247  HB2 ASN A  16     -24.760 -15.306   5.573  1.00  0.00           H  
ATOM    248  HB3 ASN A  16     -23.725 -16.364   6.555  1.00  0.00           H  
ATOM    249 HD21 ASN A  16     -25.316 -15.570   8.116  1.00  0.00           H  
ATOM    250 HD22 ASN A  16     -24.959 -14.099   8.988  1.00  0.00           H  
ATOM    251  N   LYS A  17     -20.766 -16.399   4.444  1.00  0.00           N  
ATOM    252  CA  LYS A  17     -19.548 -17.224   4.517  1.00  0.00           C  
ATOM    253  C   LYS A  17     -18.350 -16.520   3.889  1.00  0.00           C  
ATOM    254  O   LYS A  17     -18.496 -15.624   3.046  1.00  0.00           O  
ATOM    255  CB  LYS A  17     -19.773 -18.573   3.847  1.00  0.00           C  
ATOM    256  CG  LYS A  17     -19.582 -19.704   4.855  1.00  0.00           C  
ATOM    257  CD  LYS A  17     -19.266 -20.983   4.087  1.00  0.00           C  
ATOM    258  CE  LYS A  17     -19.943 -22.198   4.710  1.00  0.00           C  
ATOM    259  NZ  LYS A  17     -20.235 -23.122   3.609  1.00  0.00           N  
ATOM    260  H   LYS A  17     -21.053 -16.115   3.526  1.00  0.00           H  
ATOM    261  HA  LYS A  17     -19.326 -17.398   5.570  1.00  0.00           H  
ATOM    262  HB2 LYS A  17     -20.788 -18.612   3.450  1.00  0.00           H  
ATOM    263  HB3 LYS A  17     -19.060 -18.693   3.031  1.00  0.00           H  
ATOM    264  HG2 LYS A  17     -18.757 -19.464   5.525  1.00  0.00           H  
ATOM    265  HG3 LYS A  17     -20.494 -19.839   5.434  1.00  0.00           H  
ATOM    266  HD2 LYS A  17     -19.614 -20.874   3.060  1.00  0.00           H  
ATOM    267  HD3 LYS A  17     -18.188 -21.139   4.090  1.00  0.00           H  
ATOM    268  HE2 LYS A  17     -19.278 -22.670   5.434  1.00  0.00           H  
ATOM    269  HE3 LYS A  17     -20.865 -21.901   5.210  1.00  0.00           H  
ATOM    270  HZ1 LYS A  17     -20.737 -23.904   3.955  1.00  0.00           H  
ATOM    271  HZ2 LYS A  17     -20.796 -22.652   2.923  1.00  0.00           H  
ATOM    272  HZ3 LYS A  17     -19.375 -23.427   3.199  1.00  0.00           H  
ATOM    273  N   TYR A  18     -17.190 -17.071   4.209  1.00  0.00           N  
ATOM    274  CA  TYR A  18     -15.888 -16.567   3.735  1.00  0.00           C  
ATOM    275  C   TYR A  18     -15.360 -17.380   2.550  1.00  0.00           C  
ATOM    276  O   TYR A  18     -15.515 -18.594   2.501  1.00  0.00           O  
ATOM    277  CB  TYR A  18     -14.883 -16.601   4.902  1.00  0.00           C  
ATOM    278  CG  TYR A  18     -14.543 -15.203   5.408  1.00  0.00           C  
ATOM    279  CD1 TYR A  18     -13.844 -14.337   4.551  1.00  0.00           C  
ATOM    280  CD2 TYR A  18     -14.782 -14.846   6.757  1.00  0.00           C  
ATOM    281  CE1 TYR A  18     -13.366 -13.109   5.021  1.00  0.00           C  
ATOM    282  CE2 TYR A  18     -14.313 -13.610   7.239  1.00  0.00           C  
ATOM    283  CZ  TYR A  18     -13.606 -12.751   6.359  1.00  0.00           C  
ATOM    284  OH  TYR A  18     -13.247 -11.504   6.731  1.00  0.00           O  
ATOM    285  H   TYR A  18     -17.143 -17.922   4.711  1.00  0.00           H  
ATOM    286  HA  TYR A  18     -16.017 -15.534   3.411  1.00  0.00           H  
ATOM    287  HB2 TYR A  18     -15.310 -17.181   5.721  1.00  0.00           H  
ATOM    288  HB3 TYR A  18     -13.968 -17.090   4.567  1.00  0.00           H  
ATOM    289  HD1 TYR A  18     -13.675 -14.621   3.522  1.00  0.00           H  
ATOM    290  HD2 TYR A  18     -15.319 -15.517   7.410  1.00  0.00           H  
ATOM    291  HE1 TYR A  18     -12.821 -12.446   4.365  1.00  0.00           H  
ATOM    292  HE2 TYR A  18     -14.490 -13.320   8.263  1.00  0.00           H  
ATOM    293  HH  TYR A  18     -12.672 -11.098   6.010  1.00  0.00           H  
ATOM    294  N   GLU A  19     -14.916 -16.645   1.543  1.00  0.00           N  
ATOM    295  CA  GLU A  19     -14.416 -17.236   0.281  1.00  0.00           C  
ATOM    296  C   GLU A  19     -13.049 -16.657  -0.066  1.00  0.00           C  
ATOM    297  O   GLU A  19     -12.809 -15.473   0.144  1.00  0.00           O  
ATOM    298  CB  GLU A  19     -15.366 -16.945  -0.895  1.00  0.00           C  
ATOM    299  CG  GLU A  19     -16.845 -17.090  -0.507  1.00  0.00           C  
ATOM    300  CD  GLU A  19     -17.786 -17.169  -1.706  1.00  0.00           C  
ATOM    301  OE1 GLU A  19     -17.675 -18.168  -2.446  1.00  0.00           O  
ATOM    302  OE2 GLU A  19     -18.684 -16.300  -1.769  1.00  0.00           O  
ATOM    303  H   GLU A  19     -15.013 -15.648   1.542  1.00  0.00           H  
ATOM    304  HA  GLU A  19     -14.331 -18.315   0.412  1.00  0.00           H  
ATOM    305  HB2 GLU A  19     -15.193 -15.925  -1.240  1.00  0.00           H  
ATOM    306  HB3 GLU A  19     -15.147 -17.643  -1.704  1.00  0.00           H  
ATOM    307  HG2 GLU A  19     -16.960 -17.999   0.083  1.00  0.00           H  
ATOM    308  HG3 GLU A  19     -17.130 -16.230   0.100  1.00  0.00           H  
ATOM    309  N   THR A  20     -12.232 -17.450  -0.745  1.00  0.00           N  
ATOM    310  CA  THR A  20     -10.866 -17.024  -1.083  1.00  0.00           C  
ATOM    311  C   THR A  20     -10.811 -16.612  -2.560  1.00  0.00           C  
ATOM    312  O   THR A  20     -10.592 -17.422  -3.454  1.00  0.00           O  
ATOM    313  CB  THR A  20      -9.880 -18.163  -0.742  1.00  0.00           C  
ATOM    314  OG1 THR A  20     -10.195 -18.671   0.550  1.00  0.00           O  
ATOM    315  CG2 THR A  20      -8.441 -17.665  -0.721  1.00  0.00           C  
ATOM    316  H   THR A  20     -12.465 -18.400  -0.963  1.00  0.00           H  
ATOM    317  HA  THR A  20     -10.609 -16.157  -0.477  1.00  0.00           H  
ATOM    318  HB  THR A  20      -9.977 -18.954  -1.484  1.00  0.00           H  
ATOM    319  HG1 THR A  20      -9.513 -19.347   0.822  1.00  0.00           H  
ATOM    320 HG21 THR A  20      -7.767 -18.485  -0.472  1.00  0.00           H  
ATOM    321 HG22 THR A  20      -8.181 -17.269  -1.703  1.00  0.00           H  
ATOM    322 HG23 THR A  20      -8.341 -16.877   0.026  1.00  0.00           H  
ATOM    323  N   LYS A  21     -11.179 -15.355  -2.764  1.00  0.00           N  
ATOM    324  CA  LYS A  21     -11.207 -14.706  -4.088  1.00  0.00           C  
ATOM    325  C   LYS A  21      -9.781 -14.569  -4.645  1.00  0.00           C  
ATOM    326  O   LYS A  21      -8.799 -14.801  -3.930  1.00  0.00           O  
ATOM    327  CB  LYS A  21     -11.879 -13.337  -3.977  1.00  0.00           C  
ATOM    328  CG  LYS A  21     -13.335 -13.441  -3.514  1.00  0.00           C  
ATOM    329  CD  LYS A  21     -14.363 -13.312  -4.646  1.00  0.00           C  
ATOM    330  CE  LYS A  21     -15.777 -13.469  -4.083  1.00  0.00           C  
ATOM    331  NZ  LYS A  21     -16.620 -12.365  -4.563  1.00  0.00           N  
ATOM    332  H   LYS A  21     -11.357 -14.738  -1.992  1.00  0.00           H  
ATOM    333  HA  LYS A  21     -11.789 -15.328  -4.769  1.00  0.00           H  
ATOM    334  HB2 LYS A  21     -11.326 -12.732  -3.260  1.00  0.00           H  
ATOM    335  HB3 LYS A  21     -11.856 -12.854  -4.955  1.00  0.00           H  
ATOM    336  HG2 LYS A  21     -13.473 -14.411  -3.036  1.00  0.00           H  
ATOM    337  HG3 LYS A  21     -13.522 -12.649  -2.790  1.00  0.00           H  
ATOM    338  HD2 LYS A  21     -14.266 -12.331  -5.113  1.00  0.00           H  
ATOM    339  HD3 LYS A  21     -14.181 -14.087  -5.391  1.00  0.00           H  
ATOM    340  HE2 LYS A  21     -16.197 -14.419  -4.413  1.00  0.00           H  
ATOM    341  HE3 LYS A  21     -15.740 -13.454  -2.994  1.00  0.00           H  
ATOM    342  HZ1 LYS A  21     -17.550 -12.482  -4.197  1.00  0.00           H  
ATOM    343  HZ2 LYS A  21     -16.262 -11.498  -4.226  1.00  0.00           H  
ATOM    344  HZ3 LYS A  21     -16.656 -12.381  -5.566  1.00  0.00           H  
ATOM    345  N   ARG A  22      -9.678 -14.186  -5.907  1.00  0.00           N  
ATOM    346  CA  ARG A  22      -8.381 -14.084  -6.610  1.00  0.00           C  
ATOM    347  C   ARG A  22      -8.171 -12.660  -7.143  1.00  0.00           C  
ATOM    348  O   ARG A  22      -8.676 -12.275  -8.201  1.00  0.00           O  
ATOM    349  CB  ARG A  22      -8.322 -15.074  -7.770  1.00  0.00           C  
ATOM    350  CG  ARG A  22      -8.474 -16.518  -7.285  1.00  0.00           C  
ATOM    351  CD  ARG A  22      -9.237 -17.356  -8.293  1.00  0.00           C  
ATOM    352  NE  ARG A  22     -10.408 -17.952  -7.631  1.00  0.00           N  
ATOM    353  CZ  ARG A  22     -11.244 -18.829  -8.193  1.00  0.00           C  
ATOM    354  NH1 ARG A  22     -11.054 -19.245  -9.434  1.00  0.00           N  
ATOM    355  NH2 ARG A  22     -12.280 -19.310  -7.515  1.00  0.00           N  
ATOM    356  H   ARG A  22     -10.468 -13.938  -6.463  1.00  0.00           H  
ATOM    357  HA  ARG A  22      -7.584 -14.319  -5.904  1.00  0.00           H  
ATOM    358  HB2 ARG A  22      -9.128 -14.848  -8.470  1.00  0.00           H  
ATOM    359  HB3 ARG A  22      -7.363 -14.970  -8.276  1.00  0.00           H  
ATOM    360  HG2 ARG A  22      -7.484 -16.951  -7.140  1.00  0.00           H  
ATOM    361  HG3 ARG A  22      -9.015 -16.522  -6.339  1.00  0.00           H  
ATOM    362  HD2 ARG A  22      -9.564 -16.726  -9.121  1.00  0.00           H  
ATOM    363  HD3 ARG A  22      -8.591 -18.145  -8.678  1.00  0.00           H  
ATOM    364  HE  ARG A  22     -10.561 -17.685  -6.678  1.00  0.00           H  
ATOM    365 HH11 ARG A  22     -10.270 -18.896  -9.967  1.00  0.00           H  
ATOM    366 HH12 ARG A  22     -11.688 -19.910  -9.854  1.00  0.00           H  
ATOM    367 HH21 ARG A  22     -12.443 -19.010  -6.566  1.00  0.00           H  
ATOM    368 HH22 ARG A  22     -12.908 -19.975  -7.945  1.00  0.00           H  
ATOM    369  N   LEU A  23      -7.491 -11.869  -6.327  1.00  0.00           N  
ATOM    370  CA  LEU A  23      -7.175 -10.478  -6.672  1.00  0.00           C  
ATOM    371  C   LEU A  23      -5.942 -10.392  -7.564  1.00  0.00           C  
ATOM    372  O   LEU A  23      -4.815 -10.520  -7.100  1.00  0.00           O  
ATOM    373  CB  LEU A  23      -7.003  -9.668  -5.384  1.00  0.00           C  
ATOM    374  CG  LEU A  23      -8.101  -8.599  -5.290  1.00  0.00           C  
ATOM    375  CD1 LEU A  23      -9.481  -9.210  -5.008  1.00  0.00           C  
ATOM    376  CD2 LEU A  23      -7.751  -7.622  -4.186  1.00  0.00           C  
ATOM    377  H   LEU A  23      -7.027 -12.240  -5.517  1.00  0.00           H  
ATOM    378  HA  LEU A  23      -8.019 -10.065  -7.224  1.00  0.00           H  
ATOM    379  HB2 LEU A  23      -7.073 -10.336  -4.525  1.00  0.00           H  
ATOM    380  HB3 LEU A  23      -6.026  -9.184  -5.390  1.00  0.00           H  
ATOM    381  HG  LEU A  23      -8.147  -8.065  -6.240  1.00  0.00           H  
ATOM    382 HD11 LEU A  23     -10.235  -8.425  -4.954  1.00  0.00           H  
ATOM    383 HD12 LEU A  23      -9.741  -9.902  -5.809  1.00  0.00           H  
ATOM    384 HD13 LEU A  23      -9.453  -9.746  -4.059  1.00  0.00           H  
ATOM    385 HD21 LEU A  23      -8.514  -6.845  -4.130  1.00  0.00           H  
ATOM    386 HD22 LEU A  23      -7.703  -8.153  -3.236  1.00  0.00           H  
ATOM    387 HD23 LEU A  23      -6.784  -7.167  -4.399  1.00  0.00           H  
ATOM    388  N   LEU A  24      -6.224 -10.365  -8.865  1.00  0.00           N  
ATOM    389  CA  LEU A  24      -5.197 -10.196  -9.900  1.00  0.00           C  
ATOM    390  C   LEU A  24      -4.854  -8.715 -10.092  1.00  0.00           C  
ATOM    391  O   LEU A  24      -5.712  -7.865 -10.293  1.00  0.00           O  
ATOM    392  CB  LEU A  24      -5.610 -10.990 -11.165  1.00  0.00           C  
ATOM    393  CG  LEU A  24      -5.141 -10.511 -12.555  1.00  0.00           C  
ATOM    394  CD1 LEU A  24      -6.010  -9.397 -13.113  1.00  0.00           C  
ATOM    395  CD2 LEU A  24      -3.658 -10.144 -12.597  1.00  0.00           C  
ATOM    396  H   LEU A  24      -7.163 -10.379  -9.203  1.00  0.00           H  
ATOM    397  HA  LEU A  24      -4.288 -10.668  -9.530  1.00  0.00           H  
ATOM    398  HB2 LEU A  24      -5.235 -12.005 -11.038  1.00  0.00           H  
ATOM    399  HB3 LEU A  24      -6.700 -11.005 -11.188  1.00  0.00           H  
ATOM    400  HG  LEU A  24      -5.264 -11.362 -13.226  1.00  0.00           H  
ATOM    401 HD11 LEU A  24      -5.691  -9.127 -14.120  1.00  0.00           H  
ATOM    402 HD12 LEU A  24      -7.047  -9.732 -13.146  1.00  0.00           H  
ATOM    403 HD13 LEU A  24      -5.932  -8.522 -12.468  1.00  0.00           H  
ATOM    404 HD21 LEU A  24      -3.357  -9.871 -13.610  1.00  0.00           H  
ATOM    405 HD22 LEU A  24      -3.478  -9.299 -11.933  1.00  0.00           H  
ATOM    406 HD23 LEU A  24      -3.067 -10.998 -12.269  1.00  0.00           H  
ATOM    407  N   TYR A  25      -3.563  -8.473  -9.964  1.00  0.00           N  
ATOM    408  CA  TYR A  25      -2.928  -7.162 -10.144  1.00  0.00           C  
ATOM    409  C   TYR A  25      -1.960  -7.199 -11.315  1.00  0.00           C  
ATOM    410  O   TYR A  25      -1.207  -8.148 -11.505  1.00  0.00           O  
ATOM    411  CB  TYR A  25      -2.160  -6.777  -8.876  1.00  0.00           C  
ATOM    412  CG  TYR A  25      -3.109  -6.303  -7.786  1.00  0.00           C  
ATOM    413  CD1 TYR A  25      -3.915  -7.225  -7.069  1.00  0.00           C  
ATOM    414  CD2 TYR A  25      -3.191  -4.922  -7.571  1.00  0.00           C  
ATOM    415  CE1 TYR A  25      -4.837  -6.736  -6.140  1.00  0.00           C  
ATOM    416  CE2 TYR A  25      -4.079  -4.437  -6.605  1.00  0.00           C  
ATOM    417  CZ  TYR A  25      -4.908  -5.339  -5.894  1.00  0.00           C  
ATOM    418  OH  TYR A  25      -5.770  -4.845  -4.980  1.00  0.00           O  
ATOM    419  H   TYR A  25      -2.918  -9.209  -9.708  1.00  0.00           H  
ATOM    420  HA  TYR A  25      -3.701  -6.420 -10.338  1.00  0.00           H  
ATOM    421  HB2 TYR A  25      -1.603  -7.642  -8.517  1.00  0.00           H  
ATOM    422  HB3 TYR A  25      -1.455  -5.980  -9.112  1.00  0.00           H  
ATOM    423  HD1 TYR A  25      -3.819  -8.287  -7.239  1.00  0.00           H  
ATOM    424  HD2 TYR A  25      -2.578  -4.241  -8.142  1.00  0.00           H  
ATOM    425  HE1 TYR A  25      -5.491  -7.415  -5.614  1.00  0.00           H  
ATOM    426  HE2 TYR A  25      -4.133  -3.378  -6.403  1.00  0.00           H  
ATOM    427  HH  TYR A  25      -6.538  -5.485  -4.855  1.00  0.00           H  
ATOM    428  N   ASN A  26      -1.896  -6.064 -11.990  1.00  0.00           N  
ATOM    429  CA  ASN A  26      -0.965  -5.899 -13.099  1.00  0.00           C  
ATOM    430  C   ASN A  26       0.257  -5.141 -12.577  1.00  0.00           C  
ATOM    431  O   ASN A  26       0.166  -3.962 -12.228  1.00  0.00           O  
ATOM    432  CB  ASN A  26      -1.639  -5.088 -14.213  1.00  0.00           C  
ATOM    433  CG  ASN A  26      -1.617  -5.843 -15.540  1.00  0.00           C  
ATOM    434  OD1 ASN A  26      -1.836  -7.045 -15.622  1.00  0.00           O  
ATOM    435  ND2 ASN A  26      -1.408  -5.138 -16.622  1.00  0.00           N  
ATOM    436  H   ASN A  26      -2.424  -5.257 -11.728  1.00  0.00           H  
ATOM    437  HA  ASN A  26      -0.665  -6.874 -13.484  1.00  0.00           H  
ATOM    438  HB2 ASN A  26      -2.674  -4.890 -13.933  1.00  0.00           H  
ATOM    439  HB3 ASN A  26      -1.111  -4.142 -14.334  1.00  0.00           H  
ATOM    440 HD21 ASN A  26      -1.248  -4.144 -16.544  1.00  0.00           H  
ATOM    441 HD22 ASN A  26      -1.409  -5.587 -17.528  1.00  0.00           H  
ATOM    442  N   GLN A  27       1.390  -5.826 -12.588  1.00  0.00           N  
ATOM    443  CA  GLN A  27       2.680  -5.216 -12.204  1.00  0.00           C  
ATOM    444  C   GLN A  27       2.950  -3.918 -12.963  1.00  0.00           C  
ATOM    445  O   GLN A  27       3.484  -2.988 -12.379  1.00  0.00           O  
ATOM    446  CB  GLN A  27       3.844  -6.173 -12.419  1.00  0.00           C  
ATOM    447  CG  GLN A  27       5.212  -5.584 -12.075  1.00  0.00           C  
ATOM    448  CD  GLN A  27       6.119  -5.295 -13.276  1.00  0.00           C  
ATOM    449  OE1 GLN A  27       5.755  -5.404 -14.437  1.00  0.00           O  
ATOM    450  NE2 GLN A  27       7.349  -4.951 -12.966  1.00  0.00           N  
ATOM    451  H   GLN A  27       1.432  -6.791 -12.892  1.00  0.00           H  
ATOM    452  HA  GLN A  27       2.626  -4.982 -11.141  1.00  0.00           H  
ATOM    453  HB2 GLN A  27       3.683  -7.053 -11.794  1.00  0.00           H  
ATOM    454  HB3 GLN A  27       3.853  -6.470 -13.468  1.00  0.00           H  
ATOM    455  HG2 GLN A  27       5.053  -4.650 -11.539  1.00  0.00           H  
ATOM    456  HG3 GLN A  27       5.729  -6.289 -11.424  1.00  0.00           H  
ATOM    457 HE21 GLN A  27       7.629  -4.879 -11.999  1.00  0.00           H  
ATOM    458 HE22 GLN A  27       8.016  -4.758 -13.699  1.00  0.00           H  
ATOM    459  N   ASN A  28       2.459  -3.830 -14.197  1.00  0.00           N  
ATOM    460  CA  ASN A  28       2.559  -2.596 -14.991  1.00  0.00           C  
ATOM    461  C   ASN A  28       1.937  -1.420 -14.233  1.00  0.00           C  
ATOM    462  O   ASN A  28       2.644  -0.488 -13.886  1.00  0.00           O  
ATOM    463  CB  ASN A  28       1.813  -2.738 -16.317  1.00  0.00           C  
ATOM    464  CG  ASN A  28       2.404  -1.763 -17.332  1.00  0.00           C  
ATOM    465  OD1 ASN A  28       3.109  -2.142 -18.247  1.00  0.00           O  
ATOM    466  ND2 ASN A  28       2.142  -0.484 -17.168  1.00  0.00           N  
ATOM    467  H   ASN A  28       2.028  -4.613 -14.648  1.00  0.00           H  
ATOM    468  HA  ASN A  28       3.611  -2.389 -15.188  1.00  0.00           H  
ATOM    469  HB2 ASN A  28       1.916  -3.759 -16.687  1.00  0.00           H  
ATOM    470  HB3 ASN A  28       0.756  -2.516 -16.169  1.00  0.00           H  
ATOM    471 HD21 ASN A  28       1.560  -0.191 -16.396  1.00  0.00           H  
ATOM    472 HD22 ASN A  28       2.522   0.197 -17.810  1.00  0.00           H  
ATOM    473  N   LYS A  29       0.707  -1.623 -13.793  1.00  0.00           N  
ATOM    474  CA  LYS A  29       0.012  -0.646 -12.946  1.00  0.00           C  
ATOM    475  C   LYS A  29       0.643  -0.527 -11.563  1.00  0.00           C  
ATOM    476  O   LYS A  29       0.766   0.584 -11.100  1.00  0.00           O  
ATOM    477  CB  LYS A  29      -1.480  -0.950 -12.854  1.00  0.00           C  
ATOM    478  CG  LYS A  29      -2.220  -0.067 -13.861  1.00  0.00           C  
ATOM    479  CD  LYS A  29      -2.021  -0.418 -15.337  1.00  0.00           C  
ATOM    480  CE  LYS A  29      -3.046  -1.434 -15.832  1.00  0.00           C  
ATOM    481  NZ  LYS A  29      -3.094  -1.321 -17.302  1.00  0.00           N  
ATOM    482  H   LYS A  29       0.240  -2.504 -13.860  1.00  0.00           H  
ATOM    483  HA  LYS A  29       0.116   0.324 -13.432  1.00  0.00           H  
ATOM    484  HB2 LYS A  29      -1.656  -2.001 -13.087  1.00  0.00           H  
ATOM    485  HB3 LYS A  29      -1.837  -0.738 -11.846  1.00  0.00           H  
ATOM    486  HG2 LYS A  29      -3.286  -0.135 -13.644  1.00  0.00           H  
ATOM    487  HG3 LYS A  29      -1.884   0.959 -13.715  1.00  0.00           H  
ATOM    488  HD2 LYS A  29      -2.115   0.492 -15.930  1.00  0.00           H  
ATOM    489  HD3 LYS A  29      -1.023  -0.834 -15.468  1.00  0.00           H  
ATOM    490  HE2 LYS A  29      -2.745  -2.441 -15.542  1.00  0.00           H  
ATOM    491  HE3 LYS A  29      -4.025  -1.217 -15.407  1.00  0.00           H  
ATOM    492  HZ1 LYS A  29      -3.831  -1.910 -17.658  1.00  0.00           H  
ATOM    493  HZ2 LYS A  29      -3.298  -0.373 -17.554  1.00  0.00           H  
ATOM    494  HZ3 LYS A  29      -2.224  -1.607 -17.700  1.00  0.00           H  
ATOM    495  N   ALA A  30       1.257  -1.579 -11.026  1.00  0.00           N  
ATOM    496  CA  ALA A  30       1.955  -1.526  -9.729  1.00  0.00           C  
ATOM    497  C   ALA A  30       3.250  -0.700  -9.781  1.00  0.00           C  
ATOM    498  O   ALA A  30       3.285   0.377  -9.183  1.00  0.00           O  
ATOM    499  CB  ALA A  30       2.203  -2.959  -9.265  1.00  0.00           C  
ATOM    500  H   ALA A  30       1.281  -2.460 -11.498  1.00  0.00           H  
ATOM    501  HA  ALA A  30       1.291  -1.046  -9.011  1.00  0.00           H  
ATOM    502  HB1 ALA A  30       2.675  -2.944  -8.283  1.00  0.00           H  
ATOM    503  HB2 ALA A  30       1.254  -3.491  -9.205  1.00  0.00           H  
ATOM    504  HB3 ALA A  30       2.857  -3.463  -9.977  1.00  0.00           H  
ATOM    505  N   GLU A  31       4.157  -1.072 -10.681  1.00  0.00           N  
ATOM    506  CA  GLU A  31       5.399  -0.335 -10.974  1.00  0.00           C  
ATOM    507  C   GLU A  31       5.100   1.098 -11.453  1.00  0.00           C  
ATOM    508  O   GLU A  31       5.925   1.983 -11.295  1.00  0.00           O  
ATOM    509  CB  GLU A  31       6.300  -1.088 -11.969  1.00  0.00           C  
ATOM    510  CG  GLU A  31       5.803  -1.191 -13.422  1.00  0.00           C  
ATOM    511  CD  GLU A  31       6.191   0.008 -14.297  1.00  0.00           C  
ATOM    512  OE1 GLU A  31       7.399   0.150 -14.541  1.00  0.00           O  
ATOM    513  OE2 GLU A  31       5.261   0.703 -14.767  1.00  0.00           O  
ATOM    514  H   GLU A  31       4.007  -1.871 -11.279  1.00  0.00           H  
ATOM    515  HA  GLU A  31       5.950  -0.257 -10.037  1.00  0.00           H  
ATOM    516  HB2 GLU A  31       7.265  -0.582 -11.986  1.00  0.00           H  
ATOM    517  HB3 GLU A  31       6.429  -2.104 -11.593  1.00  0.00           H  
ATOM    518  HG2 GLU A  31       6.225  -2.092 -13.867  1.00  0.00           H  
ATOM    519  HG3 GLU A  31       4.716  -1.272 -13.410  1.00  0.00           H  
ATOM    520  N   SER A  32       3.946   1.307 -12.066  1.00  0.00           N  
ATOM    521  CA  SER A  32       3.503   2.640 -12.527  1.00  0.00           C  
ATOM    522  C   SER A  32       2.849   3.456 -11.402  1.00  0.00           C  
ATOM    523  O   SER A  32       3.222   4.597 -11.199  1.00  0.00           O  
ATOM    524  CB  SER A  32       2.546   2.527 -13.709  1.00  0.00           C  
ATOM    525  OG  SER A  32       1.994   3.798 -14.059  1.00  0.00           O  
ATOM    526  H   SER A  32       3.329   0.552 -12.284  1.00  0.00           H  
ATOM    527  HA  SER A  32       4.389   3.179 -12.861  1.00  0.00           H  
ATOM    528  HB2 SER A  32       3.087   2.128 -14.567  1.00  0.00           H  
ATOM    529  HB3 SER A  32       1.733   1.850 -13.445  1.00  0.00           H  
ATOM    530  HG  SER A  32       1.341   3.686 -14.810  1.00  0.00           H  
ATOM    531  N   ASN A  33       1.969   2.836 -10.626  1.00  0.00           N  
ATOM    532  CA  ASN A  33       1.282   3.421  -9.450  1.00  0.00           C  
ATOM    533  C   ASN A  33       2.304   3.946  -8.437  1.00  0.00           C  
ATOM    534  O   ASN A  33       2.255   5.115  -8.073  1.00  0.00           O  
ATOM    535  CB  ASN A  33       0.391   2.412  -8.718  1.00  0.00           C  
ATOM    536  CG  ASN A  33      -1.024   2.330  -9.290  1.00  0.00           C  
ATOM    537  OD1 ASN A  33      -1.727   3.299  -9.487  1.00  0.00           O  
ATOM    538  ND2 ASN A  33      -1.502   1.114  -9.495  1.00  0.00           N  
ATOM    539  H   ASN A  33       1.664   1.903 -10.845  1.00  0.00           H  
ATOM    540  HA  ASN A  33       0.663   4.247  -9.799  1.00  0.00           H  
ATOM    541  HB2 ASN A  33       0.852   1.427  -8.789  1.00  0.00           H  
ATOM    542  HB3 ASN A  33       0.325   2.704  -7.671  1.00  0.00           H  
ATOM    543 HD21 ASN A  33      -0.921   0.310  -9.306  1.00  0.00           H  
ATOM    544 HD22 ASN A  33      -2.444   0.992  -9.840  1.00  0.00           H  
ATOM    545  N   SER A  34       3.307   3.112  -8.165  1.00  0.00           N  
ATOM    546  CA  SER A  34       4.435   3.494  -7.313  1.00  0.00           C  
ATOM    547  C   SER A  34       5.207   4.686  -7.887  1.00  0.00           C  
ATOM    548  O   SER A  34       5.257   5.726  -7.236  1.00  0.00           O  
ATOM    549  CB  SER A  34       5.354   2.289  -7.087  1.00  0.00           C  
ATOM    550  OG  SER A  34       5.798   1.699  -8.304  1.00  0.00           O  
ATOM    551  H   SER A  34       3.379   2.193  -8.566  1.00  0.00           H  
ATOM    552  HA  SER A  34       4.031   3.795  -6.347  1.00  0.00           H  
ATOM    553  HB2 SER A  34       6.227   2.616  -6.522  1.00  0.00           H  
ATOM    554  HB3 SER A  34       4.811   1.537  -6.515  1.00  0.00           H  
ATOM    555  HG  SER A  34       6.785   1.870  -8.403  1.00  0.00           H  
ATOM    556  N   HIS A  35       5.409   4.667  -9.204  1.00  0.00           N  
ATOM    557  CA  HIS A  35       6.094   5.749  -9.949  1.00  0.00           C  
ATOM    558  C   HIS A  35       5.235   7.019 -10.120  1.00  0.00           C  
ATOM    559  O   HIS A  35       5.742   8.092 -10.445  1.00  0.00           O  
ATOM    560  CB  HIS A  35       6.573   5.222 -11.311  1.00  0.00           C  
ATOM    561  CG  HIS A  35       7.702   4.173 -11.253  1.00  0.00           C  
ATOM    562  ND1 HIS A  35       8.254   3.618 -12.332  1.00  0.00           N  
ATOM    563  CD2 HIS A  35       8.153   3.491 -10.192  1.00  0.00           C  
ATOM    564  CE1 HIS A  35       9.014   2.596 -11.954  1.00  0.00           C  
ATOM    565  NE2 HIS A  35       8.948   2.520 -10.632  1.00  0.00           N  
ATOM    566  H   HIS A  35       5.077   3.915  -9.771  1.00  0.00           H  
ATOM    567  HA  HIS A  35       6.974   6.029  -9.371  1.00  0.00           H  
ATOM    568  HB2 HIS A  35       5.719   4.775 -11.821  1.00  0.00           H  
ATOM    569  HB3 HIS A  35       6.928   6.070 -11.897  1.00  0.00           H  
ATOM    570  HD1 HIS A  35       8.085   3.910 -13.269  1.00  0.00           H  
ATOM    571  HD2 HIS A  35       7.913   3.694  -9.160  1.00  0.00           H  
ATOM    572  HE1 HIS A  35       9.581   1.947 -12.605  1.00  0.00           H  
ATOM    573  HE2 HIS A  35       9.393   1.829 -10.059  1.00  0.00           H  
ATOM    574  N   HIS A  36       3.936   6.892  -9.866  1.00  0.00           N  
ATOM    575  CA  HIS A  36       2.939   7.980  -9.870  1.00  0.00           C  
ATOM    576  C   HIS A  36       2.646   8.506  -8.442  1.00  0.00           C  
ATOM    577  O   HIS A  36       2.009   9.532  -8.261  1.00  0.00           O  
ATOM    578  CB  HIS A  36       1.653   7.461 -10.525  1.00  0.00           C  
ATOM    579  CG  HIS A  36       1.271   8.282 -11.754  1.00  0.00           C  
ATOM    580  ND1 HIS A  36       0.292   9.184 -11.795  1.00  0.00           N  
ATOM    581  CD2 HIS A  36       1.835   8.241 -12.953  1.00  0.00           C  
ATOM    582  CE1 HIS A  36       0.260   9.706 -13.015  1.00  0.00           C  
ATOM    583  NE2 HIS A  36       1.214   9.116 -13.728  1.00  0.00           N  
ATOM    584  H   HIS A  36       3.549   5.979  -9.691  1.00  0.00           H  
ATOM    585  HA  HIS A  36       3.331   8.805 -10.466  1.00  0.00           H  
ATOM    586  HB2 HIS A  36       1.799   6.423 -10.823  1.00  0.00           H  
ATOM    587  HB3 HIS A  36       0.841   7.508  -9.800  1.00  0.00           H  
ATOM    588  HD1 HIS A  36      -0.268   9.471 -11.028  1.00  0.00           H  
ATOM    589  HD2 HIS A  36       2.658   7.606 -13.246  1.00  0.00           H  
ATOM    590  HE1 HIS A  36      -0.418  10.470 -13.366  1.00  0.00           H  
ATOM    591  HE2 HIS A  36       1.450   9.328 -14.680  1.00  0.00           H  
ATOM    592  N   ALA A  37       3.194   7.789  -7.455  1.00  0.00           N  
ATOM    593  CA  ALA A  37       3.114   8.111  -6.024  1.00  0.00           C  
ATOM    594  C   ALA A  37       4.404   8.822  -5.575  1.00  0.00           C  
ATOM    595  O   ALA A  37       5.486   8.533  -6.093  1.00  0.00           O  
ATOM    596  CB  ALA A  37       2.967   6.797  -5.257  1.00  0.00           C  
ATOM    597  H   ALA A  37       3.719   6.961  -7.649  1.00  0.00           H  
ATOM    598  HA  ALA A  37       2.254   8.753  -5.836  1.00  0.00           H  
ATOM    599  HB1 ALA A  37       2.901   7.014  -4.190  1.00  0.00           H  
ATOM    600  HB2 ALA A  37       2.061   6.285  -5.583  1.00  0.00           H  
ATOM    601  HB3 ALA A  37       3.832   6.163  -5.450  1.00  0.00           H  
ATOM    602  N   PRO A  38       4.302   9.761  -4.631  1.00  0.00           N  
ATOM    603  CA  PRO A  38       5.444  10.515  -4.102  1.00  0.00           C  
ATOM    604  C   PRO A  38       6.231   9.604  -3.164  1.00  0.00           C  
ATOM    605  O   PRO A  38       5.701   8.764  -2.438  1.00  0.00           O  
ATOM    606  CB  PRO A  38       4.859  11.715  -3.364  1.00  0.00           C  
ATOM    607  CG  PRO A  38       3.497  11.219  -2.894  1.00  0.00           C  
ATOM    608  CD  PRO A  38       3.086  10.178  -3.921  1.00  0.00           C  
ATOM    609  HA  PRO A  38       6.090  10.857  -4.911  1.00  0.00           H  
ATOM    610  HB2 PRO A  38       5.490  12.033  -2.534  1.00  0.00           H  
ATOM    611  HB3 PRO A  38       4.713  12.531  -4.072  1.00  0.00           H  
ATOM    612  HG2 PRO A  38       3.619  10.730  -1.928  1.00  0.00           H  
ATOM    613  HG3 PRO A  38       2.771  12.029  -2.828  1.00  0.00           H  
ATOM    614  HD2 PRO A  38       2.611   9.328  -3.430  1.00  0.00           H  
ATOM    615  HD3 PRO A  38       2.403  10.631  -4.641  1.00  0.00           H  
ATOM    616  N   LEU A  39       7.529   9.806  -3.244  1.00  0.00           N  
ATOM    617  CA  LEU A  39       8.488   9.016  -2.455  1.00  0.00           C  
ATOM    618  C   LEU A  39       8.730   9.613  -1.072  1.00  0.00           C  
ATOM    619  O   LEU A  39       9.736  10.279  -0.818  1.00  0.00           O  
ATOM    620  CB  LEU A  39       9.755   8.943  -3.282  1.00  0.00           C  
ATOM    621  CG  LEU A  39       9.723   7.742  -4.212  1.00  0.00           C  
ATOM    622  CD1 LEU A  39      11.012   7.792  -5.043  1.00  0.00           C  
ATOM    623  CD2 LEU A  39       9.574   6.412  -3.467  1.00  0.00           C  
ATOM    624  H   LEU A  39       7.926  10.472  -3.862  1.00  0.00           H  
ATOM    625  HA  LEU A  39       8.091   8.009  -2.323  1.00  0.00           H  
ATOM    626  HB2 LEU A  39       9.848   9.852  -3.876  1.00  0.00           H  
ATOM    627  HB3 LEU A  39      10.612   8.856  -2.616  1.00  0.00           H  
ATOM    628  HG  LEU A  39       8.868   7.843  -4.881  1.00  0.00           H  
ATOM    629 HD11 LEU A  39      11.012   6.964  -5.753  1.00  0.00           H  
ATOM    630 HD12 LEU A  39      11.060   8.736  -5.585  1.00  0.00           H  
ATOM    631 HD13 LEU A  39      11.875   7.708  -4.383  1.00  0.00           H  
ATOM    632 HD21 LEU A  39       9.555   5.585  -4.177  1.00  0.00           H  
ATOM    633 HD22 LEU A  39      10.416   6.283  -2.787  1.00  0.00           H  
ATOM    634 HD23 LEU A  39       8.644   6.418  -2.899  1.00  0.00           H  
ATOM    635  N   SER A  40       7.733   9.383  -0.230  1.00  0.00           N  
ATOM    636  CA  SER A  40       7.694   9.949   1.132  1.00  0.00           C  
ATOM    637  C   SER A  40       6.510   9.431   1.948  1.00  0.00           C  
ATOM    638  O   SER A  40       5.362   9.432   1.518  1.00  0.00           O  
ATOM    639  CB  SER A  40       7.660  11.479   1.039  1.00  0.00           C  
ATOM    640  OG  SER A  40       6.688  11.910   0.078  1.00  0.00           O  
ATOM    641  H   SER A  40       6.893   8.921  -0.519  1.00  0.00           H  
ATOM    642  HA  SER A  40       8.609   9.654   1.643  1.00  0.00           H  
ATOM    643  HB2 SER A  40       7.402  11.890   2.015  1.00  0.00           H  
ATOM    644  HB3 SER A  40       8.643  11.841   0.738  1.00  0.00           H  
ATOM    645  HG  SER A  40       6.912  12.828  -0.245  1.00  0.00           H  
ATOM    646  N   ASP A  41       6.869   8.967   3.149  1.00  0.00           N  
ATOM    647  CA  ASP A  41       5.889   8.426   4.117  1.00  0.00           C  
ATOM    648  C   ASP A  41       5.187   9.552   4.844  1.00  0.00           C  
ATOM    649  O   ASP A  41       5.816  10.566   5.160  1.00  0.00           O  
ATOM    650  CB  ASP A  41       6.570   7.592   5.187  1.00  0.00           C  
ATOM    651  CG  ASP A  41       7.242   6.347   4.638  1.00  0.00           C  
ATOM    652  OD1 ASP A  41       6.673   5.741   3.697  1.00  0.00           O  
ATOM    653  OD2 ASP A  41       8.272   6.004   5.231  1.00  0.00           O  
ATOM    654  H   ASP A  41       7.803   9.081   3.492  1.00  0.00           H  
ATOM    655  HA  ASP A  41       5.162   7.816   3.579  1.00  0.00           H  
ATOM    656  HB2 ASP A  41       7.324   8.205   5.678  1.00  0.00           H  
ATOM    657  HB3 ASP A  41       5.823   7.288   5.919  1.00  0.00           H  
ATOM    658  N   GLY A  42       3.890   9.338   5.065  1.00  0.00           N  
ATOM    659  CA  GLY A  42       3.001  10.313   5.726  1.00  0.00           C  
ATOM    660  C   GLY A  42       3.201  11.753   5.216  1.00  0.00           C  
ATOM    661  O   GLY A  42       3.167  12.698   6.003  1.00  0.00           O  
ATOM    662  H   GLY A  42       3.445   8.488   4.788  1.00  0.00           H  
ATOM    663  HA2 GLY A  42       1.967  10.019   5.543  1.00  0.00           H  
ATOM    664  HA3 GLY A  42       3.198  10.292   6.797  1.00  0.00           H  
ATOM    665  N   LYS A  43       3.549  11.857   3.934  1.00  0.00           N  
ATOM    666  CA  LYS A  43       3.870  13.157   3.313  1.00  0.00           C  
ATOM    667  C   LYS A  43       2.998  13.390   2.071  1.00  0.00           C  
ATOM    668  O   LYS A  43       3.369  14.019   1.076  1.00  0.00           O  
ATOM    669  CB  LYS A  43       5.349  13.184   2.969  1.00  0.00           C  
ATOM    670  CG  LYS A  43       5.906  14.605   3.044  1.00  0.00           C  
ATOM    671  CD  LYS A  43       7.312  14.706   2.453  1.00  0.00           C  
ATOM    672  CE  LYS A  43       7.997  15.986   2.903  1.00  0.00           C  
ATOM    673  NZ  LYS A  43       9.103  16.314   1.985  1.00  0.00           N  
ATOM    674  H   LYS A  43       3.691  11.058   3.352  1.00  0.00           H  
ATOM    675  HA  LYS A  43       3.663  13.949   4.032  1.00  0.00           H  
ATOM    676  HB2 LYS A  43       5.890  12.552   3.673  1.00  0.00           H  
ATOM    677  HB3 LYS A  43       5.485  12.801   1.956  1.00  0.00           H  
ATOM    678  HG2 LYS A  43       5.244  15.271   2.491  1.00  0.00           H  
ATOM    679  HG3 LYS A  43       5.941  14.913   4.089  1.00  0.00           H  
ATOM    680  HD2 LYS A  43       7.901  13.850   2.784  1.00  0.00           H  
ATOM    681  HD3 LYS A  43       7.243  14.700   1.365  1.00  0.00           H  
ATOM    682  HE2 LYS A  43       7.273  16.801   2.906  1.00  0.00           H  
ATOM    683  HE3 LYS A  43       8.389  15.852   3.911  1.00  0.00           H  
ATOM    684  HZ1 LYS A  43       9.565  17.134   2.327  1.00  0.00           H  
ATOM    685  HZ2 LYS A  43       9.754  15.563   1.924  1.00  0.00           H  
ATOM    686  HZ3 LYS A  43       8.722  16.510   1.082  1.00  0.00           H  
ATOM    687  N   THR A  44       1.771  12.918   2.219  1.00  0.00           N  
ATOM    688  CA  THR A  44       0.754  12.965   1.166  1.00  0.00           C  
ATOM    689  C   THR A  44      -0.618  13.049   1.821  1.00  0.00           C  
ATOM    690  O   THR A  44      -0.746  12.875   3.033  1.00  0.00           O  
ATOM    691  CB  THR A  44       0.847  11.725   0.271  1.00  0.00           C  
ATOM    692  OG1 THR A  44       2.168  11.171   0.323  1.00  0.00           O  
ATOM    693  CG2 THR A  44       0.563  12.126  -1.168  1.00  0.00           C  
ATOM    694  H   THR A  44       1.512  12.409   3.050  1.00  0.00           H  
ATOM    695  HA  THR A  44       0.916  13.853   0.555  1.00  0.00           H  
ATOM    696  HB  THR A  44       0.121  10.981   0.601  1.00  0.00           H  
ATOM    697  HG1 THR A  44       2.216  10.320  -0.208  1.00  0.00           H  
ATOM    698 HG21 THR A  44       0.628  11.248  -1.811  1.00  0.00           H  
ATOM    699 HG22 THR A  44      -0.438  12.553  -1.237  1.00  0.00           H  
ATOM    700 HG23 THR A  44       1.296  12.866  -1.490  1.00  0.00           H  
ATOM    701  N   GLY A  45      -1.616  13.228   0.978  1.00  0.00           N  
ATOM    702  CA  GLY A  45      -3.010  13.387   1.392  1.00  0.00           C  
ATOM    703  C   GLY A  45      -3.500  12.223   2.270  1.00  0.00           C  
ATOM    704  O   GLY A  45      -3.554  12.335   3.487  1.00  0.00           O  
ATOM    705  H   GLY A  45      -1.455  13.310  -0.007  1.00  0.00           H  
ATOM    706  HA2 GLY A  45      -3.105  14.314   1.955  1.00  0.00           H  
ATOM    707  HA3 GLY A  45      -3.636  13.440   0.501  1.00  0.00           H  
ATOM    708  N   SER A  46      -3.704  11.084   1.628  1.00  0.00           N  
ATOM    709  CA  SER A  46      -4.103   9.840   2.325  1.00  0.00           C  
ATOM    710  C   SER A  46      -3.034   9.302   3.293  1.00  0.00           C  
ATOM    711  O   SER A  46      -3.211   8.220   3.852  1.00  0.00           O  
ATOM    712  CB  SER A  46      -4.386   8.719   1.326  1.00  0.00           C  
ATOM    713  OG  SER A  46      -3.132   8.236   0.807  1.00  0.00           O  
ATOM    714  H   SER A  46      -3.523  10.984   0.645  1.00  0.00           H  
ATOM    715  HA  SER A  46      -5.010  10.056   2.888  1.00  0.00           H  
ATOM    716  HB2 SER A  46      -4.913   7.907   1.826  1.00  0.00           H  
ATOM    717  HB3 SER A  46      -4.999   9.102   0.509  1.00  0.00           H  
ATOM    718  HG  SER A  46      -2.715   8.938   0.223  1.00  0.00           H  
ATOM    719  N   SER A  47      -1.858   9.956   3.267  1.00  0.00           N  
ATOM    720  CA  SER A  47      -0.626   9.619   4.017  1.00  0.00           C  
ATOM    721  C   SER A  47       0.232   8.562   3.286  1.00  0.00           C  
ATOM    722  O   SER A  47       1.381   8.278   3.645  1.00  0.00           O  
ATOM    723  CB  SER A  47      -0.994   9.180   5.445  1.00  0.00           C  
ATOM    724  OG  SER A  47       0.077   9.253   6.379  1.00  0.00           O  
ATOM    725  H   SER A  47      -1.785  10.814   2.755  1.00  0.00           H  
ATOM    726  HA  SER A  47      -0.029  10.528   4.092  1.00  0.00           H  
ATOM    727  HB2 SER A  47      -1.801   9.820   5.802  1.00  0.00           H  
ATOM    728  HB3 SER A  47      -1.340   8.147   5.406  1.00  0.00           H  
ATOM    729  HG  SER A  47      -0.334   9.022   7.272  1.00  0.00           H  
ATOM    730  N   TYR A  48      -0.318   8.084   2.169  1.00  0.00           N  
ATOM    731  CA  TYR A  48       0.295   7.078   1.284  1.00  0.00           C  
ATOM    732  C   TYR A  48       1.245   7.664   0.213  1.00  0.00           C  
ATOM    733  O   TYR A  48       0.921   8.705  -0.360  1.00  0.00           O  
ATOM    734  CB  TYR A  48      -0.814   6.255   0.621  1.00  0.00           C  
ATOM    735  CG  TYR A  48      -1.581   5.384   1.626  1.00  0.00           C  
ATOM    736  CD1 TYR A  48      -0.892   4.545   2.522  1.00  0.00           C  
ATOM    737  CD2 TYR A  48      -2.992   5.388   1.573  1.00  0.00           C  
ATOM    738  CE1 TYR A  48      -1.623   3.717   3.387  1.00  0.00           C  
ATOM    739  CE2 TYR A  48      -3.722   4.559   2.439  1.00  0.00           C  
ATOM    740  CZ  TYR A  48      -3.024   3.731   3.335  1.00  0.00           C  
ATOM    741  OH  TYR A  48      -3.718   2.919   4.170  1.00  0.00           O  
ATOM    742  H   TYR A  48      -1.261   8.296   1.945  1.00  0.00           H  
ATOM    743  HA  TYR A  48       0.885   6.412   1.912  1.00  0.00           H  
ATOM    744  HB2 TYR A  48      -1.515   6.934   0.135  1.00  0.00           H  
ATOM    745  HB3 TYR A  48      -0.369   5.610  -0.137  1.00  0.00           H  
ATOM    746  HD1 TYR A  48       0.187   4.539   2.542  1.00  0.00           H  
ATOM    747  HD2 TYR A  48      -3.507   6.025   0.869  1.00  0.00           H  
ATOM    748  HE1 TYR A  48      -1.110   3.074   4.087  1.00  0.00           H  
ATOM    749  HE2 TYR A  48      -4.803   4.558   2.416  1.00  0.00           H  
ATOM    750  HH  TYR A  48      -3.073   2.437   4.756  1.00  0.00           H  
ATOM    751  N   PRO A  49       2.315   6.934  -0.134  1.00  0.00           N  
ATOM    752  CA  PRO A  49       2.683   5.616   0.417  1.00  0.00           C  
ATOM    753  C   PRO A  49       3.276   5.730   1.823  1.00  0.00           C  
ATOM    754  O   PRO A  49       3.951   6.691   2.167  1.00  0.00           O  
ATOM    755  CB  PRO A  49       3.655   5.010  -0.593  1.00  0.00           C  
ATOM    756  CG  PRO A  49       4.288   6.211  -1.276  1.00  0.00           C  
ATOM    757  CD  PRO A  49       3.224   7.319  -1.230  1.00  0.00           C  
ATOM    758  HA  PRO A  49       1.795   4.986   0.475  1.00  0.00           H  
ATOM    759  HB2 PRO A  49       4.399   4.375  -0.112  1.00  0.00           H  
ATOM    760  HB3 PRO A  49       3.087   4.445  -1.334  1.00  0.00           H  
ATOM    761  HG2 PRO A  49       5.147   6.530  -0.686  1.00  0.00           H  
ATOM    762  HG3 PRO A  49       4.585   5.983  -2.299  1.00  0.00           H  
ATOM    763  HD2 PRO A  49       3.682   8.291  -1.047  1.00  0.00           H  
ATOM    764  HD3 PRO A  49       2.665   7.334  -2.167  1.00  0.00           H  
ATOM    765  N   HIS A  50       2.748   4.862   2.676  1.00  0.00           N  
ATOM    766  CA  HIS A  50       3.208   4.819   4.070  1.00  0.00           C  
ATOM    767  C   HIS A  50       4.387   3.846   4.176  1.00  0.00           C  
ATOM    768  O   HIS A  50       4.617   3.016   3.287  1.00  0.00           O  
ATOM    769  CB  HIS A  50       2.057   4.425   5.013  1.00  0.00           C  
ATOM    770  CG  HIS A  50       1.722   2.930   5.030  1.00  0.00           C  
ATOM    771  ND1 HIS A  50       1.677   2.171   6.121  1.00  0.00           N  
ATOM    772  CD2 HIS A  50       1.303   2.201   4.008  1.00  0.00           C  
ATOM    773  CE1 HIS A  50       1.187   0.984   5.780  1.00  0.00           C  
ATOM    774  NE2 HIS A  50       0.965   1.004   4.473  1.00  0.00           N  
ATOM    775  H   HIS A  50       2.137   4.114   2.407  1.00  0.00           H  
ATOM    776  HA  HIS A  50       3.552   5.814   4.351  1.00  0.00           H  
ATOM    777  HB2 HIS A  50       2.326   4.726   6.025  1.00  0.00           H  
ATOM    778  HB3 HIS A  50       1.164   4.971   4.709  1.00  0.00           H  
ATOM    779  HD1 HIS A  50       2.033   2.419   7.019  1.00  0.00           H  
ATOM    780  HD2 HIS A  50       1.247   2.522   2.978  1.00  0.00           H  
ATOM    781  HE1 HIS A  50       1.001   0.155   6.445  1.00  0.00           H  
ATOM    782  HE2 HIS A  50       0.676   0.223   3.920  1.00  0.00           H  
ATOM    783  N   TRP A  51       5.061   3.933   5.307  1.00  0.00           N  
ATOM    784  CA  TRP A  51       6.197   3.053   5.592  1.00  0.00           C  
ATOM    785  C   TRP A  51       5.694   1.629   5.826  1.00  0.00           C  
ATOM    786  O   TRP A  51       4.740   1.385   6.571  1.00  0.00           O  
ATOM    787  CB  TRP A  51       6.993   3.562   6.784  1.00  0.00           C  
ATOM    788  CG  TRP A  51       8.034   2.543   7.290  1.00  0.00           C  
ATOM    789  CD1 TRP A  51       9.057   2.021   6.622  1.00  0.00           C  
ATOM    790  CD2 TRP A  51       8.099   2.091   8.599  1.00  0.00           C  
ATOM    791  NE1 TRP A  51       9.776   1.256   7.435  1.00  0.00           N  
ATOM    792  CE2 TRP A  51       9.245   1.274   8.659  1.00  0.00           C  
ATOM    793  CE3 TRP A  51       7.366   2.412   9.761  1.00  0.00           C  
ATOM    794  CZ2 TRP A  51       9.708   0.799   9.900  1.00  0.00           C  
ATOM    795  CZ3 TRP A  51       7.839   1.938  11.001  1.00  0.00           C  
ATOM    796  CH2 TRP A  51       8.994   1.132  11.062  1.00  0.00           C  
ATOM    797  H   TRP A  51       4.782   4.539   6.056  1.00  0.00           H  
ATOM    798  HA  TRP A  51       6.854   3.049   4.722  1.00  0.00           H  
ATOM    799  HB2 TRP A  51       7.508   4.478   6.498  1.00  0.00           H  
ATOM    800  HB3 TRP A  51       6.302   3.792   7.595  1.00  0.00           H  
ATOM    801  HD1 TRP A  51       9.271   2.191   5.577  1.00  0.00           H  
ATOM    802  HE1 TRP A  51      10.608   0.765   7.183  1.00  0.00           H  
ATOM    803  HE3 TRP A  51       6.465   3.006   9.701  1.00  0.00           H  
ATOM    804  HZ2 TRP A  51      10.597   0.189   9.956  1.00  0.00           H  
ATOM    805  HZ3 TRP A  51       7.313   2.193  11.909  1.00  0.00           H  
ATOM    806  HH2 TRP A  51       9.335   0.764  12.018  1.00  0.00           H  
ATOM    807  N   PHE A  52       6.453   0.739   5.239  1.00  0.00           N  
ATOM    808  CA  PHE A  52       6.214  -0.689   5.379  1.00  0.00           C  
ATOM    809  C   PHE A  52       7.372  -1.287   6.159  1.00  0.00           C  
ATOM    810  O   PHE A  52       8.407  -1.675   5.611  1.00  0.00           O  
ATOM    811  CB  PHE A  52       6.096  -1.343   4.008  1.00  0.00           C  
ATOM    812  CG  PHE A  52       5.776  -2.836   4.085  1.00  0.00           C  
ATOM    813  CD1 PHE A  52       4.907  -3.356   5.077  1.00  0.00           C  
ATOM    814  CD2 PHE A  52       6.320  -3.666   3.089  1.00  0.00           C  
ATOM    815  CE1 PHE A  52       4.541  -4.715   5.056  1.00  0.00           C  
ATOM    816  CE2 PHE A  52       5.954  -5.025   3.067  1.00  0.00           C  
ATOM    817  CZ  PHE A  52       5.082  -5.532   4.041  1.00  0.00           C  
ATOM    818  H   PHE A  52       7.307   0.979   4.766  1.00  0.00           H  
ATOM    819  HA  PHE A  52       5.285  -0.848   5.929  1.00  0.00           H  
ATOM    820  HB2 PHE A  52       5.306  -0.843   3.448  1.00  0.00           H  
ATOM    821  HB3 PHE A  52       7.038  -1.213   3.475  1.00  0.00           H  
ATOM    822  HD1 PHE A  52       4.525  -2.707   5.852  1.00  0.00           H  
ATOM    823  HD2 PHE A  52       7.005  -3.269   2.355  1.00  0.00           H  
ATOM    824  HE1 PHE A  52       3.865  -5.120   5.794  1.00  0.00           H  
ATOM    825  HE2 PHE A  52       6.344  -5.678   2.299  1.00  0.00           H  
ATOM    826  HZ  PHE A  52       4.819  -6.580   4.014  1.00  0.00           H  
ATOM    827  N   THR A  53       7.125  -1.359   7.467  1.00  0.00           N  
ATOM    828  CA  THR A  53       7.992  -2.049   8.441  1.00  0.00           C  
ATOM    829  C   THR A  53       8.602  -3.330   7.841  1.00  0.00           C  
ATOM    830  O   THR A  53       9.820  -3.520   7.863  1.00  0.00           O  
ATOM    831  CB  THR A  53       7.227  -2.426   9.728  1.00  0.00           C  
ATOM    832  OG1 THR A  53       6.197  -3.375   9.467  1.00  0.00           O  
ATOM    833  CG2 THR A  53       6.569  -1.232  10.421  1.00  0.00           C  
ATOM    834  H   THR A  53       6.344  -0.885   7.854  1.00  0.00           H  
ATOM    835  HA  THR A  53       8.801  -1.368   8.705  1.00  0.00           H  
ATOM    836  HB  THR A  53       7.945  -2.870  10.418  1.00  0.00           H  
ATOM    837  HG1 THR A  53       5.619  -3.412  10.291  1.00  0.00           H  
ATOM    838 HG21 THR A  53       6.062  -1.545  11.334  1.00  0.00           H  
ATOM    839 HG22 THR A  53       7.333  -0.498  10.674  1.00  0.00           H  
ATOM    840 HG23 THR A  53       5.841  -0.782   9.746  1.00  0.00           H  
ATOM    841  N   ASN A  54       7.738  -4.078   7.158  1.00  0.00           N  
ATOM    842  CA  ASN A  54       8.052  -5.362   6.491  1.00  0.00           C  
ATOM    843  C   ASN A  54       8.667  -6.333   7.507  1.00  0.00           C  
ATOM    844  O   ASN A  54       9.717  -6.918   7.273  1.00  0.00           O  
ATOM    845  CB  ASN A  54       8.959  -5.091   5.277  1.00  0.00           C  
ATOM    846  CG  ASN A  54       9.025  -6.294   4.329  1.00  0.00           C  
ATOM    847  OD1 ASN A  54       8.059  -6.977   4.059  1.00  0.00           O  
ATOM    848  ND2 ASN A  54      10.210  -6.592   3.832  1.00  0.00           N  
ATOM    849  H   ASN A  54       6.775  -3.802   7.116  1.00  0.00           H  
ATOM    850  HA  ASN A  54       7.123  -5.801   6.127  1.00  0.00           H  
ATOM    851  HB2 ASN A  54       8.570  -4.232   4.731  1.00  0.00           H  
ATOM    852  HB3 ASN A  54       9.964  -4.866   5.631  1.00  0.00           H  
ATOM    853 HD21 ASN A  54      11.009  -6.023   4.072  1.00  0.00           H  
ATOM    854 HD22 ASN A  54      10.314  -7.385   3.214  1.00  0.00           H  
ATOM    855  N   GLY A  55       8.162  -6.223   8.731  1.00  0.00           N  
ATOM    856  CA  GLY A  55       8.713  -6.944   9.889  1.00  0.00           C  
ATOM    857  C   GLY A  55       9.829  -6.189  10.602  1.00  0.00           C  
ATOM    858  O   GLY A  55       9.999  -6.309  11.817  1.00  0.00           O  
ATOM    859  H   GLY A  55       7.475  -5.527   8.949  1.00  0.00           H  
ATOM    860  HA2 GLY A  55       7.906  -7.123  10.599  1.00  0.00           H  
ATOM    861  HA3 GLY A  55       9.108  -7.900   9.543  1.00  0.00           H  
ATOM    862  N   TYR A  56      10.600  -5.440   9.813  1.00  0.00           N  
ATOM    863  CA  TYR A  56      11.758  -4.668  10.292  1.00  0.00           C  
ATOM    864  C   TYR A  56      11.297  -3.333  10.907  1.00  0.00           C  
ATOM    865  O   TYR A  56      10.239  -2.793  10.618  1.00  0.00           O  
ATOM    866  CB  TYR A  56      12.675  -4.352   9.114  1.00  0.00           C  
ATOM    867  CG  TYR A  56      13.115  -5.578   8.303  1.00  0.00           C  
ATOM    868  CD1 TYR A  56      14.071  -6.437   8.870  1.00  0.00           C  
ATOM    869  CD2 TYR A  56      12.652  -5.749   6.980  1.00  0.00           C  
ATOM    870  CE1 TYR A  56      14.557  -7.519   8.117  1.00  0.00           C  
ATOM    871  CE2 TYR A  56      13.176  -6.815   6.205  1.00  0.00           C  
ATOM    872  CZ  TYR A  56      14.096  -7.700   6.802  1.00  0.00           C  
ATOM    873  OH  TYR A  56      14.427  -8.860   6.192  1.00  0.00           O  
ATOM    874  H   TYR A  56      10.356  -5.260   8.856  1.00  0.00           H  
ATOM    875  HA  TYR A  56      12.297  -5.252  11.038  1.00  0.00           H  
ATOM    876  HB2 TYR A  56      12.152  -3.668   8.445  1.00  0.00           H  
ATOM    877  HB3 TYR A  56      13.566  -3.855   9.495  1.00  0.00           H  
ATOM    878  HD1 TYR A  56      14.428  -6.268   9.875  1.00  0.00           H  
ATOM    879  HD2 TYR A  56      11.912  -5.080   6.565  1.00  0.00           H  
ATOM    880  HE1 TYR A  56      15.277  -8.202   8.542  1.00  0.00           H  
ATOM    881  HE2 TYR A  56      12.875  -6.946   5.176  1.00  0.00           H  
ATOM    882  HH  TYR A  56      14.943  -8.633   5.360  1.00  0.00           H  
ATOM    883  N   ASP A  57      12.097  -2.880  11.858  1.00  0.00           N  
ATOM    884  CA  ASP A  57      11.829  -1.622  12.577  1.00  0.00           C  
ATOM    885  C   ASP A  57      12.330  -0.416  11.755  1.00  0.00           C  
ATOM    886  O   ASP A  57      12.641  -0.563  10.582  1.00  0.00           O  
ATOM    887  CB  ASP A  57      12.484  -1.755  13.963  1.00  0.00           C  
ATOM    888  CG  ASP A  57      11.715  -1.035  15.084  1.00  0.00           C  
ATOM    889  OD1 ASP A  57      10.717  -0.345  14.760  1.00  0.00           O  
ATOM    890  OD2 ASP A  57      12.226  -1.077  16.221  1.00  0.00           O  
ATOM    891  H   ASP A  57      12.785  -3.484  12.260  1.00  0.00           H  
ATOM    892  HA  ASP A  57      10.753  -1.511  12.713  1.00  0.00           H  
ATOM    893  HB2 ASP A  57      12.549  -2.814  14.213  1.00  0.00           H  
ATOM    894  HB3 ASP A  57      13.489  -1.337  13.910  1.00  0.00           H  
ATOM    895  N   GLY A  58      12.567   0.721  12.425  1.00  0.00           N  
ATOM    896  CA  GLY A  58      13.113   1.932  11.792  1.00  0.00           C  
ATOM    897  C   GLY A  58      14.639   1.878  11.605  1.00  0.00           C  
ATOM    898  O   GLY A  58      15.326   2.888  11.762  1.00  0.00           O  
ATOM    899  H   GLY A  58      12.365   0.812  13.398  1.00  0.00           H  
ATOM    900  HA2 GLY A  58      12.646   2.053  10.814  1.00  0.00           H  
ATOM    901  HA3 GLY A  58      12.868   2.791  12.417  1.00  0.00           H  
ATOM    902  N   ASP A  59      15.152   0.671  11.368  1.00  0.00           N  
ATOM    903  CA  ASP A  59      16.601   0.416  11.219  1.00  0.00           C  
ATOM    904  C   ASP A  59      16.862  -0.858  10.397  1.00  0.00           C  
ATOM    905  O   ASP A  59      17.535  -0.818   9.372  1.00  0.00           O  
ATOM    906  CB  ASP A  59      17.237   0.300  12.619  1.00  0.00           C  
ATOM    907  CG  ASP A  59      18.572   1.029  12.753  1.00  0.00           C  
ATOM    908  OD1 ASP A  59      19.341   1.026  11.775  1.00  0.00           O  
ATOM    909  OD2 ASP A  59      18.844   1.482  13.889  1.00  0.00           O  
ATOM    910  H   ASP A  59      14.545  -0.083  11.149  1.00  0.00           H  
ATOM    911  HA  ASP A  59      17.050   1.261  10.697  1.00  0.00           H  
ATOM    912  HB2 ASP A  59      16.543   0.715  13.348  1.00  0.00           H  
ATOM    913  HB3 ASP A  59      17.398  -0.756  12.837  1.00  0.00           H  
ATOM    914  N   GLY A  60      16.279  -1.948  10.888  1.00  0.00           N  
ATOM    915  CA  GLY A  60      16.315  -3.268  10.240  1.00  0.00           C  
ATOM    916  C   GLY A  60      16.437  -4.440  11.227  1.00  0.00           C  
ATOM    917  O   GLY A  60      17.270  -5.331  11.080  1.00  0.00           O  
ATOM    918  H   GLY A  60      15.832  -1.917  11.771  1.00  0.00           H  
ATOM    919  HA2 GLY A  60      15.396  -3.395   9.665  1.00  0.00           H  
ATOM    920  HA3 GLY A  60      17.169  -3.296   9.563  1.00  0.00           H  
ATOM    921  N   LYS A  61      15.585  -4.354  12.234  1.00  0.00           N  
ATOM    922  CA  LYS A  61      15.452  -5.374  13.285  1.00  0.00           C  
ATOM    923  C   LYS A  61      13.990  -5.750  13.456  1.00  0.00           C  
ATOM    924  O   LYS A  61      13.106  -4.898  13.308  1.00  0.00           O  
ATOM    925  CB  LYS A  61      16.003  -4.825  14.605  1.00  0.00           C  
ATOM    926  CG  LYS A  61      17.459  -5.270  14.783  1.00  0.00           C  
ATOM    927  CD  LYS A  61      17.553  -6.247  15.953  1.00  0.00           C  
ATOM    928  CE  LYS A  61      18.950  -6.871  16.019  1.00  0.00           C  
ATOM    929  NZ  LYS A  61      18.785  -8.320  16.191  1.00  0.00           N  
ATOM    930  H   LYS A  61      14.905  -3.643  12.282  1.00  0.00           H  
ATOM    931  HA  LYS A  61      16.020  -6.259  12.998  1.00  0.00           H  
ATOM    932  HB2 LYS A  61      15.956  -3.736  14.590  1.00  0.00           H  
ATOM    933  HB3 LYS A  61      15.404  -5.204  15.432  1.00  0.00           H  
ATOM    934  HG2 LYS A  61      17.803  -5.760  13.872  1.00  0.00           H  
ATOM    935  HG3 LYS A  61      18.082  -4.400  14.985  1.00  0.00           H  
ATOM    936  HD2 LYS A  61      17.354  -5.714  16.882  1.00  0.00           H  
ATOM    937  HD3 LYS A  61      16.814  -7.038  15.821  1.00  0.00           H  
ATOM    938  HE2 LYS A  61      19.494  -6.663  15.097  1.00  0.00           H  
ATOM    939  HE3 LYS A  61      19.502  -6.456  16.862  1.00  0.00           H  
ATOM    940  HZ1 LYS A  61      19.686  -8.749  16.225  1.00  0.00           H  
ATOM    941  HZ2 LYS A  61      18.297  -8.507  17.036  1.00  0.00           H  
ATOM    942  HZ3 LYS A  61      18.284  -8.683  15.410  1.00  0.00           H  
ATOM    943  N   LEU A  62      13.764  -7.011  13.771  1.00  0.00           N  
ATOM    944  CA  LEU A  62      12.409  -7.567  13.897  1.00  0.00           C  
ATOM    945  C   LEU A  62      12.174  -8.023  15.342  1.00  0.00           C  
ATOM    946  O   LEU A  62      13.139  -8.362  16.023  1.00  0.00           O  
ATOM    947  CB  LEU A  62      12.225  -8.763  12.961  1.00  0.00           C  
ATOM    948  CG  LEU A  62      12.650  -8.442  11.531  1.00  0.00           C  
ATOM    949  CD1 LEU A  62      13.965  -9.150  11.248  1.00  0.00           C  
ATOM    950  CD2 LEU A  62      11.638  -8.957  10.519  1.00  0.00           C  
ATOM    951  H   LEU A  62      14.492  -7.640  14.015  1.00  0.00           H  
ATOM    952  HA  LEU A  62      11.685  -6.795  13.637  1.00  0.00           H  
ATOM    953  HB2 LEU A  62      12.827  -9.594  13.328  1.00  0.00           H  
ATOM    954  HB3 LEU A  62      11.174  -9.050  12.959  1.00  0.00           H  
ATOM    955  HG  LEU A  62      12.767  -7.364  11.419  1.00  0.00           H  
ATOM    956 HD11 LEU A  62      14.287  -8.926  10.230  1.00  0.00           H  
ATOM    957 HD12 LEU A  62      14.722  -8.805  11.952  1.00  0.00           H  
ATOM    958 HD13 LEU A  62      13.830 -10.226  11.358  1.00  0.00           H  
ATOM    959 HD21 LEU A  62      11.972  -8.726   9.507  1.00  0.00           H  
ATOM    960 HD22 LEU A  62      11.535 -10.037  10.627  1.00  0.00           H  
ATOM    961 HD23 LEU A  62      10.674  -8.481  10.697  1.00  0.00           H  
ATOM    962  N   PRO A  63      10.931  -7.931  15.845  1.00  0.00           N  
ATOM    963  CA  PRO A  63      10.601  -8.429  17.201  1.00  0.00           C  
ATOM    964  C   PRO A  63      10.613  -9.965  17.263  1.00  0.00           C  
ATOM    965  O   PRO A  63      11.115 -10.640  16.364  1.00  0.00           O  
ATOM    966  CB  PRO A  63       9.243  -7.791  17.528  1.00  0.00           C  
ATOM    967  CG  PRO A  63       8.620  -7.487  16.165  1.00  0.00           C  
ATOM    968  CD  PRO A  63       9.799  -7.215  15.232  1.00  0.00           C  
ATOM    969  HA  PRO A  63      11.340  -8.064  17.913  1.00  0.00           H  
ATOM    970  HB2 PRO A  63       8.616  -8.454  18.124  1.00  0.00           H  
ATOM    971  HB3 PRO A  63       9.414  -6.850  18.050  1.00  0.00           H  
ATOM    972  HG2 PRO A  63       8.099  -8.378  15.815  1.00  0.00           H  
ATOM    973  HG3 PRO A  63       7.940  -6.637  16.212  1.00  0.00           H  
ATOM    974  HD2 PRO A  63       9.591  -7.577  14.225  1.00  0.00           H  
ATOM    975  HD3 PRO A  63      10.018  -6.148  15.213  1.00  0.00           H  
ATOM    976  N   LYS A  64      10.052 -10.494  18.340  1.00  0.00           N  
ATOM    977  CA  LYS A  64       9.993 -11.948  18.583  1.00  0.00           C  
ATOM    978  C   LYS A  64       8.767 -12.547  17.871  1.00  0.00           C  
ATOM    979  O   LYS A  64       7.631 -12.436  18.337  1.00  0.00           O  
ATOM    980  CB  LYS A  64       9.942 -12.203  20.091  1.00  0.00           C  
ATOM    981  CG  LYS A  64       9.909 -13.705  20.386  1.00  0.00           C  
ATOM    982  CD  LYS A  64       8.961 -14.010  21.548  1.00  0.00           C  
ATOM    983  CE  LYS A  64       7.977 -15.107  21.129  1.00  0.00           C  
ATOM    984  NZ  LYS A  64       7.692 -15.940  22.301  1.00  0.00           N  
ATOM    985  H   LYS A  64       9.538  -9.935  18.991  1.00  0.00           H  
ATOM    986  HA  LYS A  64      10.893 -12.412  18.179  1.00  0.00           H  
ATOM    987  HB2 LYS A  64      10.824 -11.766  20.558  1.00  0.00           H  
ATOM    988  HB3 LYS A  64       9.046 -11.739  20.502  1.00  0.00           H  
ATOM    989  HG2 LYS A  64       9.568 -14.236  19.497  1.00  0.00           H  
ATOM    990  HG3 LYS A  64      10.913 -14.040  20.647  1.00  0.00           H  
ATOM    991  HD2 LYS A  64       9.537 -14.349  22.408  1.00  0.00           H  
ATOM    992  HD3 LYS A  64       8.408 -13.109  21.811  1.00  0.00           H  
ATOM    993  HE2 LYS A  64       7.055 -14.656  20.761  1.00  0.00           H  
ATOM    994  HE3 LYS A  64       8.416 -15.716  20.339  1.00  0.00           H  
ATOM    995  HZ1 LYS A  64       7.030 -16.652  22.052  1.00  0.00           H  
ATOM    996  HZ2 LYS A  64       8.534 -16.372  22.614  1.00  0.00           H  
ATOM    997  HZ3 LYS A  64       7.303 -15.367  23.034  1.00  0.00           H  
ATOM    998  N   GLY A  65       9.061 -13.101  16.702  1.00  0.00           N  
ATOM    999  CA  GLY A  65       8.051 -13.780  15.849  1.00  0.00           C  
ATOM   1000  C   GLY A  65       7.591 -12.857  14.722  1.00  0.00           C  
ATOM   1001  O   GLY A  65       6.437 -12.453  14.644  1.00  0.00           O  
ATOM   1002  H   GLY A  65       9.984 -13.044  16.328  1.00  0.00           H  
ATOM   1003  HA2 GLY A  65       8.491 -14.680  15.418  1.00  0.00           H  
ATOM   1004  HA3 GLY A  65       7.192 -14.056  16.459  1.00  0.00           H  
ATOM   1005  N   ARG A  66       8.551 -12.543  13.855  1.00  0.00           N  
ATOM   1006  CA  ARG A  66       8.294 -11.706  12.689  1.00  0.00           C  
ATOM   1007  C   ARG A  66       8.627 -12.429  11.381  1.00  0.00           C  
ATOM   1008  O   ARG A  66       9.328 -13.439  11.380  1.00  0.00           O  
ATOM   1009  CB  ARG A  66       9.115 -10.432  12.812  1.00  0.00           C  
ATOM   1010  CG  ARG A  66       8.266  -9.281  12.288  1.00  0.00           C  
ATOM   1011  CD  ARG A  66       7.219  -8.915  13.331  1.00  0.00           C  
ATOM   1012  NE  ARG A  66       5.872  -8.781  12.755  1.00  0.00           N  
ATOM   1013  CZ  ARG A  66       4.851  -8.190  13.371  1.00  0.00           C  
ATOM   1014  NH1 ARG A  66       4.984  -7.566  14.534  1.00  0.00           N  
ATOM   1015  NH2 ARG A  66       3.662  -8.210  12.790  1.00  0.00           N  
ATOM   1016  H   ARG A  66       9.481 -12.886  13.930  1.00  0.00           H  
ATOM   1017  HA  ARG A  66       7.236 -11.445  12.678  1.00  0.00           H  
ATOM   1018  HB2 ARG A  66       9.374 -10.257  13.856  1.00  0.00           H  
ATOM   1019  HB3 ARG A  66      10.026 -10.519  12.221  1.00  0.00           H  
ATOM   1020  HG2 ARG A  66       8.903  -8.418  12.092  1.00  0.00           H  
ATOM   1021  HG3 ARG A  66       7.771  -9.583  11.365  1.00  0.00           H  
ATOM   1022  HD2 ARG A  66       7.198  -9.693  14.094  1.00  0.00           H  
ATOM   1023  HD3 ARG A  66       7.499  -7.969  13.792  1.00  0.00           H  
ATOM   1024  HE  ARG A  66       5.720  -9.226  11.882  1.00  0.00           H  
ATOM   1025 HH11 ARG A  66       5.887  -7.534  14.984  1.00  0.00           H  
ATOM   1026 HH12 ARG A  66       4.192  -7.122  14.975  1.00  0.00           H  
ATOM   1027 HH21 ARG A  66       3.542  -8.671  11.899  1.00  0.00           H  
ATOM   1028 HH22 ARG A  66       2.874  -7.763  13.238  1.00  0.00           H  
ATOM   1029  N   THR A  67       8.092 -11.880  10.299  1.00  0.00           N  
ATOM   1030  CA  THR A  67       8.273 -12.443   8.956  1.00  0.00           C  
ATOM   1031  C   THR A  67       8.379 -11.358   7.876  1.00  0.00           C  
ATOM   1032  O   THR A  67       7.371 -10.751   7.490  1.00  0.00           O  
ATOM   1033  CB  THR A  67       7.227 -13.529   8.655  1.00  0.00           C  
ATOM   1034  OG1 THR A  67       7.646 -14.194   7.460  1.00  0.00           O  
ATOM   1035  CG2 THR A  67       5.782 -13.030   8.525  1.00  0.00           C  
ATOM   1036  H   THR A  67       7.613 -11.007  10.342  1.00  0.00           H  
ATOM   1037  HA  THR A  67       9.238 -12.949   8.969  1.00  0.00           H  
ATOM   1038  HB  THR A  67       7.246 -14.245   9.477  1.00  0.00           H  
ATOM   1039  HG1 THR A  67       7.034 -14.966   7.290  1.00  0.00           H  
ATOM   1040 HG21 THR A  67       5.103 -13.858   8.318  1.00  0.00           H  
ATOM   1041 HG22 THR A  67       5.482 -12.549   9.455  1.00  0.00           H  
ATOM   1042 HG23 THR A  67       5.723 -12.310   7.708  1.00  0.00           H  
ATOM   1043  N   PRO A  68       9.608 -10.980   7.542  1.00  0.00           N  
ATOM   1044  CA  PRO A  68       9.843  -9.949   6.524  1.00  0.00           C  
ATOM   1045  C   PRO A  68       9.600 -10.526   5.144  1.00  0.00           C  
ATOM   1046  O   PRO A  68      10.312 -11.432   4.711  1.00  0.00           O  
ATOM   1047  CB  PRO A  68      11.304  -9.550   6.742  1.00  0.00           C  
ATOM   1048  CG  PRO A  68      11.992 -10.771   7.350  1.00  0.00           C  
ATOM   1049  CD  PRO A  68      10.876 -11.473   8.125  1.00  0.00           C  
ATOM   1050  HA  PRO A  68       9.191  -9.090   6.677  1.00  0.00           H  
ATOM   1051  HB2 PRO A  68      11.778  -9.247   5.808  1.00  0.00           H  
ATOM   1052  HB3 PRO A  68      11.335  -8.740   7.471  1.00  0.00           H  
ATOM   1053  HG2 PRO A  68      12.329 -11.423   6.544  1.00  0.00           H  
ATOM   1054  HG3 PRO A  68      12.825 -10.494   7.995  1.00  0.00           H  
ATOM   1055  HD2 PRO A  68      10.963 -12.555   8.028  1.00  0.00           H  
ATOM   1056  HD3 PRO A  68      10.919 -11.181   9.174  1.00  0.00           H  
ATOM   1057  N   ILE A  69       8.469 -10.129   4.567  1.00  0.00           N  
ATOM   1058  CA  ILE A  69       8.069 -10.575   3.209  1.00  0.00           C  
ATOM   1059  C   ILE A  69       9.264 -10.402   2.271  1.00  0.00           C  
ATOM   1060  O   ILE A  69       9.780  -9.291   2.103  1.00  0.00           O  
ATOM   1061  CB  ILE A  69       6.805  -9.843   2.721  1.00  0.00           C  
ATOM   1062  CG1 ILE A  69       5.598 -10.248   3.586  1.00  0.00           C  
ATOM   1063  CG2 ILE A  69       6.556 -10.111   1.234  1.00  0.00           C  
ATOM   1064  CD1 ILE A  69       4.327  -9.421   3.345  1.00  0.00           C  
ATOM   1065  H   ILE A  69       7.860  -9.460   4.988  1.00  0.00           H  
ATOM   1066  HA  ILE A  69       7.831 -11.637   3.258  1.00  0.00           H  
ATOM   1067  HB  ILE A  69       6.963  -8.772   2.844  1.00  0.00           H  
ATOM   1068 HG12 ILE A  69       5.367 -11.293   3.378  1.00  0.00           H  
ATOM   1069 HG13 ILE A  69       5.880 -10.140   4.633  1.00  0.00           H  
ATOM   1070 HG21 ILE A  69       5.673  -9.565   0.902  1.00  0.00           H  
ATOM   1071 HG22 ILE A  69       7.420  -9.783   0.656  1.00  0.00           H  
ATOM   1072 HG23 ILE A  69       6.400 -11.179   1.079  1.00  0.00           H  
ATOM   1073 HD11 ILE A  69       3.516  -9.763   3.988  1.00  0.00           H  
ATOM   1074 HD12 ILE A  69       4.534  -8.372   3.560  1.00  0.00           H  
ATOM   1075 HD13 ILE A  69       4.023  -9.524   2.304  1.00  0.00           H  
ATOM   1076  N   LYS A  70       9.846 -11.542   1.947  1.00  0.00           N  
ATOM   1077  CA  LYS A  70      11.018 -11.592   1.071  1.00  0.00           C  
ATOM   1078  C   LYS A  70      10.544 -11.735  -0.380  1.00  0.00           C  
ATOM   1079  O   LYS A  70       9.477 -12.267  -0.670  1.00  0.00           O  
ATOM   1080  CB  LYS A  70      11.959 -12.715   1.499  1.00  0.00           C  
ATOM   1081  CG  LYS A  70      13.302 -12.577   0.777  1.00  0.00           C  
ATOM   1082  CD  LYS A  70      14.443 -13.199   1.575  1.00  0.00           C  
ATOM   1083  CE  LYS A  70      15.752 -13.046   0.807  1.00  0.00           C  
ATOM   1084  NZ  LYS A  70      16.784 -13.766   1.550  1.00  0.00           N  
ATOM   1085  H   LYS A  70       9.555 -12.415   2.354  1.00  0.00           H  
ATOM   1086  HA  LYS A  70      11.558 -10.650   1.162  1.00  0.00           H  
ATOM   1087  HB2 LYS A  70      12.120 -12.659   2.575  1.00  0.00           H  
ATOM   1088  HB3 LYS A  70      11.510 -13.677   1.248  1.00  0.00           H  
ATOM   1089  HG2 LYS A  70      13.235 -13.077  -0.190  1.00  0.00           H  
ATOM   1090  HG3 LYS A  70      13.513 -11.519   0.625  1.00  0.00           H  
ATOM   1091  HD2 LYS A  70      14.527 -12.696   2.538  1.00  0.00           H  
ATOM   1092  HD3 LYS A  70      14.238 -14.258   1.735  1.00  0.00           H  
ATOM   1093  HE2 LYS A  70      15.648 -13.467  -0.193  1.00  0.00           H  
ATOM   1094  HE3 LYS A  70      16.016 -11.992   0.726  1.00  0.00           H  
ATOM   1095  HZ1 LYS A  70      17.638 -13.762   1.032  1.00  0.00           H  
ATOM   1096  HZ2 LYS A  70      16.938 -13.343   2.439  1.00  0.00           H  
ATOM   1097  HZ3 LYS A  70      16.477 -14.720   1.682  1.00  0.00           H  
ATOM   1098  N   PHE A  71      11.326 -11.106  -1.248  1.00  0.00           N  
ATOM   1099  CA  PHE A  71      11.030 -11.028  -2.692  1.00  0.00           C  
ATOM   1100  C   PHE A  71      12.140 -11.694  -3.529  1.00  0.00           C  
ATOM   1101  O   PHE A  71      12.256 -11.461  -4.733  1.00  0.00           O  
ATOM   1102  CB  PHE A  71      10.887  -9.535  -3.054  1.00  0.00           C  
ATOM   1103  CG  PHE A  71       9.930  -8.774  -2.124  1.00  0.00           C  
ATOM   1104  CD1 PHE A  71      10.455  -8.152  -0.964  1.00  0.00           C  
ATOM   1105  CD2 PHE A  71       8.555  -8.679  -2.440  1.00  0.00           C  
ATOM   1106  CE1 PHE A  71       9.594  -7.415  -0.117  1.00  0.00           C  
ATOM   1107  CE2 PHE A  71       7.695  -7.954  -1.585  1.00  0.00           C  
ATOM   1108  CZ  PHE A  71       8.230  -7.341  -0.427  1.00  0.00           C  
ATOM   1109  H   PHE A  71      12.093 -10.552  -0.919  1.00  0.00           H  
ATOM   1110  HA  PHE A  71      10.088 -11.540  -2.891  1.00  0.00           H  
ATOM   1111  HB2 PHE A  71      11.870  -9.067  -3.001  1.00  0.00           H  
ATOM   1112  HB3 PHE A  71      10.517  -9.457  -4.077  1.00  0.00           H  
ATOM   1113  HD1 PHE A  71      11.506  -8.239  -0.729  1.00  0.00           H  
ATOM   1114  HD2 PHE A  71       8.165  -9.158  -3.327  1.00  0.00           H  
ATOM   1115  HE1 PHE A  71       9.983  -6.917   0.758  1.00  0.00           H  
ATOM   1116  HE2 PHE A  71       6.642  -7.870  -1.812  1.00  0.00           H  
ATOM   1117  HZ  PHE A  71       7.569  -6.802   0.235  1.00  0.00           H  
ATOM   1118  N   GLY A  72      13.027 -12.421  -2.847  1.00  0.00           N  
ATOM   1119  CA  GLY A  72      14.233 -13.049  -3.434  1.00  0.00           C  
ATOM   1120  C   GLY A  72      15.348 -12.034  -3.727  1.00  0.00           C  
ATOM   1121  O   GLY A  72      16.440 -12.393  -4.175  1.00  0.00           O  
ATOM   1122  H   GLY A  72      12.900 -12.582  -1.866  1.00  0.00           H  
ATOM   1123  HA2 GLY A  72      14.613 -13.794  -2.735  1.00  0.00           H  
ATOM   1124  HA3 GLY A  72      13.952 -13.540  -4.366  1.00  0.00           H  
ATOM   1125  N   LYS A  73      15.104 -10.783  -3.365  1.00  0.00           N  
ATOM   1126  CA  LYS A  73      16.061  -9.679  -3.552  1.00  0.00           C  
ATOM   1127  C   LYS A  73      16.648  -9.338  -2.184  1.00  0.00           C  
ATOM   1128  O   LYS A  73      15.945  -8.853  -1.295  1.00  0.00           O  
ATOM   1129  CB  LYS A  73      15.352  -8.459  -4.159  1.00  0.00           C  
ATOM   1130  CG  LYS A  73      14.657  -8.772  -5.483  1.00  0.00           C  
ATOM   1131  CD  LYS A  73      15.121  -7.792  -6.568  1.00  0.00           C  
ATOM   1132  CE  LYS A  73      15.780  -8.554  -7.716  1.00  0.00           C  
ATOM   1133  NZ  LYS A  73      16.732  -7.662  -8.388  1.00  0.00           N  
ATOM   1134  H   LYS A  73      14.211 -10.512  -3.008  1.00  0.00           H  
ATOM   1135  HA  LYS A  73      16.859  -9.998  -4.223  1.00  0.00           H  
ATOM   1136  HB2 LYS A  73      14.606  -8.103  -3.449  1.00  0.00           H  
ATOM   1137  HB3 LYS A  73      16.092  -7.677  -4.331  1.00  0.00           H  
ATOM   1138  HG2 LYS A  73      14.902  -9.789  -5.788  1.00  0.00           H  
ATOM   1139  HG3 LYS A  73      13.577  -8.682  -5.353  1.00  0.00           H  
ATOM   1140  HD2 LYS A  73      14.261  -7.241  -6.948  1.00  0.00           H  
ATOM   1141  HD3 LYS A  73      15.839  -7.093  -6.140  1.00  0.00           H  
ATOM   1142  HE2 LYS A  73      16.304  -9.426  -7.325  1.00  0.00           H  
ATOM   1143  HE3 LYS A  73      15.018  -8.881  -8.424  1.00  0.00           H  
ATOM   1144  HZ1 LYS A  73      17.153  -8.146  -9.162  1.00  0.00           H  
ATOM   1145  HZ2 LYS A  73      16.257  -6.844  -8.738  1.00  0.00           H  
ATOM   1146  HZ3 LYS A  73      17.450  -7.401  -7.742  1.00  0.00           H  
ATOM   1147  N   SER A  74      17.970  -9.502  -2.096  1.00  0.00           N  
ATOM   1148  CA  SER A  74      18.747  -9.170  -0.877  1.00  0.00           C  
ATOM   1149  C   SER A  74      18.668  -7.668  -0.524  1.00  0.00           C  
ATOM   1150  O   SER A  74      18.973  -7.283   0.600  1.00  0.00           O  
ATOM   1151  CB  SER A  74      20.216  -9.586  -1.031  1.00  0.00           C  
ATOM   1152  OG  SER A  74      20.559 -10.449   0.054  1.00  0.00           O  
ATOM   1153  H   SER A  74      18.498  -9.894  -2.846  1.00  0.00           H  
ATOM   1154  HA  SER A  74      18.317  -9.736  -0.051  1.00  0.00           H  
ATOM   1155  HB2 SER A  74      20.352 -10.112  -1.976  1.00  0.00           H  
ATOM   1156  HB3 SER A  74      20.852  -8.702  -1.012  1.00  0.00           H  
ATOM   1157  HG  SER A  74      21.543 -10.653   0.033  1.00  0.00           H  
ATOM   1158  N   ASP A  75      18.179  -6.883  -1.475  1.00  0.00           N  
ATOM   1159  CA  ASP A  75      17.887  -5.439  -1.335  1.00  0.00           C  
ATOM   1160  C   ASP A  75      16.479  -5.192  -0.775  1.00  0.00           C  
ATOM   1161  O   ASP A  75      16.304  -4.596   0.278  1.00  0.00           O  
ATOM   1162  CB  ASP A  75      18.014  -4.701  -2.669  1.00  0.00           C  
ATOM   1163  CG  ASP A  75      19.408  -4.789  -3.286  1.00  0.00           C  
ATOM   1164  OD1 ASP A  75      19.597  -5.761  -4.049  1.00  0.00           O  
ATOM   1165  OD2 ASP A  75      20.233  -3.894  -2.994  1.00  0.00           O  
ATOM   1166  H   ASP A  75      17.916  -7.293  -2.343  1.00  0.00           H  
ATOM   1167  HA  ASP A  75      18.614  -5.023  -0.639  1.00  0.00           H  
ATOM   1168  HB2 ASP A  75      17.298  -5.128  -3.371  1.00  0.00           H  
ATOM   1169  HB3 ASP A  75      17.774  -3.650  -2.508  1.00  0.00           H  
ATOM   1170  N   CYS A  76      15.458  -5.744  -1.396  1.00  0.00           N  
ATOM   1171  CA  CYS A  76      14.077  -5.644  -0.860  1.00  0.00           C  
ATOM   1172  C   CYS A  76      13.930  -6.328   0.514  1.00  0.00           C  
ATOM   1173  O   CYS A  76      13.167  -5.892   1.371  1.00  0.00           O  
ATOM   1174  CB  CYS A  76      13.117  -6.213  -1.894  1.00  0.00           C  
ATOM   1175  SG  CYS A  76      12.864  -5.140  -3.352  1.00  0.00           S  
ATOM   1176  H   CYS A  76      15.547  -6.296  -2.223  1.00  0.00           H  
ATOM   1177  HA  CYS A  76      13.845  -4.587  -0.727  1.00  0.00           H  
ATOM   1178  HB2 CYS A  76      13.506  -7.173  -2.236  1.00  0.00           H  
ATOM   1179  HB3 CYS A  76      12.151  -6.379  -1.416  1.00  0.00           H  
ATOM   1180  N   ASP A  77      14.759  -7.337   0.756  1.00  0.00           N  
ATOM   1181  CA  ASP A  77      14.877  -8.028   2.046  1.00  0.00           C  
ATOM   1182  C   ASP A  77      15.807  -7.322   3.042  1.00  0.00           C  
ATOM   1183  O   ASP A  77      15.796  -7.668   4.220  1.00  0.00           O  
ATOM   1184  CB  ASP A  77      15.371  -9.455   1.790  1.00  0.00           C  
ATOM   1185  CG  ASP A  77      15.831 -10.223   3.030  1.00  0.00           C  
ATOM   1186  OD1 ASP A  77      14.948 -10.575   3.844  1.00  0.00           O  
ATOM   1187  OD2 ASP A  77      17.056 -10.426   3.140  1.00  0.00           O  
ATOM   1188  H   ASP A  77      15.387  -7.670   0.047  1.00  0.00           H  
ATOM   1189  HA  ASP A  77      13.883  -8.075   2.491  1.00  0.00           H  
ATOM   1190  HB2 ASP A  77      14.558 -10.016   1.327  1.00  0.00           H  
ATOM   1191  HB3 ASP A  77      16.210  -9.402   1.095  1.00  0.00           H  
ATOM   1192  N   ARG A  78      16.724  -6.504   2.514  1.00  0.00           N  
ATOM   1193  CA  ARG A  78      17.726  -5.755   3.307  1.00  0.00           C  
ATOM   1194  C   ARG A  78      17.041  -5.019   4.484  1.00  0.00           C  
ATOM   1195  O   ARG A  78      15.844  -4.749   4.411  1.00  0.00           O  
ATOM   1196  CB  ARG A  78      18.494  -4.784   2.377  1.00  0.00           C  
ATOM   1197  CG  ARG A  78      18.073  -3.314   2.431  1.00  0.00           C  
ATOM   1198  CD  ARG A  78      18.757  -2.468   1.369  1.00  0.00           C  
ATOM   1199  NE  ARG A  78      17.867  -2.328   0.207  1.00  0.00           N  
ATOM   1200  CZ  ARG A  78      18.053  -1.510  -0.827  1.00  0.00           C  
ATOM   1201  NH1 ARG A  78      19.110  -0.718  -0.863  1.00  0.00           N  
ATOM   1202  NH2 ARG A  78      17.201  -1.482  -1.835  1.00  0.00           N  
ATOM   1203  H   ARG A  78      16.728  -6.280   1.542  1.00  0.00           H  
ATOM   1204  HA  ARG A  78      18.439  -6.467   3.721  1.00  0.00           H  
ATOM   1205  HB2 ARG A  78      19.550  -4.836   2.643  1.00  0.00           H  
ATOM   1206  HB3 ARG A  78      18.359  -5.130   1.352  1.00  0.00           H  
ATOM   1207  HG2 ARG A  78      16.994  -3.254   2.282  1.00  0.00           H  
ATOM   1208  HG3 ARG A  78      18.326  -2.913   3.412  1.00  0.00           H  
ATOM   1209  HD2 ARG A  78      18.983  -1.483   1.776  1.00  0.00           H  
ATOM   1210  HD3 ARG A  78      19.685  -2.950   1.061  1.00  0.00           H  
ATOM   1211  HE  ARG A  78      17.060  -2.945   0.228  1.00  0.00           H  
ATOM   1212 HH11 ARG A  78      19.775  -0.731  -0.104  1.00  0.00           H  
ATOM   1213 HH12 ARG A  78      19.254  -0.099  -1.648  1.00  0.00           H  
ATOM   1214 HH21 ARG A  78      16.391  -2.086  -1.827  1.00  0.00           H  
ATOM   1215 HH22 ARG A  78      17.353  -0.860  -2.617  1.00  0.00           H  
ATOM   1216  N   PRO A  79      17.827  -4.595   5.492  1.00  0.00           N  
ATOM   1217  CA  PRO A  79      17.308  -3.755   6.568  1.00  0.00           C  
ATOM   1218  C   PRO A  79      16.929  -2.344   6.073  1.00  0.00           C  
ATOM   1219  O   PRO A  79      17.794  -1.624   5.575  1.00  0.00           O  
ATOM   1220  CB  PRO A  79      18.431  -3.734   7.602  1.00  0.00           C  
ATOM   1221  CG  PRO A  79      19.701  -3.994   6.808  1.00  0.00           C  
ATOM   1222  CD  PRO A  79      19.233  -4.981   5.734  1.00  0.00           C  
ATOM   1223  HA  PRO A  79      16.422  -4.216   7.003  1.00  0.00           H  
ATOM   1224  HB2 PRO A  79      18.472  -2.783   8.133  1.00  0.00           H  
ATOM   1225  HB3 PRO A  79      18.281  -4.559   8.297  1.00  0.00           H  
ATOM   1226  HG2 PRO A  79      20.018  -3.067   6.330  1.00  0.00           H  
ATOM   1227  HG3 PRO A  79      20.500  -4.405   7.426  1.00  0.00           H  
ATOM   1228  HD2 PRO A  79      19.839  -4.896   4.831  1.00  0.00           H  
ATOM   1229  HD3 PRO A  79      19.268  -5.999   6.119  1.00  0.00           H  
ATOM   1230  N   PRO A  80      15.624  -2.008   6.069  1.00  0.00           N  
ATOM   1231  CA  PRO A  80      15.134  -0.693   5.639  1.00  0.00           C  
ATOM   1232  C   PRO A  80      15.457   0.359   6.706  1.00  0.00           C  
ATOM   1233  O   PRO A  80      15.197   0.172   7.897  1.00  0.00           O  
ATOM   1234  CB  PRO A  80      13.633  -0.883   5.435  1.00  0.00           C  
ATOM   1235  CG  PRO A  80      13.236  -2.010   6.371  1.00  0.00           C  
ATOM   1236  CD  PRO A  80      14.506  -2.874   6.445  1.00  0.00           C  
ATOM   1237  HA  PRO A  80      15.598  -0.399   4.697  1.00  0.00           H  
ATOM   1238  HB2 PRO A  80      13.079   0.032   5.647  1.00  0.00           H  
ATOM   1239  HB3 PRO A  80      13.459  -1.210   4.408  1.00  0.00           H  
ATOM   1240  HG2 PRO A  80      13.029  -1.595   7.357  1.00  0.00           H  
ATOM   1241  HG3 PRO A  80      12.378  -2.572   6.000  1.00  0.00           H  
ATOM   1242  HD2 PRO A  80      14.639  -3.272   7.450  1.00  0.00           H  
ATOM   1243  HD3 PRO A  80      14.435  -3.686   5.721  1.00  0.00           H  
ATOM   1244  N   LYS A  81      15.948   1.486   6.217  1.00  0.00           N  
ATOM   1245  CA  LYS A  81      16.335   2.596   7.114  1.00  0.00           C  
ATOM   1246  C   LYS A  81      15.219   3.640   7.094  1.00  0.00           C  
ATOM   1247  O   LYS A  81      15.152   4.469   6.184  1.00  0.00           O  
ATOM   1248  CB  LYS A  81      17.672   3.199   6.662  1.00  0.00           C  
ATOM   1249  CG  LYS A  81      18.487   3.699   7.850  1.00  0.00           C  
ATOM   1250  CD  LYS A  81      19.709   2.786   8.042  1.00  0.00           C  
ATOM   1251  CE  LYS A  81      20.313   2.881   9.444  1.00  0.00           C  
ATOM   1252  NZ  LYS A  81      21.410   3.857   9.542  1.00  0.00           N  
ATOM   1253  H   LYS A  81      16.065   1.635   5.235  1.00  0.00           H  
ATOM   1254  HA  LYS A  81      16.448   2.213   8.128  1.00  0.00           H  
ATOM   1255  HB2 LYS A  81      18.245   2.436   6.134  1.00  0.00           H  
ATOM   1256  HB3 LYS A  81      17.475   4.035   5.990  1.00  0.00           H  
ATOM   1257  HG2 LYS A  81      18.821   4.720   7.660  1.00  0.00           H  
ATOM   1258  HG3 LYS A  81      17.872   3.678   8.749  1.00  0.00           H  
ATOM   1259  HD2 LYS A  81      19.403   1.755   7.865  1.00  0.00           H  
ATOM   1260  HD3 LYS A  81      20.472   3.068   7.316  1.00  0.00           H  
ATOM   1261  HE2 LYS A  81      19.527   3.170  10.141  1.00  0.00           H  
ATOM   1262  HE3 LYS A  81      20.697   1.899   9.724  1.00  0.00           H  
ATOM   1263  HZ1 LYS A  81      21.723   3.872  10.501  1.00  0.00           H  
ATOM   1264  HZ2 LYS A  81      22.164   3.594   8.954  1.00  0.00           H  
ATOM   1265  HZ3 LYS A  81      21.078   4.777   9.307  1.00  0.00           H  
ATOM   1266  N   HIS A  82      14.211   3.383   7.913  1.00  0.00           N  
ATOM   1267  CA  HIS A  82      13.078   4.305   8.100  1.00  0.00           C  
ATOM   1268  C   HIS A  82      13.418   5.370   9.146  1.00  0.00           C  
ATOM   1269  O   HIS A  82      13.685   5.060  10.306  1.00  0.00           O  
ATOM   1270  CB  HIS A  82      11.827   3.511   8.497  1.00  0.00           C  
ATOM   1271  CG  HIS A  82      10.714   4.346   9.147  1.00  0.00           C  
ATOM   1272  ND1 HIS A  82      10.580   4.554  10.445  1.00  0.00           N  
ATOM   1273  CD2 HIS A  82       9.707   4.967   8.530  1.00  0.00           C  
ATOM   1274  CE1 HIS A  82       9.488   5.294  10.643  1.00  0.00           C  
ATOM   1275  NE2 HIS A  82       8.943   5.523   9.465  1.00  0.00           N  
ATOM   1276  H   HIS A  82      14.180   2.541   8.464  1.00  0.00           H  
ATOM   1277  HA  HIS A  82      12.881   4.806   7.151  1.00  0.00           H  
ATOM   1278  HB2 HIS A  82      11.422   3.039   7.601  1.00  0.00           H  
ATOM   1279  HB3 HIS A  82      12.125   2.733   9.200  1.00  0.00           H  
ATOM   1280  HD1 HIS A  82      11.312   4.418  11.114  1.00  0.00           H  
ATOM   1281  HD2 HIS A  82       9.543   5.010   7.463  1.00  0.00           H  
ATOM   1282  HE1 HIS A  82       9.118   5.642  11.595  1.00  0.00           H  
ATOM   1283  HE2 HIS A  82       8.117   6.056   9.297  1.00  0.00           H  
ATOM   1284  N   SER A  83      13.245   6.609   8.720  1.00  0.00           N  
ATOM   1285  CA  SER A  83      13.503   7.781   9.566  1.00  0.00           C  
ATOM   1286  C   SER A  83      12.229   8.202  10.301  1.00  0.00           C  
ATOM   1287  O   SER A  83      11.195   7.586  10.107  1.00  0.00           O  
ATOM   1288  CB  SER A  83      14.015   8.952   8.717  1.00  0.00           C  
ATOM   1289  OG  SER A  83      15.275   9.369   9.228  1.00  0.00           O  
ATOM   1290  H   SER A  83      12.962   6.776   7.774  1.00  0.00           H  
ATOM   1291  HA  SER A  83      14.265   7.518  10.299  1.00  0.00           H  
ATOM   1292  HB2 SER A  83      14.126   8.632   7.680  1.00  0.00           H  
ATOM   1293  HB3 SER A  83      13.306   9.778   8.767  1.00  0.00           H  
ATOM   1294  HG  SER A  83      15.776   9.860   8.526  1.00  0.00           H  
ATOM   1295  N   LYS A  84      12.237   9.389  10.896  1.00  0.00           N  
ATOM   1296  CA  LYS A  84      11.066   9.919  11.608  1.00  0.00           C  
ATOM   1297  C   LYS A  84       9.800   9.980  10.730  1.00  0.00           C  
ATOM   1298  O   LYS A  84       8.923   9.134  10.845  1.00  0.00           O  
ATOM   1299  CB  LYS A  84      11.399  11.321  12.156  1.00  0.00           C  
ATOM   1300  CG  LYS A  84      11.129  11.381  13.657  1.00  0.00           C  
ATOM   1301  CD  LYS A  84      12.419  11.094  14.430  1.00  0.00           C  
ATOM   1302  CE  LYS A  84      12.203  10.132  15.608  1.00  0.00           C  
ATOM   1303  NZ  LYS A  84      11.211  10.645  16.556  1.00  0.00           N  
ATOM   1304  H   LYS A  84      13.085   9.916  10.951  1.00  0.00           H  
ATOM   1305  HA  LYS A  84      10.859   9.257  12.449  1.00  0.00           H  
ATOM   1306  HB2 LYS A  84      12.451  11.538  11.970  1.00  0.00           H  
ATOM   1307  HB3 LYS A  84      10.781  12.061  11.648  1.00  0.00           H  
ATOM   1308  HG2 LYS A  84      10.764  12.374  13.919  1.00  0.00           H  
ATOM   1309  HG3 LYS A  84      10.376  10.636  13.919  1.00  0.00           H  
ATOM   1310  HD2 LYS A  84      13.144  10.651  13.745  1.00  0.00           H  
ATOM   1311  HD3 LYS A  84      12.812  12.035  14.815  1.00  0.00           H  
ATOM   1312  HE2 LYS A  84      11.859   9.171  15.221  1.00  0.00           H  
ATOM   1313  HE3 LYS A  84      13.149   9.990  16.128  1.00  0.00           H  
ATOM   1314  HZ1 LYS A  84      11.104   9.975  17.290  1.00  0.00           H  
ATOM   1315  HZ2 LYS A  84      11.512  11.513  16.938  1.00  0.00           H  
ATOM   1316  HZ3 LYS A  84      10.335  10.754  16.088  1.00  0.00           H  
ATOM   1317  N   ASP A  85       9.825  10.884   9.753  1.00  0.00           N  
ATOM   1318  CA  ASP A  85       8.726  11.030   8.761  1.00  0.00           C  
ATOM   1319  C   ASP A  85       8.567   9.737   7.941  1.00  0.00           C  
ATOM   1320  O   ASP A  85       7.465   9.347   7.563  1.00  0.00           O  
ATOM   1321  CB  ASP A  85       8.997  12.143   7.742  1.00  0.00           C  
ATOM   1322  CG  ASP A  85       9.675  13.372   8.337  1.00  0.00           C  
ATOM   1323  OD1 ASP A  85       8.987  14.173   9.007  1.00  0.00           O  
ATOM   1324  OD2 ASP A  85      10.921  13.395   8.225  1.00  0.00           O  
ATOM   1325  H   ASP A  85      10.576  11.536   9.681  1.00  0.00           H  
ATOM   1326  HA  ASP A  85       7.803  11.245   9.299  1.00  0.00           H  
ATOM   1327  HB2 ASP A  85       9.637  11.743   6.956  1.00  0.00           H  
ATOM   1328  HB3 ASP A  85       8.046  12.452   7.307  1.00  0.00           H  
ATOM   1329  N   GLY A  86       9.711   9.113   7.725  1.00  0.00           N  
ATOM   1330  CA  GLY A  86       9.821   7.889   6.932  1.00  0.00           C  
ATOM   1331  C   GLY A  86      10.958   7.898   5.915  1.00  0.00           C  
ATOM   1332  O   GLY A  86      11.412   6.832   5.531  1.00  0.00           O  
ATOM   1333  H   GLY A  86      10.520   9.348   8.237  1.00  0.00           H  
ATOM   1334  HA2 GLY A  86       9.978   7.053   7.614  1.00  0.00           H  
ATOM   1335  HA3 GLY A  86       8.883   7.745   6.395  1.00  0.00           H  
ATOM   1336  N   ASN A  87      11.551   9.064   5.738  1.00  0.00           N  
ATOM   1337  CA  ASN A  87      12.560   9.364   4.702  1.00  0.00           C  
ATOM   1338  C   ASN A  87      13.685  10.267   5.243  1.00  0.00           C  
ATOM   1339  O   ASN A  87      14.703   9.779   5.716  1.00  0.00           O  
ATOM   1340  CB  ASN A  87      11.850   9.912   3.441  1.00  0.00           C  
ATOM   1341  CG  ASN A  87      10.693  10.886   3.749  1.00  0.00           C  
ATOM   1342  OD1 ASN A  87       9.625  10.504   4.221  1.00  0.00           O  
ATOM   1343  ND2 ASN A  87      10.907  12.167   3.570  1.00  0.00           N  
ATOM   1344  H   ASN A  87      11.234   9.854   6.253  1.00  0.00           H  
ATOM   1345  HA  ASN A  87      13.026   8.420   4.420  1.00  0.00           H  
ATOM   1346  HB2 ASN A  87      12.586  10.433   2.830  1.00  0.00           H  
ATOM   1347  HB3 ASN A  87      11.449   9.069   2.878  1.00  0.00           H  
ATOM   1348 HD21 ASN A  87      11.799  12.471   3.207  1.00  0.00           H  
ATOM   1349 HD22 ASN A  87      10.187  12.838   3.794  1.00  0.00           H  
ATOM   1350  N   GLY A  88      13.438  11.573   5.228  1.00  0.00           N  
ATOM   1351  CA  GLY A  88      14.384  12.584   5.739  1.00  0.00           C  
ATOM   1352  C   GLY A  88      15.294  13.075   4.607  1.00  0.00           C  
ATOM   1353  O   GLY A  88      14.844  13.838   3.751  1.00  0.00           O  
ATOM   1354  H   GLY A  88      12.629  11.937   4.771  1.00  0.00           H  
ATOM   1355  HA2 GLY A  88      13.826  13.427   6.145  1.00  0.00           H  
ATOM   1356  HA3 GLY A  88      14.994  12.142   6.526  1.00  0.00           H  
ATOM   1357  N   LYS A  89      16.487  12.501   4.546  1.00  0.00           N  
ATOM   1358  CA  LYS A  89      17.494  12.861   3.519  1.00  0.00           C  
ATOM   1359  C   LYS A  89      17.529  11.802   2.401  1.00  0.00           C  
ATOM   1360  O   LYS A  89      16.796  11.902   1.423  1.00  0.00           O  
ATOM   1361  CB  LYS A  89      18.864  13.121   4.170  1.00  0.00           C  
ATOM   1362  CG  LYS A  89      19.826  13.750   3.155  1.00  0.00           C  
ATOM   1363  CD  LYS A  89      21.149  14.248   3.754  1.00  0.00           C  
ATOM   1364  CE  LYS A  89      22.248  13.179   3.802  1.00  0.00           C  
ATOM   1365  NZ  LYS A  89      23.521  13.852   3.476  1.00  0.00           N  
ATOM   1366  H   LYS A  89      16.769  11.791   5.201  1.00  0.00           H  
ATOM   1367  HA  LYS A  89      17.173  13.797   3.063  1.00  0.00           H  
ATOM   1368  HB2 LYS A  89      18.738  13.800   5.013  1.00  0.00           H  
ATOM   1369  HB3 LYS A  89      19.280  12.177   4.522  1.00  0.00           H  
ATOM   1370  HG2 LYS A  89      20.056  13.002   2.396  1.00  0.00           H  
ATOM   1371  HG3 LYS A  89      19.322  14.596   2.689  1.00  0.00           H  
ATOM   1372  HD2 LYS A  89      21.506  15.082   3.149  1.00  0.00           H  
ATOM   1373  HD3 LYS A  89      20.959  14.591   4.770  1.00  0.00           H  
ATOM   1374  HE2 LYS A  89      22.299  12.738   4.797  1.00  0.00           H  
ATOM   1375  HE3 LYS A  89      22.041  12.395   3.073  1.00  0.00           H  
ATOM   1376  HZ1 LYS A  89      24.265  13.182   3.510  1.00  0.00           H  
ATOM   1377  HZ2 LYS A  89      23.470  14.236   2.563  1.00  0.00           H  
ATOM   1378  HZ3 LYS A  89      23.702  14.571   4.142  1.00  0.00           H  
ATOM   1379  N   THR A  90      18.302  10.730   2.639  1.00  0.00           N  
ATOM   1380  CA  THR A  90      18.482   9.626   1.675  1.00  0.00           C  
ATOM   1381  C   THR A  90      18.320   8.255   2.344  1.00  0.00           C  
ATOM   1382  O   THR A  90      19.240   7.457   2.486  1.00  0.00           O  
ATOM   1383  CB  THR A  90      19.822   9.777   0.924  1.00  0.00           C  
ATOM   1384  OG1 THR A  90      19.930   8.720  -0.037  1.00  0.00           O  
ATOM   1385  CG2 THR A  90      21.063   9.852   1.834  1.00  0.00           C  
ATOM   1386  H   THR A  90      18.888  10.689   3.445  1.00  0.00           H  
ATOM   1387  HA  THR A  90      17.687   9.714   0.933  1.00  0.00           H  
ATOM   1388  HB  THR A  90      19.780  10.718   0.375  1.00  0.00           H  
ATOM   1389  HG1 THR A  90      20.878   8.623  -0.324  1.00  0.00           H  
ATOM   1390 HG21 THR A  90      21.968   9.983   1.241  1.00  0.00           H  
ATOM   1391 HG22 THR A  90      20.958  10.696   2.515  1.00  0.00           H  
ATOM   1392 HG23 THR A  90      21.143   8.929   2.407  1.00  0.00           H  
ATOM   1393  N   ASP A  91      17.150   8.101   2.958  1.00  0.00           N  
ATOM   1394  CA  ASP A  91      16.812   6.824   3.624  1.00  0.00           C  
ATOM   1395  C   ASP A  91      16.423   5.761   2.613  1.00  0.00           C  
ATOM   1396  O   ASP A  91      15.903   6.075   1.556  1.00  0.00           O  
ATOM   1397  CB  ASP A  91      15.689   7.052   4.613  1.00  0.00           C  
ATOM   1398  CG  ASP A  91      16.218   7.097   6.055  1.00  0.00           C  
ATOM   1399  OD1 ASP A  91      17.439   7.264   6.260  1.00  0.00           O  
ATOM   1400  OD2 ASP A  91      15.344   7.039   6.932  1.00  0.00           O  
ATOM   1401  H   ASP A  91      16.423   8.777   2.883  1.00  0.00           H  
ATOM   1402  HA  ASP A  91      17.690   6.477   4.167  1.00  0.00           H  
ATOM   1403  HB2 ASP A  91      15.197   7.997   4.384  1.00  0.00           H  
ATOM   1404  HB3 ASP A  91      14.965   6.242   4.524  1.00  0.00           H  
ATOM   1405  N   HIS A  92      16.749   4.508   2.913  1.00  0.00           N  
ATOM   1406  CA  HIS A  92      16.381   3.410   2.006  1.00  0.00           C  
ATOM   1407  C   HIS A  92      15.392   2.464   2.694  1.00  0.00           C  
ATOM   1408  O   HIS A  92      15.679   1.344   3.107  1.00  0.00           O  
ATOM   1409  CB  HIS A  92      17.643   2.730   1.447  1.00  0.00           C  
ATOM   1410  CG  HIS A  92      18.459   1.966   2.495  1.00  0.00           C  
ATOM   1411  ND1 HIS A  92      18.379   0.657   2.700  1.00  0.00           N  
ATOM   1412  CD2 HIS A  92      19.283   2.468   3.400  1.00  0.00           C  
ATOM   1413  CE1 HIS A  92      19.149   0.338   3.735  1.00  0.00           C  
ATOM   1414  NE2 HIS A  92      19.700   1.464   4.164  1.00  0.00           N  
ATOM   1415  H   HIS A  92      17.314   4.277   3.694  1.00  0.00           H  
ATOM   1416  HA  HIS A  92      15.858   3.850   1.156  1.00  0.00           H  
ATOM   1417  HB2 HIS A  92      17.341   2.030   0.668  1.00  0.00           H  
ATOM   1418  HB3 HIS A  92      18.279   3.496   1.005  1.00  0.00           H  
ATOM   1419  HD1 HIS A  92      17.717   0.045   2.253  1.00  0.00           H  
ATOM   1420  HD2 HIS A  92      19.565   3.505   3.499  1.00  0.00           H  
ATOM   1421  HE1 HIS A  92      19.297  -0.649   4.147  1.00  0.00           H  
ATOM   1422  HE2 HIS A  92      20.348   1.523   4.929  1.00  0.00           H  
ATOM   1423  N   TYR A  93      14.214   3.004   2.921  1.00  0.00           N  
ATOM   1424  CA  TYR A  93      13.142   2.269   3.596  1.00  0.00           C  
ATOM   1425  C   TYR A  93      12.208   1.607   2.577  1.00  0.00           C  
ATOM   1426  O   TYR A  93      11.954   2.148   1.500  1.00  0.00           O  
ATOM   1427  CB  TYR A  93      12.367   3.198   4.535  1.00  0.00           C  
ATOM   1428  CG  TYR A  93      11.614   4.286   3.781  1.00  0.00           C  
ATOM   1429  CD1 TYR A  93      12.307   5.411   3.295  1.00  0.00           C  
ATOM   1430  CD2 TYR A  93      10.233   4.101   3.577  1.00  0.00           C  
ATOM   1431  CE1 TYR A  93      11.566   6.406   2.629  1.00  0.00           C  
ATOM   1432  CE2 TYR A  93       9.529   5.094   2.866  1.00  0.00           C  
ATOM   1433  CZ  TYR A  93      10.192   6.244   2.407  1.00  0.00           C  
ATOM   1434  OH  TYR A  93       9.487   7.249   1.820  1.00  0.00           O  
ATOM   1435  H   TYR A  93      13.976   3.921   2.596  1.00  0.00           H  
ATOM   1436  HA  TYR A  93      13.599   1.483   4.197  1.00  0.00           H  
ATOM   1437  HB2 TYR A  93      11.653   2.606   5.107  1.00  0.00           H  
ATOM   1438  HB3 TYR A  93      13.067   3.667   5.226  1.00  0.00           H  
ATOM   1439  HD1 TYR A  93      13.373   5.508   3.430  1.00  0.00           H  
ATOM   1440  HD2 TYR A  93       9.727   3.224   3.954  1.00  0.00           H  
ATOM   1441  HE1 TYR A  93      12.061   7.302   2.284  1.00  0.00           H  
ATOM   1442  HE2 TYR A  93       8.474   4.970   2.673  1.00  0.00           H  
ATOM   1443  HH  TYR A  93      10.115   7.937   1.470  1.00  0.00           H  
ATOM   1444  N   LEU A  94      11.672   0.468   2.996  1.00  0.00           N  
ATOM   1445  CA  LEU A  94      10.637  -0.223   2.214  1.00  0.00           C  
ATOM   1446  C   LEU A  94       9.256   0.312   2.549  1.00  0.00           C  
ATOM   1447  O   LEU A  94       8.859   0.385   3.718  1.00  0.00           O  
ATOM   1448  CB  LEU A  94      10.669  -1.749   2.418  1.00  0.00           C  
ATOM   1449  CG  LEU A  94      11.263  -2.496   1.217  1.00  0.00           C  
ATOM   1450  CD1 LEU A  94      10.925  -3.968   1.349  1.00  0.00           C  
ATOM   1451  CD2 LEU A  94      10.607  -2.080  -0.097  1.00  0.00           C  
ATOM   1452  H   LEU A  94      11.853   0.081   3.898  1.00  0.00           H  
ATOM   1453  HA  LEU A  94      10.835  -0.022   1.161  1.00  0.00           H  
ATOM   1454  HB2 LEU A  94      11.273  -1.970   3.299  1.00  0.00           H  
ATOM   1455  HB3 LEU A  94       9.650  -2.101   2.578  1.00  0.00           H  
ATOM   1456  HG  LEU A  94      12.341  -2.337   1.177  1.00  0.00           H  
ATOM   1457 HD11 LEU A  94      11.337  -4.517   0.502  1.00  0.00           H  
ATOM   1458 HD12 LEU A  94      11.352  -4.357   2.273  1.00  0.00           H  
ATOM   1459 HD13 LEU A  94       9.842  -4.091   1.368  1.00  0.00           H  
ATOM   1460 HD21 LEU A  94      11.031  -2.647  -0.927  1.00  0.00           H  
ATOM   1461 HD22 LEU A  94       9.535  -2.273  -0.043  1.00  0.00           H  
ATOM   1462 HD23 LEU A  94      10.777  -1.017  -0.265  1.00  0.00           H  
ATOM   1463  N   LEU A  95       8.633   0.879   1.527  1.00  0.00           N  
ATOM   1464  CA  LEU A  95       7.264   1.410   1.617  1.00  0.00           C  
ATOM   1465  C   LEU A  95       6.266   0.562   0.810  1.00  0.00           C  
ATOM   1466  O   LEU A  95       6.649  -0.237  -0.036  1.00  0.00           O  
ATOM   1467  CB  LEU A  95       7.191   2.907   1.250  1.00  0.00           C  
ATOM   1468  CG  LEU A  95       8.176   3.375   0.169  1.00  0.00           C  
ATOM   1469  CD1 LEU A  95       8.005   2.572  -1.097  1.00  0.00           C  
ATOM   1470  CD2 LEU A  95       8.005   4.845  -0.183  1.00  0.00           C  
ATOM   1471  H   LEU A  95       9.053   0.931   0.617  1.00  0.00           H  
ATOM   1472  HA  LEU A  95       6.970   1.329   2.664  1.00  0.00           H  
ATOM   1473  HB2 LEU A  95       6.181   3.117   0.896  1.00  0.00           H  
ATOM   1474  HB3 LEU A  95       7.385   3.484   2.154  1.00  0.00           H  
ATOM   1475  HG  LEU A  95       9.187   3.225   0.548  1.00  0.00           H  
ATOM   1476 HD11 LEU A  95       8.728   2.892  -1.847  1.00  0.00           H  
ATOM   1477 HD12 LEU A  95       8.159   1.514  -0.878  1.00  0.00           H  
ATOM   1478 HD13 LEU A  95       6.997   2.718  -1.485  1.00  0.00           H  
ATOM   1479 HD21 LEU A  95       8.732   5.143  -0.939  1.00  0.00           H  
ATOM   1480 HD22 LEU A  95       7.000   5.008  -0.572  1.00  0.00           H  
ATOM   1481 HD23 LEU A  95       8.151   5.450   0.711  1.00  0.00           H  
ATOM   1482  N   GLU A  96       5.002   0.700   1.200  1.00  0.00           N  
ATOM   1483  CA  GLU A  96       3.900  -0.036   0.559  1.00  0.00           C  
ATOM   1484  C   GLU A  96       2.742   0.882   0.150  1.00  0.00           C  
ATOM   1485  O   GLU A  96       2.027   1.468   0.963  1.00  0.00           O  
ATOM   1486  CB  GLU A  96       3.431  -1.206   1.425  1.00  0.00           C  
ATOM   1487  CG  GLU A  96       2.815  -0.784   2.764  1.00  0.00           C  
ATOM   1488  CD  GLU A  96       2.502  -1.912   3.733  1.00  0.00           C  
ATOM   1489  OE1 GLU A  96       2.210  -3.042   3.272  1.00  0.00           O  
ATOM   1490  OE2 GLU A  96       2.507  -1.614   4.941  1.00  0.00           O  
ATOM   1491  H   GLU A  96       4.740   1.339   1.932  1.00  0.00           H  
ATOM   1492  HA  GLU A  96       4.304  -0.463  -0.359  1.00  0.00           H  
ATOM   1493  HB2 GLU A  96       2.681  -1.767   0.864  1.00  0.00           H  
ATOM   1494  HB3 GLU A  96       4.287  -1.849   1.628  1.00  0.00           H  
ATOM   1495  HG2 GLU A  96       3.512  -0.105   3.253  1.00  0.00           H  
ATOM   1496  HG3 GLU A  96       1.886  -0.254   2.554  1.00  0.00           H  
ATOM   1497  N   PHE A  97       2.652   1.060  -1.155  1.00  0.00           N  
ATOM   1498  CA  PHE A  97       1.586   1.887  -1.748  1.00  0.00           C  
ATOM   1499  C   PHE A  97       0.304   1.045  -1.922  1.00  0.00           C  
ATOM   1500  O   PHE A  97       0.422  -0.073  -2.407  1.00  0.00           O  
ATOM   1501  CB  PHE A  97       2.095   2.432  -3.091  1.00  0.00           C  
ATOM   1502  CG  PHE A  97       1.067   3.307  -3.792  1.00  0.00           C  
ATOM   1503  CD1 PHE A  97       0.965   4.678  -3.445  1.00  0.00           C  
ATOM   1504  CD2 PHE A  97       0.167   2.723  -4.712  1.00  0.00           C  
ATOM   1505  CE1 PHE A  97      -0.057   5.454  -4.018  1.00  0.00           C  
ATOM   1506  CE2 PHE A  97      -0.856   3.509  -5.283  1.00  0.00           C  
ATOM   1507  CZ  PHE A  97      -0.957   4.869  -4.928  1.00  0.00           C  
ATOM   1508  H   PHE A  97       3.244   0.565  -1.803  1.00  0.00           H  
ATOM   1509  HA  PHE A  97       1.367   2.724  -1.084  1.00  0.00           H  
ATOM   1510  HB2 PHE A  97       2.996   3.019  -2.915  1.00  0.00           H  
ATOM   1511  HB3 PHE A  97       2.344   1.593  -3.741  1.00  0.00           H  
ATOM   1512  HD1 PHE A  97       1.664   5.120  -2.750  1.00  0.00           H  
ATOM   1513  HD2 PHE A  97       0.261   1.680  -4.976  1.00  0.00           H  
ATOM   1514  HE1 PHE A  97      -0.152   6.499  -3.761  1.00  0.00           H  
ATOM   1515  HE2 PHE A  97      -1.553   3.074  -5.985  1.00  0.00           H  
ATOM   1516  HZ  PHE A  97      -1.740   5.474  -5.363  1.00  0.00           H  
ATOM   1517  N   PRO A  98      -0.881   1.605  -1.631  1.00  0.00           N  
ATOM   1518  CA  PRO A  98      -2.176   0.933  -1.871  1.00  0.00           C  
ATOM   1519  C   PRO A  98      -2.476   0.837  -3.370  1.00  0.00           C  
ATOM   1520  O   PRO A  98      -3.007   1.753  -3.984  1.00  0.00           O  
ATOM   1521  CB  PRO A  98      -3.191   1.786  -1.105  1.00  0.00           C  
ATOM   1522  CG  PRO A  98      -2.582   3.188  -1.159  1.00  0.00           C  
ATOM   1523  CD  PRO A  98      -1.087   2.916  -0.979  1.00  0.00           C  
ATOM   1524  HA  PRO A  98      -2.163  -0.074  -1.456  1.00  0.00           H  
ATOM   1525  HB2 PRO A  98      -4.184   1.748  -1.556  1.00  0.00           H  
ATOM   1526  HB3 PRO A  98      -3.226   1.454  -0.068  1.00  0.00           H  
ATOM   1527  HG2 PRO A  98      -2.753   3.613  -2.148  1.00  0.00           H  
ATOM   1528  HG3 PRO A  98      -2.980   3.843  -0.384  1.00  0.00           H  
ATOM   1529  HD2 PRO A  98      -0.487   3.698  -1.445  1.00  0.00           H  
ATOM   1530  HD3 PRO A  98      -0.847   2.834   0.080  1.00  0.00           H  
ATOM   1531  N   THR A  99      -1.919  -0.214  -3.963  1.00  0.00           N  
ATOM   1532  CA  THR A  99      -2.103  -0.487  -5.395  1.00  0.00           C  
ATOM   1533  C   THR A  99      -3.463  -1.137  -5.668  1.00  0.00           C  
ATOM   1534  O   THR A  99      -3.960  -1.934  -4.878  1.00  0.00           O  
ATOM   1535  CB  THR A  99      -0.939  -1.286  -6.003  1.00  0.00           C  
ATOM   1536  OG1 THR A  99      -0.958  -1.069  -7.410  1.00  0.00           O  
ATOM   1537  CG2 THR A  99      -0.927  -2.792  -5.662  1.00  0.00           C  
ATOM   1538  H   THR A  99      -1.370  -0.862  -3.443  1.00  0.00           H  
ATOM   1539  HA  THR A  99      -2.110   0.481  -5.896  1.00  0.00           H  
ATOM   1540  HB  THR A  99      -0.013  -0.866  -5.610  1.00  0.00           H  
ATOM   1541  HG1 THR A  99      -1.027  -0.068  -7.565  1.00  0.00           H  
ATOM   1542 HG21 THR A  99      -0.067  -3.285  -6.116  1.00  0.00           H  
ATOM   1543 HG22 THR A  99      -0.878  -2.916  -4.581  1.00  0.00           H  
ATOM   1544 HG23 THR A  99      -1.841  -3.253  -6.040  1.00  0.00           H  
ATOM   1545  N   PHE A 100      -4.093  -0.665  -6.733  1.00  0.00           N  
ATOM   1546  CA  PHE A 100      -5.454  -1.106  -7.117  1.00  0.00           C  
ATOM   1547  C   PHE A 100      -5.441  -1.971  -8.387  1.00  0.00           C  
ATOM   1548  O   PHE A 100      -4.619  -1.702  -9.270  1.00  0.00           O  
ATOM   1549  CB  PHE A 100      -6.359   0.129  -7.269  1.00  0.00           C  
ATOM   1550  CG  PHE A 100      -6.751   0.720  -5.905  1.00  0.00           C  
ATOM   1551  CD1 PHE A 100      -5.755   1.171  -5.012  1.00  0.00           C  
ATOM   1552  CD2 PHE A 100      -8.111   0.764  -5.530  1.00  0.00           C  
ATOM   1553  CE1 PHE A 100      -6.095   1.634  -3.731  1.00  0.00           C  
ATOM   1554  CE2 PHE A 100      -8.475   1.269  -4.261  1.00  0.00           C  
ATOM   1555  CZ  PHE A 100      -7.459   1.703  -3.383  1.00  0.00           C  
ATOM   1556  H   PHE A 100      -3.725   0.097  -7.263  1.00  0.00           H  
ATOM   1557  HA  PHE A 100      -5.849  -1.718  -6.307  1.00  0.00           H  
ATOM   1558  HB2 PHE A 100      -5.833   0.888  -7.848  1.00  0.00           H  
ATOM   1559  HB3 PHE A 100      -7.264  -0.156  -7.807  1.00  0.00           H  
ATOM   1560  HD1 PHE A 100      -4.718   1.158  -5.318  1.00  0.00           H  
ATOM   1561  HD2 PHE A 100      -8.873   0.413  -6.211  1.00  0.00           H  
ATOM   1562  HE1 PHE A 100      -5.330   1.930  -3.029  1.00  0.00           H  
ATOM   1563  HE2 PHE A 100      -9.514   1.322  -3.969  1.00  0.00           H  
ATOM   1564  HZ  PHE A 100      -7.734   2.097  -2.416  1.00  0.00           H  
ATOM   1565  N   PRO A 101      -6.336  -2.968  -8.495  1.00  0.00           N  
ATOM   1566  CA  PRO A 101      -6.385  -3.859  -9.673  1.00  0.00           C  
ATOM   1567  C   PRO A 101      -6.971  -3.169 -10.903  1.00  0.00           C  
ATOM   1568  O   PRO A 101      -6.383  -3.268 -11.971  1.00  0.00           O  
ATOM   1569  CB  PRO A 101      -7.216  -5.067  -9.218  1.00  0.00           C  
ATOM   1570  CG  PRO A 101      -8.151  -4.499  -8.145  1.00  0.00           C  
ATOM   1571  CD  PRO A 101      -7.352  -3.364  -7.493  1.00  0.00           C  
ATOM   1572  HA  PRO A 101      -5.377  -4.191  -9.921  1.00  0.00           H  
ATOM   1573  HB2 PRO A 101      -7.767  -5.517 -10.045  1.00  0.00           H  
ATOM   1574  HB3 PRO A 101      -6.552  -5.797  -8.754  1.00  0.00           H  
ATOM   1575  HG2 PRO A 101      -9.027  -4.074  -8.636  1.00  0.00           H  
ATOM   1576  HG3 PRO A 101      -8.444  -5.257  -7.419  1.00  0.00           H  
ATOM   1577  HD2 PRO A 101      -8.005  -2.530  -7.237  1.00  0.00           H  
ATOM   1578  HD3 PRO A 101      -6.845  -3.737  -6.604  1.00  0.00           H  
ATOM   1579  N   ASP A 102      -8.006  -2.347 -10.688  1.00  0.00           N  
ATOM   1580  CA  ASP A 102      -8.636  -1.504 -11.731  1.00  0.00           C  
ATOM   1581  C   ASP A 102      -7.586  -0.712 -12.527  1.00  0.00           C  
ATOM   1582  O   ASP A 102      -7.804  -0.379 -13.687  1.00  0.00           O  
ATOM   1583  CB  ASP A 102      -9.594  -0.516 -11.042  1.00  0.00           C  
ATOM   1584  CG  ASP A 102     -10.831  -0.206 -11.887  1.00  0.00           C  
ATOM   1585  OD1 ASP A 102     -10.678   0.462 -12.939  1.00  0.00           O  
ATOM   1586  OD2 ASP A 102     -11.919  -0.542 -11.387  1.00  0.00           O  
ATOM   1587  H   ASP A 102      -8.490  -2.357  -9.807  1.00  0.00           H  
ATOM   1588  HA  ASP A 102      -9.196  -2.143 -12.414  1.00  0.00           H  
ATOM   1589  HB2 ASP A 102      -9.917  -0.946 -10.094  1.00  0.00           H  
ATOM   1590  HB3 ASP A 102      -9.059   0.414 -10.852  1.00  0.00           H  
ATOM   1591  N   GLY A 103      -6.487  -0.399 -11.835  1.00  0.00           N  
ATOM   1592  CA  GLY A 103      -5.345   0.323 -12.396  1.00  0.00           C  
ATOM   1593  C   GLY A 103      -5.493   1.837 -12.278  1.00  0.00           C  
ATOM   1594  O   GLY A 103      -4.694   2.593 -12.835  1.00  0.00           O  
ATOM   1595  H   GLY A 103      -6.326  -0.778 -10.930  1.00  0.00           H  
ATOM   1596  HA2 GLY A 103      -4.443   0.016 -11.866  1.00  0.00           H  
ATOM   1597  HA3 GLY A 103      -5.250   0.061 -13.450  1.00  0.00           H  
ATOM   1598  N   HIS A 104      -6.491   2.233 -11.498  1.00  0.00           N  
ATOM   1599  CA  HIS A 104      -6.717   3.632 -11.177  1.00  0.00           C  
ATOM   1600  C   HIS A 104      -5.805   4.007 -10.004  1.00  0.00           C  
ATOM   1601  O   HIS A 104      -5.628   3.238  -9.055  1.00  0.00           O  
ATOM   1602  CB  HIS A 104      -8.200   3.938 -10.897  1.00  0.00           C  
ATOM   1603  CG  HIS A 104      -8.792   3.431  -9.561  1.00  0.00           C  
ATOM   1604  ND1 HIS A 104      -9.732   2.505  -9.411  1.00  0.00           N  
ATOM   1605  CD2 HIS A 104      -8.497   3.905  -8.362  1.00  0.00           C  
ATOM   1606  CE1 HIS A 104      -9.988   2.383  -8.110  1.00  0.00           C  
ATOM   1607  NE2 HIS A 104      -9.214   3.244  -7.464  1.00  0.00           N  
ATOM   1608  H   HIS A 104      -7.048   1.587 -10.996  1.00  0.00           H  
ATOM   1609  HA  HIS A 104      -6.421   4.226 -12.042  1.00  0.00           H  
ATOM   1610  HB2 HIS A 104      -8.323   5.020 -10.922  1.00  0.00           H  
ATOM   1611  HB3 HIS A 104      -8.785   3.497 -11.704  1.00  0.00           H  
ATOM   1612  HD1 HIS A 104     -10.319   2.150 -10.133  1.00  0.00           H  
ATOM   1613  HD2 HIS A 104      -7.791   4.696  -8.153  1.00  0.00           H  
ATOM   1614  HE1 HIS A 104     -10.698   1.704  -7.662  1.00  0.00           H  
ATOM   1615  HE2 HIS A 104      -9.123   3.334  -6.465  1.00  0.00           H  
ATOM   1616  N   ASP A 105      -5.160   5.137 -10.191  1.00  0.00           N  
ATOM   1617  CA  ASP A 105      -4.381   5.764  -9.123  1.00  0.00           C  
ATOM   1618  C   ASP A 105      -5.366   6.293  -8.072  1.00  0.00           C  
ATOM   1619  O   ASP A 105      -5.891   7.401  -8.203  1.00  0.00           O  
ATOM   1620  CB  ASP A 105      -3.528   6.895  -9.733  1.00  0.00           C  
ATOM   1621  CG  ASP A 105      -2.965   7.813  -8.645  1.00  0.00           C  
ATOM   1622  OD1 ASP A 105      -2.652   7.256  -7.585  1.00  0.00           O  
ATOM   1623  OD2 ASP A 105      -2.972   9.040  -8.874  1.00  0.00           O  
ATOM   1624  H   ASP A 105      -5.194   5.627 -11.061  1.00  0.00           H  
ATOM   1625  HA  ASP A 105      -3.723   5.028  -8.664  1.00  0.00           H  
ATOM   1626  HB2 ASP A 105      -2.702   6.455 -10.292  1.00  0.00           H  
ATOM   1627  HB3 ASP A 105      -4.147   7.483 -10.410  1.00  0.00           H  
ATOM   1628  N   TYR A 106      -5.676   5.421  -7.126  1.00  0.00           N  
ATOM   1629  CA  TYR A 106      -6.469   5.776  -5.934  1.00  0.00           C  
ATOM   1630  C   TYR A 106      -6.089   7.176  -5.431  1.00  0.00           C  
ATOM   1631  O   TYR A 106      -4.933   7.575  -5.512  1.00  0.00           O  
ATOM   1632  CB  TYR A 106      -6.158   4.734  -4.873  1.00  0.00           C  
ATOM   1633  CG  TYR A 106      -6.491   5.102  -3.424  1.00  0.00           C  
ATOM   1634  CD1 TYR A 106      -7.827   5.314  -3.007  1.00  0.00           C  
ATOM   1635  CD2 TYR A 106      -5.402   5.309  -2.563  1.00  0.00           C  
ATOM   1636  CE1 TYR A 106      -8.063   5.756  -1.687  1.00  0.00           C  
ATOM   1637  CE2 TYR A 106      -5.628   5.752  -1.244  1.00  0.00           C  
ATOM   1638  CZ  TYR A 106      -6.956   5.975  -0.836  1.00  0.00           C  
ATOM   1639  OH  TYR A 106      -7.145   6.408   0.428  1.00  0.00           O  
ATOM   1640  H   TYR A 106      -5.406   4.462  -7.195  1.00  0.00           H  
ATOM   1641  HA  TYR A 106      -7.532   5.755  -6.177  1.00  0.00           H  
ATOM   1642  HB2 TYR A 106      -6.713   3.829  -5.122  1.00  0.00           H  
ATOM   1643  HB3 TYR A 106      -5.092   4.514  -4.924  1.00  0.00           H  
ATOM   1644  HD1 TYR A 106      -8.649   5.140  -3.685  1.00  0.00           H  
ATOM   1645  HD2 TYR A 106      -4.396   5.129  -2.910  1.00  0.00           H  
ATOM   1646  HE1 TYR A 106      -9.070   5.923  -1.334  1.00  0.00           H  
ATOM   1647  HE2 TYR A 106      -4.805   5.916  -0.565  1.00  0.00           H  
ATOM   1648  HH  TYR A 106      -8.106   6.191   0.711  1.00  0.00           H  
ATOM   1649  N   LYS A 107      -7.098   7.836  -4.866  1.00  0.00           N  
ATOM   1650  CA  LYS A 107      -6.943   9.145  -4.226  1.00  0.00           C  
ATOM   1651  C   LYS A 107      -6.077   9.049  -2.954  1.00  0.00           C  
ATOM   1652  O   LYS A 107      -6.531   9.175  -1.823  1.00  0.00           O  
ATOM   1653  CB  LYS A 107      -8.318   9.796  -3.986  1.00  0.00           C  
ATOM   1654  CG  LYS A 107      -9.326   8.921  -3.235  1.00  0.00           C  
ATOM   1655  CD  LYS A 107     -10.389   8.332  -4.173  1.00  0.00           C  
ATOM   1656  CE  LYS A 107     -11.710   9.069  -3.956  1.00  0.00           C  
ATOM   1657  NZ  LYS A 107     -12.749   8.513  -4.830  1.00  0.00           N  
ATOM   1658  H   LYS A 107      -8.004   7.430  -4.797  1.00  0.00           H  
ATOM   1659  HA  LYS A 107      -6.406   9.784  -4.927  1.00  0.00           H  
ATOM   1660  HB2 LYS A 107      -8.165  10.706  -3.408  1.00  0.00           H  
ATOM   1661  HB3 LYS A 107      -8.746  10.049  -4.957  1.00  0.00           H  
ATOM   1662  HG2 LYS A 107      -8.792   8.102  -2.753  1.00  0.00           H  
ATOM   1663  HG3 LYS A 107      -9.823   9.527  -2.478  1.00  0.00           H  
ATOM   1664  HD2 LYS A 107     -10.070   8.453  -5.208  1.00  0.00           H  
ATOM   1665  HD3 LYS A 107     -10.521   7.272  -3.954  1.00  0.00           H  
ATOM   1666  HE2 LYS A 107     -12.017   8.962  -2.915  1.00  0.00           H  
ATOM   1667  HE3 LYS A 107     -11.576  10.127  -4.182  1.00  0.00           H  
ATOM   1668  HZ1 LYS A 107     -13.622   8.948  -4.622  1.00  0.00           H  
ATOM   1669  HZ2 LYS A 107     -12.511   8.695  -5.787  1.00  0.00           H  
ATOM   1670  HZ3 LYS A 107     -12.832   7.526  -4.680  1.00  0.00           H  
ATOM   1671  N   PHE A 108      -4.790   8.842  -3.214  1.00  0.00           N  
ATOM   1672  CA  PHE A 108      -3.751   8.748  -2.180  1.00  0.00           C  
ATOM   1673  C   PHE A 108      -3.261  10.118  -1.711  1.00  0.00           C  
ATOM   1674  O   PHE A 108      -2.540  10.258  -0.718  1.00  0.00           O  
ATOM   1675  CB  PHE A 108      -2.576   7.842  -2.601  1.00  0.00           C  
ATOM   1676  CG  PHE A 108      -1.626   8.481  -3.624  1.00  0.00           C  
ATOM   1677  CD1 PHE A 108      -0.738   9.502  -3.198  1.00  0.00           C  
ATOM   1678  CD2 PHE A 108      -1.774   8.190  -4.991  1.00  0.00           C  
ATOM   1679  CE1 PHE A 108      -0.072  10.280  -4.157  1.00  0.00           C  
ATOM   1680  CE2 PHE A 108      -1.035   8.922  -5.953  1.00  0.00           C  
ATOM   1681  CZ  PHE A 108      -0.199   9.970  -5.528  1.00  0.00           C  
ATOM   1682  H   PHE A 108      -4.513   8.566  -4.139  1.00  0.00           H  
ATOM   1683  HA  PHE A 108      -4.223   8.271  -1.320  1.00  0.00           H  
ATOM   1684  HB2 PHE A 108      -2.002   7.585  -1.711  1.00  0.00           H  
ATOM   1685  HB3 PHE A 108      -2.983   6.927  -3.033  1.00  0.00           H  
ATOM   1686  HD1 PHE A 108      -0.576   9.678  -2.145  1.00  0.00           H  
ATOM   1687  HD2 PHE A 108      -2.451   7.409  -5.309  1.00  0.00           H  
ATOM   1688  HE1 PHE A 108       0.537  11.116  -3.846  1.00  0.00           H  
ATOM   1689  HE2 PHE A 108      -1.113   8.677  -7.002  1.00  0.00           H  
ATOM   1690  HZ  PHE A 108       0.352  10.544  -6.260  1.00  0.00           H  
ATOM   1691  N   ASP A 109      -3.384  11.066  -2.619  1.00  0.00           N  
ATOM   1692  CA  ASP A 109      -3.034  12.473  -2.376  1.00  0.00           C  
ATOM   1693  C   ASP A 109      -4.201  13.283  -1.786  1.00  0.00           C  
ATOM   1694  O   ASP A 109      -4.013  14.416  -1.376  1.00  0.00           O  
ATOM   1695  CB  ASP A 109      -2.486  13.140  -3.645  1.00  0.00           C  
ATOM   1696  CG  ASP A 109      -3.477  13.094  -4.814  1.00  0.00           C  
ATOM   1697  OD1 ASP A 109      -4.512  13.779  -4.700  1.00  0.00           O  
ATOM   1698  OD2 ASP A 109      -3.263  12.231  -5.686  1.00  0.00           O  
ATOM   1699  H   ASP A 109      -3.742  10.838  -3.524  1.00  0.00           H  
ATOM   1700  HA  ASP A 109      -2.235  12.473  -1.636  1.00  0.00           H  
ATOM   1701  HB2 ASP A 109      -2.257  14.182  -3.421  1.00  0.00           H  
ATOM   1702  HB3 ASP A 109      -1.571  12.626  -3.942  1.00  0.00           H  
ATOM   1703  N   SER A 110      -5.359  12.625  -1.661  1.00  0.00           N  
ATOM   1704  CA  SER A 110      -6.584  13.274  -1.161  1.00  0.00           C  
ATOM   1705  C   SER A 110      -6.734  12.967   0.329  1.00  0.00           C  
ATOM   1706  O   SER A 110      -6.931  11.820   0.708  1.00  0.00           O  
ATOM   1707  CB  SER A 110      -7.797  12.753  -1.914  1.00  0.00           C  
ATOM   1708  OG  SER A 110      -8.816  13.744  -1.888  1.00  0.00           O  
ATOM   1709  H   SER A 110      -5.460  11.658  -1.862  1.00  0.00           H  
ATOM   1710  HA  SER A 110      -6.505  14.352  -1.306  1.00  0.00           H  
ATOM   1711  HB2 SER A 110      -7.521  12.537  -2.946  1.00  0.00           H  
ATOM   1712  HB3 SER A 110      -8.160  11.842  -1.436  1.00  0.00           H  
ATOM   1713  HG  SER A 110      -9.655  13.356  -2.258  1.00  0.00           H  
ATOM   1714  N   LYS A 111      -6.287  13.944   1.120  1.00  0.00           N  
ATOM   1715  CA  LYS A 111      -6.341  13.857   2.592  1.00  0.00           C  
ATOM   1716  C   LYS A 111      -7.770  13.707   3.097  1.00  0.00           C  
ATOM   1717  O   LYS A 111      -8.140  12.675   3.670  1.00  0.00           O  
ATOM   1718  CB  LYS A 111      -5.669  15.087   3.239  1.00  0.00           C  
ATOM   1719  CG  LYS A 111      -5.180  14.741   4.648  1.00  0.00           C  
ATOM   1720  CD  LYS A 111      -5.110  15.966   5.558  1.00  0.00           C  
ATOM   1721  CE  LYS A 111      -4.464  15.587   6.889  1.00  0.00           C  
ATOM   1722  NZ  LYS A 111      -4.986  16.460   7.950  1.00  0.00           N  
ATOM   1723  H   LYS A 111      -5.808  14.729   0.746  1.00  0.00           H  
ATOM   1724  HA  LYS A 111      -5.783  12.969   2.890  1.00  0.00           H  
ATOM   1725  HB2 LYS A 111      -4.820  15.396   2.628  1.00  0.00           H  
ATOM   1726  HB3 LYS A 111      -6.390  15.903   3.297  1.00  0.00           H  
ATOM   1727  HG2 LYS A 111      -5.865  14.016   5.088  1.00  0.00           H  
ATOM   1728  HG3 LYS A 111      -4.185  14.301   4.575  1.00  0.00           H  
ATOM   1729  HD2 LYS A 111      -4.515  16.741   5.074  1.00  0.00           H  
ATOM   1730  HD3 LYS A 111      -6.118  16.340   5.738  1.00  0.00           H  
ATOM   1731  HE2 LYS A 111      -4.696  14.548   7.123  1.00  0.00           H  
ATOM   1732  HE3 LYS A 111      -3.384  15.706   6.816  1.00  0.00           H  
ATOM   1733  HZ1 LYS A 111      -4.489  16.267   8.792  1.00  0.00           H  
ATOM   1734  HZ2 LYS A 111      -4.858  17.413   7.700  1.00  0.00           H  
ATOM   1735  HZ3 LYS A 111      -5.948  16.254   8.083  1.00  0.00           H  
ATOM   1736  N   LYS A 112      -8.542  14.750   2.845  1.00  0.00           N  
ATOM   1737  CA  LYS A 112      -9.963  14.766   3.190  1.00  0.00           C  
ATOM   1738  C   LYS A 112     -10.797  15.296   2.009  1.00  0.00           C  
ATOM   1739  O   LYS A 112     -10.516  16.385   1.502  1.00  0.00           O  
ATOM   1740  CB  LYS A 112     -10.209  15.534   4.497  1.00  0.00           C  
ATOM   1741  CG  LYS A 112     -11.426  14.956   5.227  1.00  0.00           C  
ATOM   1742  CD  LYS A 112     -11.127  13.614   5.911  1.00  0.00           C  
ATOM   1743  CE  LYS A 112     -12.406  12.789   6.033  1.00  0.00           C  
ATOM   1744  NZ  LYS A 112     -12.317  11.867   7.171  1.00  0.00           N  
ATOM   1745  H   LYS A 112      -8.204  15.540   2.332  1.00  0.00           H  
ATOM   1746  HA  LYS A 112     -10.267  13.733   3.363  1.00  0.00           H  
ATOM   1747  HB2 LYS A 112      -9.330  15.447   5.136  1.00  0.00           H  
ATOM   1748  HB3 LYS A 112     -10.391  16.584   4.268  1.00  0.00           H  
ATOM   1749  HG2 LYS A 112     -11.750  15.669   5.985  1.00  0.00           H  
ATOM   1750  HG3 LYS A 112     -12.228  14.806   4.503  1.00  0.00           H  
ATOM   1751  HD2 LYS A 112     -10.397  13.062   5.319  1.00  0.00           H  
ATOM   1752  HD3 LYS A 112     -10.722  13.799   6.905  1.00  0.00           H  
ATOM   1753  HE2 LYS A 112     -13.254  13.459   6.177  1.00  0.00           H  
ATOM   1754  HE3 LYS A 112     -12.554  12.217   5.116  1.00  0.00           H  
ATOM   1755  HZ1 LYS A 112     -13.107  11.256   7.160  1.00  0.00           H  
ATOM   1756  HZ2 LYS A 112     -11.476  11.316   7.122  1.00  0.00           H  
ATOM   1757  HZ3 LYS A 112     -12.333  12.399   8.019  1.00  0.00           H  
ATOM   1758  N   PRO A 113     -11.721  14.457   1.510  1.00  0.00           N  
ATOM   1759  CA  PRO A 113     -11.947  13.081   1.991  1.00  0.00           C  
ATOM   1760  C   PRO A 113     -10.897  12.095   1.457  1.00  0.00           C  
ATOM   1761  O   PRO A 113      -9.980  12.485   0.736  1.00  0.00           O  
ATOM   1762  CB  PRO A 113     -13.369  12.739   1.535  1.00  0.00           C  
ATOM   1763  CG  PRO A 113     -13.543  13.556   0.258  1.00  0.00           C  
ATOM   1764  CD  PRO A 113     -12.715  14.826   0.481  1.00  0.00           C  
ATOM   1765  HA  PRO A 113     -11.906  13.062   3.080  1.00  0.00           H  
ATOM   1766  HB2 PRO A 113     -13.498  11.670   1.361  1.00  0.00           H  
ATOM   1767  HB3 PRO A 113     -14.078  13.096   2.282  1.00  0.00           H  
ATOM   1768  HG2 PRO A 113     -13.112  12.998  -0.573  1.00  0.00           H  
ATOM   1769  HG3 PRO A 113     -14.591  13.786   0.064  1.00  0.00           H  
ATOM   1770  HD2 PRO A 113     -12.235  15.144  -0.444  1.00  0.00           H  
ATOM   1771  HD3 PRO A 113     -13.353  15.620   0.870  1.00  0.00           H  
ATOM   1772  N   LYS A 114     -11.024  10.852   1.888  1.00  0.00           N  
ATOM   1773  CA  LYS A 114     -10.076   9.792   1.545  1.00  0.00           C  
ATOM   1774  C   LYS A 114     -10.806   8.450   1.637  1.00  0.00           C  
ATOM   1775  O   LYS A 114     -11.242   8.020   2.707  1.00  0.00           O  
ATOM   1776  CB  LYS A 114      -8.909   9.851   2.539  1.00  0.00           C  
ATOM   1777  CG  LYS A 114      -7.891   8.751   2.286  1.00  0.00           C  
ATOM   1778  CD  LYS A 114      -7.387   8.233   3.629  1.00  0.00           C  
ATOM   1779  CE  LYS A 114      -6.807   6.836   3.471  1.00  0.00           C  
ATOM   1780  NZ  LYS A 114      -7.022   6.134   4.737  1.00  0.00           N  
ATOM   1781  H   LYS A 114     -11.766  10.576   2.499  1.00  0.00           H  
ATOM   1782  HA  LYS A 114      -9.702   9.938   0.532  1.00  0.00           H  
ATOM   1783  HB2 LYS A 114      -8.415  10.818   2.445  1.00  0.00           H  
ATOM   1784  HB3 LYS A 114      -9.301   9.741   3.550  1.00  0.00           H  
ATOM   1785  HG2 LYS A 114      -8.360   7.938   1.731  1.00  0.00           H  
ATOM   1786  HG3 LYS A 114      -7.055   9.150   1.710  1.00  0.00           H  
ATOM   1787  HD2 LYS A 114      -6.614   8.903   4.006  1.00  0.00           H  
ATOM   1788  HD3 LYS A 114      -8.216   8.200   4.335  1.00  0.00           H  
ATOM   1789  HE2 LYS A 114      -7.311   6.311   2.659  1.00  0.00           H  
ATOM   1790  HE3 LYS A 114      -5.741   6.896   3.251  1.00  0.00           H  
ATOM   1791  HZ1 LYS A 114      -6.704   5.191   4.646  1.00  0.00           H  
ATOM   1792  HZ2 LYS A 114      -6.511   6.597   5.460  1.00  0.00           H  
ATOM   1793  HZ3 LYS A 114      -8.012   6.141   4.933  1.00  0.00           H  
ATOM   1794  N   GLU A 115     -11.096   7.912   0.460  1.00  0.00           N  
ATOM   1795  CA  GLU A 115     -11.723   6.586   0.333  1.00  0.00           C  
ATOM   1796  C   GLU A 115     -10.793   5.519   0.933  1.00  0.00           C  
ATOM   1797  O   GLU A 115      -9.568   5.669   0.912  1.00  0.00           O  
ATOM   1798  CB  GLU A 115     -12.029   6.282  -1.135  1.00  0.00           C  
ATOM   1799  CG  GLU A 115     -12.751   4.942  -1.326  1.00  0.00           C  
ATOM   1800  CD  GLU A 115     -12.980   4.558  -2.781  1.00  0.00           C  
ATOM   1801  OE1 GLU A 115     -12.004   4.545  -3.555  1.00  0.00           O  
ATOM   1802  OE2 GLU A 115     -14.167   4.328  -3.099  1.00  0.00           O  
ATOM   1803  H   GLU A 115     -10.763   8.325  -0.391  1.00  0.00           H  
ATOM   1804  HA  GLU A 115     -12.661   6.588   0.889  1.00  0.00           H  
ATOM   1805  HB2 GLU A 115     -12.660   7.078  -1.531  1.00  0.00           H  
ATOM   1806  HB3 GLU A 115     -11.090   6.254  -1.688  1.00  0.00           H  
ATOM   1807  HG2 GLU A 115     -12.154   4.161  -0.857  1.00  0.00           H  
ATOM   1808  HG3 GLU A 115     -13.720   5.000  -0.831  1.00  0.00           H  
ATOM   1809  N   ASN A 116     -11.386   4.455   1.449  1.00  0.00           N  
ATOM   1810  CA  ASN A 116     -10.648   3.290   1.960  1.00  0.00           C  
ATOM   1811  C   ASN A 116      -9.633   2.781   0.919  1.00  0.00           C  
ATOM   1812  O   ASN A 116      -9.938   2.804  -0.289  1.00  0.00           O  
ATOM   1813  CB  ASN A 116     -11.643   2.181   2.311  1.00  0.00           C  
ATOM   1814  CG  ASN A 116     -11.133   1.389   3.523  1.00  0.00           C  
ATOM   1815  OD1 ASN A 116     -10.736   1.945   4.542  1.00  0.00           O  
ATOM   1816  ND2 ASN A 116     -11.117   0.088   3.426  1.00  0.00           N  
ATOM   1817  H   ASN A 116     -12.383   4.391   1.503  1.00  0.00           H  
ATOM   1818  HA  ASN A 116     -10.110   3.583   2.860  1.00  0.00           H  
ATOM   1819  HB2 ASN A 116     -12.610   2.623   2.546  1.00  0.00           H  
ATOM   1820  HB3 ASN A 116     -11.753   1.509   1.458  1.00  0.00           H  
ATOM   1821 HD21 ASN A 116     -11.443  -0.351   2.577  1.00  0.00           H  
ATOM   1822 HD22 ASN A 116     -10.781  -0.473   4.195  1.00  0.00           H  
ATOM   1823  N   PRO A 117      -8.414   2.420   1.352  1.00  0.00           N  
ATOM   1824  CA  PRO A 117      -7.380   1.913   0.442  1.00  0.00           C  
ATOM   1825  C   PRO A 117      -7.711   0.498  -0.087  1.00  0.00           C  
ATOM   1826  O   PRO A 117      -8.840   0.023   0.041  1.00  0.00           O  
ATOM   1827  CB  PRO A 117      -6.093   1.959   1.283  1.00  0.00           C  
ATOM   1828  CG  PRO A 117      -6.576   1.787   2.718  1.00  0.00           C  
ATOM   1829  CD  PRO A 117      -7.904   2.543   2.736  1.00  0.00           C  
ATOM   1830  HA  PRO A 117      -7.278   2.581  -0.413  1.00  0.00           H  
ATOM   1831  HB2 PRO A 117      -5.389   1.181   0.992  1.00  0.00           H  
ATOM   1832  HB3 PRO A 117      -5.642   2.946   1.182  1.00  0.00           H  
ATOM   1833  HG2 PRO A 117      -6.766   0.729   2.903  1.00  0.00           H  
ATOM   1834  HG3 PRO A 117      -5.867   2.185   3.443  1.00  0.00           H  
ATOM   1835  HD2 PRO A 117      -8.592   2.107   3.461  1.00  0.00           H  
ATOM   1836  HD3 PRO A 117      -7.730   3.594   2.962  1.00  0.00           H  
ATOM   1837  N   GLY A 118      -6.704  -0.140  -0.659  1.00  0.00           N  
ATOM   1838  CA  GLY A 118      -6.804  -1.483  -1.259  1.00  0.00           C  
ATOM   1839  C   GLY A 118      -6.181  -2.560  -0.350  1.00  0.00           C  
ATOM   1840  O   GLY A 118      -5.389  -2.219   0.534  1.00  0.00           O  
ATOM   1841  H   GLY A 118      -5.780   0.233  -0.643  1.00  0.00           H  
ATOM   1842  HA2 GLY A 118      -7.855  -1.721  -1.421  1.00  0.00           H  
ATOM   1843  HA3 GLY A 118      -6.283  -1.484  -2.217  1.00  0.00           H  
ATOM   1844  N   PRO A 119      -6.573  -3.838  -0.520  1.00  0.00           N  
ATOM   1845  CA  PRO A 119      -5.969  -4.944   0.243  1.00  0.00           C  
ATOM   1846  C   PRO A 119      -4.542  -5.235  -0.223  1.00  0.00           C  
ATOM   1847  O   PRO A 119      -3.671  -5.470   0.613  1.00  0.00           O  
ATOM   1848  CB  PRO A 119      -6.890  -6.150   0.037  1.00  0.00           C  
ATOM   1849  CG  PRO A 119      -7.688  -5.839  -1.230  1.00  0.00           C  
ATOM   1850  CD  PRO A 119      -7.648  -4.313  -1.410  1.00  0.00           C  
ATOM   1851  HA  PRO A 119      -5.943  -4.687   1.302  1.00  0.00           H  
ATOM   1852  HB2 PRO A 119      -6.325  -7.077  -0.060  1.00  0.00           H  
ATOM   1853  HB3 PRO A 119      -7.584  -6.207   0.876  1.00  0.00           H  
ATOM   1854  HG2 PRO A 119      -7.178  -6.298  -2.077  1.00  0.00           H  
ATOM   1855  HG3 PRO A 119      -8.713  -6.202  -1.154  1.00  0.00           H  
ATOM   1856  HD2 PRO A 119      -7.450  -4.053  -2.450  1.00  0.00           H  
ATOM   1857  HD3 PRO A 119      -8.594  -3.880  -1.085  1.00  0.00           H  
ATOM   1858  N   ALA A 120      -4.331  -5.215  -1.535  1.00  0.00           N  
ATOM   1859  CA  ALA A 120      -2.999  -5.383  -2.108  1.00  0.00           C  
ATOM   1860  C   ALA A 120      -2.264  -4.050  -2.273  1.00  0.00           C  
ATOM   1861  O   ALA A 120      -2.833  -2.992  -2.489  1.00  0.00           O  
ATOM   1862  CB  ALA A 120      -3.014  -6.163  -3.414  1.00  0.00           C  
ATOM   1863  H   ALA A 120      -5.056  -5.019  -2.196  1.00  0.00           H  
ATOM   1864  HA  ALA A 120      -2.431  -5.975  -1.391  1.00  0.00           H  
ATOM   1865  HB1 ALA A 120      -2.000  -6.320  -3.780  1.00  0.00           H  
ATOM   1866  HB2 ALA A 120      -3.487  -7.131  -3.251  1.00  0.00           H  
ATOM   1867  HB3 ALA A 120      -3.580  -5.605  -4.160  1.00  0.00           H  
ATOM   1868  N   ARG A 121      -1.004  -4.186  -1.922  1.00  0.00           N  
ATOM   1869  CA  ARG A 121      -0.049  -3.068  -1.863  1.00  0.00           C  
ATOM   1870  C   ARG A 121       1.241  -3.426  -2.601  1.00  0.00           C  
ATOM   1871  O   ARG A 121       1.756  -4.525  -2.468  1.00  0.00           O  
ATOM   1872  CB  ARG A 121       0.210  -2.673  -0.409  1.00  0.00           C  
ATOM   1873  CG  ARG A 121      -1.053  -2.073   0.209  1.00  0.00           C  
ATOM   1874  CD  ARG A 121      -0.776  -1.130   1.385  1.00  0.00           C  
ATOM   1875  NE  ARG A 121      -0.557  -1.881   2.638  1.00  0.00           N  
ATOM   1876  CZ  ARG A 121      -1.494  -2.227   3.529  1.00  0.00           C  
ATOM   1877  NH1 ARG A 121      -2.788  -2.058   3.277  1.00  0.00           N  
ATOM   1878  NH2 ARG A 121      -1.143  -2.850   4.637  1.00  0.00           N  
ATOM   1879  H   ARG A 121      -0.656  -5.061  -1.570  1.00  0.00           H  
ATOM   1880  HA  ARG A 121      -0.498  -2.213  -2.369  1.00  0.00           H  
ATOM   1881  HB2 ARG A 121       0.504  -3.557   0.157  1.00  0.00           H  
ATOM   1882  HB3 ARG A 121       1.013  -1.936  -0.374  1.00  0.00           H  
ATOM   1883  HG2 ARG A 121      -1.581  -1.514  -0.563  1.00  0.00           H  
ATOM   1884  HG3 ARG A 121      -1.683  -2.888   0.562  1.00  0.00           H  
ATOM   1885  HD2 ARG A 121       0.113  -0.539   1.165  1.00  0.00           H  
ATOM   1886  HD3 ARG A 121      -1.628  -0.463   1.514  1.00  0.00           H  
ATOM   1887  HE  ARG A 121       0.377  -2.196   2.798  1.00  0.00           H  
ATOM   1888 HH11 ARG A 121      -3.080  -1.632   2.409  1.00  0.00           H  
ATOM   1889 HH12 ARG A 121      -3.484  -2.353   3.948  1.00  0.00           H  
ATOM   1890 HH21 ARG A 121      -0.168  -3.037   4.823  1.00  0.00           H  
ATOM   1891 HH22 ARG A 121      -1.846  -3.141   5.300  1.00  0.00           H  
ATOM   1892  N   VAL A 122       1.655  -2.483  -3.454  1.00  0.00           N  
ATOM   1893  CA  VAL A 122       2.919  -2.587  -4.204  1.00  0.00           C  
ATOM   1894  C   VAL A 122       4.087  -2.140  -3.306  1.00  0.00           C  
ATOM   1895  O   VAL A 122       4.044  -1.080  -2.684  1.00  0.00           O  
ATOM   1896  CB  VAL A 122       2.885  -1.836  -5.543  1.00  0.00           C  
ATOM   1897  CG1 VAL A 122       2.627  -0.327  -5.427  1.00  0.00           C  
ATOM   1898  CG2 VAL A 122       4.153  -2.083  -6.355  1.00  0.00           C  
ATOM   1899  H   VAL A 122       1.188  -1.605  -3.512  1.00  0.00           H  
ATOM   1900  HA  VAL A 122       3.068  -3.642  -4.437  1.00  0.00           H  
ATOM   1901  HB  VAL A 122       2.051  -2.253  -6.108  1.00  0.00           H  
ATOM   1902 HG11 VAL A 122       2.569   0.139  -6.411  1.00  0.00           H  
ATOM   1903 HG12 VAL A 122       1.685  -0.163  -4.904  1.00  0.00           H  
ATOM   1904 HG13 VAL A 122       3.439   0.134  -4.865  1.00  0.00           H  
ATOM   1905 HG21 VAL A 122       4.086  -1.596  -7.328  1.00  0.00           H  
ATOM   1906 HG22 VAL A 122       5.010  -1.684  -5.814  1.00  0.00           H  
ATOM   1907 HG23 VAL A 122       4.282  -3.155  -6.502  1.00  0.00           H  
ATOM   1908  N   ILE A 123       5.033  -3.056  -3.183  1.00  0.00           N  
ATOM   1909  CA  ILE A 123       6.230  -2.860  -2.353  1.00  0.00           C  
ATOM   1910  C   ILE A 123       7.422  -2.618  -3.281  1.00  0.00           C  
ATOM   1911  O   ILE A 123       7.557  -3.236  -4.334  1.00  0.00           O  
ATOM   1912  CB  ILE A 123       6.423  -4.037  -1.372  1.00  0.00           C  
ATOM   1913  CG1 ILE A 123       5.442  -3.961  -0.204  1.00  0.00           C  
ATOM   1914  CG2 ILE A 123       7.789  -4.014  -0.694  1.00  0.00           C  
ATOM   1915  CD1 ILE A 123       3.973  -3.855  -0.552  1.00  0.00           C  
ATOM   1916  H   ILE A 123       4.942  -3.958  -3.608  1.00  0.00           H  
ATOM   1917  HA  ILE A 123       6.086  -1.961  -1.755  1.00  0.00           H  
ATOM   1918  HB  ILE A 123       6.289  -4.971  -1.920  1.00  0.00           H  
ATOM   1919 HG12 ILE A 123       5.575  -4.859   0.397  1.00  0.00           H  
ATOM   1920 HG13 ILE A 123       5.704  -3.085   0.389  1.00  0.00           H  
ATOM   1921 HG21 ILE A 123       7.893  -4.858  -0.012  1.00  0.00           H  
ATOM   1922 HG22 ILE A 123       8.568  -4.071  -1.454  1.00  0.00           H  
ATOM   1923 HG23 ILE A 123       7.895  -3.086  -0.133  1.00  0.00           H  
ATOM   1924 HD11 ILE A 123       3.356  -3.808   0.345  1.00  0.00           H  
ATOM   1925 HD12 ILE A 123       3.809  -2.954  -1.142  1.00  0.00           H  
ATOM   1926 HD13 ILE A 123       3.680  -4.729  -1.136  1.00  0.00           H  
ATOM   1927  N   TYR A 124       8.247  -1.686  -2.822  1.00  0.00           N  
ATOM   1928  CA  TYR A 124       9.373  -1.147  -3.590  1.00  0.00           C  
ATOM   1929  C   TYR A 124      10.242  -0.253  -2.724  1.00  0.00           C  
ATOM   1930  O   TYR A 124       9.767   0.364  -1.775  1.00  0.00           O  
ATOM   1931  CB  TYR A 124       8.873  -0.371  -4.825  1.00  0.00           C  
ATOM   1932  CG  TYR A 124       7.840   0.719  -4.511  1.00  0.00           C  
ATOM   1933  CD1 TYR A 124       6.519   0.377  -4.185  1.00  0.00           C  
ATOM   1934  CD2 TYR A 124       8.265   2.064  -4.517  1.00  0.00           C  
ATOM   1935  CE1 TYR A 124       5.606   1.384  -3.812  1.00  0.00           C  
ATOM   1936  CE2 TYR A 124       7.350   3.085  -4.171  1.00  0.00           C  
ATOM   1937  CZ  TYR A 124       6.031   2.719  -3.818  1.00  0.00           C  
ATOM   1938  OH  TYR A 124       5.182   3.695  -3.425  1.00  0.00           O  
ATOM   1939  H   TYR A 124       8.100  -1.248  -1.926  1.00  0.00           H  
ATOM   1940  HA  TYR A 124       9.979  -1.987  -3.934  1.00  0.00           H  
ATOM   1941  HB2 TYR A 124       9.731   0.096  -5.309  1.00  0.00           H  
ATOM   1942  HB3 TYR A 124       8.424  -1.081  -5.521  1.00  0.00           H  
ATOM   1943  HD1 TYR A 124       6.202  -0.655  -4.220  1.00  0.00           H  
ATOM   1944  HD2 TYR A 124       9.282   2.313  -4.783  1.00  0.00           H  
ATOM   1945  HE1 TYR A 124       4.595   1.130  -3.525  1.00  0.00           H  
ATOM   1946  HE2 TYR A 124       7.652   4.121  -4.178  1.00  0.00           H  
ATOM   1947  HH  TYR A 124       4.872   3.513  -2.492  1.00  0.00           H  
ATOM   1948  N   THR A 125      11.546  -0.442  -2.892  1.00  0.00           N  
ATOM   1949  CA  THR A 125      12.561   0.347  -2.165  1.00  0.00           C  
ATOM   1950  C   THR A 125      12.439   1.839  -2.509  1.00  0.00           C  
ATOM   1951  O   THR A 125      11.482   2.255  -3.159  1.00  0.00           O  
ATOM   1952  CB  THR A 125      13.954  -0.208  -2.494  1.00  0.00           C  
ATOM   1953  OG1 THR A 125      14.200  -0.062  -3.893  1.00  0.00           O  
ATOM   1954  CG2 THR A 125      14.099  -1.678  -2.088  1.00  0.00           C  
ATOM   1955  H   THR A 125      11.899  -1.133  -3.517  1.00  0.00           H  
ATOM   1956  HA  THR A 125      12.388   0.231  -1.096  1.00  0.00           H  
ATOM   1957  HB  THR A 125      14.695   0.372  -1.945  1.00  0.00           H  
ATOM   1958  HG1 THR A 125      15.036  -0.577  -4.118  1.00  0.00           H  
ATOM   1959 HG21 THR A 125      15.100  -2.037  -2.326  1.00  0.00           H  
ATOM   1960 HG22 THR A 125      13.928  -1.775  -1.016  1.00  0.00           H  
ATOM   1961 HG23 THR A 125      13.364  -2.276  -2.629  1.00  0.00           H  
ATOM   1962  N   TYR A 126      13.417   2.647  -2.121  1.00  0.00           N  
ATOM   1963  CA  TYR A 126      13.398   4.114  -2.335  1.00  0.00           C  
ATOM   1964  C   TYR A 126      14.803   4.718  -2.154  1.00  0.00           C  
ATOM   1965  O   TYR A 126      15.539   4.242  -1.301  1.00  0.00           O  
ATOM   1966  CB  TYR A 126      12.339   4.727  -1.397  1.00  0.00           C  
ATOM   1967  CG  TYR A 126      12.631   6.165  -0.973  1.00  0.00           C  
ATOM   1968  CD1 TYR A 126      12.190   7.285  -1.708  1.00  0.00           C  
ATOM   1969  CD2 TYR A 126      13.450   6.341   0.149  1.00  0.00           C  
ATOM   1970  CE1 TYR A 126      12.556   8.582  -1.330  1.00  0.00           C  
ATOM   1971  CE2 TYR A 126      13.809   7.643   0.559  1.00  0.00           C  
ATOM   1972  CZ  TYR A 126      13.348   8.742  -0.178  1.00  0.00           C  
ATOM   1973  OH  TYR A 126      13.521   9.973   0.379  1.00  0.00           O  
ATOM   1974  H   TYR A 126      14.209   2.314  -1.607  1.00  0.00           H  
ATOM   1975  HA  TYR A 126      13.087   4.304  -3.363  1.00  0.00           H  
ATOM   1976  HB2 TYR A 126      11.375   4.707  -1.907  1.00  0.00           H  
ATOM   1977  HB3 TYR A 126      12.274   4.110  -0.501  1.00  0.00           H  
ATOM   1978  HD1 TYR A 126      11.560   7.140  -2.574  1.00  0.00           H  
ATOM   1979  HD2 TYR A 126      13.806   5.482   0.699  1.00  0.00           H  
ATOM   1980  HE1 TYR A 126      12.239   9.437  -1.909  1.00  0.00           H  
ATOM   1981  HE2 TYR A 126      14.430   7.789   1.428  1.00  0.00           H  
ATOM   1982  HH  TYR A 126      14.167   9.872   1.131  1.00  0.00           H  
ATOM   1983  N   PRO A 127      15.155   5.726  -2.982  1.00  0.00           N  
ATOM   1984  CA  PRO A 127      14.375   6.216  -4.144  1.00  0.00           C  
ATOM   1985  C   PRO A 127      14.453   5.319  -5.384  1.00  0.00           C  
ATOM   1986  O   PRO A 127      13.651   5.467  -6.298  1.00  0.00           O  
ATOM   1987  CB  PRO A 127      14.887   7.626  -4.421  1.00  0.00           C  
ATOM   1988  CG  PRO A 127      16.324   7.604  -3.897  1.00  0.00           C  
ATOM   1989  CD  PRO A 127      16.309   6.612  -2.730  1.00  0.00           C  
ATOM   1990  HA  PRO A 127      13.326   6.276  -3.854  1.00  0.00           H  
ATOM   1991  HB2 PRO A 127      14.840   7.876  -5.481  1.00  0.00           H  
ATOM   1992  HB3 PRO A 127      14.307   8.335  -3.831  1.00  0.00           H  
ATOM   1993  HG2 PRO A 127      16.973   7.213  -4.680  1.00  0.00           H  
ATOM   1994  HG3 PRO A 127      16.653   8.594  -3.581  1.00  0.00           H  
ATOM   1995  HD2 PRO A 127      17.241   6.050  -2.688  1.00  0.00           H  
ATOM   1996  HD3 PRO A 127      16.147   7.147  -1.795  1.00  0.00           H  
ATOM   1997  N   ASN A 128      15.239   4.249  -5.228  1.00  0.00           N  
ATOM   1998  CA  ASN A 128      15.427   3.167  -6.200  1.00  0.00           C  
ATOM   1999  C   ASN A 128      14.082   2.726  -6.788  1.00  0.00           C  
ATOM   2000  O   ASN A 128      13.957   2.586  -8.004  1.00  0.00           O  
ATOM   2001  CB  ASN A 128      16.042   1.949  -5.504  1.00  0.00           C  
ATOM   2002  CG  ASN A 128      17.264   2.274  -4.648  1.00  0.00           C  
ATOM   2003  OD1 ASN A 128      17.147   2.805  -3.549  1.00  0.00           O  
ATOM   2004  ND2 ASN A 128      18.437   1.987  -5.153  1.00  0.00           N  
ATOM   2005  H   ASN A 128      15.790   4.143  -4.398  1.00  0.00           H  
ATOM   2006  HA  ASN A 128      16.085   3.511  -6.999  1.00  0.00           H  
ATOM   2007  HB2 ASN A 128      15.283   1.500  -4.864  1.00  0.00           H  
ATOM   2008  HB3 ASN A 128      16.339   1.230  -6.268  1.00  0.00           H  
ATOM   2009 HD21 ASN A 128      18.498   1.558  -6.066  1.00  0.00           H  
ATOM   2010 HD22 ASN A 128      19.276   2.194  -4.632  1.00  0.00           H  
ATOM   2011  N   LYS A 129      13.097   2.519  -5.893  1.00  0.00           N  
ATOM   2012  CA  LYS A 129      11.749   2.056  -6.261  1.00  0.00           C  
ATOM   2013  C   LYS A 129      11.788   0.721  -7.013  1.00  0.00           C  
ATOM   2014  O   LYS A 129      10.956   0.434  -7.866  1.00  0.00           O  
ATOM   2015  CB  LYS A 129      10.983   3.104  -7.091  1.00  0.00           C  
ATOM   2016  CG  LYS A 129      10.481   4.250  -6.235  1.00  0.00           C  
ATOM   2017  CD  LYS A 129       9.724   5.227  -7.127  1.00  0.00           C  
ATOM   2018  CE  LYS A 129       8.306   5.429  -6.603  1.00  0.00           C  
ATOM   2019  NZ  LYS A 129       7.882   6.821  -6.773  1.00  0.00           N  
ATOM   2020  H   LYS A 129      13.246   2.615  -4.919  1.00  0.00           H  
ATOM   2021  HA  LYS A 129      11.199   1.900  -5.333  1.00  0.00           H  
ATOM   2022  HB2 LYS A 129      11.649   3.502  -7.856  1.00  0.00           H  
ATOM   2023  HB3 LYS A 129      10.130   2.620  -7.568  1.00  0.00           H  
ATOM   2024  HG2 LYS A 129       9.814   3.867  -5.463  1.00  0.00           H  
ATOM   2025  HG3 LYS A 129      11.325   4.758  -5.769  1.00  0.00           H  
ATOM   2026  HD2 LYS A 129      10.245   6.185  -7.135  1.00  0.00           H  
ATOM   2027  HD3 LYS A 129       9.680   4.829  -8.141  1.00  0.00           H  
ATOM   2028  HE2 LYS A 129       7.625   4.777  -7.151  1.00  0.00           H  
ATOM   2029  HE3 LYS A 129       8.275   5.172  -5.544  1.00  0.00           H  
ATOM   2030  HZ1 LYS A 129       6.938   6.928  -6.425  1.00  0.00           H  
ATOM   2031  HZ2 LYS A 129       8.477   7.451  -6.267  1.00  0.00           H  
ATOM   2032  HZ3 LYS A 129       7.875   7.054  -7.743  1.00  0.00           H  
ATOM   2033  N   VAL A 130      12.797  -0.077  -6.635  1.00  0.00           N  
ATOM   2034  CA  VAL A 130      13.060  -1.407  -7.213  1.00  0.00           C  
ATOM   2035  C   VAL A 130      11.898  -2.302  -6.787  1.00  0.00           C  
ATOM   2036  O   VAL A 130      11.839  -2.737  -5.638  1.00  0.00           O  
ATOM   2037  CB  VAL A 130      14.413  -1.979  -6.750  1.00  0.00           C  
ATOM   2038  CG1 VAL A 130      14.649  -3.414  -7.239  1.00  0.00           C  
ATOM   2039  CG2 VAL A 130      15.582  -1.123  -7.253  1.00  0.00           C  
ATOM   2040  H   VAL A 130      13.419   0.207  -5.897  1.00  0.00           H  
ATOM   2041  HA  VAL A 130      13.075  -1.327  -8.300  1.00  0.00           H  
ATOM   2042  HB  VAL A 130      14.420  -1.979  -5.661  1.00  0.00           H  
ATOM   2043 HG11 VAL A 130      15.604  -3.791  -6.876  1.00  0.00           H  
ATOM   2044 HG12 VAL A 130      13.849  -4.057  -6.870  1.00  0.00           H  
ATOM   2045 HG13 VAL A 130      14.651  -3.428  -8.330  1.00  0.00           H  
ATOM   2046 HG21 VAL A 130      16.529  -1.525  -6.894  1.00  0.00           H  
ATOM   2047 HG22 VAL A 130      15.585  -1.123  -8.344  1.00  0.00           H  
ATOM   2048 HG23 VAL A 130      15.464  -0.103  -6.889  1.00  0.00           H  
ATOM   2049  N   PHE A 131      10.895  -2.280  -7.662  1.00  0.00           N  
ATOM   2050  CA  PHE A 131       9.651  -3.059  -7.567  1.00  0.00           C  
ATOM   2051  C   PHE A 131       9.964  -4.443  -7.001  1.00  0.00           C  
ATOM   2052  O   PHE A 131      10.667  -5.242  -7.611  1.00  0.00           O  
ATOM   2053  CB  PHE A 131       9.017  -3.117  -8.951  1.00  0.00           C  
ATOM   2054  CG  PHE A 131       7.852  -4.111  -9.026  1.00  0.00           C  
ATOM   2055  CD1 PHE A 131       6.597  -3.761  -8.494  1.00  0.00           C  
ATOM   2056  CD2 PHE A 131       8.126  -5.432  -9.451  1.00  0.00           C  
ATOM   2057  CE1 PHE A 131       5.598  -4.746  -8.369  1.00  0.00           C  
ATOM   2058  CE2 PHE A 131       7.138  -6.428  -9.317  1.00  0.00           C  
ATOM   2059  CZ  PHE A 131       5.884  -6.069  -8.775  1.00  0.00           C  
ATOM   2060  H   PHE A 131      10.880  -1.586  -8.393  1.00  0.00           H  
ATOM   2061  HA  PHE A 131       8.963  -2.555  -6.889  1.00  0.00           H  
ATOM   2062  HB2 PHE A 131       8.649  -2.125  -9.213  1.00  0.00           H  
ATOM   2063  HB3 PHE A 131       9.777  -3.411  -9.676  1.00  0.00           H  
ATOM   2064  HD1 PHE A 131       6.401  -2.745  -8.185  1.00  0.00           H  
ATOM   2065  HD2 PHE A 131       9.088  -5.676  -9.876  1.00  0.00           H  
ATOM   2066  HE1 PHE A 131       4.628  -4.494  -7.968  1.00  0.00           H  
ATOM   2067  HE2 PHE A 131       7.336  -7.445  -9.624  1.00  0.00           H  
ATOM   2068  HZ  PHE A 131       5.121  -6.828  -8.668  1.00  0.00           H  
ATOM   2069  N   CYS A 132       9.586  -4.585  -5.742  1.00  0.00           N  
ATOM   2070  CA  CYS A 132       9.845  -5.827  -4.989  1.00  0.00           C  
ATOM   2071  C   CYS A 132       8.761  -6.846  -5.348  1.00  0.00           C  
ATOM   2072  O   CYS A 132       9.060  -7.905  -5.900  1.00  0.00           O  
ATOM   2073  CB  CYS A 132       9.841  -5.511  -3.494  1.00  0.00           C  
ATOM   2074  SG  CYS A 132      11.070  -4.284  -2.925  1.00  0.00           S  
ATOM   2075  H   CYS A 132       9.061  -3.882  -5.253  1.00  0.00           H  
ATOM   2076  HA  CYS A 132      10.820  -6.226  -5.268  1.00  0.00           H  
ATOM   2077  HB2 CYS A 132       8.849  -5.142  -3.234  1.00  0.00           H  
ATOM   2078  HB3 CYS A 132      10.018  -6.442  -2.956  1.00  0.00           H  
ATOM   2079  N   GLY A 133       7.527  -6.418  -5.132  1.00  0.00           N  
ATOM   2080  CA  GLY A 133       6.336  -7.230  -5.421  1.00  0.00           C  
ATOM   2081  C   GLY A 133       5.032  -6.541  -5.010  1.00  0.00           C  
ATOM   2082  O   GLY A 133       4.950  -5.323  -4.919  1.00  0.00           O  
ATOM   2083  H   GLY A 133       7.332  -5.509  -4.772  1.00  0.00           H  
ATOM   2084  HA2 GLY A 133       6.302  -7.429  -6.493  1.00  0.00           H  
ATOM   2085  HA3 GLY A 133       6.418  -8.173  -4.882  1.00  0.00           H  
ATOM   2086  N   ILE A 134       4.055  -7.400  -4.766  1.00  0.00           N  
ATOM   2087  CA  ILE A 134       2.713  -7.015  -4.294  1.00  0.00           C  
ATOM   2088  C   ILE A 134       2.311  -7.968  -3.170  1.00  0.00           C  
ATOM   2089  O   ILE A 134       2.453  -9.182  -3.264  1.00  0.00           O  
ATOM   2090  CB  ILE A 134       1.688  -6.954  -5.445  1.00  0.00           C  
ATOM   2091  CG1 ILE A 134       1.933  -5.722  -6.313  1.00  0.00           C  
ATOM   2092  CG2 ILE A 134       0.232  -6.894  -4.999  1.00  0.00           C  
ATOM   2093  CD1 ILE A 134       2.504  -6.103  -7.673  1.00  0.00           C  
ATOM   2094  H   ILE A 134       4.211  -8.392  -4.790  1.00  0.00           H  
ATOM   2095  HA  ILE A 134       2.783  -6.013  -3.873  1.00  0.00           H  
ATOM   2096  HB  ILE A 134       1.821  -7.850  -6.052  1.00  0.00           H  
ATOM   2097 HG12 ILE A 134       0.989  -5.198  -6.461  1.00  0.00           H  
ATOM   2098 HG13 ILE A 134       2.638  -5.065  -5.806  1.00  0.00           H  
ATOM   2099 HG21 ILE A 134      -0.440  -6.870  -5.858  1.00  0.00           H  
ATOM   2100 HG22 ILE A 134       0.004  -7.774  -4.398  1.00  0.00           H  
ATOM   2101 HG23 ILE A 134       0.076  -5.995  -4.403  1.00  0.00           H  
ATOM   2102 HD11 ILE A 134       2.668  -5.208  -8.273  1.00  0.00           H  
ATOM   2103 HD12 ILE A 134       3.452  -6.623  -7.535  1.00  0.00           H  
ATOM   2104 HD13 ILE A 134       1.802  -6.758  -8.190  1.00  0.00           H  
ATOM   2105  N   ILE A 135       1.938  -7.348  -2.066  1.00  0.00           N  
ATOM   2106  CA  ILE A 135       1.447  -8.081  -0.883  1.00  0.00           C  
ATOM   2107  C   ILE A 135       0.062  -7.567  -0.479  1.00  0.00           C  
ATOM   2108  O   ILE A 135      -0.211  -6.368  -0.528  1.00  0.00           O  
ATOM   2109  CB  ILE A 135       2.417  -8.009   0.303  1.00  0.00           C  
ATOM   2110  CG1 ILE A 135       2.793  -6.584   0.637  1.00  0.00           C  
ATOM   2111  CG2 ILE A 135       3.724  -8.702  -0.079  1.00  0.00           C  
ATOM   2112  CD1 ILE A 135       2.484  -6.129   2.057  1.00  0.00           C  
ATOM   2113  H   ILE A 135       1.989  -6.349  -1.968  1.00  0.00           H  
ATOM   2114  HA  ILE A 135       1.350  -9.129  -1.167  1.00  0.00           H  
ATOM   2115  HB  ILE A 135       1.965  -8.490   1.170  1.00  0.00           H  
ATOM   2116 HG12 ILE A 135       3.866  -6.476   0.478  1.00  0.00           H  
ATOM   2117 HG13 ILE A 135       2.257  -5.928  -0.049  1.00  0.00           H  
ATOM   2118 HG21 ILE A 135       4.419  -8.662   0.759  1.00  0.00           H  
ATOM   2119 HG22 ILE A 135       3.521  -9.742  -0.333  1.00  0.00           H  
ATOM   2120 HG23 ILE A 135       4.164  -8.198  -0.940  1.00  0.00           H  
ATOM   2121 HD11 ILE A 135       2.786  -5.094   2.213  1.00  0.00           H  
ATOM   2122 HD12 ILE A 135       1.411  -6.214   2.233  1.00  0.00           H  
ATOM   2123 HD13 ILE A 135       3.020  -6.764   2.761  1.00  0.00           H  
ATOM   2124  N   ALA A 136      -0.782  -8.524  -0.150  1.00  0.00           N  
ATOM   2125  CA  ALA A 136      -2.183  -8.271   0.238  1.00  0.00           C  
ATOM   2126  C   ALA A 136      -2.546  -9.002   1.522  1.00  0.00           C  
ATOM   2127  O   ALA A 136      -1.961 -10.033   1.832  1.00  0.00           O  
ATOM   2128  CB  ALA A 136      -3.125  -8.747  -0.876  1.00  0.00           C  
ATOM   2129  H   ALA A 136      -0.470  -9.466  -0.047  1.00  0.00           H  
ATOM   2130  HA  ALA A 136      -2.315  -7.199   0.388  1.00  0.00           H  
ATOM   2131  HB1 ALA A 136      -4.159  -8.539  -0.598  1.00  0.00           H  
ATOM   2132  HB2 ALA A 136      -2.887  -8.223  -1.802  1.00  0.00           H  
ATOM   2133  HB3 ALA A 136      -2.999  -9.819  -1.024  1.00  0.00           H  
ATOM   2134  N   HIS A 137      -3.631  -8.554   2.124  1.00  0.00           N  
ATOM   2135  CA  HIS A 137      -4.165  -9.182   3.336  1.00  0.00           C  
ATOM   2136  C   HIS A 137      -5.009 -10.398   2.950  1.00  0.00           C  
ATOM   2137  O   HIS A 137      -6.004 -10.288   2.238  1.00  0.00           O  
ATOM   2138  CB  HIS A 137      -5.049  -8.190   4.090  1.00  0.00           C  
ATOM   2139  CG  HIS A 137      -4.314  -6.925   4.524  1.00  0.00           C  
ATOM   2140  ND1 HIS A 137      -3.815  -6.674   5.724  1.00  0.00           N  
ATOM   2141  CD2 HIS A 137      -4.122  -5.844   3.770  1.00  0.00           C  
ATOM   2142  CE1 HIS A 137      -3.323  -5.437   5.728  1.00  0.00           C  
ATOM   2143  NE2 HIS A 137      -3.485  -4.941   4.505  1.00  0.00           N  
ATOM   2144  H   HIS A 137      -4.164  -7.778   1.773  1.00  0.00           H  
ATOM   2145  HA  HIS A 137      -3.339  -9.495   3.975  1.00  0.00           H  
ATOM   2146  HB2 HIS A 137      -5.879  -7.905   3.445  1.00  0.00           H  
ATOM   2147  HB3 HIS A 137      -5.444  -8.682   4.978  1.00  0.00           H  
ATOM   2148  HD1 HIS A 137      -3.681  -7.360   6.445  1.00  0.00           H  
ATOM   2149  HD2 HIS A 137      -4.431  -5.724   2.742  1.00  0.00           H  
ATOM   2150  HE1 HIS A 137      -2.875  -4.930   6.568  1.00  0.00           H  
ATOM   2151  HE2 HIS A 137      -2.986  -4.153   4.119  1.00  0.00           H  
ATOM   2152  N   THR A 138      -4.640 -11.537   3.516  1.00  0.00           N  
ATOM   2153  CA  THR A 138      -5.298 -12.835   3.264  1.00  0.00           C  
ATOM   2154  C   THR A 138      -6.582 -13.013   4.076  1.00  0.00           C  
ATOM   2155  O   THR A 138      -6.963 -14.127   4.446  1.00  0.00           O  
ATOM   2156  CB  THR A 138      -4.319 -13.955   3.548  1.00  0.00           C  
ATOM   2157  OG1 THR A 138      -3.574 -13.629   4.728  1.00  0.00           O  
ATOM   2158  CG2 THR A 138      -3.423 -14.210   2.331  1.00  0.00           C  
ATOM   2159  H   THR A 138      -3.912 -11.585   4.208  1.00  0.00           H  
ATOM   2160  HA  THR A 138      -5.566 -12.873   2.207  1.00  0.00           H  
ATOM   2161  HB  THR A 138      -4.883 -14.867   3.746  1.00  0.00           H  
ATOM   2162  HG1 THR A 138      -2.859 -14.310   4.904  1.00  0.00           H  
ATOM   2163 HG21 THR A 138      -2.735 -15.028   2.545  1.00  0.00           H  
ATOM   2164 HG22 THR A 138      -4.043 -14.475   1.473  1.00  0.00           H  
ATOM   2165 HG23 THR A 138      -2.855 -13.309   2.102  1.00  0.00           H  
ATOM   2166  N   LYS A 139      -7.342 -11.926   4.154  1.00  0.00           N  
ATOM   2167  CA  LYS A 139      -8.606 -11.822   4.905  1.00  0.00           C  
ATOM   2168  C   LYS A 139      -9.244 -10.443   4.689  1.00  0.00           C  
ATOM   2169  O   LYS A 139      -9.247  -9.580   5.563  1.00  0.00           O  
ATOM   2170  CB  LYS A 139      -8.386 -12.112   6.395  1.00  0.00           C  
ATOM   2171  CG  LYS A 139      -9.713 -12.442   7.058  1.00  0.00           C  
ATOM   2172  CD  LYS A 139      -9.623 -12.328   8.578  1.00  0.00           C  
ATOM   2173  CE  LYS A 139     -10.754 -11.418   9.057  1.00  0.00           C  
ATOM   2174  NZ  LYS A 139     -10.925 -11.578  10.508  1.00  0.00           N  
ATOM   2175  H   LYS A 139      -7.054 -11.094   3.671  1.00  0.00           H  
ATOM   2176  HA  LYS A 139      -9.290 -12.576   4.514  1.00  0.00           H  
ATOM   2177  HB2 LYS A 139      -7.708 -12.958   6.502  1.00  0.00           H  
ATOM   2178  HB3 LYS A 139      -7.951 -11.234   6.874  1.00  0.00           H  
ATOM   2179  HG2 LYS A 139     -10.472 -11.750   6.694  1.00  0.00           H  
ATOM   2180  HG3 LYS A 139      -9.996 -13.462   6.795  1.00  0.00           H  
ATOM   2181  HD2 LYS A 139      -9.729 -13.314   9.028  1.00  0.00           H  
ATOM   2182  HD3 LYS A 139      -8.662 -11.900   8.859  1.00  0.00           H  
ATOM   2183  HE2 LYS A 139     -10.509 -10.381   8.830  1.00  0.00           H  
ATOM   2184  HE3 LYS A 139     -11.679 -11.687   8.547  1.00  0.00           H  
ATOM   2185  HZ1 LYS A 139     -11.669 -10.989  10.807  1.00  0.00           H  
ATOM   2186  HZ2 LYS A 139     -11.147 -12.530  10.715  1.00  0.00           H  
ATOM   2187  HZ3 LYS A 139     -10.082 -11.305  10.973  1.00  0.00           H  
ATOM   2188  N   GLU A 140      -9.778 -10.270   3.482  1.00  0.00           N  
ATOM   2189  CA  GLU A 140     -10.476  -9.058   3.005  1.00  0.00           C  
ATOM   2190  C   GLU A 140      -9.511  -7.886   2.838  1.00  0.00           C  
ATOM   2191  O   GLU A 140      -8.928  -7.714   1.779  1.00  0.00           O  
ATOM   2192  CB  GLU A 140     -11.669  -8.733   3.933  1.00  0.00           C  
ATOM   2193  CG  GLU A 140     -13.033  -9.042   3.335  1.00  0.00           C  
ATOM   2194  CD  GLU A 140     -13.841  -7.763   3.059  1.00  0.00           C  
ATOM   2195  OE1 GLU A 140     -13.731  -6.827   3.883  1.00  0.00           O  
ATOM   2196  OE2 GLU A 140     -14.570  -7.770   2.055  1.00  0.00           O  
ATOM   2197  H   GLU A 140      -9.788 -11.000   2.801  1.00  0.00           H  
ATOM   2198  HA  GLU A 140     -10.883  -9.283   2.019  1.00  0.00           H  
ATOM   2199  HB2 GLU A 140     -11.558  -9.316   4.847  1.00  0.00           H  
ATOM   2200  HB3 GLU A 140     -11.635  -7.671   4.172  1.00  0.00           H  
ATOM   2201  HG2 GLU A 140     -12.895  -9.581   2.397  1.00  0.00           H  
ATOM   2202  HG3 GLU A 140     -13.592  -9.668   4.030  1.00  0.00           H  
ATOM   2203  N   ASN A 141      -9.197  -7.281   3.983  1.00  0.00           N  
ATOM   2204  CA  ASN A 141      -8.288  -6.127   4.122  1.00  0.00           C  
ATOM   2205  C   ASN A 141      -7.630  -6.110   5.518  1.00  0.00           C  
ATOM   2206  O   ASN A 141      -7.307  -5.053   6.068  1.00  0.00           O  
ATOM   2207  CB  ASN A 141      -9.092  -4.844   3.887  1.00  0.00           C  
ATOM   2208  CG  ASN A 141      -9.581  -4.725   2.445  1.00  0.00           C  
ATOM   2209  OD1 ASN A 141     -10.585  -5.296   2.022  1.00  0.00           O  
ATOM   2210  ND2 ASN A 141      -8.892  -3.932   1.669  1.00  0.00           N  
ATOM   2211  H   ASN A 141      -9.574  -7.637   4.835  1.00  0.00           H  
ATOM   2212  HA  ASN A 141      -7.505  -6.201   3.367  1.00  0.00           H  
ATOM   2213  HB2 ASN A 141      -9.955  -4.843   4.553  1.00  0.00           H  
ATOM   2214  HB3 ASN A 141      -8.462  -3.986   4.116  1.00  0.00           H  
ATOM   2215 HD21 ASN A 141      -8.078  -3.458   2.033  1.00  0.00           H  
ATOM   2216 HD22 ASN A 141      -9.174  -3.795   0.709  1.00  0.00           H  
ATOM   2217  N   GLN A 142      -7.487  -7.303   6.106  1.00  0.00           N  
ATOM   2218  CA  GLN A 142      -6.892  -7.473   7.451  1.00  0.00           C  
ATOM   2219  C   GLN A 142      -6.154  -8.813   7.571  1.00  0.00           C  
ATOM   2220  O   GLN A 142      -6.297  -9.699   6.737  1.00  0.00           O  
ATOM   2221  CB  GLN A 142      -7.985  -7.344   8.504  1.00  0.00           C  
ATOM   2222  CG  GLN A 142      -7.415  -6.682   9.747  1.00  0.00           C  
ATOM   2223  CD  GLN A 142      -8.530  -6.277  10.710  1.00  0.00           C  
ATOM   2224  OE1 GLN A 142      -8.769  -6.885  11.738  1.00  0.00           O  
ATOM   2225  NE2 GLN A 142      -9.221  -5.206  10.364  1.00  0.00           N  
ATOM   2226  H   GLN A 142      -7.742  -8.161   5.670  1.00  0.00           H  
ATOM   2227  HA  GLN A 142      -6.169  -6.674   7.605  1.00  0.00           H  
ATOM   2228  HB2 GLN A 142      -8.800  -6.738   8.109  1.00  0.00           H  
ATOM   2229  HB3 GLN A 142      -8.361  -8.335   8.760  1.00  0.00           H  
ATOM   2230  HG2 GLN A 142      -6.745  -7.378  10.249  1.00  0.00           H  
ATOM   2231  HG3 GLN A 142      -6.857  -5.793   9.454  1.00  0.00           H  
ATOM   2232 HE21 GLN A 142      -9.000  -4.717   9.508  1.00  0.00           H  
ATOM   2233 HE22 GLN A 142      -9.970  -4.877  10.956  1.00  0.00           H  
ATOM   2234  N   GLY A 143      -5.281  -8.850   8.577  1.00  0.00           N  
ATOM   2235  CA  GLY A 143      -4.429 -10.009   8.877  1.00  0.00           C  
ATOM   2236  C   GLY A 143      -3.120  -9.893   8.083  1.00  0.00           C  
ATOM   2237  O   GLY A 143      -2.985  -9.065   7.177  1.00  0.00           O  
ATOM   2238  H   GLY A 143      -5.132  -8.048   9.156  1.00  0.00           H  
ATOM   2239  HA2 GLY A 143      -4.208 -10.033   9.943  1.00  0.00           H  
ATOM   2240  HA3 GLY A 143      -4.947 -10.926   8.594  1.00  0.00           H  
ATOM   2241  N   GLU A 144      -2.137 -10.663   8.539  1.00  0.00           N  
ATOM   2242  CA  GLU A 144      -0.794 -10.715   7.931  1.00  0.00           C  
ATOM   2243  C   GLU A 144      -0.868 -10.756   6.401  1.00  0.00           C  
ATOM   2244  O   GLU A 144      -1.687 -11.456   5.812  1.00  0.00           O  
ATOM   2245  CB  GLU A 144      -0.043 -11.956   8.420  1.00  0.00           C  
ATOM   2246  CG  GLU A 144       1.377 -11.584   8.880  1.00  0.00           C  
ATOM   2247  CD  GLU A 144       1.537 -11.858  10.379  1.00  0.00           C  
ATOM   2248  OE1 GLU A 144       0.891 -11.122  11.157  1.00  0.00           O  
ATOM   2249  OE2 GLU A 144       2.317 -12.780  10.698  1.00  0.00           O  
ATOM   2250  H   GLU A 144      -2.264 -11.252   9.337  1.00  0.00           H  
ATOM   2251  HA  GLU A 144      -0.245  -9.823   8.235  1.00  0.00           H  
ATOM   2252  HB2 GLU A 144      -0.587 -12.397   9.255  1.00  0.00           H  
ATOM   2253  HB3 GLU A 144       0.021 -12.679   7.606  1.00  0.00           H  
ATOM   2254  HG2 GLU A 144       2.103 -12.178   8.325  1.00  0.00           H  
ATOM   2255  HG3 GLU A 144       1.554 -10.527   8.685  1.00  0.00           H  
ATOM   2256  N   LEU A 145      -0.059  -9.883   5.809  1.00  0.00           N  
ATOM   2257  CA  LEU A 145      -0.029  -9.728   4.348  1.00  0.00           C  
ATOM   2258  C   LEU A 145       0.813 -10.846   3.752  1.00  0.00           C  
ATOM   2259  O   LEU A 145       1.885 -11.174   4.253  1.00  0.00           O  
ATOM   2260  CB  LEU A 145       0.568  -8.379   3.964  1.00  0.00           C  
ATOM   2261  CG  LEU A 145      -0.098  -7.209   4.674  1.00  0.00           C  
ATOM   2262  CD1 LEU A 145       0.897  -6.590   5.662  1.00  0.00           C  
ATOM   2263  CD2 LEU A 145      -0.546  -6.160   3.666  1.00  0.00           C  
ATOM   2264  H   LEU A 145       0.591  -9.322   6.321  1.00  0.00           H  
ATOM   2265  HA  LEU A 145      -1.046  -9.791   3.961  1.00  0.00           H  
ATOM   2266  HB2 LEU A 145       1.627  -8.383   4.219  1.00  0.00           H  
ATOM   2267  HB3 LEU A 145       0.454  -8.243   2.888  1.00  0.00           H  
ATOM   2268  HG  LEU A 145      -0.969  -7.571   5.220  1.00  0.00           H  
ATOM   2269 HD11 LEU A 145       0.423  -5.757   6.182  1.00  0.00           H  
ATOM   2270 HD12 LEU A 145       1.204  -7.343   6.387  1.00  0.00           H  
ATOM   2271 HD13 LEU A 145       1.771  -6.229   5.120  1.00  0.00           H  
ATOM   2272 HD21 LEU A 145      -1.024  -5.330   4.186  1.00  0.00           H  
ATOM   2273 HD22 LEU A 145       0.320  -5.793   3.116  1.00  0.00           H  
ATOM   2274 HD23 LEU A 145      -1.255  -6.607   2.970  1.00  0.00           H  
ATOM   2275  N   LYS A 146       0.241 -11.493   2.745  1.00  0.00           N  
ATOM   2276  CA  LYS A 146       0.949 -12.557   2.016  1.00  0.00           C  
ATOM   2277  C   LYS A 146       1.470 -12.015   0.691  1.00  0.00           C  
ATOM   2278  O   LYS A 146       0.791 -11.255  -0.005  1.00  0.00           O  
ATOM   2279  CB  LYS A 146       0.008 -13.756   1.822  1.00  0.00           C  
ATOM   2280  CG  LYS A 146       0.622 -14.953   1.072  1.00  0.00           C  
ATOM   2281  CD  LYS A 146       0.486 -16.250   1.871  1.00  0.00           C  
ATOM   2282  CE  LYS A 146       1.741 -16.510   2.721  1.00  0.00           C  
ATOM   2283  NZ  LYS A 146       1.360 -16.783   4.113  1.00  0.00           N  
ATOM   2284  H   LYS A 146      -0.648 -11.206   2.374  1.00  0.00           H  
ATOM   2285  HA  LYS A 146       1.801 -12.882   2.612  1.00  0.00           H  
ATOM   2286  HB2 LYS A 146      -0.307 -14.100   2.807  1.00  0.00           H  
ATOM   2287  HB3 LYS A 146      -0.862 -13.415   1.260  1.00  0.00           H  
ATOM   2288  HG2 LYS A 146       0.111 -15.071   0.116  1.00  0.00           H  
ATOM   2289  HG3 LYS A 146       1.679 -14.756   0.895  1.00  0.00           H  
ATOM   2290  HD2 LYS A 146      -0.380 -16.175   2.527  1.00  0.00           H  
ATOM   2291  HD3 LYS A 146       0.346 -17.082   1.178  1.00  0.00           H  
ATOM   2292  HE2 LYS A 146       2.279 -17.368   2.317  1.00  0.00           H  
ATOM   2293  HE3 LYS A 146       2.387 -15.633   2.687  1.00  0.00           H  
ATOM   2294  HZ1 LYS A 146       2.186 -17.003   4.630  1.00  0.00           H  
ATOM   2295  HZ2 LYS A 146       0.932 -15.970   4.509  1.00  0.00           H  
ATOM   2296  HZ3 LYS A 146       0.734 -17.555   4.146  1.00  0.00           H  
ATOM   2297  N   LEU A 147       2.718 -12.395   0.430  1.00  0.00           N  
ATOM   2298  CA  LEU A 147       3.398 -12.107  -0.833  1.00  0.00           C  
ATOM   2299  C   LEU A 147       2.658 -12.802  -1.975  1.00  0.00           C  
ATOM   2300  O   LEU A 147       2.603 -14.031  -2.035  1.00  0.00           O  
ATOM   2301  CB  LEU A 147       4.868 -12.569  -0.740  1.00  0.00           C  
ATOM   2302  CG  LEU A 147       5.617 -12.511  -2.072  1.00  0.00           C  
ATOM   2303  CD1 LEU A 147       5.988 -11.080  -2.466  1.00  0.00           C  
ATOM   2304  CD2 LEU A 147       6.878 -13.376  -1.988  1.00  0.00           C  
ATOM   2305  H   LEU A 147       3.201 -13.027   1.028  1.00  0.00           H  
ATOM   2306  HA  LEU A 147       3.381 -11.031  -1.009  1.00  0.00           H  
ATOM   2307  HB2 LEU A 147       5.385 -11.929  -0.027  1.00  0.00           H  
ATOM   2308  HB3 LEU A 147       4.883 -13.599  -0.382  1.00  0.00           H  
ATOM   2309  HG  LEU A 147       4.967 -12.917  -2.847  1.00  0.00           H  
ATOM   2310 HD11 LEU A 147       6.506 -11.076  -3.426  1.00  0.00           H  
ATOM   2311 HD12 LEU A 147       5.081 -10.482  -2.546  1.00  0.00           H  
ATOM   2312 HD13 LEU A 147       6.639 -10.652  -1.704  1.00  0.00           H  
ATOM   2313 HD21 LEU A 147       7.398 -13.363  -2.946  1.00  0.00           H  
ATOM   2314 HD22 LEU A 147       7.537 -12.983  -1.214  1.00  0.00           H  
ATOM   2315 HD23 LEU A 147       6.599 -14.401  -1.743  1.00  0.00           H  
ATOM   2316  N   CYS A 148       1.939 -11.964  -2.737  1.00  0.00           N  
ATOM   2317  CA  CYS A 148       1.240 -12.415  -3.949  1.00  0.00           C  
ATOM   2318  C   CYS A 148       2.251 -13.090  -4.892  1.00  0.00           C  
ATOM   2319  O   CYS A 148       3.470 -13.055  -4.685  1.00  0.00           O  
ATOM   2320  CB  CYS A 148       0.574 -11.236  -4.677  1.00  0.00           C  
ATOM   2321  SG  CYS A 148      -0.502 -10.174  -3.633  1.00  0.00           S  
ATOM   2322  H   CYS A 148       1.925 -10.977  -2.575  1.00  0.00           H  
ATOM   2323  HA  CYS A 148       0.472 -13.136  -3.666  1.00  0.00           H  
ATOM   2324  HB2 CYS A 148       1.361 -10.612  -5.101  1.00  0.00           H  
ATOM   2325  HB3 CYS A 148      -0.029 -11.637  -5.492  1.00  0.00           H  
ATOM   2326  N   SER A 149       1.725 -13.720  -5.931  1.00  0.00           N  
ATOM   2327  CA  SER A 149       2.568 -14.452  -6.887  1.00  0.00           C  
ATOM   2328  C   SER A 149       2.198 -14.097  -8.316  1.00  0.00           C  
ATOM   2329  O   SER A 149       1.087 -13.670  -8.607  1.00  0.00           O  
ATOM   2330  CB  SER A 149       2.459 -15.965  -6.679  1.00  0.00           C  
ATOM   2331  OG  SER A 149       1.195 -16.429  -7.146  1.00  0.00           O  
ATOM   2332  H   SER A 149       0.757 -13.627  -6.180  1.00  0.00           H  
ATOM   2333  HA  SER A 149       3.603 -14.156  -6.716  1.00  0.00           H  
ATOM   2334  HB2 SER A 149       3.254 -16.464  -7.233  1.00  0.00           H  
ATOM   2335  HB3 SER A 149       2.558 -16.191  -5.618  1.00  0.00           H  
ATOM   2336  HG  SER A 149       1.159 -17.428  -7.043  1.00  0.00           H  
ATOM   2337  N   HIS A 150       3.177 -14.278  -9.185  1.00  0.00           N  
ATOM   2338  CA  HIS A 150       2.992 -14.015 -10.621  1.00  0.00           C  
ATOM   2339  C   HIS A 150       3.409 -15.174 -11.553  1.00  0.00           C  
ATOM   2340  O   HIS A 150       3.091 -16.325 -11.184  1.00  0.00           O  
ATOM   2341  CB  HIS A 150       3.655 -12.674 -10.931  1.00  0.00           C  
ATOM   2342  CG  HIS A 150       5.177 -12.721 -10.894  1.00  0.00           C  
ATOM   2343  ND1 HIS A 150       5.947 -12.987 -11.940  1.00  0.00           N  
ATOM   2344  CD2 HIS A 150       5.961 -12.292  -9.916  1.00  0.00           C  
ATOM   2345  CE1 HIS A 150       7.210 -12.703 -11.621  1.00  0.00           C  
ATOM   2346  NE2 HIS A 150       7.212 -12.280 -10.364  1.00  0.00           N  
ATOM   2347  OXT HIS A 150       4.038 -14.930 -12.605  1.00  0.00           O  
ATOM   2348  H   HIS A 150       4.098 -14.542  -8.895  1.00  0.00           H  
ATOM   2349  HA  HIS A 150       1.922 -13.882 -10.779  1.00  0.00           H  
ATOM   2350  HB2 HIS A 150       3.342 -12.354 -11.926  1.00  0.00           H  
ATOM   2351  HB3 HIS A 150       3.313 -11.941 -10.202  1.00  0.00           H  
ATOM   2352  HD1 HIS A 150       5.635 -13.403 -12.784  1.00  0.00           H  
ATOM   2353  HD2 HIS A 150       5.639 -12.003  -8.927  1.00  0.00           H  
ATOM   2354  HE1 HIS A 150       8.071 -12.799 -12.266  1.00  0.00           H  
ATOM   2355  HE2 HIS A 150       8.007 -11.976  -9.851  1.00  0.00           H  
TER    2356      HIS A 150                                                      
ENDMDL                                                                          
