# Supplementary material for: Comparative Performance of High-Throughput Methods for Protein pKa Predictions
Source: J Chem Inf Model. 2023 Aug 8;63(16):5169–81. doi: 10.1021/acs.jcim.3c00165 (PMC10466379; doi:10.1021/acs.jcim.3c00165)
Supplement: Supplementary file 3 — ci3c00165_si_003.zip [file ci3c00165_si_003.zip › curated_pdbs/1jas_curated_9.pdb]

MODEL        9                                                                  
ATOM      1  N   MET A   1     -28.631  -0.033   2.503  1.00  0.00           N  
ATOM      2  CA  MET A   1     -29.542   0.872   3.219  1.00  0.00           C  
ATOM      3  C   MET A   1     -28.779   1.535   4.370  1.00  0.00           C  
ATOM      4  O   MET A   1     -27.943   2.382   4.071  1.00  0.00           O  
ATOM      5  CB  MET A   1     -30.861   0.185   3.610  1.00  0.00           C  
ATOM      6  CG  MET A   1     -31.876   0.186   2.466  1.00  0.00           C  
ATOM      7  SD  MET A   1     -33.339  -0.798   2.874  1.00  0.00           S  
ATOM      8  CE  MET A   1     -34.526  -0.151   1.664  1.00  0.00           C  
ATOM      9  H1  MET A   1     -28.213  -0.745   3.067  1.00  0.00           H  
ATOM     10  HA  MET A   1     -29.799   1.679   2.532  1.00  0.00           H  
ATOM     11  HB2 MET A   1     -30.668  -0.846   3.898  1.00  0.00           H  
ATOM     12  HB3 MET A   1     -31.321   0.713   4.447  1.00  0.00           H  
ATOM     13  HG2 MET A   1     -32.182   1.215   2.271  1.00  0.00           H  
ATOM     14  HG3 MET A   1     -31.421  -0.223   1.563  1.00  0.00           H  
ATOM     15  HE1 MET A   1     -35.474  -0.681   1.771  1.00  0.00           H  
ATOM     16  HE2 MET A   1     -34.692   0.912   1.846  1.00  0.00           H  
ATOM     17  HE3 MET A   1     -34.145  -0.297   0.653  1.00  0.00           H  
ATOM     18  N   SER A   2     -29.023   1.205   5.645  1.00  0.00           N  
ATOM     19  CA  SER A   2     -28.677   2.082   6.764  1.00  0.00           C  
ATOM     20  C   SER A   2     -27.172   2.328   6.922  1.00  0.00           C  
ATOM     21  O   SER A   2     -26.820   3.374   7.458  1.00  0.00           O  
ATOM     22  CB  SER A   2     -29.290   1.520   8.058  1.00  0.00           C  
ATOM     23  OG  SER A   2     -29.276   2.445   9.136  1.00  0.00           O  
ATOM     24  H   SER A   2     -29.619   0.414   5.869  1.00  0.00           H  
ATOM     25  HA  SER A   2     -29.140   3.053   6.573  1.00  0.00           H  
ATOM     26  HB2 SER A   2     -30.329   1.247   7.870  1.00  0.00           H  
ATOM     27  HB3 SER A   2     -28.747   0.625   8.347  1.00  0.00           H  
ATOM     28  HG  SER A   2     -28.350   2.608   9.388  1.00  0.00           H  
ATOM     29  N   THR A   3     -26.287   1.430   6.480  1.00  0.00           N  
ATOM     30  CA  THR A   3     -24.843   1.639   6.590  1.00  0.00           C  
ATOM     31  C   THR A   3     -24.258   1.971   5.204  1.00  0.00           C  
ATOM     32  O   THR A   3     -23.996   1.049   4.418  1.00  0.00           O  
ATOM     33  CB  THR A   3     -24.165   0.473   7.337  1.00  0.00           C  
ATOM     34  OG1 THR A   3     -24.733  -0.799   7.065  1.00  0.00           O  
ATOM     35  CG2 THR A   3     -24.295   0.647   8.851  1.00  0.00           C  
ATOM     36  H   THR A   3     -26.594   0.566   6.064  1.00  0.00           H  
ATOM     37  HA  THR A   3     -24.660   2.505   7.219  1.00  0.00           H  
ATOM     38  HB  THR A   3     -23.108   0.448   7.085  1.00  0.00           H  
ATOM     39  HG1 THR A   3     -24.535  -1.327   7.866  1.00  0.00           H  
ATOM     40 HG21 THR A   3     -23.870   1.599   9.160  1.00  0.00           H  
ATOM     41 HG22 THR A   3     -25.343   0.611   9.148  1.00  0.00           H  
ATOM     42 HG23 THR A   3     -23.730  -0.129   9.363  1.00  0.00           H  
ATOM     43  N   PRO A   4     -24.108   3.267   4.847  1.00  0.00           N  
ATOM     44  CA  PRO A   4     -23.684   3.684   3.517  1.00  0.00           C  
ATOM     45  C   PRO A   4     -22.270   3.214   3.192  1.00  0.00           C  
ATOM     46  O   PRO A   4     -22.070   2.579   2.158  1.00  0.00           O  
ATOM     47  CB  PRO A   4     -23.798   5.214   3.478  1.00  0.00           C  
ATOM     48  CG  PRO A   4     -23.735   5.622   4.943  1.00  0.00           C  
ATOM     49  CD  PRO A   4     -24.423   4.454   5.635  1.00  0.00           C  
ATOM     50  HA  PRO A   4     -24.357   3.254   2.776  1.00  0.00           H  
ATOM     51  HB2 PRO A   4     -22.988   5.672   2.909  1.00  0.00           H  
ATOM     52  HB3 PRO A   4     -24.766   5.495   3.061  1.00  0.00           H  
ATOM     53  HG2 PRO A   4     -22.696   5.689   5.267  1.00  0.00           H  
ATOM     54  HG3 PRO A   4     -24.251   6.563   5.122  1.00  0.00           H  
ATOM     55  HD2 PRO A   4     -24.057   4.387   6.652  1.00  0.00           H  
ATOM     56  HD3 PRO A   4     -25.499   4.619   5.629  1.00  0.00           H  
ATOM     57  N   ALA A   5     -21.289   3.489   4.056  1.00  0.00           N  
ATOM     58  CA  ALA A   5     -19.893   3.145   3.802  1.00  0.00           C  
ATOM     59  C   ALA A   5     -19.732   1.634   3.714  1.00  0.00           C  
ATOM     60  O   ALA A   5     -19.081   1.141   2.796  1.00  0.00           O  
ATOM     61  CB  ALA A   5     -18.978   3.687   4.896  1.00  0.00           C  
ATOM     62  H   ALA A   5     -21.501   3.963   4.922  1.00  0.00           H  
ATOM     63  HA  ALA A   5     -19.586   3.588   2.854  1.00  0.00           H  
ATOM     64  HB1 ALA A   5     -19.102   4.761   4.969  1.00  0.00           H  
ATOM     65  HB2 ALA A   5     -19.213   3.223   5.850  1.00  0.00           H  
ATOM     66  HB3 ALA A   5     -17.937   3.472   4.644  1.00  0.00           H  
ATOM     67  N   ARG A   6     -20.393   0.877   4.603  1.00  0.00           N  
ATOM     68  CA  ARG A   6     -20.354  -0.585   4.534  1.00  0.00           C  
ATOM     69  C   ARG A   6     -20.875  -1.036   3.175  1.00  0.00           C  
ATOM     70  O   ARG A   6     -20.202  -1.805   2.501  1.00  0.00           O  
ATOM     71  CB  ARG A   6     -21.088  -1.237   5.725  1.00  0.00           C  
ATOM     72  CG  ARG A   6     -20.846  -2.762   5.824  1.00  0.00           C  
ATOM     73  CD  ARG A   6     -21.046  -3.270   7.267  1.00  0.00           C  
ATOM     74  NE  ARG A   6     -20.653  -4.688   7.459  1.00  0.00           N  
ATOM     75  CZ  ARG A   6     -21.410  -5.674   7.963  1.00  0.00           C  
ATOM     76  NH1 ARG A   6     -22.735  -5.556   7.992  1.00  0.00           N  
ATOM     77  NH2 ARG A   6     -20.829  -6.776   8.423  1.00  0.00           N  
ATOM     78  H   ARG A   6     -20.910   1.349   5.339  1.00  0.00           H  
ATOM     79  HA  ARG A   6     -19.302  -0.873   4.581  1.00  0.00           H  
ATOM     80  HB2 ARG A   6     -20.719  -0.764   6.637  1.00  0.00           H  
ATOM     81  HB3 ARG A   6     -22.160  -1.046   5.646  1.00  0.00           H  
ATOM     82  HG2 ARG A   6     -21.528  -3.281   5.148  1.00  0.00           H  
ATOM     83  HG3 ARG A   6     -19.825  -2.977   5.509  1.00  0.00           H  
ATOM     84  HD2 ARG A   6     -20.424  -2.666   7.933  1.00  0.00           H  
ATOM     85  HD3 ARG A   6     -22.082  -3.112   7.564  1.00  0.00           H  
ATOM     86  HE  ARG A   6     -19.654  -4.868   7.452  1.00  0.00           H  
ATOM     87 HH11 ARG A   6     -23.192  -4.794   7.507  1.00  0.00           H  
ATOM     88 HH12 ARG A   6     -23.349  -6.189   8.508  1.00  0.00           H  
ATOM     89 HH21 ARG A   6     -19.809  -6.896   8.385  1.00  0.00           H  
ATOM     90 HH22 ARG A   6     -21.331  -7.548   8.831  1.00  0.00           H  
ATOM     91  N   ARG A   7     -22.039  -0.557   2.720  1.00  0.00           N  
ATOM     92  CA  ARG A   7     -22.532  -0.947   1.398  1.00  0.00           C  
ATOM     93  C   ARG A   7     -21.602  -0.498   0.272  1.00  0.00           C  
ATOM     94  O   ARG A   7     -21.411  -1.283  -0.654  1.00  0.00           O  
ATOM     95  CB  ARG A   7     -23.970  -0.463   1.163  1.00  0.00           C  
ATOM     96  CG  ARG A   7     -25.031  -1.337   1.850  1.00  0.00           C  
ATOM     97  CD  ARG A   7     -25.054  -2.780   1.309  1.00  0.00           C  
ATOM     98  NE  ARG A   7     -26.339  -3.437   1.593  1.00  0.00           N  
ATOM     99  CZ  ARG A   7     -26.583  -4.509   2.356  1.00  0.00           C  
ATOM    100  NH1 ARG A   7     -25.616  -5.181   2.960  1.00  0.00           N  
ATOM    101  NH2 ARG A   7     -27.833  -4.913   2.511  1.00  0.00           N  
ATOM    102  H   ARG A   7     -22.563   0.114   3.275  1.00  0.00           H  
ATOM    103  HA  ARG A   7     -22.515  -2.034   1.357  1.00  0.00           H  
ATOM    104  HB2 ARG A   7     -24.070   0.568   1.506  1.00  0.00           H  
ATOM    105  HB3 ARG A   7     -24.176  -0.477   0.092  1.00  0.00           H  
ATOM    106  HG2 ARG A   7     -24.864  -1.352   2.928  1.00  0.00           H  
ATOM    107  HG3 ARG A   7     -25.999  -0.874   1.662  1.00  0.00           H  
ATOM    108  HD2 ARG A   7     -24.931  -2.755   0.226  1.00  0.00           H  
ATOM    109  HD3 ARG A   7     -24.228  -3.345   1.742  1.00  0.00           H  
ATOM    110  HE  ARG A   7     -27.133  -3.006   1.127  1.00  0.00           H  
ATOM    111 HH11 ARG A   7     -24.661  -5.120   2.607  1.00  0.00           H  
ATOM    112 HH12 ARG A   7     -25.828  -5.991   3.540  1.00  0.00           H  
ATOM    113 HH21 ARG A   7     -28.527  -4.560   1.859  1.00  0.00           H  
ATOM    114 HH22 ARG A   7     -28.041  -5.801   2.946  1.00  0.00           H  
ATOM    115  N   ARG A   8     -21.021   0.706   0.308  1.00  0.00           N  
ATOM    116  CA  ARG A   8     -20.062   1.131  -0.720  1.00  0.00           C  
ATOM    117  C   ARG A   8     -18.869   0.169  -0.765  1.00  0.00           C  
ATOM    118  O   ARG A   8     -18.537  -0.311  -1.843  1.00  0.00           O  
ATOM    119  CB  ARG A   8     -19.611   2.593  -0.519  1.00  0.00           C  
ATOM    120  CG  ARG A   8     -20.423   3.642  -1.303  1.00  0.00           C  
ATOM    121  CD  ARG A   8     -21.746   4.067  -0.651  1.00  0.00           C  
ATOM    122  NE  ARG A   8     -22.351   5.178  -1.407  1.00  0.00           N  
ATOM    123  CZ  ARG A   8     -23.021   6.230  -0.923  1.00  0.00           C  
ATOM    124  NH1 ARG A   8     -23.519   6.223   0.310  1.00  0.00           N  
ATOM    125  NH2 ARG A   8     -23.188   7.303  -1.682  1.00  0.00           N  
ATOM    126  H   ARG A   8     -21.220   1.337   1.079  1.00  0.00           H  
ATOM    127  HA  ARG A   8     -20.538   1.058  -1.700  1.00  0.00           H  
ATOM    128  HB2 ARG A   8     -19.578   2.850   0.540  1.00  0.00           H  
ATOM    129  HB3 ARG A   8     -18.594   2.671  -0.895  1.00  0.00           H  
ATOM    130  HG2 ARG A   8     -19.802   4.534  -1.397  1.00  0.00           H  
ATOM    131  HG3 ARG A   8     -20.612   3.275  -2.312  1.00  0.00           H  
ATOM    132  HD2 ARG A   8     -22.434   3.222  -0.627  1.00  0.00           H  
ATOM    133  HD3 ARG A   8     -21.536   4.400   0.366  1.00  0.00           H  
ATOM    134  HE  ARG A   8     -22.155   5.192  -2.414  1.00  0.00           H  
ATOM    135 HH11 ARG A   8     -23.442   5.406   0.889  1.00  0.00           H  
ATOM    136 HH12 ARG A   8     -23.815   7.103   0.731  1.00  0.00           H  
ATOM    137 HH21 ARG A   8     -22.621   7.393  -2.532  1.00  0.00           H  
ATOM    138 HH22 ARG A   8     -23.571   8.180  -1.343  1.00  0.00           H  
ATOM    139  N   LEU A   9     -18.287  -0.199   0.383  1.00  0.00           N  
ATOM    140  CA  LEU A   9     -17.161  -1.141   0.441  1.00  0.00           C  
ATOM    141  C   LEU A   9     -17.537  -2.470  -0.211  1.00  0.00           C  
ATOM    142  O   LEU A   9     -16.766  -3.037  -0.979  1.00  0.00           O  
ATOM    143  CB  LEU A   9     -16.682  -1.354   1.897  1.00  0.00           C  
ATOM    144  CG  LEU A   9     -15.848  -0.172   2.411  1.00  0.00           C  
ATOM    145  CD1 LEU A   9     -15.751  -0.187   3.929  1.00  0.00           C  
ATOM    146  CD2 LEU A   9     -14.435  -0.136   1.819  1.00  0.00           C  
ATOM    147  H   LEU A   9     -18.591   0.235   1.248  1.00  0.00           H  
ATOM    148  HA  LEU A   9     -16.346  -0.722  -0.148  1.00  0.00           H  
ATOM    149  HB2 LEU A   9     -17.542  -1.480   2.558  1.00  0.00           H  
ATOM    150  HB3 LEU A   9     -16.074  -2.259   1.946  1.00  0.00           H  
ATOM    151  HG  LEU A   9     -16.378   0.737   2.164  1.00  0.00           H  
ATOM    152 HD11 LEU A   9     -15.209  -1.068   4.257  1.00  0.00           H  
ATOM    153 HD12 LEU A   9     -15.209   0.703   4.250  1.00  0.00           H  
ATOM    154 HD13 LEU A   9     -16.750  -0.180   4.362  1.00  0.00           H  
ATOM    155 HD21 LEU A   9     -13.837  -0.971   2.178  1.00  0.00           H  
ATOM    156 HD22 LEU A   9     -14.458  -0.168   0.732  1.00  0.00           H  
ATOM    157 HD23 LEU A   9     -13.944   0.791   2.113  1.00  0.00           H  
ATOM    158  N   MET A  10     -18.740  -2.973   0.067  1.00  0.00           N  
ATOM    159  CA  MET A  10     -19.220  -4.235  -0.488  1.00  0.00           C  
ATOM    160  C   MET A  10     -19.493  -4.134  -1.996  1.00  0.00           C  
ATOM    161  O   MET A  10     -19.343  -5.117  -2.725  1.00  0.00           O  
ATOM    162  CB  MET A  10     -20.495  -4.647   0.251  1.00  0.00           C  
ATOM    163  CG  MET A  10     -20.281  -4.814   1.759  1.00  0.00           C  
ATOM    164  SD  MET A  10     -19.438  -6.315   2.287  1.00  0.00           S  
ATOM    165  CE  MET A  10     -19.766  -6.238   4.069  1.00  0.00           C  
ATOM    166  H   MET A  10     -19.314  -2.481   0.743  1.00  0.00           H  
ATOM    167  HA  MET A  10     -18.456  -4.998  -0.324  1.00  0.00           H  
ATOM    168  HB2 MET A  10     -21.255  -3.881   0.096  1.00  0.00           H  
ATOM    169  HB3 MET A  10     -20.874  -5.583  -0.160  1.00  0.00           H  
ATOM    170  HG2 MET A  10     -19.696  -3.995   2.161  1.00  0.00           H  
ATOM    171  HG3 MET A  10     -21.262  -4.766   2.214  1.00  0.00           H  
ATOM    172  HE1 MET A  10     -20.837  -6.341   4.241  1.00  0.00           H  
ATOM    173  HE2 MET A  10     -19.243  -7.051   4.573  1.00  0.00           H  
ATOM    174  HE3 MET A  10     -19.427  -5.286   4.470  1.00  0.00           H  
ATOM    175  N   ARG A  11     -19.909  -2.966  -2.492  1.00  0.00           N  
ATOM    176  CA  ARG A  11     -20.035  -2.716  -3.934  1.00  0.00           C  
ATOM    177  C   ARG A  11     -18.670  -2.792  -4.602  1.00  0.00           C  
ATOM    178  O   ARG A  11     -18.493  -3.624  -5.489  1.00  0.00           O  
ATOM    179  CB  ARG A  11     -20.669  -1.342  -4.203  1.00  0.00           C  
ATOM    180  CG  ARG A  11     -22.177  -1.313  -3.948  1.00  0.00           C  
ATOM    181  CD  ARG A  11     -22.892  -2.091  -5.058  1.00  0.00           C  
ATOM    182  NE  ARG A  11     -24.362  -1.979  -5.058  1.00  0.00           N  
ATOM    183  CZ  ARG A  11     -25.144  -2.716  -5.860  1.00  0.00           C  
ATOM    184  NH1 ARG A  11     -24.597  -3.452  -6.822  1.00  0.00           N  
ATOM    185  NH2 ARG A  11     -26.466  -2.734  -5.697  1.00  0.00           N  
ATOM    186  H   ARG A  11     -20.078  -2.230  -1.813  1.00  0.00           H  
ATOM    187  HA  ARG A  11     -20.640  -3.499  -4.384  1.00  0.00           H  
ATOM    188  HB2 ARG A  11     -20.198  -0.577  -3.593  1.00  0.00           H  
ATOM    189  HB3 ARG A  11     -20.480  -1.064  -5.241  1.00  0.00           H  
ATOM    190  HG2 ARG A  11     -22.403  -1.740  -2.971  1.00  0.00           H  
ATOM    191  HG3 ARG A  11     -22.469  -0.268  -3.972  1.00  0.00           H  
ATOM    192  HD2 ARG A  11     -22.523  -1.723  -6.011  1.00  0.00           H  
ATOM    193  HD3 ARG A  11     -22.635  -3.146  -4.963  1.00  0.00           H  
ATOM    194  HE  ARG A  11     -24.780  -1.269  -4.472  1.00  0.00           H  
ATOM    195 HH11 ARG A  11     -23.637  -3.299  -7.121  1.00  0.00           H  
ATOM    196 HH12 ARG A  11     -25.101  -4.160  -7.352  1.00  0.00           H  
ATOM    197 HH21 ARG A  11     -26.928  -2.070  -5.072  1.00  0.00           H  
ATOM    198 HH22 ARG A  11     -27.049  -3.277  -6.323  1.00  0.00           H  
ATOM    199  N   ASP A  12     -17.726  -1.994  -4.113  1.00  0.00           N  
ATOM    200  CA  ASP A  12     -16.350  -1.916  -4.607  1.00  0.00           C  
ATOM    201  C   ASP A  12     -15.700  -3.288  -4.612  1.00  0.00           C  
ATOM    202  O   ASP A  12     -15.076  -3.682  -5.589  1.00  0.00           O  
ATOM    203  CB  ASP A  12     -15.512  -0.971  -3.739  1.00  0.00           C  
ATOM    204  CG  ASP A  12     -15.606   0.486  -4.195  1.00  0.00           C  
ATOM    205  OD1 ASP A  12     -16.627   0.917  -4.769  1.00  0.00           O  
ATOM    206  OD2 ASP A  12     -14.699   1.266  -3.813  1.00  0.00           O  
ATOM    207  H   ASP A  12     -18.023  -1.327  -3.407  1.00  0.00           H  
ATOM    208  HA  ASP A  12     -16.358  -1.544  -5.630  1.00  0.00           H  
ATOM    209  HB2 ASP A  12     -15.836  -1.047  -2.698  1.00  0.00           H  
ATOM    210  HB3 ASP A  12     -14.465  -1.291  -3.780  1.00  0.00           H  
ATOM    211  N   PHE A  13     -15.888  -4.047  -3.536  1.00  0.00           N  
ATOM    212  CA  PHE A  13     -15.387  -5.401  -3.409  1.00  0.00           C  
ATOM    213  C   PHE A  13     -15.779  -6.269  -4.596  1.00  0.00           C  
ATOM    214  O   PHE A  13     -14.936  -6.932  -5.191  1.00  0.00           O  
ATOM    215  CB  PHE A  13     -15.935  -5.997  -2.112  1.00  0.00           C  
ATOM    216  CG  PHE A  13     -15.564  -7.440  -1.937  1.00  0.00           C  
ATOM    217  CD1 PHE A  13     -14.228  -7.773  -1.681  1.00  0.00           C  
ATOM    218  CD2 PHE A  13     -16.524  -8.453  -2.095  1.00  0.00           C  
ATOM    219  CE1 PHE A  13     -13.860  -9.111  -1.520  1.00  0.00           C  
ATOM    220  CE2 PHE A  13     -16.159  -9.796  -1.928  1.00  0.00           C  
ATOM    221  CZ  PHE A  13     -14.826 -10.129  -1.629  1.00  0.00           C  
ATOM    222  H   PHE A  13     -16.357  -3.630  -2.740  1.00  0.00           H  
ATOM    223  HA  PHE A  13     -14.299  -5.372  -3.388  1.00  0.00           H  
ATOM    224  HB2 PHE A  13     -15.560  -5.433  -1.264  1.00  0.00           H  
ATOM    225  HB3 PHE A  13     -17.016  -5.909  -2.095  1.00  0.00           H  
ATOM    226  HD1 PHE A  13     -13.454  -7.023  -1.640  1.00  0.00           H  
ATOM    227  HD2 PHE A  13     -17.536  -8.206  -2.367  1.00  0.00           H  
ATOM    228  HE1 PHE A  13     -12.818  -9.321  -1.325  1.00  0.00           H  
ATOM    229  HE2 PHE A  13     -16.910 -10.560  -2.055  1.00  0.00           H  
ATOM    230  HZ  PHE A  13     -14.553 -11.168  -1.507  1.00  0.00           H  
ATOM    231  N   LYS A  14     -17.066  -6.284  -4.935  1.00  0.00           N  
ATOM    232  CA  LYS A  14     -17.558  -7.062  -6.063  1.00  0.00           C  
ATOM    233  C   LYS A  14     -16.995  -6.554  -7.393  1.00  0.00           C  
ATOM    234  O   LYS A  14     -16.895  -7.357  -8.322  1.00  0.00           O  
ATOM    235  CB  LYS A  14     -19.090  -7.074  -6.031  1.00  0.00           C  
ATOM    236  CG  LYS A  14     -19.650  -8.116  -5.043  1.00  0.00           C  
ATOM    237  CD  LYS A  14     -19.563  -9.558  -5.555  1.00  0.00           C  
ATOM    238  CE  LYS A  14     -20.538  -9.785  -6.716  1.00  0.00           C  
ATOM    239  NZ  LYS A  14     -20.314 -11.076  -7.391  1.00  0.00           N  
ATOM    240  H   LYS A  14     -17.690  -5.642  -4.461  1.00  0.00           H  
ATOM    241  HA  LYS A  14     -17.186  -8.082  -5.951  1.00  0.00           H  
ATOM    242  HB2 LYS A  14     -19.441  -6.089  -5.736  1.00  0.00           H  
ATOM    243  HB3 LYS A  14     -19.480  -7.263  -7.028  1.00  0.00           H  
ATOM    244  HG2 LYS A  14     -19.115  -8.047  -4.093  1.00  0.00           H  
ATOM    245  HG3 LYS A  14     -20.699  -7.894  -4.859  1.00  0.00           H  
ATOM    246  HD2 LYS A  14     -18.546  -9.765  -5.881  1.00  0.00           H  
ATOM    247  HD3 LYS A  14     -19.818 -10.238  -4.738  1.00  0.00           H  
ATOM    248  HE2 LYS A  14     -21.559  -9.753  -6.332  1.00  0.00           H  
ATOM    249  HE3 LYS A  14     -20.426  -8.998  -7.467  1.00  0.00           H  
ATOM    250  HZ1 LYS A  14     -19.439 -11.037  -7.909  1.00  0.00           H  
ATOM    251  HZ2 LYS A  14     -20.320 -11.848  -6.733  1.00  0.00           H  
ATOM    252  HZ3 LYS A  14     -21.078 -11.210  -8.051  1.00  0.00           H  
ATOM    253  N   ARG A  15     -16.677  -5.261  -7.515  1.00  0.00           N  
ATOM    254  CA  ARG A  15     -16.019  -4.710  -8.692  1.00  0.00           C  
ATOM    255  C   ARG A  15     -14.583  -5.238  -8.797  1.00  0.00           C  
ATOM    256  O   ARG A  15     -14.219  -5.810  -9.821  1.00  0.00           O  
ATOM    257  CB  ARG A  15     -16.081  -3.178  -8.656  1.00  0.00           C  
ATOM    258  CG  ARG A  15     -16.020  -2.567 -10.071  1.00  0.00           C  
ATOM    259  CD  ARG A  15     -17.321  -1.827 -10.401  1.00  0.00           C  
ATOM    260  NE  ARG A  15     -18.456  -2.762 -10.540  1.00  0.00           N  
ATOM    261  CZ  ARG A  15     -19.645  -2.689  -9.932  1.00  0.00           C  
ATOM    262  NH1 ARG A  15     -19.909  -1.770  -9.010  1.00  0.00           N  
ATOM    263  NH2 ARG A  15     -20.599  -3.546 -10.251  1.00  0.00           N  
ATOM    264  H   ARG A  15     -16.741  -4.657  -6.705  1.00  0.00           H  
ATOM    265  HA  ARG A  15     -16.574  -5.051  -9.559  1.00  0.00           H  
ATOM    266  HB2 ARG A  15     -17.004  -2.867  -8.165  1.00  0.00           H  
ATOM    267  HB3 ARG A  15     -15.264  -2.794  -8.052  1.00  0.00           H  
ATOM    268  HG2 ARG A  15     -15.200  -1.854 -10.121  1.00  0.00           H  
ATOM    269  HG3 ARG A  15     -15.826  -3.332 -10.826  1.00  0.00           H  
ATOM    270  HD2 ARG A  15     -17.507  -1.086  -9.623  1.00  0.00           H  
ATOM    271  HD3 ARG A  15     -17.188  -1.289 -11.340  1.00  0.00           H  
ATOM    272  HE  ARG A  15     -18.315  -3.494 -11.233  1.00  0.00           H  
ATOM    273 HH11 ARG A  15     -19.231  -1.061  -8.763  1.00  0.00           H  
ATOM    274 HH12 ARG A  15     -20.863  -1.608  -8.688  1.00  0.00           H  
ATOM    275 HH21 ARG A  15     -20.482  -4.219 -11.020  1.00  0.00           H  
ATOM    276 HH22 ARG A  15     -21.497  -3.560  -9.780  1.00  0.00           H  
ATOM    277  N   LEU A  16     -13.795  -5.128  -7.725  1.00  0.00           N  
ATOM    278  CA  LEU A  16     -12.450  -5.700  -7.641  1.00  0.00           C  
ATOM    279  C   LEU A  16     -12.493  -7.190  -7.968  1.00  0.00           C  
ATOM    280  O   LEU A  16     -11.603  -7.680  -8.649  1.00  0.00           O  
ATOM    281  CB  LEU A  16     -11.843  -5.404  -6.253  1.00  0.00           C  
ATOM    282  CG  LEU A  16     -10.567  -6.192  -5.869  1.00  0.00           C  
ATOM    283  CD1 LEU A  16      -9.366  -6.057  -6.809  1.00  0.00           C  
ATOM    284  CD2 LEU A  16     -10.070  -5.697  -4.509  1.00  0.00           C  
ATOM    285  H   LEU A  16     -14.140  -4.589  -6.940  1.00  0.00           H  
ATOM    286  HA  LEU A  16     -11.824  -5.226  -8.400  1.00  0.00           H  
ATOM    287  HB2 LEU A  16     -11.635  -4.336  -6.209  1.00  0.00           H  
ATOM    288  HB3 LEU A  16     -12.599  -5.616  -5.492  1.00  0.00           H  
ATOM    289  HG  LEU A  16     -10.831  -7.247  -5.782  1.00  0.00           H  
ATOM    290 HD11 LEU A  16      -9.679  -6.276  -7.823  1.00  0.00           H  
ATOM    291 HD12 LEU A  16      -8.979  -5.037  -6.799  1.00  0.00           H  
ATOM    292 HD13 LEU A  16      -8.599  -6.780  -6.504  1.00  0.00           H  
ATOM    293 HD21 LEU A  16      -9.763  -4.652  -4.589  1.00  0.00           H  
ATOM    294 HD22 LEU A  16     -10.859  -5.808  -3.770  1.00  0.00           H  
ATOM    295 HD23 LEU A  16      -9.210  -6.290  -4.203  1.00  0.00           H  
ATOM    296  N   GLN A  17     -13.524  -7.921  -7.526  1.00  0.00           N  
ATOM    297  CA  GLN A  17     -13.600  -9.351  -7.787  1.00  0.00           C  
ATOM    298  C   GLN A  17     -14.005  -9.731  -9.219  1.00  0.00           C  
ATOM    299  O   GLN A  17     -13.818 -10.892  -9.590  1.00  0.00           O  
ATOM    300  CB  GLN A  17     -14.418 -10.092  -6.712  1.00  0.00           C  
ATOM    301  CG  GLN A  17     -13.536 -11.011  -5.855  1.00  0.00           C  
ATOM    302  CD  GLN A  17     -12.845 -12.116  -6.660  1.00  0.00           C  
ATOM    303  OE1 GLN A  17     -13.350 -13.230  -6.763  1.00  0.00           O  
ATOM    304  NE2 GLN A  17     -11.665 -11.879  -7.201  1.00  0.00           N  
ATOM    305  H   GLN A  17     -14.191  -7.490  -6.895  1.00  0.00           H  
ATOM    306  HA  GLN A  17     -12.571  -9.691  -7.702  1.00  0.00           H  
ATOM    307  HB2 GLN A  17     -14.917  -9.378  -6.060  1.00  0.00           H  
ATOM    308  HB3 GLN A  17     -15.191 -10.695  -7.178  1.00  0.00           H  
ATOM    309  HG2 GLN A  17     -12.793 -10.408  -5.344  1.00  0.00           H  
ATOM    310  HG3 GLN A  17     -14.157 -11.465  -5.087  1.00  0.00           H  
ATOM    311 HE21 GLN A  17     -11.239 -10.967  -7.042  1.00  0.00           H  
ATOM    312 HE22 GLN A  17     -11.166 -12.549  -7.786  1.00  0.00           H  
ATOM    313  N   GLU A  18     -14.667  -8.862  -9.991  1.00  0.00           N  
ATOM    314  CA  GLU A  18     -14.966  -9.165 -11.394  1.00  0.00           C  
ATOM    315  C   GLU A  18     -13.776  -8.840 -12.297  1.00  0.00           C  
ATOM    316  O   GLU A  18     -13.455  -9.618 -13.196  1.00  0.00           O  
ATOM    317  CB  GLU A  18     -16.292  -8.556 -11.855  1.00  0.00           C  
ATOM    318  CG  GLU A  18     -16.324  -7.036 -11.781  1.00  0.00           C  
ATOM    319  CD  GLU A  18     -17.620  -6.405 -12.297  1.00  0.00           C  
ATOM    320  OE1 GLU A  18     -18.684  -7.066 -12.245  1.00  0.00           O  
ATOM    321  OE2 GLU A  18     -17.617  -5.211 -12.685  1.00  0.00           O  
ATOM    322  H   GLU A  18     -14.770  -7.903  -9.675  1.00  0.00           H  
ATOM    323  HA  GLU A  18     -15.123 -10.222 -11.494  1.00  0.00           H  
ATOM    324  HB2 GLU A  18     -16.453  -8.849 -12.886  1.00  0.00           H  
ATOM    325  HB3 GLU A  18     -17.089  -8.963 -11.236  1.00  0.00           H  
ATOM    326  HG2 GLU A  18     -16.229  -6.762 -10.738  1.00  0.00           H  
ATOM    327  HG3 GLU A  18     -15.472  -6.697 -12.358  1.00  0.00           H  
ATOM    328  N   ASP A  19     -13.092  -7.731 -12.024  1.00  0.00           N  
ATOM    329  CA  ASP A  19     -11.925  -7.249 -12.772  1.00  0.00           C  
ATOM    330  C   ASP A  19     -10.753  -7.034 -11.802  1.00  0.00           C  
ATOM    331  O   ASP A  19     -10.435  -5.880 -11.496  1.00  0.00           O  
ATOM    332  CB  ASP A  19     -12.253  -5.937 -13.528  1.00  0.00           C  
ATOM    333  CG  ASP A  19     -12.885  -6.072 -14.916  1.00  0.00           C  
ATOM    334  OD1 ASP A  19     -12.589  -7.005 -15.698  1.00  0.00           O  
ATOM    335  OD2 ASP A  19     -13.553  -5.085 -15.299  1.00  0.00           O  
ATOM    336  H   ASP A  19     -13.471  -7.139 -11.292  1.00  0.00           H  
ATOM    337  HA  ASP A  19     -11.606  -7.985 -13.507  1.00  0.00           H  
ATOM    338  HB2 ASP A  19     -12.892  -5.309 -12.895  1.00  0.00           H  
ATOM    339  HB3 ASP A  19     -11.326  -5.386 -13.707  1.00  0.00           H  
ATOM    340  N   PRO A  20     -10.098  -8.092 -11.287  1.00  0.00           N  
ATOM    341  CA  PRO A  20      -8.950  -7.929 -10.403  1.00  0.00           C  
ATOM    342  C   PRO A  20      -7.714  -7.476 -11.199  1.00  0.00           C  
ATOM    343  O   PRO A  20      -7.487  -7.959 -12.313  1.00  0.00           O  
ATOM    344  CB  PRO A  20      -8.745  -9.281  -9.716  1.00  0.00           C  
ATOM    345  CG  PRO A  20      -9.324 -10.269 -10.724  1.00  0.00           C  
ATOM    346  CD  PRO A  20     -10.457  -9.494 -11.400  1.00  0.00           C  
ATOM    347  HA  PRO A  20      -9.195  -7.186  -9.649  1.00  0.00           H  
ATOM    348  HB2 PRO A  20      -7.692  -9.483  -9.507  1.00  0.00           H  
ATOM    349  HB3 PRO A  20      -9.332  -9.311  -8.797  1.00  0.00           H  
ATOM    350  HG2 PRO A  20      -8.563 -10.507 -11.466  1.00  0.00           H  
ATOM    351  HG3 PRO A  20      -9.690 -11.170 -10.229  1.00  0.00           H  
ATOM    352  HD2 PRO A  20     -10.551  -9.782 -12.446  1.00  0.00           H  
ATOM    353  HD3 PRO A  20     -11.392  -9.671 -10.865  1.00  0.00           H  
ATOM    354  N   PRO A  21      -6.897  -6.564 -10.643  1.00  0.00           N  
ATOM    355  CA  PRO A  21      -5.686  -6.069 -11.284  1.00  0.00           C  
ATOM    356  C   PRO A  21      -4.552  -7.095 -11.215  1.00  0.00           C  
ATOM    357  O   PRO A  21      -4.668  -8.148 -10.582  1.00  0.00           O  
ATOM    358  CB  PRO A  21      -5.337  -4.787 -10.516  1.00  0.00           C  
ATOM    359  CG  PRO A  21      -5.747  -5.163  -9.101  1.00  0.00           C  
ATOM    360  CD  PRO A  21      -7.032  -5.956  -9.330  1.00  0.00           C  
ATOM    361  HA  PRO A  21      -5.887  -5.833 -12.326  1.00  0.00           H  
ATOM    362  HB2 PRO A  21      -4.280  -4.523 -10.572  1.00  0.00           H  
ATOM    363  HB3 PRO A  21      -5.958  -3.961 -10.865  1.00  0.00           H  
ATOM    364  HG2 PRO A  21      -4.987  -5.810  -8.671  1.00  0.00           H  
ATOM    365  HG3 PRO A  21      -5.903  -4.294  -8.465  1.00  0.00           H  
ATOM    366  HD2 PRO A  21      -7.145  -6.718  -8.561  1.00  0.00           H  
ATOM    367  HD3 PRO A  21      -7.892  -5.287  -9.330  1.00  0.00           H  
ATOM    368  N   VAL A  22      -3.431  -6.761 -11.851  1.00  0.00           N  
ATOM    369  CA  VAL A  22      -2.267  -7.628 -11.913  1.00  0.00           C  
ATOM    370  C   VAL A  22      -1.278  -7.135 -10.848  1.00  0.00           C  
ATOM    371  O   VAL A  22      -1.210  -5.972 -10.465  1.00  0.00           O  
ATOM    372  CB  VAL A  22      -1.730  -7.711 -13.360  1.00  0.00           C  
ATOM    373  CG1 VAL A  22      -0.623  -8.761 -13.474  1.00  0.00           C  
ATOM    374  CG2 VAL A  22      -2.847  -8.101 -14.332  1.00  0.00           C  
ATOM    375  H   VAL A  22      -3.361  -5.862 -12.302  1.00  0.00           H  
ATOM    376  HA  VAL A  22      -2.575  -8.628 -11.615  1.00  0.00           H  
ATOM    377  HB  VAL A  22      -1.346  -6.741 -13.656  1.00  0.00           H  
ATOM    378 HG11 VAL A  22       0.252  -8.443 -12.915  1.00  0.00           H  
ATOM    379 HG12 VAL A  22      -0.969  -9.721 -13.104  1.00  0.00           H  
ATOM    380 HG13 VAL A  22      -0.332  -8.877 -14.509  1.00  0.00           H  
ATOM    381 HG21 VAL A  22      -2.436  -8.218 -15.324  1.00  0.00           H  
ATOM    382 HG22 VAL A  22      -3.307  -9.033 -14.027  1.00  0.00           H  
ATOM    383 HG23 VAL A  22      -3.607  -7.330 -14.377  1.00  0.00           H  
ATOM    384  N   GLY A  23      -0.531  -8.088 -10.281  1.00  0.00           N  
ATOM    385  CA  GLY A  23       0.509  -7.937  -9.283  1.00  0.00           C  
ATOM    386  C   GLY A  23       0.032  -7.570  -7.879  1.00  0.00           C  
ATOM    387  O   GLY A  23       0.708  -7.871  -6.903  1.00  0.00           O  
ATOM    388  H   GLY A  23      -0.569  -9.013 -10.669  1.00  0.00           H  
ATOM    389  HA2 GLY A  23       1.057  -8.873  -9.185  1.00  0.00           H  
ATOM    390  HA3 GLY A  23       1.204  -7.164  -9.594  1.00  0.00           H  
ATOM    391  N   VAL A  24      -1.205  -7.083  -7.717  1.00  0.00           N  
ATOM    392  CA  VAL A  24      -1.707  -6.665  -6.407  1.00  0.00           C  
ATOM    393  C   VAL A  24      -3.057  -7.302  -6.142  1.00  0.00           C  
ATOM    394  O   VAL A  24      -3.904  -7.378  -7.030  1.00  0.00           O  
ATOM    395  CB  VAL A  24      -1.707  -5.128  -6.278  1.00  0.00           C  
ATOM    396  CG1 VAL A  24      -0.303  -4.555  -6.464  1.00  0.00           C  
ATOM    397  CG2 VAL A  24      -2.633  -4.380  -7.256  1.00  0.00           C  
ATOM    398  H   VAL A  24      -1.764  -6.868  -8.524  1.00  0.00           H  
ATOM    399  HA  VAL A  24      -1.036  -7.029  -5.635  1.00  0.00           H  
ATOM    400  HB  VAL A  24      -2.004  -4.897  -5.254  1.00  0.00           H  
ATOM    401 HG11 VAL A  24      -0.277  -3.519  -6.123  1.00  0.00           H  
ATOM    402 HG12 VAL A  24       0.403  -5.163  -5.899  1.00  0.00           H  
ATOM    403 HG13 VAL A  24      -0.034  -4.561  -7.518  1.00  0.00           H  
ATOM    404 HG21 VAL A  24      -2.448  -4.688  -8.285  1.00  0.00           H  
ATOM    405 HG22 VAL A  24      -3.674  -4.587  -7.013  1.00  0.00           H  
ATOM    406 HG23 VAL A  24      -2.453  -3.302  -7.198  1.00  0.00           H  
ATOM    407  N   SER A  25      -3.290  -7.741  -4.913  1.00  0.00           N  
ATOM    408  CA  SER A  25      -4.575  -8.254  -4.484  1.00  0.00           C  
ATOM    409  C   SER A  25      -4.997  -7.490  -3.241  1.00  0.00           C  
ATOM    410  O   SER A  25      -4.146  -7.168  -2.415  1.00  0.00           O  
ATOM    411  CB  SER A  25      -4.485  -9.743  -4.165  1.00  0.00           C  
ATOM    412  OG  SER A  25      -3.853 -10.493  -5.198  1.00  0.00           O  
ATOM    413  H   SER A  25      -2.615  -7.546  -4.186  1.00  0.00           H  
ATOM    414  HA  SER A  25      -5.315  -8.111  -5.269  1.00  0.00           H  
ATOM    415  HB2 SER A  25      -3.930  -9.870  -3.231  1.00  0.00           H  
ATOM    416  HB3 SER A  25      -5.510 -10.089  -4.012  1.00  0.00           H  
ATOM    417  HG  SER A  25      -3.025 -10.033  -5.434  1.00  0.00           H  
ATOM    418  N   GLY A  26      -6.293  -7.265  -3.074  1.00  0.00           N  
ATOM    419  CA  GLY A  26      -6.901  -6.793  -1.846  1.00  0.00           C  
ATOM    420  C   GLY A  26      -8.133  -7.635  -1.560  1.00  0.00           C  
ATOM    421  O   GLY A  26      -8.773  -8.155  -2.479  1.00  0.00           O  
ATOM    422  H   GLY A  26      -6.918  -7.574  -3.808  1.00  0.00           H  
ATOM    423  HA2 GLY A  26      -6.198  -6.884  -1.022  1.00  0.00           H  
ATOM    424  HA3 GLY A  26      -7.194  -5.752  -1.972  1.00  0.00           H  
ATOM    425  N   ALA A  27      -8.465  -7.825  -0.287  1.00  0.00           N  
ATOM    426  CA  ALA A  27      -9.769  -8.302   0.161  1.00  0.00           C  
ATOM    427  C   ALA A  27     -10.033  -7.667   1.530  1.00  0.00           C  
ATOM    428  O   ALA A  27      -9.075  -7.225   2.168  1.00  0.00           O  
ATOM    429  CB  ALA A  27      -9.746  -9.834   0.247  1.00  0.00           C  
ATOM    430  H   ALA A  27      -7.867  -7.494   0.478  1.00  0.00           H  
ATOM    431  HA  ALA A  27     -10.545  -7.984  -0.536  1.00  0.00           H  
ATOM    432  HB1 ALA A  27      -8.939 -10.150   0.908  1.00  0.00           H  
ATOM    433  HB2 ALA A  27     -10.692 -10.204   0.643  1.00  0.00           H  
ATOM    434  HB3 ALA A  27      -9.597 -10.266  -0.741  1.00  0.00           H  
ATOM    435  N   PRO A  28     -11.271  -7.628   2.037  1.00  0.00           N  
ATOM    436  CA  PRO A  28     -11.467  -7.306   3.436  1.00  0.00           C  
ATOM    437  C   PRO A  28     -10.973  -8.448   4.321  1.00  0.00           C  
ATOM    438  O   PRO A  28     -10.773  -9.577   3.849  1.00  0.00           O  
ATOM    439  CB  PRO A  28     -12.952  -7.061   3.592  1.00  0.00           C  
ATOM    440  CG  PRO A  28     -13.580  -7.940   2.514  1.00  0.00           C  
ATOM    441  CD  PRO A  28     -12.534  -7.947   1.396  1.00  0.00           C  
ATOM    442  HA  PRO A  28     -10.941  -6.392   3.679  1.00  0.00           H  
ATOM    443  HB2 PRO A  28     -13.301  -7.302   4.596  1.00  0.00           H  
ATOM    444  HB3 PRO A  28     -13.115  -6.015   3.366  1.00  0.00           H  
ATOM    445  HG2 PRO A  28     -13.712  -8.953   2.900  1.00  0.00           H  
ATOM    446  HG3 PRO A  28     -14.527  -7.522   2.173  1.00  0.00           H  
ATOM    447  HD2 PRO A  28     -12.507  -8.929   0.924  1.00  0.00           H  
ATOM    448  HD3 PRO A  28     -12.765  -7.171   0.667  1.00  0.00           H  
ATOM    449  N   SER A  29     -10.840  -8.176   5.615  1.00  0.00           N  
ATOM    450  CA  SER A  29     -10.721  -9.235   6.595  1.00  0.00           C  
ATOM    451  C   SER A  29     -12.027 -10.038   6.670  1.00  0.00           C  
ATOM    452  O   SER A  29     -13.001  -9.759   5.969  1.00  0.00           O  
ATOM    453  CB  SER A  29     -10.392  -8.626   7.943  1.00  0.00           C  
ATOM    454  OG  SER A  29      -9.199  -7.872   7.906  1.00  0.00           O  
ATOM    455  H   SER A  29     -11.043  -7.252   5.979  1.00  0.00           H  
ATOM    456  HA  SER A  29      -9.908  -9.898   6.300  1.00  0.00           H  
ATOM    457  HB2 SER A  29     -11.220  -8.002   8.271  1.00  0.00           H  
ATOM    458  HB3 SER A  29     -10.265  -9.441   8.649  1.00  0.00           H  
ATOM    459  HG  SER A  29      -8.981  -7.734   8.847  1.00  0.00           H  
ATOM    460  N   GLU A  30     -12.046 -11.100   7.469  1.00  0.00           N  
ATOM    461  CA  GLU A  30     -13.191 -11.993   7.565  1.00  0.00           C  
ATOM    462  C   GLU A  30     -14.333 -11.336   8.333  1.00  0.00           C  
ATOM    463  O   GLU A  30     -15.484 -11.471   7.930  1.00  0.00           O  
ATOM    464  CB  GLU A  30     -12.766 -13.338   8.168  1.00  0.00           C  
ATOM    465  CG  GLU A  30     -11.951 -13.251   9.477  1.00  0.00           C  
ATOM    466  CD  GLU A  30     -11.619 -14.637  10.038  1.00  0.00           C  
ATOM    467  OE1 GLU A  30     -11.511 -15.610   9.260  1.00  0.00           O  
ATOM    468  OE2 GLU A  30     -11.480 -14.747  11.287  1.00  0.00           O  
ATOM    469  H   GLU A  30     -11.207 -11.365   7.958  1.00  0.00           H  
ATOM    470  HA  GLU A  30     -13.569 -12.189   6.559  1.00  0.00           H  
ATOM    471  HB2 GLU A  30     -13.664 -13.937   8.333  1.00  0.00           H  
ATOM    472  HB3 GLU A  30     -12.152 -13.840   7.421  1.00  0.00           H  
ATOM    473  HG2 GLU A  30     -11.012 -12.721   9.295  1.00  0.00           H  
ATOM    474  HG3 GLU A  30     -12.526 -12.698  10.220  1.00  0.00           H  
ATOM    475  N   ASN A  31     -14.041 -10.599   9.412  1.00  0.00           N  
ATOM    476  CA  ASN A  31     -15.084  -9.970  10.216  1.00  0.00           C  
ATOM    477  C   ASN A  31     -15.090  -8.449  10.031  1.00  0.00           C  
ATOM    478  O   ASN A  31     -16.152  -7.823   9.910  1.00  0.00           O  
ATOM    479  CB  ASN A  31     -14.847 -10.355  11.686  1.00  0.00           C  
ATOM    480  CG  ASN A  31     -16.128 -10.334  12.510  1.00  0.00           C  
ATOM    481  OD1 ASN A  31     -17.032  -9.535  12.280  1.00  0.00           O  
ATOM    482  ND2 ASN A  31     -16.254 -11.224  13.479  1.00  0.00           N  
ATOM    483  H   ASN A  31     -13.077 -10.472   9.692  1.00  0.00           H  
ATOM    484  HA  ASN A  31     -16.060 -10.358   9.933  1.00  0.00           H  
ATOM    485  HB2 ASN A  31     -14.425 -11.363  11.733  1.00  0.00           H  
ATOM    486  HB3 ASN A  31     -14.126  -9.667  12.121  1.00  0.00           H  
ATOM    487 HD21 ASN A  31     -15.485 -11.847  13.705  1.00  0.00           H  
ATOM    488 HD22 ASN A  31     -17.111 -11.262  14.012  1.00  0.00           H  
ATOM    489  N   ASN A  32     -13.902  -7.846   9.962  1.00  0.00           N  
ATOM    490  CA  ASN A  32     -13.730  -6.400   9.854  1.00  0.00           C  
ATOM    491  C   ASN A  32     -13.954  -6.010   8.396  1.00  0.00           C  
ATOM    492  O   ASN A  32     -13.348  -6.602   7.507  1.00  0.00           O  
ATOM    493  CB  ASN A  32     -12.321  -5.947  10.299  1.00  0.00           C  
ATOM    494  CG  ASN A  32     -12.064  -6.067  11.798  1.00  0.00           C  
ATOM    495  OD1 ASN A  32     -12.729  -6.815  12.507  1.00  0.00           O  
ATOM    496  ND2 ASN A  32     -11.098  -5.350  12.342  1.00  0.00           N  
ATOM    497  H   ASN A  32     -13.077  -8.425  10.071  1.00  0.00           H  
ATOM    498  HA  ASN A  32     -14.469  -5.908  10.490  1.00  0.00           H  
ATOM    499  HB2 ASN A  32     -11.560  -6.503   9.759  1.00  0.00           H  
ATOM    500  HB3 ASN A  32     -12.207  -4.901  10.020  1.00  0.00           H  
ATOM    501 HD21 ASN A  32     -10.442  -4.780  11.815  1.00  0.00           H  
ATOM    502 HD22 ASN A  32     -11.041  -5.349  13.350  1.00  0.00           H  
ATOM    503  N   ILE A  33     -14.762  -4.971   8.153  1.00  0.00           N  
ATOM    504  CA  ILE A  33     -14.934  -4.370   6.826  1.00  0.00           C  
ATOM    505  C   ILE A  33     -14.331  -2.964   6.760  1.00  0.00           C  
ATOM    506  O   ILE A  33     -13.909  -2.550   5.687  1.00  0.00           O  
ATOM    507  CB  ILE A  33     -16.422  -4.399   6.412  1.00  0.00           C  
ATOM    508  CG1 ILE A  33     -16.676  -4.050   4.927  1.00  0.00           C  
ATOM    509  CG2 ILE A  33     -17.268  -3.462   7.291  1.00  0.00           C  
ATOM    510  CD1 ILE A  33     -16.189  -5.133   3.958  1.00  0.00           C  
ATOM    511  H   ILE A  33     -15.271  -4.567   8.923  1.00  0.00           H  
ATOM    512  HA  ILE A  33     -14.384  -4.983   6.110  1.00  0.00           H  
ATOM    513  HB  ILE A  33     -16.787  -5.412   6.565  1.00  0.00           H  
ATOM    514 HG12 ILE A  33     -17.746  -3.932   4.766  1.00  0.00           H  
ATOM    515 HG13 ILE A  33     -16.204  -3.103   4.672  1.00  0.00           H  
ATOM    516 HG21 ILE A  33     -16.972  -2.424   7.139  1.00  0.00           H  
ATOM    517 HG22 ILE A  33     -18.307  -3.562   7.011  1.00  0.00           H  
ATOM    518 HG23 ILE A  33     -17.168  -3.727   8.346  1.00  0.00           H  
ATOM    519 HD11 ILE A  33     -15.107  -5.212   4.012  1.00  0.00           H  
ATOM    520 HD12 ILE A  33     -16.636  -6.096   4.211  1.00  0.00           H  
ATOM    521 HD13 ILE A  33     -16.469  -4.865   2.939  1.00  0.00           H  
ATOM    522  N   MET A  34     -14.225  -2.256   7.890  1.00  0.00           N  
ATOM    523  CA  MET A  34     -13.491  -1.000   7.977  1.00  0.00           C  
ATOM    524  C   MET A  34     -11.984  -1.211   7.806  1.00  0.00           C  
ATOM    525  O   MET A  34     -11.263  -0.251   7.560  1.00  0.00           O  
ATOM    526  CB  MET A  34     -13.783  -0.355   9.337  1.00  0.00           C  
ATOM    527  CG  MET A  34     -14.839   0.761   9.286  1.00  0.00           C  
ATOM    528  SD  MET A  34     -16.485   0.345   8.615  1.00  0.00           S  
ATOM    529  CE  MET A  34     -16.409   1.090   6.962  1.00  0.00           C  
ATOM    530  H   MET A  34     -14.628  -2.606   8.744  1.00  0.00           H  
ATOM    531  HA  MET A  34     -13.822  -0.344   7.176  1.00  0.00           H  
ATOM    532  HB2 MET A  34     -14.099  -1.115  10.053  1.00  0.00           H  
ATOM    533  HB3 MET A  34     -12.850   0.056   9.715  1.00  0.00           H  
ATOM    534  HG2 MET A  34     -14.991   1.069  10.319  1.00  0.00           H  
ATOM    535  HG3 MET A  34     -14.430   1.612   8.736  1.00  0.00           H  
ATOM    536  HE1 MET A  34     -15.550   0.692   6.428  1.00  0.00           H  
ATOM    537  HE2 MET A  34     -17.312   0.842   6.395  1.00  0.00           H  
ATOM    538  HE3 MET A  34     -16.303   2.175   7.042  1.00  0.00           H  
ATOM    539  N   GLN A  35     -11.511  -2.445   7.939  1.00  0.00           N  
ATOM    540  CA  GLN A  35     -10.122  -2.838   7.822  1.00  0.00           C  
ATOM    541  C   GLN A  35     -10.039  -3.881   6.707  1.00  0.00           C  
ATOM    542  O   GLN A  35     -10.753  -4.881   6.734  1.00  0.00           O  
ATOM    543  CB  GLN A  35      -9.670  -3.356   9.189  1.00  0.00           C  
ATOM    544  CG  GLN A  35      -8.166  -3.211   9.455  1.00  0.00           C  
ATOM    545  CD  GLN A  35      -7.846  -3.537  10.913  1.00  0.00           C  
ATOM    546  OE1 GLN A  35      -8.629  -4.163  11.622  1.00  0.00           O  
ATOM    547  NE2 GLN A  35      -6.696  -3.142  11.415  1.00  0.00           N  
ATOM    548  H   GLN A  35     -12.184  -3.170   8.111  1.00  0.00           H  
ATOM    549  HA  GLN A  35      -9.526  -1.964   7.562  1.00  0.00           H  
ATOM    550  HB2 GLN A  35     -10.193  -2.786   9.957  1.00  0.00           H  
ATOM    551  HB3 GLN A  35      -9.961  -4.400   9.303  1.00  0.00           H  
ATOM    552  HG2 GLN A  35      -7.599  -3.877   8.807  1.00  0.00           H  
ATOM    553  HG3 GLN A  35      -7.864  -2.185   9.243  1.00  0.00           H  
ATOM    554 HE21 GLN A  35      -6.069  -2.565  10.872  1.00  0.00           H  
ATOM    555 HE22 GLN A  35      -6.565  -3.226  12.417  1.00  0.00           H  
ATOM    556  N   TRP A  36      -9.205  -3.622   5.707  1.00  0.00           N  
ATOM    557  CA  TRP A  36      -8.969  -4.469   4.544  1.00  0.00           C  
ATOM    558  C   TRP A  36      -7.514  -4.858   4.496  1.00  0.00           C  
ATOM    559  O   TRP A  36      -6.679  -4.114   4.990  1.00  0.00           O  
ATOM    560  CB  TRP A  36      -9.311  -3.730   3.260  1.00  0.00           C  
ATOM    561  CG  TRP A  36     -10.746  -3.725   2.862  1.00  0.00           C  
ATOM    562  CD1 TRP A  36     -11.801  -3.358   3.620  1.00  0.00           C  
ATOM    563  CD2 TRP A  36     -11.292  -4.078   1.570  1.00  0.00           C  
ATOM    564  NE1 TRP A  36     -12.958  -3.437   2.874  1.00  0.00           N  
ATOM    565  CE2 TRP A  36     -12.700  -3.881   1.592  1.00  0.00           C  
ATOM    566  CE3 TRP A  36     -10.710  -4.545   0.383  1.00  0.00           C  
ATOM    567  CZ2 TRP A  36     -13.486  -4.117   0.457  1.00  0.00           C  
ATOM    568  CZ3 TRP A  36     -11.484  -4.802  -0.753  1.00  0.00           C  
ATOM    569  CH2 TRP A  36     -12.864  -4.574  -0.716  1.00  0.00           C  
ATOM    570  H   TRP A  36      -8.613  -2.802   5.787  1.00  0.00           H  
ATOM    571  HA  TRP A  36      -9.559  -5.373   4.590  1.00  0.00           H  
ATOM    572  HB2 TRP A  36      -8.961  -2.707   3.349  1.00  0.00           H  
ATOM    573  HB3 TRP A  36      -8.755  -4.195   2.442  1.00  0.00           H  
ATOM    574  HD1 TRP A  36     -11.744  -3.018   4.644  1.00  0.00           H  
ATOM    575  HE1 TRP A  36     -13.842  -3.138   3.264  1.00  0.00           H  
ATOM    576  HE3 TRP A  36      -9.645  -4.672   0.365  1.00  0.00           H  
ATOM    577  HZ2 TRP A  36     -14.547  -3.938   0.475  1.00  0.00           H  
ATOM    578  HZ3 TRP A  36     -11.014  -5.142  -1.660  1.00  0.00           H  
ATOM    579  HH2 TRP A  36     -13.438  -4.782  -1.598  1.00  0.00           H  
ATOM    580  N   ASN A  37      -7.195  -5.970   3.851  1.00  0.00           N  
ATOM    581  CA  ASN A  37      -5.832  -6.484   3.780  1.00  0.00           C  
ATOM    582  C   ASN A  37      -5.438  -6.778   2.343  1.00  0.00           C  
ATOM    583  O   ASN A  37      -6.213  -7.372   1.586  1.00  0.00           O  
ATOM    584  CB  ASN A  37      -5.760  -7.789   4.573  1.00  0.00           C  
ATOM    585  CG  ASN A  37      -5.477  -7.506   6.035  1.00  0.00           C  
ATOM    586  OD1 ASN A  37      -4.356  -7.179   6.410  1.00  0.00           O  
ATOM    587  ND2 ASN A  37      -6.475  -7.587   6.899  1.00  0.00           N  
ATOM    588  H   ASN A  37      -7.943  -6.492   3.389  1.00  0.00           H  
ATOM    589  HA  ASN A  37      -5.124  -5.740   4.187  1.00  0.00           H  
ATOM    590  HB2 ASN A  37      -6.679  -8.367   4.442  1.00  0.00           H  
ATOM    591  HB3 ASN A  37      -4.949  -8.388   4.167  1.00  0.00           H  
ATOM    592 HD21 ASN A  37      -7.439  -7.815   6.676  1.00  0.00           H  
ATOM    593 HD22 ASN A  37      -6.258  -7.431   7.871  1.00  0.00           H  
ATOM    594  N   ALA A  38      -4.217  -6.407   1.973  1.00  0.00           N  
ATOM    595  CA  ALA A  38      -3.755  -6.425   0.595  1.00  0.00           C  
ATOM    596  C   ALA A  38      -2.296  -6.851   0.488  1.00  0.00           C  
ATOM    597  O   ALA A  38      -1.552  -6.823   1.465  1.00  0.00           O  
ATOM    598  CB  ALA A  38      -3.972  -5.055  -0.032  1.00  0.00           C  
ATOM    599  H   ALA A  38      -3.662  -5.857   2.641  1.00  0.00           H  
ATOM    600  HA  ALA A  38      -4.345  -7.156   0.040  1.00  0.00           H  
ATOM    601  HB1 ALA A  38      -3.309  -4.328   0.436  1.00  0.00           H  
ATOM    602  HB2 ALA A  38      -3.745  -5.124  -1.088  1.00  0.00           H  
ATOM    603  HB3 ALA A  38      -5.012  -4.751   0.082  1.00  0.00           H  
ATOM    604  N   VAL A  39      -1.900  -7.295  -0.697  1.00  0.00           N  
ATOM    605  CA  VAL A  39      -0.611  -7.888  -1.013  1.00  0.00           C  
ATOM    606  C   VAL A  39      -0.091  -7.214  -2.284  1.00  0.00           C  
ATOM    607  O   VAL A  39      -0.869  -6.946  -3.206  1.00  0.00           O  
ATOM    608  CB  VAL A  39      -0.833  -9.400  -1.214  1.00  0.00           C  
ATOM    609  CG1 VAL A  39       0.387 -10.130  -1.799  1.00  0.00           C  
ATOM    610  CG2 VAL A  39      -1.205 -10.092   0.112  1.00  0.00           C  
ATOM    611  H   VAL A  39      -2.561  -7.238  -1.466  1.00  0.00           H  
ATOM    612  HA  VAL A  39       0.092  -7.725  -0.195  1.00  0.00           H  
ATOM    613  HB  VAL A  39      -1.663  -9.506  -1.916  1.00  0.00           H  
ATOM    614 HG11 VAL A  39       0.181 -11.198  -1.862  1.00  0.00           H  
ATOM    615 HG12 VAL A  39       0.609  -9.763  -2.803  1.00  0.00           H  
ATOM    616 HG13 VAL A  39       1.257  -9.978  -1.159  1.00  0.00           H  
ATOM    617 HG21 VAL A  39      -2.127  -9.672   0.521  1.00  0.00           H  
ATOM    618 HG22 VAL A  39      -1.360 -11.159  -0.058  1.00  0.00           H  
ATOM    619 HG23 VAL A  39      -0.392  -9.960   0.832  1.00  0.00           H  
ATOM    620  N   ILE A  40       1.220  -6.990  -2.347  1.00  0.00           N  
ATOM    621  CA  ILE A  40       1.967  -6.492  -3.495  1.00  0.00           C  
ATOM    622  C   ILE A  40       3.217  -7.385  -3.642  1.00  0.00           C  
ATOM    623  O   ILE A  40       3.710  -7.928  -2.647  1.00  0.00           O  
ATOM    624  CB  ILE A  40       2.304  -4.989  -3.277  1.00  0.00           C  
ATOM    625  CG1 ILE A  40       1.050  -4.161  -2.893  1.00  0.00           C  
ATOM    626  CG2 ILE A  40       2.958  -4.351  -4.515  1.00  0.00           C  
ATOM    627  CD1 ILE A  40       1.277  -2.646  -2.905  1.00  0.00           C  
ATOM    628  H   ILE A  40       1.796  -7.163  -1.530  1.00  0.00           H  
ATOM    629  HA  ILE A  40       1.356  -6.604  -4.390  1.00  0.00           H  
ATOM    630  HB  ILE A  40       3.014  -4.921  -2.453  1.00  0.00           H  
ATOM    631 HG12 ILE A  40       0.233  -4.387  -3.578  1.00  0.00           H  
ATOM    632 HG13 ILE A  40       0.736  -4.442  -1.888  1.00  0.00           H  
ATOM    633 HG21 ILE A  40       2.203  -4.172  -5.275  1.00  0.00           H  
ATOM    634 HG22 ILE A  40       3.424  -3.403  -4.242  1.00  0.00           H  
ATOM    635 HG23 ILE A  40       3.752  -4.979  -4.901  1.00  0.00           H  
ATOM    636 HD11 ILE A  40       2.197  -2.413  -2.371  1.00  0.00           H  
ATOM    637 HD12 ILE A  40       1.345  -2.298  -3.941  1.00  0.00           H  
ATOM    638 HD13 ILE A  40       0.449  -2.142  -2.414  1.00  0.00           H  
ATOM    639  N   PHE A  41       3.714  -7.547  -4.873  1.00  0.00           N  
ATOM    640  CA  PHE A  41       5.012  -8.144  -5.218  1.00  0.00           C  
ATOM    641  C   PHE A  41       5.771  -7.214  -6.180  1.00  0.00           C  
ATOM    642  O   PHE A  41       5.167  -6.293  -6.744  1.00  0.00           O  
ATOM    643  CB  PHE A  41       4.837  -9.552  -5.811  1.00  0.00           C  
ATOM    644  CG  PHE A  41       4.735  -9.648  -7.331  1.00  0.00           C  
ATOM    645  CD1 PHE A  41       3.742  -8.960  -8.052  1.00  0.00           C  
ATOM    646  CD2 PHE A  41       5.655 -10.439  -8.043  1.00  0.00           C  
ATOM    647  CE1 PHE A  41       3.669  -9.094  -9.452  1.00  0.00           C  
ATOM    648  CE2 PHE A  41       5.532 -10.632  -9.426  1.00  0.00           C  
ATOM    649  CZ  PHE A  41       4.522  -9.969 -10.134  1.00  0.00           C  
ATOM    650  H   PHE A  41       3.231  -7.108  -5.647  1.00  0.00           H  
ATOM    651  HA  PHE A  41       5.603  -8.241  -4.302  1.00  0.00           H  
ATOM    652  HB2 PHE A  41       5.705 -10.136  -5.502  1.00  0.00           H  
ATOM    653  HB3 PHE A  41       3.964 -10.033  -5.366  1.00  0.00           H  
ATOM    654  HD1 PHE A  41       3.051  -8.312  -7.540  1.00  0.00           H  
ATOM    655  HD2 PHE A  41       6.468 -10.923  -7.535  1.00  0.00           H  
ATOM    656  HE1 PHE A  41       2.971  -8.526 -10.040  1.00  0.00           H  
ATOM    657  HE2 PHE A  41       6.245 -11.258  -9.945  1.00  0.00           H  
ATOM    658  HZ  PHE A  41       4.432 -10.078 -11.207  1.00  0.00           H  
ATOM    659  N   GLY A  42       7.085  -7.370  -6.346  1.00  0.00           N  
ATOM    660  CA  GLY A  42       7.820  -6.527  -7.288  1.00  0.00           C  
ATOM    661  C   GLY A  42       7.372  -6.776  -8.741  1.00  0.00           C  
ATOM    662  O   GLY A  42       7.406  -7.927  -9.181  1.00  0.00           O  
ATOM    663  H   GLY A  42       7.588  -8.136  -5.904  1.00  0.00           H  
ATOM    664  HA2 GLY A  42       7.693  -5.486  -7.004  1.00  0.00           H  
ATOM    665  HA3 GLY A  42       8.882  -6.730  -7.211  1.00  0.00           H  
ATOM    666  N   PRO A  43       6.971  -5.744  -9.513  1.00  0.00           N  
ATOM    667  CA  PRO A  43       6.887  -5.862 -10.963  1.00  0.00           C  
ATOM    668  C   PRO A  43       8.288  -6.169 -11.527  1.00  0.00           C  
ATOM    669  O   PRO A  43       9.311  -5.899 -10.883  1.00  0.00           O  
ATOM    670  CB  PRO A  43       6.296  -4.540 -11.466  1.00  0.00           C  
ATOM    671  CG  PRO A  43       6.753  -3.536 -10.410  1.00  0.00           C  
ATOM    672  CD  PRO A  43       6.845  -4.353  -9.118  1.00  0.00           C  
ATOM    673  HA  PRO A  43       6.199  -6.668 -11.214  1.00  0.00           H  
ATOM    674  HB2 PRO A  43       6.659  -4.268 -12.463  1.00  0.00           H  
ATOM    675  HB3 PRO A  43       5.208  -4.614 -11.446  1.00  0.00           H  
ATOM    676  HG2 PRO A  43       7.741  -3.180 -10.686  1.00  0.00           H  
ATOM    677  HG3 PRO A  43       6.086  -2.677 -10.305  1.00  0.00           H  
ATOM    678  HD2 PRO A  43       7.712  -4.038  -8.546  1.00  0.00           H  
ATOM    679  HD3 PRO A  43       5.961  -4.206  -8.499  1.00  0.00           H  
ATOM    680  N   GLU A  44       8.334  -6.786 -12.706  1.00  0.00           N  
ATOM    681  CA  GLU A  44       9.530  -7.470 -13.193  1.00  0.00           C  
ATOM    682  C   GLU A  44      10.646  -6.448 -13.386  1.00  0.00           C  
ATOM    683  O   GLU A  44      10.457  -5.468 -14.113  1.00  0.00           O  
ATOM    684  CB  GLU A  44       9.225  -8.252 -14.486  1.00  0.00           C  
ATOM    685  CG  GLU A  44      10.154  -9.461 -14.707  1.00  0.00           C  
ATOM    686  CD  GLU A  44      11.631  -9.079 -14.849  1.00  0.00           C  
ATOM    687  OE1 GLU A  44      12.015  -8.472 -15.875  1.00  0.00           O  
ATOM    688  OE2 GLU A  44      12.407  -9.322 -13.898  1.00  0.00           O  
ATOM    689  H   GLU A  44       7.453  -6.986 -13.161  1.00  0.00           H  
ATOM    690  HA  GLU A  44       9.837  -8.180 -12.425  1.00  0.00           H  
ATOM    691  HB2 GLU A  44       8.206  -8.636 -14.427  1.00  0.00           H  
ATOM    692  HB3 GLU A  44       9.269  -7.579 -15.345  1.00  0.00           H  
ATOM    693  HG2 GLU A  44      10.027 -10.159 -13.875  1.00  0.00           H  
ATOM    694  HG3 GLU A  44       9.838  -9.967 -15.618  1.00  0.00           H  
ATOM    695  N   GLY A  45      11.785  -6.670 -12.731  1.00  0.00           N  
ATOM    696  CA  GLY A  45      12.945  -5.792 -12.813  1.00  0.00           C  
ATOM    697  C   GLY A  45      13.042  -4.826 -11.634  1.00  0.00           C  
ATOM    698  O   GLY A  45      14.022  -4.078 -11.565  1.00  0.00           O  
ATOM    699  H   GLY A  45      11.882  -7.509 -12.167  1.00  0.00           H  
ATOM    700  HA2 GLY A  45      13.843  -6.408 -12.823  1.00  0.00           H  
ATOM    701  HA3 GLY A  45      12.920  -5.207 -13.736  1.00  0.00           H  
ATOM    702  N   THR A  46      12.092  -4.844 -10.687  1.00  0.00           N  
ATOM    703  CA  THR A  46      12.277  -4.077  -9.464  1.00  0.00           C  
ATOM    704  C   THR A  46      13.077  -4.944  -8.495  1.00  0.00           C  
ATOM    705  O   THR A  46      13.049  -6.177  -8.607  1.00  0.00           O  
ATOM    706  CB  THR A  46      10.927  -3.630  -8.893  1.00  0.00           C  
ATOM    707  OG1 THR A  46      10.071  -4.722  -8.636  1.00  0.00           O  
ATOM    708  CG2 THR A  46      10.261  -2.635  -9.841  1.00  0.00           C  
ATOM    709  H   THR A  46      11.365  -5.564 -10.675  1.00  0.00           H  
ATOM    710  HA  THR A  46      12.862  -3.181  -9.685  1.00  0.00           H  
ATOM    711  HB  THR A  46      11.082  -3.117  -7.948  1.00  0.00           H  
ATOM    712  HG1 THR A  46       9.845  -5.139  -9.493  1.00  0.00           H  
ATOM    713 HG21 THR A  46      10.936  -1.796 -10.023  1.00  0.00           H  
ATOM    714 HG22 THR A  46      10.031  -3.106 -10.799  1.00  0.00           H  
ATOM    715 HG23 THR A  46       9.349  -2.260  -9.383  1.00  0.00           H  
ATOM    716  N   PRO A  47      13.728  -4.360  -7.485  1.00  0.00           N  
ATOM    717  CA  PRO A  47      14.536  -5.134  -6.556  1.00  0.00           C  
ATOM    718  C   PRO A  47      13.683  -6.032  -5.636  1.00  0.00           C  
ATOM    719  O   PRO A  47      14.230  -6.749  -4.792  1.00  0.00           O  
ATOM    720  CB  PRO A  47      15.372  -4.093  -5.818  1.00  0.00           C  
ATOM    721  CG  PRO A  47      14.475  -2.860  -5.795  1.00  0.00           C  
ATOM    722  CD  PRO A  47      13.734  -2.943  -7.122  1.00  0.00           C  
ATOM    723  HA  PRO A  47      15.195  -5.781  -7.132  1.00  0.00           H  
ATOM    724  HB2 PRO A  47      15.633  -4.413  -4.815  1.00  0.00           H  
ATOM    725  HB3 PRO A  47      16.273  -3.881  -6.397  1.00  0.00           H  
ATOM    726  HG2 PRO A  47      13.768  -2.945  -4.970  1.00  0.00           H  
ATOM    727  HG3 PRO A  47      15.046  -1.937  -5.721  1.00  0.00           H  
ATOM    728  HD2 PRO A  47      12.731  -2.551  -6.982  1.00  0.00           H  
ATOM    729  HD3 PRO A  47      14.254  -2.351  -7.872  1.00  0.00           H  
ATOM    730  N   PHE A  48      12.361  -5.901  -5.698  1.00  0.00           N  
ATOM    731  CA  PHE A  48      11.362  -6.501  -4.825  1.00  0.00           C  
ATOM    732  C   PHE A  48      10.690  -7.739  -5.426  1.00  0.00           C  
ATOM    733  O   PHE A  48       9.713  -8.201  -4.835  1.00  0.00           O  
ATOM    734  CB  PHE A  48      10.348  -5.405  -4.434  1.00  0.00           C  
ATOM    735  CG  PHE A  48      10.958  -4.117  -3.887  1.00  0.00           C  
ATOM    736  CD1 PHE A  48      11.706  -4.152  -2.695  1.00  0.00           C  
ATOM    737  CD2 PHE A  48      10.819  -2.894  -4.578  1.00  0.00           C  
ATOM    738  CE1 PHE A  48      12.298  -2.980  -2.193  1.00  0.00           C  
ATOM    739  CE2 PHE A  48      11.433  -1.725  -4.080  1.00  0.00           C  
ATOM    740  CZ  PHE A  48      12.167  -1.765  -2.884  1.00  0.00           C  
ATOM    741  H   PHE A  48      12.003  -5.479  -6.544  1.00  0.00           H  
ATOM    742  HA  PHE A  48      11.861  -6.858  -3.923  1.00  0.00           H  
ATOM    743  HB2 PHE A  48       9.741  -5.168  -5.309  1.00  0.00           H  
ATOM    744  HB3 PHE A  48       9.672  -5.808  -3.680  1.00  0.00           H  
ATOM    745  HD1 PHE A  48      11.852  -5.093  -2.183  1.00  0.00           H  
ATOM    746  HD2 PHE A  48      10.260  -2.847  -5.505  1.00  0.00           H  
ATOM    747  HE1 PHE A  48      12.908  -3.036  -1.309  1.00  0.00           H  
ATOM    748  HE2 PHE A  48      11.380  -0.793  -4.627  1.00  0.00           H  
ATOM    749  HZ  PHE A  48      12.658  -0.868  -2.529  1.00  0.00           H  
ATOM    750  N   GLU A  49      11.120  -8.226  -6.596  1.00  0.00           N  
ATOM    751  CA  GLU A  49      10.358  -9.158  -7.427  1.00  0.00           C  
ATOM    752  C   GLU A  49       9.837 -10.395  -6.642  1.00  0.00           C  
ATOM    753  O   GLU A  49       8.633 -10.645  -6.617  1.00  0.00           O  
ATOM    754  CB  GLU A  49      11.148  -9.507  -8.695  1.00  0.00           C  
ATOM    755  CG  GLU A  49      12.522 -10.155  -8.483  1.00  0.00           C  
ATOM    756  CD  GLU A  49      12.786 -11.288  -9.483  1.00  0.00           C  
ATOM    757  OE1 GLU A  49      11.999 -12.261  -9.545  1.00  0.00           O  
ATOM    758  OE2 GLU A  49      13.831 -11.259 -10.166  1.00  0.00           O  
ATOM    759  H   GLU A  49      11.935  -7.826  -7.045  1.00  0.00           H  
ATOM    760  HA  GLU A  49       9.512  -8.599  -7.832  1.00  0.00           H  
ATOM    761  HB2 GLU A  49      10.526 -10.138  -9.324  1.00  0.00           H  
ATOM    762  HB3 GLU A  49      11.300  -8.594  -9.269  1.00  0.00           H  
ATOM    763  HG2 GLU A  49      13.275  -9.363  -8.556  1.00  0.00           H  
ATOM    764  HG3 GLU A  49      12.613 -10.574  -7.487  1.00  0.00           H  
ATOM    765  N   ASP A  50      10.712 -11.157  -5.965  1.00  0.00           N  
ATOM    766  CA  ASP A  50      10.334 -12.387  -5.226  1.00  0.00           C  
ATOM    767  C   ASP A  50       9.837 -12.097  -3.800  1.00  0.00           C  
ATOM    768  O   ASP A  50       9.588 -13.018  -3.017  1.00  0.00           O  
ATOM    769  CB  ASP A  50      11.467 -13.434  -5.226  1.00  0.00           C  
ATOM    770  CG  ASP A  50      10.946 -14.889  -5.296  1.00  0.00           C  
ATOM    771  OD1 ASP A  50      10.212 -15.395  -4.406  1.00  0.00           O  
ATOM    772  OD2 ASP A  50      11.287 -15.587  -6.275  1.00  0.00           O  
ATOM    773  H   ASP A  50      11.656 -10.798  -5.894  1.00  0.00           H  
ATOM    774  HA  ASP A  50       9.505 -12.846  -5.766  1.00  0.00           H  
ATOM    775  HB2 ASP A  50      12.104 -13.262  -6.101  1.00  0.00           H  
ATOM    776  HB3 ASP A  50      12.090 -13.311  -4.338  1.00  0.00           H  
ATOM    777  N   GLY A  51       9.759 -10.820  -3.416  1.00  0.00           N  
ATOM    778  CA  GLY A  51       9.365 -10.417  -2.080  1.00  0.00           C  
ATOM    779  C   GLY A  51       7.874 -10.145  -2.068  1.00  0.00           C  
ATOM    780  O   GLY A  51       7.348  -9.506  -2.981  1.00  0.00           O  
ATOM    781  H   GLY A  51       9.836 -10.098  -4.127  1.00  0.00           H  
ATOM    782  HA2 GLY A  51       9.619 -11.199  -1.362  1.00  0.00           H  
ATOM    783  HA3 GLY A  51       9.897  -9.509  -1.810  1.00  0.00           H  
ATOM    784  N   THR A  52       7.198 -10.579  -1.011  1.00  0.00           N  
ATOM    785  CA  THR A  52       5.770 -10.389  -0.856  1.00  0.00           C  
ATOM    786  C   THR A  52       5.545  -9.413   0.295  1.00  0.00           C  
ATOM    787  O   THR A  52       6.194  -9.505   1.341  1.00  0.00           O  
ATOM    788  CB  THR A  52       5.098 -11.760  -0.661  1.00  0.00           C  
ATOM    789  OG1 THR A  52       5.686 -12.433   0.434  1.00  0.00           O  
ATOM    790  CG2 THR A  52       5.239 -12.645  -1.907  1.00  0.00           C  
ATOM    791  H   THR A  52       7.655 -11.105  -0.280  1.00  0.00           H  
ATOM    792  HA  THR A  52       5.383  -9.921  -1.762  1.00  0.00           H  
ATOM    793  HB  THR A  52       4.042 -11.603  -0.459  1.00  0.00           H  
ATOM    794  HG1 THR A  52       5.217 -13.276   0.591  1.00  0.00           H  
ATOM    795 HG21 THR A  52       6.293 -12.858  -2.096  1.00  0.00           H  
ATOM    796 HG22 THR A  52       4.705 -13.584  -1.755  1.00  0.00           H  
ATOM    797 HG23 THR A  52       4.817 -12.141  -2.778  1.00  0.00           H  
ATOM    798  N   PHE A  53       4.666  -8.439   0.079  1.00  0.00           N  
ATOM    799  CA  PHE A  53       4.525  -7.267   0.923  1.00  0.00           C  
ATOM    800  C   PHE A  53       3.062  -7.149   1.305  1.00  0.00           C  
ATOM    801  O   PHE A  53       2.235  -6.806   0.455  1.00  0.00           O  
ATOM    802  CB  PHE A  53       5.001  -6.028   0.159  1.00  0.00           C  
ATOM    803  CG  PHE A  53       6.494  -5.961  -0.102  1.00  0.00           C  
ATOM    804  CD1 PHE A  53       7.104  -6.839  -1.019  1.00  0.00           C  
ATOM    805  CD2 PHE A  53       7.277  -5.000   0.562  1.00  0.00           C  
ATOM    806  CE1 PHE A  53       8.497  -6.817  -1.199  1.00  0.00           C  
ATOM    807  CE2 PHE A  53       8.662  -4.931   0.322  1.00  0.00           C  
ATOM    808  CZ  PHE A  53       9.279  -5.860  -0.532  1.00  0.00           C  
ATOM    809  H   PHE A  53       4.191  -8.396  -0.817  1.00  0.00           H  
ATOM    810  HA  PHE A  53       5.133  -7.366   1.821  1.00  0.00           H  
ATOM    811  HB2 PHE A  53       4.481  -5.978  -0.796  1.00  0.00           H  
ATOM    812  HB3 PHE A  53       4.706  -5.154   0.738  1.00  0.00           H  
ATOM    813  HD1 PHE A  53       6.510  -7.554  -1.570  1.00  0.00           H  
ATOM    814  HD2 PHE A  53       6.798  -4.320   1.252  1.00  0.00           H  
ATOM    815  HE1 PHE A  53       8.955  -7.550  -1.846  1.00  0.00           H  
ATOM    816  HE2 PHE A  53       9.254  -4.172   0.799  1.00  0.00           H  
ATOM    817  HZ  PHE A  53      10.349  -5.844  -0.674  1.00  0.00           H  
ATOM    818  N   LYS A  54       2.723  -7.476   2.557  1.00  0.00           N  
ATOM    819  CA  LYS A  54       1.367  -7.323   3.044  1.00  0.00           C  
ATOM    820  C   LYS A  54       1.168  -5.919   3.599  1.00  0.00           C  
ATOM    821  O   LYS A  54       2.038  -5.345   4.273  1.00  0.00           O  
ATOM    822  CB  LYS A  54       1.031  -8.406   4.074  1.00  0.00           C  
ATOM    823  CG  LYS A  54      -0.479  -8.684   4.002  1.00  0.00           C  
ATOM    824  CD  LYS A  54      -0.936  -9.708   5.041  1.00  0.00           C  
ATOM    825  CE  LYS A  54      -0.364 -11.094   4.731  1.00  0.00           C  
ATOM    826  NZ  LYS A  54      -0.047 -11.812   5.974  1.00  0.00           N  
ATOM    827  H   LYS A  54       3.417  -7.830   3.196  1.00  0.00           H  
ATOM    828  HA  LYS A  54       0.711  -7.456   2.181  1.00  0.00           H  
ATOM    829  HB2 LYS A  54       1.581  -9.317   3.828  1.00  0.00           H  
ATOM    830  HB3 LYS A  54       1.316  -8.076   5.072  1.00  0.00           H  
ATOM    831  HG2 LYS A  54      -1.031  -7.760   4.183  1.00  0.00           H  
ATOM    832  HG3 LYS A  54      -0.704  -9.050   2.998  1.00  0.00           H  
ATOM    833  HD2 LYS A  54      -0.615  -9.370   6.030  1.00  0.00           H  
ATOM    834  HD3 LYS A  54      -2.026  -9.766   5.035  1.00  0.00           H  
ATOM    835  HE2 LYS A  54      -1.081 -11.668   4.138  1.00  0.00           H  
ATOM    836  HE3 LYS A  54       0.558 -10.995   4.155  1.00  0.00           H  
ATOM    837  HZ1 LYS A  54       0.342 -12.725   5.767  1.00  0.00           H  
ATOM    838  HZ2 LYS A  54       0.656 -11.304   6.503  1.00  0.00           H  
ATOM    839  HZ3 LYS A  54      -0.883 -11.935   6.535  1.00  0.00           H  
ATOM    840  N   LEU A  55      -0.009  -5.382   3.326  1.00  0.00           N  
ATOM    841  CA  LEU A  55      -0.524  -4.082   3.697  1.00  0.00           C  
ATOM    842  C   LEU A  55      -1.920  -4.294   4.278  1.00  0.00           C  
ATOM    843  O   LEU A  55      -2.533  -5.346   4.097  1.00  0.00           O  
ATOM    844  CB  LEU A  55      -0.597  -3.140   2.480  1.00  0.00           C  
ATOM    845  CG  LEU A  55       0.770  -2.671   1.940  1.00  0.00           C  
ATOM    846  CD1 LEU A  55       1.438  -3.692   1.010  1.00  0.00           C  
ATOM    847  CD2 LEU A  55       0.600  -1.359   1.173  1.00  0.00           C  
ATOM    848  H   LEU A  55      -0.683  -5.962   2.834  1.00  0.00           H  
ATOM    849  HA  LEU A  55       0.116  -3.640   4.461  1.00  0.00           H  
ATOM    850  HB2 LEU A  55      -1.174  -3.614   1.684  1.00  0.00           H  
ATOM    851  HB3 LEU A  55      -1.151  -2.257   2.798  1.00  0.00           H  
ATOM    852  HG  LEU A  55       1.430  -2.474   2.783  1.00  0.00           H  
ATOM    853 HD11 LEU A  55       1.956  -4.443   1.600  1.00  0.00           H  
ATOM    854 HD12 LEU A  55       0.694  -4.177   0.378  1.00  0.00           H  
ATOM    855 HD13 LEU A  55       2.191  -3.215   0.380  1.00  0.00           H  
ATOM    856 HD21 LEU A  55       0.290  -0.582   1.868  1.00  0.00           H  
ATOM    857 HD22 LEU A  55       1.554  -1.054   0.745  1.00  0.00           H  
ATOM    858 HD23 LEU A  55      -0.137  -1.475   0.377  1.00  0.00           H  
ATOM    859  N   VAL A  56      -2.416  -3.276   4.964  1.00  0.00           N  
ATOM    860  CA  VAL A  56      -3.769  -3.160   5.480  1.00  0.00           C  
ATOM    861  C   VAL A  56      -4.272  -1.770   5.069  1.00  0.00           C  
ATOM    862  O   VAL A  56      -3.477  -0.831   4.990  1.00  0.00           O  
ATOM    863  CB  VAL A  56      -3.789  -3.458   6.989  1.00  0.00           C  
ATOM    864  CG1 VAL A  56      -2.902  -2.488   7.740  1.00  0.00           C  
ATOM    865  CG2 VAL A  56      -5.137  -3.286   7.681  1.00  0.00           C  
ATOM    866  H   VAL A  56      -1.869  -2.426   5.012  1.00  0.00           H  
ATOM    867  HA  VAL A  56      -4.370  -3.925   5.004  1.00  0.00           H  
ATOM    868  HB  VAL A  56      -3.435  -4.476   7.144  1.00  0.00           H  
ATOM    869 HG11 VAL A  56      -1.877  -2.582   7.389  1.00  0.00           H  
ATOM    870 HG12 VAL A  56      -3.283  -1.490   7.550  1.00  0.00           H  
ATOM    871 HG13 VAL A  56      -2.956  -2.676   8.808  1.00  0.00           H  
ATOM    872 HG21 VAL A  56      -5.469  -2.251   7.576  1.00  0.00           H  
ATOM    873 HG22 VAL A  56      -5.860  -3.974   7.260  1.00  0.00           H  
ATOM    874 HG23 VAL A  56      -5.028  -3.520   8.740  1.00  0.00           H  
ATOM    875  N   ILE A  57      -5.555  -1.633   4.737  1.00  0.00           N  
ATOM    876  CA  ILE A  57      -6.210  -0.357   4.501  1.00  0.00           C  
ATOM    877  C   ILE A  57      -7.111  -0.141   5.716  1.00  0.00           C  
ATOM    878  O   ILE A  57      -7.782  -1.072   6.165  1.00  0.00           O  
ATOM    879  CB  ILE A  57      -7.038  -0.324   3.187  1.00  0.00           C  
ATOM    880  CG1 ILE A  57      -6.512  -1.137   1.981  1.00  0.00           C  
ATOM    881  CG2 ILE A  57      -7.253   1.134   2.760  1.00  0.00           C  
ATOM    882  CD1 ILE A  57      -5.057  -0.906   1.560  1.00  0.00           C  
ATOM    883  H   ILE A  57      -6.180  -2.410   4.927  1.00  0.00           H  
ATOM    884  HA  ILE A  57      -5.459   0.433   4.461  1.00  0.00           H  
ATOM    885  HB  ILE A  57      -8.026  -0.725   3.417  1.00  0.00           H  
ATOM    886 HG12 ILE A  57      -6.650  -2.195   2.195  1.00  0.00           H  
ATOM    887 HG13 ILE A  57      -7.146  -0.927   1.121  1.00  0.00           H  
ATOM    888 HG21 ILE A  57      -7.779   1.656   3.561  1.00  0.00           H  
ATOM    889 HG22 ILE A  57      -6.299   1.633   2.575  1.00  0.00           H  
ATOM    890 HG23 ILE A  57      -7.866   1.178   1.853  1.00  0.00           H  
ATOM    891 HD11 ILE A  57      -4.383  -1.135   2.385  1.00  0.00           H  
ATOM    892 HD12 ILE A  57      -4.820  -1.588   0.743  1.00  0.00           H  
ATOM    893 HD13 ILE A  57      -4.928   0.121   1.232  1.00  0.00           H  
ATOM    894  N   GLU A  58      -7.131   1.079   6.234  1.00  0.00           N  
ATOM    895  CA  GLU A  58      -8.049   1.556   7.252  1.00  0.00           C  
ATOM    896  C   GLU A  58      -8.987   2.551   6.588  1.00  0.00           C  
ATOM    897  O   GLU A  58      -8.556   3.608   6.121  1.00  0.00           O  
ATOM    898  CB  GLU A  58      -7.242   2.244   8.361  1.00  0.00           C  
ATOM    899  CG  GLU A  58      -6.764   1.249   9.417  1.00  0.00           C  
ATOM    900  CD  GLU A  58      -7.766   0.994  10.547  1.00  0.00           C  
ATOM    901  OE1 GLU A  58      -8.411   1.959  11.024  1.00  0.00           O  
ATOM    902  OE2 GLU A  58      -7.788  -0.156  11.023  1.00  0.00           O  
ATOM    903  H   GLU A  58      -6.489   1.775   5.865  1.00  0.00           H  
ATOM    904  HA  GLU A  58      -8.632   0.730   7.665  1.00  0.00           H  
ATOM    905  HB2 GLU A  58      -6.368   2.734   7.933  1.00  0.00           H  
ATOM    906  HB3 GLU A  58      -7.851   3.017   8.821  1.00  0.00           H  
ATOM    907  HG2 GLU A  58      -6.506   0.307   8.928  1.00  0.00           H  
ATOM    908  HG3 GLU A  58      -5.852   1.635   9.868  1.00  0.00           H  
ATOM    909  N   PHE A  59     -10.268   2.207   6.556  1.00  0.00           N  
ATOM    910  CA  PHE A  59     -11.359   3.040   6.089  1.00  0.00           C  
ATOM    911  C   PHE A  59     -12.005   3.730   7.289  1.00  0.00           C  
ATOM    912  O   PHE A  59     -11.724   3.418   8.444  1.00  0.00           O  
ATOM    913  CB  PHE A  59     -12.371   2.184   5.318  1.00  0.00           C  
ATOM    914  CG  PHE A  59     -11.807   1.598   4.040  1.00  0.00           C  
ATOM    915  CD1 PHE A  59     -11.751   2.392   2.882  1.00  0.00           C  
ATOM    916  CD2 PHE A  59     -11.318   0.279   3.998  1.00  0.00           C  
ATOM    917  CE1 PHE A  59     -11.250   1.861   1.680  1.00  0.00           C  
ATOM    918  CE2 PHE A  59     -10.802  -0.233   2.795  1.00  0.00           C  
ATOM    919  CZ  PHE A  59     -10.777   0.546   1.632  1.00  0.00           C  
ATOM    920  H   PHE A  59     -10.540   1.332   6.994  1.00  0.00           H  
ATOM    921  HA  PHE A  59     -10.962   3.798   5.412  1.00  0.00           H  
ATOM    922  HB2 PHE A  59     -12.720   1.378   5.961  1.00  0.00           H  
ATOM    923  HB3 PHE A  59     -13.235   2.798   5.055  1.00  0.00           H  
ATOM    924  HD1 PHE A  59     -12.102   3.410   2.909  1.00  0.00           H  
ATOM    925  HD2 PHE A  59     -11.336  -0.349   4.877  1.00  0.00           H  
ATOM    926  HE1 PHE A  59     -11.231   2.453   0.779  1.00  0.00           H  
ATOM    927  HE2 PHE A  59     -10.430  -1.234   2.736  1.00  0.00           H  
ATOM    928  HZ  PHE A  59     -10.401   0.135   0.704  1.00  0.00           H  
ATOM    929  N   SER A  60     -12.875   4.697   7.016  1.00  0.00           N  
ATOM    930  CA  SER A  60     -13.804   5.256   7.989  1.00  0.00           C  
ATOM    931  C   SER A  60     -15.177   5.327   7.317  1.00  0.00           C  
ATOM    932  O   SER A  60     -15.285   5.098   6.111  1.00  0.00           O  
ATOM    933  CB  SER A  60     -13.306   6.635   8.447  1.00  0.00           C  
ATOM    934  OG  SER A  60     -12.109   6.522   9.194  1.00  0.00           O  
ATOM    935  H   SER A  60     -13.153   4.842   6.054  1.00  0.00           H  
ATOM    936  HA  SER A  60     -13.882   4.595   8.856  1.00  0.00           H  
ATOM    937  HB2 SER A  60     -13.137   7.272   7.577  1.00  0.00           H  
ATOM    938  HB3 SER A  60     -14.058   7.107   9.078  1.00  0.00           H  
ATOM    939  HG  SER A  60     -11.470   5.956   8.733  1.00  0.00           H  
ATOM    940  N   GLU A  61     -16.222   5.674   8.061  1.00  0.00           N  
ATOM    941  CA  GLU A  61     -17.596   5.740   7.571  1.00  0.00           C  
ATOM    942  C   GLU A  61     -17.837   6.903   6.588  1.00  0.00           C  
ATOM    943  O   GLU A  61     -18.920   7.028   6.006  1.00  0.00           O  
ATOM    944  CB  GLU A  61     -18.548   5.753   8.778  1.00  0.00           C  
ATOM    945  CG  GLU A  61     -19.807   4.934   8.500  1.00  0.00           C  
ATOM    946  CD  GLU A  61     -20.452   4.478   9.804  1.00  0.00           C  
ATOM    947  OE1 GLU A  61     -21.326   5.177  10.351  1.00  0.00           O  
ATOM    948  OE2 GLU A  61     -20.128   3.347  10.250  1.00  0.00           O  
ATOM    949  H   GLU A  61     -16.086   5.831   9.059  1.00  0.00           H  
ATOM    950  HA  GLU A  61     -17.752   4.819   7.018  1.00  0.00           H  
ATOM    951  HB2 GLU A  61     -18.043   5.290   9.630  1.00  0.00           H  
ATOM    952  HB3 GLU A  61     -18.819   6.776   9.043  1.00  0.00           H  
ATOM    953  HG2 GLU A  61     -20.510   5.504   7.892  1.00  0.00           H  
ATOM    954  HG3 GLU A  61     -19.534   4.042   7.940  1.00  0.00           H  
ATOM    955  N   GLU A  62     -16.817   7.731   6.367  1.00  0.00           N  
ATOM    956  CA  GLU A  62     -16.759   8.798   5.375  1.00  0.00           C  
ATOM    957  C   GLU A  62     -16.119   8.344   4.057  1.00  0.00           C  
ATOM    958  O   GLU A  62     -16.101   9.106   3.093  1.00  0.00           O  
ATOM    959  CB  GLU A  62     -16.030  10.006   5.982  1.00  0.00           C  
ATOM    960  CG  GLU A  62     -16.924  10.660   7.034  1.00  0.00           C  
ATOM    961  CD  GLU A  62     -16.543  12.083   7.429  1.00  0.00           C  
ATOM    962  OE1 GLU A  62     -15.397  12.544   7.170  1.00  0.00           O  
ATOM    963  OE2 GLU A  62     -17.436  12.720   8.023  1.00  0.00           O  
ATOM    964  H   GLU A  62     -16.007   7.593   6.947  1.00  0.00           H  
ATOM    965  HA  GLU A  62     -17.775   9.103   5.126  1.00  0.00           H  
ATOM    966  HB2 GLU A  62     -15.095   9.684   6.440  1.00  0.00           H  
ATOM    967  HB3 GLU A  62     -15.821  10.730   5.200  1.00  0.00           H  
ATOM    968  HG2 GLU A  62     -17.942  10.698   6.648  1.00  0.00           H  
ATOM    969  HG3 GLU A  62     -16.951  10.038   7.927  1.00  0.00           H  
ATOM    970  N   TYR A  63     -15.657   7.097   3.941  1.00  0.00           N  
ATOM    971  CA  TYR A  63     -15.240   6.563   2.644  1.00  0.00           C  
ATOM    972  C   TYR A  63     -16.511   6.371   1.787  1.00  0.00           C  
ATOM    973  O   TYR A  63     -17.577   6.073   2.345  1.00  0.00           O  
ATOM    974  CB  TYR A  63     -14.466   5.241   2.862  1.00  0.00           C  
ATOM    975  CG  TYR A  63     -14.601   4.226   1.746  1.00  0.00           C  
ATOM    976  CD1 TYR A  63     -15.806   3.508   1.672  1.00  0.00           C  
ATOM    977  CD2 TYR A  63     -13.604   4.029   0.766  1.00  0.00           C  
ATOM    978  CE1 TYR A  63     -16.039   2.647   0.599  1.00  0.00           C  
ATOM    979  CE2 TYR A  63     -13.821   3.117  -0.287  1.00  0.00           C  
ATOM    980  CZ  TYR A  63     -15.042   2.415  -0.361  1.00  0.00           C  
ATOM    981  OH  TYR A  63     -15.314   1.499  -1.322  1.00  0.00           O  
ATOM    982  H   TYR A  63     -15.747   6.460   4.724  1.00  0.00           H  
ATOM    983  HA  TYR A  63     -14.571   7.279   2.164  1.00  0.00           H  
ATOM    984  HB2 TYR A  63     -13.412   5.474   3.028  1.00  0.00           H  
ATOM    985  HB3 TYR A  63     -14.842   4.741   3.750  1.00  0.00           H  
ATOM    986  HD1 TYR A  63     -16.578   3.632   2.420  1.00  0.00           H  
ATOM    987  HD2 TYR A  63     -12.677   4.589   0.786  1.00  0.00           H  
ATOM    988  HE1 TYR A  63     -16.966   2.112   0.541  1.00  0.00           H  
ATOM    989  HE2 TYR A  63     -13.053   2.960  -1.031  1.00  0.00           H  
ATOM    990  HH  TYR A  63     -14.743   1.481  -2.121  1.00  0.00           H  
ATOM    991  N   PRO A  64     -16.440   6.482   0.445  1.00  0.00           N  
ATOM    992  CA  PRO A  64     -15.243   6.740  -0.359  1.00  0.00           C  
ATOM    993  C   PRO A  64     -14.798   8.201  -0.382  1.00  0.00           C  
ATOM    994  O   PRO A  64     -13.711   8.471  -0.888  1.00  0.00           O  
ATOM    995  CB  PRO A  64     -15.601   6.258  -1.769  1.00  0.00           C  
ATOM    996  CG  PRO A  64     -17.105   6.517  -1.848  1.00  0.00           C  
ATOM    997  CD  PRO A  64     -17.566   6.184  -0.428  1.00  0.00           C  
ATOM    998  HA  PRO A  64     -14.397   6.166  -0.003  1.00  0.00           H  
ATOM    999  HB2 PRO A  64     -15.062   6.803  -2.545  1.00  0.00           H  
ATOM   1000  HB3 PRO A  64     -15.402   5.186  -1.852  1.00  0.00           H  
ATOM   1001  HG2 PRO A  64     -17.298   7.572  -2.068  1.00  0.00           H  
ATOM   1002  HG3 PRO A  64     -17.582   5.874  -2.588  1.00  0.00           H  
ATOM   1003  HD2 PRO A  64     -18.445   6.775  -0.163  1.00  0.00           H  
ATOM   1004  HD3 PRO A  64     -17.789   5.117  -0.354  1.00  0.00           H  
ATOM   1005  N   ASN A  65     -15.595   9.135   0.148  1.00  0.00           N  
ATOM   1006  CA  ASN A  65     -15.283  10.559   0.039  1.00  0.00           C  
ATOM   1007  C   ASN A  65     -14.040  10.947   0.850  1.00  0.00           C  
ATOM   1008  O   ASN A  65     -13.248  11.778   0.414  1.00  0.00           O  
ATOM   1009  CB  ASN A  65     -16.497  11.403   0.446  1.00  0.00           C  
ATOM   1010  CG  ASN A  65     -16.441  12.813  -0.138  1.00  0.00           C  
ATOM   1011  OD1 ASN A  65     -15.809  13.064  -1.163  1.00  0.00           O  
ATOM   1012  ND2 ASN A  65     -17.198  13.739   0.422  1.00  0.00           N  
ATOM   1013  H   ASN A  65     -16.440   8.853   0.632  1.00  0.00           H  
ATOM   1014  HA  ASN A  65     -15.059  10.746  -1.011  1.00  0.00           H  
ATOM   1015  HB2 ASN A  65     -17.408  10.922   0.087  1.00  0.00           H  
ATOM   1016  HB3 ASN A  65     -16.537  11.453   1.534  1.00  0.00           H  
ATOM   1017 HD21 ASN A  65     -17.724  13.556   1.278  1.00  0.00           H  
ATOM   1018 HD22 ASN A  65     -17.245  14.680   0.044  1.00  0.00           H  
ATOM   1019  N   LYS A  66     -13.798  10.281   1.982  1.00  0.00           N  
ATOM   1020  CA  LYS A  66     -12.573  10.441   2.752  1.00  0.00           C  
ATOM   1021  C   LYS A  66     -11.565   9.414   2.239  1.00  0.00           C  
ATOM   1022  O   LYS A  66     -11.887   8.218   2.227  1.00  0.00           O  
ATOM   1023  CB  LYS A  66     -12.837  10.212   4.246  1.00  0.00           C  
ATOM   1024  CG  LYS A  66     -11.662  10.560   5.155  1.00  0.00           C  
ATOM   1025  CD  LYS A  66     -11.970  10.047   6.569  1.00  0.00           C  
ATOM   1026  CE  LYS A  66     -10.802   9.322   7.230  1.00  0.00           C  
ATOM   1027  NZ  LYS A  66     -10.300   8.154   6.470  1.00  0.00           N  
ATOM   1028  H   LYS A  66     -14.463   9.573   2.271  1.00  0.00           H  
ATOM   1029  HA  LYS A  66     -12.237  11.470   2.626  1.00  0.00           H  
ATOM   1030  HB2 LYS A  66     -13.681  10.814   4.557  1.00  0.00           H  
ATOM   1031  HB3 LYS A  66     -13.061   9.165   4.441  1.00  0.00           H  
ATOM   1032  HG2 LYS A  66     -10.770  10.083   4.778  1.00  0.00           H  
ATOM   1033  HG3 LYS A  66     -11.476  11.632   5.168  1.00  0.00           H  
ATOM   1034  HD2 LYS A  66     -12.249  10.901   7.181  1.00  0.00           H  
ATOM   1035  HD3 LYS A  66     -12.824   9.374   6.578  1.00  0.00           H  
ATOM   1036  HE2 LYS A  66      -9.993  10.038   7.358  1.00  0.00           H  
ATOM   1037  HE3 LYS A  66     -11.161   8.976   8.197  1.00  0.00           H  
ATOM   1038  HZ1 LYS A  66      -9.718   8.445   5.686  1.00  0.00           H  
ATOM   1039  HZ2 LYS A  66      -9.685   7.602   7.065  1.00  0.00           H  
ATOM   1040  HZ3 LYS A  66     -11.040   7.562   6.141  1.00  0.00           H  
ATOM   1041  N   PRO A  67     -10.333   9.828   1.902  1.00  0.00           N  
ATOM   1042  CA  PRO A  67      -9.291   8.877   1.563  1.00  0.00           C  
ATOM   1043  C   PRO A  67      -9.027   7.938   2.757  1.00  0.00           C  
ATOM   1044  O   PRO A  67      -9.072   8.386   3.912  1.00  0.00           O  
ATOM   1045  CB  PRO A  67      -8.061   9.694   1.167  1.00  0.00           C  
ATOM   1046  CG  PRO A  67      -8.327  11.092   1.722  1.00  0.00           C  
ATOM   1047  CD  PRO A  67      -9.843  11.195   1.817  1.00  0.00           C  
ATOM   1048  HA  PRO A  67      -9.626   8.329   0.687  1.00  0.00           H  
ATOM   1049  HB2 PRO A  67      -7.146   9.267   1.579  1.00  0.00           H  
ATOM   1050  HB3 PRO A  67      -7.986   9.745   0.082  1.00  0.00           H  
ATOM   1051  HG2 PRO A  67      -7.911  11.178   2.721  1.00  0.00           H  
ATOM   1052  HG3 PRO A  67      -7.906  11.870   1.086  1.00  0.00           H  
ATOM   1053  HD2 PRO A  67     -10.109  11.774   2.698  1.00  0.00           H  
ATOM   1054  HD3 PRO A  67     -10.238  11.684   0.928  1.00  0.00           H  
ATOM   1055  N   PRO A  68      -8.778   6.639   2.525  1.00  0.00           N  
ATOM   1056  CA  PRO A  68      -8.362   5.720   3.579  1.00  0.00           C  
ATOM   1057  C   PRO A  68      -6.941   6.035   4.075  1.00  0.00           C  
ATOM   1058  O   PRO A  68      -6.190   6.788   3.448  1.00  0.00           O  
ATOM   1059  CB  PRO A  68      -8.420   4.318   2.957  1.00  0.00           C  
ATOM   1060  CG  PRO A  68      -9.073   4.491   1.590  1.00  0.00           C  
ATOM   1061  CD  PRO A  68      -8.878   5.956   1.244  1.00  0.00           C  
ATOM   1062  HA  PRO A  68      -9.065   5.780   4.413  1.00  0.00           H  
ATOM   1063  HB2 PRO A  68      -7.417   3.908   2.829  1.00  0.00           H  
ATOM   1064  HB3 PRO A  68      -9.018   3.648   3.570  1.00  0.00           H  
ATOM   1065  HG2 PRO A  68      -8.633   3.828   0.844  1.00  0.00           H  
ATOM   1066  HG3 PRO A  68     -10.142   4.317   1.675  1.00  0.00           H  
ATOM   1067  HD2 PRO A  68      -7.961   6.095   0.676  1.00  0.00           H  
ATOM   1068  HD3 PRO A  68      -9.734   6.293   0.658  1.00  0.00           H  
ATOM   1069  N   THR A  69      -6.520   5.371   5.147  1.00  0.00           N  
ATOM   1070  CA  THR A  69      -5.139   5.331   5.617  1.00  0.00           C  
ATOM   1071  C   THR A  69      -4.593   3.947   5.246  1.00  0.00           C  
ATOM   1072  O   THR A  69      -5.099   2.941   5.740  1.00  0.00           O  
ATOM   1073  CB  THR A  69      -5.121   5.567   7.143  1.00  0.00           C  
ATOM   1074  OG1 THR A  69      -5.762   6.786   7.483  1.00  0.00           O  
ATOM   1075  CG2 THR A  69      -3.704   5.608   7.722  1.00  0.00           C  
ATOM   1076  H   THR A  69      -7.166   4.732   5.603  1.00  0.00           H  
ATOM   1077  HA  THR A  69      -4.543   6.111   5.135  1.00  0.00           H  
ATOM   1078  HB  THR A  69      -5.664   4.763   7.635  1.00  0.00           H  
ATOM   1079  HG1 THR A  69      -6.057   6.680   8.413  1.00  0.00           H  
ATOM   1080 HG21 THR A  69      -3.738   5.813   8.792  1.00  0.00           H  
ATOM   1081 HG22 THR A  69      -3.206   4.651   7.573  1.00  0.00           H  
ATOM   1082 HG23 THR A  69      -3.118   6.382   7.233  1.00  0.00           H  
ATOM   1083  N   VAL A  70      -3.584   3.847   4.382  1.00  0.00           N  
ATOM   1084  CA  VAL A  70      -2.893   2.576   4.164  1.00  0.00           C  
ATOM   1085  C   VAL A  70      -1.816   2.420   5.243  1.00  0.00           C  
ATOM   1086  O   VAL A  70      -1.141   3.398   5.585  1.00  0.00           O  
ATOM   1087  CB  VAL A  70      -2.287   2.507   2.748  1.00  0.00           C  
ATOM   1088  CG1 VAL A  70      -1.776   1.089   2.454  1.00  0.00           C  
ATOM   1089  CG2 VAL A  70      -3.307   2.869   1.661  1.00  0.00           C  
ATOM   1090  H   VAL A  70      -3.112   4.686   4.070  1.00  0.00           H  
ATOM   1091  HA  VAL A  70      -3.618   1.770   4.261  1.00  0.00           H  
ATOM   1092  HB  VAL A  70      -1.460   3.214   2.683  1.00  0.00           H  
ATOM   1093 HG11 VAL A  70      -1.395   1.045   1.432  1.00  0.00           H  
ATOM   1094 HG12 VAL A  70      -0.964   0.842   3.139  1.00  0.00           H  
ATOM   1095 HG13 VAL A  70      -2.582   0.365   2.579  1.00  0.00           H  
ATOM   1096 HG21 VAL A  70      -4.214   2.266   1.759  1.00  0.00           H  
ATOM   1097 HG22 VAL A  70      -3.540   3.930   1.735  1.00  0.00           H  
ATOM   1098 HG23 VAL A  70      -2.870   2.710   0.677  1.00  0.00           H  
ATOM   1099  N   ARG A  71      -1.630   1.196   5.751  1.00  0.00           N  
ATOM   1100  CA  ARG A  71      -0.552   0.849   6.665  1.00  0.00           C  
ATOM   1101  C   ARG A  71       0.222  -0.351   6.123  1.00  0.00           C  
ATOM   1102  O   ARG A  71      -0.348  -1.214   5.445  1.00  0.00           O  
ATOM   1103  CB  ARG A  71      -1.102   0.549   8.071  1.00  0.00           C  
ATOM   1104  CG  ARG A  71      -2.073   1.620   8.599  1.00  0.00           C  
ATOM   1105  CD  ARG A  71      -2.280   1.477  10.110  1.00  0.00           C  
ATOM   1106  NE  ARG A  71      -1.130   2.020  10.849  1.00  0.00           N  
ATOM   1107  CZ  ARG A  71      -1.052   3.217  11.441  1.00  0.00           C  
ATOM   1108  NH1 ARG A  71      -2.056   4.091  11.383  1.00  0.00           N  
ATOM   1109  NH2 ARG A  71       0.059   3.538  12.087  1.00  0.00           N  
ATOM   1110  H   ARG A  71      -2.226   0.425   5.460  1.00  0.00           H  
ATOM   1111  HA  ARG A  71       0.124   1.706   6.739  1.00  0.00           H  
ATOM   1112  HB2 ARG A  71      -1.592  -0.430   8.116  1.00  0.00           H  
ATOM   1113  HB3 ARG A  71      -0.241   0.498   8.726  1.00  0.00           H  
ATOM   1114  HG2 ARG A  71      -1.689   2.619   8.379  1.00  0.00           H  
ATOM   1115  HG3 ARG A  71      -3.035   1.499   8.100  1.00  0.00           H  
ATOM   1116  HD2 ARG A  71      -3.190   2.001  10.401  1.00  0.00           H  
ATOM   1117  HD3 ARG A  71      -2.401   0.424  10.370  1.00  0.00           H  
ATOM   1118  HE  ARG A  71      -0.337   1.393  10.947  1.00  0.00           H  
ATOM   1119 HH11 ARG A  71      -2.957   3.856  10.977  1.00  0.00           H  
ATOM   1120 HH12 ARG A  71      -2.024   5.001  11.848  1.00  0.00           H  
ATOM   1121 HH21 ARG A  71       0.785   2.826  12.218  1.00  0.00           H  
ATOM   1122 HH22 ARG A  71       0.072   4.314  12.756  1.00  0.00           H  
ATOM   1123  N   PHE A  72       1.509  -0.436   6.458  1.00  0.00           N  
ATOM   1124  CA  PHE A  72       2.348  -1.589   6.173  1.00  0.00           C  
ATOM   1125  C   PHE A  72       2.367  -2.441   7.423  1.00  0.00           C  
ATOM   1126  O   PHE A  72       2.915  -2.020   8.436  1.00  0.00           O  
ATOM   1127  CB  PHE A  72       3.767  -1.145   5.799  1.00  0.00           C  
ATOM   1128  CG  PHE A  72       3.898  -0.706   4.359  1.00  0.00           C  
ATOM   1129  CD1 PHE A  72       3.953  -1.670   3.337  1.00  0.00           C  
ATOM   1130  CD2 PHE A  72       3.970   0.658   4.032  1.00  0.00           C  
ATOM   1131  CE1 PHE A  72       4.087  -1.275   1.997  1.00  0.00           C  
ATOM   1132  CE2 PHE A  72       4.150   1.049   2.693  1.00  0.00           C  
ATOM   1133  CZ  PHE A  72       4.203   0.086   1.671  1.00  0.00           C  
ATOM   1134  H   PHE A  72       1.896   0.241   7.113  1.00  0.00           H  
ATOM   1135  HA  PHE A  72       1.943  -2.181   5.353  1.00  0.00           H  
ATOM   1136  HB2 PHE A  72       4.068  -0.333   6.449  1.00  0.00           H  
ATOM   1137  HB3 PHE A  72       4.473  -1.957   5.979  1.00  0.00           H  
ATOM   1138  HD1 PHE A  72       3.882  -2.719   3.575  1.00  0.00           H  
ATOM   1139  HD2 PHE A  72       3.916   1.410   4.806  1.00  0.00           H  
ATOM   1140  HE1 PHE A  72       4.119  -2.028   1.222  1.00  0.00           H  
ATOM   1141  HE2 PHE A  72       4.268   2.094   2.456  1.00  0.00           H  
ATOM   1142  HZ  PHE A  72       4.336   0.385   0.640  1.00  0.00           H  
ATOM   1143  N   LEU A  73       1.789  -3.641   7.349  1.00  0.00           N  
ATOM   1144  CA  LEU A  73       1.870  -4.573   8.470  1.00  0.00           C  
ATOM   1145  C   LEU A  73       3.284  -5.124   8.570  1.00  0.00           C  
ATOM   1146  O   LEU A  73       3.841  -5.236   9.663  1.00  0.00           O  
ATOM   1147  CB  LEU A  73       0.949  -5.777   8.212  1.00  0.00           C  
ATOM   1148  CG  LEU A  73      -0.538  -5.442   8.061  1.00  0.00           C  
ATOM   1149  CD1 LEU A  73      -1.299  -6.754   7.879  1.00  0.00           C  
ATOM   1150  CD2 LEU A  73      -1.076  -4.674   9.269  1.00  0.00           C  
ATOM   1151  H   LEU A  73       1.372  -3.940   6.483  1.00  0.00           H  
ATOM   1152  HA  LEU A  73       1.605  -4.074   9.406  1.00  0.00           H  
ATOM   1153  HB2 LEU A  73       1.275  -6.300   7.308  1.00  0.00           H  
ATOM   1154  HB3 LEU A  73       1.062  -6.466   9.050  1.00  0.00           H  
ATOM   1155  HG  LEU A  73      -0.688  -4.839   7.164  1.00  0.00           H  
ATOM   1156 HD11 LEU A  73      -2.350  -6.541   7.718  1.00  0.00           H  
ATOM   1157 HD12 LEU A  73      -0.927  -7.279   7.003  1.00  0.00           H  
ATOM   1158 HD13 LEU A  73      -1.191  -7.391   8.758  1.00  0.00           H  
ATOM   1159 HD21 LEU A  73      -0.763  -3.624   9.212  1.00  0.00           H  
ATOM   1160 HD22 LEU A  73      -2.163  -4.733   9.281  1.00  0.00           H  
ATOM   1161 HD23 LEU A  73      -0.690  -5.111  10.186  1.00  0.00           H  
ATOM   1162  N   SER A  74       3.875  -5.406   7.408  1.00  0.00           N  
ATOM   1163  CA  SER A  74       5.163  -6.070   7.299  1.00  0.00           C  
ATOM   1164  C   SER A  74       6.185  -5.017   6.885  1.00  0.00           C  
ATOM   1165  O   SER A  74       5.864  -4.120   6.097  1.00  0.00           O  
ATOM   1166  CB  SER A  74       5.068  -7.253   6.318  1.00  0.00           C  
ATOM   1167  OG  SER A  74       3.887  -8.003   6.575  1.00  0.00           O  
ATOM   1168  H   SER A  74       3.384  -5.202   6.546  1.00  0.00           H  
ATOM   1169  HA  SER A  74       5.444  -6.463   8.279  1.00  0.00           H  
ATOM   1170  HB2 SER A  74       5.035  -6.892   5.289  1.00  0.00           H  
ATOM   1171  HB3 SER A  74       5.940  -7.897   6.451  1.00  0.00           H  
ATOM   1172  HG  SER A  74       3.804  -8.061   7.560  1.00  0.00           H  
ATOM   1173  N   LYS A  75       7.399  -5.117   7.423  1.00  0.00           N  
ATOM   1174  CA  LYS A  75       8.435  -4.098   7.373  1.00  0.00           C  
ATOM   1175  C   LYS A  75       8.696  -3.755   5.911  1.00  0.00           C  
ATOM   1176  O   LYS A  75       8.956  -4.640   5.094  1.00  0.00           O  
ATOM   1177  CB  LYS A  75       9.662  -4.654   8.128  1.00  0.00           C  
ATOM   1178  CG  LYS A  75      11.007  -4.014   7.778  1.00  0.00           C  
ATOM   1179  CD  LYS A  75      11.138  -2.553   8.219  1.00  0.00           C  
ATOM   1180  CE  LYS A  75      12.491  -2.043   7.729  1.00  0.00           C  
ATOM   1181  NZ  LYS A  75      12.852  -0.729   8.296  1.00  0.00           N  
ATOM   1182  H   LYS A  75       7.615  -5.954   7.951  1.00  0.00           H  
ATOM   1183  HA  LYS A  75       8.090  -3.202   7.894  1.00  0.00           H  
ATOM   1184  HB2 LYS A  75       9.497  -4.556   9.200  1.00  0.00           H  
ATOM   1185  HB3 LYS A  75       9.762  -5.719   7.928  1.00  0.00           H  
ATOM   1186  HG2 LYS A  75      11.790  -4.585   8.274  1.00  0.00           H  
ATOM   1187  HG3 LYS A  75      11.170  -4.109   6.707  1.00  0.00           H  
ATOM   1188  HD2 LYS A  75      10.336  -1.948   7.801  1.00  0.00           H  
ATOM   1189  HD3 LYS A  75      11.092  -2.506   9.306  1.00  0.00           H  
ATOM   1190  HE2 LYS A  75      13.247  -2.774   8.012  1.00  0.00           H  
ATOM   1191  HE3 LYS A  75      12.454  -1.986   6.644  1.00  0.00           H  
ATOM   1192  HZ1 LYS A  75      13.804  -0.473   8.050  1.00  0.00           H  
ATOM   1193  HZ2 LYS A  75      12.257   0.012   7.931  1.00  0.00           H  
ATOM   1194  HZ3 LYS A  75      12.802  -0.756   9.311  1.00  0.00           H  
ATOM   1195  N   MET A  76       8.637  -2.464   5.594  1.00  0.00           N  
ATOM   1196  CA  MET A  76       8.877  -1.920   4.271  1.00  0.00           C  
ATOM   1197  C   MET A  76       9.825  -0.737   4.440  1.00  0.00           C  
ATOM   1198  O   MET A  76       9.639   0.065   5.358  1.00  0.00           O  
ATOM   1199  CB  MET A  76       7.542  -1.546   3.623  1.00  0.00           C  
ATOM   1200  CG  MET A  76       7.611  -1.567   2.100  1.00  0.00           C  
ATOM   1201  SD  MET A  76       8.615  -0.274   1.347  1.00  0.00           S  
ATOM   1202  CE  MET A  76       9.499  -1.321   0.168  1.00  0.00           C  
ATOM   1203  H   MET A  76       8.376  -1.786   6.298  1.00  0.00           H  
ATOM   1204  HA  MET A  76       9.341  -2.685   3.662  1.00  0.00           H  
ATOM   1205  HB2 MET A  76       6.786  -2.272   3.913  1.00  0.00           H  
ATOM   1206  HB3 MET A  76       7.247  -0.565   3.973  1.00  0.00           H  
ATOM   1207  HG2 MET A  76       7.993  -2.542   1.804  1.00  0.00           H  
ATOM   1208  HG3 MET A  76       6.606  -1.484   1.698  1.00  0.00           H  
ATOM   1209  HE1 MET A  76      10.204  -0.720  -0.405  1.00  0.00           H  
ATOM   1210  HE2 MET A  76      10.045  -2.091   0.707  1.00  0.00           H  
ATOM   1211  HE3 MET A  76       8.785  -1.802  -0.503  1.00  0.00           H  
ATOM   1212  N   PHE A  77      10.870  -0.648   3.617  1.00  0.00           N  
ATOM   1213  CA  PHE A  77      11.908   0.366   3.724  1.00  0.00           C  
ATOM   1214  C   PHE A  77      11.958   1.161   2.420  1.00  0.00           C  
ATOM   1215  O   PHE A  77      12.465   0.667   1.412  1.00  0.00           O  
ATOM   1216  CB  PHE A  77      13.245  -0.313   4.066  1.00  0.00           C  
ATOM   1217  CG  PHE A  77      14.463   0.521   3.740  1.00  0.00           C  
ATOM   1218  CD1 PHE A  77      14.518   1.870   4.133  1.00  0.00           C  
ATOM   1219  CD2 PHE A  77      15.479  -0.017   2.924  1.00  0.00           C  
ATOM   1220  CE1 PHE A  77      15.578   2.672   3.701  1.00  0.00           C  
ATOM   1221  CE2 PHE A  77      16.558   0.787   2.524  1.00  0.00           C  
ATOM   1222  CZ  PHE A  77      16.612   2.133   2.925  1.00  0.00           C  
ATOM   1223  H   PHE A  77      10.967  -1.308   2.853  1.00  0.00           H  
ATOM   1224  HA  PHE A  77      11.663   1.062   4.527  1.00  0.00           H  
ATOM   1225  HB2 PHE A  77      13.253  -0.565   5.127  1.00  0.00           H  
ATOM   1226  HB3 PHE A  77      13.322  -1.236   3.494  1.00  0.00           H  
ATOM   1227  HD1 PHE A  77      13.730   2.318   4.721  1.00  0.00           H  
ATOM   1228  HD2 PHE A  77      15.415  -1.036   2.568  1.00  0.00           H  
ATOM   1229  HE1 PHE A  77      15.564   3.716   3.928  1.00  0.00           H  
ATOM   1230  HE2 PHE A  77      17.304   0.375   1.863  1.00  0.00           H  
ATOM   1231  HZ  PHE A  77      17.412   2.782   2.604  1.00  0.00           H  
ATOM   1232  N   HIS A  78      11.404   2.373   2.414  1.00  0.00           N  
ATOM   1233  CA  HIS A  78      11.400   3.234   1.234  1.00  0.00           C  
ATOM   1234  C   HIS A  78      11.233   4.702   1.682  1.00  0.00           C  
ATOM   1235  O   HIS A  78      10.651   4.925   2.744  1.00  0.00           O  
ATOM   1236  CB  HIS A  78      10.218   2.719   0.382  1.00  0.00           C  
ATOM   1237  CG  HIS A  78      10.066   3.256  -1.006  1.00  0.00           C  
ATOM   1238  ND1 HIS A  78       9.078   4.120  -1.431  1.00  0.00           N  
ATOM   1239  CD2 HIS A  78      10.727   2.786  -2.110  1.00  0.00           C  
ATOM   1240  CE1 HIS A  78       9.176   4.198  -2.768  1.00  0.00           C  
ATOM   1241  NE2 HIS A  78      10.193   3.445  -3.208  1.00  0.00           N  
ATOM   1242  H   HIS A  78      10.905   2.714   3.224  1.00  0.00           H  
ATOM   1243  HA  HIS A  78      12.366   3.110   0.729  1.00  0.00           H  
ATOM   1244  HB2 HIS A  78      10.319   1.642   0.266  1.00  0.00           H  
ATOM   1245  HB3 HIS A  78       9.291   2.892   0.923  1.00  0.00           H  
ATOM   1246  HD1 HIS A  78       8.298   4.460  -0.889  1.00  0.00           H  
ATOM   1247  HD2 HIS A  78      11.435   1.967  -2.166  1.00  0.00           H  
ATOM   1248  HE1 HIS A  78       8.484   4.723  -3.419  1.00  0.00           H  
ATOM   1249  N   PRO A  79      11.684   5.727   0.925  1.00  0.00           N  
ATOM   1250  CA  PRO A  79      11.627   7.129   1.367  1.00  0.00           C  
ATOM   1251  C   PRO A  79      10.209   7.646   1.638  1.00  0.00           C  
ATOM   1252  O   PRO A  79      10.016   8.516   2.485  1.00  0.00           O  
ATOM   1253  CB  PRO A  79      12.358   7.948   0.296  1.00  0.00           C  
ATOM   1254  CG  PRO A  79      12.354   7.042  -0.933  1.00  0.00           C  
ATOM   1255  CD  PRO A  79      12.415   5.639  -0.331  1.00  0.00           C  
ATOM   1256  HA  PRO A  79      12.179   7.239   2.291  1.00  0.00           H  
ATOM   1257  HB2 PRO A  79      11.870   8.903   0.094  1.00  0.00           H  
ATOM   1258  HB3 PRO A  79      13.388   8.119   0.611  1.00  0.00           H  
ATOM   1259  HG2 PRO A  79      11.414   7.171  -1.472  1.00  0.00           H  
ATOM   1260  HG3 PRO A  79      13.203   7.240  -1.589  1.00  0.00           H  
ATOM   1261  HD2 PRO A  79      11.983   4.921  -1.024  1.00  0.00           H  
ATOM   1262  HD3 PRO A  79      13.452   5.375  -0.121  1.00  0.00           H  
ATOM   1263  N   ASN A  80       9.212   7.094   0.947  1.00  0.00           N  
ATOM   1264  CA  ASN A  80       7.804   7.453   1.111  1.00  0.00           C  
ATOM   1265  C   ASN A  80       7.147   6.738   2.309  1.00  0.00           C  
ATOM   1266  O   ASN A  80       5.971   6.971   2.592  1.00  0.00           O  
ATOM   1267  CB  ASN A  80       7.090   7.115  -0.206  1.00  0.00           C  
ATOM   1268  CG  ASN A  80       5.657   7.628  -0.260  1.00  0.00           C  
ATOM   1269  OD1 ASN A  80       4.716   6.877  -0.023  1.00  0.00           O  
ATOM   1270  ND2 ASN A  80       5.469   8.873  -0.660  1.00  0.00           N  
ATOM   1271  H   ASN A  80       9.466   6.400   0.264  1.00  0.00           H  
ATOM   1272  HA  ASN A  80       7.723   8.529   1.278  1.00  0.00           H  
ATOM   1273  HB2 ASN A  80       7.646   7.563  -1.031  1.00  0.00           H  
ATOM   1274  HB3 ASN A  80       7.072   6.034  -0.337  1.00  0.00           H  
ATOM   1275 HD21 ASN A  80       6.219   9.514  -0.923  1.00  0.00           H  
ATOM   1276 HD22 ASN A  80       4.530   9.238  -0.499  1.00  0.00           H  
ATOM   1277  N   VAL A  81       7.863   5.845   3.004  1.00  0.00           N  
ATOM   1278  CA  VAL A  81       7.277   4.841   3.891  1.00  0.00           C  
ATOM   1279  C   VAL A  81       7.970   4.864   5.252  1.00  0.00           C  
ATOM   1280  O   VAL A  81       9.177   4.627   5.356  1.00  0.00           O  
ATOM   1281  CB  VAL A  81       7.365   3.452   3.236  1.00  0.00           C  
ATOM   1282  CG1 VAL A  81       6.791   2.379   4.170  1.00  0.00           C  
ATOM   1283  CG2 VAL A  81       6.635   3.435   1.881  1.00  0.00           C  
ATOM   1284  H   VAL A  81       8.858   5.743   2.836  1.00  0.00           H  
ATOM   1285  HA  VAL A  81       6.220   5.059   4.039  1.00  0.00           H  
ATOM   1286  HB  VAL A  81       8.411   3.202   3.060  1.00  0.00           H  
ATOM   1287 HG11 VAL A  81       7.473   2.192   5.000  1.00  0.00           H  
ATOM   1288 HG12 VAL A  81       5.830   2.694   4.576  1.00  0.00           H  
ATOM   1289 HG13 VAL A  81       6.664   1.454   3.618  1.00  0.00           H  
ATOM   1290 HG21 VAL A  81       6.602   2.419   1.484  1.00  0.00           H  
ATOM   1291 HG22 VAL A  81       5.623   3.824   1.999  1.00  0.00           H  
ATOM   1292 HG23 VAL A  81       7.166   4.060   1.164  1.00  0.00           H  
ATOM   1293  N   TYR A  82       7.220   5.118   6.325  1.00  0.00           N  
ATOM   1294  CA  TYR A  82       7.761   5.016   7.680  1.00  0.00           C  
ATOM   1295  C   TYR A  82       8.019   3.542   7.999  1.00  0.00           C  
ATOM   1296  O   TYR A  82       7.245   2.666   7.603  1.00  0.00           O  
ATOM   1297  CB  TYR A  82       6.788   5.622   8.709  1.00  0.00           C  
ATOM   1298  CG  TYR A  82       6.686   7.140   8.741  1.00  0.00           C  
ATOM   1299  CD1 TYR A  82       7.229   7.940   7.715  1.00  0.00           C  
ATOM   1300  CD2 TYR A  82       6.016   7.765   9.812  1.00  0.00           C  
ATOM   1301  CE1 TYR A  82       7.063   9.328   7.734  1.00  0.00           C  
ATOM   1302  CE2 TYR A  82       5.890   9.167   9.860  1.00  0.00           C  
ATOM   1303  CZ  TYR A  82       6.404   9.951   8.805  1.00  0.00           C  
ATOM   1304  OH  TYR A  82       6.215  11.295   8.753  1.00  0.00           O  
ATOM   1305  H   TYR A  82       6.230   5.296   6.191  1.00  0.00           H  
ATOM   1306  HA  TYR A  82       8.710   5.554   7.733  1.00  0.00           H  
ATOM   1307  HB2 TYR A  82       5.792   5.208   8.541  1.00  0.00           H  
ATOM   1308  HB3 TYR A  82       7.114   5.303   9.701  1.00  0.00           H  
ATOM   1309  HD1 TYR A  82       7.719   7.529   6.847  1.00  0.00           H  
ATOM   1310  HD2 TYR A  82       5.574   7.168  10.600  1.00  0.00           H  
ATOM   1311  HE1 TYR A  82       7.407   9.911   6.898  1.00  0.00           H  
ATOM   1312  HE2 TYR A  82       5.370   9.625  10.689  1.00  0.00           H  
ATOM   1313  HH  TYR A  82       6.510  11.753   9.562  1.00  0.00           H  
ATOM   1314  N   ALA A  83       9.058   3.257   8.790  1.00  0.00           N  
ATOM   1315  CA  ALA A  83       9.228   1.936   9.392  1.00  0.00           C  
ATOM   1316  C   ALA A  83       8.114   1.655  10.407  1.00  0.00           C  
ATOM   1317  O   ALA A  83       7.787   0.503  10.672  1.00  0.00           O  
ATOM   1318  CB  ALA A  83      10.590   1.851  10.073  1.00  0.00           C  
ATOM   1319  H   ALA A  83       9.650   4.007   9.130  1.00  0.00           H  
ATOM   1320  HA  ALA A  83       9.179   1.179   8.606  1.00  0.00           H  
ATOM   1321  HB1 ALA A  83      10.724   0.858  10.501  1.00  0.00           H  
ATOM   1322  HB2 ALA A  83      11.369   2.025   9.340  1.00  0.00           H  
ATOM   1323  HB3 ALA A  83      10.657   2.599  10.861  1.00  0.00           H  
ATOM   1324  N   ASP A  84       7.468   2.698  10.928  1.00  0.00           N  
ATOM   1325  CA  ASP A  84       6.241   2.614  11.724  1.00  0.00           C  
ATOM   1326  C   ASP A  84       5.012   2.322  10.828  1.00  0.00           C  
ATOM   1327  O   ASP A  84       3.879   2.482  11.271  1.00  0.00           O  
ATOM   1328  CB  ASP A  84       6.066   3.906  12.543  1.00  0.00           C  
ATOM   1329  CG  ASP A  84       7.236   4.175  13.490  1.00  0.00           C  
ATOM   1330  OD1 ASP A  84       7.256   3.663  14.620  1.00  0.00           O  
ATOM   1331  OD2 ASP A  84       8.168   4.925  13.087  1.00  0.00           O  
ATOM   1332  H   ASP A  84       7.814   3.625  10.733  1.00  0.00           H  
ATOM   1333  HA  ASP A  84       6.341   1.793  12.438  1.00  0.00           H  
ATOM   1334  HB2 ASP A  84       5.958   4.753  11.866  1.00  0.00           H  
ATOM   1335  HB3 ASP A  84       5.160   3.831  13.147  1.00  0.00           H  
ATOM   1336  N   GLY A  85       5.229   1.918   9.568  1.00  0.00           N  
ATOM   1337  CA  GLY A  85       4.303   1.296   8.650  1.00  0.00           C  
ATOM   1338  C   GLY A  85       3.158   2.186   8.224  1.00  0.00           C  
ATOM   1339  O   GLY A  85       2.003   1.774   8.308  1.00  0.00           O  
ATOM   1340  H   GLY A  85       6.168   1.823   9.224  1.00  0.00           H  
ATOM   1341  HA2 GLY A  85       4.878   1.056   7.761  1.00  0.00           H  
ATOM   1342  HA3 GLY A  85       3.924   0.366   9.061  1.00  0.00           H  
ATOM   1343  N   SER A  86       3.471   3.357   7.671  1.00  0.00           N  
ATOM   1344  CA  SER A  86       2.485   4.209   7.022  1.00  0.00           C  
ATOM   1345  C   SER A  86       3.077   4.816   5.744  1.00  0.00           C  
ATOM   1346  O   SER A  86       4.279   4.700   5.477  1.00  0.00           O  
ATOM   1347  CB  SER A  86       1.989   5.246   8.040  1.00  0.00           C  
ATOM   1348  OG  SER A  86       0.827   5.900   7.563  1.00  0.00           O  
ATOM   1349  H   SER A  86       4.438   3.625   7.553  1.00  0.00           H  
ATOM   1350  HA  SER A  86       1.625   3.603   6.722  1.00  0.00           H  
ATOM   1351  HB2 SER A  86       1.730   4.724   8.962  1.00  0.00           H  
ATOM   1352  HB3 SER A  86       2.775   5.975   8.256  1.00  0.00           H  
ATOM   1353  HG  SER A  86       0.587   6.583   8.205  1.00  0.00           H  
ATOM   1354  N   ILE A  87       2.200   5.420   4.944  1.00  0.00           N  
ATOM   1355  CA  ILE A  87       2.401   6.042   3.644  1.00  0.00           C  
ATOM   1356  C   ILE A  87       1.916   7.477   3.769  1.00  0.00           C  
ATOM   1357  O   ILE A  87       0.867   7.708   4.375  1.00  0.00           O  
ATOM   1358  CB  ILE A  87       1.559   5.265   2.601  1.00  0.00           C  
ATOM   1359  CG1 ILE A  87       2.295   3.955   2.290  1.00  0.00           C  
ATOM   1360  CG2 ILE A  87       1.296   6.055   1.304  1.00  0.00           C  
ATOM   1361  CD1 ILE A  87       1.431   2.888   1.601  1.00  0.00           C  
ATOM   1362  H   ILE A  87       1.262   5.523   5.293  1.00  0.00           H  
ATOM   1363  HA  ILE A  87       3.458   6.030   3.370  1.00  0.00           H  
ATOM   1364  HB  ILE A  87       0.588   5.027   3.040  1.00  0.00           H  
ATOM   1365 HG12 ILE A  87       3.160   4.195   1.680  1.00  0.00           H  
ATOM   1366 HG13 ILE A  87       2.668   3.534   3.220  1.00  0.00           H  
ATOM   1367 HG21 ILE A  87       0.716   5.458   0.603  1.00  0.00           H  
ATOM   1368 HG22 ILE A  87       0.705   6.947   1.513  1.00  0.00           H  
ATOM   1369 HG23 ILE A  87       2.238   6.348   0.843  1.00  0.00           H  
ATOM   1370 HD11 ILE A  87       2.052   2.052   1.289  1.00  0.00           H  
ATOM   1371 HD12 ILE A  87       0.690   2.518   2.306  1.00  0.00           H  
ATOM   1372 HD13 ILE A  87       0.937   3.283   0.715  1.00  0.00           H  
ATOM   1373  N   CYS A  88       2.641   8.407   3.155  1.00  0.00           N  
ATOM   1374  CA  CYS A  88       2.141   9.726   2.786  1.00  0.00           C  
ATOM   1375  C   CYS A  88       2.010   9.741   1.261  1.00  0.00           C  
ATOM   1376  O   CYS A  88       3.006   9.489   0.582  1.00  0.00           O  
ATOM   1377  CB  CYS A  88       3.122  10.805   3.264  1.00  0.00           C  
ATOM   1378  SG  CYS A  88       3.265  10.804   5.078  1.00  0.00           S  
ATOM   1379  H   CYS A  88       3.449   8.074   2.641  1.00  0.00           H  
ATOM   1380  HA  CYS A  88       1.166   9.904   3.246  1.00  0.00           H  
ATOM   1381  HB2 CYS A  88       4.101  10.637   2.814  1.00  0.00           H  
ATOM   1382  HB3 CYS A  88       2.772  11.779   2.926  1.00  0.00           H  
ATOM   1383  HG  CYS A  88       2.081  11.396   5.324  1.00  0.00           H  
ATOM   1384  N   LEU A  89       0.835  10.020   0.697  1.00  0.00           N  
ATOM   1385  CA  LEU A  89       0.677  10.130  -0.753  1.00  0.00           C  
ATOM   1386  C   LEU A  89      -0.272  11.283  -1.056  1.00  0.00           C  
ATOM   1387  O   LEU A  89      -1.263  11.462  -0.350  1.00  0.00           O  
ATOM   1388  CB  LEU A  89       0.171   8.793  -1.327  1.00  0.00           C  
ATOM   1389  CG  LEU A  89       0.021   8.790  -2.862  1.00  0.00           C  
ATOM   1390  CD1 LEU A  89       1.379   8.891  -3.563  1.00  0.00           C  
ATOM   1391  CD2 LEU A  89      -0.710   7.530  -3.339  1.00  0.00           C  
ATOM   1392  H   LEU A  89       0.034  10.270   1.264  1.00  0.00           H  
ATOM   1393  HA  LEU A  89       1.651  10.355  -1.188  1.00  0.00           H  
ATOM   1394  HB2 LEU A  89       0.854   7.996  -1.040  1.00  0.00           H  
ATOM   1395  HB3 LEU A  89      -0.792   8.572  -0.874  1.00  0.00           H  
ATOM   1396  HG  LEU A  89      -0.590   9.640  -3.155  1.00  0.00           H  
ATOM   1397 HD11 LEU A  89       2.011   8.045  -3.291  1.00  0.00           H  
ATOM   1398 HD12 LEU A  89       1.209   8.894  -4.638  1.00  0.00           H  
ATOM   1399 HD13 LEU A  89       1.880   9.822  -3.303  1.00  0.00           H  
ATOM   1400 HD21 LEU A  89      -0.899   7.592  -4.411  1.00  0.00           H  
ATOM   1401 HD22 LEU A  89      -0.143   6.622  -3.135  1.00  0.00           H  
ATOM   1402 HD23 LEU A  89      -1.672   7.463  -2.837  1.00  0.00           H  
ATOM   1403  N   ASP A  90       0.013  12.043  -2.113  1.00  0.00           N  
ATOM   1404  CA  ASP A  90      -0.626  13.332  -2.374  1.00  0.00           C  
ATOM   1405  C   ASP A  90      -2.130  13.170  -2.577  1.00  0.00           C  
ATOM   1406  O   ASP A  90      -2.908  13.950  -2.018  1.00  0.00           O  
ATOM   1407  CB  ASP A  90      -0.013  14.028  -3.600  1.00  0.00           C  
ATOM   1408  CG  ASP A  90       1.471  14.375  -3.489  1.00  0.00           C  
ATOM   1409  OD1 ASP A  90       2.012  14.443  -2.357  1.00  0.00           O  
ATOM   1410  OD2 ASP A  90       2.090  14.572  -4.560  1.00  0.00           O  
ATOM   1411  H   ASP A  90       0.845  11.838  -2.643  1.00  0.00           H  
ATOM   1412  HA  ASP A  90      -0.467  13.975  -1.508  1.00  0.00           H  
ATOM   1413  HB2 ASP A  90      -0.157  13.393  -4.470  1.00  0.00           H  
ATOM   1414  HB3 ASP A  90      -0.558  14.954  -3.781  1.00  0.00           H  
ATOM   1415  N   ILE A  91      -2.555  12.168  -3.359  1.00  0.00           N  
ATOM   1416  CA  ILE A  91      -3.977  11.877  -3.549  1.00  0.00           C  
ATOM   1417  C   ILE A  91      -4.640  11.310  -2.288  1.00  0.00           C  
ATOM   1418  O   ILE A  91      -5.847  11.457  -2.151  1.00  0.00           O  
ATOM   1419  CB  ILE A  91      -4.242  10.969  -4.774  1.00  0.00           C  
ATOM   1420  CG1 ILE A  91      -3.532   9.598  -4.675  1.00  0.00           C  
ATOM   1421  CG2 ILE A  91      -3.890  11.733  -6.061  1.00  0.00           C  
ATOM   1422  CD1 ILE A  91      -3.887   8.637  -5.819  1.00  0.00           C  
ATOM   1423  H   ILE A  91      -1.867  11.608  -3.852  1.00  0.00           H  
ATOM   1424  HA  ILE A  91      -4.469  12.829  -3.746  1.00  0.00           H  
ATOM   1425  HB  ILE A  91      -5.317  10.780  -4.806  1.00  0.00           H  
ATOM   1426 HG12 ILE A  91      -2.452   9.740  -4.668  1.00  0.00           H  
ATOM   1427 HG13 ILE A  91      -3.824   9.115  -3.742  1.00  0.00           H  
ATOM   1428 HG21 ILE A  91      -4.411  12.691  -6.076  1.00  0.00           H  
ATOM   1429 HG22 ILE A  91      -2.818  11.904  -6.128  1.00  0.00           H  
ATOM   1430 HG23 ILE A  91      -4.211  11.168  -6.934  1.00  0.00           H  
ATOM   1431 HD11 ILE A  91      -3.508   9.011  -6.769  1.00  0.00           H  
ATOM   1432 HD12 ILE A  91      -3.415   7.672  -5.637  1.00  0.00           H  
ATOM   1433 HD13 ILE A  91      -4.968   8.507  -5.881  1.00  0.00           H  
ATOM   1434  N   LEU A  92      -3.908  10.715  -1.337  1.00  0.00           N  
ATOM   1435  CA  LEU A  92      -4.512  10.224  -0.086  1.00  0.00           C  
ATOM   1436  C   LEU A  92      -4.722  11.357   0.929  1.00  0.00           C  
ATOM   1437  O   LEU A  92      -5.153  11.134   2.068  1.00  0.00           O  
ATOM   1438  CB  LEU A  92      -3.697   9.086   0.547  1.00  0.00           C  
ATOM   1439  CG  LEU A  92      -3.606   7.811  -0.308  1.00  0.00           C  
ATOM   1440  CD1 LEU A  92      -2.946   6.713   0.534  1.00  0.00           C  
ATOM   1441  CD2 LEU A  92      -4.964   7.339  -0.850  1.00  0.00           C  
ATOM   1442  H   LEU A  92      -2.898  10.749  -1.392  1.00  0.00           H  
ATOM   1443  HA  LEU A  92      -5.494   9.829  -0.329  1.00  0.00           H  
ATOM   1444  HB2 LEU A  92      -2.693   9.446   0.774  1.00  0.00           H  
ATOM   1445  HB3 LEU A  92      -4.171   8.827   1.496  1.00  0.00           H  
ATOM   1446  HG  LEU A  92      -2.974   8.015  -1.168  1.00  0.00           H  
ATOM   1447 HD11 LEU A  92      -2.957   5.766  -0.003  1.00  0.00           H  
ATOM   1448 HD12 LEU A  92      -1.907   6.980   0.726  1.00  0.00           H  
ATOM   1449 HD13 LEU A  92      -3.448   6.596   1.494  1.00  0.00           H  
ATOM   1450 HD21 LEU A  92      -5.719   7.334  -0.067  1.00  0.00           H  
ATOM   1451 HD22 LEU A  92      -5.296   8.026  -1.630  1.00  0.00           H  
ATOM   1452 HD23 LEU A  92      -4.878   6.347  -1.297  1.00  0.00           H  
ATOM   1453  N   GLN A  93      -4.421  12.582   0.512  1.00  0.00           N  
ATOM   1454  CA  GLN A  93      -4.618  13.815   1.235  1.00  0.00           C  
ATOM   1455  C   GLN A  93      -5.686  14.634   0.497  1.00  0.00           C  
ATOM   1456  O   GLN A  93      -6.666  14.084  -0.020  1.00  0.00           O  
ATOM   1457  CB  GLN A  93      -3.242  14.484   1.418  1.00  0.00           C  
ATOM   1458  CG  GLN A  93      -2.331  13.641   2.326  1.00  0.00           C  
ATOM   1459  CD  GLN A  93      -1.206  14.451   2.956  1.00  0.00           C  
ATOM   1460  OE1 GLN A  93      -1.464  15.425   3.660  1.00  0.00           O  
ATOM   1461  NE2 GLN A  93       0.045  14.082   2.749  1.00  0.00           N  
ATOM   1462  H   GLN A  93      -4.080  12.679  -0.433  1.00  0.00           H  
ATOM   1463  HA  GLN A  93      -5.024  13.599   2.221  1.00  0.00           H  
ATOM   1464  HB2 GLN A  93      -2.752  14.629   0.458  1.00  0.00           H  
ATOM   1465  HB3 GLN A  93      -3.384  15.460   1.869  1.00  0.00           H  
ATOM   1466  HG2 GLN A  93      -2.926  13.242   3.142  1.00  0.00           H  
ATOM   1467  HG3 GLN A  93      -1.927  12.802   1.764  1.00  0.00           H  
ATOM   1468 HE21 GLN A  93       0.261  13.329   2.110  1.00  0.00           H  
ATOM   1469 HE22 GLN A  93       0.794  14.633   3.150  1.00  0.00           H  
ATOM   1470  N   ASN A  94      -5.545  15.959   0.459  1.00  0.00           N  
ATOM   1471  CA  ASN A  94      -6.588  16.851  -0.033  1.00  0.00           C  
ATOM   1472  C   ASN A  94      -6.870  16.681  -1.540  1.00  0.00           C  
ATOM   1473  O   ASN A  94      -7.935  17.092  -1.991  1.00  0.00           O  
ATOM   1474  CB  ASN A  94      -6.237  18.301   0.328  1.00  0.00           C  
ATOM   1475  CG  ASN A  94      -7.477  19.153   0.558  1.00  0.00           C  
ATOM   1476  OD1 ASN A  94      -7.689  19.677   1.645  1.00  0.00           O  
ATOM   1477  ND2 ASN A  94      -8.320  19.351  -0.434  1.00  0.00           N  
ATOM   1478  H   ASN A  94      -4.703  16.368   0.838  1.00  0.00           H  
ATOM   1479  HA  ASN A  94      -7.501  16.603   0.510  1.00  0.00           H  
ATOM   1480  HB2 ASN A  94      -5.652  18.321   1.250  1.00  0.00           H  
ATOM   1481  HB3 ASN A  94      -5.637  18.737  -0.464  1.00  0.00           H  
ATOM   1482 HD21 ASN A  94      -8.182  18.838  -1.302  1.00  0.00           H  
ATOM   1483 HD22 ASN A  94      -9.248  19.671  -0.197  1.00  0.00           H  
ATOM   1484  N   ARG A  95      -5.963  16.072  -2.318  1.00  0.00           N  
ATOM   1485  CA  ARG A  95      -6.113  15.802  -3.760  1.00  0.00           C  
ATOM   1486  C   ARG A  95      -6.898  14.519  -4.080  1.00  0.00           C  
ATOM   1487  O   ARG A  95      -6.884  14.044  -5.220  1.00  0.00           O  
ATOM   1488  CB  ARG A  95      -4.735  15.856  -4.449  1.00  0.00           C  
ATOM   1489  CG  ARG A  95      -4.624  17.171  -5.242  1.00  0.00           C  
ATOM   1490  CD  ARG A  95      -3.172  17.617  -5.339  1.00  0.00           C  
ATOM   1491  NE  ARG A  95      -3.049  18.744  -6.267  1.00  0.00           N  
ATOM   1492  CZ  ARG A  95      -1.970  19.499  -6.492  1.00  0.00           C  
ATOM   1493  NH1 ARG A  95      -0.792  19.208  -5.944  1.00  0.00           N  
ATOM   1494  NH2 ARG A  95      -2.095  20.574  -7.260  1.00  0.00           N  
ATOM   1495  H   ARG A  95      -5.076  15.838  -1.885  1.00  0.00           H  
ATOM   1496  HA  ARG A  95      -6.701  16.616  -4.180  1.00  0.00           H  
ATOM   1497  HB2 ARG A  95      -3.937  15.796  -3.710  1.00  0.00           H  
ATOM   1498  HB3 ARG A  95      -4.606  15.020  -5.140  1.00  0.00           H  
ATOM   1499  HG2 ARG A  95      -5.032  17.017  -6.243  1.00  0.00           H  
ATOM   1500  HG3 ARG A  95      -5.172  17.979  -4.747  1.00  0.00           H  
ATOM   1501  HD2 ARG A  95      -2.862  17.921  -4.342  1.00  0.00           H  
ATOM   1502  HD3 ARG A  95      -2.551  16.791  -5.672  1.00  0.00           H  
ATOM   1503  HE  ARG A  95      -3.899  18.952  -6.787  1.00  0.00           H  
ATOM   1504 HH11 ARG A  95      -0.649  18.326  -5.465  1.00  0.00           H  
ATOM   1505 HH12 ARG A  95       0.014  19.808  -6.060  1.00  0.00           H  
ATOM   1506 HH21 ARG A  95      -2.985  20.872  -7.638  1.00  0.00           H  
ATOM   1507 HH22 ARG A  95      -1.288  21.160  -7.467  1.00  0.00           H  
ATOM   1508  N   TRP A  96      -7.570  13.920  -3.095  1.00  0.00           N  
ATOM   1509  CA  TRP A  96      -8.467  12.797  -3.329  1.00  0.00           C  
ATOM   1510  C   TRP A  96      -9.617  13.178  -4.269  1.00  0.00           C  
ATOM   1511  O   TRP A  96      -9.851  14.342  -4.610  1.00  0.00           O  
ATOM   1512  CB  TRP A  96      -8.987  12.215  -2.003  1.00  0.00           C  
ATOM   1513  CG  TRP A  96      -9.618  10.852  -2.053  1.00  0.00           C  
ATOM   1514  CD1 TRP A  96     -10.844  10.574  -1.577  1.00  0.00           C  
ATOM   1515  CD2 TRP A  96      -9.071   9.572  -2.491  1.00  0.00           C  
ATOM   1516  NE1 TRP A  96     -11.093   9.217  -1.633  1.00  0.00           N  
ATOM   1517  CE2 TRP A  96     -10.013   8.538  -2.168  1.00  0.00           C  
ATOM   1518  CE3 TRP A  96      -7.845   9.172  -3.067  1.00  0.00           C  
ATOM   1519  CZ2 TRP A  96      -9.748   7.176  -2.421  1.00  0.00           C  
ATOM   1520  CZ3 TRP A  96      -7.556   7.818  -3.306  1.00  0.00           C  
ATOM   1521  CH2 TRP A  96      -8.507   6.833  -2.986  1.00  0.00           C  
ATOM   1522  H   TRP A  96      -7.522  14.296  -2.164  1.00  0.00           H  
ATOM   1523  HA  TRP A  96      -7.881  12.038  -3.831  1.00  0.00           H  
ATOM   1524  HB2 TRP A  96      -8.180  12.140  -1.280  1.00  0.00           H  
ATOM   1525  HB3 TRP A  96      -9.697  12.923  -1.585  1.00  0.00           H  
ATOM   1526  HD1 TRP A  96     -11.467  11.344  -1.154  1.00  0.00           H  
ATOM   1527  HE1 TRP A  96     -11.991   8.825  -1.330  1.00  0.00           H  
ATOM   1528  HE3 TRP A  96      -7.121   9.917  -3.349  1.00  0.00           H  
ATOM   1529  HZ2 TRP A  96     -10.477   6.389  -2.231  1.00  0.00           H  
ATOM   1530  HZ3 TRP A  96      -6.609   7.533  -3.759  1.00  0.00           H  
ATOM   1531  HH2 TRP A  96      -8.265   5.801  -3.172  1.00  0.00           H  
ATOM   1532  N   SER A  97     -10.360  12.169  -4.696  1.00  0.00           N  
ATOM   1533  CA  SER A  97     -11.757  12.271  -5.089  1.00  0.00           C  
ATOM   1534  C   SER A  97     -12.308  10.852  -4.930  1.00  0.00           C  
ATOM   1535  O   SER A  97     -11.522   9.907  -5.077  1.00  0.00           O  
ATOM   1536  CB  SER A  97     -11.855  12.714  -6.554  1.00  0.00           C  
ATOM   1537  OG  SER A  97     -12.912  13.631  -6.751  1.00  0.00           O  
ATOM   1538  H   SER A  97     -10.126  11.226  -4.403  1.00  0.00           H  
ATOM   1539  HA  SER A  97     -12.285  12.967  -4.429  1.00  0.00           H  
ATOM   1540  HB2 SER A  97     -10.921  13.190  -6.845  1.00  0.00           H  
ATOM   1541  HB3 SER A  97     -11.999  11.840  -7.191  1.00  0.00           H  
ATOM   1542  HG  SER A  97     -12.653  14.454  -6.282  1.00  0.00           H  
ATOM   1543  N   PRO A  98     -13.610  10.655  -4.674  1.00  0.00           N  
ATOM   1544  CA  PRO A  98     -14.235   9.347  -4.728  1.00  0.00           C  
ATOM   1545  C   PRO A  98     -14.450   8.960  -6.198  1.00  0.00           C  
ATOM   1546  O   PRO A  98     -15.573   9.031  -6.692  1.00  0.00           O  
ATOM   1547  CB  PRO A  98     -15.529   9.493  -3.924  1.00  0.00           C  
ATOM   1548  CG  PRO A  98     -15.936  10.938  -4.196  1.00  0.00           C  
ATOM   1549  CD  PRO A  98     -14.605  11.671  -4.379  1.00  0.00           C  
ATOM   1550  HA  PRO A  98     -13.603   8.601  -4.243  1.00  0.00           H  
ATOM   1551  HB2 PRO A  98     -16.287   8.776  -4.227  1.00  0.00           H  
ATOM   1552  HB3 PRO A  98     -15.319   9.358  -2.866  1.00  0.00           H  
ATOM   1553  HG2 PRO A  98     -16.505  10.981  -5.120  1.00  0.00           H  
ATOM   1554  HG3 PRO A  98     -16.520  11.344  -3.373  1.00  0.00           H  
ATOM   1555  HD2 PRO A  98     -14.682  12.368  -5.215  1.00  0.00           H  
ATOM   1556  HD3 PRO A  98     -14.349  12.182  -3.453  1.00  0.00           H  
ATOM   1557  N   THR A  99     -13.384   8.622  -6.931  1.00  0.00           N  
ATOM   1558  CA  THR A  99     -13.482   8.172  -8.322  1.00  0.00           C  
ATOM   1559  C   THR A  99     -12.563   6.990  -8.645  1.00  0.00           C  
ATOM   1560  O   THR A  99     -12.874   6.202  -9.533  1.00  0.00           O  
ATOM   1561  CB  THR A  99     -13.200   9.342  -9.280  1.00  0.00           C  
ATOM   1562  OG1 THR A  99     -11.929   9.949  -9.091  1.00  0.00           O  
ATOM   1563  CG2 THR A  99     -14.217  10.476  -9.205  1.00  0.00           C  
ATOM   1564  H   THR A  99     -12.477   8.665  -6.488  1.00  0.00           H  
ATOM   1565  HA  THR A  99     -14.499   7.827  -8.516  1.00  0.00           H  
ATOM   1566  HB  THR A  99     -13.233   8.944 -10.286  1.00  0.00           H  
ATOM   1567  HG1 THR A  99     -11.258   9.253  -9.028  1.00  0.00           H  
ATOM   1568 HG21 THR A  99     -14.145  10.968  -8.237  1.00  0.00           H  
ATOM   1569 HG22 THR A  99     -14.007  11.200  -9.993  1.00  0.00           H  
ATOM   1570 HG23 THR A  99     -15.221  10.078  -9.345  1.00  0.00           H  
ATOM   1571  N   TYR A 100     -11.411   6.891  -7.979  1.00  0.00           N  
ATOM   1572  CA  TYR A 100     -10.424   5.843  -8.212  1.00  0.00           C  
ATOM   1573  C   TYR A 100     -10.899   4.553  -7.510  1.00  0.00           C  
ATOM   1574  O   TYR A 100     -11.874   4.584  -6.755  1.00  0.00           O  
ATOM   1575  CB  TYR A 100      -9.062   6.334  -7.686  1.00  0.00           C  
ATOM   1576  CG  TYR A 100      -8.743   7.815  -7.865  1.00  0.00           C  
ATOM   1577  CD1 TYR A 100      -9.081   8.505  -9.047  1.00  0.00           C  
ATOM   1578  CD2 TYR A 100      -8.149   8.517  -6.797  1.00  0.00           C  
ATOM   1579  CE1 TYR A 100      -8.861   9.889  -9.132  1.00  0.00           C  
ATOM   1580  CE2 TYR A 100      -7.935   9.904  -6.869  1.00  0.00           C  
ATOM   1581  CZ  TYR A 100      -8.312  10.601  -8.038  1.00  0.00           C  
ATOM   1582  OH  TYR A 100      -8.195  11.955  -8.111  1.00  0.00           O  
ATOM   1583  H   TYR A 100     -11.215   7.485  -7.184  1.00  0.00           H  
ATOM   1584  HA  TYR A 100     -10.346   5.664  -9.288  1.00  0.00           H  
ATOM   1585  HB2 TYR A 100      -9.052   6.148  -6.619  1.00  0.00           H  
ATOM   1586  HB3 TYR A 100      -8.266   5.737  -8.126  1.00  0.00           H  
ATOM   1587  HD1 TYR A 100      -9.540   7.992  -9.887  1.00  0.00           H  
ATOM   1588  HD2 TYR A 100      -7.880   7.982  -5.900  1.00  0.00           H  
ATOM   1589  HE1 TYR A 100      -9.129  10.400 -10.045  1.00  0.00           H  
ATOM   1590  HE2 TYR A 100      -7.510  10.411  -6.015  1.00  0.00           H  
ATOM   1591  HH  TYR A 100      -7.680  12.356  -7.398  1.00  0.00           H  
ATOM   1592  N   ASP A 101     -10.240   3.411  -7.733  1.00  0.00           N  
ATOM   1593  CA  ASP A 101     -10.715   2.091  -7.286  1.00  0.00           C  
ATOM   1594  C   ASP A 101      -9.770   1.479  -6.249  1.00  0.00           C  
ATOM   1595  O   ASP A 101      -8.642   1.953  -6.070  1.00  0.00           O  
ATOM   1596  CB  ASP A 101     -10.860   1.143  -8.495  1.00  0.00           C  
ATOM   1597  CG  ASP A 101     -12.221   1.165  -9.189  1.00  0.00           C  
ATOM   1598  OD1 ASP A 101     -13.174   1.791  -8.671  1.00  0.00           O  
ATOM   1599  OD2 ASP A 101     -12.369   0.407 -10.174  1.00  0.00           O  
ATOM   1600  H   ASP A 101      -9.415   3.406  -8.323  1.00  0.00           H  
ATOM   1601  HA  ASP A 101     -11.691   2.190  -6.813  1.00  0.00           H  
ATOM   1602  HB2 ASP A 101     -10.084   1.354  -9.224  1.00  0.00           H  
ATOM   1603  HB3 ASP A 101     -10.701   0.119  -8.160  1.00  0.00           H  
ATOM   1604  N   VAL A 102     -10.192   0.391  -5.585  1.00  0.00           N  
ATOM   1605  CA  VAL A 102      -9.360  -0.343  -4.627  1.00  0.00           C  
ATOM   1606  C   VAL A 102      -8.043  -0.766  -5.293  1.00  0.00           C  
ATOM   1607  O   VAL A 102      -6.985  -0.650  -4.665  1.00  0.00           O  
ATOM   1608  CB  VAL A 102     -10.125  -1.559  -4.042  1.00  0.00           C  
ATOM   1609  CG1 VAL A 102      -9.303  -2.376  -3.030  1.00  0.00           C  
ATOM   1610  CG2 VAL A 102     -11.414  -1.155  -3.307  1.00  0.00           C  
ATOM   1611  H   VAL A 102     -11.120   0.044  -5.783  1.00  0.00           H  
ATOM   1612  HA  VAL A 102      -9.117   0.348  -3.824  1.00  0.00           H  
ATOM   1613  HB  VAL A 102     -10.393  -2.215  -4.870  1.00  0.00           H  
ATOM   1614 HG11 VAL A 102      -9.075  -1.780  -2.148  1.00  0.00           H  
ATOM   1615 HG12 VAL A 102      -9.879  -3.244  -2.711  1.00  0.00           H  
ATOM   1616 HG13 VAL A 102      -8.376  -2.732  -3.481  1.00  0.00           H  
ATOM   1617 HG21 VAL A 102     -11.188  -0.494  -2.469  1.00  0.00           H  
ATOM   1618 HG22 VAL A 102     -12.107  -0.660  -3.988  1.00  0.00           H  
ATOM   1619 HG23 VAL A 102     -11.901  -2.050  -2.914  1.00  0.00           H  
ATOM   1620  N   SER A 103      -8.116  -1.210  -6.551  1.00  0.00           N  
ATOM   1621  CA  SER A 103      -6.985  -1.572  -7.389  1.00  0.00           C  
ATOM   1622  C   SER A 103      -6.046  -0.381  -7.602  1.00  0.00           C  
ATOM   1623  O   SER A 103      -4.827  -0.545  -7.603  1.00  0.00           O  
ATOM   1624  CB  SER A 103      -7.514  -2.072  -8.744  1.00  0.00           C  
ATOM   1625  OG  SER A 103      -8.582  -1.258  -9.199  1.00  0.00           O  
ATOM   1626  H   SER A 103      -9.012  -1.216  -7.021  1.00  0.00           H  
ATOM   1627  HA  SER A 103      -6.439  -2.382  -6.900  1.00  0.00           H  
ATOM   1628  HB2 SER A 103      -6.703  -2.058  -9.474  1.00  0.00           H  
ATOM   1629  HB3 SER A 103      -7.879  -3.095  -8.633  1.00  0.00           H  
ATOM   1630  HG  SER A 103      -8.571  -1.250 -10.184  1.00  0.00           H  
ATOM   1631  N   SER A 104      -6.591   0.819  -7.800  1.00  0.00           N  
ATOM   1632  CA  SER A 104      -5.831   2.019  -8.105  1.00  0.00           C  
ATOM   1633  C   SER A 104      -4.885   2.368  -6.962  1.00  0.00           C  
ATOM   1634  O   SER A 104      -3.712   2.607  -7.228  1.00  0.00           O  
ATOM   1635  CB  SER A 104      -6.773   3.181  -8.415  1.00  0.00           C  
ATOM   1636  OG  SER A 104      -7.810   2.772  -9.296  1.00  0.00           O  
ATOM   1637  H   SER A 104      -7.597   0.924  -7.771  1.00  0.00           H  
ATOM   1638  HA  SER A 104      -5.235   1.831  -8.997  1.00  0.00           H  
ATOM   1639  HB2 SER A 104      -7.205   3.560  -7.484  1.00  0.00           H  
ATOM   1640  HB3 SER A 104      -6.199   3.988  -8.871  1.00  0.00           H  
ATOM   1641  HG  SER A 104      -7.471   2.077  -9.897  1.00  0.00           H  
ATOM   1642  N   ILE A 105      -5.357   2.341  -5.703  1.00  0.00           N  
ATOM   1643  CA  ILE A 105      -4.470   2.561  -4.555  1.00  0.00           C  
ATOM   1644  C   ILE A 105      -3.303   1.574  -4.643  1.00  0.00           C  
ATOM   1645  O   ILE A 105      -2.138   1.967  -4.632  1.00  0.00           O  
ATOM   1646  CB  ILE A 105      -5.213   2.447  -3.195  1.00  0.00           C  
ATOM   1647  CG1 ILE A 105      -6.269   3.568  -3.004  1.00  0.00           C  
ATOM   1648  CG2 ILE A 105      -4.220   2.432  -2.008  1.00  0.00           C  
ATOM   1649  CD1 ILE A 105      -6.804   3.731  -1.576  1.00  0.00           C  
ATOM   1650  H   ILE A 105      -6.329   2.095  -5.545  1.00  0.00           H  
ATOM   1651  HA  ILE A 105      -4.056   3.561  -4.649  1.00  0.00           H  
ATOM   1652  HB  ILE A 105      -5.731   1.492  -3.195  1.00  0.00           H  
ATOM   1653 HG12 ILE A 105      -5.844   4.521  -3.314  1.00  0.00           H  
ATOM   1654 HG13 ILE A 105      -7.132   3.368  -3.635  1.00  0.00           H  
ATOM   1655 HG21 ILE A 105      -3.695   3.386  -1.941  1.00  0.00           H  
ATOM   1656 HG22 ILE A 105      -4.739   2.241  -1.070  1.00  0.00           H  
ATOM   1657 HG23 ILE A 105      -3.485   1.639  -2.114  1.00  0.00           H  
ATOM   1658 HD11 ILE A 105      -7.124   2.766  -1.186  1.00  0.00           H  
ATOM   1659 HD12 ILE A 105      -6.029   4.156  -0.939  1.00  0.00           H  
ATOM   1660 HD13 ILE A 105      -7.662   4.399  -1.574  1.00  0.00           H  
ATOM   1661  N   LEU A 106      -3.616   0.281  -4.722  1.00  0.00           N  
ATOM   1662  CA  LEU A 106      -2.613  -0.770  -4.656  1.00  0.00           C  
ATOM   1663  C   LEU A 106      -1.591  -0.653  -5.790  1.00  0.00           C  
ATOM   1664  O   LEU A 106      -0.391  -0.799  -5.544  1.00  0.00           O  
ATOM   1665  CB  LEU A 106      -3.318  -2.132  -4.674  1.00  0.00           C  
ATOM   1666  CG  LEU A 106      -3.767  -2.574  -3.274  1.00  0.00           C  
ATOM   1667  CD1 LEU A 106      -4.938  -3.557  -3.352  1.00  0.00           C  
ATOM   1668  CD2 LEU A 106      -2.581  -3.202  -2.523  1.00  0.00           C  
ATOM   1669  H   LEU A 106      -4.593   0.032  -4.804  1.00  0.00           H  
ATOM   1670  HA  LEU A 106      -2.068  -0.653  -3.719  1.00  0.00           H  
ATOM   1671  HB2 LEU A 106      -4.164  -2.100  -5.365  1.00  0.00           H  
ATOM   1672  HB3 LEU A 106      -2.607  -2.861  -5.034  1.00  0.00           H  
ATOM   1673  HG  LEU A 106      -4.107  -1.697  -2.723  1.00  0.00           H  
ATOM   1674 HD11 LEU A 106      -5.767  -3.101  -3.899  1.00  0.00           H  
ATOM   1675 HD12 LEU A 106      -4.636  -4.462  -3.882  1.00  0.00           H  
ATOM   1676 HD13 LEU A 106      -5.280  -3.815  -2.350  1.00  0.00           H  
ATOM   1677 HD21 LEU A 106      -2.757  -3.137  -1.452  1.00  0.00           H  
ATOM   1678 HD22 LEU A 106      -2.437  -4.250  -2.819  1.00  0.00           H  
ATOM   1679 HD23 LEU A 106      -1.668  -2.654  -2.737  1.00  0.00           H  
ATOM   1680  N   THR A 107      -2.047  -0.394  -7.015  1.00  0.00           N  
ATOM   1681  CA  THR A 107      -1.162  -0.241  -8.160  1.00  0.00           C  
ATOM   1682  C   THR A 107      -0.328   1.050  -8.045  1.00  0.00           C  
ATOM   1683  O   THR A 107       0.853   1.038  -8.393  1.00  0.00           O  
ATOM   1684  CB  THR A 107      -1.934  -0.396  -9.483  1.00  0.00           C  
ATOM   1685  OG1 THR A 107      -3.105   0.403  -9.544  1.00  0.00           O  
ATOM   1686  CG2 THR A 107      -2.374  -1.844  -9.715  1.00  0.00           C  
ATOM   1687  H   THR A 107      -3.042  -0.279  -7.154  1.00  0.00           H  
ATOM   1688  HA  THR A 107      -0.451  -1.063  -8.132  1.00  0.00           H  
ATOM   1689  HB  THR A 107      -1.270  -0.126 -10.297  1.00  0.00           H  
ATOM   1690  HG1 THR A 107      -3.720   0.096  -8.856  1.00  0.00           H  
ATOM   1691 HG21 THR A 107      -1.517  -2.510  -9.621  1.00  0.00           H  
ATOM   1692 HG22 THR A 107      -3.138  -2.139  -9.001  1.00  0.00           H  
ATOM   1693 HG23 THR A 107      -2.778  -1.950 -10.719  1.00  0.00           H  
ATOM   1694  N   SER A 108      -0.859   2.131  -7.460  1.00  0.00           N  
ATOM   1695  CA  SER A 108      -0.065   3.332  -7.189  1.00  0.00           C  
ATOM   1696  C   SER A 108       1.115   2.998  -6.273  1.00  0.00           C  
ATOM   1697  O   SER A 108       2.243   3.378  -6.582  1.00  0.00           O  
ATOM   1698  CB  SER A 108      -0.904   4.460  -6.575  1.00  0.00           C  
ATOM   1699  OG  SER A 108      -1.729   5.075  -7.543  1.00  0.00           O  
ATOM   1700  H   SER A 108      -1.835   2.110  -7.182  1.00  0.00           H  
ATOM   1701  HA  SER A 108       0.344   3.683  -8.137  1.00  0.00           H  
ATOM   1702  HB2 SER A 108      -1.510   4.073  -5.757  1.00  0.00           H  
ATOM   1703  HB3 SER A 108      -0.232   5.221  -6.175  1.00  0.00           H  
ATOM   1704  HG  SER A 108      -1.162   5.683  -8.074  1.00  0.00           H  
ATOM   1705  N   ILE A 109       0.882   2.274  -5.174  1.00  0.00           N  
ATOM   1706  CA  ILE A 109       1.934   1.840  -4.247  1.00  0.00           C  
ATOM   1707  C   ILE A 109       2.956   0.969  -4.979  1.00  0.00           C  
ATOM   1708  O   ILE A 109       4.154   1.196  -4.840  1.00  0.00           O  
ATOM   1709  CB  ILE A 109       1.352   1.108  -3.015  1.00  0.00           C  
ATOM   1710  CG1 ILE A 109       0.335   2.012  -2.298  1.00  0.00           C  
ATOM   1711  CG2 ILE A 109       2.474   0.721  -2.027  1.00  0.00           C  
ATOM   1712  CD1 ILE A 109      -0.558   1.304  -1.283  1.00  0.00           C  
ATOM   1713  H   ILE A 109      -0.089   2.116  -4.922  1.00  0.00           H  
ATOM   1714  HA  ILE A 109       2.446   2.732  -3.891  1.00  0.00           H  
ATOM   1715  HB  ILE A 109       0.845   0.205  -3.354  1.00  0.00           H  
ATOM   1716 HG12 ILE A 109       0.860   2.826  -1.799  1.00  0.00           H  
ATOM   1717 HG13 ILE A 109      -0.329   2.442  -3.038  1.00  0.00           H  
ATOM   1718 HG21 ILE A 109       3.011   1.617  -1.704  1.00  0.00           H  
ATOM   1719 HG22 ILE A 109       2.056   0.216  -1.158  1.00  0.00           H  
ATOM   1720 HG23 ILE A 109       3.179   0.037  -2.500  1.00  0.00           H  
ATOM   1721 HD11 ILE A 109      -1.077   0.468  -1.754  1.00  0.00           H  
ATOM   1722 HD12 ILE A 109       0.038   0.950  -0.446  1.00  0.00           H  
ATOM   1723 HD13 ILE A 109      -1.289   2.026  -0.918  1.00  0.00           H  
ATOM   1724  N   GLN A 110       2.500  -0.014  -5.757  1.00  0.00           N  
ATOM   1725  CA  GLN A 110       3.354  -0.873  -6.585  1.00  0.00           C  
ATOM   1726  C   GLN A 110       4.344  -0.010  -7.383  1.00  0.00           C  
ATOM   1727  O   GLN A 110       5.559  -0.186  -7.271  1.00  0.00           O  
ATOM   1728  CB  GLN A 110       2.439  -1.751  -7.464  1.00  0.00           C  
ATOM   1729  CG  GLN A 110       3.030  -2.369  -8.739  1.00  0.00           C  
ATOM   1730  CD  GLN A 110       1.903  -2.876  -9.642  1.00  0.00           C  
ATOM   1731  OE1 GLN A 110       1.347  -2.128 -10.435  1.00  0.00           O  
ATOM   1732  NE2 GLN A 110       1.470  -4.113  -9.484  1.00  0.00           N  
ATOM   1733  H   GLN A 110       1.491  -0.125  -5.802  1.00  0.00           H  
ATOM   1734  HA  GLN A 110       3.937  -1.524  -5.931  1.00  0.00           H  
ATOM   1735  HB2 GLN A 110       2.020  -2.545  -6.850  1.00  0.00           H  
ATOM   1736  HB3 GLN A 110       1.609  -1.143  -7.788  1.00  0.00           H  
ATOM   1737  HG2 GLN A 110       3.583  -1.616  -9.299  1.00  0.00           H  
ATOM   1738  HG3 GLN A 110       3.710  -3.179  -8.484  1.00  0.00           H  
ATOM   1739 HE21 GLN A 110       1.864  -4.682  -8.733  1.00  0.00           H  
ATOM   1740 HE22 GLN A 110       0.762  -4.482 -10.107  1.00  0.00           H  
ATOM   1741  N   SER A 111       3.828   0.940  -8.156  1.00  0.00           N  
ATOM   1742  CA  SER A 111       4.626   1.815  -9.001  1.00  0.00           C  
ATOM   1743  C   SER A 111       5.504   2.774  -8.198  1.00  0.00           C  
ATOM   1744  O   SER A 111       6.602   3.106  -8.637  1.00  0.00           O  
ATOM   1745  CB  SER A 111       3.677   2.596  -9.898  1.00  0.00           C  
ATOM   1746  OG  SER A 111       2.938   1.702 -10.704  1.00  0.00           O  
ATOM   1747  H   SER A 111       2.819   1.021  -8.214  1.00  0.00           H  
ATOM   1748  HA  SER A 111       5.275   1.204  -9.629  1.00  0.00           H  
ATOM   1749  HB2 SER A 111       2.996   3.184  -9.287  1.00  0.00           H  
ATOM   1750  HB3 SER A 111       4.258   3.266 -10.527  1.00  0.00           H  
ATOM   1751  HG  SER A 111       3.540   1.420 -11.418  1.00  0.00           H  
ATOM   1752  N   LEU A 112       5.070   3.202  -7.012  1.00  0.00           N  
ATOM   1753  CA  LEU A 112       5.878   4.024  -6.116  1.00  0.00           C  
ATOM   1754  C   LEU A 112       7.154   3.289  -5.725  1.00  0.00           C  
ATOM   1755  O   LEU A 112       8.188   3.921  -5.596  1.00  0.00           O  
ATOM   1756  CB  LEU A 112       5.036   4.447  -4.897  1.00  0.00           C  
ATOM   1757  CG  LEU A 112       5.779   4.768  -3.595  1.00  0.00           C  
ATOM   1758  CD1 LEU A 112       6.447   6.147  -3.711  1.00  0.00           C  
ATOM   1759  CD2 LEU A 112       4.810   4.772  -2.411  1.00  0.00           C  
ATOM   1760  H   LEU A 112       4.149   2.914  -6.702  1.00  0.00           H  
ATOM   1761  HA  LEU A 112       6.182   4.924  -6.653  1.00  0.00           H  
ATOM   1762  HB2 LEU A 112       4.528   5.357  -5.173  1.00  0.00           H  
ATOM   1763  HB3 LEU A 112       4.297   3.679  -4.690  1.00  0.00           H  
ATOM   1764  HG  LEU A 112       6.510   3.994  -3.381  1.00  0.00           H  
ATOM   1765 HD11 LEU A 112       7.067   6.174  -4.608  1.00  0.00           H  
ATOM   1766 HD12 LEU A 112       5.693   6.932  -3.789  1.00  0.00           H  
ATOM   1767 HD13 LEU A 112       7.063   6.331  -2.840  1.00  0.00           H  
ATOM   1768 HD21 LEU A 112       4.231   3.849  -2.396  1.00  0.00           H  
ATOM   1769 HD22 LEU A 112       5.368   4.823  -1.479  1.00  0.00           H  
ATOM   1770 HD23 LEU A 112       4.142   5.630  -2.470  1.00  0.00           H  
ATOM   1771  N   LEU A 113       7.108   1.980  -5.496  1.00  0.00           N  
ATOM   1772  CA  LEU A 113       8.306   1.242  -5.100  1.00  0.00           C  
ATOM   1773  C   LEU A 113       9.247   1.032  -6.279  1.00  0.00           C  
ATOM   1774  O   LEU A 113      10.459   0.968  -6.083  1.00  0.00           O  
ATOM   1775  CB  LEU A 113       7.922  -0.121  -4.554  1.00  0.00           C  
ATOM   1776  CG  LEU A 113       6.934  -0.109  -3.386  1.00  0.00           C  
ATOM   1777  CD1 LEU A 113       6.358  -1.516  -3.230  1.00  0.00           C  
ATOM   1778  CD2 LEU A 113       7.581   0.419  -2.106  1.00  0.00           C  
ATOM   1779  H   LEU A 113       6.234   1.482  -5.620  1.00  0.00           H  
ATOM   1780  HA  LEU A 113       8.844   1.787  -4.334  1.00  0.00           H  
ATOM   1781  HB2 LEU A 113       7.457  -0.631  -5.381  1.00  0.00           H  
ATOM   1782  HB3 LEU A 113       8.826  -0.661  -4.266  1.00  0.00           H  
ATOM   1783  HG  LEU A 113       6.100   0.544  -3.605  1.00  0.00           H  
ATOM   1784 HD11 LEU A 113       6.057  -1.893  -4.218  1.00  0.00           H  
ATOM   1785 HD12 LEU A 113       7.099  -2.197  -2.793  1.00  0.00           H  
ATOM   1786 HD13 LEU A 113       5.462  -1.448  -2.620  1.00  0.00           H  
ATOM   1787 HD21 LEU A 113       8.540  -0.072  -1.964  1.00  0.00           H  
ATOM   1788 HD22 LEU A 113       7.759   1.491  -2.209  1.00  0.00           H  
ATOM   1789 HD23 LEU A 113       6.930   0.240  -1.250  1.00  0.00           H  
ATOM   1790  N   ASP A 114       8.681   0.919  -7.481  1.00  0.00           N  
ATOM   1791  CA  ASP A 114       9.420   0.812  -8.734  1.00  0.00           C  
ATOM   1792  C   ASP A 114      10.132   2.146  -8.997  1.00  0.00           C  
ATOM   1793  O   ASP A 114      11.271   2.181  -9.459  1.00  0.00           O  
ATOM   1794  CB  ASP A 114       8.392   0.458  -9.835  1.00  0.00           C  
ATOM   1795  CG  ASP A 114       8.958   0.201 -11.238  1.00  0.00           C  
ATOM   1796  OD1 ASP A 114      10.136   0.509 -11.521  1.00  0.00           O  
ATOM   1797  OD2 ASP A 114       8.200  -0.310 -12.097  1.00  0.00           O  
ATOM   1798  H   ASP A 114       7.675   1.001  -7.547  1.00  0.00           H  
ATOM   1799  HA  ASP A 114      10.169   0.024  -8.662  1.00  0.00           H  
ATOM   1800  HB2 ASP A 114       7.851  -0.435  -9.512  1.00  0.00           H  
ATOM   1801  HB3 ASP A 114       7.661   1.260  -9.925  1.00  0.00           H  
ATOM   1802  N   GLU A 115       9.521   3.262  -8.603  1.00  0.00           N  
ATOM   1803  CA  GLU A 115      10.072   4.595  -8.780  1.00  0.00           C  
ATOM   1804  C   GLU A 115       9.675   5.474  -7.584  1.00  0.00           C  
ATOM   1805  O   GLU A 115       8.571   6.025  -7.596  1.00  0.00           O  
ATOM   1806  CB  GLU A 115       9.590   5.123 -10.138  1.00  0.00           C  
ATOM   1807  CG  GLU A 115      10.028   6.565 -10.421  1.00  0.00           C  
ATOM   1808  CD  GLU A 115       8.833   7.411 -10.857  1.00  0.00           C  
ATOM   1809  OE1 GLU A 115       8.014   7.835 -10.004  1.00  0.00           O  
ATOM   1810  OE2 GLU A 115       8.696   7.708 -12.058  1.00  0.00           O  
ATOM   1811  H   GLU A 115       8.622   3.174  -8.137  1.00  0.00           H  
ATOM   1812  HA  GLU A 115      11.156   4.544  -8.827  1.00  0.00           H  
ATOM   1813  HB2 GLU A 115       9.993   4.483 -10.923  1.00  0.00           H  
ATOM   1814  HB3 GLU A 115       8.504   5.048 -10.188  1.00  0.00           H  
ATOM   1815  HG2 GLU A 115      10.483   7.017  -9.540  1.00  0.00           H  
ATOM   1816  HG3 GLU A 115      10.793   6.561 -11.199  1.00  0.00           H  
ATOM   1817  N   PRO A 116      10.538   5.615  -6.551  1.00  0.00           N  
ATOM   1818  CA  PRO A 116      10.207   6.405  -5.371  1.00  0.00           C  
ATOM   1819  C   PRO A 116       9.826   7.835  -5.734  1.00  0.00           C  
ATOM   1820  O   PRO A 116      10.438   8.415  -6.635  1.00  0.00           O  
ATOM   1821  CB  PRO A 116      11.431   6.364  -4.446  1.00  0.00           C  
ATOM   1822  CG  PRO A 116      12.528   5.638  -5.226  1.00  0.00           C  
ATOM   1823  CD  PRO A 116      11.813   4.929  -6.371  1.00  0.00           C  
ATOM   1824  HA  PRO A 116       9.367   5.936  -4.875  1.00  0.00           H  
ATOM   1825  HB2 PRO A 116      11.757   7.370  -4.183  1.00  0.00           H  
ATOM   1826  HB3 PRO A 116      11.200   5.816  -3.536  1.00  0.00           H  
ATOM   1827  HG2 PRO A 116      13.232   6.360  -5.637  1.00  0.00           H  
ATOM   1828  HG3 PRO A 116      13.049   4.922  -4.592  1.00  0.00           H  
ATOM   1829  HD2 PRO A 116      12.431   4.975  -7.269  1.00  0.00           H  
ATOM   1830  HD3 PRO A 116      11.641   3.891  -6.083  1.00  0.00           H  
ATOM   1831  N   ASN A 117       8.924   8.463  -4.964  1.00  0.00           N  
ATOM   1832  CA  ASN A 117       8.694   9.900  -5.068  1.00  0.00           C  
ATOM   1833  C   ASN A 117       9.771  10.503  -4.170  1.00  0.00           C  
ATOM   1834  O   ASN A 117       9.642  10.373  -2.949  1.00  0.00           O  
ATOM   1835  CB  ASN A 117       7.290  10.309  -4.544  1.00  0.00           C  
ATOM   1836  CG  ASN A 117       6.273  10.644  -5.635  1.00  0.00           C  
ATOM   1837  OD1 ASN A 117       6.626  10.984  -6.761  1.00  0.00           O  
ATOM   1838  ND2 ASN A 117       4.984  10.588  -5.327  1.00  0.00           N  
ATOM   1839  H   ASN A 117       8.486   7.993  -4.183  1.00  0.00           H  
ATOM   1840  HA  ASN A 117       8.811  10.223  -6.102  1.00  0.00           H  
ATOM   1841  HB2 ASN A 117       6.900   9.529  -3.888  1.00  0.00           H  
ATOM   1842  HB3 ASN A 117       7.391  11.212  -3.941  1.00  0.00           H  
ATOM   1843 HD21 ASN A 117       4.729  10.578  -4.348  1.00  0.00           H  
ATOM   1844 HD22 ASN A 117       4.296  10.898  -6.007  1.00  0.00           H  
ATOM   1845  N   PRO A 118      10.831  11.136  -4.715  1.00  0.00           N  
ATOM   1846  CA  PRO A 118      11.802  11.821  -3.872  1.00  0.00           C  
ATOM   1847  C   PRO A 118      11.159  13.055  -3.229  1.00  0.00           C  
ATOM   1848  O   PRO A 118      11.603  13.499  -2.170  1.00  0.00           O  
ATOM   1849  CB  PRO A 118      12.951  12.197  -4.811  1.00  0.00           C  
ATOM   1850  CG  PRO A 118      12.251  12.433  -6.150  1.00  0.00           C  
ATOM   1851  CD  PRO A 118      11.042  11.493  -6.117  1.00  0.00           C  
ATOM   1852  HA  PRO A 118      12.163  11.158  -3.088  1.00  0.00           H  
ATOM   1853  HB2 PRO A 118      13.489  13.082  -4.468  1.00  0.00           H  
ATOM   1854  HB3 PRO A 118      13.635  11.352  -4.904  1.00  0.00           H  
ATOM   1855  HG2 PRO A 118      11.907  13.464  -6.203  1.00  0.00           H  
ATOM   1856  HG3 PRO A 118      12.910  12.211  -6.991  1.00  0.00           H  
ATOM   1857  HD2 PRO A 118      10.163  12.002  -6.518  1.00  0.00           H  
ATOM   1858  HD3 PRO A 118      11.261  10.614  -6.715  1.00  0.00           H  
ATOM   1859  N   ASN A 119      10.098  13.555  -3.876  1.00  0.00           N  
ATOM   1860  CA  ASN A 119       9.351  14.768  -3.593  1.00  0.00           C  
ATOM   1861  C   ASN A 119       8.804  14.794  -2.163  1.00  0.00           C  
ATOM   1862  O   ASN A 119       8.698  15.869  -1.561  1.00  0.00           O  
ATOM   1863  CB  ASN A 119       8.198  14.847  -4.618  1.00  0.00           C  
ATOM   1864  CG  ASN A 119       7.823  16.290  -4.944  1.00  0.00           C  
ATOM   1865  OD1 ASN A 119       7.811  17.170  -4.088  1.00  0.00           O  
ATOM   1866  ND2 ASN A 119       7.529  16.574  -6.201  1.00  0.00           N  
ATOM   1867  H   ASN A 119       9.866  13.103  -4.745  1.00  0.00           H  
ATOM   1868  HA  ASN A 119      10.007  15.620  -3.750  1.00  0.00           H  
ATOM   1869  HB2 ASN A 119       8.493  14.355  -5.553  1.00  0.00           H  
ATOM   1870  HB3 ASN A 119       7.316  14.334  -4.224  1.00  0.00           H  
ATOM   1871 HD21 ASN A 119       7.499  15.859  -6.918  1.00  0.00           H  
ATOM   1872 HD22 ASN A 119       7.290  17.535  -6.422  1.00  0.00           H  
ATOM   1873  N   SER A 120       8.554  13.605  -1.605  1.00  0.00           N  
ATOM   1874  CA  SER A 120       8.180  13.387  -0.228  1.00  0.00           C  
ATOM   1875  C   SER A 120       9.408  12.864   0.535  1.00  0.00           C  
ATOM   1876  O   SER A 120       9.629  11.649   0.533  1.00  0.00           O  
ATOM   1877  CB  SER A 120       7.005  12.397  -0.198  1.00  0.00           C  
ATOM   1878  OG  SER A 120       7.329  11.182  -0.875  1.00  0.00           O  
ATOM   1879  H   SER A 120       8.696  12.772  -2.158  1.00  0.00           H  
ATOM   1880  HA  SER A 120       7.832  14.319   0.211  1.00  0.00           H  
ATOM   1881  HB2 SER A 120       6.783  12.195   0.850  1.00  0.00           H  
ATOM   1882  HB3 SER A 120       6.133  12.851  -0.674  1.00  0.00           H  
ATOM   1883  HG  SER A 120       8.253  10.990  -0.638  1.00  0.00           H  
ATOM   1884  N   PRO A 121      10.191  13.705   1.230  1.00  0.00           N  
ATOM   1885  CA  PRO A 121      11.212  13.268   2.176  1.00  0.00           C  
ATOM   1886  C   PRO A 121      10.539  12.866   3.503  1.00  0.00           C  
ATOM   1887  O   PRO A 121      10.908  13.351   4.579  1.00  0.00           O  
ATOM   1888  CB  PRO A 121      12.138  14.483   2.296  1.00  0.00           C  
ATOM   1889  CG  PRO A 121      11.154  15.652   2.213  1.00  0.00           C  
ATOM   1890  CD  PRO A 121      10.118  15.155   1.204  1.00  0.00           C  
ATOM   1891  HA  PRO A 121      11.759  12.405   1.788  1.00  0.00           H  
ATOM   1892  HB2 PRO A 121      12.704  14.491   3.228  1.00  0.00           H  
ATOM   1893  HB3 PRO A 121      12.813  14.507   1.436  1.00  0.00           H  
ATOM   1894  HG2 PRO A 121      10.682  15.816   3.186  1.00  0.00           H  
ATOM   1895  HG3 PRO A 121      11.646  16.558   1.863  1.00  0.00           H  
ATOM   1896  HD2 PRO A 121       9.116  15.483   1.487  1.00  0.00           H  
ATOM   1897  HD3 PRO A 121      10.384  15.504   0.206  1.00  0.00           H  
ATOM   1898  N   ALA A 122       9.514  12.014   3.407  1.00  0.00           N  
ATOM   1899  CA  ALA A 122       8.640  11.630   4.498  1.00  0.00           C  
ATOM   1900  C   ALA A 122       9.453  10.869   5.538  1.00  0.00           C  
ATOM   1901  O   ALA A 122       9.530  11.274   6.701  1.00  0.00           O  
ATOM   1902  CB  ALA A 122       7.467  10.798   3.954  1.00  0.00           C  
ATOM   1903  H   ALA A 122       9.292  11.649   2.490  1.00  0.00           H  
ATOM   1904  HA  ALA A 122       8.244  12.537   4.955  1.00  0.00           H  
ATOM   1905  HB1 ALA A 122       6.792  10.537   4.771  1.00  0.00           H  
ATOM   1906  HB2 ALA A 122       6.908  11.384   3.221  1.00  0.00           H  
ATOM   1907  HB3 ALA A 122       7.835   9.882   3.489  1.00  0.00           H  
ATOM   1908  N   ASN A 123      10.062   9.758   5.124  1.00  0.00           N  
ATOM   1909  CA  ASN A 123      11.025   9.044   5.941  1.00  0.00           C  
ATOM   1910  C   ASN A 123      12.397   9.650   5.651  1.00  0.00           C  
ATOM   1911  O   ASN A 123      13.065   9.268   4.685  1.00  0.00           O  
ATOM   1912  CB  ASN A 123      10.947   7.548   5.612  1.00  0.00           C  
ATOM   1913  CG  ASN A 123      11.860   6.706   6.493  1.00  0.00           C  
ATOM   1914  OD1 ASN A 123      12.875   7.159   7.007  1.00  0.00           O  
ATOM   1915  ND2 ASN A 123      11.515   5.450   6.701  1.00  0.00           N  
ATOM   1916  H   ASN A 123      10.012   9.532   4.134  1.00  0.00           H  
ATOM   1917  HA  ASN A 123      10.794   9.175   6.998  1.00  0.00           H  
ATOM   1918  HB2 ASN A 123       9.916   7.224   5.752  1.00  0.00           H  
ATOM   1919  HB3 ASN A 123      11.201   7.389   4.567  1.00  0.00           H  
ATOM   1920 HD21 ASN A 123      10.694   5.082   6.217  1.00  0.00           H  
ATOM   1921 HD22 ASN A 123      12.037   4.925   7.393  1.00  0.00           H  
ATOM   1922  N   SER A 124      12.822  10.578   6.505  1.00  0.00           N  
ATOM   1923  CA  SER A 124      14.027  11.372   6.321  1.00  0.00           C  
ATOM   1924  C   SER A 124      15.285  10.497   6.337  1.00  0.00           C  
ATOM   1925  O   SER A 124      16.234  10.795   5.611  1.00  0.00           O  
ATOM   1926  CB  SER A 124      14.076  12.443   7.418  1.00  0.00           C  
ATOM   1927  OG  SER A 124      12.802  13.048   7.573  1.00  0.00           O  
ATOM   1928  H   SER A 124      12.216  10.898   7.250  1.00  0.00           H  
ATOM   1929  HA  SER A 124      13.961  11.876   5.356  1.00  0.00           H  
ATOM   1930  HB2 SER A 124      14.369  11.986   8.364  1.00  0.00           H  
ATOM   1931  HB3 SER A 124      14.813  13.199   7.150  1.00  0.00           H  
ATOM   1932  HG  SER A 124      12.867  13.736   8.245  1.00  0.00           H  
ATOM   1933  N   GLN A 125      15.276   9.402   7.106  1.00  0.00           N  
ATOM   1934  CA  GLN A 125      16.354   8.422   7.170  1.00  0.00           C  
ATOM   1935  C   GLN A 125      16.468   7.669   5.850  1.00  0.00           C  
ATOM   1936  O   GLN A 125      17.560   7.440   5.340  1.00  0.00           O  
ATOM   1937  CB  GLN A 125      16.034   7.419   8.286  1.00  0.00           C  
ATOM   1938  CG  GLN A 125      17.072   6.295   8.426  1.00  0.00           C  
ATOM   1939  CD  GLN A 125      16.614   5.206   9.384  1.00  0.00           C  
ATOM   1940  OE1 GLN A 125      15.445   4.825   9.408  1.00  0.00           O  
ATOM   1941  NE2 GLN A 125      17.528   4.636  10.139  1.00  0.00           N  
ATOM   1942  H   GLN A 125      14.443   9.229   7.653  1.00  0.00           H  
ATOM   1943  HA  GLN A 125      17.293   8.937   7.379  1.00  0.00           H  
ATOM   1944  HB2 GLN A 125      15.966   7.957   9.225  1.00  0.00           H  
ATOM   1945  HB3 GLN A 125      15.067   6.962   8.082  1.00  0.00           H  
ATOM   1946  HG2 GLN A 125      17.263   5.818   7.466  1.00  0.00           H  
ATOM   1947  HG3 GLN A 125      18.002   6.724   8.786  1.00  0.00           H  
ATOM   1948 HE21 GLN A 125      18.499   4.932  10.123  1.00  0.00           H  
ATOM   1949 HE22 GLN A 125      17.251   3.997  10.873  1.00  0.00           H  
ATOM   1950  N   ALA A 126      15.342   7.217   5.310  1.00  0.00           N  
ATOM   1951  CA  ALA A 126      15.337   6.445   4.082  1.00  0.00           C  
ATOM   1952  C   ALA A 126      15.758   7.329   2.911  1.00  0.00           C  
ATOM   1953  O   ALA A 126      16.503   6.867   2.050  1.00  0.00           O  
ATOM   1954  CB  ALA A 126      13.956   5.820   3.879  1.00  0.00           C  
ATOM   1955  H   ALA A 126      14.476   7.473   5.770  1.00  0.00           H  
ATOM   1956  HA  ALA A 126      16.080   5.649   4.171  1.00  0.00           H  
ATOM   1957  HB1 ALA A 126      13.757   5.094   4.670  1.00  0.00           H  
ATOM   1958  HB2 ALA A 126      13.200   6.597   3.934  1.00  0.00           H  
ATOM   1959  HB3 ALA A 126      13.916   5.321   2.909  1.00  0.00           H  
ATOM   1960  N   ALA A 127      15.319   8.592   2.891  1.00  0.00           N  
ATOM   1961  CA  ALA A 127      15.814   9.575   1.941  1.00  0.00           C  
ATOM   1962  C   ALA A 127      17.321   9.799   2.124  1.00  0.00           C  
ATOM   1963  O   ALA A 127      18.036   9.891   1.128  1.00  0.00           O  
ATOM   1964  CB  ALA A 127      15.029  10.882   2.101  1.00  0.00           C  
ATOM   1965  H   ALA A 127      14.689   8.891   3.629  1.00  0.00           H  
ATOM   1966  HA  ALA A 127      15.652   9.194   0.932  1.00  0.00           H  
ATOM   1967  HB1 ALA A 127      13.969  10.706   1.916  1.00  0.00           H  
ATOM   1968  HB2 ALA A 127      15.153  11.282   3.107  1.00  0.00           H  
ATOM   1969  HB3 ALA A 127      15.397  11.605   1.374  1.00  0.00           H  
ATOM   1970  N   GLN A 128      17.795   9.878   3.375  1.00  0.00           N  
ATOM   1971  CA  GLN A 128      19.204  10.034   3.708  1.00  0.00           C  
ATOM   1972  C   GLN A 128      20.003   8.880   3.112  1.00  0.00           C  
ATOM   1973  O   GLN A 128      20.915   9.136   2.334  1.00  0.00           O  
ATOM   1974  CB  GLN A 128      19.411  10.179   5.225  1.00  0.00           C  
ATOM   1975  CG  GLN A 128      20.888  10.423   5.576  1.00  0.00           C  
ATOM   1976  CD  GLN A 128      21.079  10.837   7.035  1.00  0.00           C  
ATOM   1977  OE1 GLN A 128      20.350  11.669   7.574  1.00  0.00           O  
ATOM   1978  NE2 GLN A 128      22.050  10.256   7.723  1.00  0.00           N  
ATOM   1979  H   GLN A 128      17.147   9.837   4.153  1.00  0.00           H  
ATOM   1980  HA  GLN A 128      19.549  10.957   3.243  1.00  0.00           H  
ATOM   1981  HB2 GLN A 128      18.819  11.021   5.576  1.00  0.00           H  
ATOM   1982  HB3 GLN A 128      19.060   9.289   5.741  1.00  0.00           H  
ATOM   1983  HG2 GLN A 128      21.446   9.502   5.386  1.00  0.00           H  
ATOM   1984  HG3 GLN A 128      21.287  11.212   4.936  1.00  0.00           H  
ATOM   1985 HE21 GLN A 128      22.577   9.492   7.309  1.00  0.00           H  
ATOM   1986 HE22 GLN A 128      22.080  10.380   8.738  1.00  0.00           H  
ATOM   1987  N   LEU A 129      19.663   7.624   3.416  1.00  0.00           N  
ATOM   1988  CA  LEU A 129      20.345   6.463   2.842  1.00  0.00           C  
ATOM   1989  C   LEU A 129      20.314   6.481   1.322  1.00  0.00           C  
ATOM   1990  O   LEU A 129      21.323   6.149   0.710  1.00  0.00           O  
ATOM   1991  CB  LEU A 129      19.733   5.144   3.315  1.00  0.00           C  
ATOM   1992  CG  LEU A 129      20.061   4.760   4.765  1.00  0.00           C  
ATOM   1993  CD1 LEU A 129      19.587   3.322   4.926  1.00  0.00           C  
ATOM   1994  CD2 LEU A 129      21.560   4.838   5.084  1.00  0.00           C  
ATOM   1995  H   LEU A 129      18.889   7.493   4.060  1.00  0.00           H  
ATOM   1996  HA  LEU A 129      21.393   6.482   3.135  1.00  0.00           H  
ATOM   1997  HB2 LEU A 129      18.651   5.184   3.186  1.00  0.00           H  
ATOM   1998  HB3 LEU A 129      20.118   4.359   2.655  1.00  0.00           H  
ATOM   1999  HG  LEU A 129      19.513   5.397   5.457  1.00  0.00           H  
ATOM   2000 HD11 LEU A 129      19.785   2.963   5.938  1.00  0.00           H  
ATOM   2001 HD12 LEU A 129      18.520   3.268   4.701  1.00  0.00           H  
ATOM   2002 HD13 LEU A 129      20.133   2.710   4.207  1.00  0.00           H  
ATOM   2003 HD21 LEU A 129      22.126   4.388   4.276  1.00  0.00           H  
ATOM   2004 HD22 LEU A 129      21.860   5.881   5.192  1.00  0.00           H  
ATOM   2005 HD23 LEU A 129      21.789   4.297   6.001  1.00  0.00           H  
ATOM   2006  N   TYR A 130      19.179   6.843   0.725  1.00  0.00           N  
ATOM   2007  CA  TYR A 130      19.048   6.904  -0.725  1.00  0.00           C  
ATOM   2008  C   TYR A 130      20.118   7.824  -1.334  1.00  0.00           C  
ATOM   2009  O   TYR A 130      20.667   7.487  -2.380  1.00  0.00           O  
ATOM   2010  CB  TYR A 130      17.630   7.355  -1.117  1.00  0.00           C  
ATOM   2011  CG  TYR A 130      17.193   6.910  -2.500  1.00  0.00           C  
ATOM   2012  CD1 TYR A 130      17.580   7.627  -3.648  1.00  0.00           C  
ATOM   2013  CD2 TYR A 130      16.379   5.770  -2.636  1.00  0.00           C  
ATOM   2014  CE1 TYR A 130      17.156   7.198  -4.919  1.00  0.00           C  
ATOM   2015  CE2 TYR A 130      15.959   5.326  -3.899  1.00  0.00           C  
ATOM   2016  CZ  TYR A 130      16.349   6.044  -5.046  1.00  0.00           C  
ATOM   2017  OH  TYR A 130      15.943   5.612  -6.266  1.00  0.00           O  
ATOM   2018  H   TYR A 130      18.363   7.010   1.304  1.00  0.00           H  
ATOM   2019  HA  TYR A 130      19.199   5.893  -1.112  1.00  0.00           H  
ATOM   2020  HB2 TYR A 130      16.919   6.942  -0.404  1.00  0.00           H  
ATOM   2021  HB3 TYR A 130      17.562   8.442  -1.056  1.00  0.00           H  
ATOM   2022  HD1 TYR A 130      18.207   8.505  -3.561  1.00  0.00           H  
ATOM   2023  HD2 TYR A 130      16.055   5.237  -1.761  1.00  0.00           H  
ATOM   2024  HE1 TYR A 130      17.451   7.754  -5.797  1.00  0.00           H  
ATOM   2025  HE2 TYR A 130      15.317   4.458  -3.990  1.00  0.00           H  
ATOM   2026  HH  TYR A 130      15.809   6.391  -6.845  1.00  0.00           H  
ATOM   2027  N   GLN A 131      20.421   8.969  -0.706  1.00  0.00           N  
ATOM   2028  CA  GLN A 131      21.415   9.903  -1.226  1.00  0.00           C  
ATOM   2029  C   GLN A 131      22.839   9.562  -0.805  1.00  0.00           C  
ATOM   2030  O   GLN A 131      23.770   9.726  -1.598  1.00  0.00           O  
ATOM   2031  CB  GLN A 131      21.018  11.344  -0.903  1.00  0.00           C  
ATOM   2032  CG  GLN A 131      20.912  11.797   0.562  1.00  0.00           C  
ATOM   2033  CD  GLN A 131      20.302  13.198   0.683  1.00  0.00           C  
ATOM   2034  OE1 GLN A 131      19.660  13.694  -0.247  1.00  0.00           O  
ATOM   2035  NE2 GLN A 131      20.409  13.855   1.828  1.00  0.00           N  
ATOM   2036  H   GLN A 131      20.015   9.146   0.206  1.00  0.00           H  
ATOM   2037  HA  GLN A 131      21.388   9.816  -2.309  1.00  0.00           H  
ATOM   2038  HB2 GLN A 131      21.727  11.995  -1.405  1.00  0.00           H  
ATOM   2039  HB3 GLN A 131      20.041  11.468  -1.354  1.00  0.00           H  
ATOM   2040  HG2 GLN A 131      20.260  11.117   1.096  1.00  0.00           H  
ATOM   2041  HG3 GLN A 131      21.905  11.780   1.010  1.00  0.00           H  
ATOM   2042 HE21 GLN A 131      20.902  13.489   2.635  1.00  0.00           H  
ATOM   2043 HE22 GLN A 131      20.120  14.832   1.861  1.00  0.00           H  
ATOM   2044  N   GLU A 132      22.992   9.113   0.433  1.00  0.00           N  
ATOM   2045  CA  GLU A 132      24.249   8.735   1.055  1.00  0.00           C  
ATOM   2046  C   GLU A 132      24.706   7.358   0.579  1.00  0.00           C  
ATOM   2047  O   GLU A 132      25.625   7.266  -0.233  1.00  0.00           O  
ATOM   2048  CB  GLU A 132      24.069   8.735   2.572  1.00  0.00           C  
ATOM   2049  CG  GLU A 132      24.046  10.090   3.266  1.00  0.00           C  
ATOM   2050  CD  GLU A 132      25.414  10.424   3.840  1.00  0.00           C  
ATOM   2051  OE1 GLU A 132      25.754   9.853   4.904  1.00  0.00           O  
ATOM   2052  OE2 GLU A 132      26.149  11.203   3.188  1.00  0.00           O  
ATOM   2053  H   GLU A 132      22.152   9.088   1.006  1.00  0.00           H  
ATOM   2054  HA  GLU A 132      25.034   9.452   0.838  1.00  0.00           H  
ATOM   2055  HB2 GLU A 132      23.162   8.194   2.793  1.00  0.00           H  
ATOM   2056  HB3 GLU A 132      24.863   8.160   3.022  1.00  0.00           H  
ATOM   2057  HG2 GLU A 132      23.725  10.825   2.544  1.00  0.00           H  
ATOM   2058  HG3 GLU A 132      23.321  10.075   4.073  1.00  0.00           H  
ATOM   2059  N   ASN A 133      24.126   6.296   1.148  1.00  0.00           N  
ATOM   2060  CA  ASN A 133      24.555   4.921   0.979  1.00  0.00           C  
ATOM   2061  C   ASN A 133      23.525   4.138   0.158  1.00  0.00           C  
ATOM   2062  O   ASN A 133      22.868   3.222   0.672  1.00  0.00           O  
ATOM   2063  CB  ASN A 133      24.831   4.314   2.363  1.00  0.00           C  
ATOM   2064  CG  ASN A 133      26.169   4.743   2.941  1.00  0.00           C  
ATOM   2065  OD1 ASN A 133      27.195   4.183   2.579  1.00  0.00           O  
ATOM   2066  ND2 ASN A 133      26.233   5.715   3.830  1.00  0.00           N  
ATOM   2067  H   ASN A 133      23.231   6.423   1.610  1.00  0.00           H  
ATOM   2068  HA  ASN A 133      25.494   4.902   0.421  1.00  0.00           H  
ATOM   2069  HB2 ASN A 133      24.014   4.541   3.047  1.00  0.00           H  
ATOM   2070  HB3 ASN A 133      24.886   3.238   2.245  1.00  0.00           H  
ATOM   2071 HD21 ASN A 133      25.442   6.253   4.168  1.00  0.00           H  
ATOM   2072 HD22 ASN A 133      27.153   6.001   4.122  1.00  0.00           H  
ATOM   2073  N   LYS A 134      23.400   4.458  -1.134  1.00  0.00           N  
ATOM   2074  CA  LYS A 134      22.530   3.712  -2.050  1.00  0.00           C  
ATOM   2075  C   LYS A 134      22.978   2.244  -2.146  1.00  0.00           C  
ATOM   2076  O   LYS A 134      22.167   1.347  -2.378  1.00  0.00           O  
ATOM   2077  CB  LYS A 134      22.538   4.393  -3.433  1.00  0.00           C  
ATOM   2078  CG  LYS A 134      21.355   3.966  -4.327  1.00  0.00           C  
ATOM   2079  CD  LYS A 134      20.201   4.981  -4.379  1.00  0.00           C  
ATOM   2080  CE  LYS A 134      20.561   6.267  -5.142  1.00  0.00           C  
ATOM   2081  NZ  LYS A 134      20.826   6.034  -6.580  1.00  0.00           N  
ATOM   2082  H   LYS A 134      24.018   5.169  -1.517  1.00  0.00           H  
ATOM   2083  HA  LYS A 134      21.518   3.746  -1.641  1.00  0.00           H  
ATOM   2084  HB2 LYS A 134      22.520   5.475  -3.303  1.00  0.00           H  
ATOM   2085  HB3 LYS A 134      23.471   4.141  -3.941  1.00  0.00           H  
ATOM   2086  HG2 LYS A 134      21.724   3.800  -5.340  1.00  0.00           H  
ATOM   2087  HG3 LYS A 134      20.947   3.022  -3.969  1.00  0.00           H  
ATOM   2088  HD2 LYS A 134      19.335   4.516  -4.853  1.00  0.00           H  
ATOM   2089  HD3 LYS A 134      19.913   5.234  -3.360  1.00  0.00           H  
ATOM   2090  HE2 LYS A 134      19.736   6.973  -5.040  1.00  0.00           H  
ATOM   2091  HE3 LYS A 134      21.438   6.729  -4.678  1.00  0.00           H  
ATOM   2092  HZ1 LYS A 134      20.705   5.059  -6.842  1.00  0.00           H  
ATOM   2093  HZ2 LYS A 134      20.192   6.579  -7.163  1.00  0.00           H  
ATOM   2094  HZ3 LYS A 134      21.766   6.337  -6.815  1.00  0.00           H  
ATOM   2095  N   ARG A 135      24.262   1.957  -1.940  1.00  0.00           N  
ATOM   2096  CA  ARG A 135      24.784   0.599  -1.838  1.00  0.00           C  
ATOM   2097  C   ARG A 135      24.155  -0.134  -0.654  1.00  0.00           C  
ATOM   2098  O   ARG A 135      23.742  -1.285  -0.813  1.00  0.00           O  
ATOM   2099  CB  ARG A 135      26.318   0.670  -1.762  1.00  0.00           C  
ATOM   2100  CG  ARG A 135      27.027  -0.689  -1.591  1.00  0.00           C  
ATOM   2101  CD  ARG A 135      28.059  -0.936  -2.695  1.00  0.00           C  
ATOM   2102  NE  ARG A 135      27.399  -1.234  -3.974  1.00  0.00           N  
ATOM   2103  CZ  ARG A 135      27.948  -1.107  -5.186  1.00  0.00           C  
ATOM   2104  NH1 ARG A 135      29.169  -0.602  -5.339  1.00  0.00           N  
ATOM   2105  NH2 ARG A 135      27.283  -1.517  -6.255  1.00  0.00           N  
ATOM   2106  H   ARG A 135      24.910   2.738  -1.876  1.00  0.00           H  
ATOM   2107  HA  ARG A 135      24.512   0.066  -2.751  1.00  0.00           H  
ATOM   2108  HB2 ARG A 135      26.678   1.158  -2.669  1.00  0.00           H  
ATOM   2109  HB3 ARG A 135      26.605   1.312  -0.932  1.00  0.00           H  
ATOM   2110  HG2 ARG A 135      27.543  -0.695  -0.632  1.00  0.00           H  
ATOM   2111  HG3 ARG A 135      26.314  -1.513  -1.590  1.00  0.00           H  
ATOM   2112  HD2 ARG A 135      28.700  -0.058  -2.789  1.00  0.00           H  
ATOM   2113  HD3 ARG A 135      28.677  -1.791  -2.422  1.00  0.00           H  
ATOM   2114  HE  ARG A 135      26.448  -1.606  -3.910  1.00  0.00           H  
ATOM   2115 HH11 ARG A 135      29.647  -0.174  -4.566  1.00  0.00           H  
ATOM   2116 HH12 ARG A 135      29.673  -0.769  -6.209  1.00  0.00           H  
ATOM   2117 HH21 ARG A 135      26.358  -1.937  -6.193  1.00  0.00           H  
ATOM   2118 HH22 ARG A 135      27.592  -1.316  -7.203  1.00  0.00           H  
ATOM   2119  N   GLU A 136      24.072   0.491   0.528  1.00  0.00           N  
ATOM   2120  CA  GLU A 136      23.490  -0.156   1.702  1.00  0.00           C  
ATOM   2121  C   GLU A 136      21.997  -0.411   1.512  1.00  0.00           C  
ATOM   2122  O   GLU A 136      21.473  -1.373   2.082  1.00  0.00           O  
ATOM   2123  CB  GLU A 136      23.797   0.596   3.012  1.00  0.00           C  
ATOM   2124  CG  GLU A 136      22.721   1.564   3.575  1.00  0.00           C  
ATOM   2125  CD  GLU A 136      22.380   1.217   5.027  1.00  0.00           C  
ATOM   2126  OE1 GLU A 136      23.151   1.600   5.930  1.00  0.00           O  
ATOM   2127  OE2 GLU A 136      21.425   0.442   5.272  1.00  0.00           O  
ATOM   2128  H   GLU A 136      24.415   1.435   0.626  1.00  0.00           H  
ATOM   2129  HA  GLU A 136      23.972  -1.130   1.778  1.00  0.00           H  
ATOM   2130  HB2 GLU A 136      23.979  -0.183   3.754  1.00  0.00           H  
ATOM   2131  HB3 GLU A 136      24.743   1.127   2.898  1.00  0.00           H  
ATOM   2132  HG2 GLU A 136      23.104   2.582   3.544  1.00  0.00           H  
ATOM   2133  HG3 GLU A 136      21.802   1.561   2.990  1.00  0.00           H  
ATOM   2134  N   TYR A 137      21.332   0.427   0.707  1.00  0.00           N  
ATOM   2135  CA  TYR A 137      19.923   0.309   0.371  1.00  0.00           C  
ATOM   2136  C   TYR A 137      19.666  -1.103  -0.136  1.00  0.00           C  
ATOM   2137  O   TYR A 137      18.871  -1.832   0.445  1.00  0.00           O  
ATOM   2138  CB  TYR A 137      19.537   1.369  -0.670  1.00  0.00           C  
ATOM   2139  CG  TYR A 137      18.058   1.678  -0.788  1.00  0.00           C  
ATOM   2140  CD1 TYR A 137      17.239   0.888  -1.618  1.00  0.00           C  
ATOM   2141  CD2 TYR A 137      17.514   2.797  -0.132  1.00  0.00           C  
ATOM   2142  CE1 TYR A 137      15.893   1.235  -1.832  1.00  0.00           C  
ATOM   2143  CE2 TYR A 137      16.153   3.117  -0.296  1.00  0.00           C  
ATOM   2144  CZ  TYR A 137      15.345   2.366  -1.186  1.00  0.00           C  
ATOM   2145  OH  TYR A 137      14.072   2.764  -1.467  1.00  0.00           O  
ATOM   2146  H   TYR A 137      21.833   1.228   0.344  1.00  0.00           H  
ATOM   2147  HA  TYR A 137      19.349   0.479   1.279  1.00  0.00           H  
ATOM   2148  HB2 TYR A 137      20.074   2.288  -0.446  1.00  0.00           H  
ATOM   2149  HB3 TYR A 137      19.866   1.042  -1.653  1.00  0.00           H  
ATOM   2150  HD1 TYR A 137      17.654   0.037  -2.141  1.00  0.00           H  
ATOM   2151  HD2 TYR A 137      18.146   3.427   0.481  1.00  0.00           H  
ATOM   2152  HE1 TYR A 137      15.296   0.650  -2.519  1.00  0.00           H  
ATOM   2153  HE2 TYR A 137      15.751   3.975   0.220  1.00  0.00           H  
ATOM   2154  HH  TYR A 137      13.783   2.409  -2.333  1.00  0.00           H  
ATOM   2155  N   GLU A 138      20.413  -1.524  -1.152  1.00  0.00           N  
ATOM   2156  CA  GLU A 138      20.273  -2.839  -1.763  1.00  0.00           C  
ATOM   2157  C   GLU A 138      20.525  -3.994  -0.782  1.00  0.00           C  
ATOM   2158  O   GLU A 138      19.941  -5.064  -0.957  1.00  0.00           O  
ATOM   2159  CB  GLU A 138      21.198  -2.974  -2.980  1.00  0.00           C  
ATOM   2160  CG  GLU A 138      20.872  -1.968  -4.100  1.00  0.00           C  
ATOM   2161  CD  GLU A 138      21.621  -2.276  -5.399  1.00  0.00           C  
ATOM   2162  OE1 GLU A 138      22.765  -2.801  -5.327  1.00  0.00           O  
ATOM   2163  OE2 GLU A 138      21.090  -1.987  -6.489  1.00  0.00           O  
ATOM   2164  H   GLU A 138      21.066  -0.854  -1.538  1.00  0.00           H  
ATOM   2165  HA  GLU A 138      19.248  -2.932  -2.113  1.00  0.00           H  
ATOM   2166  HB2 GLU A 138      22.236  -2.839  -2.658  1.00  0.00           H  
ATOM   2167  HB3 GLU A 138      21.084  -3.981  -3.386  1.00  0.00           H  
ATOM   2168  HG2 GLU A 138      19.799  -1.980  -4.303  1.00  0.00           H  
ATOM   2169  HG3 GLU A 138      21.136  -0.965  -3.770  1.00  0.00           H  
ATOM   2170  N   LYS A 139      21.370  -3.824   0.247  1.00  0.00           N  
ATOM   2171  CA  LYS A 139      21.527  -4.835   1.292  1.00  0.00           C  
ATOM   2172  C   LYS A 139      20.234  -4.931   2.096  1.00  0.00           C  
ATOM   2173  O   LYS A 139      19.725  -6.035   2.284  1.00  0.00           O  
ATOM   2174  CB  LYS A 139      22.757  -4.543   2.174  1.00  0.00           C  
ATOM   2175  CG  LYS A 139      22.756  -5.365   3.475  1.00  0.00           C  
ATOM   2176  CD  LYS A 139      23.993  -5.082   4.328  1.00  0.00           C  
ATOM   2177  CE  LYS A 139      23.852  -5.748   5.699  1.00  0.00           C  
ATOM   2178  NZ  LYS A 139      24.994  -5.430   6.577  1.00  0.00           N  
ATOM   2179  H   LYS A 139      21.782  -2.915   0.401  1.00  0.00           H  
ATOM   2180  HA  LYS A 139      21.677  -5.805   0.817  1.00  0.00           H  
ATOM   2181  HB2 LYS A 139      23.661  -4.769   1.608  1.00  0.00           H  
ATOM   2182  HB3 LYS A 139      22.777  -3.489   2.444  1.00  0.00           H  
ATOM   2183  HG2 LYS A 139      21.881  -5.082   4.059  1.00  0.00           H  
ATOM   2184  HG3 LYS A 139      22.711  -6.431   3.243  1.00  0.00           H  
ATOM   2185  HD2 LYS A 139      24.877  -5.469   3.823  1.00  0.00           H  
ATOM   2186  HD3 LYS A 139      24.098  -4.004   4.465  1.00  0.00           H  
ATOM   2187  HE2 LYS A 139      22.934  -5.389   6.168  1.00  0.00           H  
ATOM   2188  HE3 LYS A 139      23.774  -6.830   5.576  1.00  0.00           H  
ATOM   2189  HZ1 LYS A 139      24.656  -5.109   7.481  1.00  0.00           H  
ATOM   2190  HZ2 LYS A 139      25.567  -6.254   6.756  1.00  0.00           H  
ATOM   2191  HZ3 LYS A 139      25.590  -4.723   6.165  1.00  0.00           H  
ATOM   2192  N   ARG A 140      19.696  -3.806   2.588  1.00  0.00           N  
ATOM   2193  CA  ARG A 140      18.427  -3.825   3.302  1.00  0.00           C  
ATOM   2194  C   ARG A 140      17.336  -4.382   2.404  1.00  0.00           C  
ATOM   2195  O   ARG A 140      16.500  -5.123   2.905  1.00  0.00           O  
ATOM   2196  CB  ARG A 140      18.056  -2.420   3.792  1.00  0.00           C  
ATOM   2197  CG  ARG A 140      18.770  -2.024   5.098  1.00  0.00           C  
ATOM   2198  CD  ARG A 140      17.889  -2.091   6.359  1.00  0.00           C  
ATOM   2199  NE  ARG A 140      17.304  -3.420   6.637  1.00  0.00           N  
ATOM   2200  CZ  ARG A 140      17.930  -4.536   7.033  1.00  0.00           C  
ATOM   2201  NH1 ARG A 140      19.251  -4.599   7.170  1.00  0.00           N  
ATOM   2202  NH2 ARG A 140      17.195  -5.611   7.272  1.00  0.00           N  
ATOM   2203  H   ARG A 140      20.078  -2.896   2.362  1.00  0.00           H  
ATOM   2204  HA  ARG A 140      18.517  -4.495   4.159  1.00  0.00           H  
ATOM   2205  HB2 ARG A 140      18.305  -1.691   3.021  1.00  0.00           H  
ATOM   2206  HB3 ARG A 140      16.976  -2.382   3.924  1.00  0.00           H  
ATOM   2207  HG2 ARG A 140      19.659  -2.637   5.241  1.00  0.00           H  
ATOM   2208  HG3 ARG A 140      19.104  -0.991   4.997  1.00  0.00           H  
ATOM   2209  HD2 ARG A 140      18.481  -1.768   7.214  1.00  0.00           H  
ATOM   2210  HD3 ARG A 140      17.076  -1.373   6.251  1.00  0.00           H  
ATOM   2211  HE  ARG A 140      16.295  -3.474   6.572  1.00  0.00           H  
ATOM   2212 HH11 ARG A 140      19.814  -3.744   7.246  1.00  0.00           H  
ATOM   2213 HH12 ARG A 140      19.736  -5.483   7.313  1.00  0.00           H  
ATOM   2214 HH21 ARG A 140      16.177  -5.581   7.226  1.00  0.00           H  
ATOM   2215 HH22 ARG A 140      17.597  -6.460   7.669  1.00  0.00           H  
ATOM   2216  N   VAL A 141      17.331  -4.065   1.108  1.00  0.00           N  
ATOM   2217  CA  VAL A 141      16.339  -4.614   0.203  1.00  0.00           C  
ATOM   2218  C   VAL A 141      16.528  -6.126   0.023  1.00  0.00           C  
ATOM   2219  O   VAL A 141      15.529  -6.830  -0.038  1.00  0.00           O  
ATOM   2220  CB  VAL A 141      16.227  -3.810  -1.102  1.00  0.00           C  
ATOM   2221  CG1 VAL A 141      15.182  -4.459  -2.012  1.00  0.00           C  
ATOM   2222  CG2 VAL A 141      15.770  -2.369  -0.803  1.00  0.00           C  
ATOM   2223  H   VAL A 141      18.014  -3.412   0.742  1.00  0.00           H  
ATOM   2224  HA  VAL A 141      15.387  -4.481   0.696  1.00  0.00           H  
ATOM   2225  HB  VAL A 141      17.182  -3.782  -1.616  1.00  0.00           H  
ATOM   2226 HG11 VAL A 141      15.590  -5.367  -2.457  1.00  0.00           H  
ATOM   2227 HG12 VAL A 141      14.305  -4.737  -1.424  1.00  0.00           H  
ATOM   2228 HG13 VAL A 141      14.893  -3.779  -2.809  1.00  0.00           H  
ATOM   2229 HG21 VAL A 141      15.626  -1.824  -1.734  1.00  0.00           H  
ATOM   2230 HG22 VAL A 141      14.840  -2.381  -0.239  1.00  0.00           H  
ATOM   2231 HG23 VAL A 141      16.515  -1.839  -0.217  1.00  0.00           H  
ATOM   2232  N   SER A 142      17.750  -6.660   0.024  1.00  0.00           N  
ATOM   2233  CA  SER A 142      17.939  -8.103   0.087  1.00  0.00           C  
ATOM   2234  C   SER A 142      17.284  -8.646   1.365  1.00  0.00           C  
ATOM   2235  O   SER A 142      16.447  -9.540   1.306  1.00  0.00           O  
ATOM   2236  CB  SER A 142      19.436  -8.433   0.018  1.00  0.00           C  
ATOM   2237  OG  SER A 142      19.650  -9.696  -0.582  1.00  0.00           O  
ATOM   2238  H   SER A 142      18.571  -6.068  -0.007  1.00  0.00           H  
ATOM   2239  HA  SER A 142      17.430  -8.535  -0.775  1.00  0.00           H  
ATOM   2240  HB2 SER A 142      19.950  -7.681  -0.582  1.00  0.00           H  
ATOM   2241  HB3 SER A 142      19.860  -8.423   1.023  1.00  0.00           H  
ATOM   2242  HG  SER A 142      18.842 -10.230  -0.446  1.00  0.00           H  
ATOM   2243  N   ALA A 143      17.635  -8.074   2.518  1.00  0.00           N  
ATOM   2244  CA  ALA A 143      17.221  -8.563   3.823  1.00  0.00           C  
ATOM   2245  C   ALA A 143      15.709  -8.493   4.056  1.00  0.00           C  
ATOM   2246  O   ALA A 143      15.159  -9.337   4.761  1.00  0.00           O  
ATOM   2247  CB  ALA A 143      17.942  -7.737   4.885  1.00  0.00           C  
ATOM   2248  H   ALA A 143      18.316  -7.324   2.488  1.00  0.00           H  
ATOM   2249  HA  ALA A 143      17.523  -9.606   3.911  1.00  0.00           H  
ATOM   2250  HB1 ALA A 143      19.018  -7.861   4.782  1.00  0.00           H  
ATOM   2251  HB2 ALA A 143      17.685  -6.685   4.774  1.00  0.00           H  
ATOM   2252  HB3 ALA A 143      17.623  -8.076   5.867  1.00  0.00           H  
ATOM   2253  N   ILE A 144      15.041  -7.467   3.535  1.00  0.00           N  
ATOM   2254  CA  ILE A 144      13.621  -7.227   3.718  1.00  0.00           C  
ATOM   2255  C   ILE A 144      12.792  -8.153   2.821  1.00  0.00           C  
ATOM   2256  O   ILE A 144      11.816  -8.733   3.279  1.00  0.00           O  
ATOM   2257  CB  ILE A 144      13.378  -5.725   3.494  1.00  0.00           C  
ATOM   2258  CG1 ILE A 144      12.114  -5.254   4.194  1.00  0.00           C  
ATOM   2259  CG2 ILE A 144      13.349  -5.285   2.033  1.00  0.00           C  
ATOM   2260  CD1 ILE A 144      11.931  -3.756   3.962  1.00  0.00           C  
ATOM   2261  H   ILE A 144      15.545  -6.731   3.057  1.00  0.00           H  
ATOM   2262  HA  ILE A 144      13.373  -7.446   4.754  1.00  0.00           H  
ATOM   2263  HB  ILE A 144      14.198  -5.194   3.980  1.00  0.00           H  
ATOM   2264 HG12 ILE A 144      11.243  -5.792   3.819  1.00  0.00           H  
ATOM   2265 HG13 ILE A 144      12.252  -5.455   5.252  1.00  0.00           H  
ATOM   2266 HG21 ILE A 144      14.078  -5.848   1.486  1.00  0.00           H  
ATOM   2267 HG22 ILE A 144      12.361  -5.454   1.607  1.00  0.00           H  
ATOM   2268 HG23 ILE A 144      13.608  -4.227   1.976  1.00  0.00           H  
ATOM   2269 HD11 ILE A 144      11.215  -3.350   4.660  1.00  0.00           H  
ATOM   2270 HD12 ILE A 144      12.887  -3.256   4.104  1.00  0.00           H  
ATOM   2271 HD13 ILE A 144      11.578  -3.600   2.938  1.00  0.00           H  
ATOM   2272  N   VAL A 145      13.222  -8.358   1.575  1.00  0.00           N  
ATOM   2273  CA  VAL A 145      12.634  -9.302   0.637  1.00  0.00           C  
ATOM   2274  C   VAL A 145      12.818 -10.705   1.228  1.00  0.00           C  
ATOM   2275  O   VAL A 145      11.856 -11.463   1.299  1.00  0.00           O  
ATOM   2276  CB  VAL A 145      13.311  -9.076  -0.729  1.00  0.00           C  
ATOM   2277  CG1 VAL A 145      13.086 -10.204  -1.742  1.00  0.00           C  
ATOM   2278  CG2 VAL A 145      12.804  -7.731  -1.299  1.00  0.00           C  
ATOM   2279  H   VAL A 145      14.068  -7.902   1.260  1.00  0.00           H  
ATOM   2280  HA  VAL A 145      11.560  -9.098   0.528  1.00  0.00           H  
ATOM   2281  HB  VAL A 145      14.387  -9.010  -0.578  1.00  0.00           H  
ATOM   2282 HG11 VAL A 145      13.556 -11.122  -1.384  1.00  0.00           H  
ATOM   2283 HG12 VAL A 145      12.025 -10.389  -1.880  1.00  0.00           H  
ATOM   2284 HG13 VAL A 145      13.541  -9.943  -2.697  1.00  0.00           H  
ATOM   2285 HG21 VAL A 145      13.389  -7.469  -2.181  1.00  0.00           H  
ATOM   2286 HG22 VAL A 145      11.752  -7.815  -1.568  1.00  0.00           H  
ATOM   2287 HG23 VAL A 145      12.909  -6.925  -0.562  1.00  0.00           H  
ATOM   2288  N   GLU A 146      14.008 -11.021   1.755  1.00  0.00           N  
ATOM   2289  CA  GLU A 146      14.236 -12.266   2.480  1.00  0.00           C  
ATOM   2290  C   GLU A 146      13.315 -12.392   3.695  1.00  0.00           C  
ATOM   2291  O   GLU A 146      12.946 -13.498   4.097  1.00  0.00           O  
ATOM   2292  CB  GLU A 146      15.727 -12.378   2.869  1.00  0.00           C  
ATOM   2293  CG  GLU A 146      16.062 -13.434   3.936  1.00  0.00           C  
ATOM   2294  CD  GLU A 146      17.457 -13.251   4.541  1.00  0.00           C  
ATOM   2295  OE1 GLU A 146      17.591 -12.518   5.558  1.00  0.00           O  
ATOM   2296  OE2 GLU A 146      18.451 -13.805   4.026  1.00  0.00           O  
ATOM   2297  H   GLU A 146      14.799 -10.398   1.625  1.00  0.00           H  
ATOM   2298  HA  GLU A 146      13.970 -13.058   1.803  1.00  0.00           H  
ATOM   2299  HB2 GLU A 146      16.333 -12.552   1.978  1.00  0.00           H  
ATOM   2300  HB3 GLU A 146      16.022 -11.431   3.289  1.00  0.00           H  
ATOM   2301  HG2 GLU A 146      15.355 -13.335   4.754  1.00  0.00           H  
ATOM   2302  HG3 GLU A 146      15.970 -14.434   3.516  1.00  0.00           H  
ATOM   2303  N   GLN A 147      12.966 -11.268   4.316  1.00  0.00           N  
ATOM   2304  CA  GLN A 147      12.148 -11.284   5.506  1.00  0.00           C  
ATOM   2305  C   GLN A 147      10.726 -11.757   5.163  1.00  0.00           C  
ATOM   2306  O   GLN A 147      10.039 -12.272   6.045  1.00  0.00           O  
ATOM   2307  CB  GLN A 147      12.094  -9.876   6.129  1.00  0.00           C  
ATOM   2308  CG  GLN A 147      12.179  -9.847   7.658  1.00  0.00           C  
ATOM   2309  CD  GLN A 147      13.528 -10.284   8.236  1.00  0.00           C  
ATOM   2310  OE1 GLN A 147      13.615 -10.719   9.386  1.00  0.00           O  
ATOM   2311  NE2 GLN A 147      14.632 -10.077   7.534  1.00  0.00           N  
ATOM   2312  H   GLN A 147      13.258 -10.384   3.922  1.00  0.00           H  
ATOM   2313  HA  GLN A 147      12.654 -12.009   6.160  1.00  0.00           H  
ATOM   2314  HB2 GLN A 147      12.897  -9.262   5.739  1.00  0.00           H  
ATOM   2315  HB3 GLN A 147      11.163  -9.397   5.827  1.00  0.00           H  
ATOM   2316  HG2 GLN A 147      11.974  -8.826   7.988  1.00  0.00           H  
ATOM   2317  HG3 GLN A 147      11.399 -10.490   8.053  1.00  0.00           H  
ATOM   2318 HE21 GLN A 147      14.563  -9.802   6.551  1.00  0.00           H  
ATOM   2319 HE22 GLN A 147      15.404 -10.697   7.763  1.00  0.00           H  
ATOM   2320  N   SER A 148      10.256 -11.531   3.926  1.00  0.00           N  
ATOM   2321  CA  SER A 148       8.982 -12.035   3.431  1.00  0.00           C  
ATOM   2322  C   SER A 148       8.962 -13.564   3.407  1.00  0.00           C  
ATOM   2323  O   SER A 148       7.934 -14.144   3.757  1.00  0.00           O  
ATOM   2324  CB  SER A 148       8.710 -11.486   2.029  1.00  0.00           C  
ATOM   2325  OG  SER A 148       8.711 -10.067   2.034  1.00  0.00           O  
ATOM   2326  H   SER A 148      10.838 -11.057   3.241  1.00  0.00           H  
ATOM   2327  HA  SER A 148       8.187 -11.699   4.098  1.00  0.00           H  
ATOM   2328  HB2 SER A 148       9.451 -11.868   1.326  1.00  0.00           H  
ATOM   2329  HB3 SER A 148       7.735 -11.839   1.705  1.00  0.00           H  
ATOM   2330  HG  SER A 148       7.797  -9.773   1.844  1.00  0.00           H  
ATOM   2331  N   TRP A 149      10.079 -14.222   3.083  1.00  0.00           N  
ATOM   2332  CA  TRP A 149      10.235 -15.677   3.129  1.00  0.00           C  
ATOM   2333  C   TRP A 149      10.351 -16.202   4.573  1.00  0.00           C  
ATOM   2334  O   TRP A 149      10.957 -17.248   4.810  1.00  0.00           O  
ATOM   2335  CB  TRP A 149      11.462 -16.107   2.313  1.00  0.00           C  
ATOM   2336  CG  TRP A 149      11.722 -15.446   0.992  1.00  0.00           C  
ATOM   2337  CD1 TRP A 149      10.820 -15.090   0.049  1.00  0.00           C  
ATOM   2338  CD2 TRP A 149      13.022 -15.095   0.444  1.00  0.00           C  
ATOM   2339  NE1 TRP A 149      11.473 -14.535  -1.038  1.00  0.00           N  
ATOM   2340  CE2 TRP A 149      12.841 -14.518  -0.847  1.00  0.00           C  
ATOM   2341  CE3 TRP A 149      14.339 -15.175   0.943  1.00  0.00           C  
ATOM   2342  CZ2 TRP A 149      13.932 -14.077  -1.618  1.00  0.00           C  
ATOM   2343  CZ3 TRP A 149      15.425 -14.684   0.207  1.00  0.00           C  
ATOM   2344  CH2 TRP A 149      15.230 -14.161  -1.082  1.00  0.00           C  
ATOM   2345  H   TRP A 149      10.904 -13.699   2.818  1.00  0.00           H  
ATOM   2346  HA  TRP A 149       9.353 -16.132   2.678  1.00  0.00           H  
ATOM   2347  HB2 TRP A 149      12.345 -15.939   2.931  1.00  0.00           H  
ATOM   2348  HB3 TRP A 149      11.396 -17.182   2.140  1.00  0.00           H  
ATOM   2349  HD1 TRP A 149       9.749 -15.226   0.117  1.00  0.00           H  
ATOM   2350  HE1 TRP A 149      10.972 -14.203  -1.862  1.00  0.00           H  
ATOM   2351  HE3 TRP A 149      14.505 -15.485   1.965  1.00  0.00           H  
ATOM   2352  HZ2 TRP A 149      13.774 -13.662  -2.603  1.00  0.00           H  
ATOM   2353  HZ3 TRP A 149      16.395 -14.671   0.680  1.00  0.00           H  
ATOM   2354  HH2 TRP A 149      16.082 -13.806  -1.641  1.00  0.00           H  
ATOM   2355  N   ASN A 150       9.847 -15.453   5.558  1.00  0.00           N  
ATOM   2356  CA  ASN A 150       9.911 -15.767   6.976  1.00  0.00           C  
ATOM   2357  C   ASN A 150       9.515 -17.203   7.260  1.00  0.00           C  
ATOM   2358  O   ASN A 150       8.524 -17.700   6.726  1.00  0.00           O  
ATOM   2359  CB  ASN A 150       9.028 -14.824   7.808  1.00  0.00           C  
ATOM   2360  CG  ASN A 150       7.619 -14.514   7.299  1.00  0.00           C  
ATOM   2361  OD1 ASN A 150       7.190 -13.361   7.351  1.00  0.00           O  
ATOM   2362  ND2 ASN A 150       6.854 -15.493   6.848  1.00  0.00           N  
ATOM   2363  H   ASN A 150       9.357 -14.615   5.290  1.00  0.00           H  
ATOM   2364  HA  ASN A 150      10.946 -15.631   7.295  1.00  0.00           H  
ATOM   2365  HB2 ASN A 150       8.947 -15.214   8.822  1.00  0.00           H  
ATOM   2366  HB3 ASN A 150       9.566 -13.894   7.878  1.00  0.00           H  
ATOM   2367 HD21 ASN A 150       7.228 -16.438   6.746  1.00  0.00           H  
ATOM   2368 HD22 ASN A 150       5.922 -15.298   6.537  1.00  0.00           H  
ATOM   2369  N   ASP A 151      10.259 -17.851   8.149  1.00  0.00           N  
ATOM   2370  CA  ASP A 151       9.845 -19.144   8.660  1.00  0.00           C  
ATOM   2371  C   ASP A 151       8.648 -18.955   9.586  1.00  0.00           C  
ATOM   2372  O   ASP A 151       8.760 -18.270  10.605  1.00  0.00           O  
ATOM   2373  CB  ASP A 151      10.976 -19.859   9.394  1.00  0.00           C  
ATOM   2374  CG  ASP A 151      10.446 -21.162   9.985  1.00  0.00           C  
ATOM   2375  OD1 ASP A 151       9.852 -21.958   9.217  1.00  0.00           O  
ATOM   2376  OD2 ASP A 151      10.588 -21.357  11.210  1.00  0.00           O  
ATOM   2377  H   ASP A 151      11.009 -17.359   8.610  1.00  0.00           H  
ATOM   2378  HA  ASP A 151       9.546 -19.764   7.817  1.00  0.00           H  
ATOM   2379  HB2 ASP A 151      11.790 -20.070   8.701  1.00  0.00           H  
ATOM   2380  HB3 ASP A 151      11.355 -19.221  10.194  1.00  0.00           H  
ATOM   2381  N   SER A 152       7.515 -19.544   9.226  1.00  0.00           N  
ATOM   2382  CA  SER A 152       6.349 -19.756  10.058  1.00  0.00           C  
ATOM   2383  C   SER A 152       5.929 -21.191   9.786  1.00  0.00           C  
ATOM   2384  O   SER A 152       5.337 -21.785  10.713  1.00  0.00           O  
ATOM   2385  CB  SER A 152       5.261 -18.732   9.710  1.00  0.00           C  
ATOM   2386  OG  SER A 152       4.156 -18.817  10.599  1.00  0.00           O  
ATOM   2387  H   SER A 152       7.501 -20.138   8.406  1.00  0.00           H  
ATOM   2388  HA  SER A 152       6.639 -19.656  11.104  1.00  0.00           H  
ATOM   2389  HB2 SER A 152       5.692 -17.733   9.765  1.00  0.00           H  
ATOM   2390  HB3 SER A 152       4.928 -18.907   8.687  1.00  0.00           H  
ATOM   2391  HG  SER A 152       3.921 -19.760  10.675  1.00  0.00           H  
TER    2392      SER A 152                                                      
ENDMDL                                                                          
