# Supplementary material for: Comparative Performance of High-Throughput Methods for Protein pKa Predictions
Source: J Chem Inf Model. 2023 Aug 8;63(16):5169–81. doi: 10.1021/acs.jcim.3c00165 (PMC10466379; doi:10.1021/acs.jcim.3c00165)
Supplement: Supplementary file 3 — ci3c00165_si_003.zip [file ci3c00165_si_003.zip › curated_pdbs/9rnt_curated_32.pdb]

USER  MOD reduce.3.14.080821 removed 679 hydrogens (0 hets)
ATOM      1  N   ALA A   1      -8.860 -15.960  -4.961  1.00  0.00           N
ATOM      2  CA  ALA A   1      -8.844 -14.556  -4.590  1.00  0.00           C
ATOM      3  C   ALA A   1      -7.405 -14.127  -4.294  1.00  0.00           C
ATOM      4  O   ALA A   1      -7.039 -13.925  -3.138  1.00  0.00           O
ATOM      5  CB  ALA A   1      -9.775 -14.332  -3.396  1.00  0.00           C
ATOM     11  N   CYS A   2      -6.629 -14.001  -5.360  1.00  0.00           N
ATOM     12  CA  CYS A   2      -5.237 -13.600  -5.230  1.00  0.00           C
ATOM     13  C   CYS A   2      -4.728 -13.178  -6.609  1.00  0.00           C
ATOM     14  O   CYS A   2      -4.769 -13.962  -7.556  1.00  0.00           O
ATOM     15  CB  CYS A   2      -4.383 -14.713  -4.621  1.00  0.00           C
ATOM     16  SG  CYS A   2      -5.258 -16.298  -4.360  1.00  0.00           S
ATOM     21  N   ASP A   3      -4.259 -11.941  -6.678  1.00  0.00           N
ATOM     22  CA  ASP A   3      -3.741 -11.406  -7.926  1.00  0.00           C
ATOM     23  C   ASP A   3      -2.457 -10.622  -7.647  1.00  0.00           C
ATOM     24  O   ASP A   3      -1.786 -10.172  -8.574  1.00  0.00           O
ATOM     25  CB  ASP A   3      -4.746 -10.451  -8.575  1.00  0.00           C
ATOM     26  CG  ASP A   3      -5.649 -11.086  -9.634  1.00  0.00           C
ATOM     27  OD1 ASP A   3      -5.484 -12.303  -9.867  1.00  0.00           O
ATOM     28  OD2 ASP A   3      -6.486 -10.339 -10.188  1.00  0.00           O
ATOM     33  N   TYR A   4      -2.154 -10.483  -6.364  1.00  0.00           N
ATOM     34  CA  TYR A   4      -0.962  -9.761  -5.951  1.00  0.00           C
ATOM     35  C   TYR A   4      -0.195 -10.539  -4.879  1.00  0.00           C
ATOM     36  O   TYR A   4      -0.495 -10.427  -3.692  1.00  0.00           O
ATOM     37  CB  TYR A   4      -1.455  -8.443  -5.352  1.00  0.00           C
ATOM     38  CG  TYR A   4      -2.179  -7.538  -6.352  1.00  0.00           C
ATOM     39  CD1 TYR A   4      -1.459  -6.857  -7.313  1.00  0.00           C
ATOM     40  CD2 TYR A   4      -3.550  -7.401  -6.292  1.00  0.00           C
ATOM     41  CE1 TYR A   4      -2.140  -6.005  -8.253  1.00  0.00           C
ATOM     42  CE2 TYR A   4      -4.231  -6.550  -7.232  1.00  0.00           C
ATOM     43  CZ  TYR A   4      -3.493  -5.894  -8.167  1.00  0.00           C
ATOM     44  OH  TYR A   4      -4.136  -5.089  -9.055  1.00  0.00           O
ATOM     54  N   THR A   5       0.780 -11.310  -5.338  1.00  0.00           N
ATOM     55  CA  THR A   5       1.593 -12.105  -4.433  1.00  0.00           C
ATOM     56  C   THR A   5       2.939 -11.421  -4.185  1.00  0.00           C
ATOM     57  O   THR A   5       3.817 -11.439  -5.045  1.00  0.00           O
ATOM     58  CB  THR A   5       1.725 -13.509  -5.028  1.00  0.00           C
ATOM     59  OG1 THR A   5       0.442 -14.093  -4.829  1.00  0.00           O
ATOM     60  CG2 THR A   5       2.670 -14.400  -4.219  1.00  0.00           C
ATOM     68  N   CYS A   6       3.058 -10.835  -3.002  1.00  0.00           N
ATOM     69  CA  CYS A   6       4.282 -10.146  -2.629  1.00  0.00           C
ATOM     70  C   CYS A   6       5.291 -11.189  -2.144  1.00  0.00           C
ATOM     71  O   CYS A   6       5.679 -11.186  -0.976  1.00  0.00           O
ATOM     72  CB  CYS A   6       4.025  -9.066  -1.576  1.00  0.00           C
ATOM     73  SG  CYS A   6       3.369  -7.491  -2.236  1.00  0.00           S
ATOM     78  N   GLY A   7       5.688 -12.056  -3.064  1.00  0.00           N
ATOM     79  CA  GLY A   7       6.644 -13.102  -2.744  1.00  0.00           C
ATOM     80  C   GLY A   7       6.004 -14.181  -1.869  1.00  0.00           C
ATOM     81  O   GLY A   7       6.042 -15.363  -2.207  1.00  0.00           O
ATOM     85  N   SER A   8       5.428 -13.735  -0.762  1.00  0.00           N
ATOM     86  CA  SER A   8       4.781 -14.648   0.164  1.00  0.00           C
ATOM     87  C   SER A   8       3.407 -14.104   0.561  1.00  0.00           C
ATOM     88  O   SER A   8       3.097 -13.994   1.746  1.00  0.00           O
ATOM     89  CB  SER A   8       5.641 -14.873   1.409  1.00  0.00           C
ATOM     90  OG  SER A   8       5.507 -13.812   2.351  1.00  0.00           O
ATOM     96  N   ASN A   9       2.619 -13.777  -0.453  1.00  0.00           N
ATOM     97  CA  ASN A   9       1.286 -13.247  -0.226  1.00  0.00           C
ATOM     98  C   ASN A   9       0.322 -13.847  -1.251  1.00  0.00           C
ATOM     99  O   ASN A   9       0.705 -14.712  -2.037  1.00  0.00           O
ATOM    100  CB  ASN A   9       1.263 -11.726  -0.388  1.00  0.00           C
ATOM    101  CG  ASN A   9       2.356 -11.067   0.455  1.00  0.00           C
ATOM    102  OD1 ASN A   9       2.096 -10.281   1.352  1.00  0.00           O
ATOM    103  ND2 ASN A   9       3.591 -11.430   0.119  1.00  0.00           N
ATOM    110  N   CYS A  10      -0.911 -13.364  -1.208  1.00  0.00           N
ATOM    111  CA  CYS A  10      -1.934 -13.842  -2.124  1.00  0.00           C
ATOM    112  C   CYS A  10      -3.214 -13.043  -1.873  1.00  0.00           C
ATOM    113  O   CYS A  10      -4.252 -13.614  -1.542  1.00  0.00           O
ATOM    114  CB  CYS A  10      -2.163 -15.348  -1.979  1.00  0.00           C
ATOM    115  SG  CYS A  10      -2.364 -16.249  -3.559  1.00  0.00           S
ATOM    120  N   TYR A  11      -3.099 -11.734  -2.043  1.00  0.00           N
ATOM    121  CA  TYR A  11      -4.234 -10.850  -1.839  1.00  0.00           C
ATOM    122  C   TYR A  11      -4.483  -9.984  -3.075  1.00  0.00           C
ATOM    123  O   TYR A  11      -3.813  -8.971  -3.272  1.00  0.00           O
ATOM    124  CB  TYR A  11      -3.860  -9.945  -0.664  1.00  0.00           C
ATOM    125  CG  TYR A  11      -2.365  -9.626  -0.575  1.00  0.00           C
ATOM    126  CD1 TYR A  11      -1.647  -9.361  -1.724  1.00  0.00           C
ATOM    127  CD2 TYR A  11      -1.736  -9.604   0.652  1.00  0.00           C
ATOM    128  CE1 TYR A  11      -0.242  -9.060  -1.641  1.00  0.00           C
ATOM    129  CE2 TYR A  11      -0.330  -9.304   0.735  1.00  0.00           C
ATOM    130  CZ  TYR A  11       0.348  -9.047  -0.416  1.00  0.00           C
ATOM    131  OH  TYR A  11       1.675  -8.764  -0.337  1.00  0.00           O
ATOM    141  N   SER A  12      -5.448 -10.413  -3.875  1.00  0.00           N
ATOM    142  CA  SER A  12      -5.794  -9.689  -5.086  1.00  0.00           C
ATOM    143  C   SER A  12      -6.322  -8.298  -4.731  1.00  0.00           C
ATOM    144  O   SER A  12      -6.426  -7.950  -3.556  1.00  0.00           O
ATOM    145  CB  SER A  12      -6.829 -10.456  -5.910  1.00  0.00           C
ATOM    146  OG  SER A  12      -8.009 -10.734  -5.159  1.00  0.00           O
ATOM    152  N   SER A  13      -6.644  -7.539  -5.769  1.00  0.00           N
ATOM    153  CA  SER A  13      -7.159  -6.194  -5.582  1.00  0.00           C
ATOM    154  C   SER A  13      -8.334  -6.215  -4.603  1.00  0.00           C
ATOM    155  O   SER A  13      -8.720  -5.177  -4.068  1.00  0.00           O
ATOM    156  CB  SER A  13      -7.589  -5.578  -6.915  1.00  0.00           C
ATOM    157  OG  SER A  13      -8.127  -6.553  -7.804  1.00  0.00           O
ATOM    163  N   SER A  14      -8.871  -7.409  -4.399  1.00  0.00           N
ATOM    164  CA  SER A  14      -9.995  -7.580  -3.494  1.00  0.00           C
ATOM    165  C   SER A  14      -9.494  -7.687  -2.052  1.00  0.00           C
ATOM    166  O   SER A  14     -10.197  -7.308  -1.117  1.00  0.00           O
ATOM    167  CB  SER A  14     -10.818  -8.816  -3.864  1.00  0.00           C
ATOM    168  OG  SER A  14     -11.964  -8.962  -3.030  1.00  0.00           O
ATOM    174  N   ASP A  15      -8.283  -8.207  -1.917  1.00  0.00           N
ATOM    175  CA  ASP A  15      -7.680  -8.369  -0.606  1.00  0.00           C
ATOM    176  C   ASP A  15      -7.020  -7.055  -0.186  1.00  0.00           C
ATOM    177  O   ASP A  15      -7.091  -6.665   0.979  1.00  0.00           O
ATOM    178  CB  ASP A  15      -6.601  -9.454  -0.626  1.00  0.00           C
ATOM    179  CG  ASP A  15      -7.092 -10.861  -0.280  1.00  0.00           C
ATOM    180  OD1 ASP A  15      -7.800 -11.441  -1.132  1.00  0.00           O
ATOM    181  OD2 ASP A  15      -6.747 -11.326   0.829  1.00  0.00           O
ATOM    186  N   VAL A  16      -6.394  -6.406  -1.157  1.00  0.00           N
ATOM    187  CA  VAL A  16      -5.723  -5.143  -0.903  1.00  0.00           C
ATOM    188  C   VAL A  16      -6.723  -4.150  -0.309  1.00  0.00           C
ATOM    189  O   VAL A  16      -6.430  -3.488   0.686  1.00  0.00           O
ATOM    190  CB  VAL A  16      -5.065  -4.633  -2.186  1.00  0.00           C
ATOM    191  CG1 VAL A  16      -4.453  -3.246  -1.975  1.00  0.00           C
ATOM    192  CG2 VAL A  16      -4.015  -5.623  -2.696  1.00  0.00           C
ATOM    202  N   SER A  17      -7.884  -4.077  -0.943  1.00  0.00           N
ATOM    203  CA  SER A  17      -8.929  -3.174  -0.489  1.00  0.00           C
ATOM    204  C   SER A  17      -8.953  -3.129   1.040  1.00  0.00           C
ATOM    205  O   SER A  17      -8.943  -2.051   1.632  1.00  0.00           O
ATOM    206  CB  SER A  17     -10.296  -3.600  -1.029  1.00  0.00           C
ATOM    207  OG  SER A  17     -11.287  -2.596  -0.827  1.00  0.00           O
ATOM    213  N   THR A  18      -8.985  -4.312   1.635  1.00  0.00           N
ATOM    214  CA  THR A  18      -9.010  -4.420   3.084  1.00  0.00           C
ATOM    215  C   THR A  18      -7.908  -3.558   3.703  1.00  0.00           C
ATOM    216  O   THR A  18      -8.183  -2.696   4.536  1.00  0.00           O
ATOM    217  CB  THR A  18      -8.901  -5.901   3.449  1.00  0.00           C
ATOM    218  OG1 THR A  18     -10.254  -6.345   3.510  1.00  0.00           O
ATOM    219  CG2 THR A  18      -8.374  -6.116   4.870  1.00  0.00           C
ATOM    227  N   ALA A  19      -6.683  -3.821   3.271  1.00  0.00           N
ATOM    228  CA  ALA A  19      -5.538  -3.080   3.772  1.00  0.00           C
ATOM    229  C   ALA A  19      -5.755  -1.586   3.527  1.00  0.00           C
ATOM    230  O   ALA A  19      -5.478  -0.764   4.398  1.00  0.00           O
ATOM    231  CB  ALA A  19      -4.263  -3.601   3.107  1.00  0.00           C
ATOM    237  N   GLN A  20      -6.250  -1.280   2.335  1.00  0.00           N
ATOM    238  CA  GLN A  20      -6.507   0.100   1.964  1.00  0.00           C
ATOM    239  C   GLN A  20      -7.465   0.750   2.966  1.00  0.00           C
ATOM    240  O   GLN A  20      -7.154   1.790   3.542  1.00  0.00           O
ATOM    241  CB  GLN A  20      -7.059   0.192   0.540  1.00  0.00           C
ATOM    242  CG  GLN A  20      -6.200  -0.617  -0.434  1.00  0.00           C
ATOM    243  CD  GLN A  20      -6.970  -0.927  -1.718  1.00  0.00           C
ATOM    244  OE1 GLN A  20      -7.064  -2.061  -2.158  1.00  0.00           O
ATOM    245  NE2 GLN A  20      -7.515   0.142  -2.294  1.00  0.00           N
ATOM    254  N   ALA A  21      -8.611   0.108   3.143  1.00  0.00           N
ATOM    255  CA  ALA A  21      -9.616   0.609   4.063  1.00  0.00           C
ATOM    256  C   ALA A  21      -8.922   1.233   5.276  1.00  0.00           C
ATOM    257  O   ALA A  21      -9.382   2.244   5.806  1.00  0.00           O
ATOM    258  CB  ALA A  21     -10.563  -0.527   4.454  1.00  0.00           C
ATOM    264  N   ALA A  22      -7.828   0.604   5.682  1.00  0.00           N
ATOM    265  CA  ALA A  22      -7.067   1.086   6.822  1.00  0.00           C
ATOM    266  C   ALA A  22      -6.292   2.342   6.420  1.00  0.00           C
ATOM    267  O   ALA A  22      -6.400   3.378   7.074  1.00  0.00           O
ATOM    268  CB  ALA A  22      -6.150  -0.028   7.331  1.00  0.00           C
ATOM    274  N   GLY A  23      -5.529   2.208   5.345  1.00  0.00           N
ATOM    275  CA  GLY A  23      -4.737   3.319   4.847  1.00  0.00           C
ATOM    276  C   GLY A  23      -5.593   4.578   4.691  1.00  0.00           C
ATOM    277  O   GLY A  23      -5.146   5.681   5.005  1.00  0.00           O
ATOM    281  N   TYR A  24      -6.809   4.371   4.208  1.00  0.00           N
ATOM    282  CA  TYR A  24      -7.732   5.475   4.006  1.00  0.00           C
ATOM    283  C   TYR A  24      -8.258   6.001   5.343  1.00  0.00           C
ATOM    284  O   TYR A  24      -7.878   7.086   5.780  1.00  0.00           O
ATOM    285  CB  TYR A  24      -8.901   4.904   3.200  1.00  0.00           C
ATOM    286  CG  TYR A  24     -10.071   5.876   3.030  1.00  0.00           C
ATOM    287  CD1 TYR A  24      -9.830   7.224   2.860  1.00  0.00           C
ATOM    288  CD2 TYR A  24     -11.368   5.404   3.046  1.00  0.00           C
ATOM    289  CE1 TYR A  24     -10.931   8.138   2.698  1.00  0.00           C
ATOM    290  CE2 TYR A  24     -12.469   6.318   2.884  1.00  0.00           C
ATOM    291  CZ  TYR A  24     -12.196   7.640   2.720  1.00  0.00           C
ATOM    292  OH  TYR A  24     -13.236   8.503   2.568  1.00  0.00           O
ATOM    302  N   LYS A  25      -9.123   5.206   5.956  1.00  0.00           N
ATOM    303  CA  LYS A  25      -9.705   5.578   7.235  1.00  0.00           C
ATOM    304  C   LYS A  25      -8.661   6.323   8.067  1.00  0.00           C
ATOM    305  O   LYS A  25      -8.928   7.410   8.578  1.00  0.00           O
ATOM    306  CB  LYS A  25     -10.289   4.349   7.935  1.00  0.00           C
ATOM    307  CG  LYS A  25     -10.962   4.738   9.253  1.00  0.00           C
ATOM    308  CD  LYS A  25     -12.265   5.500   9.000  1.00  0.00           C
ATOM    309  CE  LYS A  25     -13.065   5.663  10.293  1.00  0.00           C
ATOM    310  NZ  LYS A  25     -14.496   5.887   9.993  1.00  0.00           N
ATOM    324  N   LEU A  26      -7.492   5.709   8.180  1.00  0.00           N
ATOM    325  CA  LEU A  26      -6.406   6.300   8.943  1.00  0.00           C
ATOM    326  C   LEU A  26      -5.913   7.559   8.228  1.00  0.00           C
ATOM    327  O   LEU A  26      -5.529   8.534   8.873  1.00  0.00           O
ATOM    328  CB  LEU A  26      -5.307   5.268   9.198  1.00  0.00           C
ATOM    329  CG  LEU A  26      -3.950   5.826   9.633  1.00  0.00           C
ATOM    330  CD1 LEU A  26      -4.090   6.696  10.883  1.00  0.00           C
ATOM    331  CD2 LEU A  26      -2.931   4.701   9.829  1.00  0.00           C
ATOM    343  N   HIS A  27      -5.939   7.499   6.904  1.00  0.00           N
ATOM    344  CA  HIS A  27      -5.500   8.622   6.095  1.00  0.00           C
ATOM    345  C   HIS A  27      -6.463   9.797   6.281  1.00  0.00           C
ATOM    346  O   HIS A  27      -6.031  10.934   6.465  1.00  0.00           O
ATOM    347  CB  HIS A  27      -5.345   8.209   4.629  1.00  0.00           C
ATOM    348  CG  HIS A  27      -5.344   9.367   3.661  1.00  0.00           C
ATOM    349  ND1 HIS A  27      -4.398  10.377   3.702  1.00  0.00           N
ATOM    350  CD2 HIS A  27      -6.182   9.666   2.627  1.00  0.00           C
ATOM    351  CE1 HIS A  27      -4.664  11.238   2.730  1.00  0.00           C
ATOM    352  NE2 HIS A  27      -5.770  10.796   2.066  1.00  0.00           N
ATOM    361  N   GLU A  28      -7.748   9.481   6.226  1.00  0.00           N
ATOM    362  CA  GLU A  28      -8.776  10.496   6.387  1.00  0.00           C
ATOM    363  C   GLU A  28      -8.773  11.032   7.820  1.00  0.00           C
ATOM    364  O   GLU A  28      -9.235  12.144   8.071  1.00  0.00           O
ATOM    365  CB  GLU A  28     -10.153   9.947   6.010  1.00  0.00           C
ATOM    366  CG  GLU A  28     -10.107   8.428   5.831  1.00  0.00           C
ATOM    367  CD  GLU A  28     -11.514   7.854   5.652  1.00  0.00           C
ATOM    368  OE1 GLU A  28     -12.472   8.593   5.968  1.00  0.00           O
ATOM    369  OE2 GLU A  28     -11.600   6.691   5.203  1.00  0.00           O
ATOM    376  N   ASP A  29      -8.247  10.216   8.722  1.00  0.00           N
ATOM    377  CA  ASP A  29      -8.178  10.595  10.124  1.00  0.00           C
ATOM    378  C   ASP A  29      -6.925  11.440  10.358  1.00  0.00           C
ATOM    379  O   ASP A  29      -6.854  12.196  11.325  1.00  0.00           O
ATOM    380  CB  ASP A  29      -8.091   9.361  11.024  1.00  0.00           C
ATOM    381  CG  ASP A  29      -9.263   8.385  10.900  1.00  0.00           C
ATOM    382  OD1 ASP A  29     -10.283   8.797  10.304  1.00  0.00           O
ATOM    383  OD2 ASP A  29      -9.113   7.250  11.401  1.00  0.00           O
ATOM    388  N   GLY A  30      -5.967  11.284   9.456  1.00  0.00           N
ATOM    389  CA  GLY A  30      -4.720  12.024   9.553  1.00  0.00           C
ATOM    390  C   GLY A  30      -3.814  11.433  10.635  1.00  0.00           C
ATOM    391  O   GLY A  30      -2.946  12.123  11.167  1.00  0.00           O
ATOM    395  N   GLU A  31      -4.049  10.163  10.929  1.00  0.00           N
ATOM    396  CA  GLU A  31      -3.265   9.471  11.939  1.00  0.00           C
ATOM    397  C   GLU A  31      -2.151   8.655  11.280  1.00  0.00           C
ATOM    398  O   GLU A  31      -2.037   8.630  10.056  1.00  0.00           O
ATOM    399  CB  GLU A  31      -4.155   8.582  12.810  1.00  0.00           C
ATOM    400  CG  GLU A  31      -4.671   9.348  14.029  1.00  0.00           C
ATOM    401  CD  GLU A  31      -3.563   9.536  15.067  1.00  0.00           C
ATOM    402  OE1 GLU A  31      -2.647  10.338  14.783  1.00  0.00           O
ATOM    403  OE2 GLU A  31      -3.656   8.873  16.123  1.00  0.00           O
ATOM    410  N   THR A  32      -1.359   8.008  12.121  1.00  0.00           N
ATOM    411  CA  THR A  32      -0.258   7.193  11.635  1.00  0.00           C
ATOM    412  C   THR A  32      -0.206   5.863  12.389  1.00  0.00           C
ATOM    413  O   THR A  32      -0.909   5.681  13.382  1.00  0.00           O
ATOM    414  CB  THR A  32       1.028   8.013  11.759  1.00  0.00           C
ATOM    415  OG1 THR A  32       1.133   8.284  13.155  1.00  0.00           O
ATOM    416  CG2 THR A  32       0.904   9.397  11.119  1.00  0.00           C
ATOM    424  N   VAL A  33       0.634   4.968  11.889  1.00  0.00           N
ATOM    425  CA  VAL A  33       0.787   3.661  12.503  1.00  0.00           C
ATOM    426  C   VAL A  33       2.276   3.334  12.633  1.00  0.00           C
ATOM    427  O   VAL A  33       3.049   3.561  11.704  1.00  0.00           O
ATOM    428  CB  VAL A  33       0.013   2.612  11.701  1.00  0.00           C
ATOM    429  CG1 VAL A  33      -1.381   3.123  11.332  1.00  0.00           C
ATOM    430  CG2 VAL A  33       0.792   2.192  10.453  1.00  0.00           C
ATOM    440  N   GLY A  34       2.634   2.808  13.796  1.00  0.00           N
ATOM    441  CA  GLY A  34       4.017   2.448  14.060  1.00  0.00           C
ATOM    442  C   GLY A  34       4.843   3.681  14.433  1.00  0.00           C
ATOM    443  O   GLY A  34       4.315   4.639  14.996  1.00  0.00           O
ATOM    447  N   SER A  35       6.124   3.617  14.103  1.00  0.00           N
ATOM    448  CA  SER A  35       7.028   4.717  14.397  1.00  0.00           C
ATOM    449  C   SER A  35       7.224   5.580  13.149  1.00  0.00           C
ATOM    450  O   SER A  35       7.958   6.566  13.182  1.00  0.00           O
ATOM    451  CB  SER A  35       8.376   4.200  14.903  1.00  0.00           C
ATOM    452  OG  SER A  35       8.283   3.663  16.220  1.00  0.00           O
ATOM    458  N   ASN A  36       6.555   5.177  12.079  1.00  0.00           N
ATOM    459  CA  ASN A  36       6.647   5.903  10.823  1.00  0.00           C
ATOM    460  C   ASN A  36       5.493   6.904  10.732  1.00  0.00           C
ATOM    461  O   ASN A  36       4.836   7.192  11.731  1.00  0.00           O
ATOM    462  CB  ASN A  36       6.542   4.951   9.630  1.00  0.00           C
ATOM    463  CG  ASN A  36       7.923   4.666   9.034  1.00  0.00           C
ATOM    464  OD1 ASN A  36       8.941   5.148   9.501  1.00  0.00           O
ATOM    465  ND2 ASN A  36       7.899   3.857   7.978  1.00  0.00           N
ATOM    472  N   SER A  37       5.283   7.408   9.524  1.00  0.00           N
ATOM    473  CA  SER A  37       4.221   8.370   9.290  1.00  0.00           C
ATOM    474  C   SER A  37       3.257   7.838   8.227  1.00  0.00           C
ATOM    475  O   SER A  37       2.821   8.583   7.351  1.00  0.00           O
ATOM    476  CB  SER A  37       4.790   9.724   8.859  1.00  0.00           C
ATOM    477  OG  SER A  37       5.119   9.749   7.473  1.00  0.00           O
ATOM    483  N   TYR A  38       2.952   6.554   8.341  1.00  0.00           N
ATOM    484  CA  TYR A  38       2.048   5.913   7.401  1.00  0.00           C
ATOM    485  C   TYR A  38       0.607   5.948   7.917  1.00  0.00           C
ATOM    486  O   TYR A  38       0.375   5.909   9.124  1.00  0.00           O
ATOM    487  CB  TYR A  38       2.506   4.457   7.302  1.00  0.00           C
ATOM    488  CG  TYR A  38       3.877   4.280   6.647  1.00  0.00           C
ATOM    489  CD1 TYR A  38       4.864   5.225   6.844  1.00  0.00           C
ATOM    490  CD2 TYR A  38       4.128   3.175   5.858  1.00  0.00           C
ATOM    491  CE1 TYR A  38       6.155   5.058   6.228  1.00  0.00           C
ATOM    492  CE2 TYR A  38       5.419   3.008   5.241  1.00  0.00           C
ATOM    493  CZ  TYR A  38       6.368   3.958   5.456  1.00  0.00           C
ATOM    494  OH  TYR A  38       7.587   3.800   4.874  1.00  0.00           O
ATOM    504  N   PRO A  39      -0.347   6.022   6.950  1.00  0.00           N
ATOM    505  CA  PRO A  39       0.015   6.064   5.543  1.00  0.00           C
ATOM    506  C   PRO A  39       0.562   7.440   5.158  1.00  0.00           C
ATOM    507  O   PRO A  39       0.771   8.292   6.019  1.00  0.00           O
ATOM    508  CB  PRO A  39      -1.260   5.700   4.799  1.00  0.00           C
ATOM    509  CG  PRO A  39      -2.396   5.925   5.784  1.00  0.00           C
ATOM    510  CD  PRO A  39      -1.789   6.069   7.170  1.00  0.00           C
ATOM    518  N   HIS A  40       0.777   7.614   3.862  1.00  0.00           N
ATOM    519  CA  HIS A  40       1.295   8.872   3.353  1.00  0.00           C
ATOM    520  C   HIS A  40       1.389   8.807   1.826  1.00  0.00           C
ATOM    521  O   HIS A  40       1.195   7.748   1.233  1.00  0.00           O
ATOM    522  CB  HIS A  40       2.630   9.218   4.014  1.00  0.00           C
ATOM    523  CG  HIS A  40       3.769   8.312   3.610  1.00  0.00           C
ATOM    524  ND1 HIS A  40       4.399   8.402   2.381  1.00  0.00           N
ATOM    525  CD2 HIS A  40       4.384   7.297   4.283  1.00  0.00           C
ATOM    526  CE1 HIS A  40       5.349   7.480   2.328  1.00  0.00           C
ATOM    527  NE2 HIS A  40       5.337   6.796   3.508  1.00  0.00           N
ATOM    536  N   LYS A  41       1.684   9.955   1.235  1.00  0.00           N
ATOM    537  CA  LYS A  41       1.805  10.043  -0.210  1.00  0.00           C
ATOM    538  C   LYS A  41       2.801   8.989  -0.699  1.00  0.00           C
ATOM    539  O   LYS A  41       3.515   8.387   0.101  1.00  0.00           O
ATOM    540  CB  LYS A  41       2.163  11.470  -0.632  1.00  0.00           C
ATOM    541  CG  LYS A  41       1.216  11.972  -1.725  1.00  0.00           C
ATOM    542  CD  LYS A  41       0.051  12.757  -1.122  1.00  0.00           C
ATOM    543  CE  LYS A  41       0.415  14.232  -0.947  1.00  0.00           C
ATOM    544  NZ  LYS A  41       1.558  14.377  -0.018  1.00  0.00           N
ATOM    558  N   TYR A  42       2.818   8.799  -2.010  1.00  0.00           N
ATOM    559  CA  TYR A  42       3.714   7.829  -2.615  1.00  0.00           C
ATOM    560  C   TYR A  42       3.915   8.121  -4.104  1.00  0.00           C
ATOM    561  O   TYR A  42       4.936   7.750  -4.680  1.00  0.00           O
ATOM    562  CB  TYR A  42       3.028   6.469  -2.463  1.00  0.00           C
ATOM    563  CG  TYR A  42       3.570   5.391  -3.402  1.00  0.00           C
ATOM    564  CD1 TYR A  42       3.336   5.476  -4.759  1.00  0.00           C
ATOM    565  CD2 TYR A  42       4.293   4.331  -2.892  1.00  0.00           C
ATOM    566  CE1 TYR A  42       3.845   4.461  -5.645  1.00  0.00           C
ATOM    567  CE2 TYR A  42       4.803   3.316  -3.777  1.00  0.00           C
ATOM    568  CZ  TYR A  42       4.554   3.431  -5.109  1.00  0.00           C
ATOM    569  OH  TYR A  42       5.036   2.471  -5.945  1.00  0.00           O
ATOM    579  N   ASN A  43       2.924   8.783  -4.683  1.00  0.00           N
ATOM    580  CA  ASN A  43       2.979   9.129  -6.093  1.00  0.00           C
ATOM    581  C   ASN A  43       3.290   7.874  -6.911  1.00  0.00           C
ATOM    582  O   ASN A  43       2.436   7.002  -7.065  1.00  0.00           O
ATOM    583  CB  ASN A  43       4.080  10.156  -6.366  1.00  0.00           C
ATOM    584  CG  ASN A  43       3.588  11.576  -6.081  1.00  0.00           C
ATOM    585  OD1 ASN A  43       3.489  12.416  -6.961  1.00  0.00           O
ATOM    586  ND2 ASN A  43       3.286  11.798  -4.804  1.00  0.00           N
ATOM    593  N   ASN A  44       4.515   7.822  -7.412  1.00  0.00           N
ATOM    594  CA  ASN A  44       4.950   6.687  -8.209  1.00  0.00           C
ATOM    595  C   ASN A  44       6.061   7.136  -9.162  1.00  0.00           C
ATOM    596  O   ASN A  44       6.364   8.324  -9.252  1.00  0.00           O
ATOM    597  CB  ASN A  44       3.800   6.133  -9.052  1.00  0.00           C
ATOM    598  CG  ASN A  44       3.640   6.925 -10.351  1.00  0.00           C
ATOM    599  OD1 ASN A  44       3.008   7.967 -10.400  1.00  0.00           O
ATOM    600  ND2 ASN A  44       4.249   6.374 -11.398  1.00  0.00           N
ATOM    607  N   TYR A  45       6.637   6.159  -9.847  1.00  0.00           N
ATOM    608  CA  TYR A  45       7.708   6.437 -10.789  1.00  0.00           C
ATOM    609  C   TYR A  45       8.354   5.142 -11.285  1.00  0.00           C
ATOM    610  O   TYR A  45       8.578   4.973 -12.482  1.00  0.00           O
ATOM    611  CB  TYR A  45       8.749   7.250 -10.018  1.00  0.00           C
ATOM    612  CG  TYR A  45       8.668   8.758 -10.262  1.00  0.00           C
ATOM    613  CD1 TYR A  45       7.620   9.284 -10.990  1.00  0.00           C
ATOM    614  CD2 TYR A  45       9.643   9.593  -9.755  1.00  0.00           C
ATOM    615  CE1 TYR A  45       7.544  10.704 -11.220  1.00  0.00           C
ATOM    616  CE2 TYR A  45       9.567  11.012  -9.985  1.00  0.00           C
ATOM    617  CZ  TYR A  45       8.521  11.497 -10.706  1.00  0.00           C
ATOM    618  OH  TYR A  45       8.449  12.838 -10.923  1.00  0.00           O
ATOM    628  N   GLU A  46       8.634   4.259 -10.337  1.00  0.00           N
ATOM    629  CA  GLU A  46       9.250   2.984 -10.661  1.00  0.00           C
ATOM    630  C   GLU A  46       8.582   2.369 -11.892  1.00  0.00           C
ATOM    631  O   GLU A  46       9.163   1.514 -12.558  1.00  0.00           O
ATOM    632  CB  GLU A  46       9.189   2.026  -9.469  1.00  0.00           C
ATOM    633  CG  GLU A  46       9.958   2.591  -8.273  1.00  0.00           C
ATOM    634  CD  GLU A  46      10.838   3.769  -8.693  1.00  0.00           C
ATOM    635  OE1 GLU A  46      11.988   3.500  -9.104  1.00  0.00           O
ATOM    636  OE2 GLU A  46      10.342   4.912  -8.593  1.00  0.00           O
ATOM    643  N   GLY A  47       7.369   2.829 -12.160  1.00  0.00           N
ATOM    644  CA  GLY A  47       6.615   2.336 -13.299  1.00  0.00           C
ATOM    645  C   GLY A  47       5.433   1.476 -12.844  1.00  0.00           C
ATOM    646  O   GLY A  47       5.340   0.303 -13.204  1.00  0.00           O
ATOM    650  N   PHE A  48       4.561   2.092 -12.061  1.00  0.00           N
ATOM    651  CA  PHE A  48       3.390   1.397 -11.553  1.00  0.00           C
ATOM    652  C   PHE A  48       2.144   1.756 -12.365  1.00  0.00           C
ATOM    653  O   PHE A  48       1.928   2.921 -12.694  1.00  0.00           O
ATOM    654  CB  PHE A  48       3.191   1.855 -10.106  1.00  0.00           C
ATOM    655  CG  PHE A  48       4.255   1.336  -9.137  1.00  0.00           C
ATOM    656  CD1 PHE A  48       4.162   0.075  -8.638  1.00  0.00           C
ATOM    657  CD2 PHE A  48       5.293   2.136  -8.775  1.00  0.00           C
ATOM    658  CE1 PHE A  48       5.149  -0.407  -7.738  1.00  0.00           C
ATOM    659  CE2 PHE A  48       6.280   1.655  -7.876  1.00  0.00           C
ATOM    660  CZ  PHE A  48       6.188   0.393  -7.376  1.00  0.00           C
ATOM    670  N   ASP A  49       1.358   0.733 -12.665  1.00  0.00           N
ATOM    671  CA  ASP A  49       0.139   0.927 -13.433  1.00  0.00           C
ATOM    672  C   ASP A  49      -1.032   1.149 -12.475  1.00  0.00           C
ATOM    673  O   ASP A  49      -1.941   0.324 -12.397  1.00  0.00           O
ATOM    674  CB  ASP A  49      -0.176  -0.304 -14.286  1.00  0.00           C
ATOM    675  CG  ASP A  49       1.046  -1.107 -14.737  1.00  0.00           C
ATOM    676  OD1 ASP A  49       1.977  -0.469 -15.276  1.00  0.00           O
ATOM    677  OD2 ASP A  49       1.022  -2.340 -14.534  1.00  0.00           O
ATOM    682  N   PHE A  50      -0.974   2.269 -11.769  1.00  0.00           N
ATOM    683  CA  PHE A  50      -2.019   2.611 -10.819  1.00  0.00           C
ATOM    684  C   PHE A  50      -3.313   2.990 -11.540  1.00  0.00           C
ATOM    685  O   PHE A  50      -3.443   4.104 -12.046  1.00  0.00           O
ATOM    686  CB  PHE A  50      -1.520   3.817 -10.021  1.00  0.00           C
ATOM    687  CG  PHE A  50      -0.381   3.495  -9.052  1.00  0.00           C
ATOM    688  CD1 PHE A  50       0.060   2.215  -8.922  1.00  0.00           C
ATOM    689  CD2 PHE A  50       0.190   4.489  -8.320  1.00  0.00           C
ATOM    690  CE1 PHE A  50       1.117   1.916  -8.023  1.00  0.00           C
ATOM    691  CE2 PHE A  50       1.248   4.189  -7.421  1.00  0.00           C
ATOM    692  CZ  PHE A  50       1.689   2.910  -7.291  1.00  0.00           C
ATOM    702  N   SER A  51      -4.239   2.043 -11.566  1.00  0.00           N
ATOM    703  CA  SER A  51      -5.519   2.265 -12.217  1.00  0.00           C
ATOM    704  C   SER A  51      -6.380   3.206 -11.372  1.00  0.00           C
ATOM    705  O   SER A  51      -7.607   3.180 -11.464  1.00  0.00           O
ATOM    706  CB  SER A  51      -6.253   0.943 -12.454  1.00  0.00           C
ATOM    707  OG  SER A  51      -6.609   0.304 -11.230  1.00  0.00           O
ATOM    713  N   VAL A  52      -5.704   4.014 -10.570  1.00  0.00           N
ATOM    714  CA  VAL A  52      -6.392   4.963  -9.710  1.00  0.00           C
ATOM    715  C   VAL A  52      -5.801   6.358  -9.921  1.00  0.00           C
ATOM    716  O   VAL A  52      -4.614   6.495 -10.210  1.00  0.00           O
ATOM    717  CB  VAL A  52      -6.319   4.497  -8.254  1.00  0.00           C
ATOM    718  CG1 VAL A  52      -6.824   3.059  -8.113  1.00  0.00           C
ATOM    719  CG2 VAL A  52      -4.898   4.635  -7.705  1.00  0.00           C
ATOM    729  N   SER A  53      -6.658   7.357  -9.769  1.00  0.00           N
ATOM    730  CA  SER A  53      -6.235   8.737  -9.939  1.00  0.00           C
ATOM    731  C   SER A  53      -5.645   9.269  -8.632  1.00  0.00           C
ATOM    732  O   SER A  53      -6.196   9.034  -7.558  1.00  0.00           O
ATOM    733  CB  SER A  53      -7.402   9.618 -10.393  1.00  0.00           C
ATOM    734  OG  SER A  53      -7.139  11.002 -10.183  1.00  0.00           O
ATOM    740  N   SER A  54      -4.533   9.976  -8.767  1.00  0.00           N
ATOM    741  CA  SER A  54      -3.863  10.543  -7.609  1.00  0.00           C
ATOM    742  C   SER A  54      -4.893  11.129  -6.643  1.00  0.00           C
ATOM    743  O   SER A  54      -6.055  11.314  -7.004  1.00  0.00           O
ATOM    744  CB  SER A  54      -2.857  11.618  -8.028  1.00  0.00           C
ATOM    745  OG  SER A  54      -3.357  12.436  -9.082  1.00  0.00           O
ATOM    751  N   PRO A  55      -4.420  11.411  -5.400  1.00  0.00           N
ATOM    752  CA  PRO A  55      -3.030  11.163  -5.053  1.00  0.00           C
ATOM    753  C   PRO A  55      -2.776   9.667  -4.848  1.00  0.00           C
ATOM    754  O   PRO A  55      -3.705   8.863  -4.906  1.00  0.00           O
ATOM    755  CB  PRO A  55      -2.784  11.985  -3.799  1.00  0.00           C
ATOM    756  CG  PRO A  55      -4.158  12.294  -3.226  1.00  0.00           C
ATOM    757  CD  PRO A  55      -5.191  11.974  -4.295  1.00  0.00           C
ATOM    765  N   TYR A  56      -1.514   9.342  -4.612  1.00  0.00           N
ATOM    766  CA  TYR A  56      -1.126   7.958  -4.397  1.00  0.00           C
ATOM    767  C   TYR A  56      -0.575   7.756  -2.984  1.00  0.00           C
ATOM    768  O   TYR A  56       0.546   8.166  -2.686  1.00  0.00           O
ATOM    769  CB  TYR A  56      -0.016   7.670  -5.411  1.00  0.00           C
ATOM    770  CG  TYR A  56      -0.487   7.675  -6.867  1.00  0.00           C
ATOM    771  CD1 TYR A  56      -1.703   7.115  -7.201  1.00  0.00           C
ATOM    772  CD2 TYR A  56       0.305   8.240  -7.845  1.00  0.00           C
ATOM    773  CE1 TYR A  56      -2.145   7.120  -8.572  1.00  0.00           C
ATOM    774  CE2 TYR A  56      -0.137   8.246  -9.216  1.00  0.00           C
ATOM    775  CZ  TYR A  56      -1.341   7.685  -9.511  1.00  0.00           C
ATOM    776  OH  TYR A  56      -1.759   7.689 -10.805  1.00  0.00           O
ATOM    786  N   TYR A  57      -1.388   7.124  -2.151  1.00  0.00           N
ATOM    787  CA  TYR A  57      -0.997   6.862  -0.777  1.00  0.00           C
ATOM    788  C   TYR A  57      -0.335   5.489  -0.648  1.00  0.00           C
ATOM    789  O   TYR A  57      -0.714   4.545  -1.339  1.00  0.00           O
ATOM    790  CB  TYR A  57      -2.291   6.869   0.039  1.00  0.00           C
ATOM    791  CG  TYR A  57      -3.099   8.163  -0.087  1.00  0.00           C
ATOM    792  CD1 TYR A  57      -2.482   9.323  -0.507  1.00  0.00           C
ATOM    793  CD2 TYR A  57      -4.444   8.168   0.218  1.00  0.00           C
ATOM    794  CE1 TYR A  57      -3.242  10.540  -0.626  1.00  0.00           C
ATOM    795  CE2 TYR A  57      -5.205   9.385   0.099  1.00  0.00           C
ATOM    796  CZ  TYR A  57      -4.567  10.511  -0.317  1.00  0.00           C
ATOM    797  OH  TYR A  57      -5.285  11.660  -0.430  1.00  0.00           O
ATOM    807  N   GLU A  58       0.644   5.421   0.243  1.00  0.00           N
ATOM    808  CA  GLU A  58       1.362   4.179   0.472  1.00  0.00           C
ATOM    809  C   GLU A  58       0.996   3.598   1.839  1.00  0.00           C
ATOM    810  O   GLU A  58       0.959   4.319   2.834  1.00  0.00           O
ATOM    811  CB  GLU A  58       2.874   4.391   0.353  1.00  0.00           C
ATOM    812  CG  GLU A  58       3.369   5.402   1.388  1.00  0.00           C
ATOM    813  CD  GLU A  58       3.472   4.763   2.775  1.00  0.00           C
ATOM    814  OE1 GLU A  58       4.122   3.698   2.862  1.00  0.00           O
ATOM    815  OE2 GLU A  58       2.899   5.353   3.716  1.00  0.00           O
ATOM    822  N   TRP A  59       0.734   2.299   1.843  1.00  0.00           N
ATOM    823  CA  TRP A  59       0.371   1.613   3.072  1.00  0.00           C
ATOM    824  C   TRP A  59       0.707   0.129   2.901  1.00  0.00           C
ATOM    825  O   TRP A  59       0.509  -0.435   1.827  1.00  0.00           O
ATOM    826  CB  TRP A  59      -1.097   1.858   3.423  1.00  0.00           C
ATOM    827  CG  TRP A  59      -1.631   0.949   4.532  1.00  0.00           C
ATOM    828  CD1 TRP A  59      -2.246  -0.235   4.404  1.00  0.00           C
ATOM    829  CD2 TRP A  59      -1.573   1.200   5.953  1.00  0.00           C
ATOM    830  NE1 TRP A  59      -2.586  -0.763   5.634  1.00  0.00           N
ATOM    831  CE2 TRP A  59      -2.164   0.137   6.604  1.00  0.00           C
ATOM    832  CE3 TRP A  59      -1.037   2.290   6.662  1.00  0.00           C
ATOM    833  CZ2 TRP A  59      -2.276   0.059   7.998  1.00  0.00           C
ATOM    834  CZ3 TRP A  59      -1.158   2.196   8.054  1.00  0.00           C
ATOM    835  CH2 TRP A  59      -1.750   1.133   8.726  1.00  0.00           C
ATOM    846  N   PRO A  60       1.220  -0.475   4.006  1.00  0.00           N
ATOM    847  CA  PRO A  60       1.584  -1.881   3.988  1.00  0.00           C
ATOM    848  C   PRO A  60       0.340  -2.769   4.039  1.00  0.00           C
ATOM    849  O   PRO A  60      -0.670  -2.398   4.634  1.00  0.00           O
ATOM    850  CB  PRO A  60       2.496  -2.067   5.190  1.00  0.00           C
ATOM    851  CG  PRO A  60       2.238  -0.873   6.097  1.00  0.00           C
ATOM    852  CD  PRO A  60       1.468   0.163   5.296  1.00  0.00           C
ATOM    860  N   ILE A  61       0.453  -3.928   3.406  1.00  0.00           N
ATOM    861  CA  ILE A  61      -0.650  -4.874   3.370  1.00  0.00           C
ATOM    862  C   ILE A  61      -0.259  -6.135   4.143  1.00  0.00           C
ATOM    863  O   ILE A  61       0.674  -6.837   3.759  1.00  0.00           O
ATOM    864  CB  ILE A  61      -1.079  -5.143   1.927  1.00  0.00           C
ATOM    865  CG1 ILE A  61      -2.321  -6.035   1.882  1.00  0.00           C
ATOM    866  CG2 ILE A  61       0.076  -5.729   1.112  1.00  0.00           C
ATOM    867  CD1 ILE A  61      -2.620  -6.488   0.451  1.00  0.00           C
ATOM    879  N   LEU A  62      -0.994  -6.384   5.217  1.00  0.00           N
ATOM    880  CA  LEU A  62      -0.736  -7.549   6.046  1.00  0.00           C
ATOM    881  C   LEU A  62      -1.415  -8.773   5.426  1.00  0.00           C
ATOM    882  O   LEU A  62      -2.632  -8.787   5.247  1.00  0.00           O
ATOM    883  CB  LEU A  62      -1.155  -7.280   7.493  1.00  0.00           C
ATOM    884  CG  LEU A  62      -0.413  -6.151   8.207  1.00  0.00           C
ATOM    885  CD1 LEU A  62      -0.997  -5.905   9.601  1.00  0.00           C
ATOM    886  CD2 LEU A  62       1.091  -6.428   8.258  1.00  0.00           C
ATOM    898  N   SER A  63      -0.598  -9.768   5.114  1.00  0.00           N
ATOM    899  CA  SER A  63      -1.105 -10.991   4.517  1.00  0.00           C
ATOM    900  C   SER A  63      -2.159 -11.622   5.430  1.00  0.00           C
ATOM    901  O   SER A  63      -2.895 -12.514   5.012  1.00  0.00           O
ATOM    902  CB  SER A  63       0.028 -11.985   4.250  1.00  0.00           C
ATOM    903  OG  SER A  63       0.867 -12.155   5.389  1.00  0.00           O
ATOM    909  N   SER A  64      -2.197 -11.134   6.662  1.00  0.00           N
ATOM    910  CA  SER A  64      -3.148 -11.638   7.638  1.00  0.00           C
ATOM    911  C   SER A  64      -4.498 -10.940   7.462  1.00  0.00           C
ATOM    912  O   SER A  64      -5.520 -11.429   7.940  1.00  0.00           O
ATOM    913  CB  SER A  64      -2.630 -11.442   9.064  1.00  0.00           C
ATOM    914  OG  SER A  64      -1.206 -11.451   9.121  1.00  0.00           O
ATOM    920  N   GLY A  65      -4.457  -9.808   6.776  1.00  0.00           N
ATOM    921  CA  GLY A  65      -5.665  -9.038   6.531  1.00  0.00           C
ATOM    922  C   GLY A  65      -5.961  -8.098   7.701  1.00  0.00           C
ATOM    923  O   GLY A  65      -7.122  -7.853   8.027  1.00  0.00           O
ATOM    927  N   ASP A  66      -4.892  -7.596   8.302  1.00  0.00           N
ATOM    928  CA  ASP A  66      -5.023  -6.688   9.429  1.00  0.00           C
ATOM    929  C   ASP A  66      -4.572  -5.289   9.007  1.00  0.00           C
ATOM    930  O   ASP A  66      -4.281  -5.054   7.835  1.00  0.00           O
ATOM    931  CB  ASP A  66      -4.146  -7.134  10.601  1.00  0.00           C
ATOM    932  CG  ASP A  66      -4.644  -8.376  11.344  1.00  0.00           C
ATOM    933  OD1 ASP A  66      -5.072  -9.321  10.648  1.00  0.00           O
ATOM    934  OD2 ASP A  66      -4.584  -8.351  12.593  1.00  0.00           O
ATOM    939  N   VAL A  67      -4.528  -4.396   9.984  1.00  0.00           N
ATOM    940  CA  VAL A  67      -4.117  -3.026   9.729  1.00  0.00           C
ATOM    941  C   VAL A  67      -2.700  -2.815  10.264  1.00  0.00           C
ATOM    942  O   VAL A  67      -2.495  -2.732  11.474  1.00  0.00           O
ATOM    943  CB  VAL A  67      -5.135  -2.053  10.330  1.00  0.00           C
ATOM    944  CG1 VAL A  67      -4.552  -0.642  10.427  1.00  0.00           C
ATOM    945  CG2 VAL A  67      -6.436  -2.055   9.526  1.00  0.00           C
ATOM    955  N   TYR A  68      -1.756  -2.734   9.337  1.00  0.00           N
ATOM    956  CA  TYR A  68      -0.364  -2.534   9.700  1.00  0.00           C
ATOM    957  C   TYR A  68      -0.232  -1.488  10.809  1.00  0.00           C
ATOM    958  O   TYR A  68      -0.506  -0.309  10.589  1.00  0.00           O
ATOM    959  CB  TYR A  68       0.330  -2.017   8.439  1.00  0.00           C
ATOM    960  CG  TYR A  68       1.432  -0.992   8.713  1.00  0.00           C
ATOM    961  CD1 TYR A  68       2.586  -1.376   9.367  1.00  0.00           C
ATOM    962  CD2 TYR A  68       1.273   0.318   8.306  1.00  0.00           C
ATOM    963  CE1 TYR A  68       3.623  -0.410   9.625  1.00  0.00           C
ATOM    964  CE2 TYR A  68       2.311   1.283   8.564  1.00  0.00           C
ATOM    965  CZ  TYR A  68       3.435   0.871   9.211  1.00  0.00           C
ATOM    966  OH  TYR A  68       4.413   1.782   9.454  1.00  0.00           O
ATOM    976  N   SER A  69       0.189  -1.957  11.973  1.00  0.00           N
ATOM    977  CA  SER A  69       0.362  -1.076  13.116  1.00  0.00           C
ATOM    978  C   SER A  69       1.845  -0.756  13.311  1.00  0.00           C
ATOM    979  O   SER A  69       2.287   0.355  13.023  1.00  0.00           O
ATOM    980  CB  SER A  69      -0.218  -1.702  14.387  1.00  0.00           C
ATOM    981  OG  SER A  69       0.286  -3.015  14.611  1.00  0.00           O
ATOM    987  N   GLY A  70       2.573  -1.749  13.799  1.00  0.00           N
ATOM    988  CA  GLY A  70       3.998  -1.587  14.036  1.00  0.00           C
ATOM    989  C   GLY A  70       4.718  -1.146  12.760  1.00  0.00           C
ATOM    990  O   GLY A  70       4.634  -1.815  11.732  1.00  0.00           O
ATOM    994  N   GLY A  71       5.412  -0.023  12.870  1.00  0.00           N
ATOM    995  CA  GLY A  71       6.147   0.516  11.738  1.00  0.00           C
ATOM    996  C   GLY A  71       7.291  -0.415  11.335  1.00  0.00           C
ATOM    997  O   GLY A  71       8.462  -0.053  11.450  1.00  0.00           O
ATOM   1001  N   SER A  72       6.914  -1.597  10.869  1.00  0.00           N
ATOM   1002  CA  SER A  72       7.894  -2.582  10.447  1.00  0.00           C
ATOM   1003  C   SER A  72       7.318  -3.445   9.323  1.00  0.00           C
ATOM   1004  O   SER A  72       7.413  -4.671   9.365  1.00  0.00           O
ATOM   1005  CB  SER A  72       8.330  -3.462  11.621  1.00  0.00           C
ATOM   1006  OG  SER A  72       9.660  -3.948  11.458  1.00  0.00           O
ATOM   1012  N   PRO A  73       6.719  -2.754   8.318  1.00  0.00           N
ATOM   1013  CA  PRO A  73       6.126  -3.444   7.183  1.00  0.00           C
ATOM   1014  C   PRO A  73       7.207  -3.959   6.231  1.00  0.00           C
ATOM   1015  O   PRO A  73       7.301  -5.160   5.984  1.00  0.00           O
ATOM   1016  CB  PRO A  73       5.205  -2.422   6.538  1.00  0.00           C
ATOM   1017  CG  PRO A  73       5.662  -1.066   7.051  1.00  0.00           C
ATOM   1018  CD  PRO A  73       6.587  -1.302   8.233  1.00  0.00           C
ATOM   1026  N   GLY A  74       7.996  -3.025   5.720  1.00  0.00           N
ATOM   1027  CA  GLY A  74       9.067  -3.369   4.800  1.00  0.00           C
ATOM   1028  C   GLY A  74       8.814  -4.732   4.151  1.00  0.00           C
ATOM   1029  O   GLY A  74       9.200  -5.764   4.697  1.00  0.00           O
ATOM   1033  N   ALA A  75       8.168  -4.690   2.996  1.00  0.00           N
ATOM   1034  CA  ALA A  75       7.861  -5.909   2.267  1.00  0.00           C
ATOM   1035  C   ALA A  75       6.576  -5.705   1.461  1.00  0.00           C
ATOM   1036  O   ALA A  75       6.626  -5.356   0.283  1.00  0.00           O
ATOM   1037  CB  ALA A  75       7.754  -7.077   3.247  1.00  0.00           C
ATOM   1043  N   ASP A  76       5.454  -5.931   2.129  1.00  0.00           N
ATOM   1044  CA  ASP A  76       4.158  -5.777   1.491  1.00  0.00           C
ATOM   1045  C   ASP A  76       3.636  -4.361   1.743  1.00  0.00           C
ATOM   1046  O   ASP A  76       3.641  -3.885   2.878  1.00  0.00           O
ATOM   1047  CB  ASP A  76       3.140  -6.764   2.064  1.00  0.00           C
ATOM   1048  CG  ASP A  76       3.561  -8.234   2.005  1.00  0.00           C
ATOM   1049  OD1 ASP A  76       4.168  -8.609   0.979  1.00  0.00           O
ATOM   1050  OD2 ASP A  76       3.267  -8.949   2.987  1.00  0.00           O
ATOM   1055  N   ARG A  77       3.198  -3.726   0.665  1.00  0.00           N
ATOM   1056  CA  ARG A  77       2.672  -2.373   0.755  1.00  0.00           C
ATOM   1057  C   ARG A  77       1.646  -2.127  -0.353  1.00  0.00           C
ATOM   1058  O   ARG A  77       1.857  -2.522  -1.498  1.00  0.00           O
ATOM   1059  CB  ARG A  77       3.794  -1.339   0.641  1.00  0.00           C
ATOM   1060  CG  ARG A  77       4.722  -1.400   1.855  1.00  0.00           C
ATOM   1061  CD  ARG A  77       4.400  -0.281   2.848  1.00  0.00           C
ATOM   1062  NE  ARG A  77       5.602   0.547   3.086  1.00  0.00           N
ATOM   1063  CZ  ARG A  77       6.741   0.084   3.620  1.00  0.00           C
ATOM   1064  NH1 ARG A  77       6.838  -1.204   3.975  1.00  0.00           N
ATOM   1065  NH2 ARG A  77       7.782   0.909   3.798  1.00  0.00           N
ATOM   1079  N   VAL A  78       0.557  -1.477   0.029  1.00  0.00           N
ATOM   1080  CA  VAL A  78      -0.503  -1.175  -0.918  1.00  0.00           C
ATOM   1081  C   VAL A  78      -0.603   0.342  -1.099  1.00  0.00           C
ATOM   1082  O   VAL A  78      -0.679   1.083  -0.120  1.00  0.00           O
ATOM   1083  CB  VAL A  78      -1.817  -1.808  -0.454  1.00  0.00           C
ATOM   1084  CG1 VAL A  78      -1.866  -1.912   1.072  1.00  0.00           C
ATOM   1085  CG2 VAL A  78      -3.020  -1.030  -0.990  1.00  0.00           C
ATOM   1095  N   VAL A  79      -0.597   0.757  -2.357  1.00  0.00           N
ATOM   1096  CA  VAL A  79      -0.685   2.171  -2.679  1.00  0.00           C
ATOM   1097  C   VAL A  79      -2.113   2.503  -3.117  1.00  0.00           C
ATOM   1098  O   VAL A  79      -2.729   1.742  -3.862  1.00  0.00           O
ATOM   1099  CB  VAL A  79       0.364   2.535  -3.732  1.00  0.00           C
ATOM   1100  CG1 VAL A  79       0.169   3.970  -4.226  1.00  0.00           C
ATOM   1101  CG2 VAL A  79       1.779   2.328  -3.191  1.00  0.00           C
ATOM   1111  N   PHE A  80      -2.597   3.638  -2.635  1.00  0.00           N
ATOM   1112  CA  PHE A  80      -3.941   4.079  -2.968  1.00  0.00           C
ATOM   1113  C   PHE A  80      -4.054   5.603  -2.886  1.00  0.00           C
ATOM   1114  O   PHE A  80      -3.211   6.259  -2.276  1.00  0.00           O
ATOM   1115  CB  PHE A  80      -4.885   3.454  -1.939  1.00  0.00           C
ATOM   1116  CG  PHE A  80      -4.862   4.144  -0.573  1.00  0.00           C
ATOM   1117  CD1 PHE A  80      -3.752   4.067   0.209  1.00  0.00           C
ATOM   1118  CD2 PHE A  80      -5.951   4.835  -0.142  1.00  0.00           C
ATOM   1119  CE1 PHE A  80      -3.730   4.707   1.477  1.00  0.00           C
ATOM   1120  CE2 PHE A  80      -5.929   5.476   1.125  1.00  0.00           C
ATOM   1121  CZ  PHE A  80      -4.820   5.398   1.908  1.00  0.00           C
ATOM   1131  N   ASN A  81      -5.102   6.121  -3.509  1.00  0.00           N
ATOM   1132  CA  ASN A  81      -5.335   7.555  -3.514  1.00  0.00           C
ATOM   1133  C   ASN A  81      -6.497   7.882  -2.575  1.00  0.00           C
ATOM   1134  O   ASN A  81      -6.353   7.807  -1.355  1.00  0.00           O
ATOM   1135  CB  ASN A  81      -5.709   8.047  -4.915  1.00  0.00           C
ATOM   1136  CG  ASN A  81      -7.211   8.312  -5.021  1.00  0.00           C
ATOM   1137  OD1 ASN A  81      -7.665   9.442  -5.102  1.00  0.00           O
ATOM   1138  ND2 ASN A  81      -7.957   7.210  -5.016  1.00  0.00           N
ATOM   1145  N   GLU A  82      -7.623   8.235  -3.176  1.00  0.00           N
ATOM   1146  CA  GLU A  82      -8.809   8.574  -2.408  1.00  0.00           C
ATOM   1147  C   GLU A  82      -8.947   7.637  -1.206  1.00  0.00           C
ATOM   1148  O   GLU A  82      -8.894   8.081  -0.060  1.00  0.00           O
ATOM   1149  CB  GLU A  82     -10.062   8.529  -3.285  1.00  0.00           C
ATOM   1150  CG  GLU A  82     -11.326   8.719  -2.445  1.00  0.00           C
ATOM   1151  CD  GLU A  82     -12.580   8.394  -3.259  1.00  0.00           C
ATOM   1152  OE1 GLU A  82     -12.617   7.278  -3.821  1.00  0.00           O
ATOM   1153  OE2 GLU A  82     -13.473   9.268  -3.300  1.00  0.00           O
ATOM   1160  N   ASN A  83      -9.122   6.359  -1.509  1.00  0.00           N
ATOM   1161  CA  ASN A  83      -9.268   5.357  -0.468  1.00  0.00           C
ATOM   1162  C   ASN A  83      -9.068   3.966  -1.074  1.00  0.00           C
ATOM   1163  O   ASN A  83      -8.013   3.358  -0.905  1.00  0.00           O
ATOM   1164  CB  ASN A  83     -10.667   5.406   0.152  1.00  0.00           C
ATOM   1165  CG  ASN A  83     -11.709   5.833  -0.882  1.00  0.00           C
ATOM   1166  OD1 ASN A  83     -12.774   6.334  -0.558  1.00  0.00           O
ATOM   1167  ND2 ASN A  83     -11.347   5.608  -2.142  1.00  0.00           N
ATOM   1174  N   ASN A  84     -10.098   3.503  -1.767  1.00  0.00           N
ATOM   1175  CA  ASN A  84     -10.050   2.196  -2.398  1.00  0.00           C
ATOM   1176  C   ASN A  84      -9.393   2.323  -3.774  1.00  0.00           C
ATOM   1177  O   ASN A  84      -9.600   1.480  -4.645  1.00  0.00           O
ATOM   1178  CB  ASN A  84     -11.455   1.626  -2.595  1.00  0.00           C
ATOM   1179  CG  ASN A  84     -12.104   2.195  -3.859  1.00  0.00           C
ATOM   1180  OD1 ASN A  84     -12.101   1.587  -4.917  1.00  0.00           O
ATOM   1181  ND2 ASN A  84     -12.662   3.390  -3.690  1.00  0.00           N
ATOM   1188  N   GLN A  85      -8.615   3.384  -3.927  1.00  0.00           N
ATOM   1189  CA  GLN A  85      -7.926   3.633  -5.183  1.00  0.00           C
ATOM   1190  C   GLN A  85      -6.620   2.839  -5.239  1.00  0.00           C
ATOM   1191  O   GLN A  85      -5.638   3.294  -5.824  1.00  0.00           O
ATOM   1192  CB  GLN A  85      -7.669   5.128  -5.380  1.00  0.00           C
ATOM   1193  CG  GLN A  85      -7.960   5.909  -4.096  1.00  0.00           C
ATOM   1194  CD  GLN A  85      -7.304   5.239  -2.887  1.00  0.00           C
ATOM   1195  OE1 GLN A  85      -6.403   5.773  -2.262  1.00  0.00           O
ATOM   1196  NE2 GLN A  85      -7.806   4.043  -2.593  1.00  0.00           N
ATOM   1205  N   LEU A  86      -6.650   1.668  -4.622  1.00  0.00           N
ATOM   1206  CA  LEU A  86      -5.481   0.806  -4.594  1.00  0.00           C
ATOM   1207  C   LEU A  86      -4.658   1.029  -5.865  1.00  0.00           C
ATOM   1208  O   LEU A  86      -5.112   0.721  -6.965  1.00  0.00           O
ATOM   1209  CB  LEU A  86      -5.892  -0.651  -4.377  1.00  0.00           C
ATOM   1210  CG  LEU A  86      -5.259  -1.676  -5.321  1.00  0.00           C
ATOM   1211  CD1 LEU A  86      -4.008  -2.296  -4.698  1.00  0.00           C
ATOM   1212  CD2 LEU A  86      -6.278  -2.737  -5.740  1.00  0.00           C
ATOM   1224  N   ALA A  87      -3.461   1.563  -5.670  1.00  0.00           N
ATOM   1225  CA  ALA A  87      -2.570   1.831  -6.786  1.00  0.00           C
ATOM   1226  C   ALA A  87      -2.025   0.507  -7.328  1.00  0.00           C
ATOM   1227  O   ALA A  87      -1.858   0.348  -8.536  1.00  0.00           O
ATOM   1228  CB  ALA A  87      -1.457   2.778  -6.336  1.00  0.00           C
ATOM   1234  N   GLY A  88      -1.763  -0.409  -6.407  1.00  0.00           N
ATOM   1235  CA  GLY A  88      -1.241  -1.713  -6.777  1.00  0.00           C
ATOM   1236  C   GLY A  88      -0.814  -2.504  -5.539  1.00  0.00           C
ATOM   1237  O   GLY A  88      -1.409  -2.361  -4.471  1.00  0.00           O
ATOM   1241  N   VAL A  89       0.212  -3.322  -5.722  1.00  0.00           N
ATOM   1242  CA  VAL A  89       0.724  -4.136  -4.633  1.00  0.00           C
ATOM   1243  C   VAL A  89       2.254  -4.144  -4.684  1.00  0.00           C
ATOM   1244  O   VAL A  89       2.855  -5.057  -5.246  1.00  0.00           O
ATOM   1245  CB  VAL A  89       0.117  -5.539  -4.698  1.00  0.00           C
ATOM   1246  CG1 VAL A  89       0.683  -6.432  -3.592  1.00  0.00           C
ATOM   1247  CG2 VAL A  89      -1.410  -5.479  -4.627  1.00  0.00           C
ATOM   1257  N   ILE A  90       2.839  -3.115  -4.089  1.00  0.00           N
ATOM   1258  CA  ILE A  90       4.286  -2.991  -4.058  1.00  0.00           C
ATOM   1259  C   ILE A  90       4.842  -3.836  -2.910  1.00  0.00           C
ATOM   1260  O   ILE A  90       4.098  -4.246  -2.020  1.00  0.00           O
ATOM   1261  CB  ILE A  90       4.697  -1.520  -3.995  1.00  0.00           C
ATOM   1262  CG1 ILE A  90       4.491  -0.952  -2.588  1.00  0.00           C
ATOM   1263  CG2 ILE A  90       3.963  -0.698  -5.057  1.00  0.00           C
ATOM   1264  CD1 ILE A  90       4.190   0.546  -2.640  1.00  0.00           C
ATOM   1276  N   THR A  91       6.145  -4.070  -2.966  1.00  0.00           N
ATOM   1277  CA  THR A  91       6.809  -4.857  -1.941  1.00  0.00           C
ATOM   1278  C   THR A  91       8.312  -4.576  -1.944  1.00  0.00           C
ATOM   1279  O   THR A  91       8.858  -4.108  -2.941  1.00  0.00           O
ATOM   1280  CB  THR A  91       6.465  -6.329  -2.180  1.00  0.00           C
ATOM   1281  OG1 THR A  91       7.487  -7.040  -1.486  1.00  0.00           O
ATOM   1282  CG2 THR A  91       6.649  -6.744  -3.641  1.00  0.00           C
ATOM   1290  N   HIS A  92       8.940  -4.873  -0.815  1.00  0.00           N
ATOM   1291  CA  HIS A  92      10.370  -4.658  -0.674  1.00  0.00           C
ATOM   1292  C   HIS A  92      11.129  -5.812  -1.334  1.00  0.00           C
ATOM   1293  O   HIS A  92      12.338  -5.724  -1.543  1.00  0.00           O
ATOM   1294  CB  HIS A  92      10.748  -4.463   0.796  1.00  0.00           C
ATOM   1295  CG  HIS A  92      10.272  -3.156   1.383  1.00  0.00           C
ATOM   1296  ND1 HIS A  92      11.069  -2.363   2.189  1.00  0.00           N
ATOM   1297  CD2 HIS A  92       9.075  -2.513   1.272  1.00  0.00           C
ATOM   1298  CE1 HIS A  92      10.372  -1.293   2.544  1.00  0.00           C
ATOM   1299  NE2 HIS A  92       9.136  -1.388   1.975  1.00  0.00           N
ATOM   1308  N   THR A  93      10.389  -6.866  -1.643  1.00  0.00           N
ATOM   1309  CA  THR A  93      10.978  -8.035  -2.274  1.00  0.00           C
ATOM   1310  C   THR A  93      12.115  -7.620  -3.210  1.00  0.00           C
ATOM   1311  O   THR A  93      11.869  -7.128  -4.310  1.00  0.00           O
ATOM   1312  CB  THR A  93       9.859  -8.803  -2.981  1.00  0.00           C
ATOM   1313  OG1 THR A  93       9.426  -9.754  -2.011  1.00  0.00           O
ATOM   1314  CG2 THR A  93      10.378  -9.660  -4.137  1.00  0.00           C
ATOM   1322  N   GLY A  94      13.334  -7.832  -2.737  1.00  0.00           N
ATOM   1323  CA  GLY A  94      14.509  -7.487  -3.518  1.00  0.00           C
ATOM   1324  C   GLY A  94      14.267  -6.222  -4.344  1.00  0.00           C
ATOM   1325  O   GLY A  94      14.681  -6.141  -5.499  1.00  0.00           O
ATOM   1329  N   ALA A  95      13.596  -5.266  -3.719  1.00  0.00           N
ATOM   1330  CA  ALA A  95      13.294  -4.008  -4.381  1.00  0.00           C
ATOM   1331  C   ALA A  95      14.589  -3.220  -4.585  1.00  0.00           C
ATOM   1332  O   ALA A  95      14.717  -2.094  -4.105  1.00  0.00           O
ATOM   1333  CB  ALA A  95      12.263  -3.233  -3.559  1.00  0.00           C
ATOM   1339  N   SER A  96      15.515  -3.841  -5.299  1.00  0.00           N
ATOM   1340  CA  SER A  96      16.796  -3.212  -5.572  1.00  0.00           C
ATOM   1341  C   SER A  96      17.167  -2.263  -4.431  1.00  0.00           C
ATOM   1342  O   SER A  96      17.773  -1.217  -4.661  1.00  0.00           O
ATOM   1343  CB  SER A  96      16.765  -2.456  -6.903  1.00  0.00           C
ATOM   1344  OG  SER A  96      18.034  -2.464  -7.551  1.00  0.00           O
ATOM   1350  N   GLY A  97      16.789  -2.662  -3.226  1.00  0.00           N
ATOM   1351  CA  GLY A  97      17.075  -1.860  -2.049  1.00  0.00           C
ATOM   1352  C   GLY A  97      15.819  -1.674  -1.194  1.00  0.00           C
ATOM   1353  O   GLY A  97      15.149  -2.646  -0.849  1.00  0.00           O
ATOM   1357  N   ASN A  98      15.538  -0.419  -0.875  1.00  0.00           N
ATOM   1358  CA  ASN A  98      14.376  -0.094  -0.068  1.00  0.00           C
ATOM   1359  C   ASN A  98      13.237   0.363  -0.982  1.00  0.00           C
ATOM   1360  O   ASN A  98      12.157   0.710  -0.507  1.00  0.00           O
ATOM   1361  CB  ASN A  98      14.683   1.044   0.908  1.00  0.00           C
ATOM   1362  CG  ASN A  98      13.401   1.578   1.551  1.00  0.00           C
ATOM   1363  OD1 ASN A  98      13.245   2.763   1.792  1.00  0.00           O
ATOM   1364  ND2 ASN A  98      12.496   0.639   1.811  1.00  0.00           N
ATOM   1371  N   ASN A  99      13.517   0.347  -2.277  1.00  0.00           N
ATOM   1372  CA  ASN A  99      12.530   0.755  -3.262  1.00  0.00           C
ATOM   1373  C   ASN A  99      11.330  -0.191  -3.196  1.00  0.00           C
ATOM   1374  O   ASN A  99      11.320  -1.133  -2.405  1.00  0.00           O
ATOM   1375  CB  ASN A  99      13.105   0.692  -4.678  1.00  0.00           C
ATOM   1376  CG  ASN A  99      12.897  -0.694  -5.294  1.00  0.00           C
ATOM   1377  OD1 ASN A  99      11.861  -1.319  -5.141  1.00  0.00           O
ATOM   1378  ND2 ASN A  99      13.936  -1.135  -5.995  1.00  0.00           N
ATOM   1385  N   PHE A 100      10.347   0.090  -4.039  1.00  0.00           N
ATOM   1386  CA  PHE A 100       9.145  -0.723  -4.087  1.00  0.00           C
ATOM   1387  C   PHE A 100       8.910  -1.273  -5.496  1.00  0.00           C
ATOM   1388  O   PHE A 100       9.444  -0.742  -6.469  1.00  0.00           O
ATOM   1389  CB  PHE A 100       7.975   0.184  -3.705  1.00  0.00           C
ATOM   1390  CG  PHE A 100       7.824   0.405  -2.198  1.00  0.00           C
ATOM   1391  CD1 PHE A 100       7.581  -0.650  -1.377  1.00  0.00           C
ATOM   1392  CD2 PHE A 100       7.935   1.658  -1.681  1.00  0.00           C
ATOM   1393  CE1 PHE A 100       7.443  -0.444   0.021  1.00  0.00           C
ATOM   1394  CE2 PHE A 100       7.796   1.864  -0.283  1.00  0.00           C
ATOM   1395  CZ  PHE A 100       7.553   0.808   0.539  1.00  0.00           C
ATOM   1405  N   VAL A 101       8.112  -2.328  -5.560  1.00  0.00           N
ATOM   1406  CA  VAL A 101       7.801  -2.955  -6.834  1.00  0.00           C
ATOM   1407  C   VAL A 101       6.525  -3.786  -6.689  1.00  0.00           C
ATOM   1408  O   VAL A 101       6.374  -4.537  -5.726  1.00  0.00           O
ATOM   1409  CB  VAL A 101       8.997  -3.775  -7.320  1.00  0.00           C
ATOM   1410  CG1 VAL A 101      10.246  -2.899  -7.449  1.00  0.00           C
ATOM   1411  CG2 VAL A 101       9.256  -4.967  -6.397  1.00  0.00           C
ATOM   1421  N   GLU A 102       5.638  -3.625  -7.661  1.00  0.00           N
ATOM   1422  CA  GLU A 102       4.380  -4.352  -7.654  1.00  0.00           C
ATOM   1423  C   GLU A 102       4.634  -5.851  -7.481  1.00  0.00           C
ATOM   1424  O   GLU A 102       5.393  -6.448  -8.243  1.00  0.00           O
ATOM   1425  CB  GLU A 102       3.580  -4.075  -8.927  1.00  0.00           C
ATOM   1426  CG  GLU A 102       4.500  -3.640 -10.069  1.00  0.00           C
ATOM   1427  CD  GLU A 102       3.864  -3.937 -11.429  1.00  0.00           C
ATOM   1428  OE1 GLU A 102       3.053  -4.886 -11.481  1.00  0.00           O
ATOM   1429  OE2 GLU A 102       4.206  -3.209 -12.386  1.00  0.00           O
ATOM   1436  N   CYS A 103       3.984  -6.416  -6.474  1.00  0.00           N
ATOM   1437  CA  CYS A 103       4.129  -7.834  -6.193  1.00  0.00           C
ATOM   1438  C   CYS A 103       3.830  -8.613  -7.475  1.00  0.00           C
ATOM   1439  O   CYS A 103       3.678  -8.022  -8.543  1.00  0.00           O
ATOM   1440  CB  CYS A 103       3.233  -8.276  -5.034  1.00  0.00           C
ATOM   1441  SG  CYS A 103       3.520  -7.389  -3.460  1.00  0.00           S
ATOM   1446  N   THR A 104       3.753  -9.928  -7.327  1.00  0.00           N
ATOM   1447  CA  THR A 104       3.474 -10.793  -8.460  1.00  0.00           C
ATOM   1448  C   THR A 104       2.072 -11.396  -8.339  1.00  0.00           C
ATOM   1449  O   THR A 104       1.135 -10.716  -7.924  1.00  0.00           O
ATOM   1450  CB  THR A 104       4.583 -11.845  -8.536  1.00  0.00           C
ATOM   1451  OG1 THR A 104       4.413 -12.614  -7.349  1.00  0.00           O
ATOM   1452  CG2 THR A 104       5.978 -11.236  -8.389  1.00  0.00           C
TER    1460      THR A 104
ENDMDL
