# Supplementary material for: Comparative Performance of High-Throughput Methods for Protein pKa Predictions
Source: J Chem Inf Model. 2023 Aug 8;63(16):5169–81. doi: 10.1021/acs.jcim.3c00165 (PMC10466379; doi:10.1021/acs.jcim.3c00165)
Supplement: Supplementary file 3 — ci3c00165_si_003.zip [file ci3c00165_si_003.zip › curated_pdbs/1mek_curated_17.pdb]

MODEL       17                                                                  
ATOM      1  N   ASP A   1      -7.457  13.055  14.865  1.00  7.08           N  
ATOM      2  CA  ASP A   1      -7.206  11.814  15.654  1.00  6.65           C  
ATOM      3  C   ASP A   1      -6.159  10.945  14.955  1.00  5.96           C  
ATOM      4  O   ASP A   1      -5.686  11.268  13.883  1.00  6.16           O  
ATOM      5  CB  ASP A   1      -8.555  11.097  15.704  1.00  7.15           C  
ATOM      6  CG  ASP A   1      -8.855  10.671  17.142  1.00  7.15           C  
ATOM      7  OD1 ASP A   1      -8.609  11.464  18.037  1.00  7.37           O  
ATOM      8  OD2 ASP A   1      -9.325   9.561  17.324  1.00  7.22           O  
ATOM      9  H1  ASP A   1      -6.550  13.501  14.622  1.00  7.35           H  
ATOM     10  H2  ASP A   1      -7.966  12.813  13.992  1.00  7.29           H  
ATOM     11  H3  ASP A   1      -8.029  13.715  15.430  1.00  7.22           H  
ATOM     12  HA  ASP A   1      -6.884  12.063  16.654  1.00  6.79           H  
ATOM     13  HB2 ASP A   1      -9.331  11.765  15.357  1.00  7.40           H  
ATOM     14  HB3 ASP A   1      -8.523  10.224  15.069  1.00  7.25           H  
ATOM     15  N   ALA A   2      -5.793   9.842  15.551  1.00  5.41           N  
ATOM     16  CA  ALA A   2      -4.776   8.955  14.917  1.00  4.78           C  
ATOM     17  C   ALA A   2      -5.465   7.772  14.220  1.00  3.77           C  
ATOM     18  O   ALA A   2      -6.434   7.242  14.727  1.00  3.42           O  
ATOM     19  CB  ALA A   2      -3.905   8.462  16.073  1.00  5.00           C  
ATOM     20  H   ALA A   2      -6.186   9.599  16.415  1.00  5.58           H  
ATOM     21  HA  ALA A   2      -4.177   9.512  14.216  1.00  5.12           H  
ATOM     22  HB1 ALA A   2      -3.677   9.288  16.730  1.00  4.98           H  
ATOM     23  HB2 ALA A   2      -4.435   7.699  16.624  1.00  5.21           H  
ATOM     24  HB3 ALA A   2      -2.986   8.050  15.682  1.00  5.34           H  
ATOM     25  N   PRO A   3      -4.945   7.396  13.076  1.00  3.56           N  
ATOM     26  CA  PRO A   3      -5.533   6.266  12.316  1.00  2.78           C  
ATOM     27  C   PRO A   3      -5.185   4.932  12.985  1.00  2.04           C  
ATOM     28  O   PRO A   3      -4.263   4.844  13.771  1.00  2.31           O  
ATOM     29  CB  PRO A   3      -4.876   6.371  10.944  1.00  3.38           C  
ATOM     30  CG  PRO A   3      -3.585   7.089  11.185  1.00  4.09           C  
ATOM     31  CD  PRO A   3      -3.783   7.976  12.386  1.00  4.30           C  
ATOM     32  HA  PRO A   3      -6.601   6.380  12.226  1.00  2.67           H  
ATOM     33  HB2 PRO A   3      -4.690   5.387  10.541  1.00  3.45           H  
ATOM     34  HB3 PRO A   3      -5.502   6.941  10.272  1.00  3.61           H  
ATOM     35  HG2 PRO A   3      -2.799   6.373  11.378  1.00  3.94           H  
ATOM     36  HG3 PRO A   3      -3.334   7.692  10.325  1.00  4.77           H  
ATOM     37  HD2 PRO A   3      -2.912   7.948  13.024  1.00  4.75           H  
ATOM     38  HD3 PRO A   3      -3.993   8.989  12.077  1.00  4.80           H  
ATOM     39  N   GLU A   4      -5.916   3.896  12.678  1.00  1.37           N  
ATOM     40  CA  GLU A   4      -5.626   2.569  13.296  1.00  1.14           C  
ATOM     41  C   GLU A   4      -4.293   2.023  12.777  1.00  0.89           C  
ATOM     42  O   GLU A   4      -3.684   2.586  11.887  1.00  1.30           O  
ATOM     43  CB  GLU A   4      -6.783   1.669  12.861  1.00  1.67           C  
ATOM     44  CG  GLU A   4      -7.806   1.569  13.995  1.00  2.39           C  
ATOM     45  CD  GLU A   4      -7.690   0.199  14.666  1.00  2.65           C  
ATOM     46  OE1 GLU A   4      -6.582  -0.304  14.756  1.00  3.05           O  
ATOM     47  OE2 GLU A   4      -8.712  -0.323  15.082  1.00  3.09           O  
ATOM     48  H   GLU A   4      -6.655   3.989  12.042  1.00  1.44           H  
ATOM     49  HA  GLU A   4      -5.606   2.650  14.371  1.00  1.52           H  
ATOM     50  HB2 GLU A   4      -7.255   2.087  11.985  1.00  2.01           H  
ATOM     51  HB3 GLU A   4      -6.405   0.684  12.630  1.00  2.10           H  
ATOM     52  HG2 GLU A   4      -7.615   2.344  14.722  1.00  2.84           H  
ATOM     53  HG3 GLU A   4      -8.800   1.689  13.593  1.00  2.97           H  
ATOM     54  N   GLU A   5      -3.835   0.931  13.325  1.00  1.00           N  
ATOM     55  CA  GLU A   5      -2.541   0.350  12.866  1.00  0.81           C  
ATOM     56  C   GLU A   5      -2.531  -1.167  13.081  1.00  0.87           C  
ATOM     57  O   GLU A   5      -2.997  -1.663  14.087  1.00  1.15           O  
ATOM     58  CB  GLU A   5      -1.476   1.020  13.734  1.00  0.95           C  
ATOM     59  CG  GLU A   5      -1.004   2.309  13.059  1.00  1.46           C  
ATOM     60  CD  GLU A   5       0.524   2.382  13.110  1.00  1.82           C  
ATOM     61  OE1 GLU A   5       1.038   2.916  14.078  1.00  2.50           O  
ATOM     62  OE2 GLU A   5       1.151   1.902  12.180  1.00  2.19           O  
ATOM     63  H   GLU A   5      -4.342   0.496  14.041  1.00  1.56           H  
ATOM     64  HA  GLU A   5      -2.370   0.585  11.827  1.00  0.85           H  
ATOM     65  HB2 GLU A   5      -1.896   1.254  14.702  1.00  1.55           H  
ATOM     66  HB3 GLU A   5      -0.638   0.350  13.857  1.00  1.38           H  
ATOM     67  HG2 GLU A   5      -1.330   2.316  12.029  1.00  2.02           H  
ATOM     68  HG3 GLU A   5      -1.423   3.160  13.574  1.00  2.07           H  
ATOM     69  N   GLU A   6      -2.002  -1.907  12.144  1.00  0.79           N  
ATOM     70  CA  GLU A   6      -1.960  -3.387  12.289  1.00  1.04           C  
ATOM     71  C   GLU A   6      -0.528  -3.886  12.084  1.00  1.10           C  
ATOM     72  O   GLU A   6       0.020  -3.796  11.003  1.00  1.76           O  
ATOM     73  CB  GLU A   6      -2.883  -3.931  11.190  1.00  1.28           C  
ATOM     74  CG  GLU A   6      -2.608  -3.227   9.853  1.00  1.68           C  
ATOM     75  CD  GLU A   6      -2.902  -4.189   8.700  1.00  1.97           C  
ATOM     76  OE1 GLU A   6      -2.201  -5.181   8.587  1.00  2.63           O  
ATOM     77  OE2 GLU A   6      -3.826  -3.917   7.950  1.00  2.24           O  
ATOM     78  H   GLU A   6      -1.631  -1.493  11.338  1.00  0.73           H  
ATOM     79  HA  GLU A   6      -2.328  -3.682  13.259  1.00  1.21           H  
ATOM     80  HB2 GLU A   6      -2.704  -4.982  11.074  1.00  1.65           H  
ATOM     81  HB3 GLU A   6      -3.912  -3.770  11.474  1.00  1.60           H  
ATOM     82  HG2 GLU A   6      -3.242  -2.357   9.767  1.00  1.97           H  
ATOM     83  HG3 GLU A   6      -1.573  -2.924   9.809  1.00  2.14           H  
ATOM     84  N   ASP A   7       0.094  -4.399  13.114  1.00  1.27           N  
ATOM     85  CA  ASP A   7       1.498  -4.884  12.962  1.00  1.35           C  
ATOM     86  C   ASP A   7       2.359  -3.764  12.368  1.00  1.28           C  
ATOM     87  O   ASP A   7       2.133  -2.599  12.629  1.00  2.01           O  
ATOM     88  CB  ASP A   7       1.405  -6.071  11.999  1.00  1.53           C  
ATOM     89  CG  ASP A   7       0.433  -7.109  12.562  1.00  1.92           C  
ATOM     90  OD1 ASP A   7      -0.758  -6.953  12.352  1.00  2.57           O  
ATOM     91  OD2 ASP A   7       0.898  -8.043  13.196  1.00  2.36           O  
ATOM     92  H   ASP A   7      -0.356  -4.457  13.983  1.00  1.80           H  
ATOM     93  HA  ASP A   7       1.893  -5.205  13.913  1.00  1.52           H  
ATOM     94  HB2 ASP A   7       1.047  -5.727  11.039  1.00  1.63           H  
ATOM     95  HB3 ASP A   7       2.380  -6.519  11.878  1.00  1.78           H  
ATOM     96  N   HIS A   8       3.329  -4.093  11.562  1.00  1.21           N  
ATOM     97  CA  HIS A   8       4.172  -3.028  10.951  1.00  1.11           C  
ATOM     98  C   HIS A   8       3.529  -2.558   9.642  1.00  0.81           C  
ATOM     99  O   HIS A   8       4.173  -2.482   8.614  1.00  0.87           O  
ATOM    100  CB  HIS A   8       5.524  -3.691  10.682  1.00  1.32           C  
ATOM    101  CG  HIS A   8       6.393  -3.575  11.905  1.00  1.61           C  
ATOM    102  ND1 HIS A   8       5.985  -4.037  13.147  1.00  2.30           N  
ATOM    103  CD2 HIS A   8       7.649  -3.055  12.093  1.00  2.02           C  
ATOM    104  CE1 HIS A   8       6.980  -3.786  14.019  1.00  2.53           C  
ATOM    105  NE2 HIS A   8       8.017  -3.189  13.428  1.00  2.33           N  
ATOM    106  H   HIS A   8       3.497  -5.034  11.347  1.00  1.79           H  
ATOM    107  HA  HIS A   8       4.292  -2.201  11.633  1.00  1.21           H  
ATOM    108  HB2 HIS A   8       5.372  -4.733  10.444  1.00  1.56           H  
ATOM    109  HB3 HIS A   8       6.007  -3.199   9.851  1.00  1.69           H  
ATOM    110  HD1 HIS A   8       5.129  -4.467  13.353  1.00  2.87           H  
ATOM    111  HD2 HIS A   8       8.259  -2.609  11.320  1.00  2.55           H  
ATOM    112  HE1 HIS A   8       6.943  -4.039  15.069  1.00  3.18           H  
ATOM    113  N   VAL A   9       2.259  -2.252   9.671  1.00  0.69           N  
ATOM    114  CA  VAL A   9       1.570  -1.801   8.427  1.00  0.49           C  
ATOM    115  C   VAL A   9       0.608  -0.654   8.753  1.00  0.41           C  
ATOM    116  O   VAL A   9       0.164  -0.510   9.874  1.00  0.54           O  
ATOM    117  CB  VAL A   9       0.802  -3.034   7.943  1.00  0.68           C  
ATOM    118  CG1 VAL A   9       0.143  -2.737   6.597  1.00  0.88           C  
ATOM    119  CG2 VAL A   9       1.769  -4.211   7.783  1.00  0.89           C  
ATOM    120  H   VAL A   9       1.751  -2.327  10.508  1.00  0.89           H  
ATOM    121  HA  VAL A   9       2.289  -1.496   7.684  1.00  0.57           H  
ATOM    122  HB  VAL A   9       0.041  -3.290   8.666  1.00  1.31           H  
ATOM    123 HG11 VAL A   9      -0.152  -1.700   6.560  1.00  1.47           H  
ATOM    124 HG12 VAL A   9       0.845  -2.940   5.803  1.00  1.43           H  
ATOM    125 HG13 VAL A   9      -0.727  -3.364   6.477  1.00  1.50           H  
ATOM    126 HG21 VAL A   9       2.757  -3.837   7.553  1.00  1.48           H  
ATOM    127 HG22 VAL A   9       1.804  -4.776   8.702  1.00  1.32           H  
ATOM    128 HG23 VAL A   9       1.431  -4.849   6.980  1.00  1.30           H  
ATOM    129  N   LEU A  10       0.284   0.166   7.790  1.00  0.41           N  
ATOM    130  CA  LEU A  10      -0.646   1.297   8.069  1.00  0.54           C  
ATOM    131  C   LEU A  10      -1.996   1.061   7.387  1.00  0.42           C  
ATOM    132  O   LEU A  10      -2.072   0.522   6.304  1.00  0.59           O  
ATOM    133  CB  LEU A  10       0.039   2.529   7.477  1.00  0.83           C  
ATOM    134  CG  LEU A  10       0.001   3.675   8.491  1.00  0.96           C  
ATOM    135  CD1 LEU A  10      -1.452   3.997   8.842  1.00  1.30           C  
ATOM    136  CD2 LEU A  10       0.753   3.263   9.758  1.00  1.49           C  
ATOM    137  H   LEU A  10       0.652   0.041   6.887  1.00  0.50           H  
ATOM    138  HA  LEU A  10      -0.777   1.424   9.132  1.00  0.69           H  
ATOM    139  HB2 LEU A  10       1.066   2.292   7.241  1.00  1.48           H  
ATOM    140  HB3 LEU A  10      -0.477   2.829   6.579  1.00  1.61           H  
ATOM    141  HG  LEU A  10       0.470   4.549   8.064  1.00  1.71           H  
ATOM    142 HD11 LEU A  10      -2.106   3.585   8.088  1.00  1.61           H  
ATOM    143 HD12 LEU A  10      -1.694   3.566   9.802  1.00  1.84           H  
ATOM    144 HD13 LEU A  10      -1.583   5.069   8.886  1.00  1.81           H  
ATOM    145 HD21 LEU A  10       1.463   2.485   9.519  1.00  1.97           H  
ATOM    146 HD22 LEU A  10       1.279   4.118  10.160  1.00  1.97           H  
ATOM    147 HD23 LEU A  10       0.051   2.896  10.490  1.00  1.87           H  
ATOM    148  N   VAL A  11      -3.062   1.471   8.010  1.00  0.54           N  
ATOM    149  CA  VAL A  11      -4.403   1.283   7.389  1.00  0.46           C  
ATOM    150  C   VAL A  11      -4.958   2.642   6.962  1.00  0.43           C  
ATOM    151  O   VAL A  11      -4.742   3.642   7.618  1.00  0.54           O  
ATOM    152  CB  VAL A  11      -5.270   0.658   8.481  1.00  0.61           C  
ATOM    153  CG1 VAL A  11      -5.255   1.555   9.720  1.00  1.39           C  
ATOM    154  CG2 VAL A  11      -6.705   0.514   7.970  1.00  1.04           C  
ATOM    155  H   VAL A  11      -2.982   1.913   8.880  1.00  0.83           H  
ATOM    156  HA  VAL A  11      -4.337   0.618   6.542  1.00  0.43           H  
ATOM    157  HB  VAL A  11      -4.880  -0.316   8.737  1.00  1.23           H  
ATOM    158 HG11 VAL A  11      -4.780   2.494   9.478  1.00  1.89           H  
ATOM    159 HG12 VAL A  11      -6.269   1.737  10.045  1.00  1.98           H  
ATOM    160 HG13 VAL A  11      -4.705   1.066  10.511  1.00  1.94           H  
ATOM    161 HG21 VAL A  11      -7.005   1.425   7.474  1.00  1.62           H  
ATOM    162 HG22 VAL A  11      -6.757  -0.309   7.271  1.00  1.55           H  
ATOM    163 HG23 VAL A  11      -7.367   0.322   8.801  1.00  1.57           H  
ATOM    164  N   LEU A  12      -5.658   2.696   5.864  1.00  0.40           N  
ATOM    165  CA  LEU A  12      -6.202   4.004   5.402  1.00  0.45           C  
ATOM    166  C   LEU A  12      -7.721   4.056   5.572  1.00  0.44           C  
ATOM    167  O   LEU A  12      -8.353   3.090   5.952  1.00  0.58           O  
ATOM    168  CB  LEU A  12      -5.825   4.091   3.924  1.00  0.63           C  
ATOM    169  CG  LEU A  12      -4.301   4.120   3.785  1.00  0.76           C  
ATOM    170  CD1 LEU A  12      -3.927   4.250   2.308  1.00  1.16           C  
ATOM    171  CD2 LEU A  12      -3.737   5.312   4.563  1.00  0.82           C  
ATOM    172  H   LEU A  12      -5.816   1.883   5.338  1.00  0.42           H  
ATOM    173  HA  LEU A  12      -5.740   4.814   5.944  1.00  0.54           H  
ATOM    174  HB2 LEU A  12      -6.218   3.232   3.403  1.00  1.15           H  
ATOM    175  HB3 LEU A  12      -6.242   4.992   3.499  1.00  1.27           H  
ATOM    176  HG  LEU A  12      -3.887   3.204   4.182  1.00  1.68           H  
ATOM    177 HD11 LEU A  12      -4.819   4.421   1.725  1.00  1.78           H  
ATOM    178 HD12 LEU A  12      -3.249   5.081   2.180  1.00  1.52           H  
ATOM    179 HD13 LEU A  12      -3.450   3.340   1.975  1.00  1.72           H  
ATOM    180 HD21 LEU A  12      -4.437   6.135   4.517  1.00  1.47           H  
ATOM    181 HD22 LEU A  12      -3.582   5.029   5.594  1.00  1.28           H  
ATOM    182 HD23 LEU A  12      -2.798   5.615   4.126  1.00  1.36           H  
ATOM    183  N   ARG A  13      -8.304   5.187   5.290  1.00  0.47           N  
ATOM    184  CA  ARG A  13      -9.780   5.330   5.427  1.00  0.55           C  
ATOM    185  C   ARG A  13     -10.248   6.576   4.670  1.00  0.54           C  
ATOM    186  O   ARG A  13      -9.453   7.335   4.155  1.00  0.73           O  
ATOM    187  CB  ARG A  13     -10.027   5.486   6.926  1.00  0.69           C  
ATOM    188  CG  ARG A  13     -11.325   4.771   7.307  1.00  1.19           C  
ATOM    189  CD  ARG A  13     -11.660   5.062   8.770  1.00  1.28           C  
ATOM    190  NE  ARG A  13     -12.950   5.806   8.726  1.00  1.86           N  
ATOM    191  CZ  ARG A  13     -13.929   5.462   9.517  1.00  2.30           C  
ATOM    192  NH1 ARG A  13     -13.683   5.120  10.753  1.00  2.84           N  
ATOM    193  NH2 ARG A  13     -15.156   5.461   9.073  1.00  2.68           N  
ATOM    194  H   ARG A  13      -7.767   5.948   4.987  1.00  0.56           H  
ATOM    195  HA  ARG A  13     -10.282   4.451   5.056  1.00  0.68           H  
ATOM    196  HB2 ARG A  13      -9.204   5.052   7.475  1.00  1.25           H  
ATOM    197  HB3 ARG A  13     -10.110   6.534   7.171  1.00  1.25           H  
ATOM    198  HG2 ARG A  13     -12.128   5.124   6.675  1.00  1.82           H  
ATOM    199  HG3 ARG A  13     -11.203   3.706   7.172  1.00  1.92           H  
ATOM    200  HD2 ARG A  13     -11.776   4.139   9.319  1.00  1.59           H  
ATOM    201  HD3 ARG A  13     -10.889   5.671   9.218  1.00  1.85           H  
ATOM    202  HE  ARG A  13     -13.062   6.554   8.104  1.00  2.44           H  
ATOM    203 HH11 ARG A  13     -12.743   5.122  11.094  1.00  2.95           H  
ATOM    204 HH12 ARG A  13     -14.435   4.858  11.358  1.00  3.39           H  
ATOM    205 HH21 ARG A  13     -15.345   5.723   8.126  1.00  2.76           H  
ATOM    206 HH22 ARG A  13     -15.907   5.197   9.678  1.00  3.18           H  
ATOM    207  N   LYS A  14     -11.529   6.791   4.599  1.00  0.58           N  
ATOM    208  CA  LYS A  14     -12.045   7.986   3.872  1.00  0.63           C  
ATOM    209  C   LYS A  14     -11.645   9.281   4.592  1.00  0.65           C  
ATOM    210  O   LYS A  14     -11.797  10.365   4.064  1.00  0.83           O  
ATOM    211  CB  LYS A  14     -13.564   7.829   3.889  1.00  0.74           C  
ATOM    212  CG  LYS A  14     -14.074   7.628   2.460  1.00  1.26           C  
ATOM    213  CD  LYS A  14     -14.809   8.888   1.998  1.00  1.92           C  
ATOM    214  CE  LYS A  14     -16.319   8.649   2.062  1.00  2.26           C  
ATOM    215  NZ  LYS A  14     -16.698   8.964   3.467  1.00  2.80           N  
ATOM    216  H   LYS A  14     -12.155   6.165   5.021  1.00  0.72           H  
ATOM    217  HA  LYS A  14     -11.688   7.992   2.854  1.00  0.72           H  
ATOM    218  HB2 LYS A  14     -13.831   6.973   4.490  1.00  1.18           H  
ATOM    219  HB3 LYS A  14     -14.011   8.717   4.310  1.00  1.18           H  
ATOM    220  HG2 LYS A  14     -13.238   7.438   1.803  1.00  1.49           H  
ATOM    221  HG3 LYS A  14     -14.750   6.786   2.433  1.00  1.74           H  
ATOM    222  HD2 LYS A  14     -14.548   9.714   2.642  1.00  2.36           H  
ATOM    223  HD3 LYS A  14     -14.523   9.119   0.982  1.00  2.54           H  
ATOM    224  HE2 LYS A  14     -16.832   9.308   1.374  1.00  2.52           H  
ATOM    225  HE3 LYS A  14     -16.548   7.618   1.839  1.00  2.68           H  
ATOM    226  HZ1 LYS A  14     -16.231   9.842   3.763  1.00  3.13           H  
ATOM    227  HZ2 LYS A  14     -17.731   9.080   3.529  1.00  3.10           H  
ATOM    228  HZ3 LYS A  14     -16.399   8.188   4.089  1.00  3.15           H  
ATOM    229  N   SER A  15     -11.157   9.184   5.801  1.00  0.68           N  
ATOM    230  CA  SER A  15     -10.778  10.420   6.548  1.00  0.88           C  
ATOM    231  C   SER A  15      -9.254  10.596   6.633  1.00  0.81           C  
ATOM    232  O   SER A  15      -8.775  11.635   7.045  1.00  1.05           O  
ATOM    233  CB  SER A  15     -11.365  10.226   7.946  1.00  1.10           C  
ATOM    234  OG  SER A  15     -12.543  11.009   8.078  1.00  1.68           O  
ATOM    235  H   SER A  15     -11.058   8.305   6.221  1.00  0.71           H  
ATOM    236  HA  SER A  15     -11.227  11.285   6.087  1.00  1.02           H  
ATOM    237  HB2 SER A  15     -11.607   9.183   8.093  1.00  1.15           H  
ATOM    238  HB3 SER A  15     -10.642  10.535   8.687  1.00  1.57           H  
ATOM    239  HG  SER A  15     -12.313  11.923   7.898  1.00  1.96           H  
ATOM    240  N   ASN A  16      -8.484   9.608   6.259  1.00  0.65           N  
ATOM    241  CA  ASN A  16      -6.999   9.769   6.345  1.00  0.68           C  
ATOM    242  C   ASN A  16      -6.302   9.252   5.079  1.00  0.55           C  
ATOM    243  O   ASN A  16      -5.090   9.226   5.002  1.00  0.56           O  
ATOM    244  CB  ASN A  16      -6.572   8.950   7.566  1.00  0.87           C  
ATOM    245  CG  ASN A  16      -6.930   7.475   7.365  1.00  0.91           C  
ATOM    246  OD1 ASN A  16      -6.793   6.943   6.283  1.00  1.74           O  
ATOM    247  ND2 ASN A  16      -7.381   6.784   8.376  1.00  0.98           N  
ATOM    248  H   ASN A  16      -8.874   8.771   5.932  1.00  0.69           H  
ATOM    249  HA  ASN A  16      -6.750  10.806   6.503  1.00  0.80           H  
ATOM    250  HB2 ASN A  16      -5.505   9.043   7.704  1.00  1.61           H  
ATOM    251  HB3 ASN A  16      -7.079   9.325   8.443  1.00  1.52           H  
ATOM    252 HD21 ASN A  16      -7.485   7.210   9.252  1.00  0.91           H  
ATOM    253 HD22 ASN A  16      -7.611   5.839   8.260  1.00  1.58           H  
ATOM    254  N   PHE A  17      -7.045   8.843   4.088  1.00  0.55           N  
ATOM    255  CA  PHE A  17      -6.397   8.337   2.843  1.00  0.51           C  
ATOM    256  C   PHE A  17      -5.528   9.428   2.218  1.00  0.46           C  
ATOM    257  O   PHE A  17      -4.342   9.259   2.016  1.00  0.52           O  
ATOM    258  CB  PHE A  17      -7.550   7.988   1.904  1.00  0.56           C  
ATOM    259  CG  PHE A  17      -6.991   7.413   0.626  1.00  0.62           C  
ATOM    260  CD1 PHE A  17      -6.416   8.258  -0.332  1.00  0.79           C  
ATOM    261  CD2 PHE A  17      -7.052   6.034   0.397  1.00  0.78           C  
ATOM    262  CE1 PHE A  17      -5.902   7.722  -1.519  1.00  0.90           C  
ATOM    263  CE2 PHE A  17      -6.537   5.499  -0.790  1.00  0.89           C  
ATOM    264  CZ  PHE A  17      -5.944   6.350  -1.743  1.00  0.87           C  
ATOM    265  H   PHE A  17      -8.022   8.869   4.158  1.00  0.66           H  
ATOM    266  HA  PHE A  17      -5.811   7.457   3.051  1.00  0.59           H  
ATOM    267  HB2 PHE A  17      -8.191   7.265   2.377  1.00  1.08           H  
ATOM    268  HB3 PHE A  17      -8.115   8.880   1.681  1.00  0.99           H  
ATOM    269  HD1 PHE A  17      -6.370   9.322  -0.155  1.00  0.98           H  
ATOM    270  HD2 PHE A  17      -7.495   5.383   1.136  1.00  0.97           H  
ATOM    271  HE1 PHE A  17      -5.458   8.372  -2.258  1.00  1.14           H  
ATOM    272  HE2 PHE A  17      -6.585   4.435  -0.966  1.00  1.11           H  
ATOM    273  HZ  PHE A  17      -5.539   5.941  -2.656  1.00  0.99           H  
ATOM    274  N   ALA A  18      -6.120  10.546   1.906  1.00  0.52           N  
ATOM    275  CA  ALA A  18      -5.347  11.663   1.283  1.00  0.66           C  
ATOM    276  C   ALA A  18      -4.233  12.149   2.217  1.00  0.59           C  
ATOM    277  O   ALA A  18      -3.343  12.867   1.807  1.00  0.75           O  
ATOM    278  CB  ALA A  18      -6.375  12.771   1.057  1.00  0.84           C  
ATOM    279  H   ALA A  18      -7.080  10.649   2.074  1.00  0.57           H  
ATOM    280  HA  ALA A  18      -4.934  11.350   0.338  1.00  0.76           H  
ATOM    281  HB1 ALA A  18      -6.834  13.035   1.997  1.00  1.21           H  
ATOM    282  HB2 ALA A  18      -5.883  13.639   0.642  1.00  1.29           H  
ATOM    283  HB3 ALA A  18      -7.134  12.425   0.370  1.00  1.50           H  
ATOM    284  N   GLU A  19      -4.265  11.766   3.465  1.00  0.46           N  
ATOM    285  CA  GLU A  19      -3.200  12.212   4.401  1.00  0.49           C  
ATOM    286  C   GLU A  19      -1.983  11.308   4.260  1.00  0.48           C  
ATOM    287  O   GLU A  19      -0.917  11.744   3.877  1.00  0.56           O  
ATOM    288  CB  GLU A  19      -3.806  12.073   5.796  1.00  0.55           C  
ATOM    289  CG  GLU A  19      -2.810  12.598   6.832  1.00  0.69           C  
ATOM    290  CD  GLU A  19      -3.498  13.631   7.726  1.00  1.04           C  
ATOM    291  OE1 GLU A  19      -3.796  14.706   7.233  1.00  1.78           O  
ATOM    292  OE2 GLU A  19      -3.716  13.328   8.886  1.00  1.66           O  
ATOM    293  H   GLU A  19      -4.981  11.185   3.785  1.00  0.45           H  
ATOM    294  HA  GLU A  19      -2.934  13.239   4.212  1.00  0.56           H  
ATOM    295  HB2 GLU A  19      -4.720  12.645   5.850  1.00  1.09           H  
ATOM    296  HB3 GLU A  19      -4.021  11.034   5.995  1.00  0.95           H  
ATOM    297  HG2 GLU A  19      -2.454  11.775   7.435  1.00  1.12           H  
ATOM    298  HG3 GLU A  19      -1.976  13.061   6.325  1.00  1.08           H  
ATOM    299  N   ALA A  20      -2.137  10.045   4.559  1.00  0.45           N  
ATOM    300  CA  ALA A  20      -0.989   9.096   4.436  1.00  0.53           C  
ATOM    301  C   ALA A  20      -0.305   9.275   3.081  1.00  0.57           C  
ATOM    302  O   ALA A  20       0.900   9.180   2.960  1.00  0.71           O  
ATOM    303  CB  ALA A  20      -1.609   7.703   4.546  1.00  0.57           C  
ATOM    304  H   ALA A  20      -3.013   9.719   4.859  1.00  0.44           H  
ATOM    305  HA  ALA A  20      -0.285   9.251   5.237  1.00  0.61           H  
ATOM    306  HB1 ALA A  20      -2.174   7.632   5.464  1.00  1.22           H  
ATOM    307  HB2 ALA A  20      -2.266   7.534   3.706  1.00  1.11           H  
ATOM    308  HB3 ALA A  20      -0.826   6.959   4.548  1.00  1.19           H  
ATOM    309  N   LEU A  21      -1.067   9.556   2.063  1.00  0.55           N  
ATOM    310  CA  LEU A  21      -0.462   9.766   0.722  1.00  0.69           C  
ATOM    311  C   LEU A  21       0.552  10.904   0.804  1.00  0.75           C  
ATOM    312  O   LEU A  21       1.738  10.707   0.632  1.00  0.92           O  
ATOM    313  CB  LEU A  21      -1.628  10.149  -0.188  1.00  0.74           C  
ATOM    314  CG  LEU A  21      -1.626   9.248  -1.425  1.00  0.84           C  
ATOM    315  CD1 LEU A  21      -2.955   8.496  -1.510  1.00  0.90           C  
ATOM    316  CD2 LEU A  21      -1.443  10.101  -2.682  1.00  1.44           C  
ATOM    317  H   LEU A  21      -2.035   9.644   2.186  1.00  0.52           H  
ATOM    318  HA  LEU A  21       0.007   8.865   0.371  1.00  0.79           H  
ATOM    319  HB2 LEU A  21      -2.558  10.023   0.347  1.00  1.27           H  
ATOM    320  HB3 LEU A  21      -1.525  11.181  -0.491  1.00  0.97           H  
ATOM    321  HG  LEU A  21      -0.816   8.539  -1.352  1.00  1.67           H  
ATOM    322 HD11 LEU A  21      -3.432   8.500  -0.541  1.00  1.39           H  
ATOM    323 HD12 LEU A  21      -3.596   8.981  -2.230  1.00  1.55           H  
ATOM    324 HD13 LEU A  21      -2.772   7.477  -1.817  1.00  1.52           H  
ATOM    325 HD21 LEU A  21      -1.207  11.116  -2.400  1.00  1.91           H  
ATOM    326 HD22 LEU A  21      -0.636   9.697  -3.277  1.00  1.93           H  
ATOM    327 HD23 LEU A  21      -2.356  10.091  -3.260  1.00  1.98           H  
ATOM    328  N   ALA A  22       0.091  12.088   1.089  1.00  0.71           N  
ATOM    329  CA  ALA A  22       1.022  13.243   1.208  1.00  0.85           C  
ATOM    330  C   ALA A  22       1.856  13.114   2.490  1.00  0.89           C  
ATOM    331  O   ALA A  22       2.800  13.849   2.703  1.00  1.08           O  
ATOM    332  CB  ALA A  22       0.120  14.475   1.279  1.00  1.00           C  
ATOM    333  H   ALA A  22      -0.870  12.213   1.242  1.00  0.65           H  
ATOM    334  HA  ALA A  22       1.664  13.303   0.344  1.00  0.91           H  
ATOM    335  HB1 ALA A  22      -0.699  14.361   0.586  1.00  1.30           H  
ATOM    336  HB2 ALA A  22      -0.268  14.579   2.281  1.00  1.49           H  
ATOM    337  HB3 ALA A  22       0.691  15.355   1.021  1.00  1.54           H  
ATOM    338  N   ALA A  23       1.513  12.187   3.347  1.00  0.86           N  
ATOM    339  CA  ALA A  23       2.280  12.013   4.610  1.00  0.93           C  
ATOM    340  C   ALA A  23       3.720  11.586   4.303  1.00  0.85           C  
ATOM    341  O   ALA A  23       4.650  11.985   4.975  1.00  0.95           O  
ATOM    342  CB  ALA A  23       1.534  10.912   5.369  1.00  1.05           C  
ATOM    343  H   ALA A  23       0.749  11.604   3.162  1.00  0.93           H  
ATOM    344  HA  ALA A  23       2.271  12.925   5.185  1.00  1.05           H  
ATOM    345  HB1 ALA A  23       0.481  11.159   5.424  1.00  1.46           H  
ATOM    346  HB2 ALA A  23       1.654   9.972   4.851  1.00  1.57           H  
ATOM    347  HB3 ALA A  23       1.935  10.826   6.368  1.00  1.43           H  
ATOM    348  N   HIS A  24       3.914  10.781   3.292  1.00  0.83           N  
ATOM    349  CA  HIS A  24       5.299  10.337   2.949  1.00  0.84           C  
ATOM    350  C   HIS A  24       5.573  10.541   1.455  1.00  0.82           C  
ATOM    351  O   HIS A  24       4.665  10.605   0.650  1.00  1.30           O  
ATOM    352  CB  HIS A  24       5.332   8.849   3.298  1.00  0.95           C  
ATOM    353  CG  HIS A  24       6.230   8.633   4.484  1.00  1.22           C  
ATOM    354  ND1 HIS A  24       7.603   8.809   4.413  1.00  1.80           N  
ATOM    355  CD2 HIS A  24       5.967   8.255   5.777  1.00  1.84           C  
ATOM    356  CE1 HIS A  24       8.110   8.540   5.630  1.00  2.04           C  
ATOM    357  NE2 HIS A  24       7.155   8.198   6.500  1.00  2.00           N  
ATOM    358  H   HIS A  24       3.153  10.468   2.759  1.00  0.92           H  
ATOM    359  HA  HIS A  24       6.024  10.870   3.542  1.00  0.86           H  
ATOM    360  HB2 HIS A  24       4.335   8.512   3.534  1.00  1.07           H  
ATOM    361  HB3 HIS A  24       5.710   8.291   2.454  1.00  1.46           H  
ATOM    362  HD1 HIS A  24       8.113   9.079   3.621  1.00  2.38           H  
ATOM    363  HD2 HIS A  24       4.987   8.036   6.173  1.00  2.55           H  
ATOM    364  HE1 HIS A  24       9.161   8.595   5.875  1.00  2.66           H  
ATOM    365  N   LYS A  25       6.822  10.637   1.077  1.00  0.72           N  
ATOM    366  CA  LYS A  25       7.157  10.830  -0.365  1.00  0.69           C  
ATOM    367  C   LYS A  25       6.473   9.749  -1.206  1.00  0.59           C  
ATOM    368  O   LYS A  25       6.024   9.990  -2.309  1.00  0.68           O  
ATOM    369  CB  LYS A  25       8.678  10.683  -0.439  1.00  0.81           C  
ATOM    370  CG  LYS A  25       9.321  12.071  -0.484  1.00  1.20           C  
ATOM    371  CD  LYS A  25      10.570  12.025  -1.367  1.00  1.51           C  
ATOM    372  CE  LYS A  25      11.624  11.125  -0.716  1.00  2.06           C  
ATOM    373  NZ  LYS A  25      12.009  11.830   0.539  1.00  2.47           N  
ATOM    374  H   LYS A  25       7.539  10.579   1.743  1.00  1.03           H  
ATOM    375  HA  LYS A  25       6.866  11.813  -0.696  1.00  0.74           H  
ATOM    376  HB2 LYS A  25       9.030  10.150   0.431  1.00  1.32           H  
ATOM    377  HB3 LYS A  25       8.944  10.134  -1.331  1.00  1.17           H  
ATOM    378  HG2 LYS A  25       8.618  12.781  -0.892  1.00  1.41           H  
ATOM    379  HG3 LYS A  25       9.598  12.372   0.515  1.00  1.95           H  
ATOM    380  HD2 LYS A  25      10.311  11.632  -2.339  1.00  1.96           H  
ATOM    381  HD3 LYS A  25      10.970  13.022  -1.478  1.00  2.03           H  
ATOM    382  HE2 LYS A  25      11.201  10.156  -0.492  1.00  2.53           H  
ATOM    383  HE3 LYS A  25      12.482  11.024  -1.361  1.00  2.46           H  
ATOM    384  HZ1 LYS A  25      12.086  12.850   0.354  1.00  2.84           H  
ATOM    385  HZ2 LYS A  25      11.284  11.662   1.266  1.00  2.88           H  
ATOM    386  HZ3 LYS A  25      12.925  11.469   0.872  1.00  2.66           H  
ATOM    387  N   TYR A  26       6.387   8.561  -0.679  1.00  0.52           N  
ATOM    388  CA  TYR A  26       5.730   7.445  -1.418  1.00  0.48           C  
ATOM    389  C   TYR A  26       4.684   6.797  -0.509  1.00  0.46           C  
ATOM    390  O   TYR A  26       4.767   6.892   0.700  1.00  0.53           O  
ATOM    391  CB  TYR A  26       6.856   6.457  -1.735  1.00  0.56           C  
ATOM    392  CG  TYR A  26       7.974   7.170  -2.461  1.00  0.65           C  
ATOM    393  CD1 TYR A  26       7.714   7.836  -3.664  1.00  0.75           C  
ATOM    394  CD2 TYR A  26       9.269   7.164  -1.929  1.00  1.08           C  
ATOM    395  CE1 TYR A  26       8.749   8.498  -4.336  1.00  0.87           C  
ATOM    396  CE2 TYR A  26      10.303   7.826  -2.600  1.00  1.31           C  
ATOM    397  CZ  TYR A  26      10.045   8.488  -3.806  1.00  1.08           C  
ATOM    398  OH  TYR A  26      11.064   9.145  -4.465  1.00  1.33           O  
ATOM    399  H   TYR A  26       6.751   8.401   0.212  1.00  0.60           H  
ATOM    400  HA  TYR A  26       5.277   7.804  -2.328  1.00  0.50           H  
ATOM    401  HB2 TYR A  26       7.234   6.036  -0.815  1.00  0.87           H  
ATOM    402  HB3 TYR A  26       6.473   5.666  -2.360  1.00  1.16           H  
ATOM    403  HD1 TYR A  26       6.715   7.840  -4.074  1.00  1.03           H  
ATOM    404  HD2 TYR A  26       9.469   6.650  -1.000  1.00  1.37           H  
ATOM    405  HE1 TYR A  26       8.549   9.012  -5.264  1.00  1.08           H  
ATOM    406  HE2 TYR A  26      11.302   7.822  -2.190  1.00  1.75           H  
ATOM    407  HH  TYR A  26      11.096   8.812  -5.364  1.00  1.62           H  
ATOM    408  N   LEU A  27       3.700   6.148  -1.065  1.00  0.46           N  
ATOM    409  CA  LEU A  27       2.664   5.517  -0.198  1.00  0.45           C  
ATOM    410  C   LEU A  27       2.045   4.296  -0.875  1.00  0.40           C  
ATOM    411  O   LEU A  27       1.369   4.402  -1.879  1.00  0.50           O  
ATOM    412  CB  LEU A  27       1.607   6.601   0.004  1.00  0.51           C  
ATOM    413  CG  LEU A  27       1.261   6.705   1.490  1.00  0.77           C  
ATOM    414  CD1 LEU A  27       0.735   5.359   1.989  1.00  1.93           C  
ATOM    415  CD2 LEU A  27       2.514   7.084   2.282  1.00  0.66           C  
ATOM    416  H   LEU A  27       3.637   6.082  -2.041  1.00  0.52           H  
ATOM    417  HA  LEU A  27       3.088   5.241   0.751  1.00  0.47           H  
ATOM    418  HB2 LEU A  27       1.993   7.548  -0.344  1.00  1.15           H  
ATOM    419  HB3 LEU A  27       0.719   6.347  -0.556  1.00  1.01           H  
ATOM    420  HG  LEU A  27       0.502   7.460   1.628  1.00  1.31           H  
ATOM    421 HD11 LEU A  27       1.404   4.572   1.673  1.00  2.47           H  
ATOM    422 HD12 LEU A  27       0.680   5.373   3.068  1.00  2.44           H  
ATOM    423 HD13 LEU A  27      -0.248   5.182   1.580  1.00  2.52           H  
ATOM    424 HD21 LEU A  27       3.070   7.834   1.740  1.00  1.14           H  
ATOM    425 HD22 LEU A  27       2.227   7.474   3.247  1.00  1.26           H  
ATOM    426 HD23 LEU A  27       3.132   6.209   2.420  1.00  1.33           H  
ATOM    427  N   LEU A  28       2.255   3.136  -0.316  1.00  0.33           N  
ATOM    428  CA  LEU A  28       1.659   1.907  -0.910  1.00  0.32           C  
ATOM    429  C   LEU A  28       0.284   1.662  -0.287  1.00  0.29           C  
ATOM    430  O   LEU A  28       0.116   1.745   0.912  1.00  0.35           O  
ATOM    431  CB  LEU A  28       2.624   0.775  -0.551  1.00  0.40           C  
ATOM    432  CG  LEU A  28       2.901  -0.081  -1.790  1.00  0.53           C  
ATOM    433  CD1 LEU A  28       1.596  -0.722  -2.267  1.00  1.12           C  
ATOM    434  CD2 LEU A  28       3.475   0.799  -2.902  1.00  0.73           C  
ATOM    435  H   LEU A  28       2.792   3.075   0.504  1.00  0.36           H  
ATOM    436  HA  LEU A  28       1.578   2.003  -1.981  1.00  0.33           H  
ATOM    437  HB2 LEU A  28       3.551   1.192  -0.187  1.00  0.99           H  
ATOM    438  HB3 LEU A  28       2.182   0.156   0.218  1.00  1.05           H  
ATOM    439  HG  LEU A  28       3.612  -0.855  -1.541  1.00  1.26           H  
ATOM    440 HD11 LEU A  28       0.810  -0.506  -1.559  1.00  1.65           H  
ATOM    441 HD12 LEU A  28       1.331  -0.321  -3.234  1.00  1.78           H  
ATOM    442 HD13 LEU A  28       1.728  -1.791  -2.344  1.00  1.67           H  
ATOM    443 HD21 LEU A  28       4.050   1.601  -2.463  1.00  1.30           H  
ATOM    444 HD22 LEU A  28       4.111   0.204  -3.540  1.00  1.17           H  
ATOM    445 HD23 LEU A  28       2.666   1.215  -3.484  1.00  1.37           H  
ATOM    446  N   VAL A  29      -0.701   1.373  -1.086  1.00  0.32           N  
ATOM    447  CA  VAL A  29      -2.063   1.134  -0.525  1.00  0.32           C  
ATOM    448  C   VAL A  29      -2.814   0.121  -1.397  1.00  0.34           C  
ATOM    449  O   VAL A  29      -2.907   0.265  -2.599  1.00  0.47           O  
ATOM    450  CB  VAL A  29      -2.754   2.509  -0.523  1.00  0.40           C  
ATOM    451  CG1 VAL A  29      -2.570   3.198  -1.878  1.00  0.77           C  
ATOM    452  CG2 VAL A  29      -4.251   2.343  -0.234  1.00  0.37           C  
ATOM    453  H   VAL A  29      -0.549   1.316  -2.053  1.00  0.40           H  
ATOM    454  HA  VAL A  29      -1.986   0.765   0.484  1.00  0.35           H  
ATOM    455  HB  VAL A  29      -2.314   3.124   0.247  1.00  1.10           H  
ATOM    456 HG11 VAL A  29      -2.036   2.539  -2.545  1.00  1.44           H  
ATOM    457 HG12 VAL A  29      -3.537   3.432  -2.298  1.00  1.33           H  
ATOM    458 HG13 VAL A  29      -2.005   4.110  -1.741  1.00  1.41           H  
ATOM    459 HG21 VAL A  29      -4.390   1.576   0.512  1.00  1.10           H  
ATOM    460 HG22 VAL A  29      -4.653   3.277   0.130  1.00  1.05           H  
ATOM    461 HG23 VAL A  29      -4.763   2.061  -1.142  1.00  1.06           H  
ATOM    462  N   GLU A  30      -3.337  -0.909  -0.790  1.00  0.32           N  
ATOM    463  CA  GLU A  30      -4.073  -1.945  -1.569  1.00  0.39           C  
ATOM    464  C   GLU A  30      -5.555  -1.953  -1.183  1.00  0.36           C  
ATOM    465  O   GLU A  30      -5.929  -1.562  -0.095  1.00  0.42           O  
ATOM    466  CB  GLU A  30      -3.404  -3.269  -1.178  1.00  0.52           C  
ATOM    467  CG  GLU A  30      -4.205  -4.449  -1.737  1.00  0.64           C  
ATOM    468  CD  GLU A  30      -3.505  -5.760  -1.371  1.00  0.89           C  
ATOM    469  OE1 GLU A  30      -2.286  -5.789  -1.419  1.00  1.48           O  
ATOM    470  OE2 GLU A  30      -4.199  -6.710  -1.049  1.00  1.60           O  
ATOM    471  H   GLU A  30      -3.240  -1.005   0.180  1.00  0.35           H  
ATOM    472  HA  GLU A  30      -3.958  -1.774  -2.628  1.00  0.46           H  
ATOM    473  HB2 GLU A  30      -2.401  -3.295  -1.580  1.00  0.76           H  
ATOM    474  HB3 GLU A  30      -3.360  -3.343  -0.102  1.00  1.21           H  
ATOM    475  HG2 GLU A  30      -5.199  -4.442  -1.313  1.00  1.21           H  
ATOM    476  HG3 GLU A  30      -4.274  -4.363  -2.811  1.00  1.13           H  
ATOM    477  N   PHE A  31      -6.400  -2.401  -2.071  1.00  0.35           N  
ATOM    478  CA  PHE A  31      -7.854  -2.446  -1.770  1.00  0.36           C  
ATOM    479  C   PHE A  31      -8.324  -3.903  -1.699  1.00  0.39           C  
ATOM    480  O   PHE A  31      -8.281  -4.623  -2.677  1.00  0.49           O  
ATOM    481  CB  PHE A  31      -8.507  -1.731  -2.948  1.00  0.41           C  
ATOM    482  CG  PHE A  31      -8.137  -0.269  -2.920  1.00  0.38           C  
ATOM    483  CD1 PHE A  31      -8.868   0.625  -2.129  1.00  0.53           C  
ATOM    484  CD2 PHE A  31      -7.060   0.195  -3.686  1.00  0.45           C  
ATOM    485  CE1 PHE A  31      -8.523   1.981  -2.103  1.00  0.59           C  
ATOM    486  CE2 PHE A  31      -6.716   1.552  -3.662  1.00  0.52           C  
ATOM    487  CZ  PHE A  31      -7.447   2.445  -2.869  1.00  0.53           C  
ATOM    488  H   PHE A  31      -6.077  -2.712  -2.941  1.00  0.40           H  
ATOM    489  HA  PHE A  31      -8.071  -1.927  -0.850  1.00  0.34           H  
ATOM    490  HB2 PHE A  31      -8.163  -2.172  -3.872  1.00  0.88           H  
ATOM    491  HB3 PHE A  31      -9.575  -1.834  -2.880  1.00  1.10           H  
ATOM    492  HD1 PHE A  31      -9.698   0.267  -1.538  1.00  0.68           H  
ATOM    493  HD2 PHE A  31      -6.495  -0.493  -4.298  1.00  0.58           H  
ATOM    494  HE1 PHE A  31      -9.087   2.670  -1.492  1.00  0.77           H  
ATOM    495  HE2 PHE A  31      -5.885   1.909  -4.252  1.00  0.67           H  
ATOM    496  HZ  PHE A  31      -7.181   3.492  -2.849  1.00  0.63           H  
ATOM    497  N   TYR A  32      -8.771  -4.345  -0.556  1.00  0.37           N  
ATOM    498  CA  TYR A  32      -9.237  -5.759  -0.444  1.00  0.44           C  
ATOM    499  C   TYR A  32     -10.281  -5.896   0.672  1.00  0.40           C  
ATOM    500  O   TYR A  32     -10.639  -4.934   1.322  1.00  0.45           O  
ATOM    501  CB  TYR A  32      -7.967  -6.577  -0.139  1.00  0.54           C  
ATOM    502  CG  TYR A  32      -7.545  -6.406   1.309  1.00  0.54           C  
ATOM    503  CD1 TYR A  32      -7.179  -5.144   1.794  1.00  0.58           C  
ATOM    504  CD2 TYR A  32      -7.526  -7.515   2.163  1.00  0.66           C  
ATOM    505  CE1 TYR A  32      -6.793  -4.993   3.132  1.00  0.67           C  
ATOM    506  CE2 TYR A  32      -7.140  -7.364   3.501  1.00  0.79           C  
ATOM    507  CZ  TYR A  32      -6.775  -6.103   3.985  1.00  0.77           C  
ATOM    508  OH  TYR A  32      -6.395  -5.953   5.304  1.00  0.94           O  
ATOM    509  H   TYR A  32      -8.800  -3.752   0.225  1.00  0.35           H  
ATOM    510  HA  TYR A  32      -9.657  -6.082  -1.383  1.00  0.52           H  
ATOM    511  HB2 TYR A  32      -8.164  -7.622  -0.330  1.00  0.97           H  
ATOM    512  HB3 TYR A  32      -7.167  -6.243  -0.782  1.00  1.14           H  
ATOM    513  HD1 TYR A  32      -7.190  -4.289   1.137  1.00  0.65           H  
ATOM    514  HD2 TYR A  32      -7.809  -8.489   1.791  1.00  0.74           H  
ATOM    515  HE1 TYR A  32      -6.512  -4.021   3.505  1.00  0.75           H  
ATOM    516  HE2 TYR A  32      -7.127  -8.221   4.160  1.00  0.97           H  
ATOM    517  HH  TYR A  32      -6.024  -6.787   5.602  1.00  1.29           H  
ATOM    518  N   ALA A  33     -10.767  -7.085   0.899  1.00  0.40           N  
ATOM    519  CA  ALA A  33     -11.781  -7.283   1.974  1.00  0.44           C  
ATOM    520  C   ALA A  33     -11.251  -8.270   3.021  1.00  0.53           C  
ATOM    521  O   ALA A  33     -10.333  -9.020   2.751  1.00  0.56           O  
ATOM    522  CB  ALA A  33     -13.004  -7.864   1.262  1.00  0.49           C  
ATOM    523  H   ALA A  33     -10.463  -7.851   0.365  1.00  0.43           H  
ATOM    524  HA  ALA A  33     -12.035  -6.342   2.434  1.00  0.48           H  
ATOM    525  HB1 ALA A  33     -12.907  -7.710   0.197  1.00  1.08           H  
ATOM    526  HB2 ALA A  33     -13.072  -8.921   1.468  1.00  1.15           H  
ATOM    527  HB3 ALA A  33     -13.895  -7.369   1.617  1.00  1.18           H  
ATOM    528  N   PRO A  34     -11.850  -8.246   4.187  1.00  0.63           N  
ATOM    529  CA  PRO A  34     -11.422  -9.164   5.273  1.00  0.78           C  
ATOM    530  C   PRO A  34     -11.790 -10.613   4.930  1.00  0.82           C  
ATOM    531  O   PRO A  34     -11.341 -11.543   5.570  1.00  0.96           O  
ATOM    532  CB  PRO A  34     -12.202  -8.670   6.489  1.00  0.90           C  
ATOM    533  CG  PRO A  34     -13.399  -7.977   5.918  1.00  0.81           C  
ATOM    534  CD  PRO A  34     -12.970  -7.387   4.601  1.00  0.66           C  
ATOM    535  HA  PRO A  34     -10.363  -9.072   5.453  1.00  0.83           H  
ATOM    536  HB2 PRO A  34     -12.508  -9.504   7.104  1.00  1.20           H  
ATOM    537  HB3 PRO A  34     -11.605  -7.977   7.063  1.00  1.42           H  
ATOM    538  HG2 PRO A  34     -14.199  -8.687   5.766  1.00  0.83           H  
ATOM    539  HG3 PRO A  34     -13.721  -7.188   6.581  1.00  0.88           H  
ATOM    540  HD2 PRO A  34     -13.773  -7.439   3.881  1.00  1.11           H  
ATOM    541  HD3 PRO A  34     -12.639  -6.367   4.731  1.00  1.05           H  
ATOM    542  N   TRP A  35     -12.600 -10.815   3.923  1.00  0.74           N  
ATOM    543  CA  TRP A  35     -12.985 -12.204   3.542  1.00  0.83           C  
ATOM    544  C   TRP A  35     -12.523 -12.521   2.113  1.00  0.78           C  
ATOM    545  O   TRP A  35     -12.864 -13.547   1.558  1.00  0.92           O  
ATOM    546  CB  TRP A  35     -14.512 -12.228   3.627  1.00  0.91           C  
ATOM    547  CG  TRP A  35     -15.078 -11.197   2.704  1.00  0.87           C  
ATOM    548  CD1 TRP A  35     -15.371  -9.922   3.049  1.00  0.84           C  
ATOM    549  CD2 TRP A  35     -15.422 -11.329   1.295  1.00  1.25           C  
ATOM    550  NE1 TRP A  35     -15.872  -9.263   1.941  1.00  0.85           N  
ATOM    551  CE2 TRP A  35     -15.923 -10.088   0.835  1.00  1.19           C  
ATOM    552  CE3 TRP A  35     -15.349 -12.395   0.379  1.00  1.84           C  
ATOM    553  CZ2 TRP A  35     -16.339  -9.910  -0.485  1.00  1.66           C  
ATOM    554  CZ3 TRP A  35     -15.765 -12.219  -0.951  1.00  2.36           C  
ATOM    555  CH2 TRP A  35     -16.259 -10.980  -1.382  1.00  2.26           C  
ATOM    556  H   TRP A  35     -12.950 -10.056   3.414  1.00  0.66           H  
ATOM    557  HA  TRP A  35     -12.568 -12.915   4.239  1.00  0.96           H  
ATOM    558  HB2 TRP A  35     -14.873 -13.204   3.341  1.00  1.28           H  
ATOM    559  HB3 TRP A  35     -14.820 -12.012   4.639  1.00  1.30           H  
ATOM    560  HD1 TRP A  35     -15.234  -9.489   4.028  1.00  1.12           H  
ATOM    561  HE1 TRP A  35     -16.160  -8.327   1.923  1.00  0.90           H  
ATOM    562  HE3 TRP A  35     -14.971 -13.354   0.700  1.00  1.96           H  
ATOM    563  HZ2 TRP A  35     -16.718  -8.954  -0.811  1.00  1.63           H  
ATOM    564  HZ3 TRP A  35     -15.705 -13.043  -1.646  1.00  2.87           H  
ATOM    565  HH2 TRP A  35     -16.578 -10.851  -2.406  1.00  2.69           H  
ATOM    566  N   CYS A  36     -11.752 -11.653   1.509  1.00  0.65           N  
ATOM    567  CA  CYS A  36     -11.279 -11.917   0.120  1.00  0.67           C  
ATOM    568  C   CYS A  36     -10.606 -13.291   0.039  1.00  0.84           C  
ATOM    569  O   CYS A  36     -10.081 -13.794   1.013  1.00  1.63           O  
ATOM    570  CB  CYS A  36     -10.268 -10.805  -0.167  1.00  0.58           C  
ATOM    571  SG  CYS A  36      -9.545 -11.046  -1.809  1.00  1.07           S  
ATOM    572  H   CYS A  36     -11.483 -10.828   1.965  1.00  0.60           H  
ATOM    573  HA  CYS A  36     -12.100 -11.857  -0.577  1.00  0.76           H  
ATOM    574  HB2 CYS A  36     -10.768  -9.848  -0.132  1.00  1.12           H  
ATOM    575  HB3 CYS A  36      -9.487 -10.830   0.578  1.00  1.10           H  
ATOM    576  N   GLY A  37     -10.615 -13.898  -1.116  1.00  0.96           N  
ATOM    577  CA  GLY A  37      -9.974 -15.235  -1.261  1.00  1.08           C  
ATOM    578  C   GLY A  37      -8.562 -15.061  -1.824  1.00  1.00           C  
ATOM    579  O   GLY A  37      -8.319 -14.222  -2.667  1.00  1.83           O  
ATOM    580  H   GLY A  37     -11.041 -13.474  -1.890  1.00  1.54           H  
ATOM    581  HA2 GLY A  37      -9.920 -15.716  -0.295  1.00  1.20           H  
ATOM    582  HA3 GLY A  37     -10.558 -15.845  -1.935  1.00  1.52           H  
ATOM    583  N   HIS A  38      -7.625 -15.848  -1.360  1.00  0.89           N  
ATOM    584  CA  HIS A  38      -6.221 -15.731  -1.863  1.00  0.97           C  
ATOM    585  C   HIS A  38      -5.675 -14.321  -1.620  1.00  0.88           C  
ATOM    586  O   HIS A  38      -4.683 -13.923  -2.197  1.00  1.13           O  
ATOM    587  CB  HIS A  38      -6.302 -16.017  -3.362  1.00  1.32           C  
ATOM    588  CG  HIS A  38      -5.093 -16.802  -3.792  1.00  1.72           C  
ATOM    589  ND1 HIS A  38      -5.071 -17.540  -4.964  1.00  2.39           N  
ATOM    590  CD2 HIS A  38      -3.858 -16.976  -3.215  1.00  2.35           C  
ATOM    591  CE1 HIS A  38      -3.859 -18.120  -5.056  1.00  2.85           C  
ATOM    592  NE2 HIS A  38      -3.081 -17.809  -4.015  1.00  2.87           N  
ATOM    593  H   HIS A  38      -7.844 -16.516  -0.678  1.00  1.49           H  
ATOM    594  HA  HIS A  38      -5.589 -16.462  -1.384  1.00  1.06           H  
ATOM    595  HB2 HIS A  38      -7.196 -16.586  -3.570  1.00  1.53           H  
ATOM    596  HB3 HIS A  38      -6.336 -15.082  -3.901  1.00  1.60           H  
ATOM    597  HD1 HIS A  38      -5.802 -17.624  -5.609  1.00  2.86           H  
ATOM    598  HD2 HIS A  38      -3.538 -16.533  -2.284  1.00  2.85           H  
ATOM    599  HE1 HIS A  38      -3.555 -18.759  -5.871  1.00  3.51           H  
ATOM    600  N   CYS A  39      -6.306 -13.565  -0.765  1.00  0.79           N  
ATOM    601  CA  CYS A  39      -5.811 -12.190  -0.482  1.00  0.88           C  
ATOM    602  C   CYS A  39      -4.833 -12.224   0.695  1.00  0.82           C  
ATOM    603  O   CYS A  39      -4.025 -11.334   0.871  1.00  1.00           O  
ATOM    604  CB  CYS A  39      -7.059 -11.381  -0.126  1.00  1.08           C  
ATOM    605  SG  CYS A  39      -7.625 -10.474  -1.586  1.00  1.00           S  
ATOM    606  H   CYS A  39      -7.097 -13.903  -0.303  1.00  0.89           H  
ATOM    607  HA  CYS A  39      -5.336 -11.772  -1.356  1.00  0.99           H  
ATOM    608  HB2 CYS A  39      -7.839 -12.050   0.207  1.00  1.40           H  
ATOM    609  HB3 CYS A  39      -6.823 -10.682   0.663  1.00  1.44           H  
ATOM    610  N   LYS A  40      -4.897 -13.252   1.500  1.00  0.78           N  
ATOM    611  CA  LYS A  40      -3.968 -13.350   2.662  1.00  0.94           C  
ATOM    612  C   LYS A  40      -2.634 -13.979   2.232  1.00  0.84           C  
ATOM    613  O   LYS A  40      -1.685 -14.015   2.989  1.00  0.94           O  
ATOM    614  CB  LYS A  40      -4.685 -14.255   3.666  1.00  1.21           C  
ATOM    615  CG  LYS A  40      -6.071 -13.682   3.972  1.00  1.56           C  
ATOM    616  CD  LYS A  40      -5.921 -12.376   4.756  1.00  2.11           C  
ATOM    617  CE  LYS A  40      -6.873 -12.386   5.954  1.00  2.72           C  
ATOM    618  NZ  LYS A  40      -6.883 -10.980   6.448  1.00  3.29           N  
ATOM    619  H   LYS A  40      -5.551 -13.961   1.339  1.00  0.83           H  
ATOM    620  HA  LYS A  40      -3.805 -12.377   3.095  1.00  1.08           H  
ATOM    621  HB2 LYS A  40      -4.790 -15.246   3.247  1.00  1.64           H  
ATOM    622  HB3 LYS A  40      -4.110 -14.308   4.578  1.00  1.71           H  
ATOM    623  HG2 LYS A  40      -6.594 -13.489   3.047  1.00  1.95           H  
ATOM    624  HG3 LYS A  40      -6.633 -14.393   4.561  1.00  2.16           H  
ATOM    625  HD2 LYS A  40      -4.902 -12.281   5.104  1.00  2.55           H  
ATOM    626  HD3 LYS A  40      -6.162 -11.541   4.114  1.00  2.46           H  
ATOM    627  HE2 LYS A  40      -7.863 -12.685   5.644  1.00  3.05           H  
ATOM    628  HE3 LYS A  40      -6.502 -13.045   6.724  1.00  3.09           H  
ATOM    629  HZ1 LYS A  40      -5.916 -10.599   6.427  1.00  3.61           H  
ATOM    630  HZ2 LYS A  40      -7.494 -10.403   5.837  1.00  3.57           H  
ATOM    631  HZ3 LYS A  40      -7.244 -10.958   7.423  1.00  3.66           H  
ATOM    632  N   ALA A  41      -2.551 -14.480   1.027  1.00  0.77           N  
ATOM    633  CA  ALA A  41      -1.276 -15.102   0.569  1.00  0.86           C  
ATOM    634  C   ALA A  41      -0.109 -14.126   0.750  1.00  0.75           C  
ATOM    635  O   ALA A  41       0.899 -14.453   1.346  1.00  0.90           O  
ATOM    636  CB  ALA A  41      -1.493 -15.405  -0.913  1.00  0.93           C  
ATOM    637  H   ALA A  41      -3.324 -14.452   0.424  1.00  0.76           H  
ATOM    638  HA  ALA A  41      -1.089 -16.018   1.108  1.00  1.06           H  
ATOM    639  HB1 ALA A  41      -2.172 -14.679  -1.333  1.00  1.29           H  
ATOM    640  HB2 ALA A  41      -0.548 -15.357  -1.433  1.00  1.41           H  
ATOM    641  HB3 ALA A  41      -1.913 -16.395  -1.020  1.00  1.45           H  
ATOM    642  N   LEU A  42      -0.232 -12.932   0.236  1.00  0.65           N  
ATOM    643  CA  LEU A  42       0.875 -11.942   0.375  1.00  0.67           C  
ATOM    644  C   LEU A  42       0.594 -10.978   1.532  1.00  0.63           C  
ATOM    645  O   LEU A  42       1.147  -9.899   1.601  1.00  0.70           O  
ATOM    646  CB  LEU A  42       0.900 -11.189  -0.957  1.00  0.82           C  
ATOM    647  CG  LEU A  42       2.202 -10.391  -1.068  1.00  0.86           C  
ATOM    648  CD1 LEU A  42       3.203 -11.163  -1.932  1.00  1.24           C  
ATOM    649  CD2 LEU A  42       1.915  -9.033  -1.711  1.00  1.37           C  
ATOM    650  H   LEU A  42      -1.051 -12.688  -0.246  1.00  0.69           H  
ATOM    651  HA  LEU A  42       1.815 -12.447   0.527  1.00  0.72           H  
ATOM    652  HB2 LEU A  42       0.841 -11.895  -1.771  1.00  1.37           H  
ATOM    653  HB3 LEU A  42       0.059 -10.513  -1.004  1.00  1.33           H  
ATOM    654  HG  LEU A  42       2.618 -10.242  -0.082  1.00  0.98           H  
ATOM    655 HD11 LEU A  42       2.717 -12.030  -2.357  1.00  1.67           H  
ATOM    656 HD12 LEU A  42       3.560 -10.524  -2.726  1.00  1.79           H  
ATOM    657 HD13 LEU A  42       4.036 -11.480  -1.322  1.00  1.73           H  
ATOM    658 HD21 LEU A  42       1.228  -9.163  -2.534  1.00  1.85           H  
ATOM    659 HD22 LEU A  42       1.477  -8.373  -0.976  1.00  1.84           H  
ATOM    660 HD23 LEU A  42       2.837  -8.605  -2.074  1.00  1.81           H  
ATOM    661  N   ALA A  43      -0.257 -11.360   2.445  1.00  0.71           N  
ATOM    662  CA  ALA A  43      -0.565 -10.465   3.598  1.00  0.73           C  
ATOM    663  C   ALA A  43       0.640 -10.370   4.545  1.00  0.67           C  
ATOM    664  O   ALA A  43       1.104  -9.287   4.841  1.00  0.65           O  
ATOM    665  CB  ALA A  43      -1.751 -11.119   4.307  1.00  0.88           C  
ATOM    666  H   ALA A  43      -0.691 -12.236   2.375  1.00  0.86           H  
ATOM    667  HA  ALA A  43      -0.844  -9.484   3.248  1.00  0.73           H  
ATOM    668  HB1 ALA A  43      -2.032 -12.017   3.782  1.00  1.36           H  
ATOM    669  HB2 ALA A  43      -1.474 -11.365   5.321  1.00  1.39           H  
ATOM    670  HB3 ALA A  43      -2.586 -10.433   4.319  1.00  1.35           H  
ATOM    671  N   PRO A  44       1.112 -11.510   4.999  1.00  0.69           N  
ATOM    672  CA  PRO A  44       2.273 -11.527   5.923  1.00  0.70           C  
ATOM    673  C   PRO A  44       3.571 -11.192   5.177  1.00  0.59           C  
ATOM    674  O   PRO A  44       4.600 -10.965   5.782  1.00  0.65           O  
ATOM    675  CB  PRO A  44       2.297 -12.959   6.447  1.00  0.83           C  
ATOM    676  CG  PRO A  44       1.611 -13.771   5.395  1.00  0.84           C  
ATOM    677  CD  PRO A  44       0.622 -12.867   4.705  1.00  0.76           C  
ATOM    678  HA  PRO A  44       2.117 -10.841   6.740  1.00  0.73           H  
ATOM    679  HB2 PRO A  44       3.315 -13.295   6.575  1.00  1.14           H  
ATOM    680  HB3 PRO A  44       1.760 -13.026   7.382  1.00  1.31           H  
ATOM    681  HG2 PRO A  44       2.337 -14.138   4.682  1.00  0.83           H  
ATOM    682  HG3 PRO A  44       1.089 -14.599   5.849  1.00  0.98           H  
ATOM    683  HD2 PRO A  44       0.627 -13.052   3.642  1.00  0.96           H  
ATOM    684  HD3 PRO A  44      -0.368 -13.009   5.111  1.00  1.21           H  
ATOM    685  N   GLU A  45       3.532 -11.147   3.872  1.00  0.53           N  
ATOM    686  CA  GLU A  45       4.762 -10.814   3.104  1.00  0.46           C  
ATOM    687  C   GLU A  45       4.802  -9.307   2.857  1.00  0.41           C  
ATOM    688  O   GLU A  45       5.852  -8.700   2.782  1.00  0.47           O  
ATOM    689  CB  GLU A  45       4.622 -11.576   1.786  1.00  0.48           C  
ATOM    690  CG  GLU A  45       4.821 -13.073   2.037  1.00  0.61           C  
ATOM    691  CD  GLU A  45       3.467 -13.729   2.318  1.00  1.12           C  
ATOM    692  OE1 GLU A  45       2.522 -13.417   1.613  1.00  1.90           O  
ATOM    693  OE2 GLU A  45       3.400 -14.532   3.234  1.00  1.83           O  
ATOM    694  H   GLU A  45       2.695 -11.321   3.397  1.00  0.60           H  
ATOM    695  HA  GLU A  45       5.644 -11.139   3.633  1.00  0.51           H  
ATOM    696  HB2 GLU A  45       3.636 -11.408   1.376  1.00  0.51           H  
ATOM    697  HB3 GLU A  45       5.365 -11.227   1.088  1.00  0.48           H  
ATOM    698  HG2 GLU A  45       5.267 -13.527   1.166  1.00  1.37           H  
ATOM    699  HG3 GLU A  45       5.471 -13.212   2.888  1.00  1.22           H  
ATOM    700  N   TYR A  46       3.652  -8.704   2.746  1.00  0.43           N  
ATOM    701  CA  TYR A  46       3.585  -7.235   2.521  1.00  0.48           C  
ATOM    702  C   TYR A  46       3.849  -6.512   3.854  1.00  0.52           C  
ATOM    703  O   TYR A  46       4.298  -5.384   3.881  1.00  0.69           O  
ATOM    704  CB  TYR A  46       2.153  -7.016   1.976  1.00  0.64           C  
ATOM    705  CG  TYR A  46       1.533  -5.734   2.495  1.00  0.72           C  
ATOM    706  CD1 TYR A  46       1.728  -4.525   1.814  1.00  1.02           C  
ATOM    707  CD2 TYR A  46       0.762  -5.764   3.661  1.00  1.03           C  
ATOM    708  CE1 TYR A  46       1.150  -3.349   2.303  1.00  1.38           C  
ATOM    709  CE2 TYR A  46       0.186  -4.590   4.148  1.00  1.39           C  
ATOM    710  CZ  TYR A  46       0.380  -3.382   3.471  1.00  1.50           C  
ATOM    711  OH  TYR A  46      -0.185  -2.224   3.958  1.00  1.95           O  
ATOM    712  H   TYR A  46       2.823  -9.221   2.821  1.00  0.48           H  
ATOM    713  HA  TYR A  46       4.313  -6.936   1.780  1.00  0.46           H  
ATOM    714  HB2 TYR A  46       2.190  -6.980   0.898  1.00  1.16           H  
ATOM    715  HB3 TYR A  46       1.535  -7.850   2.277  1.00  0.58           H  
ATOM    716  HD1 TYR A  46       2.322  -4.498   0.914  1.00  1.21           H  
ATOM    717  HD2 TYR A  46       0.613  -6.695   4.187  1.00  1.22           H  
ATOM    718  HE1 TYR A  46       1.299  -2.416   1.780  1.00  1.73           H  
ATOM    719  HE2 TYR A  46      -0.410  -4.616   5.047  1.00  1.74           H  
ATOM    720  HH  TYR A  46       0.524  -1.647   4.249  1.00  2.16           H  
ATOM    721  N   ALA A  47       3.578  -7.162   4.954  1.00  0.53           N  
ATOM    722  CA  ALA A  47       3.819  -6.521   6.278  1.00  0.62           C  
ATOM    723  C   ALA A  47       5.292  -6.671   6.678  1.00  0.58           C  
ATOM    724  O   ALA A  47       5.768  -6.009   7.578  1.00  0.68           O  
ATOM    725  CB  ALA A  47       2.918  -7.276   7.259  1.00  0.73           C  
ATOM    726  H   ALA A  47       3.221  -8.074   4.908  1.00  0.58           H  
ATOM    727  HA  ALA A  47       3.541  -5.480   6.249  1.00  0.69           H  
ATOM    728  HB1 ALA A  47       1.901  -7.265   6.894  1.00  1.31           H  
ATOM    729  HB2 ALA A  47       3.258  -8.297   7.346  1.00  1.28           H  
ATOM    730  HB3 ALA A  47       2.959  -6.799   8.228  1.00  1.20           H  
ATOM    731  N   LYS A  48       6.021  -7.531   6.014  1.00  0.51           N  
ATOM    732  CA  LYS A  48       7.459  -7.709   6.359  1.00  0.55           C  
ATOM    733  C   LYS A  48       8.293  -6.645   5.646  1.00  0.53           C  
ATOM    734  O   LYS A  48       9.217  -6.088   6.204  1.00  0.65           O  
ATOM    735  CB  LYS A  48       7.819  -9.106   5.853  1.00  0.60           C  
ATOM    736  CG  LYS A  48       8.370  -9.940   7.012  1.00  1.03           C  
ATOM    737  CD  LYS A  48       7.263 -10.179   8.039  1.00  1.41           C  
ATOM    738  CE  LYS A  48       7.267 -11.650   8.461  1.00  1.92           C  
ATOM    739  NZ  LYS A  48       5.829 -12.028   8.551  1.00  2.47           N  
ATOM    740  H   LYS A  48       5.627  -8.054   5.287  1.00  0.48           H  
ATOM    741  HA  LYS A  48       7.602  -7.653   7.426  1.00  0.63           H  
ATOM    742  HB2 LYS A  48       6.936  -9.584   5.452  1.00  0.83           H  
ATOM    743  HB3 LYS A  48       8.569  -9.028   5.080  1.00  0.95           H  
ATOM    744  HG2 LYS A  48       8.725 -10.888   6.635  1.00  1.69           H  
ATOM    745  HG3 LYS A  48       9.186  -9.410   7.480  1.00  1.54           H  
ATOM    746  HD2 LYS A  48       7.435  -9.555   8.904  1.00  1.85           H  
ATOM    747  HD3 LYS A  48       6.307  -9.934   7.603  1.00  1.94           H  
ATOM    748  HE2 LYS A  48       7.772 -12.251   7.716  1.00  2.37           H  
ATOM    749  HE3 LYS A  48       7.741 -11.764   9.423  1.00  2.33           H  
ATOM    750  HZ1 LYS A  48       5.315 -11.310   9.100  1.00  2.85           H  
ATOM    751  HZ2 LYS A  48       5.426 -12.089   7.596  1.00  2.81           H  
ATOM    752  HZ3 LYS A  48       5.742 -12.952   9.021  1.00  2.85           H  
ATOM    753  N   ALA A  49       7.968  -6.355   4.417  1.00  0.47           N  
ATOM    754  CA  ALA A  49       8.736  -5.321   3.671  1.00  0.50           C  
ATOM    755  C   ALA A  49       8.447  -3.932   4.251  1.00  0.53           C  
ATOM    756  O   ALA A  49       9.177  -2.990   4.025  1.00  0.65           O  
ATOM    757  CB  ALA A  49       8.241  -5.419   2.228  1.00  0.55           C  
ATOM    758  H   ALA A  49       7.216  -6.813   3.988  1.00  0.50           H  
ATOM    759  HA  ALA A  49       9.791  -5.534   3.716  1.00  0.57           H  
ATOM    760  HB1 ALA A  49       7.178  -5.615   2.225  1.00  1.21           H  
ATOM    761  HB2 ALA A  49       8.436  -4.489   1.716  1.00  1.07           H  
ATOM    762  HB3 ALA A  49       8.757  -6.224   1.725  1.00  1.18           H  
ATOM    763  N   ALA A  50       7.389  -3.800   5.006  1.00  0.54           N  
ATOM    764  CA  ALA A  50       7.062  -2.478   5.607  1.00  0.65           C  
ATOM    765  C   ALA A  50       7.813  -2.307   6.932  1.00  0.65           C  
ATOM    766  O   ALA A  50       7.970  -1.210   7.430  1.00  0.77           O  
ATOM    767  CB  ALA A  50       5.554  -2.516   5.844  1.00  0.76           C  
ATOM    768  H   ALA A  50       6.811  -4.571   5.183  1.00  0.57           H  
ATOM    769  HA  ALA A  50       7.311  -1.680   4.924  1.00  0.73           H  
ATOM    770  HB1 ALA A  50       5.052  -2.800   4.930  1.00  1.29           H  
ATOM    771  HB2 ALA A  50       5.329  -3.237   6.616  1.00  1.29           H  
ATOM    772  HB3 ALA A  50       5.213  -1.539   6.153  1.00  1.28           H  
ATOM    773  N   GLY A  51       8.275  -3.386   7.508  1.00  0.59           N  
ATOM    774  CA  GLY A  51       9.011  -3.286   8.801  1.00  0.69           C  
ATOM    775  C   GLY A  51      10.488  -2.989   8.532  1.00  0.78           C  
ATOM    776  O   GLY A  51      11.183  -2.460   9.376  1.00  0.90           O  
ATOM    777  H   GLY A  51       8.136  -4.263   7.094  1.00  0.55           H  
ATOM    778  HA2 GLY A  51       8.587  -2.488   9.393  1.00  0.78           H  
ATOM    779  HA3 GLY A  51       8.923  -4.219   9.337  1.00  0.72           H  
ATOM    780  N   LYS A  52      10.976  -3.317   7.364  1.00  0.80           N  
ATOM    781  CA  LYS A  52      12.411  -3.038   7.062  1.00  1.01           C  
ATOM    782  C   LYS A  52      12.637  -1.532   6.869  1.00  1.12           C  
ATOM    783  O   LYS A  52      13.755  -1.081   6.716  1.00  1.31           O  
ATOM    784  CB  LYS A  52      12.707  -3.799   5.768  1.00  1.15           C  
ATOM    785  CG  LYS A  52      11.775  -3.311   4.658  1.00  1.49           C  
ATOM    786  CD  LYS A  52      12.583  -3.068   3.380  1.00  1.97           C  
ATOM    787  CE  LYS A  52      13.457  -1.823   3.553  1.00  2.64           C  
ATOM    788  NZ  LYS A  52      14.854  -2.303   3.369  1.00  3.08           N  
ATOM    789  H   LYS A  52      10.403  -3.741   6.689  1.00  0.72           H  
ATOM    790  HA  LYS A  52      13.038  -3.411   7.855  1.00  1.08           H  
ATOM    791  HB2 LYS A  52      13.733  -3.626   5.477  1.00  1.51           H  
ATOM    792  HB3 LYS A  52      12.550  -4.855   5.927  1.00  1.47           H  
ATOM    793  HG2 LYS A  52      11.021  -4.060   4.468  1.00  1.74           H  
ATOM    794  HG3 LYS A  52      11.300  -2.390   4.965  1.00  1.96           H  
ATOM    795  HD2 LYS A  52      13.212  -3.925   3.185  1.00  2.22           H  
ATOM    796  HD3 LYS A  52      11.909  -2.920   2.550  1.00  2.20           H  
ATOM    797  HE2 LYS A  52      13.210  -1.083   2.803  1.00  2.97           H  
ATOM    798  HE3 LYS A  52      13.336  -1.412   4.542  1.00  3.10           H  
ATOM    799  HZ1 LYS A  52      15.006  -3.155   3.946  1.00  3.40           H  
ATOM    800  HZ2 LYS A  52      15.013  -2.529   2.366  1.00  3.40           H  
ATOM    801  HZ3 LYS A  52      15.519  -1.562   3.669  1.00  3.35           H  
ATOM    802  N   LEU A  53      11.589  -0.746   6.881  1.00  1.12           N  
ATOM    803  CA  LEU A  53      11.759   0.728   6.706  1.00  1.33           C  
ATOM    804  C   LEU A  53      12.049   1.359   8.062  1.00  1.30           C  
ATOM    805  O   LEU A  53      12.983   2.119   8.229  1.00  1.50           O  
ATOM    806  CB  LEU A  53      10.420   1.260   6.169  1.00  1.55           C  
ATOM    807  CG  LEU A  53       9.864   0.337   5.080  1.00  1.47           C  
ATOM    808  CD1 LEU A  53       8.589   0.948   4.498  1.00  1.82           C  
ATOM    809  CD2 LEU A  53      10.903   0.165   3.971  1.00  2.07           C  
ATOM    810  H   LEU A  53      10.696  -1.119   7.012  1.00  1.07           H  
ATOM    811  HA  LEU A  53      12.553   0.940   6.011  1.00  1.51           H  
ATOM    812  HB2 LEU A  53       9.711   1.320   6.980  1.00  2.04           H  
ATOM    813  HB3 LEU A  53      10.570   2.246   5.753  1.00  1.97           H  
ATOM    814  HG  LEU A  53       9.634  -0.624   5.515  1.00  1.62           H  
ATOM    815 HD11 LEU A  53       8.741   2.004   4.326  1.00  2.24           H  
ATOM    816 HD12 LEU A  53       8.352   0.463   3.562  1.00  2.24           H  
ATOM    817 HD13 LEU A  53       7.774   0.810   5.191  1.00  2.09           H  
ATOM    818 HD21 LEU A  53      11.829  -0.190   4.398  1.00  2.57           H  
ATOM    819 HD22 LEU A  53      10.543  -0.551   3.247  1.00  2.53           H  
ATOM    820 HD23 LEU A  53      11.071   1.115   3.486  1.00  2.45           H  
ATOM    821  N   LYS A  54      11.244   1.041   9.033  1.00  1.20           N  
ATOM    822  CA  LYS A  54      11.448   1.607  10.397  1.00  1.35           C  
ATOM    823  C   LYS A  54      12.891   1.377  10.857  1.00  1.40           C  
ATOM    824  O   LYS A  54      13.489   2.215  11.502  1.00  1.67           O  
ATOM    825  CB  LYS A  54      10.472   0.843  11.291  1.00  1.46           C  
ATOM    826  CG  LYS A  54      10.538   1.402  12.712  1.00  1.91           C  
ATOM    827  CD  LYS A  54      10.662   0.249  13.710  1.00  2.50           C  
ATOM    828  CE  LYS A  54      10.505   0.789  15.134  1.00  2.87           C  
ATOM    829  NZ  LYS A  54      11.879   1.197  15.541  1.00  3.88           N  
ATOM    830  H   LYS A  54      10.500   0.422   8.860  1.00  1.15           H  
ATOM    831  HA  LYS A  54      11.211   2.659  10.407  1.00  1.71           H  
ATOM    832  HB2 LYS A  54       9.469   0.953  10.905  1.00  1.66           H  
ATOM    833  HB3 LYS A  54      10.740  -0.203  11.304  1.00  1.53           H  
ATOM    834  HG2 LYS A  54      11.395   2.053  12.803  1.00  2.32           H  
ATOM    835  HG3 LYS A  54       9.638   1.961  12.920  1.00  2.18           H  
ATOM    836  HD2 LYS A  54       9.890  -0.481  13.514  1.00  2.90           H  
ATOM    837  HD3 LYS A  54      11.631  -0.213  13.607  1.00  2.94           H  
ATOM    838  HE2 LYS A  54       9.840   1.641  15.139  1.00  3.04           H  
ATOM    839  HE3 LYS A  54      10.137   0.017  15.790  1.00  2.88           H  
ATOM    840  HZ1 LYS A  54      12.295   1.800  14.803  1.00  4.31           H  
ATOM    841  HZ2 LYS A  54      11.833   1.724  16.436  1.00  4.27           H  
ATOM    842  HZ3 LYS A  54      12.468   0.349  15.671  1.00  4.22           H  
ATOM    843  N   ALA A  55      13.452   0.246  10.529  1.00  1.63           N  
ATOM    844  CA  ALA A  55      14.855  -0.038  10.945  1.00  2.20           C  
ATOM    845  C   ALA A  55      15.806   1.007  10.355  1.00  2.03           C  
ATOM    846  O   ALA A  55      16.817   1.341  10.940  1.00  2.38           O  
ATOM    847  CB  ALA A  55      15.164  -1.424  10.377  1.00  2.78           C  
ATOM    848  H   ALA A  55      12.953  -0.415  10.008  1.00  1.68           H  
ATOM    849  HA  ALA A  55      14.933  -0.054  12.019  1.00  2.53           H  
ATOM    850  HB1 ALA A  55      14.246  -1.980  10.267  1.00  2.97           H  
ATOM    851  HB2 ALA A  55      15.639  -1.320   9.413  1.00  3.22           H  
ATOM    852  HB3 ALA A  55      15.826  -1.950  11.049  1.00  3.09           H  
ATOM    853  N   GLU A  56      15.488   1.526   9.203  1.00  1.67           N  
ATOM    854  CA  GLU A  56      16.373   2.551   8.577  1.00  1.70           C  
ATOM    855  C   GLU A  56      15.619   3.874   8.390  1.00  1.53           C  
ATOM    856  O   GLU A  56      16.073   4.760   7.696  1.00  1.98           O  
ATOM    857  CB  GLU A  56      16.762   1.961   7.221  1.00  1.99           C  
ATOM    858  CG  GLU A  56      15.496   1.631   6.427  1.00  2.69           C  
ATOM    859  CD  GLU A  56      15.846   1.486   4.946  1.00  3.21           C  
ATOM    860  OE1 GLU A  56      16.178   0.384   4.542  1.00  3.63           O  
ATOM    861  OE2 GLU A  56      15.776   2.478   4.240  1.00  3.64           O  
ATOM    862  H   GLU A  56      14.666   1.243   8.749  1.00  1.55           H  
ATOM    863  HA  GLU A  56      17.256   2.702   9.177  1.00  2.20           H  
ATOM    864  HB2 GLU A  56      17.355   2.677   6.673  1.00  2.23           H  
ATOM    865  HB3 GLU A  56      17.336   1.059   7.373  1.00  2.26           H  
ATOM    866  HG2 GLU A  56      15.073   0.707   6.792  1.00  2.94           H  
ATOM    867  HG3 GLU A  56      14.778   2.429   6.549  1.00  3.04           H  
ATOM    868  N   GLY A  57      14.474   4.016   9.005  1.00  1.58           N  
ATOM    869  CA  GLY A  57      13.701   5.284   8.859  1.00  2.25           C  
ATOM    870  C   GLY A  57      13.506   5.603   7.374  1.00  1.97           C  
ATOM    871  O   GLY A  57      13.571   6.743   6.962  1.00  2.50           O  
ATOM    872  H   GLY A  57      14.121   3.293   9.562  1.00  1.61           H  
ATOM    873  HA2 GLY A  57      12.737   5.174   9.332  1.00  2.75           H  
ATOM    874  HA3 GLY A  57      14.242   6.090   9.331  1.00  2.67           H  
ATOM    875  N   SER A  58      13.268   4.605   6.569  1.00  1.30           N  
ATOM    876  CA  SER A  58      13.070   4.854   5.112  1.00  1.23           C  
ATOM    877  C   SER A  58      11.980   5.907   4.899  1.00  1.03           C  
ATOM    878  O   SER A  58      11.138   6.124   5.747  1.00  1.27           O  
ATOM    879  CB  SER A  58      12.635   3.508   4.534  1.00  1.53           C  
ATOM    880  OG  SER A  58      13.383   3.235   3.358  1.00  2.13           O  
ATOM    881  H   SER A  58      13.220   3.691   6.920  1.00  1.08           H  
ATOM    882  HA  SER A  58      13.994   5.170   4.655  1.00  1.45           H  
ATOM    883  HB2 SER A  58      12.811   2.730   5.262  1.00  1.84           H  
ATOM    884  HB3 SER A  58      11.584   3.543   4.291  1.00  1.84           H  
ATOM    885  HG  SER A  58      13.160   2.349   3.064  1.00  2.49           H  
ATOM    886  N   GLU A  59      11.990   6.565   3.772  1.00  0.85           N  
ATOM    887  CA  GLU A  59      10.954   7.605   3.505  1.00  0.87           C  
ATOM    888  C   GLU A  59       9.753   6.987   2.780  1.00  0.76           C  
ATOM    889  O   GLU A  59       8.976   7.677   2.153  1.00  1.06           O  
ATOM    890  CB  GLU A  59      11.648   8.636   2.613  1.00  1.10           C  
ATOM    891  CG  GLU A  59      12.069   7.975   1.297  1.00  1.05           C  
ATOM    892  CD  GLU A  59      10.884   7.209   0.707  1.00  1.58           C  
ATOM    893  OE1 GLU A  59       9.811   7.785   0.629  1.00  2.22           O  
ATOM    894  OE2 GLU A  59      11.069   6.060   0.344  1.00  2.13           O  
ATOM    895  H   GLU A  59      12.678   6.376   3.100  1.00  0.96           H  
ATOM    896  HA  GLU A  59      10.640   8.068   4.427  1.00  0.99           H  
ATOM    897  HB2 GLU A  59      10.967   9.448   2.406  1.00  1.57           H  
ATOM    898  HB3 GLU A  59      12.522   9.019   3.119  1.00  1.50           H  
ATOM    899  HG2 GLU A  59      12.389   8.736   0.600  1.00  1.34           H  
ATOM    900  HG3 GLU A  59      12.881   7.290   1.483  1.00  1.23           H  
ATOM    901  N   ILE A  60       9.597   5.694   2.862  1.00  0.59           N  
ATOM    902  CA  ILE A  60       8.444   5.039   2.175  1.00  0.57           C  
ATOM    903  C   ILE A  60       7.531   4.373   3.208  1.00  0.52           C  
ATOM    904  O   ILE A  60       7.887   4.225   4.360  1.00  0.63           O  
ATOM    905  CB  ILE A  60       9.063   3.981   1.254  1.00  0.68           C  
ATOM    906  CG1 ILE A  60      10.165   4.612   0.399  1.00  1.46           C  
ATOM    907  CG2 ILE A  60       7.979   3.411   0.336  1.00  1.34           C  
ATOM    908  CD1 ILE A  60      11.523   4.048   0.822  1.00  1.60           C  
ATOM    909  H   ILE A  60      10.236   5.154   3.373  1.00  0.76           H  
ATOM    910  HA  ILE A  60       7.894   5.760   1.592  1.00  0.62           H  
ATOM    911  HB  ILE A  60       9.479   3.184   1.854  1.00  1.09           H  
ATOM    912 HG12 ILE A  60       9.990   4.384  -0.642  1.00  2.16           H  
ATOM    913 HG13 ILE A  60      10.162   5.683   0.540  1.00  2.08           H  
ATOM    914 HG21 ILE A  60       7.171   4.121   0.248  1.00  1.91           H  
ATOM    915 HG22 ILE A  60       8.399   3.220  -0.640  1.00  1.92           H  
ATOM    916 HG23 ILE A  60       7.603   2.487   0.753  1.00  1.76           H  
ATOM    917 HD11 ILE A  60      11.410   3.013   1.110  1.00  1.94           H  
ATOM    918 HD12 ILE A  60      12.216   4.118  -0.004  1.00  2.09           H  
ATOM    919 HD13 ILE A  60      11.904   4.614   1.660  1.00  1.96           H  
ATOM    920  N   ARG A  61       6.357   3.971   2.806  1.00  0.45           N  
ATOM    921  CA  ARG A  61       5.426   3.316   3.770  1.00  0.45           C  
ATOM    922  C   ARG A  61       4.396   2.466   3.021  1.00  0.41           C  
ATOM    923  O   ARG A  61       3.986   2.791   1.925  1.00  0.55           O  
ATOM    924  CB  ARG A  61       4.741   4.466   4.507  1.00  0.51           C  
ATOM    925  CG  ARG A  61       5.477   4.740   5.820  1.00  0.75           C  
ATOM    926  CD  ARG A  61       4.459   5.031   6.925  1.00  0.97           C  
ATOM    927  NE  ARG A  61       5.082   4.505   8.172  1.00  1.30           N  
ATOM    928  CZ  ARG A  61       5.000   5.190   9.280  1.00  1.66           C  
ATOM    929  NH1 ARG A  61       3.849   5.333   9.877  1.00  2.21           N  
ATOM    930  NH2 ARG A  61       6.072   5.733   9.791  1.00  2.19           N  
ATOM    931  H   ARG A  61       6.088   4.099   1.873  1.00  0.49           H  
ATOM    932  HA  ARG A  61       5.977   2.707   4.468  1.00  0.50           H  
ATOM    933  HB2 ARG A  61       4.763   5.353   3.890  1.00  0.61           H  
ATOM    934  HB3 ARG A  61       3.717   4.199   4.719  1.00  0.64           H  
ATOM    935  HG2 ARG A  61       6.065   3.875   6.091  1.00  1.52           H  
ATOM    936  HG3 ARG A  61       6.128   5.592   5.697  1.00  1.26           H  
ATOM    937  HD2 ARG A  61       4.289   6.096   7.007  1.00  1.50           H  
ATOM    938  HD3 ARG A  61       3.532   4.514   6.729  1.00  1.40           H  
ATOM    939  HE  ARG A  61       5.554   3.647   8.159  1.00  1.83           H  
ATOM    940 HH11 ARG A  61       3.028   4.916   9.485  1.00  2.45           H  
ATOM    941 HH12 ARG A  61       3.787   5.857  10.726  1.00  2.70           H  
ATOM    942 HH21 ARG A  61       6.954   5.624   9.334  1.00  2.37           H  
ATOM    943 HH22 ARG A  61       6.010   6.258  10.640  1.00  2.76           H  
ATOM    944  N   LEU A  62       3.973   1.381   3.610  1.00  0.35           N  
ATOM    945  CA  LEU A  62       2.968   0.510   2.938  1.00  0.36           C  
ATOM    946  C   LEU A  62       1.634   0.577   3.684  1.00  0.32           C  
ATOM    947  O   LEU A  62       1.595   0.794   4.881  1.00  0.38           O  
ATOM    948  CB  LEU A  62       3.555  -0.900   3.011  1.00  0.48           C  
ATOM    949  CG  LEU A  62       4.628  -1.063   1.932  1.00  0.73           C  
ATOM    950  CD1 LEU A  62       5.975  -1.351   2.595  1.00  1.22           C  
ATOM    951  CD2 LEU A  62       4.253  -2.224   1.011  1.00  1.59           C  
ATOM    952  H   LEU A  62       4.316   1.139   4.496  1.00  0.42           H  
ATOM    953  HA  LEU A  62       2.842   0.805   1.910  1.00  0.39           H  
ATOM    954  HB2 LEU A  62       3.996  -1.056   3.984  1.00  1.08           H  
ATOM    955  HB3 LEU A  62       2.772  -1.624   2.851  1.00  1.18           H  
ATOM    956  HG  LEU A  62       4.698  -0.154   1.354  1.00  1.41           H  
ATOM    957 HD11 LEU A  62       6.114  -0.685   3.433  1.00  1.91           H  
ATOM    958 HD12 LEU A  62       5.993  -2.374   2.942  1.00  1.56           H  
ATOM    959 HD13 LEU A  62       6.768  -1.200   1.878  1.00  1.71           H  
ATOM    960 HD21 LEU A  62       3.179  -2.272   0.908  1.00  2.09           H  
ATOM    961 HD22 LEU A  62       4.701  -2.074   0.041  1.00  2.21           H  
ATOM    962 HD23 LEU A  62       4.614  -3.151   1.434  1.00  2.12           H  
ATOM    963  N   ALA A  63       0.539   0.399   2.995  1.00  0.30           N  
ATOM    964  CA  ALA A  63      -0.779   0.464   3.693  1.00  0.32           C  
ATOM    965  C   ALA A  63      -1.830  -0.387   2.973  1.00  0.31           C  
ATOM    966  O   ALA A  63      -1.620  -0.860   1.873  1.00  0.37           O  
ATOM    967  CB  ALA A  63      -1.171   1.942   3.654  1.00  0.37           C  
ATOM    968  H   ALA A  63       0.583   0.226   2.026  1.00  0.32           H  
ATOM    969  HA  ALA A  63      -0.670   0.142   4.716  1.00  0.37           H  
ATOM    970  HB1 ALA A  63      -0.310   2.537   3.387  1.00  1.09           H  
ATOM    971  HB2 ALA A  63      -1.951   2.087   2.922  1.00  1.11           H  
ATOM    972  HB3 ALA A  63      -1.529   2.244   4.627  1.00  0.93           H  
ATOM    973  N   LYS A  64      -2.963  -0.587   3.593  1.00  0.30           N  
ATOM    974  CA  LYS A  64      -4.031  -1.406   2.952  1.00  0.32           C  
ATOM    975  C   LYS A  64      -5.394  -0.738   3.143  1.00  0.32           C  
ATOM    976  O   LYS A  64      -5.543   0.187   3.918  1.00  0.40           O  
ATOM    977  CB  LYS A  64      -3.994  -2.753   3.670  1.00  0.38           C  
ATOM    978  CG  LYS A  64      -2.584  -3.344   3.583  1.00  1.39           C  
ATOM    979  CD  LYS A  64      -2.673  -4.818   3.185  1.00  1.60           C  
ATOM    980  CE  LYS A  64      -2.951  -5.669   4.425  1.00  2.04           C  
ATOM    981  NZ  LYS A  64      -2.829  -7.078   3.957  1.00  2.26           N  
ATOM    982  H   LYS A  64      -3.111  -0.196   4.480  1.00  0.34           H  
ATOM    983  HA  LYS A  64      -3.825  -1.543   1.906  1.00  0.35           H  
ATOM    984  HB2 LYS A  64      -4.267  -2.616   4.704  1.00  0.90           H  
ATOM    985  HB3 LYS A  64      -4.694  -3.428   3.202  1.00  1.11           H  
ATOM    986  HG2 LYS A  64      -2.013  -2.805   2.843  1.00  2.04           H  
ATOM    987  HG3 LYS A  64      -2.099  -3.263   4.544  1.00  2.08           H  
ATOM    988  HD2 LYS A  64      -3.473  -4.950   2.469  1.00  2.02           H  
ATOM    989  HD3 LYS A  64      -1.739  -5.128   2.741  1.00  2.00           H  
ATOM    990  HE2 LYS A  64      -2.220  -5.464   5.193  1.00  2.45           H  
ATOM    991  HE3 LYS A  64      -3.948  -5.481   4.793  1.00  2.60           H  
ATOM    992  HZ1 LYS A  64      -1.883  -7.227   3.552  1.00  2.60           H  
ATOM    993  HZ2 LYS A  64      -2.970  -7.724   4.759  1.00  2.48           H  
ATOM    994  HZ3 LYS A  64      -3.550  -7.268   3.232  1.00  2.61           H  
ATOM    995  N   VAL A  65      -6.388  -1.202   2.441  1.00  0.30           N  
ATOM    996  CA  VAL A  65      -7.747  -0.600   2.577  1.00  0.32           C  
ATOM    997  C   VAL A  65      -8.815  -1.695   2.597  1.00  0.31           C  
ATOM    998  O   VAL A  65      -8.733  -2.672   1.878  1.00  0.36           O  
ATOM    999  CB  VAL A  65      -7.925   0.285   1.337  1.00  0.40           C  
ATOM   1000  CG1 VAL A  65      -9.353   0.845   1.305  1.00  0.45           C  
ATOM   1001  CG2 VAL A  65      -6.927   1.442   1.382  1.00  0.70           C  
ATOM   1002  H   VAL A  65      -6.241  -1.949   1.826  1.00  0.34           H  
ATOM   1003  HA  VAL A  65      -7.806   0.003   3.470  1.00  0.35           H  
ATOM   1004  HB  VAL A  65      -7.751  -0.305   0.450  1.00  0.96           H  
ATOM   1005 HG11 VAL A  65      -9.772   0.827   2.301  1.00  1.08           H  
ATOM   1006 HG12 VAL A  65      -9.332   1.862   0.941  1.00  1.10           H  
ATOM   1007 HG13 VAL A  65      -9.962   0.241   0.649  1.00  1.10           H  
ATOM   1008 HG21 VAL A  65      -5.942   1.060   1.607  1.00  1.41           H  
ATOM   1009 HG22 VAL A  65      -6.911   1.939   0.424  1.00  1.30           H  
ATOM   1010 HG23 VAL A  65      -7.224   2.143   2.147  1.00  1.25           H  
ATOM   1011  N   ASP A  66      -9.826  -1.529   3.402  1.00  0.35           N  
ATOM   1012  CA  ASP A  66     -10.910  -2.550   3.453  1.00  0.39           C  
ATOM   1013  C   ASP A  66     -11.983  -2.209   2.416  1.00  0.40           C  
ATOM   1014  O   ASP A  66     -12.916  -1.484   2.694  1.00  0.44           O  
ATOM   1015  CB  ASP A  66     -11.476  -2.457   4.870  1.00  0.47           C  
ATOM   1016  CG  ASP A  66     -10.799  -3.503   5.758  1.00  0.67           C  
ATOM   1017  OD1 ASP A  66     -11.158  -4.663   5.654  1.00  1.30           O  
ATOM   1018  OD2 ASP A  66      -9.929  -3.124   6.527  1.00  1.38           O  
ATOM   1019  H   ASP A  66      -9.878  -0.728   3.963  1.00  0.41           H  
ATOM   1020  HA  ASP A  66     -10.509  -3.535   3.276  1.00  0.39           H  
ATOM   1021  HB2 ASP A  66     -11.292  -1.471   5.268  1.00  1.04           H  
ATOM   1022  HB3 ASP A  66     -12.540  -2.643   4.845  1.00  1.00           H  
ATOM   1023  N   ALA A  67     -11.852  -2.717   1.219  1.00  0.40           N  
ATOM   1024  CA  ALA A  67     -12.860  -2.415   0.155  1.00  0.46           C  
ATOM   1025  C   ALA A  67     -14.283  -2.611   0.688  1.00  0.51           C  
ATOM   1026  O   ALA A  67     -15.213  -1.959   0.257  1.00  0.57           O  
ATOM   1027  CB  ALA A  67     -12.563  -3.413  -0.964  1.00  0.51           C  
ATOM   1028  H   ALA A  67     -11.086  -3.292   1.014  1.00  0.38           H  
ATOM   1029  HA  ALA A  67     -12.731  -1.409  -0.207  1.00  0.47           H  
ATOM   1030  HB1 ALA A  67     -11.500  -3.602  -1.005  1.00  1.11           H  
ATOM   1031  HB2 ALA A  67     -13.085  -4.338  -0.771  1.00  1.05           H  
ATOM   1032  HB3 ALA A  67     -12.893  -3.004  -1.908  1.00  1.24           H  
ATOM   1033  N   THR A  68     -14.456  -3.497   1.628  1.00  0.53           N  
ATOM   1034  CA  THR A  68     -15.817  -3.726   2.192  1.00  0.62           C  
ATOM   1035  C   THR A  68     -16.152  -2.634   3.212  1.00  0.64           C  
ATOM   1036  O   THR A  68     -17.302  -2.382   3.511  1.00  0.86           O  
ATOM   1037  CB  THR A  68     -15.740  -5.094   2.872  1.00  0.66           C  
ATOM   1038  OG1 THR A  68     -16.993  -5.393   3.472  1.00  1.29           O  
ATOM   1039  CG2 THR A  68     -14.650  -5.074   3.946  1.00  1.35           C  
ATOM   1040  H   THR A  68     -13.692  -4.008   1.965  1.00  0.50           H  
ATOM   1041  HA  THR A  68     -16.553  -3.747   1.403  1.00  0.70           H  
ATOM   1042  HB  THR A  68     -15.503  -5.849   2.139  1.00  1.14           H  
ATOM   1043  HG1 THR A  68     -17.184  -4.708   4.117  1.00  1.65           H  
ATOM   1044 HG21 THR A  68     -14.630  -4.105   4.421  1.00  1.94           H  
ATOM   1045 HG22 THR A  68     -14.859  -5.832   4.684  1.00  1.85           H  
ATOM   1046 HG23 THR A  68     -13.692  -5.271   3.488  1.00  1.85           H  
ATOM   1047  N   GLU A  69     -15.153  -1.985   3.747  1.00  0.57           N  
ATOM   1048  CA  GLU A  69     -15.408  -0.909   4.746  1.00  0.61           C  
ATOM   1049  C   GLU A  69     -15.157   0.465   4.119  1.00  0.57           C  
ATOM   1050  O   GLU A  69     -15.974   1.359   4.215  1.00  0.66           O  
ATOM   1051  CB  GLU A  69     -14.415  -1.176   5.877  1.00  0.63           C  
ATOM   1052  CG  GLU A  69     -15.006  -0.689   7.203  1.00  0.83           C  
ATOM   1053  CD  GLU A  69     -15.424   0.777   7.068  1.00  1.50           C  
ATOM   1054  OE1 GLU A  69     -16.313   1.049   6.278  1.00  2.10           O  
ATOM   1055  OE2 GLU A  69     -14.848   1.602   7.758  1.00  2.22           O  
ATOM   1056  H   GLU A  69     -14.233  -2.204   3.491  1.00  0.63           H  
ATOM   1057  HA  GLU A  69     -16.419  -0.974   5.121  1.00  0.73           H  
ATOM   1058  HB2 GLU A  69     -14.215  -2.235   5.939  1.00  1.15           H  
ATOM   1059  HB3 GLU A  69     -13.494  -0.647   5.677  1.00  0.99           H  
ATOM   1060  HG2 GLU A  69     -15.870  -1.287   7.453  1.00  1.32           H  
ATOM   1061  HG3 GLU A  69     -14.265  -0.782   7.983  1.00  1.33           H  
ATOM   1062  N   GLU A  70     -14.034   0.643   3.474  1.00  0.52           N  
ATOM   1063  CA  GLU A  70     -13.740   1.961   2.844  1.00  0.57           C  
ATOM   1064  C   GLU A  70     -13.753   1.833   1.317  1.00  0.72           C  
ATOM   1065  O   GLU A  70     -12.797   2.171   0.647  1.00  1.34           O  
ATOM   1066  CB  GLU A  70     -12.343   2.335   3.338  1.00  0.71           C  
ATOM   1067  CG  GLU A  70     -12.356   2.454   4.863  1.00  1.05           C  
ATOM   1068  CD  GLU A  70     -11.367   1.452   5.460  1.00  1.37           C  
ATOM   1069  OE1 GLU A  70     -11.153   0.421   4.844  1.00  1.97           O  
ATOM   1070  OE2 GLU A  70     -10.840   1.733   6.525  1.00  1.89           O  
ATOM   1071  H   GLU A  70     -13.383  -0.089   3.404  1.00  0.54           H  
ATOM   1072  HA  GLU A  70     -14.455   2.701   3.165  1.00  0.63           H  
ATOM   1073  HB2 GLU A  70     -11.640   1.569   3.043  1.00  1.36           H  
ATOM   1074  HB3 GLU A  70     -12.048   3.279   2.906  1.00  1.09           H  
ATOM   1075  HG2 GLU A  70     -12.071   3.456   5.148  1.00  1.63           H  
ATOM   1076  HG3 GLU A  70     -13.348   2.244   5.232  1.00  1.72           H  
ATOM   1077  N   SER A  71     -14.830   1.347   0.762  1.00  0.55           N  
ATOM   1078  CA  SER A  71     -14.905   1.197  -0.719  1.00  0.66           C  
ATOM   1079  C   SER A  71     -15.079   2.567  -1.383  1.00  0.70           C  
ATOM   1080  O   SER A  71     -14.809   2.737  -2.556  1.00  0.94           O  
ATOM   1081  CB  SER A  71     -16.135   0.324  -0.966  1.00  0.79           C  
ATOM   1082  OG  SER A  71     -15.788  -0.738  -1.845  1.00  1.48           O  
ATOM   1083  H   SER A  71     -15.590   1.080   1.320  1.00  0.85           H  
ATOM   1084  HA  SER A  71     -14.022   0.704  -1.094  1.00  0.75           H  
ATOM   1085  HB2 SER A  71     -16.479  -0.088  -0.032  1.00  1.35           H  
ATOM   1086  HB3 SER A  71     -16.920   0.926  -1.403  1.00  1.25           H  
ATOM   1087  HG  SER A  71     -15.389  -1.438  -1.321  1.00  1.83           H  
ATOM   1088  N   ASP A  72     -15.532   3.543  -0.644  1.00  0.67           N  
ATOM   1089  CA  ASP A  72     -15.726   4.899  -1.235  1.00  0.71           C  
ATOM   1090  C   ASP A  72     -14.448   5.365  -1.938  1.00  0.68           C  
ATOM   1091  O   ASP A  72     -14.492   5.957  -2.999  1.00  0.77           O  
ATOM   1092  CB  ASP A  72     -16.050   5.807  -0.048  1.00  0.78           C  
ATOM   1093  CG  ASP A  72     -17.568   5.912   0.113  1.00  1.08           C  
ATOM   1094  OD1 ASP A  72     -18.151   6.788  -0.505  1.00  1.57           O  
ATOM   1095  OD2 ASP A  72     -18.122   5.114   0.852  1.00  1.83           O  
ATOM   1096  H   ASP A  72     -15.747   3.385   0.299  1.00  0.78           H  
ATOM   1097  HA  ASP A  72     -16.551   4.891  -1.926  1.00  0.77           H  
ATOM   1098  HB2 ASP A  72     -15.621   5.391   0.851  1.00  1.26           H  
ATOM   1099  HB3 ASP A  72     -15.638   6.790  -0.222  1.00  1.11           H  
ATOM   1100  N   LEU A  73     -13.313   5.102  -1.357  1.00  0.63           N  
ATOM   1101  CA  LEU A  73     -12.033   5.529  -1.992  1.00  0.68           C  
ATOM   1102  C   LEU A  73     -11.717   4.639  -3.195  1.00  0.60           C  
ATOM   1103  O   LEU A  73     -11.363   5.112  -4.256  1.00  0.64           O  
ATOM   1104  CB  LEU A  73     -10.972   5.361  -0.906  1.00  0.83           C  
ATOM   1105  CG  LEU A  73     -11.373   6.173   0.327  1.00  0.79           C  
ATOM   1106  CD1 LEU A  73     -11.322   5.278   1.567  1.00  1.22           C  
ATOM   1107  CD2 LEU A  73     -10.402   7.342   0.503  1.00  0.97           C  
ATOM   1108  H   LEU A  73     -13.301   4.625  -0.502  1.00  0.63           H  
ATOM   1109  HA  LEU A  73     -12.091   6.559  -2.296  1.00  0.75           H  
ATOM   1110  HB2 LEU A  73     -10.892   4.317  -0.639  1.00  1.43           H  
ATOM   1111  HB3 LEU A  73     -10.021   5.712  -1.275  1.00  1.37           H  
ATOM   1112  HG  LEU A  73     -12.375   6.554   0.198  1.00  1.45           H  
ATOM   1113 HD11 LEU A  73     -11.484   4.250   1.276  1.00  1.68           H  
ATOM   1114 HD12 LEU A  73     -10.354   5.370   2.037  1.00  1.80           H  
ATOM   1115 HD13 LEU A  73     -12.091   5.581   2.262  1.00  1.70           H  
ATOM   1116 HD21 LEU A  73      -9.477   7.122  -0.010  1.00  1.41           H  
ATOM   1117 HD22 LEU A  73     -10.840   8.239   0.088  1.00  1.54           H  
ATOM   1118 HD23 LEU A  73     -10.204   7.492   1.554  1.00  1.56           H  
ATOM   1119  N   ALA A  74     -11.845   3.354  -3.036  1.00  0.57           N  
ATOM   1120  CA  ALA A  74     -11.557   2.434  -4.171  1.00  0.56           C  
ATOM   1121  C   ALA A  74     -12.609   2.619  -5.264  1.00  0.59           C  
ATOM   1122  O   ALA A  74     -12.351   2.409  -6.432  1.00  0.65           O  
ATOM   1123  CB  ALA A  74     -11.638   1.028  -3.574  1.00  0.60           C  
ATOM   1124  H   ALA A  74     -12.136   2.996  -2.172  1.00  0.61           H  
ATOM   1125  HA  ALA A  74     -10.570   2.616  -4.566  1.00  0.58           H  
ATOM   1126  HB1 ALA A  74     -11.505   1.083  -2.503  1.00  1.18           H  
ATOM   1127  HB2 ALA A  74     -12.603   0.597  -3.796  1.00  1.13           H  
ATOM   1128  HB3 ALA A  74     -10.861   0.411  -4.001  1.00  1.23           H  
ATOM   1129  N   GLN A  75     -13.792   3.023  -4.893  1.00  0.64           N  
ATOM   1130  CA  GLN A  75     -14.856   3.233  -5.913  1.00  0.76           C  
ATOM   1131  C   GLN A  75     -14.515   4.457  -6.763  1.00  0.78           C  
ATOM   1132  O   GLN A  75     -14.882   4.545  -7.918  1.00  0.86           O  
ATOM   1133  CB  GLN A  75     -16.138   3.471  -5.114  1.00  0.87           C  
ATOM   1134  CG  GLN A  75     -17.335   3.483  -6.065  1.00  1.42           C  
ATOM   1135  CD  GLN A  75     -18.607   3.124  -5.292  1.00  1.83           C  
ATOM   1136  OE1 GLN A  75     -18.539   2.625  -4.186  1.00  2.35           O  
ATOM   1137  NE2 GLN A  75     -19.771   3.358  -5.833  1.00  2.40           N  
ATOM   1138  H   GLN A  75     -13.977   3.195  -3.947  1.00  0.67           H  
ATOM   1139  HA  GLN A  75     -14.963   2.358  -6.534  1.00  0.79           H  
ATOM   1140  HB2 GLN A  75     -16.261   2.680  -4.387  1.00  1.12           H  
ATOM   1141  HB3 GLN A  75     -16.074   4.422  -4.605  1.00  1.21           H  
ATOM   1142  HG2 GLN A  75     -17.442   4.467  -6.495  1.00  1.97           H  
ATOM   1143  HG3 GLN A  75     -17.177   2.761  -6.852  1.00  1.98           H  
ATOM   1144 HE21 GLN A  75     -19.825   3.760  -6.725  1.00  2.75           H  
ATOM   1145 HE22 GLN A  75     -20.591   3.133  -5.346  1.00  2.82           H  
ATOM   1146  N   GLN A  76     -13.808   5.399  -6.202  1.00  0.76           N  
ATOM   1147  CA  GLN A  76     -13.437   6.611  -6.983  1.00  0.84           C  
ATOM   1148  C   GLN A  76     -12.589   6.209  -8.189  1.00  0.83           C  
ATOM   1149  O   GLN A  76     -12.682   6.794  -9.249  1.00  0.94           O  
ATOM   1150  CB  GLN A  76     -12.623   7.474  -6.018  1.00  0.89           C  
ATOM   1151  CG  GLN A  76     -13.570   8.214  -5.072  1.00  1.14           C  
ATOM   1152  CD  GLN A  76     -12.993   9.593  -4.749  1.00  1.49           C  
ATOM   1153  OE1 GLN A  76     -11.802   9.806  -4.856  1.00  2.20           O  
ATOM   1154  NE2 GLN A  76     -13.792  10.546  -4.355  1.00  1.97           N  
ATOM   1155  H   GLN A  76     -13.516   5.307  -5.269  1.00  0.73           H  
ATOM   1156  HA  GLN A  76     -14.318   7.141  -7.299  1.00  0.94           H  
ATOM   1157  HB2 GLN A  76     -11.961   6.843  -5.444  1.00  1.18           H  
ATOM   1158  HB3 GLN A  76     -12.041   8.190  -6.578  1.00  1.31           H  
ATOM   1159  HG2 GLN A  76     -14.534   8.327  -5.544  1.00  1.71           H  
ATOM   1160  HG3 GLN A  76     -13.681   7.647  -4.158  1.00  1.62           H  
ATOM   1161 HE21 GLN A  76     -14.753  10.375  -4.268  1.00  2.22           H  
ATOM   1162 HE22 GLN A  76     -13.432  11.432  -4.145  1.00  2.51           H  
ATOM   1163  N   TYR A  77     -11.766   5.210  -8.033  1.00  0.74           N  
ATOM   1164  CA  TYR A  77     -10.914   4.763  -9.168  1.00  0.81           C  
ATOM   1165  C   TYR A  77     -11.636   3.683  -9.975  1.00  0.83           C  
ATOM   1166  O   TYR A  77     -11.774   3.779 -11.178  1.00  1.00           O  
ATOM   1167  CB  TYR A  77      -9.657   4.200  -8.510  1.00  0.80           C  
ATOM   1168  CG  TYR A  77      -8.978   5.290  -7.716  1.00  0.81           C  
ATOM   1169  CD1 TYR A  77      -8.434   6.399  -8.373  1.00  1.42           C  
ATOM   1170  CD2 TYR A  77      -8.895   5.192  -6.322  1.00  1.18           C  
ATOM   1171  CE1 TYR A  77      -7.806   7.411  -7.639  1.00  1.56           C  
ATOM   1172  CE2 TYR A  77      -8.268   6.204  -5.585  1.00  1.19           C  
ATOM   1173  CZ  TYR A  77      -7.722   7.314  -6.244  1.00  1.05           C  
ATOM   1174  OH  TYR A  77      -7.104   8.317  -5.521  1.00  1.22           O  
ATOM   1175  H   TYR A  77     -11.709   4.751  -7.169  1.00  0.68           H  
ATOM   1176  HA  TYR A  77     -10.660   5.595  -9.799  1.00  0.89           H  
ATOM   1177  HB2 TYR A  77      -9.927   3.389  -7.851  1.00  1.17           H  
ATOM   1178  HB3 TYR A  77      -8.985   3.837  -9.271  1.00  1.22           H  
ATOM   1179  HD1 TYR A  77      -8.498   6.474  -9.449  1.00  2.04           H  
ATOM   1180  HD2 TYR A  77      -9.315   4.336  -5.815  1.00  1.84           H  
ATOM   1181  HE1 TYR A  77      -7.386   8.266  -8.146  1.00  2.28           H  
ATOM   1182  HE2 TYR A  77      -8.204   6.128  -4.511  1.00  1.76           H  
ATOM   1183  HH  TYR A  77      -6.924   7.983  -4.639  1.00  1.52           H  
ATOM   1184  N   GLY A  78     -12.098   2.657  -9.319  1.00  0.78           N  
ATOM   1185  CA  GLY A  78     -12.812   1.569 -10.044  1.00  0.87           C  
ATOM   1186  C   GLY A  78     -12.231   0.221  -9.620  1.00  0.88           C  
ATOM   1187  O   GLY A  78     -11.579  -0.456 -10.390  1.00  1.52           O  
ATOM   1188  H   GLY A  78     -11.972   2.601  -8.349  1.00  0.81           H  
ATOM   1189  HA2 GLY A  78     -13.863   1.601  -9.800  1.00  0.94           H  
ATOM   1190  HA3 GLY A  78     -12.684   1.700 -11.109  1.00  1.07           H  
ATOM   1191  N   VAL A  79     -12.457  -0.168  -8.397  1.00  0.80           N  
ATOM   1192  CA  VAL A  79     -11.911  -1.467  -7.918  1.00  0.79           C  
ATOM   1193  C   VAL A  79     -13.048  -2.452  -7.633  1.00  1.13           C  
ATOM   1194  O   VAL A  79     -13.814  -2.280  -6.706  1.00  1.54           O  
ATOM   1195  CB  VAL A  79     -11.160  -1.126  -6.631  1.00  0.76           C  
ATOM   1196  CG1 VAL A  79     -10.461  -2.379  -6.105  1.00  1.30           C  
ATOM   1197  CG2 VAL A  79     -10.115  -0.045  -6.917  1.00  0.72           C  
ATOM   1198  H   VAL A  79     -12.980   0.397  -7.791  1.00  1.23           H  
ATOM   1199  HA  VAL A  79     -11.228  -1.879  -8.644  1.00  0.98           H  
ATOM   1200  HB  VAL A  79     -11.859  -0.765  -5.891  1.00  1.48           H  
ATOM   1201 HG11 VAL A  79     -10.112  -2.971  -6.937  1.00  1.80           H  
ATOM   1202 HG12 VAL A  79      -9.622  -2.091  -5.490  1.00  1.79           H  
ATOM   1203 HG13 VAL A  79     -11.157  -2.958  -5.516  1.00  1.83           H  
ATOM   1204 HG21 VAL A  79     -10.589   0.791  -7.411  1.00  1.41           H  
ATOM   1205 HG22 VAL A  79      -9.676   0.287  -5.988  1.00  1.34           H  
ATOM   1206 HG23 VAL A  79      -9.345  -0.449  -7.556  1.00  1.14           H  
ATOM   1207  N   ARG A  80     -13.159  -3.485  -8.422  1.00  1.27           N  
ATOM   1208  CA  ARG A  80     -14.241  -4.486  -8.195  1.00  1.72           C  
ATOM   1209  C   ARG A  80     -13.662  -5.901  -8.264  1.00  1.38           C  
ATOM   1210  O   ARG A  80     -14.359  -6.855  -8.548  1.00  1.87           O  
ATOM   1211  CB  ARG A  80     -15.246  -4.259  -9.326  1.00  2.38           C  
ATOM   1212  CG  ARG A  80     -14.572  -4.518 -10.675  1.00  2.85           C  
ATOM   1213  CD  ARG A  80     -15.482  -4.027 -11.803  1.00  3.49           C  
ATOM   1214  NE  ARG A  80     -16.649  -4.951 -11.788  1.00  4.06           N  
ATOM   1215  CZ  ARG A  80     -17.093  -5.461 -12.904  1.00  4.70           C  
ATOM   1216  NH1 ARG A  80     -16.491  -6.491 -13.433  1.00  5.25           N  
ATOM   1217  NH2 ARG A  80     -18.138  -4.943 -13.489  1.00  5.09           N  
ATOM   1218  H   ARG A  80     -12.527  -3.606  -9.161  1.00  1.28           H  
ATOM   1219  HA  ARG A  80     -14.714  -4.318  -7.241  1.00  2.04           H  
ATOM   1220  HB2 ARG A  80     -16.081  -4.933  -9.206  1.00  2.65           H  
ATOM   1221  HB3 ARG A  80     -15.601  -3.239  -9.292  1.00  2.88           H  
ATOM   1222  HG2 ARG A  80     -13.630  -3.991 -10.714  1.00  3.02           H  
ATOM   1223  HG3 ARG A  80     -14.397  -5.577 -10.792  1.00  3.20           H  
ATOM   1224  HD2 ARG A  80     -15.801  -3.011 -11.611  1.00  3.83           H  
ATOM   1225  HD3 ARG A  80     -14.973  -4.090 -12.753  1.00  3.73           H  
ATOM   1226  HE  ARG A  80     -17.084  -5.175 -10.938  1.00  4.25           H  
ATOM   1227 HH11 ARG A  80     -15.691  -6.887 -12.985  1.00  5.23           H  
ATOM   1228 HH12 ARG A  80     -16.830  -6.882 -14.289  1.00  5.85           H  
ATOM   1229 HH21 ARG A  80     -18.598  -4.154 -13.082  1.00  4.93           H  
ATOM   1230 HH22 ARG A  80     -18.477  -5.335 -14.344  1.00  5.72           H  
ATOM   1231  N   GLY A  81     -12.392  -6.041  -8.004  1.00  0.87           N  
ATOM   1232  CA  GLY A  81     -11.763  -7.391  -8.051  1.00  0.81           C  
ATOM   1233  C   GLY A  81     -10.526  -7.405  -7.149  1.00  0.74           C  
ATOM   1234  O   GLY A  81      -9.495  -6.858  -7.486  1.00  1.17           O  
ATOM   1235  H   GLY A  81     -11.849  -5.257  -7.776  1.00  0.99           H  
ATOM   1236  HA2 GLY A  81     -12.470  -8.130  -7.704  1.00  0.91           H  
ATOM   1237  HA3 GLY A  81     -11.472  -7.618  -9.066  1.00  1.22           H  
ATOM   1238  N   TYR A  82     -10.624  -8.022  -6.004  1.00  0.61           N  
ATOM   1239  CA  TYR A  82      -9.451  -8.067  -5.078  1.00  0.52           C  
ATOM   1240  C   TYR A  82      -8.533  -9.244  -5.449  1.00  0.54           C  
ATOM   1241  O   TYR A  82      -8.991 -10.209  -6.030  1.00  0.61           O  
ATOM   1242  CB  TYR A  82     -10.042  -8.276  -3.675  1.00  0.59           C  
ATOM   1243  CG  TYR A  82     -11.156  -7.283  -3.419  1.00  0.61           C  
ATOM   1244  CD1 TYR A  82     -11.009  -5.952  -3.823  1.00  0.64           C  
ATOM   1245  CD2 TYR A  82     -12.332  -7.694  -2.777  1.00  0.97           C  
ATOM   1246  CE1 TYR A  82     -12.034  -5.030  -3.586  1.00  0.68           C  
ATOM   1247  CE2 TYR A  82     -13.358  -6.772  -2.540  1.00  1.04           C  
ATOM   1248  CZ  TYR A  82     -13.225  -5.458  -2.943  1.00  0.75           C  
ATOM   1249  OH  TYR A  82     -14.220  -4.529  -2.712  1.00  0.85           O  
ATOM   1250  H   TYR A  82     -11.465  -8.454  -5.750  1.00  0.91           H  
ATOM   1251  HA  TYR A  82      -8.907  -7.136  -5.115  1.00  0.50           H  
ATOM   1252  HB2 TYR A  82     -10.434  -9.280  -3.600  1.00  1.21           H  
ATOM   1253  HB3 TYR A  82      -9.265  -8.140  -2.937  1.00  0.79           H  
ATOM   1254  HD1 TYR A  82     -10.103  -5.635  -4.318  1.00  0.89           H  
ATOM   1255  HD2 TYR A  82     -12.447  -8.721  -2.465  1.00  1.30           H  
ATOM   1256  HE1 TYR A  82     -11.919  -4.002  -3.897  1.00  0.92           H  
ATOM   1257  HE2 TYR A  82     -14.265  -7.087  -2.045  1.00  1.40           H  
ATOM   1258  HH  TYR A  82     -13.823  -3.659  -2.629  1.00  1.06           H  
ATOM   1259  N   PRO A  83      -7.261  -9.144  -5.108  1.00  0.54           N  
ATOM   1260  CA  PRO A  83      -6.711  -7.962  -4.398  1.00  0.51           C  
ATOM   1261  C   PRO A  83      -6.261  -6.896  -5.403  1.00  0.51           C  
ATOM   1262  O   PRO A  83      -5.813  -7.204  -6.489  1.00  0.63           O  
ATOM   1263  CB  PRO A  83      -5.511  -8.533  -3.653  1.00  0.59           C  
ATOM   1264  CG  PRO A  83      -5.088  -9.748  -4.432  1.00  0.66           C  
ATOM   1265  CD  PRO A  83      -6.219 -10.142  -5.357  1.00  0.64           C  
ATOM   1266  HA  PRO A  83      -7.428  -7.561  -3.700  1.00  0.50           H  
ATOM   1267  HB2 PRO A  83      -4.709  -7.809  -3.627  1.00  1.06           H  
ATOM   1268  HB3 PRO A  83      -5.793  -8.813  -2.649  1.00  1.07           H  
ATOM   1269  HG2 PRO A  83      -4.207  -9.518  -5.011  1.00  1.17           H  
ATOM   1270  HG3 PRO A  83      -4.875 -10.559  -3.752  1.00  1.08           H  
ATOM   1271  HD2 PRO A  83      -5.895 -10.099  -6.386  1.00  1.23           H  
ATOM   1272  HD3 PRO A  83      -6.578 -11.130  -5.114  1.00  1.01           H  
ATOM   1273  N   THR A  84      -6.368  -5.644  -5.046  1.00  0.45           N  
ATOM   1274  CA  THR A  84      -5.936  -4.563  -5.979  1.00  0.45           C  
ATOM   1275  C   THR A  84      -4.837  -3.722  -5.326  1.00  0.43           C  
ATOM   1276  O   THR A  84      -5.097  -2.901  -4.469  1.00  0.52           O  
ATOM   1277  CB  THR A  84      -7.188  -3.719  -6.222  1.00  0.48           C  
ATOM   1278  OG1 THR A  84      -8.330  -4.566  -6.238  1.00  0.67           O  
ATOM   1279  CG2 THR A  84      -7.067  -2.998  -7.564  1.00  0.56           C  
ATOM   1280  H   THR A  84      -6.726  -5.414  -4.164  1.00  0.48           H  
ATOM   1281  HA  THR A  84      -5.588  -4.984  -6.910  1.00  0.49           H  
ATOM   1282  HB  THR A  84      -7.290  -2.990  -5.434  1.00  0.52           H  
ATOM   1283  HG1 THR A  84      -8.137  -5.313  -6.808  1.00  1.09           H  
ATOM   1284 HG21 THR A  84      -6.127  -2.467  -7.604  1.00  1.17           H  
ATOM   1285 HG22 THR A  84      -7.105  -3.720  -8.367  1.00  1.14           H  
ATOM   1286 HG23 THR A  84      -7.881  -2.296  -7.671  1.00  1.21           H  
ATOM   1287  N   ILE A  85      -3.608  -3.929  -5.715  1.00  0.41           N  
ATOM   1288  CA  ILE A  85      -2.493  -3.148  -5.106  1.00  0.41           C  
ATOM   1289  C   ILE A  85      -2.107  -1.966  -5.999  1.00  0.41           C  
ATOM   1290  O   ILE A  85      -1.970  -2.098  -7.200  1.00  0.54           O  
ATOM   1291  CB  ILE A  85      -1.331  -4.137  -5.002  1.00  0.50           C  
ATOM   1292  CG1 ILE A  85      -1.725  -5.289  -4.077  1.00  0.89           C  
ATOM   1293  CG2 ILE A  85      -0.104  -3.424  -4.432  1.00  0.80           C  
ATOM   1294  CD1 ILE A  85      -2.089  -6.517  -4.914  1.00  1.27           C  
ATOM   1295  H   ILE A  85      -3.418  -4.602  -6.402  1.00  0.47           H  
ATOM   1296  HA  ILE A  85      -2.770  -2.803  -4.123  1.00  0.43           H  
ATOM   1297  HB  ILE A  85      -1.099  -4.523  -5.984  1.00  0.70           H  
ATOM   1298 HG12 ILE A  85      -0.896  -5.528  -3.428  1.00  1.40           H  
ATOM   1299 HG13 ILE A  85      -2.574  -4.996  -3.481  1.00  1.59           H  
ATOM   1300 HG21 ILE A  85      -0.403  -2.804  -3.599  1.00  1.36           H  
ATOM   1301 HG22 ILE A  85       0.613  -4.157  -4.095  1.00  1.31           H  
ATOM   1302 HG23 ILE A  85       0.343  -2.808  -5.198  1.00  1.45           H  
ATOM   1303 HD11 ILE A  85      -1.250  -6.790  -5.537  1.00  1.83           H  
ATOM   1304 HD12 ILE A  85      -2.334  -7.339  -4.258  1.00  1.69           H  
ATOM   1305 HD13 ILE A  85      -2.940  -6.287  -5.538  1.00  1.80           H  
ATOM   1306  N   LYS A  86      -1.924  -0.813  -5.417  1.00  0.37           N  
ATOM   1307  CA  LYS A  86      -1.536   0.380  -6.223  1.00  0.40           C  
ATOM   1308  C   LYS A  86      -0.468   1.183  -5.477  1.00  0.38           C  
ATOM   1309  O   LYS A  86      -0.201   0.948  -4.314  1.00  0.49           O  
ATOM   1310  CB  LYS A  86      -2.816   1.206  -6.370  1.00  0.48           C  
ATOM   1311  CG  LYS A  86      -3.933   0.333  -6.946  1.00  0.94           C  
ATOM   1312  CD  LYS A  86      -5.243   1.124  -6.961  1.00  1.03           C  
ATOM   1313  CE  LYS A  86      -5.598   1.498  -8.402  1.00  1.37           C  
ATOM   1314  NZ  LYS A  86      -6.229   0.273  -8.969  1.00  1.73           N  
ATOM   1315  H   LYS A  86      -2.033  -0.733  -4.447  1.00  0.43           H  
ATOM   1316  HA  LYS A  86      -1.175   0.080  -7.194  1.00  0.45           H  
ATOM   1317  HB2 LYS A  86      -3.113   1.582  -5.403  1.00  0.85           H  
ATOM   1318  HB3 LYS A  86      -2.631   2.037  -7.036  1.00  1.09           H  
ATOM   1319  HG2 LYS A  86      -3.678   0.040  -7.954  1.00  1.69           H  
ATOM   1320  HG3 LYS A  86      -4.053  -0.548  -6.333  1.00  1.56           H  
ATOM   1321  HD2 LYS A  86      -6.033   0.519  -6.541  1.00  1.73           H  
ATOM   1322  HD3 LYS A  86      -5.128   2.024  -6.376  1.00  1.65           H  
ATOM   1323  HE2 LYS A  86      -6.298   2.321  -8.413  1.00  1.93           H  
ATOM   1324  HE3 LYS A  86      -4.707   1.754  -8.955  1.00  2.01           H  
ATOM   1325  HZ1 LYS A  86      -5.555  -0.517  -8.923  1.00  2.17           H  
ATOM   1326  HZ2 LYS A  86      -7.081   0.036  -8.422  1.00  2.15           H  
ATOM   1327  HZ3 LYS A  86      -6.490   0.445  -9.961  1.00  2.11           H  
ATOM   1328  N   PHE A  87       0.142   2.130  -6.133  1.00  0.37           N  
ATOM   1329  CA  PHE A  87       1.190   2.946  -5.456  1.00  0.36           C  
ATOM   1330  C   PHE A  87       0.838   4.432  -5.546  1.00  0.33           C  
ATOM   1331  O   PHE A  87       0.488   4.936  -6.595  1.00  0.37           O  
ATOM   1332  CB  PHE A  87       2.487   2.650  -6.216  1.00  0.42           C  
ATOM   1333  CG  PHE A  87       3.603   3.520  -5.679  1.00  0.46           C  
ATOM   1334  CD1 PHE A  87       3.723   3.728  -4.300  1.00  0.44           C  
ATOM   1335  CD2 PHE A  87       4.518   4.116  -6.558  1.00  0.81           C  
ATOM   1336  CE1 PHE A  87       4.757   4.530  -3.800  1.00  0.46           C  
ATOM   1337  CE2 PHE A  87       5.551   4.917  -6.058  1.00  0.97           C  
ATOM   1338  CZ  PHE A  87       5.669   5.133  -4.688  1.00  0.72           C  
ATOM   1339  H   PHE A  87      -0.090   2.305  -7.069  1.00  0.47           H  
ATOM   1340  HA  PHE A  87       1.291   2.646  -4.424  1.00  0.36           H  
ATOM   1341  HB2 PHE A  87       2.748   1.610  -6.089  1.00  1.04           H  
ATOM   1342  HB3 PHE A  87       2.343   2.860  -7.266  1.00  0.93           H  
ATOM   1343  HD1 PHE A  87       3.019   3.269  -3.621  1.00  0.64           H  
ATOM   1344  HD2 PHE A  87       4.426   3.956  -7.622  1.00  1.03           H  
ATOM   1345  HE1 PHE A  87       4.849   4.690  -2.736  1.00  0.53           H  
ATOM   1346  HE2 PHE A  87       6.255   5.374  -6.736  1.00  1.31           H  
ATOM   1347  HZ  PHE A  87       6.464   5.755  -4.307  1.00  0.85           H  
ATOM   1348  N   PHE A  88       0.924   5.138  -4.452  1.00  0.33           N  
ATOM   1349  CA  PHE A  88       0.591   6.587  -4.475  1.00  0.35           C  
ATOM   1350  C   PHE A  88       1.803   7.429  -4.064  1.00  0.42           C  
ATOM   1351  O   PHE A  88       2.706   6.956  -3.404  1.00  0.61           O  
ATOM   1352  CB  PHE A  88      -0.535   6.740  -3.456  1.00  0.39           C  
ATOM   1353  CG  PHE A  88      -1.846   6.372  -4.106  1.00  0.42           C  
ATOM   1354  CD1 PHE A  88      -2.165   5.027  -4.330  1.00  0.63           C  
ATOM   1355  CD2 PHE A  88      -2.745   7.377  -4.480  1.00  0.54           C  
ATOM   1356  CE1 PHE A  88      -3.383   4.689  -4.930  1.00  0.73           C  
ATOM   1357  CE2 PHE A  88      -3.962   7.038  -5.081  1.00  0.62           C  
ATOM   1358  CZ  PHE A  88      -4.275   5.687  -5.317  1.00  0.62           C  
ATOM   1359  H   PHE A  88       1.203   4.714  -3.615  1.00  0.34           H  
ATOM   1360  HA  PHE A  88       0.242   6.879  -5.452  1.00  0.35           H  
ATOM   1361  HB2 PHE A  88      -0.352   6.084  -2.617  1.00  1.00           H  
ATOM   1362  HB3 PHE A  88      -0.574   7.759  -3.114  1.00  0.95           H  
ATOM   1363  HD1 PHE A  88      -1.471   4.253  -4.040  1.00  0.83           H  
ATOM   1364  HD2 PHE A  88      -2.498   8.414  -4.307  1.00  0.73           H  
ATOM   1365  HE1 PHE A  88      -3.630   3.652  -5.103  1.00  0.97           H  
ATOM   1366  HE2 PHE A  88      -4.655   7.815  -5.369  1.00  0.81           H  
ATOM   1367  HZ  PHE A  88      -5.211   5.422  -5.784  1.00  0.73           H  
ATOM   1368  N   ARG A  89       1.825   8.675  -4.453  1.00  0.47           N  
ATOM   1369  CA  ARG A  89       2.971   9.557  -4.089  1.00  0.55           C  
ATOM   1370  C   ARG A  89       2.533  10.592  -3.053  1.00  0.64           C  
ATOM   1371  O   ARG A  89       1.403  10.603  -2.607  1.00  1.05           O  
ATOM   1372  CB  ARG A  89       3.369  10.247  -5.395  1.00  0.73           C  
ATOM   1373  CG  ARG A  89       4.765   9.781  -5.817  1.00  1.15           C  
ATOM   1374  CD  ARG A  89       5.153  10.459  -7.135  1.00  1.42           C  
ATOM   1375  NE  ARG A  89       6.476  11.091  -6.868  1.00  1.73           N  
ATOM   1376  CZ  ARG A  89       6.659  12.356  -7.131  1.00  2.07           C  
ATOM   1377  NH1 ARG A  89       6.978  12.732  -8.339  1.00  2.56           N  
ATOM   1378  NH2 ARG A  89       6.528  13.244  -6.183  1.00  2.43           N  
ATOM   1379  H   ARG A  89       1.082   9.032  -4.984  1.00  0.61           H  
ATOM   1380  HA  ARG A  89       3.798   8.978  -3.712  1.00  0.59           H  
ATOM   1381  HB2 ARG A  89       2.657   9.995  -6.167  1.00  1.31           H  
ATOM   1382  HB3 ARG A  89       3.376  11.317  -5.249  1.00  1.33           H  
ATOM   1383  HG2 ARG A  89       5.480  10.045  -5.051  1.00  1.73           H  
ATOM   1384  HG3 ARG A  89       4.761   8.711  -5.953  1.00  1.70           H  
ATOM   1385  HD2 ARG A  89       5.237   9.724  -7.924  1.00  1.99           H  
ATOM   1386  HD3 ARG A  89       4.429  11.214  -7.398  1.00  1.91           H  
ATOM   1387  HE  ARG A  89       7.207  10.556  -6.495  1.00  2.24           H  
ATOM   1388 HH11 ARG A  89       7.080  12.052  -9.064  1.00  2.75           H  
ATOM   1389 HH12 ARG A  89       7.119  13.701  -8.539  1.00  3.02           H  
ATOM   1390 HH21 ARG A  89       6.286  12.955  -5.258  1.00  2.63           H  
ATOM   1391 HH22 ARG A  89       6.669  14.213  -6.384  1.00  2.81           H  
ATOM   1392  N   ASN A  90       3.423  11.463  -2.672  1.00  0.57           N  
ATOM   1393  CA  ASN A  90       3.084  12.513  -1.666  1.00  0.68           C  
ATOM   1394  C   ASN A  90       2.106  13.533  -2.256  1.00  0.69           C  
ATOM   1395  O   ASN A  90       2.385  14.714  -2.315  1.00  0.98           O  
ATOM   1396  CB  ASN A  90       4.415  13.185  -1.336  1.00  0.87           C  
ATOM   1397  CG  ASN A  90       5.050  13.715  -2.624  1.00  1.10           C  
ATOM   1398  OD1 ASN A  90       4.455  13.645  -3.681  1.00  1.65           O  
ATOM   1399  ND2 ASN A  90       6.240  14.248  -2.579  1.00  1.74           N  
ATOM   1400  H   ASN A  90       4.321  11.425  -3.048  1.00  0.73           H  
ATOM   1401  HA  ASN A  90       2.670  12.065  -0.779  1.00  0.80           H  
ATOM   1402  HB2 ASN A  90       4.245  14.005  -0.655  1.00  1.30           H  
ATOM   1403  HB3 ASN A  90       5.074  12.466  -0.878  1.00  1.41           H  
ATOM   1404 HD21 ASN A  90       6.720  14.306  -1.727  1.00  2.26           H  
ATOM   1405 HD22 ASN A  90       6.654  14.591  -3.399  1.00  2.06           H  
ATOM   1406  N   GLY A  91       0.964  13.087  -2.690  1.00  0.65           N  
ATOM   1407  CA  GLY A  91      -0.036  14.025  -3.272  1.00  0.75           C  
ATOM   1408  C   GLY A  91      -1.447  13.498  -3.002  1.00  0.79           C  
ATOM   1409  O   GLY A  91      -2.002  13.696  -1.939  1.00  1.19           O  
ATOM   1410  H   GLY A  91       0.761  12.133  -2.630  1.00  0.77           H  
ATOM   1411  HA2 GLY A  91       0.077  14.998  -2.817  1.00  1.20           H  
ATOM   1412  HA3 GLY A  91       0.121  14.105  -4.338  1.00  1.31           H  
ATOM   1413  N   ASP A  92      -2.033  12.827  -3.957  1.00  0.90           N  
ATOM   1414  CA  ASP A  92      -3.409  12.287  -3.753  1.00  1.27           C  
ATOM   1415  C   ASP A  92      -3.755  11.289  -4.860  1.00  1.14           C  
ATOM   1416  O   ASP A  92      -4.374  10.271  -4.620  1.00  1.70           O  
ATOM   1417  CB  ASP A  92      -4.328  13.507  -3.826  1.00  1.93           C  
ATOM   1418  CG  ASP A  92      -3.726  14.542  -4.777  1.00  2.15           C  
ATOM   1419  OD1 ASP A  92      -3.982  14.445  -5.966  1.00  2.41           O  
ATOM   1420  OD2 ASP A  92      -3.018  15.414  -4.300  1.00  2.68           O  
ATOM   1421  H   ASP A  92      -1.569  12.678  -4.807  1.00  1.04           H  
ATOM   1422  HA  ASP A  92      -3.491  11.821  -2.784  1.00  1.59           H  
ATOM   1423  HB2 ASP A  92      -4.658  13.648  -4.844  1.00  2.27           H  
ATOM   1424  HB3 ASP A  92      -3.790  14.384  -3.496  1.00  2.33           H  
ATOM   1425  N   THR A  93      -3.362  11.575  -6.071  1.00  0.96           N  
ATOM   1426  CA  THR A  93      -3.667  10.648  -7.197  1.00  1.33           C  
ATOM   1427  C   THR A  93      -2.959  11.140  -8.473  1.00  1.26           C  
ATOM   1428  O   THR A  93      -1.746  11.136  -8.543  1.00  1.90           O  
ATOM   1429  CB  THR A  93      -5.201  10.664  -7.334  1.00  1.74           C  
ATOM   1430  OG1 THR A  93      -5.570  10.022  -8.547  1.00  2.10           O  
ATOM   1431  CG2 THR A  93      -5.724  12.106  -7.344  1.00  1.92           C  
ATOM   1432  H   THR A  93      -2.865  12.402  -6.242  1.00  1.10           H  
ATOM   1433  HA  THR A  93      -3.334   9.650  -6.953  1.00  1.66           H  
ATOM   1434  HB  THR A  93      -5.640  10.134  -6.502  1.00  2.18           H  
ATOM   1435  HG1 THR A  93      -6.529  10.018  -8.601  1.00  2.57           H  
ATOM   1436 HG21 THR A  93      -5.019  12.741  -7.860  1.00  2.19           H  
ATOM   1437 HG22 THR A  93      -6.677  12.140  -7.851  1.00  2.36           H  
ATOM   1438 HG23 THR A  93      -5.845  12.452  -6.328  1.00  2.25           H  
ATOM   1439  N   ALA A  94      -3.681  11.566  -9.484  1.00  1.18           N  
ATOM   1440  CA  ALA A  94      -3.006  12.047 -10.722  1.00  1.18           C  
ATOM   1441  C   ALA A  94      -2.061  10.972 -11.262  1.00  1.14           C  
ATOM   1442  O   ALA A  94      -0.924  10.859 -10.847  1.00  1.48           O  
ATOM   1443  CB  ALA A  94      -2.220  13.287 -10.302  1.00  1.24           C  
ATOM   1444  H   ALA A  94      -4.654  11.570  -9.436  1.00  1.63           H  
ATOM   1445  HA  ALA A  94      -3.737  12.311 -11.465  1.00  1.32           H  
ATOM   1446  HB1 ALA A  94      -1.960  13.214  -9.257  1.00  1.67           H  
ATOM   1447  HB2 ALA A  94      -1.320  13.357 -10.893  1.00  1.65           H  
ATOM   1448  HB3 ALA A  94      -2.825  14.167 -10.461  1.00  1.54           H  
ATOM   1449  N   SER A  95      -2.528  10.187 -12.186  1.00  1.20           N  
ATOM   1450  CA  SER A  95      -1.670   9.114 -12.769  1.00  1.22           C  
ATOM   1451  C   SER A  95      -1.040   8.263 -11.657  1.00  0.98           C  
ATOM   1452  O   SER A  95       0.141   8.368 -11.395  1.00  0.98           O  
ATOM   1453  CB  SER A  95      -0.591   9.858 -13.557  1.00  1.48           C  
ATOM   1454  OG  SER A  95      -0.707   9.539 -14.936  1.00  2.01           O  
ATOM   1455  H   SER A  95      -3.448  10.305 -12.501  1.00  1.52           H  
ATOM   1456  HA  SER A  95      -2.247   8.493 -13.436  1.00  1.35           H  
ATOM   1457  HB2 SER A  95      -0.715  10.922 -13.422  1.00  1.74           H  
ATOM   1458  HB3 SER A  95       0.385   9.562 -13.200  1.00  1.85           H  
ATOM   1459  HG  SER A  95      -1.051  10.311 -15.391  1.00  2.24           H  
ATOM   1460  N   PRO A  96      -1.852   7.441 -11.035  1.00  0.87           N  
ATOM   1461  CA  PRO A  96      -1.351   6.567  -9.945  1.00  0.72           C  
ATOM   1462  C   PRO A  96      -0.514   5.423 -10.527  1.00  0.65           C  
ATOM   1463  O   PRO A  96      -0.611   5.104 -11.694  1.00  0.79           O  
ATOM   1464  CB  PRO A  96      -2.625   6.029  -9.300  1.00  0.79           C  
ATOM   1465  CG  PRO A  96      -3.665   6.103 -10.374  1.00  0.97           C  
ATOM   1466  CD  PRO A  96      -3.290   7.245 -11.282  1.00  1.02           C  
ATOM   1467  HA  PRO A  96      -0.782   7.136  -9.227  1.00  0.74           H  
ATOM   1468  HB2 PRO A  96      -2.483   5.006  -8.984  1.00  1.23           H  
ATOM   1469  HB3 PRO A  96      -2.908   6.645  -8.460  1.00  1.15           H  
ATOM   1470  HG2 PRO A  96      -3.683   5.177 -10.931  1.00  1.02           H  
ATOM   1471  HG3 PRO A  96      -4.633   6.290  -9.937  1.00  1.09           H  
ATOM   1472  HD2 PRO A  96      -3.464   6.981 -12.315  1.00  1.46           H  
ATOM   1473  HD3 PRO A  96      -3.844   8.134 -11.020  1.00  1.30           H  
ATOM   1474  N   LYS A  97       0.305   4.803  -9.722  1.00  0.55           N  
ATOM   1475  CA  LYS A  97       1.142   3.680 -10.235  1.00  0.57           C  
ATOM   1476  C   LYS A  97       0.487   2.337  -9.899  1.00  0.53           C  
ATOM   1477  O   LYS A  97      -0.464   2.272  -9.146  1.00  0.89           O  
ATOM   1478  CB  LYS A  97       2.483   3.821  -9.514  1.00  0.68           C  
ATOM   1479  CG  LYS A  97       3.447   4.624 -10.389  1.00  0.85           C  
ATOM   1480  CD  LYS A  97       3.891   5.884  -9.640  1.00  1.63           C  
ATOM   1481  CE  LYS A  97       2.808   6.958  -9.761  1.00  2.05           C  
ATOM   1482  NZ  LYS A  97       2.696   7.544  -8.397  1.00  2.61           N  
ATOM   1483  H   LYS A  97       0.369   5.073  -8.782  1.00  0.56           H  
ATOM   1484  HA  LYS A  97       1.286   3.772 -11.300  1.00  0.64           H  
ATOM   1485  HB2 LYS A  97       2.334   4.334  -8.575  1.00  1.22           H  
ATOM   1486  HB3 LYS A  97       2.897   2.842  -9.326  1.00  1.09           H  
ATOM   1487  HG2 LYS A  97       4.312   4.019 -10.620  1.00  1.36           H  
ATOM   1488  HG3 LYS A  97       2.952   4.909 -11.304  1.00  1.17           H  
ATOM   1489  HD2 LYS A  97       4.049   5.645  -8.598  1.00  2.08           H  
ATOM   1490  HD3 LYS A  97       4.810   6.252 -10.070  1.00  2.17           H  
ATOM   1491  HE2 LYS A  97       3.107   7.713 -10.475  1.00  2.53           H  
ATOM   1492  HE3 LYS A  97       1.868   6.514 -10.052  1.00  2.29           H  
ATOM   1493  HZ1 LYS A  97       2.564   6.783  -7.701  1.00  2.89           H  
ATOM   1494  HZ2 LYS A  97       3.565   8.068  -8.172  1.00  3.06           H  
ATOM   1495  HZ3 LYS A  97       1.880   8.190  -8.364  1.00  2.96           H  
ATOM   1496  N   GLU A  98       0.985   1.266 -10.454  1.00  0.51           N  
ATOM   1497  CA  GLU A  98       0.385  -0.069 -10.166  1.00  0.48           C  
ATOM   1498  C   GLU A  98       1.481  -1.096  -9.865  1.00  0.45           C  
ATOM   1499  O   GLU A  98       2.567  -1.036 -10.405  1.00  0.61           O  
ATOM   1500  CB  GLU A  98      -0.366  -0.446 -11.443  1.00  0.61           C  
ATOM   1501  CG  GLU A  98      -1.233  -1.679 -11.183  1.00  1.33           C  
ATOM   1502  CD  GLU A  98      -2.599  -1.492 -11.846  1.00  2.10           C  
ATOM   1503  OE1 GLU A  98      -3.432  -0.820 -11.259  1.00  2.79           O  
ATOM   1504  OE2 GLU A  98      -2.790  -2.024 -12.927  1.00  2.61           O  
ATOM   1505  H   GLU A  98       1.752   1.338 -11.060  1.00  0.80           H  
ATOM   1506  HA  GLU A  98      -0.306  -0.001  -9.340  1.00  0.46           H  
ATOM   1507  HB2 GLU A  98      -0.994   0.379 -11.748  1.00  1.19           H  
ATOM   1508  HB3 GLU A  98       0.344  -0.667 -12.227  1.00  1.20           H  
ATOM   1509  HG2 GLU A  98      -0.749  -2.553 -11.595  1.00  1.87           H  
ATOM   1510  HG3 GLU A  98      -1.364  -1.809 -10.119  1.00  1.89           H  
ATOM   1511  N   TYR A  99       1.201  -2.039  -9.006  1.00  0.45           N  
ATOM   1512  CA  TYR A  99       2.223  -3.072  -8.669  1.00  0.46           C  
ATOM   1513  C   TYR A  99       2.091  -4.270  -9.614  1.00  0.53           C  
ATOM   1514  O   TYR A  99       1.002  -4.679  -9.965  1.00  0.67           O  
ATOM   1515  CB  TYR A  99       1.908  -3.486  -7.231  1.00  0.52           C  
ATOM   1516  CG  TYR A  99       3.054  -4.298  -6.675  1.00  0.64           C  
ATOM   1517  CD1 TYR A  99       4.359  -3.790  -6.718  1.00  1.58           C  
ATOM   1518  CD2 TYR A  99       2.811  -5.558  -6.113  1.00  1.20           C  
ATOM   1519  CE1 TYR A  99       5.420  -4.544  -6.201  1.00  2.05           C  
ATOM   1520  CE2 TYR A  99       3.873  -6.309  -5.595  1.00  1.49           C  
ATOM   1521  CZ  TYR A  99       5.176  -5.804  -5.640  1.00  1.70           C  
ATOM   1522  OH  TYR A  99       6.223  -6.545  -5.130  1.00  2.27           O  
ATOM   1523  H   TYR A  99       0.317  -2.069  -8.582  1.00  0.57           H  
ATOM   1524  HA  TYR A  99       3.217  -2.654  -8.724  1.00  0.46           H  
ATOM   1525  HB2 TYR A  99       1.765  -2.604  -6.626  1.00  1.25           H  
ATOM   1526  HB3 TYR A  99       1.007  -4.081  -7.218  1.00  0.82           H  
ATOM   1527  HD1 TYR A  99       4.547  -2.819  -7.151  1.00  2.21           H  
ATOM   1528  HD2 TYR A  99       1.805  -5.948  -6.079  1.00  1.91           H  
ATOM   1529  HE1 TYR A  99       6.426  -4.154  -6.234  1.00  2.92           H  
ATOM   1530  HE2 TYR A  99       3.686  -7.282  -5.163  1.00  2.10           H  
ATOM   1531  HH  TYR A  99       5.871  -7.125  -4.450  1.00  2.28           H  
ATOM   1532  N   THR A 100       3.192  -4.835 -10.031  1.00  0.60           N  
ATOM   1533  CA  THR A 100       3.126  -6.004 -10.954  1.00  0.72           C  
ATOM   1534  C   THR A 100       3.555  -7.281 -10.226  1.00  0.83           C  
ATOM   1535  O   THR A 100       3.029  -8.350 -10.466  1.00  1.71           O  
ATOM   1536  CB  THR A 100       4.107  -5.675 -12.080  1.00  0.93           C  
ATOM   1537  OG1 THR A 100       5.265  -5.061 -11.530  1.00  1.36           O  
ATOM   1538  CG2 THR A 100       3.445  -4.722 -13.075  1.00  1.13           C  
ATOM   1539  H   THR A 100       4.060  -4.490  -9.737  1.00  0.68           H  
ATOM   1540  HA  THR A 100       2.130  -6.114 -11.354  1.00  0.94           H  
ATOM   1541  HB  THR A 100       4.388  -6.584 -12.590  1.00  1.25           H  
ATOM   1542  HG1 THR A 100       6.018  -5.629 -11.711  1.00  1.74           H  
ATOM   1543 HG21 THR A 100       2.472  -4.437 -12.707  1.00  1.51           H  
ATOM   1544 HG22 THR A 100       4.059  -3.841 -13.192  1.00  1.55           H  
ATOM   1545 HG23 THR A 100       3.338  -5.216 -14.030  1.00  1.72           H  
ATOM   1546  N   ALA A 101       4.506  -7.178  -9.339  1.00  0.83           N  
ATOM   1547  CA  ALA A 101       4.967  -8.387  -8.598  1.00  1.01           C  
ATOM   1548  C   ALA A 101       3.971  -8.739  -7.490  1.00  1.36           C  
ATOM   1549  O   ALA A 101       2.836  -8.306  -7.502  1.00  1.98           O  
ATOM   1550  CB  ALA A 101       6.318  -7.993  -7.999  1.00  0.87           C  
ATOM   1551  H   ALA A 101       4.917  -6.306  -9.160  1.00  1.42           H  
ATOM   1552  HA  ALA A 101       5.092  -9.219  -9.272  1.00  1.31           H  
ATOM   1553  HB1 ALA A 101       6.618  -7.032  -8.390  1.00  1.31           H  
ATOM   1554  HB2 ALA A 101       6.232  -7.933  -6.924  1.00  1.29           H  
ATOM   1555  HB3 ALA A 101       7.058  -8.734  -8.260  1.00  1.39           H  
ATOM   1556  N   GLY A 102       4.388  -9.520  -6.530  1.00  1.17           N  
ATOM   1557  CA  GLY A 102       3.464  -9.896  -5.423  1.00  1.71           C  
ATOM   1558  C   GLY A 102       3.674 -11.364  -5.057  1.00  1.08           C  
ATOM   1559  O   GLY A 102       2.764 -12.168  -5.118  1.00  1.27           O  
ATOM   1560  H   GLY A 102       5.308  -9.858  -6.537  1.00  0.87           H  
ATOM   1561  HA2 GLY A 102       3.669  -9.279  -4.562  1.00  2.33           H  
ATOM   1562  HA3 GLY A 102       2.442  -9.749  -5.739  1.00  2.36           H  
ATOM   1563  N   ARG A 103       4.866 -11.719  -4.671  1.00  0.90           N  
ATOM   1564  CA  ARG A 103       5.142 -13.134  -4.291  1.00  1.11           C  
ATOM   1565  C   ARG A 103       5.592 -13.208  -2.831  1.00  0.94           C  
ATOM   1566  O   ARG A 103       5.329 -14.169  -2.135  1.00  1.04           O  
ATOM   1567  CB  ARG A 103       6.267 -13.585  -5.223  1.00  1.71           C  
ATOM   1568  CG  ARG A 103       5.885 -14.913  -5.878  1.00  2.44           C  
ATOM   1569  CD  ARG A 103       7.063 -15.433  -6.703  1.00  3.16           C  
ATOM   1570  NE  ARG A 103       6.459 -15.901  -7.981  1.00  3.73           N  
ATOM   1571  CZ  ARG A 103       7.173 -16.592  -8.827  1.00  4.34           C  
ATOM   1572  NH1 ARG A 103       7.981 -15.982  -9.651  1.00  4.81           N  
ATOM   1573  NH2 ARG A 103       7.078 -17.893  -8.848  1.00  4.84           N  
ATOM   1574  H   ARG A 103       5.582 -11.050  -4.626  1.00  1.16           H  
ATOM   1575  HA  ARG A 103       4.267 -13.743  -4.447  1.00  1.58           H  
ATOM   1576  HB2 ARG A 103       6.422 -12.837  -5.987  1.00  2.12           H  
ATOM   1577  HB3 ARG A 103       7.176 -13.712  -4.655  1.00  2.01           H  
ATOM   1578  HG2 ARG A 103       5.635 -15.633  -5.112  1.00  2.82           H  
ATOM   1579  HG3 ARG A 103       5.033 -14.765  -6.525  1.00  2.63           H  
ATOM   1580  HD2 ARG A 103       7.771 -14.636  -6.888  1.00  3.37           H  
ATOM   1581  HD3 ARG A 103       7.544 -16.257  -6.198  1.00  3.58           H  
ATOM   1582  HE  ARG A 103       5.523 -15.693  -8.185  1.00  3.97           H  
ATOM   1583 HH11 ARG A 103       8.053 -14.985  -9.634  1.00  4.74           H  
ATOM   1584 HH12 ARG A 103       8.527 -16.512 -10.299  1.00  5.44           H  
ATOM   1585 HH21 ARG A 103       6.460 -18.359  -8.217  1.00  4.75           H  
ATOM   1586 HH22 ARG A 103       7.625 -18.423  -9.497  1.00  5.51           H  
ATOM   1587  N   GLU A 104       6.268 -12.196  -2.364  1.00  0.75           N  
ATOM   1588  CA  GLU A 104       6.737 -12.195  -0.949  1.00  0.66           C  
ATOM   1589  C   GLU A 104       7.295 -10.816  -0.584  1.00  0.56           C  
ATOM   1590  O   GLU A 104       7.532  -9.989  -1.442  1.00  0.57           O  
ATOM   1591  CB  GLU A 104       7.839 -13.254  -0.892  1.00  0.79           C  
ATOM   1592  CG  GLU A 104       8.918 -12.925  -1.925  1.00  1.59           C  
ATOM   1593  CD  GLU A 104      10.031 -13.974  -1.850  1.00  1.87           C  
ATOM   1594  OE1 GLU A 104       9.716 -15.125  -1.595  1.00  2.04           O  
ATOM   1595  OE2 GLU A 104      11.177 -13.608  -2.048  1.00  2.51           O  
ATOM   1596  H   GLU A 104       6.465 -11.433  -2.944  1.00  0.74           H  
ATOM   1597  HA  GLU A 104       5.931 -12.466  -0.286  1.00  0.65           H  
ATOM   1598  HB2 GLU A 104       8.276 -13.265   0.094  1.00  1.02           H  
ATOM   1599  HB3 GLU A 104       7.417 -14.224  -1.109  1.00  1.23           H  
ATOM   1600  HG2 GLU A 104       8.485 -12.930  -2.914  1.00  2.26           H  
ATOM   1601  HG3 GLU A 104       9.330 -11.949  -1.717  1.00  2.01           H  
ATOM   1602  N   ALA A 105       7.503 -10.561   0.680  1.00  0.50           N  
ATOM   1603  CA  ALA A 105       8.045  -9.232   1.102  1.00  0.44           C  
ATOM   1604  C   ALA A 105       9.260  -8.848   0.250  1.00  0.45           C  
ATOM   1605  O   ALA A 105       9.568  -7.684   0.080  1.00  0.47           O  
ATOM   1606  CB  ALA A 105       8.454  -9.418   2.563  1.00  0.47           C  
ATOM   1607  H   ALA A 105       7.301 -11.242   1.357  1.00  0.55           H  
ATOM   1608  HA  ALA A 105       7.281  -8.475   1.029  1.00  0.43           H  
ATOM   1609  HB1 ALA A 105       7.916 -10.255   2.983  1.00  1.07           H  
ATOM   1610  HB2 ALA A 105       9.516  -9.608   2.618  1.00  1.22           H  
ATOM   1611  HB3 ALA A 105       8.219  -8.522   3.118  1.00  1.04           H  
ATOM   1612  N   ASP A 106       9.950  -9.815  -0.292  1.00  0.51           N  
ATOM   1613  CA  ASP A 106      11.138  -9.498  -1.134  1.00  0.56           C  
ATOM   1614  C   ASP A 106      10.694  -8.785  -2.413  1.00  0.54           C  
ATOM   1615  O   ASP A 106      11.326  -7.854  -2.870  1.00  0.64           O  
ATOM   1616  CB  ASP A 106      11.767 -10.853  -1.460  1.00  0.67           C  
ATOM   1617  CG  ASP A 106      10.668 -11.852  -1.830  1.00  1.18           C  
ATOM   1618  OD1 ASP A 106       9.799 -12.078  -1.004  1.00  1.82           O  
ATOM   1619  OD2 ASP A 106      10.716 -12.374  -2.932  1.00  2.02           O  
ATOM   1620  H   ASP A 106       9.686 -10.747  -0.146  1.00  0.56           H  
ATOM   1621  HA  ASP A 106      11.835  -8.888  -0.587  1.00  0.59           H  
ATOM   1622  HB2 ASP A 106      11.523 -11.128  -2.476  1.00  0.97           H  
ATOM   1623  HB3 ASP A 106      11.381 -11.600  -0.782  1.00  0.94           H  
ATOM   1624  N   ASP A 107       9.605  -9.210  -2.989  1.00  0.50           N  
ATOM   1625  CA  ASP A 107       9.114  -8.551  -4.231  1.00  0.52           C  
ATOM   1626  C   ASP A 107       8.699  -7.112  -3.919  1.00  0.51           C  
ATOM   1627  O   ASP A 107       8.740  -6.242  -4.767  1.00  0.63           O  
ATOM   1628  CB  ASP A 107       7.905  -9.377  -4.673  1.00  0.55           C  
ATOM   1629  CG  ASP A 107       8.308 -10.291  -5.831  1.00  0.76           C  
ATOM   1630  OD1 ASP A 107       9.489 -10.579  -5.950  1.00  1.41           O  
ATOM   1631  OD2 ASP A 107       7.431 -10.688  -6.580  1.00  1.39           O  
ATOM   1632  H   ASP A 107       9.107  -9.958  -2.599  1.00  0.51           H  
ATOM   1633  HA  ASP A 107       9.875  -8.568  -4.996  1.00  0.58           H  
ATOM   1634  HB2 ASP A 107       7.555  -9.976  -3.846  1.00  0.99           H  
ATOM   1635  HB3 ASP A 107       7.115  -8.714  -4.996  1.00  1.08           H  
ATOM   1636  N   ILE A 108       8.305  -6.858  -2.702  1.00  0.46           N  
ATOM   1637  CA  ILE A 108       7.890  -5.479  -2.319  1.00  0.52           C  
ATOM   1638  C   ILE A 108       9.115  -4.562  -2.266  1.00  0.50           C  
ATOM   1639  O   ILE A 108       9.120  -3.481  -2.824  1.00  0.52           O  
ATOM   1640  CB  ILE A 108       7.273  -5.621  -0.926  1.00  0.60           C  
ATOM   1641  CG1 ILE A 108       6.116  -6.624  -0.972  1.00  0.73           C  
ATOM   1642  CG2 ILE A 108       6.752  -4.262  -0.457  1.00  0.67           C  
ATOM   1643  CD1 ILE A 108       5.017  -6.104  -1.901  1.00  0.68           C  
ATOM   1644  H   ILE A 108       8.285  -7.575  -2.036  1.00  0.46           H  
ATOM   1645  HA  ILE A 108       7.158  -5.096  -3.012  1.00  0.60           H  
ATOM   1646  HB  ILE A 108       8.027  -5.971  -0.236  1.00  0.59           H  
ATOM   1647 HG12 ILE A 108       6.477  -7.574  -1.340  1.00  1.40           H  
ATOM   1648 HG13 ILE A 108       5.712  -6.753   0.020  1.00  1.29           H  
ATOM   1649 HG21 ILE A 108       6.446  -3.679  -1.313  1.00  1.26           H  
ATOM   1650 HG22 ILE A 108       5.907  -4.406   0.200  1.00  1.29           H  
ATOM   1651 HG23 ILE A 108       7.534  -3.739   0.074  1.00  1.13           H  
ATOM   1652 HD11 ILE A 108       5.287  -5.123  -2.261  1.00  1.36           H  
ATOM   1653 HD12 ILE A 108       4.905  -6.777  -2.738  1.00  1.37           H  
ATOM   1654 HD13 ILE A 108       4.085  -6.045  -1.358  1.00  1.35           H  
ATOM   1655  N   VAL A 109      10.154  -4.984  -1.598  1.00  0.51           N  
ATOM   1656  CA  VAL A 109      11.377  -4.137  -1.509  1.00  0.56           C  
ATOM   1657  C   VAL A 109      11.917  -3.848  -2.912  1.00  0.51           C  
ATOM   1658  O   VAL A 109      12.414  -2.774  -3.188  1.00  0.55           O  
ATOM   1659  CB  VAL A 109      12.380  -4.967  -0.708  1.00  0.67           C  
ATOM   1660  CG1 VAL A 109      13.701  -4.202  -0.591  1.00  0.81           C  
ATOM   1661  CG2 VAL A 109      11.821  -5.234   0.692  1.00  0.86           C  
ATOM   1662  H   VAL A 109      10.130  -5.860  -1.155  1.00  0.54           H  
ATOM   1663  HA  VAL A 109      11.161  -3.217  -0.990  1.00  0.60           H  
ATOM   1664  HB  VAL A 109      12.554  -5.908  -1.211  1.00  0.96           H  
ATOM   1665 HG11 VAL A 109      13.913  -3.705  -1.526  1.00  1.24           H  
ATOM   1666 HG12 VAL A 109      13.623  -3.469   0.197  1.00  1.21           H  
ATOM   1667 HG13 VAL A 109      14.499  -4.894  -0.362  1.00  1.45           H  
ATOM   1668 HG21 VAL A 109      11.160  -4.429   0.975  1.00  1.37           H  
ATOM   1669 HG22 VAL A 109      11.274  -6.166   0.689  1.00  1.45           H  
ATOM   1670 HG23 VAL A 109      12.635  -5.297   1.400  1.00  1.40           H  
ATOM   1671  N   ASN A 110      11.822  -4.798  -3.801  1.00  0.50           N  
ATOM   1672  CA  ASN A 110      12.329  -4.578  -5.186  1.00  0.52           C  
ATOM   1673  C   ASN A 110      11.700  -3.320  -5.783  1.00  0.50           C  
ATOM   1674  O   ASN A 110      12.384  -2.389  -6.162  1.00  0.59           O  
ATOM   1675  CB  ASN A 110      11.900  -5.818  -5.969  1.00  0.59           C  
ATOM   1676  CG  ASN A 110      13.094  -6.765  -6.118  1.00  0.98           C  
ATOM   1677  OD1 ASN A 110      13.469  -7.119  -7.219  1.00  1.65           O  
ATOM   1678  ND2 ASN A 110      13.709  -7.192  -5.050  1.00  1.29           N  
ATOM   1679  H   ASN A 110      11.418  -5.658  -3.558  1.00  0.52           H  
ATOM   1680  HA  ASN A 110      13.401  -4.497  -5.185  1.00  0.58           H  
ATOM   1681  HB2 ASN A 110      11.105  -6.322  -5.439  1.00  0.81           H  
ATOM   1682  HB3 ASN A 110      11.550  -5.523  -6.947  1.00  1.27           H  
ATOM   1683 HD21 ASN A 110      13.407  -6.907  -4.162  1.00  1.45           H  
ATOM   1684 HD22 ASN A 110      14.475  -7.799  -5.135  1.00  1.75           H  
ATOM   1685  N   TRP A 111      10.402  -3.285  -5.867  1.00  0.46           N  
ATOM   1686  CA  TRP A 111       9.724  -2.085  -6.437  1.00  0.51           C  
ATOM   1687  C   TRP A 111      10.168  -0.828  -5.688  1.00  0.55           C  
ATOM   1688  O   TRP A 111      10.331   0.228  -6.266  1.00  0.66           O  
ATOM   1689  CB  TRP A 111       8.231  -2.334  -6.227  1.00  0.55           C  
ATOM   1690  CG  TRP A 111       7.533  -2.336  -7.550  1.00  0.58           C  
ATOM   1691  CD1 TRP A 111       7.386  -3.418  -8.349  1.00  0.73           C  
ATOM   1692  CD2 TRP A 111       6.890  -1.226  -8.240  1.00  0.69           C  
ATOM   1693  NE1 TRP A 111       6.691  -3.043  -9.485  1.00  0.84           N  
ATOM   1694  CE2 TRP A 111       6.363  -1.702  -9.464  1.00  0.83           C  
ATOM   1695  CE3 TRP A 111       6.712   0.133  -7.925  1.00  0.84           C  
ATOM   1696  CZ2 TRP A 111       5.685  -0.859 -10.345  1.00  1.03           C  
ATOM   1697  CZ3 TRP A 111       6.030   0.984  -8.809  1.00  1.07           C  
ATOM   1698  CH2 TRP A 111       5.517   0.488 -10.017  1.00  1.14           C  
ATOM   1699  H   TRP A 111       9.873  -4.046  -5.553  1.00  0.47           H  
ATOM   1700  HA  TRP A 111       9.941  -1.995  -7.487  1.00  0.55           H  
ATOM   1701  HB2 TRP A 111       8.091  -3.290  -5.745  1.00  0.90           H  
ATOM   1702  HB3 TRP A 111       7.820  -1.555  -5.604  1.00  1.19           H  
ATOM   1703  HD1 TRP A 111       7.751  -4.412  -8.136  1.00  0.84           H  
ATOM   1704  HE1 TRP A 111       6.452  -3.640 -10.225  1.00  1.01           H  
ATOM   1705  HE3 TRP A 111       7.103   0.524  -6.998  1.00  0.87           H  
ATOM   1706  HZ2 TRP A 111       5.292  -1.246 -11.275  1.00  1.16           H  
ATOM   1707  HZ3 TRP A 111       5.898   2.026  -8.558  1.00  1.26           H  
ATOM   1708  HH2 TRP A 111       4.993   1.149 -10.693  1.00  1.34           H  
ATOM   1709  N   LEU A 112      10.369  -0.936  -4.405  1.00  0.55           N  
ATOM   1710  CA  LEU A 112      10.807   0.250  -3.617  1.00  0.65           C  
ATOM   1711  C   LEU A 112      12.263   0.590  -3.949  1.00  0.65           C  
ATOM   1712  O   LEU A 112      12.618   1.736  -4.136  1.00  0.75           O  
ATOM   1713  CB  LEU A 112      10.677  -0.175  -2.155  1.00  0.74           C  
ATOM   1714  CG  LEU A 112       9.197  -0.307  -1.788  1.00  0.86           C  
ATOM   1715  CD1 LEU A 112       9.074  -0.837  -0.357  1.00  1.49           C  
ATOM   1716  CD2 LEU A 112       8.519   1.062  -1.883  1.00  1.10           C  
ATOM   1717  H   LEU A 112      10.234  -1.798  -3.960  1.00  0.53           H  
ATOM   1718  HA  LEU A 112      10.166   1.093  -3.816  1.00  0.74           H  
ATOM   1719  HB2 LEU A 112      11.168  -1.126  -2.011  1.00  1.13           H  
ATOM   1720  HB3 LEU A 112      11.139   0.567  -1.522  1.00  1.34           H  
ATOM   1721  HG  LEU A 112       8.716  -0.995  -2.469  1.00  1.55           H  
ATOM   1722 HD11 LEU A 112       9.890  -0.455   0.239  1.00  1.97           H  
ATOM   1723 HD12 LEU A 112       8.135  -0.514   0.067  1.00  2.03           H  
ATOM   1724 HD13 LEU A 112       9.111  -1.917  -0.369  1.00  2.02           H  
ATOM   1725 HD21 LEU A 112       9.265   1.821  -2.062  1.00  1.66           H  
ATOM   1726 HD22 LEU A 112       7.808   1.056  -2.698  1.00  1.65           H  
ATOM   1727 HD23 LEU A 112       8.003   1.274  -0.958  1.00  1.54           H  
ATOM   1728  N   LYS A 113      13.111  -0.402  -4.019  1.00  0.62           N  
ATOM   1729  CA  LYS A 113      14.534  -0.156  -4.329  1.00  0.70           C  
ATOM   1730  C   LYS A 113      14.748  -0.003  -5.843  1.00  0.75           C  
ATOM   1731  O   LYS A 113      15.857   0.192  -6.300  1.00  1.01           O  
ATOM   1732  CB  LYS A 113      15.224  -1.412  -3.810  1.00  0.79           C  
ATOM   1733  CG  LYS A 113      16.697  -1.356  -4.157  1.00  1.42           C  
ATOM   1734  CD  LYS A 113      16.990  -2.337  -5.293  1.00  1.84           C  
ATOM   1735  CE  LYS A 113      17.760  -3.541  -4.744  1.00  2.39           C  
ATOM   1736  NZ  LYS A 113      16.725  -4.397  -4.100  1.00  2.86           N  
ATOM   1737  H   LYS A 113      12.816  -1.316  -3.861  1.00  0.60           H  
ATOM   1738  HA  LYS A 113      14.897   0.710  -3.799  1.00  0.81           H  
ATOM   1739  HB2 LYS A 113      15.107  -1.472  -2.738  1.00  1.31           H  
ATOM   1740  HB3 LYS A 113      14.781  -2.284  -4.270  1.00  1.35           H  
ATOM   1741  HG2 LYS A 113      16.942  -0.355  -4.469  1.00  2.02           H  
ATOM   1742  HG3 LYS A 113      17.275  -1.621  -3.291  1.00  1.98           H  
ATOM   1743  HD2 LYS A 113      16.058  -2.670  -5.726  1.00  1.99           H  
ATOM   1744  HD3 LYS A 113      17.585  -1.846  -6.048  1.00  2.20           H  
ATOM   1745  HE2 LYS A 113      18.244  -4.074  -5.550  1.00  2.72           H  
ATOM   1746  HE3 LYS A 113      18.486  -3.223  -4.011  1.00  2.76           H  
ATOM   1747  HZ1 LYS A 113      15.993  -4.640  -4.796  1.00  3.16           H  
ATOM   1748  HZ2 LYS A 113      17.169  -5.267  -3.743  1.00  3.24           H  
ATOM   1749  HZ3 LYS A 113      16.290  -3.879  -3.310  1.00  3.16           H  
ATOM   1750  N   LYS A 114      13.705  -0.094  -6.626  1.00  0.71           N  
ATOM   1751  CA  LYS A 114      13.871   0.041  -8.102  1.00  0.89           C  
ATOM   1752  C   LYS A 114      14.215   1.487  -8.474  1.00  1.07           C  
ATOM   1753  O   LYS A 114      15.251   1.760  -9.046  1.00  1.31           O  
ATOM   1754  CB  LYS A 114      12.517  -0.356  -8.691  1.00  0.92           C  
ATOM   1755  CG  LYS A 114      12.728  -1.052 -10.037  1.00  1.45           C  
ATOM   1756  CD  LYS A 114      13.119  -2.513  -9.802  1.00  1.77           C  
ATOM   1757  CE  LYS A 114      14.039  -2.984 -10.931  1.00  2.49           C  
ATOM   1758  NZ  LYS A 114      15.214  -3.588 -10.243  1.00  3.00           N  
ATOM   1759  H   LYS A 114      12.817  -0.256  -6.248  1.00  0.71           H  
ATOM   1760  HA  LYS A 114      14.636  -0.631  -8.457  1.00  1.01           H  
ATOM   1761  HB2 LYS A 114      12.013  -1.029  -8.012  1.00  1.01           H  
ATOM   1762  HB3 LYS A 114      11.914   0.528  -8.835  1.00  1.08           H  
ATOM   1763  HG2 LYS A 114      11.815  -1.010 -10.612  1.00  2.02           H  
ATOM   1764  HG3 LYS A 114      13.518  -0.553 -10.580  1.00  1.95           H  
ATOM   1765  HD2 LYS A 114      13.635  -2.600  -8.857  1.00  2.13           H  
ATOM   1766  HD3 LYS A 114      12.231  -3.125  -9.785  1.00  2.16           H  
ATOM   1767  HE2 LYS A 114      13.535  -3.722 -11.541  1.00  2.90           H  
ATOM   1768  HE3 LYS A 114      14.355  -2.148 -11.535  1.00  2.95           H  
ATOM   1769  HZ1 LYS A 114      15.579  -2.924  -9.532  1.00  3.40           H  
ATOM   1770  HZ2 LYS A 114      14.925  -4.473  -9.776  1.00  3.22           H  
ATOM   1771  HZ3 LYS A 114      15.958  -3.791 -10.939  1.00  3.37           H  
ATOM   1772  N   ARG A 115      13.351   2.413  -8.160  1.00  1.09           N  
ATOM   1773  CA  ARG A 115      13.628   3.838  -8.504  1.00  1.40           C  
ATOM   1774  C   ARG A 115      14.801   4.376  -7.677  1.00  1.25           C  
ATOM   1775  O   ARG A 115      15.378   5.397  -7.997  1.00  1.55           O  
ATOM   1776  CB  ARG A 115      12.339   4.585  -8.158  1.00  1.86           C  
ATOM   1777  CG  ARG A 115      11.456   4.682  -9.405  1.00  2.43           C  
ATOM   1778  CD  ARG A 115      10.677   3.377  -9.580  1.00  2.92           C  
ATOM   1779  NE  ARG A 115      10.501   3.231 -11.052  1.00  3.45           N  
ATOM   1780  CZ  ARG A 115       9.314   3.014 -11.551  1.00  3.99           C  
ATOM   1781  NH1 ARG A 115       8.442   3.983 -11.602  1.00  4.34           N  
ATOM   1782  NH2 ARG A 115       9.001   1.829 -11.999  1.00  4.52           N  
ATOM   1783  H   ARG A 115      12.518   2.172  -7.703  1.00  1.00           H  
ATOM   1784  HA  ARG A 115      13.835   3.936  -9.558  1.00  1.68           H  
ATOM   1785  HB2 ARG A 115      11.811   4.050  -7.382  1.00  2.10           H  
ATOM   1786  HB3 ARG A 115      12.580   5.578  -7.812  1.00  2.20           H  
ATOM   1787  HG2 ARG A 115      10.764   5.504  -9.292  1.00  2.80           H  
ATOM   1788  HG3 ARG A 115      12.076   4.848 -10.273  1.00  2.87           H  
ATOM   1789  HD2 ARG A 115      11.242   2.546  -9.182  1.00  3.27           H  
ATOM   1790  HD3 ARG A 115       9.714   3.445  -9.099  1.00  3.17           H  
ATOM   1791  HE  ARG A 115      11.276   3.299 -11.647  1.00  3.72           H  
ATOM   1792 HH11 ARG A 115       8.682   4.892 -11.259  1.00  4.25           H  
ATOM   1793 HH12 ARG A 115       7.532   3.818 -11.984  1.00  4.92           H  
ATOM   1794 HH21 ARG A 115       9.671   1.087 -11.960  1.00  4.53           H  
ATOM   1795 HH22 ARG A 115       8.092   1.663 -12.381  1.00  5.12           H  
ATOM   1796  N   THR A 116      15.162   3.701  -6.620  1.00  1.09           N  
ATOM   1797  CA  THR A 116      16.299   4.183  -5.784  1.00  1.33           C  
ATOM   1798  C   THR A 116      17.305   3.050  -5.557  1.00  1.97           C  
ATOM   1799  O   THR A 116      17.769   2.830  -4.456  1.00  2.63           O  
ATOM   1800  CB  THR A 116      15.666   4.611  -4.459  1.00  1.60           C  
ATOM   1801  OG1 THR A 116      14.848   3.560  -3.965  1.00  2.17           O  
ATOM   1802  CG2 THR A 116      14.814   5.862  -4.679  1.00  1.81           C  
ATOM   1803  H   THR A 116      14.688   2.879  -6.375  1.00  1.08           H  
ATOM   1804  HA  THR A 116      16.781   5.026  -6.252  1.00  1.64           H  
ATOM   1805  HB  THR A 116      16.443   4.832  -3.743  1.00  2.12           H  
ATOM   1806  HG1 THR A 116      14.355   3.896  -3.214  1.00  2.53           H  
ATOM   1807 HG21 THR A 116      14.511   5.914  -5.715  1.00  2.26           H  
ATOM   1808 HG22 THR A 116      13.938   5.816  -4.049  1.00  2.19           H  
ATOM   1809 HG23 THR A 116      15.391   6.740  -4.429  1.00  2.15           H  
ATOM   1810  N   GLY A 117      17.643   2.329  -6.591  1.00  2.26           N  
ATOM   1811  CA  GLY A 117      18.617   1.211  -6.435  1.00  3.23           C  
ATOM   1812  C   GLY A 117      20.031   1.718  -6.742  1.00  3.72           C  
ATOM   1813  O   GLY A 117      20.199   2.818  -7.230  1.00  3.64           O  
ATOM   1814  H   GLY A 117      17.257   2.523  -7.471  1.00  2.09           H  
ATOM   1815  HA2 GLY A 117      18.579   0.841  -5.422  1.00  3.63           H  
ATOM   1816  HA3 GLY A 117      18.363   0.415  -7.120  1.00  3.62           H  
ATOM   1817  N   PRO A 118      21.012   0.896  -6.445  1.00  4.60           N  
ATOM   1818  CA  PRO A 118      22.420   1.281  -6.699  1.00  5.37           C  
ATOM   1819  C   PRO A 118      22.740   1.209  -8.199  1.00  5.55           C  
ATOM   1820  O   PRO A 118      22.667   2.196  -8.904  1.00  5.89           O  
ATOM   1821  CB  PRO A 118      23.224   0.258  -5.900  1.00  6.27           C  
ATOM   1822  CG  PRO A 118      22.326  -0.935  -5.763  1.00  6.17           C  
ATOM   1823  CD  PRO A 118      20.903  -0.446  -5.856  1.00  5.22           C  
ATOM   1824  HA  PRO A 118      22.613   2.272  -6.323  1.00  5.51           H  
ATOM   1825  HB2 PRO A 118      24.123  -0.010  -6.434  1.00  6.75           H  
ATOM   1826  HB3 PRO A 118      23.471   0.654  -4.926  1.00  6.72           H  
ATOM   1827  HG2 PRO A 118      22.528  -1.645  -6.551  1.00  6.41           H  
ATOM   1828  HG3 PRO A 118      22.484  -1.401  -4.802  1.00  6.76           H  
ATOM   1829  HD2 PRO A 118      20.323  -1.097  -6.496  1.00  5.16           H  
ATOM   1830  HD3 PRO A 118      20.458  -0.386  -4.875  1.00  5.37           H  
ATOM   1831  N   ALA A 119      23.092   0.055  -8.693  1.00  5.74           N  
ATOM   1832  CA  ALA A 119      23.413  -0.070 -10.143  1.00  6.37           C  
ATOM   1833  C   ALA A 119      22.130  -0.259 -10.956  1.00  7.12           C  
ATOM   1834  O   ALA A 119      21.248  -1.004 -10.578  1.00  7.52           O  
ATOM   1835  CB  ALA A 119      24.299  -1.311 -10.244  1.00  6.62           C  
ATOM   1836  H   ALA A 119      23.147  -0.729  -8.114  1.00  5.74           H  
ATOM   1837  HA  ALA A 119      23.954   0.798 -10.486  1.00  6.47           H  
ATOM   1838  HB1 ALA A 119      24.828  -1.453  -9.313  1.00  6.79           H  
ATOM   1839  HB2 ALA A 119      23.685  -2.177 -10.444  1.00  6.78           H  
ATOM   1840  HB3 ALA A 119      25.011  -1.181 -11.046  1.00  6.82           H  
ATOM   1841  N   ALA A 120      22.017   0.411 -12.071  1.00  7.64           N  
ATOM   1842  CA  ALA A 120      20.789   0.268 -12.908  1.00  8.64           C  
ATOM   1843  C   ALA A 120      19.536   0.504 -12.060  1.00  9.09           C  
ATOM   1844  O   ALA A 120      18.510  -0.072 -12.381  1.00  9.37           O  
ATOM   1845  CB  ALA A 120      20.826  -1.173 -13.420  1.00  9.17           C  
ATOM   1846  OXT ALA A 120      19.626   1.256 -11.104  1.00  9.38           O  
ATOM   1847  H   ALA A 120      22.739   1.007 -12.360  1.00  7.54           H  
ATOM   1848  HA  ALA A 120      20.817   0.954 -13.739  1.00  8.91           H  
ATOM   1849  HB1 ALA A 120      20.993  -1.844 -12.591  1.00  9.40           H  
ATOM   1850  HB2 ALA A 120      19.883  -1.410 -13.891  1.00  9.51           H  
ATOM   1851  HB3 ALA A 120      21.624  -1.279 -14.138  1.00  9.24           H  
TER    1852      ALA A 120                                                      
ENDMDL                                                                          
