# Supplementary material for: Comparative Performance of High-Throughput Methods for Protein pKa Predictions
Source: J Chem Inf Model. 2023 Aug 8;63(16):5169–81. doi: 10.1021/acs.jcim.3c00165 (PMC10466379; doi:10.1021/acs.jcim.3c00165)
Supplement: Supplementary file 3 — ci3c00165_si_003.zip [file ci3c00165_si_003.zip › curated_pdbs/2igh_curated_20.pdb]

MODEL       20                                                                  
ATOM      1  N   LEU A   1       4.521  -5.587  -3.126  1.00  0.80           N  
ATOM      2  CA  LEU A   1       3.940  -4.592  -4.067  1.00  0.77           C  
ATOM      3  C   LEU A   1       3.015  -3.709  -3.216  1.00  0.70           C  
ATOM      4  O   LEU A   1       1.815  -3.653  -3.403  1.00  0.83           O  
ATOM      5  CB  LEU A   1       3.152  -5.338  -5.188  1.00  0.95           C  
ATOM      6  CG  LEU A   1       2.624  -4.352  -6.280  1.00  1.00           C  
ATOM      7  CD1 LEU A   1       3.799  -3.681  -7.033  1.00  1.04           C  
ATOM      8  CD2 LEU A   1       1.758  -5.130  -7.293  1.00  1.27           C  
ATOM      9  H1  LEU A   1       4.128  -5.409  -2.179  1.00  0.79           H  
ATOM     10  H2  LEU A   1       4.292  -6.554  -3.430  1.00  0.93           H  
ATOM     11  H3  LEU A   1       5.550  -5.452  -3.093  1.00  0.82           H  
ATOM     12  HA  LEU A   1       4.740  -3.989  -4.469  1.00  0.72           H  
ATOM     13  HB2 LEU A   1       3.803  -6.067  -5.650  1.00  1.05           H  
ATOM     14  HB3 LEU A   1       2.319  -5.867  -4.748  1.00  1.02           H  
ATOM     15  HG  LEU A   1       2.015  -3.586  -5.824  1.00  0.95           H  
ATOM     16 HD11 LEU A   1       4.417  -4.427  -7.511  1.00  1.24           H  
ATOM     17 HD12 LEU A   1       3.410  -3.016  -7.789  1.00  1.11           H  
ATOM     18 HD13 LEU A   1       4.409  -3.103  -6.355  1.00  0.90           H  
ATOM     19 HD21 LEU A   1       2.335  -5.910  -7.768  1.00  1.41           H  
ATOM     20 HD22 LEU A   1       0.911  -5.578  -6.793  1.00  1.36           H  
ATOM     21 HD23 LEU A   1       1.389  -4.459  -8.055  1.00  1.35           H  
ATOM     22  N   THR A   2       3.652  -3.041  -2.289  1.00  0.59           N  
ATOM     23  CA  THR A   2       2.939  -2.121  -1.346  1.00  0.59           C  
ATOM     24  C   THR A   2       3.461  -0.698  -1.642  1.00  0.48           C  
ATOM     25  O   THR A   2       4.628  -0.571  -1.963  1.00  0.41           O  
ATOM     26  CB  THR A   2       3.284  -2.574   0.092  1.00  0.62           C  
ATOM     27  OG1 THR A   2       2.874  -3.935   0.155  1.00  0.77           O  
ATOM     28  CG2 THR A   2       2.441  -1.872   1.170  1.00  0.75           C  
ATOM     29  H   THR A   2       4.622  -3.152  -2.209  1.00  0.56           H  
ATOM     30  HA  THR A   2       1.876  -2.171  -1.528  1.00  0.71           H  
ATOM     31  HB  THR A   2       4.339  -2.504   0.301  1.00  0.52           H  
ATOM     32  HG1 THR A   2       3.616  -4.456   0.469  1.00  1.21           H  
ATOM     33 HG21 THR A   2       1.390  -2.073   1.024  1.00  0.92           H  
ATOM     34 HG22 THR A   2       2.728  -2.233   2.147  1.00  0.82           H  
ATOM     35 HG23 THR A   2       2.605  -0.804   1.139  1.00  0.78           H  
ATOM     36  N   PRO A   3       2.630   0.324  -1.538  1.00  0.53           N  
ATOM     37  CA  PRO A   3       3.044   1.737  -1.802  1.00  0.49           C  
ATOM     38  C   PRO A   3       4.367   2.113  -1.116  1.00  0.46           C  
ATOM     39  O   PRO A   3       4.651   1.625  -0.039  1.00  0.47           O  
ATOM     40  CB  PRO A   3       1.834   2.574  -1.326  1.00  0.65           C  
ATOM     41  CG  PRO A   3       1.061   1.602  -0.392  1.00  0.75           C  
ATOM     42  CD  PRO A   3       1.197   0.267  -1.133  1.00  0.69           C  
ATOM     43  HA  PRO A   3       3.162   1.856  -2.871  1.00  0.48           H  
ATOM     44  HB2 PRO A   3       2.153   3.453  -0.785  1.00  0.71           H  
ATOM     45  HB3 PRO A   3       1.218   2.872  -2.163  1.00  0.72           H  
ATOM     46  HG2 PRO A   3       1.514   1.555   0.587  1.00  0.81           H  
ATOM     47  HG3 PRO A   3       0.024   1.893  -0.302  1.00  0.86           H  
ATOM     48  HD2 PRO A   3       1.002  -0.568  -0.480  1.00  0.78           H  
ATOM     49  HD3 PRO A   3       0.566   0.221  -2.009  1.00  0.72           H  
ATOM     50  N   ALA A   4       5.111   2.970  -1.779  1.00  0.53           N  
ATOM     51  CA  ALA A   4       6.444   3.473  -1.300  1.00  0.56           C  
ATOM     52  C   ALA A   4       7.459   2.315  -1.239  1.00  0.41           C  
ATOM     53  O   ALA A   4       8.323   2.214  -2.088  1.00  0.47           O  
ATOM     54  CB  ALA A   4       6.283   4.125   0.105  1.00  0.66           C  
ATOM     55  H   ALA A   4       4.776   3.299  -2.639  1.00  0.64           H  
ATOM     56  HA  ALA A   4       6.803   4.210  -2.003  1.00  0.68           H  
ATOM     57  HB1 ALA A   4       5.592   4.952   0.045  1.00  0.78           H  
ATOM     58  HB2 ALA A   4       5.913   3.419   0.833  1.00  0.60           H  
ATOM     59  HB3 ALA A   4       7.238   4.496   0.444  1.00  0.72           H  
ATOM     60  N   VAL A   5       7.321   1.482  -0.238  1.00  0.33           N  
ATOM     61  CA  VAL A   5       8.227   0.306  -0.051  1.00  0.27           C  
ATOM     62  C   VAL A   5       7.370  -0.959   0.094  1.00  0.24           C  
ATOM     63  O   VAL A   5       6.167  -0.881   0.254  1.00  0.31           O  
ATOM     64  CB  VAL A   5       9.094   0.514   1.227  1.00  0.35           C  
ATOM     65  CG1 VAL A   5       9.978   1.765   1.055  1.00  0.47           C  
ATOM     66  CG2 VAL A   5       8.196   0.698   2.477  1.00  0.54           C  
ATOM     67  H   VAL A   5       6.604   1.628   0.411  1.00  0.39           H  
ATOM     68  HA  VAL A   5       8.863   0.190  -0.918  1.00  0.33           H  
ATOM     69  HB  VAL A   5       9.730  -0.347   1.374  1.00  0.45           H  
ATOM     70 HG11 VAL A   5      10.623   1.649   0.198  1.00  0.58           H  
ATOM     71 HG12 VAL A   5       9.367   2.645   0.913  1.00  0.58           H  
ATOM     72 HG13 VAL A   5      10.591   1.907   1.933  1.00  0.57           H  
ATOM     73 HG21 VAL A   5       7.577  -0.174   2.628  1.00  0.66           H  
ATOM     74 HG22 VAL A   5       8.812   0.836   3.354  1.00  0.61           H  
ATOM     75 HG23 VAL A   5       7.558   1.562   2.363  1.00  0.67           H  
ATOM     76  N   THR A   6       8.028  -2.086   0.036  1.00  0.21           N  
ATOM     77  CA  THR A   6       7.343  -3.410   0.164  1.00  0.25           C  
ATOM     78  C   THR A   6       7.996  -4.140   1.341  1.00  0.21           C  
ATOM     79  O   THR A   6       9.086  -3.783   1.741  1.00  0.33           O  
ATOM     80  CB  THR A   6       7.533  -4.192  -1.160  1.00  0.37           C  
ATOM     81  OG1 THR A   6       6.771  -3.483  -2.133  1.00  0.47           O  
ATOM     82  CG2 THR A   6       6.897  -5.597  -1.118  1.00  0.46           C  
ATOM     83  H   THR A   6       8.998  -2.066  -0.092  1.00  0.23           H  
ATOM     84  HA  THR A   6       6.296  -3.271   0.381  1.00  0.30           H  
ATOM     85  HB  THR A   6       8.568  -4.227  -1.467  1.00  0.44           H  
ATOM     86  HG1 THR A   6       6.401  -2.686  -1.743  1.00  0.48           H  
ATOM     87 HG21 THR A   6       5.838  -5.530  -0.916  1.00  0.52           H  
ATOM     88 HG22 THR A   6       7.045  -6.092  -2.067  1.00  0.59           H  
ATOM     89 HG23 THR A   6       7.360  -6.200  -0.352  1.00  0.53           H  
ATOM     90  N   THR A   7       7.326  -5.140   1.855  1.00  0.23           N  
ATOM     91  CA  THR A   7       7.881  -5.914   3.011  1.00  0.27           C  
ATOM     92  C   THR A   7       8.250  -7.332   2.559  1.00  0.29           C  
ATOM     93  O   THR A   7       7.566  -7.919   1.743  1.00  0.43           O  
ATOM     94  CB  THR A   7       6.812  -5.957   4.122  1.00  0.30           C  
ATOM     95  OG1 THR A   7       6.536  -4.587   4.392  1.00  0.44           O  
ATOM     96  CG2 THR A   7       7.380  -6.519   5.448  1.00  0.45           C  
ATOM     97  H   THR A   7       6.453  -5.376   1.480  1.00  0.32           H  
ATOM     98  HA  THR A   7       8.768  -5.427   3.387  1.00  0.32           H  
ATOM     99  HB  THR A   7       5.907  -6.459   3.808  1.00  0.38           H  
ATOM    100  HG1 THR A   7       6.721  -4.402   5.317  1.00  0.92           H  
ATOM    101 HG21 THR A   7       7.745  -7.525   5.303  1.00  0.55           H  
ATOM    102 HG22 THR A   7       8.193  -5.902   5.806  1.00  0.57           H  
ATOM    103 HG23 THR A   7       6.604  -6.539   6.199  1.00  0.50           H  
ATOM    104  N   TYR A   8       9.328  -7.832   3.114  1.00  0.29           N  
ATOM    105  CA  TYR A   8       9.815  -9.201   2.780  1.00  0.27           C  
ATOM    106  C   TYR A   8      10.063  -9.924   4.100  1.00  0.27           C  
ATOM    107  O   TYR A   8      10.072  -9.314   5.153  1.00  0.33           O  
ATOM    108  CB  TYR A   8      11.112  -9.108   1.999  1.00  0.29           C  
ATOM    109  CG  TYR A   8      11.242 -10.230   0.951  1.00  0.26           C  
ATOM    110  CD1 TYR A   8      10.379 -10.208  -0.127  1.00  0.30           C  
ATOM    111  CD2 TYR A   8      12.182 -11.243   1.032  1.00  0.31           C  
ATOM    112  CE1 TYR A   8      10.449 -11.167  -1.108  1.00  0.33           C  
ATOM    113  CE2 TYR A   8      12.251 -12.209   0.042  1.00  0.32           C  
ATOM    114  CZ  TYR A   8      11.382 -12.176  -1.034  1.00  0.29           C  
ATOM    115  OH  TYR A   8      11.419 -13.116  -2.045  1.00  0.34           O  
ATOM    116  H   TYR A   8       9.827  -7.307   3.766  1.00  0.37           H  
ATOM    117  HA  TYR A   8       9.077  -9.719   2.203  1.00  0.30           H  
ATOM    118  HB2 TYR A   8      11.061  -8.190   1.470  1.00  0.34           H  
ATOM    119  HB3 TYR A   8      11.968  -9.100   2.654  1.00  0.35           H  
ATOM    120  HD1 TYR A   8       9.639  -9.425  -0.204  1.00  0.41           H  
ATOM    121  HD2 TYR A   8      12.865 -11.284   1.865  1.00  0.41           H  
ATOM    122  HE1 TYR A   8       9.765 -11.128  -1.942  1.00  0.44           H  
ATOM    123  HE2 TYR A   8      12.989 -12.993   0.110  1.00  0.42           H  
ATOM    124  HH  TYR A   8      11.745 -13.962  -1.732  1.00  0.37           H  
ATOM    125  N   LYS A   9      10.277 -11.204   3.992  1.00  0.28           N  
ATOM    126  CA  LYS A   9      10.526 -12.035   5.218  1.00  0.30           C  
ATOM    127  C   LYS A   9      11.901 -12.714   5.221  1.00  0.31           C  
ATOM    128  O   LYS A   9      12.494 -12.933   4.186  1.00  0.36           O  
ATOM    129  CB  LYS A   9       9.399 -13.098   5.302  1.00  0.33           C  
ATOM    130  CG  LYS A   9       9.530 -13.969   6.580  1.00  0.43           C  
ATOM    131  CD  LYS A   9       8.359 -14.971   6.646  1.00  0.53           C  
ATOM    132  CE  LYS A   9       8.480 -15.794   7.943  1.00  0.70           C  
ATOM    133  NZ  LYS A   9       7.391 -16.808   8.006  1.00  0.88           N  
ATOM    134  H   LYS A   9      10.271 -11.593   3.092  1.00  0.32           H  
ATOM    135  HA  LYS A   9      10.465 -11.406   6.094  1.00  0.31           H  
ATOM    136  HB2 LYS A   9       8.445 -12.589   5.312  1.00  0.42           H  
ATOM    137  HB3 LYS A   9       9.441 -13.728   4.425  1.00  0.40           H  
ATOM    138  HG2 LYS A   9      10.455 -14.526   6.556  1.00  0.62           H  
ATOM    139  HG3 LYS A   9       9.528 -13.344   7.459  1.00  0.61           H  
ATOM    140  HD2 LYS A   9       7.421 -14.436   6.640  1.00  0.74           H  
ATOM    141  HD3 LYS A   9       8.392 -15.629   5.788  1.00  0.75           H  
ATOM    142  HE2 LYS A   9       9.429 -16.309   7.975  1.00  0.95           H  
ATOM    143  HE3 LYS A   9       8.389 -15.146   8.804  1.00  0.92           H  
ATOM    144  HZ1 LYS A   9       6.803 -16.730   7.152  1.00  1.05           H  
ATOM    145  HZ2 LYS A   9       7.805 -17.763   8.059  1.00  1.12           H  
ATOM    146  HZ3 LYS A   9       6.804 -16.641   8.849  1.00  1.03           H  
ATOM    147  N   LEU A  10      12.350 -13.003   6.417  1.00  0.30           N  
ATOM    148  CA  LEU A  10      13.665 -13.677   6.669  1.00  0.31           C  
ATOM    149  C   LEU A  10      13.540 -14.824   7.667  1.00  0.34           C  
ATOM    150  O   LEU A  10      12.777 -14.746   8.609  1.00  0.39           O  
ATOM    151  CB  LEU A  10      14.665 -12.623   7.222  1.00  0.34           C  
ATOM    152  CG  LEU A  10      15.901 -13.172   8.054  1.00  0.38           C  
ATOM    153  CD1 LEU A  10      16.909 -12.017   8.257  1.00  0.45           C  
ATOM    154  CD2 LEU A  10      15.529 -13.601   9.506  1.00  0.46           C  
ATOM    155  H   LEU A  10      11.809 -12.759   7.195  1.00  0.32           H  
ATOM    156  HA  LEU A  10      14.031 -14.084   5.733  1.00  0.33           H  
ATOM    157  HB2 LEU A  10      15.061 -12.103   6.363  1.00  0.40           H  
ATOM    158  HB3 LEU A  10      14.119 -11.915   7.828  1.00  0.40           H  
ATOM    159  HG  LEU A  10      16.362 -14.003   7.542  1.00  0.37           H  
ATOM    160 HD11 LEU A  10      17.246 -11.635   7.308  1.00  0.49           H  
ATOM    161 HD12 LEU A  10      16.447 -11.211   8.809  1.00  0.52           H  
ATOM    162 HD13 LEU A  10      17.768 -12.367   8.812  1.00  0.51           H  
ATOM    163 HD21 LEU A  10      15.089 -12.773  10.033  1.00  0.54           H  
ATOM    164 HD22 LEU A  10      14.858 -14.437   9.562  1.00  0.53           H  
ATOM    165 HD23 LEU A  10      16.431 -13.885  10.024  1.00  0.52           H  
ATOM    166  N   VAL A  11      14.306 -15.851   7.411  1.00  0.33           N  
ATOM    167  CA  VAL A  11      14.341 -17.055   8.287  1.00  0.35           C  
ATOM    168  C   VAL A  11      15.833 -17.389   8.477  1.00  0.35           C  
ATOM    169  O   VAL A  11      16.636 -17.280   7.571  1.00  0.45           O  
ATOM    170  CB  VAL A  11      13.587 -18.242   7.617  1.00  0.38           C  
ATOM    171  CG1 VAL A  11      12.092 -17.877   7.509  1.00  0.47           C  
ATOM    172  CG2 VAL A  11      14.161 -18.603   6.229  1.00  0.47           C  
ATOM    173  H   VAL A  11      14.862 -15.824   6.610  1.00  0.35           H  
ATOM    174  HA  VAL A  11      13.907 -16.816   9.249  1.00  0.39           H  
ATOM    175  HB  VAL A  11      13.675 -19.108   8.258  1.00  0.45           H  
ATOM    176 HG11 VAL A  11      11.964 -16.974   6.934  1.00  0.53           H  
ATOM    177 HG12 VAL A  11      11.540 -18.677   7.042  1.00  0.55           H  
ATOM    178 HG13 VAL A  11      11.686 -17.704   8.492  1.00  0.60           H  
ATOM    179 HG21 VAL A  11      14.110 -17.762   5.558  1.00  0.56           H  
ATOM    180 HG22 VAL A  11      15.190 -18.912   6.326  1.00  0.54           H  
ATOM    181 HG23 VAL A  11      13.600 -19.422   5.805  1.00  0.52           H  
ATOM    182  N   ILE A  12      16.159 -17.796   9.670  1.00  0.35           N  
ATOM    183  CA  ILE A  12      17.571 -18.161  10.023  1.00  0.35           C  
ATOM    184  C   ILE A  12      17.551 -19.674  10.267  1.00  0.30           C  
ATOM    185  O   ILE A  12      16.643 -20.139  10.929  1.00  0.39           O  
ATOM    186  CB  ILE A  12      18.016 -17.500  11.358  1.00  0.35           C  
ATOM    187  CG1 ILE A  12      17.700 -15.984  11.468  1.00  0.47           C  
ATOM    188  CG2 ILE A  12      19.523 -17.783  11.626  1.00  0.41           C  
ATOM    189  CD1 ILE A  12      18.796 -15.060  10.884  1.00  0.55           C  
ATOM    190  H   ILE A  12      15.459 -17.857  10.346  1.00  0.43           H  
ATOM    191  HA  ILE A  12      18.230 -17.918   9.192  1.00  0.38           H  
ATOM    192  HB  ILE A  12      17.458 -17.977  12.151  1.00  0.45           H  
ATOM    193 HG12 ILE A  12      16.772 -15.804  10.947  1.00  1.00           H  
ATOM    194 HG13 ILE A  12      17.551 -15.765  12.515  1.00  1.14           H  
ATOM    195 HG21 ILE A  12      20.143 -17.392  10.833  1.00  0.49           H  
ATOM    196 HG22 ILE A  12      19.823 -17.326  12.558  1.00  0.51           H  
ATOM    197 HG23 ILE A  12      19.693 -18.844  11.696  1.00  0.53           H  
ATOM    198 HD11 ILE A  12      19.738 -15.219  11.392  1.00  1.17           H  
ATOM    199 HD12 ILE A  12      18.920 -15.233   9.828  1.00  1.07           H  
ATOM    200 HD13 ILE A  12      18.510 -14.032  11.028  1.00  0.46           H  
ATOM    201  N   ASN A  13      18.519 -20.387   9.752  1.00  0.31           N  
ATOM    202  CA  ASN A  13      18.548 -21.866   9.970  1.00  0.34           C  
ATOM    203  C   ASN A  13      19.734 -22.133  10.899  1.00  0.31           C  
ATOM    204  O   ASN A  13      20.540 -23.011  10.668  1.00  0.43           O  
ATOM    205  CB  ASN A  13      18.730 -22.563   8.609  1.00  0.49           C  
ATOM    206  CG  ASN A  13      17.586 -22.167   7.668  1.00  0.57           C  
ATOM    207  OD1 ASN A  13      17.426 -21.016   7.311  1.00  0.59           O  
ATOM    208  ND2 ASN A  13      16.766 -23.087   7.242  1.00  0.88           N  
ATOM    209  H   ASN A  13      19.221 -19.968   9.214  1.00  0.43           H  
ATOM    210  HA  ASN A  13      17.652 -22.180  10.482  1.00  0.40           H  
ATOM    211  HB2 ASN A  13      19.665 -22.264   8.163  1.00  0.56           H  
ATOM    212  HB3 ASN A  13      18.729 -23.636   8.732  1.00  0.65           H  
ATOM    213 HD21 ASN A  13      16.881 -24.019   7.520  1.00  1.04           H  
ATOM    214 HD22 ASN A  13      16.030 -22.840   6.643  1.00  1.02           H  
ATOM    215  N   GLY A  14      19.748 -21.314  11.926  1.00  0.32           N  
ATOM    216  CA  GLY A  14      20.780 -21.317  13.019  1.00  0.41           C  
ATOM    217  C   GLY A  14      21.754 -22.504  13.046  1.00  0.40           C  
ATOM    218  O   GLY A  14      22.641 -22.607  12.222  1.00  0.60           O  
ATOM    219  H   GLY A  14      19.022 -20.652  11.971  1.00  0.38           H  
ATOM    220  HA2 GLY A  14      21.363 -20.412  12.927  1.00  0.48           H  
ATOM    221  HA3 GLY A  14      20.259 -21.278  13.965  1.00  0.54           H  
ATOM    222  N   LYS A  15      21.554 -23.368  14.007  1.00  0.44           N  
ATOM    223  CA  LYS A  15      22.424 -24.577  14.162  1.00  0.47           C  
ATOM    224  C   LYS A  15      21.541 -25.782  14.507  1.00  0.56           C  
ATOM    225  O   LYS A  15      21.630 -26.826  13.889  1.00  0.65           O  
ATOM    226  CB  LYS A  15      23.451 -24.294  15.283  1.00  0.60           C  
ATOM    227  CG  LYS A  15      24.470 -25.461  15.373  1.00  0.71           C  
ATOM    228  CD  LYS A  15      25.566 -25.154  16.425  1.00  0.90           C  
ATOM    229  CE  LYS A  15      24.967 -25.099  17.846  1.00  1.09           C  
ATOM    230  NZ  LYS A  15      26.047 -24.820  18.835  1.00  1.32           N  
ATOM    231  H   LYS A  15      20.817 -23.226  14.635  1.00  0.64           H  
ATOM    232  HA  LYS A  15      22.933 -24.780  13.230  1.00  0.44           H  
ATOM    233  HB2 LYS A  15      23.973 -23.372  15.065  1.00  0.64           H  
ATOM    234  HB3 LYS A  15      22.925 -24.177  16.219  1.00  0.71           H  
ATOM    235  HG2 LYS A  15      23.963 -26.377  15.641  1.00  0.80           H  
ATOM    236  HG3 LYS A  15      24.934 -25.600  14.408  1.00  0.73           H  
ATOM    237  HD2 LYS A  15      26.322 -25.925  16.385  1.00  1.02           H  
ATOM    238  HD3 LYS A  15      26.035 -24.210  16.190  1.00  0.96           H  
ATOM    239  HE2 LYS A  15      24.231 -24.313  17.922  1.00  1.15           H  
ATOM    240  HE3 LYS A  15      24.507 -26.043  18.098  1.00  1.21           H  
ATOM    241  HZ1 LYS A  15      26.955 -24.726  18.335  1.00  1.32           H  
ATOM    242  HZ2 LYS A  15      25.838 -23.935  19.341  1.00  1.45           H  
ATOM    243  HZ3 LYS A  15      26.105 -25.603  19.517  1.00  1.48           H  
ATOM    244  N   THR A  16      20.717 -25.574  15.502  1.00  0.60           N  
ATOM    245  CA  THR A  16      19.772 -26.624  15.998  1.00  0.73           C  
ATOM    246  C   THR A  16      18.323 -26.206  15.736  1.00  0.73           C  
ATOM    247  O   THR A  16      17.528 -26.985  15.245  1.00  0.88           O  
ATOM    248  CB  THR A  16      20.005 -26.828  17.516  1.00  0.86           C  
ATOM    249  OG1 THR A  16      19.879 -25.535  18.095  1.00  0.85           O  
ATOM    250  CG2 THR A  16      21.457 -27.244  17.815  1.00  0.94           C  
ATOM    251  H   THR A  16      20.719 -24.696  15.940  1.00  0.61           H  
ATOM    252  HA  THR A  16      19.955 -27.549  15.477  1.00  0.79           H  
ATOM    253  HB  THR A  16      19.285 -27.500  17.960  1.00  0.96           H  
ATOM    254  HG1 THR A  16      19.153 -25.561  18.722  1.00  0.96           H  
ATOM    255 HG21 THR A  16      22.149 -26.487  17.474  1.00  0.89           H  
ATOM    256 HG22 THR A  16      21.588 -27.379  18.879  1.00  1.07           H  
ATOM    257 HG23 THR A  16      21.685 -28.174  17.317  1.00  0.96           H  
ATOM    258  N   LEU A  17      18.037 -24.977  16.078  1.00  0.64           N  
ATOM    259  CA  LEU A  17      16.667 -24.403  15.892  1.00  0.61           C  
ATOM    260  C   LEU A  17      16.704 -23.312  14.817  1.00  0.49           C  
ATOM    261  O   LEU A  17      17.763 -22.918  14.364  1.00  0.50           O  
ATOM    262  CB  LEU A  17      16.182 -23.791  17.225  1.00  0.69           C  
ATOM    263  CG  LEU A  17      16.171 -24.842  18.368  1.00  0.88           C  
ATOM    264  CD1 LEU A  17      15.788 -24.134  19.684  1.00  1.06           C  
ATOM    265  CD2 LEU A  17      15.135 -25.955  18.079  1.00  0.98           C  
ATOM    266  H   LEU A  17      18.747 -24.428  16.467  1.00  0.67           H  
ATOM    267  HA  LEU A  17      15.985 -25.173  15.564  1.00  0.67           H  
ATOM    268  HB2 LEU A  17      16.837 -22.976  17.497  1.00  0.71           H  
ATOM    269  HB3 LEU A  17      15.186 -23.392  17.095  1.00  0.74           H  
ATOM    270  HG  LEU A  17      17.152 -25.282  18.475  1.00  0.91           H  
ATOM    271 HD11 LEU A  17      14.816 -23.673  19.593  1.00  1.11           H  
ATOM    272 HD12 LEU A  17      15.763 -24.844  20.498  1.00  1.23           H  
ATOM    273 HD13 LEU A  17      16.515 -23.368  19.915  1.00  1.08           H  
ATOM    274 HD21 LEU A  17      14.146 -25.533  17.975  1.00  1.04           H  
ATOM    275 HD22 LEU A  17      15.387 -26.479  17.169  1.00  0.99           H  
ATOM    276 HD23 LEU A  17      15.125 -26.669  18.890  1.00  1.09           H  
ATOM    277  N   LYS A  18      15.527 -22.869  14.452  1.00  0.50           N  
ATOM    278  CA  LYS A  18      15.381 -21.802  13.415  1.00  0.44           C  
ATOM    279  C   LYS A  18      14.629 -20.621  14.045  1.00  0.47           C  
ATOM    280  O   LYS A  18      13.894 -20.789  14.999  1.00  0.73           O  
ATOM    281  CB  LYS A  18      14.575 -22.357  12.218  1.00  0.56           C  
ATOM    282  CG  LYS A  18      15.221 -23.664  11.706  1.00  0.52           C  
ATOM    283  CD  LYS A  18      14.477 -24.149  10.439  1.00  0.75           C  
ATOM    284  CE  LYS A  18      15.034 -25.515   9.991  1.00  0.80           C  
ATOM    285  NZ  LYS A  18      16.491 -25.414   9.672  1.00  0.85           N  
ATOM    286  H   LYS A  18      14.725 -23.243  14.869  1.00  0.62           H  
ATOM    287  HA  LYS A  18      16.354 -21.471  13.076  1.00  0.36           H  
ATOM    288  HB2 LYS A  18      13.558 -22.558  12.526  1.00  0.68           H  
ATOM    289  HB3 LYS A  18      14.556 -21.620  11.427  1.00  0.65           H  
ATOM    290  HG2 LYS A  18      16.263 -23.493  11.486  1.00  0.53           H  
ATOM    291  HG3 LYS A  18      15.150 -24.421  12.473  1.00  0.60           H  
ATOM    292  HD2 LYS A  18      13.420 -24.241  10.646  1.00  1.02           H  
ATOM    293  HD3 LYS A  18      14.608 -23.433   9.639  1.00  0.90           H  
ATOM    294  HE2 LYS A  18      14.899 -26.246  10.775  1.00  0.97           H  
ATOM    295  HE3 LYS A  18      14.510 -25.848   9.108  1.00  0.99           H  
ATOM    296  HZ1 LYS A  18      16.812 -24.435   9.818  1.00  0.87           H  
ATOM    297  HZ2 LYS A  18      17.029 -26.050  10.295  1.00  1.01           H  
ATOM    298  HZ3 LYS A  18      16.657 -25.684   8.681  1.00  1.01           H  
ATOM    299  N   GLY A  19      14.844 -19.461  13.483  1.00  0.35           N  
ATOM    300  CA  GLY A  19      14.181 -18.211  13.982  1.00  0.42           C  
ATOM    301  C   GLY A  19      13.631 -17.441  12.780  1.00  0.34           C  
ATOM    302  O   GLY A  19      14.123 -17.637  11.689  1.00  0.42           O  
ATOM    303  H   GLY A  19      15.450 -19.426  12.715  1.00  0.39           H  
ATOM    304  HA2 GLY A  19      13.368 -18.454  14.651  1.00  0.52           H  
ATOM    305  HA3 GLY A  19      14.909 -17.599  14.495  1.00  0.51           H  
ATOM    306  N   GLU A  20      12.648 -16.599  12.996  1.00  0.31           N  
ATOM    307  CA  GLU A  20      12.071 -15.815  11.855  1.00  0.28           C  
ATOM    308  C   GLU A  20      11.925 -14.327  12.206  1.00  0.24           C  
ATOM    309  O   GLU A  20      11.610 -13.973  13.327  1.00  0.40           O  
ATOM    310  CB  GLU A  20      10.675 -16.371  11.475  1.00  0.40           C  
ATOM    311  CG  GLU A  20      10.740 -17.893  11.219  1.00  0.45           C  
ATOM    312  CD  GLU A  20       9.407 -18.350  10.584  1.00  0.66           C  
ATOM    313  OE1 GLU A  20       8.404 -18.213  11.269  1.00  1.02           O  
ATOM    314  OE2 GLU A  20       9.468 -18.809   9.455  1.00  1.50           O  
ATOM    315  H   GLU A  20      12.290 -16.484  13.900  1.00  0.39           H  
ATOM    316  HA  GLU A  20      12.725 -15.891  10.999  1.00  0.33           H  
ATOM    317  HB2 GLU A  20       9.980 -16.163  12.273  1.00  0.51           H  
ATOM    318  HB3 GLU A  20      10.336 -15.865  10.583  1.00  0.57           H  
ATOM    319  HG2 GLU A  20      11.565 -18.149  10.569  1.00  0.61           H  
ATOM    320  HG3 GLU A  20      10.873 -18.420  12.153  1.00  0.55           H  
ATOM    321  N   THR A  21      12.170 -13.512  11.213  1.00  0.20           N  
ATOM    322  CA  THR A  21      12.073 -12.019  11.353  1.00  0.22           C  
ATOM    323  C   THR A  21      11.668 -11.489   9.973  1.00  0.21           C  
ATOM    324  O   THR A  21      11.569 -12.238   9.023  1.00  0.28           O  
ATOM    325  CB  THR A  21      13.445 -11.398  11.750  1.00  0.33           C  
ATOM    326  OG1 THR A  21      14.016 -12.277  12.709  1.00  0.37           O  
ATOM    327  CG2 THR A  21      13.276 -10.089  12.542  1.00  0.42           C  
ATOM    328  H   THR A  21      12.421 -13.902  10.351  1.00  0.31           H  
ATOM    329  HA  THR A  21      11.300 -11.763  12.059  1.00  0.26           H  
ATOM    330  HB  THR A  21      14.098 -11.259  10.906  1.00  0.40           H  
ATOM    331  HG1 THR A  21      14.836 -12.615  12.346  1.00  0.91           H  
ATOM    332 HG21 THR A  21      12.704 -10.263  13.441  1.00  0.46           H  
ATOM    333 HG22 THR A  21      14.245  -9.710  12.819  1.00  0.56           H  
ATOM    334 HG23 THR A  21      12.773  -9.336  11.954  1.00  0.48           H  
ATOM    335  N   THR A  22      11.438 -10.208   9.901  1.00  0.24           N  
ATOM    336  CA  THR A  22      11.040  -9.568   8.606  1.00  0.30           C  
ATOM    337  C   THR A  22      11.711  -8.189   8.481  1.00  0.35           C  
ATOM    338  O   THR A  22      12.228  -7.658   9.446  1.00  0.51           O  
ATOM    339  CB  THR A  22       9.498  -9.386   8.551  1.00  0.38           C  
ATOM    340  OG1 THR A  22       9.159  -8.602   9.688  1.00  0.46           O  
ATOM    341  CG2 THR A  22       8.740 -10.706   8.768  1.00  0.47           C  
ATOM    342  H   THR A  22      11.531  -9.674  10.716  1.00  0.27           H  
ATOM    343  HA  THR A  22      11.379 -10.198   7.783  1.00  0.35           H  
ATOM    344  HB  THR A  22       9.172  -8.881   7.651  1.00  0.50           H  
ATOM    345  HG1 THR A  22       9.959  -8.389  10.174  1.00  0.57           H  
ATOM    346 HG21 THR A  22       9.013 -11.413   8.003  1.00  0.58           H  
ATOM    347 HG22 THR A  22       8.970 -11.130   9.736  1.00  0.52           H  
ATOM    348 HG23 THR A  22       7.675 -10.530   8.712  1.00  0.58           H  
ATOM    349  N   THR A  23      11.680  -7.656   7.287  1.00  0.35           N  
ATOM    350  CA  THR A  23      12.284  -6.309   7.013  1.00  0.40           C  
ATOM    351  C   THR A  23      11.581  -5.742   5.780  1.00  0.34           C  
ATOM    352  O   THR A  23      10.748  -6.394   5.182  1.00  0.35           O  
ATOM    353  CB  THR A  23      13.830  -6.442   6.744  1.00  0.51           C  
ATOM    354  OG1 THR A  23      14.310  -5.117   6.961  1.00  0.64           O  
ATOM    355  CG2 THR A  23      14.202  -6.692   5.251  1.00  0.57           C  
ATOM    356  H   THR A  23      11.244  -8.151   6.563  1.00  0.45           H  
ATOM    357  HA  THR A  23      12.090  -5.644   7.841  1.00  0.48           H  
ATOM    358  HB  THR A  23      14.321  -7.117   7.428  1.00  0.60           H  
ATOM    359  HG1 THR A  23      14.599  -4.740   6.127  1.00  0.78           H  
ATOM    360 HG21 THR A  23      13.690  -7.559   4.873  1.00  0.58           H  
ATOM    361 HG22 THR A  23      13.926  -5.851   4.634  1.00  0.59           H  
ATOM    362 HG23 THR A  23      15.269  -6.843   5.160  1.00  0.70           H  
ATOM    363  N   LYS A  24      11.945  -4.539   5.432  1.00  0.37           N  
ATOM    364  CA  LYS A  24      11.334  -3.880   4.240  1.00  0.37           C  
ATOM    365  C   LYS A  24      12.416  -3.646   3.183  1.00  0.38           C  
ATOM    366  O   LYS A  24      13.595  -3.626   3.484  1.00  0.54           O  
ATOM    367  CB  LYS A  24      10.663  -2.542   4.705  1.00  0.55           C  
ATOM    368  CG  LYS A  24      11.581  -1.627   5.577  1.00  0.64           C  
ATOM    369  CD  LYS A  24      12.629  -0.854   4.735  1.00  0.88           C  
ATOM    370  CE  LYS A  24      13.474   0.028   5.669  1.00  1.12           C  
ATOM    371  NZ  LYS A  24      14.514   0.745   4.876  1.00  1.48           N  
ATOM    372  H   LYS A  24      12.627  -4.088   5.970  1.00  0.45           H  
ATOM    373  HA  LYS A  24      10.589  -4.538   3.809  1.00  0.35           H  
ATOM    374  HB2 LYS A  24      10.339  -1.989   3.834  1.00  0.71           H  
ATOM    375  HB3 LYS A  24       9.780  -2.793   5.276  1.00  0.59           H  
ATOM    376  HG2 LYS A  24      10.953  -0.911   6.089  1.00  0.85           H  
ATOM    377  HG3 LYS A  24      12.082  -2.222   6.325  1.00  0.57           H  
ATOM    378  HD2 LYS A  24      13.294  -1.520   4.217  1.00  0.94           H  
ATOM    379  HD3 LYS A  24      12.123  -0.236   4.006  1.00  1.15           H  
ATOM    380  HE2 LYS A  24      12.855   0.764   6.160  1.00  1.31           H  
ATOM    381  HE3 LYS A  24      13.967  -0.581   6.413  1.00  1.14           H  
ATOM    382  HZ1 LYS A  24      14.423   0.479   3.875  1.00  1.55           H  
ATOM    383  HZ2 LYS A  24      14.385   1.772   4.972  1.00  1.74           H  
ATOM    384  HZ3 LYS A  24      15.463   0.484   5.214  1.00  1.60           H  
ATOM    385  N   ALA A  25      11.961  -3.491   1.969  1.00  0.32           N  
ATOM    386  CA  ALA A  25      12.880  -3.255   0.816  1.00  0.43           C  
ATOM    387  C   ALA A  25      12.204  -2.444  -0.292  1.00  0.41           C  
ATOM    388  O   ALA A  25      11.019  -2.168  -0.239  1.00  0.40           O  
ATOM    389  CB  ALA A  25      13.321  -4.613   0.265  1.00  0.51           C  
ATOM    390  H   ALA A  25      10.995  -3.535   1.829  1.00  0.34           H  
ATOM    391  HA  ALA A  25      13.743  -2.703   1.160  1.00  0.54           H  
ATOM    392  HB1 ALA A  25      13.811  -5.179   1.040  1.00  0.59           H  
ATOM    393  HB2 ALA A  25      12.459  -5.169  -0.076  1.00  0.52           H  
ATOM    394  HB3 ALA A  25      14.002  -4.485  -0.563  1.00  0.60           H  
ATOM    395  N   VAL A  26      13.006  -2.100  -1.264  1.00  0.44           N  
ATOM    396  CA  VAL A  26      12.551  -1.317  -2.446  1.00  0.46           C  
ATOM    397  C   VAL A  26      12.754  -2.292  -3.609  1.00  0.47           C  
ATOM    398  O   VAL A  26      11.832  -2.605  -4.340  1.00  0.56           O  
ATOM    399  CB  VAL A  26      13.440  -0.064  -2.585  1.00  0.51           C  
ATOM    400  CG1 VAL A  26      13.031   0.736  -3.845  1.00  0.65           C  
ATOM    401  CG2 VAL A  26      13.264   0.829  -1.338  1.00  0.62           C  
ATOM    402  H   VAL A  26      13.953  -2.350  -1.236  1.00  0.50           H  
ATOM    403  HA  VAL A  26      11.506  -1.070  -2.357  1.00  0.50           H  
ATOM    404  HB  VAL A  26      14.472  -0.374  -2.654  1.00  0.55           H  
ATOM    405 HG11 VAL A  26      13.141   0.133  -4.734  1.00  0.73           H  
ATOM    406 HG12 VAL A  26      12.001   1.055  -3.771  1.00  0.73           H  
ATOM    407 HG13 VAL A  26      13.657   1.610  -3.945  1.00  0.76           H  
ATOM    408 HG21 VAL A  26      13.547   0.294  -0.443  1.00  0.69           H  
ATOM    409 HG22 VAL A  26      13.888   1.707  -1.425  1.00  0.71           H  
ATOM    410 HG23 VAL A  26      12.236   1.143  -1.243  1.00  0.73           H  
ATOM    411  N   ASP A  27      13.981  -2.732  -3.727  1.00  0.44           N  
ATOM    412  CA  ASP A  27      14.384  -3.697  -4.796  1.00  0.45           C  
ATOM    413  C   ASP A  27      15.010  -4.932  -4.129  1.00  0.42           C  
ATOM    414  O   ASP A  27      15.224  -4.953  -2.931  1.00  0.64           O  
ATOM    415  CB  ASP A  27      15.408  -3.013  -5.710  1.00  0.57           C  
ATOM    416  CG  ASP A  27      14.829  -1.682  -6.220  1.00  0.88           C  
ATOM    417  OD1 ASP A  27      13.854  -1.750  -6.951  1.00  1.03           O  
ATOM    418  OD2 ASP A  27      15.399  -0.672  -5.839  1.00  1.14           O  
ATOM    419  H   ASP A  27      14.664  -2.417  -3.102  1.00  0.43           H  
ATOM    420  HA  ASP A  27      13.518  -4.010  -5.360  1.00  0.55           H  
ATOM    421  HB2 ASP A  27      16.323  -2.824  -5.165  1.00  0.63           H  
ATOM    422  HB3 ASP A  27      15.629  -3.644  -6.558  1.00  0.58           H  
ATOM    423  N   ALA A  28      15.293  -5.937  -4.921  1.00  0.41           N  
ATOM    424  CA  ALA A  28      15.910  -7.188  -4.368  1.00  0.52           C  
ATOM    425  C   ALA A  28      17.198  -6.801  -3.631  1.00  0.47           C  
ATOM    426  O   ALA A  28      17.408  -7.194  -2.499  1.00  0.54           O  
ATOM    427  CB  ALA A  28      16.208  -8.144  -5.533  1.00  0.69           C  
ATOM    428  H   ALA A  28      15.102  -5.872  -5.880  1.00  0.54           H  
ATOM    429  HA  ALA A  28      15.230  -7.626  -3.652  1.00  0.63           H  
ATOM    430  HB1 ALA A  28      15.289  -8.382  -6.049  1.00  0.81           H  
ATOM    431  HB2 ALA A  28      16.890  -7.685  -6.235  1.00  0.68           H  
ATOM    432  HB3 ALA A  28      16.648  -9.061  -5.166  1.00  0.84           H  
ATOM    433  N   GLU A  29      18.020  -6.040  -4.314  1.00  0.46           N  
ATOM    434  CA  GLU A  29      19.315  -5.566  -3.733  1.00  0.49           C  
ATOM    435  C   GLU A  29      19.054  -5.029  -2.312  1.00  0.41           C  
ATOM    436  O   GLU A  29      19.655  -5.472  -1.353  1.00  0.49           O  
ATOM    437  CB  GLU A  29      19.888  -4.445  -4.624  1.00  0.47           C  
ATOM    438  CG  GLU A  29      21.239  -3.963  -4.049  1.00  0.65           C  
ATOM    439  CD  GLU A  29      21.762  -2.756  -4.845  1.00  0.64           C  
ATOM    440  OE1 GLU A  29      21.100  -1.732  -4.779  1.00  0.78           O  
ATOM    441  OE2 GLU A  29      22.794  -2.924  -5.473  1.00  0.78           O  
ATOM    442  H   GLU A  29      17.778  -5.777  -5.227  1.00  0.52           H  
ATOM    443  HA  GLU A  29      20.002  -6.403  -3.681  1.00  0.66           H  
ATOM    444  HB2 GLU A  29      20.032  -4.820  -5.626  1.00  0.55           H  
ATOM    445  HB3 GLU A  29      19.195  -3.618  -4.664  1.00  0.43           H  
ATOM    446  HG2 GLU A  29      21.113  -3.656  -3.022  1.00  0.86           H  
ATOM    447  HG3 GLU A  29      21.968  -4.762  -4.089  1.00  0.86           H  
ATOM    448  N   THR A  30      18.148  -4.081  -2.244  1.00  0.37           N  
ATOM    449  CA  THR A  30      17.771  -3.449  -0.944  1.00  0.33           C  
ATOM    450  C   THR A  30      17.461  -4.520   0.106  1.00  0.31           C  
ATOM    451  O   THR A  30      18.039  -4.519   1.172  1.00  0.34           O  
ATOM    452  CB  THR A  30      16.529  -2.544  -1.142  1.00  0.36           C  
ATOM    453  OG1 THR A  30      16.895  -1.619  -2.158  1.00  0.50           O  
ATOM    454  CG2 THR A  30      16.290  -1.646   0.097  1.00  0.46           C  
ATOM    455  H   THR A  30      17.705  -3.783  -3.065  1.00  0.42           H  
ATOM    456  HA  THR A  30      18.606  -2.857  -0.598  1.00  0.38           H  
ATOM    457  HB  THR A  30      15.654  -3.100  -1.441  1.00  0.48           H  
ATOM    458  HG1 THR A  30      16.117  -1.404  -2.675  1.00  1.05           H  
ATOM    459 HG21 THR A  30      17.159  -1.030   0.290  1.00  0.55           H  
ATOM    460 HG22 THR A  30      15.442  -0.998  -0.066  1.00  0.56           H  
ATOM    461 HG23 THR A  30      16.097  -2.252   0.971  1.00  0.56           H  
ATOM    462  N   ALA A  31      16.553  -5.404  -0.227  1.00  0.33           N  
ATOM    463  CA  ALA A  31      16.172  -6.497   0.728  1.00  0.34           C  
ATOM    464  C   ALA A  31      17.395  -7.209   1.288  1.00  0.29           C  
ATOM    465  O   ALA A  31      17.564  -7.296   2.488  1.00  0.32           O  
ATOM    466  CB  ALA A  31      15.290  -7.541   0.018  1.00  0.43           C  
ATOM    467  H   ALA A  31      16.124  -5.345  -1.107  1.00  0.40           H  
ATOM    468  HA  ALA A  31      15.675  -6.038   1.570  1.00  0.37           H  
ATOM    469  HB1 ALA A  31      14.389  -7.090  -0.364  1.00  0.50           H  
ATOM    470  HB2 ALA A  31      15.826  -7.995  -0.802  1.00  0.46           H  
ATOM    471  HB3 ALA A  31      15.026  -8.319   0.721  1.00  0.46           H  
ATOM    472  N   GLU A  32      18.210  -7.692   0.388  1.00  0.29           N  
ATOM    473  CA  GLU A  32      19.441  -8.410   0.817  1.00  0.28           C  
ATOM    474  C   GLU A  32      20.235  -7.519   1.762  1.00  0.27           C  
ATOM    475  O   GLU A  32      20.551  -7.953   2.843  1.00  0.33           O  
ATOM    476  CB  GLU A  32      20.295  -8.766  -0.419  1.00  0.34           C  
ATOM    477  CG  GLU A  32      21.547  -9.579   0.041  1.00  0.38           C  
ATOM    478  CD  GLU A  32      22.432 -10.055  -1.136  1.00  0.44           C  
ATOM    479  OE1 GLU A  32      22.107  -9.769  -2.279  1.00  0.60           O  
ATOM    480  OE2 GLU A  32      23.417 -10.698  -0.806  1.00  0.62           O  
ATOM    481  H   GLU A  32      17.997  -7.572  -0.561  1.00  0.37           H  
ATOM    482  HA  GLU A  32      19.135  -9.278   1.384  1.00  0.34           H  
ATOM    483  HB2 GLU A  32      19.708  -9.350  -1.111  1.00  0.47           H  
ATOM    484  HB3 GLU A  32      20.613  -7.861  -0.915  1.00  0.39           H  
ATOM    485  HG2 GLU A  32      22.157  -8.963   0.685  1.00  0.47           H  
ATOM    486  HG3 GLU A  32      21.233 -10.449   0.601  1.00  0.45           H  
ATOM    487  N   LYS A  33      20.539  -6.314   1.359  1.00  0.26           N  
ATOM    488  CA  LYS A  33      21.314  -5.398   2.253  1.00  0.33           C  
ATOM    489  C   LYS A  33      20.686  -5.295   3.649  1.00  0.29           C  
ATOM    490  O   LYS A  33      21.377  -5.467   4.632  1.00  0.33           O  
ATOM    491  CB  LYS A  33      21.385  -4.002   1.595  1.00  0.41           C  
ATOM    492  CG  LYS A  33      22.306  -4.069   0.359  1.00  0.53           C  
ATOM    493  CD  LYS A  33      22.299  -2.707  -0.367  1.00  0.67           C  
ATOM    494  CE  LYS A  33      23.329  -2.740  -1.510  1.00  0.86           C  
ATOM    495  NZ  LYS A  33      23.240  -1.485  -2.310  1.00  1.03           N  
ATOM    496  H   LYS A  33      20.252  -6.017   0.474  1.00  0.28           H  
ATOM    497  HA  LYS A  33      22.300  -5.824   2.382  1.00  0.40           H  
ATOM    498  HB2 LYS A  33      20.395  -3.683   1.304  1.00  0.50           H  
ATOM    499  HB3 LYS A  33      21.785  -3.287   2.302  1.00  0.49           H  
ATOM    500  HG2 LYS A  33      23.313  -4.304   0.676  1.00  0.65           H  
ATOM    501  HG3 LYS A  33      21.966  -4.843  -0.314  1.00  0.63           H  
ATOM    502  HD2 LYS A  33      21.314  -2.511  -0.766  1.00  0.73           H  
ATOM    503  HD3 LYS A  33      22.557  -1.915   0.324  1.00  0.86           H  
ATOM    504  HE2 LYS A  33      24.329  -2.813  -1.107  1.00  1.04           H  
ATOM    505  HE3 LYS A  33      23.151  -3.584  -2.159  1.00  0.94           H  
ATOM    506  HZ1 LYS A  33      22.493  -0.877  -1.916  1.00  1.03           H  
ATOM    507  HZ2 LYS A  33      24.149  -0.981  -2.278  1.00  1.24           H  
ATOM    508  HZ3 LYS A  33      23.011  -1.714  -3.298  1.00  1.14           H  
ATOM    509  N   ALA A  34      19.406  -5.025   3.709  1.00  0.29           N  
ATOM    510  CA  ALA A  34      18.722  -4.909   5.038  1.00  0.29           C  
ATOM    511  C   ALA A  34      18.901  -6.182   5.867  1.00  0.29           C  
ATOM    512  O   ALA A  34      19.349  -6.117   6.997  1.00  0.41           O  
ATOM    513  CB  ALA A  34      17.232  -4.634   4.794  1.00  0.37           C  
ATOM    514  H   ALA A  34      18.894  -4.904   2.881  1.00  0.31           H  
ATOM    515  HA  ALA A  34      19.175  -4.103   5.601  1.00  0.34           H  
ATOM    516  HB1 ALA A  34      16.792  -5.434   4.216  1.00  0.43           H  
ATOM    517  HB2 ALA A  34      16.709  -4.553   5.735  1.00  0.43           H  
ATOM    518  HB3 ALA A  34      17.115  -3.708   4.250  1.00  0.44           H  
ATOM    519  N   PHE A  35      18.562  -7.309   5.291  1.00  0.27           N  
ATOM    520  CA  PHE A  35      18.712  -8.577   6.056  1.00  0.30           C  
ATOM    521  C   PHE A  35      20.182  -8.854   6.379  1.00  0.33           C  
ATOM    522  O   PHE A  35      20.483  -9.331   7.451  1.00  0.50           O  
ATOM    523  CB  PHE A  35      18.101  -9.739   5.233  1.00  0.28           C  
ATOM    524  CG  PHE A  35      16.554  -9.763   5.350  1.00  0.29           C  
ATOM    525  CD1 PHE A  35      15.922  -9.574   6.573  1.00  0.31           C  
ATOM    526  CD2 PHE A  35      15.765 -10.000   4.238  1.00  0.34           C  
ATOM    527  CE1 PHE A  35      14.550  -9.622   6.684  1.00  0.31           C  
ATOM    528  CE2 PHE A  35      14.387 -10.050   4.350  1.00  0.36           C  
ATOM    529  CZ  PHE A  35      13.776  -9.861   5.574  1.00  0.33           C  
ATOM    530  H   PHE A  35      18.224  -7.327   4.369  1.00  0.30           H  
ATOM    531  HA  PHE A  35      18.199  -8.458   6.996  1.00  0.39           H  
ATOM    532  HB2 PHE A  35      18.373  -9.628   4.192  1.00  0.33           H  
ATOM    533  HB3 PHE A  35      18.481 -10.686   5.583  1.00  0.33           H  
ATOM    534  HD1 PHE A  35      16.503  -9.385   7.464  1.00  0.37           H  
ATOM    535  HD2 PHE A  35      16.229 -10.149   3.273  1.00  0.40           H  
ATOM    536  HE1 PHE A  35      14.083  -9.473   7.646  1.00  0.35           H  
ATOM    537  HE2 PHE A  35      13.786 -10.237   3.473  1.00  0.45           H  
ATOM    538  HZ  PHE A  35      12.700  -9.900   5.670  1.00  0.37           H  
ATOM    539  N   LYS A  36      21.064  -8.551   5.461  1.00  0.32           N  
ATOM    540  CA  LYS A  36      22.522  -8.776   5.675  1.00  0.40           C  
ATOM    541  C   LYS A  36      22.952  -7.960   6.890  1.00  0.49           C  
ATOM    542  O   LYS A  36      23.518  -8.525   7.793  1.00  0.67           O  
ATOM    543  CB  LYS A  36      23.295  -8.328   4.410  1.00  0.41           C  
ATOM    544  CG  LYS A  36      24.802  -8.645   4.572  1.00  0.64           C  
ATOM    545  CD  LYS A  36      25.551  -8.238   3.285  1.00  0.82           C  
ATOM    546  CE  LYS A  36      27.046  -8.567   3.437  1.00  1.16           C  
ATOM    547  NZ  LYS A  36      27.773  -8.203   2.187  1.00  1.44           N  
ATOM    548  H   LYS A  36      20.777  -8.171   4.615  1.00  0.36           H  
ATOM    549  HA  LYS A  36      22.678  -9.822   5.893  1.00  0.48           H  
ATOM    550  HB2 LYS A  36      22.905  -8.851   3.548  1.00  0.45           H  
ATOM    551  HB3 LYS A  36      23.165  -7.267   4.255  1.00  0.37           H  
ATOM    552  HG2 LYS A  36      25.205  -8.097   5.412  1.00  0.78           H  
ATOM    553  HG3 LYS A  36      24.937  -9.702   4.753  1.00  0.69           H  
ATOM    554  HD2 LYS A  36      25.149  -8.773   2.436  1.00  0.87           H  
ATOM    555  HD3 LYS A  36      25.433  -7.177   3.114  1.00  0.81           H  
ATOM    556  HE2 LYS A  36      27.472  -8.008   4.259  1.00  1.26           H  
ATOM    557  HE3 LYS A  36      27.180  -9.623   3.620  1.00  1.21           H  
ATOM    558  HZ1 LYS A  36      27.102  -7.809   1.498  1.00  1.36           H  
ATOM    559  HZ2 LYS A  36      28.503  -7.495   2.403  1.00  1.60           H  
ATOM    560  HZ3 LYS A  36      28.223  -9.050   1.782  1.00  1.58           H  
ATOM    561  N   GLN A  37      22.690  -6.676   6.896  1.00  0.42           N  
ATOM    562  CA  GLN A  37      23.073  -5.803   8.054  1.00  0.55           C  
ATOM    563  C   GLN A  37      22.620  -6.495   9.345  1.00  0.52           C  
ATOM    564  O   GLN A  37      23.421  -6.762  10.218  1.00  0.60           O  
ATOM    565  CB  GLN A  37      22.378  -4.429   7.868  1.00  0.64           C  
ATOM    566  CG  GLN A  37      22.792  -3.413   8.971  1.00  0.98           C  
ATOM    567  CD  GLN A  37      22.249  -3.823  10.351  1.00  1.28           C  
ATOM    568  OE1 GLN A  37      21.056  -3.907  10.568  1.00  1.35           O  
ATOM    569  NE2 GLN A  37      23.094  -4.089  11.309  1.00  1.56           N  
ATOM    570  H   GLN A  37      22.236  -6.278   6.132  1.00  0.36           H  
ATOM    571  HA  GLN A  37      24.148  -5.695   8.075  1.00  0.64           H  
ATOM    572  HB2 GLN A  37      22.657  -4.029   6.904  1.00  0.61           H  
ATOM    573  HB3 GLN A  37      21.306  -4.557   7.880  1.00  0.66           H  
ATOM    574  HG2 GLN A  37      23.869  -3.343   9.028  1.00  1.10           H  
ATOM    575  HG3 GLN A  37      22.398  -2.438   8.729  1.00  0.98           H  
ATOM    576 HE21 GLN A  37      24.057  -4.024  11.143  1.00  1.58           H  
ATOM    577 HE22 GLN A  37      22.767  -4.352  12.194  1.00  1.80           H  
ATOM    578  N   TYR A  38      21.341  -6.765   9.416  1.00  0.48           N  
ATOM    579  CA  TYR A  38      20.776  -7.445  10.626  1.00  0.50           C  
ATOM    580  C   TYR A  38      21.595  -8.711  10.968  1.00  0.44           C  
ATOM    581  O   TYR A  38      22.074  -8.879  12.072  1.00  0.52           O  
ATOM    582  CB  TYR A  38      19.302  -7.802  10.328  1.00  0.66           C  
ATOM    583  CG  TYR A  38      18.675  -8.512  11.541  1.00  0.80           C  
ATOM    584  CD1 TYR A  38      18.538  -7.845  12.743  1.00  0.99           C  
ATOM    585  CD2 TYR A  38      18.246  -9.821  11.449  1.00  0.86           C  
ATOM    586  CE1 TYR A  38      17.977  -8.474  13.837  1.00  1.19           C  
ATOM    587  CE2 TYR A  38      17.683 -10.453  12.543  1.00  1.06           C  
ATOM    588  CZ  TYR A  38      17.546  -9.785  13.747  1.00  1.21           C  
ATOM    589  OH  TYR A  38      16.987 -10.423  14.838  1.00  1.44           O  
ATOM    590  H   TYR A  38      20.752  -6.519   8.666  1.00  0.48           H  
ATOM    591  HA  TYR A  38      20.840  -6.763  11.465  1.00  0.53           H  
ATOM    592  HB2 TYR A  38      18.743  -6.897  10.137  1.00  0.76           H  
ATOM    593  HB3 TYR A  38      19.231  -8.440   9.459  1.00  0.69           H  
ATOM    594  HD1 TYR A  38      18.871  -6.821  12.828  1.00  1.05           H  
ATOM    595  HD2 TYR A  38      18.347 -10.356  10.515  1.00  0.88           H  
ATOM    596  HE1 TYR A  38      17.879  -7.936  14.767  1.00  1.41           H  
ATOM    597  HE2 TYR A  38      17.351 -11.477  12.455  1.00  1.17           H  
ATOM    598  HH  TYR A  38      16.981  -9.818  15.584  1.00  1.81           H  
ATOM    599  N   ALA A  39      21.740  -9.576  10.002  1.00  0.52           N  
ATOM    600  CA  ALA A  39      22.511 -10.840  10.207  1.00  0.48           C  
ATOM    601  C   ALA A  39      23.955 -10.565  10.635  1.00  0.41           C  
ATOM    602  O   ALA A  39      24.485 -11.284  11.444  1.00  0.67           O  
ATOM    603  CB  ALA A  39      22.518 -11.628   8.917  1.00  0.62           C  
ATOM    604  H   ALA A  39      21.338  -9.403   9.129  1.00  0.70           H  
ATOM    605  HA  ALA A  39      22.027 -11.409  10.987  1.00  0.47           H  
ATOM    606  HB1 ALA A  39      21.506 -11.842   8.608  1.00  0.72           H  
ATOM    607  HB2 ALA A  39      23.011 -11.044   8.156  1.00  0.67           H  
ATOM    608  HB3 ALA A  39      23.050 -12.558   9.051  1.00  0.67           H  
ATOM    609  N   ASN A  40      24.575  -9.553  10.089  1.00  0.49           N  
ATOM    610  CA  ASN A  40      25.984  -9.204  10.447  1.00  0.43           C  
ATOM    611  C   ASN A  40      25.980  -8.913  11.946  1.00  0.37           C  
ATOM    612  O   ASN A  40      26.737  -9.512  12.686  1.00  0.42           O  
ATOM    613  CB  ASN A  40      26.408  -7.967   9.632  1.00  0.47           C  
ATOM    614  CG  ASN A  40      27.843  -7.564   9.993  1.00  0.61           C  
ATOM    615  OD1 ASN A  40      28.788  -8.294   9.768  1.00  0.83           O  
ATOM    616  ND2 ASN A  40      28.048  -6.406  10.558  1.00  0.70           N  
ATOM    617  H   ASN A  40      24.104  -9.021   9.431  1.00  0.79           H  
ATOM    618  HA  ASN A  40      26.616 -10.059  10.255  1.00  0.53           H  
ATOM    619  HB2 ASN A  40      26.369  -8.198   8.577  1.00  0.61           H  
ATOM    620  HB3 ASN A  40      25.755  -7.131   9.832  1.00  0.50           H  
ATOM    621 HD21 ASN A  40      27.291  -5.813  10.743  1.00  0.74           H  
ATOM    622 HD22 ASN A  40      28.957  -6.132  10.799  1.00  0.88           H  
ATOM    623  N   ASP A  41      25.121  -7.992  12.320  1.00  0.35           N  
ATOM    624  CA  ASP A  41      24.963  -7.578  13.752  1.00  0.34           C  
ATOM    625  C   ASP A  41      24.965  -8.855  14.620  1.00  0.35           C  
ATOM    626  O   ASP A  41      25.744  -8.990  15.545  1.00  0.49           O  
ATOM    627  CB  ASP A  41      23.642  -6.798  13.855  1.00  0.50           C  
ATOM    628  CG  ASP A  41      23.434  -6.227  15.265  1.00  0.72           C  
ATOM    629  OD1 ASP A  41      23.193  -7.030  16.154  1.00  0.90           O  
ATOM    630  OD2 ASP A  41      23.528  -5.015  15.373  1.00  0.90           O  
ATOM    631  H   ASP A  41      24.568  -7.565  11.635  1.00  0.41           H  
ATOM    632  HA  ASP A  41      25.779  -6.937  14.034  1.00  0.36           H  
ATOM    633  HB2 ASP A  41      23.675  -5.998  13.138  1.00  0.56           H  
ATOM    634  HB3 ASP A  41      22.802  -7.422  13.617  1.00  0.60           H  
ATOM    635  N   ASN A  42      24.072  -9.745  14.266  1.00  0.38           N  
ATOM    636  CA  ASN A  42      23.925 -11.056  14.979  1.00  0.46           C  
ATOM    637  C   ASN A  42      25.261 -11.850  14.951  1.00  0.48           C  
ATOM    638  O   ASN A  42      25.776 -12.221  15.985  1.00  0.57           O  
ATOM    639  CB  ASN A  42      22.785 -11.824  14.275  1.00  0.64           C  
ATOM    640  CG  ASN A  42      22.520 -13.188  14.931  1.00  0.77           C  
ATOM    641  OD1 ASN A  42      23.361 -14.063  14.942  1.00  1.45           O  
ATOM    642  ND2 ASN A  42      21.356 -13.403  15.490  1.00  1.16           N  
ATOM    643  H   ASN A  42      23.483  -9.527  13.511  1.00  0.47           H  
ATOM    644  HA  ASN A  42      23.654 -10.854  16.006  1.00  0.46           H  
ATOM    645  HB2 ASN A  42      21.891 -11.229  14.330  1.00  0.71           H  
ATOM    646  HB3 ASN A  42      23.002 -11.972  13.232  1.00  0.74           H  
ATOM    647 HD21 ASN A  42      20.663 -12.708  15.474  1.00  1.80           H  
ATOM    648 HD22 ASN A  42      21.182 -14.265  15.925  1.00  1.24           H  
ATOM    649  N   GLY A  43      25.774 -12.080  13.766  1.00  0.47           N  
ATOM    650  CA  GLY A  43      27.057 -12.826  13.541  1.00  0.55           C  
ATOM    651  C   GLY A  43      26.923 -13.970  12.507  1.00  0.67           C  
ATOM    652  O   GLY A  43      27.409 -15.055  12.762  1.00  1.30           O  
ATOM    653  H   GLY A  43      25.302 -11.751  12.985  1.00  0.49           H  
ATOM    654  HA2 GLY A  43      27.794 -12.126  13.182  1.00  0.55           H  
ATOM    655  HA3 GLY A  43      27.407 -13.239  14.477  1.00  0.59           H  
ATOM    656  N   VAL A  44      26.285 -13.636  11.402  1.00  0.47           N  
ATOM    657  CA  VAL A  44      25.980 -14.509  10.188  1.00  0.54           C  
ATOM    658  C   VAL A  44      25.733 -16.022  10.415  1.00  0.48           C  
ATOM    659  O   VAL A  44      26.082 -16.589  11.430  1.00  0.63           O  
ATOM    660  CB  VAL A  44      27.151 -14.379   9.160  1.00  0.60           C  
ATOM    661  CG1 VAL A  44      26.706 -14.801   7.728  1.00  0.68           C  
ATOM    662  CG2 VAL A  44      27.629 -12.903   9.042  1.00  0.69           C  
ATOM    663  H   VAL A  44      25.967 -12.712  11.357  1.00  0.81           H  
ATOM    664  HA  VAL A  44      25.085 -14.117   9.726  1.00  0.61           H  
ATOM    665  HB  VAL A  44      27.942 -15.045   9.478  1.00  0.59           H  
ATOM    666 HG11 VAL A  44      25.879 -14.190   7.393  1.00  0.73           H  
ATOM    667 HG12 VAL A  44      27.528 -14.671   7.039  1.00  0.78           H  
ATOM    668 HG13 VAL A  44      26.413 -15.837   7.692  1.00  0.68           H  
ATOM    669 HG21 VAL A  44      26.816 -12.267   8.718  1.00  0.74           H  
ATOM    670 HG22 VAL A  44      27.997 -12.544   9.992  1.00  0.70           H  
ATOM    671 HG23 VAL A  44      28.431 -12.835   8.320  1.00  0.79           H  
ATOM    672  N   ASP A  45      25.122 -16.654   9.438  1.00  0.41           N  
ATOM    673  CA  ASP A  45      24.848 -18.115   9.570  1.00  0.36           C  
ATOM    674  C   ASP A  45      25.170 -18.935   8.299  1.00  0.38           C  
ATOM    675  O   ASP A  45      24.356 -19.692   7.808  1.00  0.48           O  
ATOM    676  CB  ASP A  45      23.347 -18.237   9.996  1.00  0.36           C  
ATOM    677  CG  ASP A  45      22.939 -19.695  10.280  1.00  0.38           C  
ATOM    678  OD1 ASP A  45      23.553 -20.247  11.173  1.00  0.54           O  
ATOM    679  OD2 ASP A  45      22.043 -20.172   9.597  1.00  0.44           O  
ATOM    680  H   ASP A  45      24.845 -16.174   8.631  1.00  0.49           H  
ATOM    681  HA  ASP A  45      25.516 -18.488  10.328  1.00  0.41           H  
ATOM    682  HB2 ASP A  45      23.183 -17.657  10.893  1.00  0.49           H  
ATOM    683  HB3 ASP A  45      22.716 -17.843   9.219  1.00  0.43           H  
ATOM    684  N   GLY A  46      26.371 -18.742   7.809  1.00  0.40           N  
ATOM    685  CA  GLY A  46      26.862 -19.468   6.583  1.00  0.47           C  
ATOM    686  C   GLY A  46      26.794 -18.686   5.258  1.00  0.45           C  
ATOM    687  O   GLY A  46      27.583 -17.799   5.000  1.00  0.57           O  
ATOM    688  H   GLY A  46      26.956 -18.104   8.267  1.00  0.46           H  
ATOM    689  HA2 GLY A  46      27.896 -19.728   6.750  1.00  0.59           H  
ATOM    690  HA3 GLY A  46      26.308 -20.389   6.473  1.00  0.50           H  
ATOM    691  N   VAL A  47      25.822 -19.070   4.471  1.00  0.44           N  
ATOM    692  CA  VAL A  47      25.537 -18.475   3.130  1.00  0.45           C  
ATOM    693  C   VAL A  47      24.283 -17.637   3.372  1.00  0.41           C  
ATOM    694  O   VAL A  47      23.476 -17.982   4.214  1.00  0.52           O  
ATOM    695  CB  VAL A  47      25.261 -19.611   2.113  1.00  0.52           C  
ATOM    696  CG1 VAL A  47      24.998 -19.015   0.710  1.00  0.58           C  
ATOM    697  CG2 VAL A  47      26.483 -20.554   2.037  1.00  0.64           C  
ATOM    698  H   VAL A  47      25.241 -19.788   4.772  1.00  0.52           H  
ATOM    699  HA  VAL A  47      26.353 -17.836   2.821  1.00  0.49           H  
ATOM    700  HB  VAL A  47      24.396 -20.178   2.428  1.00  0.54           H  
ATOM    701 HG11 VAL A  47      25.856 -18.451   0.372  1.00  0.69           H  
ATOM    702 HG12 VAL A  47      24.804 -19.810   0.004  1.00  0.65           H  
ATOM    703 HG13 VAL A  47      24.138 -18.361   0.731  1.00  0.59           H  
ATOM    704 HG21 VAL A  47      26.677 -20.992   3.005  1.00  0.67           H  
ATOM    705 HG22 VAL A  47      26.293 -21.352   1.333  1.00  0.72           H  
ATOM    706 HG23 VAL A  47      27.362 -20.012   1.719  1.00  0.70           H  
ATOM    707  N   TRP A  48      24.152 -16.574   2.626  1.00  0.38           N  
ATOM    708  CA  TRP A  48      22.969 -15.672   2.792  1.00  0.34           C  
ATOM    709  C   TRP A  48      22.325 -15.404   1.428  1.00  0.34           C  
ATOM    710  O   TRP A  48      22.897 -14.695   0.620  1.00  0.44           O  
ATOM    711  CB  TRP A  48      23.521 -14.451   3.407  1.00  0.39           C  
ATOM    712  CG  TRP A  48      22.675 -13.704   4.430  1.00  0.35           C  
ATOM    713  CD1 TRP A  48      23.303 -12.795   5.198  1.00  0.43           C  
ATOM    714  CD2 TRP A  48      21.365 -13.762   4.774  1.00  0.31           C  
ATOM    715  NE1 TRP A  48      22.352 -12.340   5.975  1.00  0.44           N  
ATOM    716  CE2 TRP A  48      21.156 -12.861   5.797  1.00  0.37           C  
ATOM    717  CE3 TRP A  48      20.288 -14.495   4.335  1.00  0.27           C  
ATOM    718  CZ2 TRP A  48      19.924 -12.694   6.368  1.00  0.40           C  
ATOM    719  CZ3 TRP A  48      19.046 -14.326   4.903  1.00  0.29           C  
ATOM    720  CH2 TRP A  48      18.862 -13.432   5.916  1.00  0.37           C  
ATOM    721  H   TRP A  48      24.832 -16.366   1.952  1.00  0.42           H  
ATOM    722  HA  TRP A  48      22.282 -16.104   3.502  1.00  0.32           H  
ATOM    723  HB2 TRP A  48      24.389 -14.795   3.922  1.00  0.47           H  
ATOM    724  HB3 TRP A  48      23.816 -13.761   2.634  1.00  0.44           H  
ATOM    725  HD1 TRP A  48      24.344 -12.543   5.153  1.00  0.50           H  
ATOM    726  HE1 TRP A  48      22.519 -11.651   6.645  1.00  0.53           H  
ATOM    727  HE3 TRP A  48      20.414 -15.208   3.549  1.00  0.30           H  
ATOM    728  HZ2 TRP A  48      19.803 -11.991   7.173  1.00  0.49           H  
ATOM    729  HZ3 TRP A  48      18.204 -14.898   4.554  1.00  0.32           H  
ATOM    730  HH2 TRP A  48      17.883 -13.318   6.342  1.00  0.44           H  
ATOM    731  N   THR A  49      21.171 -15.963   1.190  1.00  0.30           N  
ATOM    732  CA  THR A  49      20.497 -15.734  -0.129  1.00  0.29           C  
ATOM    733  C   THR A  49      18.984 -15.742   0.039  1.00  0.24           C  
ATOM    734  O   THR A  49      18.505 -15.813   1.147  1.00  0.28           O  
ATOM    735  CB  THR A  49      20.883 -16.821  -1.141  1.00  0.36           C  
ATOM    736  OG1 THR A  49      22.208 -17.227  -0.822  1.00  0.47           O  
ATOM    737  CG2 THR A  49      21.079 -16.120  -2.484  1.00  0.40           C  
ATOM    738  H   THR A  49      20.755 -16.509   1.882  1.00  0.31           H  
ATOM    739  HA  THR A  49      20.771 -14.752  -0.488  1.00  0.32           H  
ATOM    740  HB  THR A  49      20.195 -17.652  -1.201  1.00  0.40           H  
ATOM    741  HG1 THR A  49      22.170 -18.122  -0.482  1.00  0.96           H  
ATOM    742 HG21 THR A  49      21.852 -15.370  -2.381  1.00  0.43           H  
ATOM    743 HG22 THR A  49      21.368 -16.837  -3.231  1.00  0.48           H  
ATOM    744 HG23 THR A  49      20.170 -15.625  -2.790  1.00  0.41           H  
ATOM    745  N   TYR A  50      18.262 -15.685  -1.051  1.00  0.26           N  
ATOM    746  CA  TYR A  50      16.774 -15.674  -0.982  1.00  0.29           C  
ATOM    747  C   TYR A  50      16.009 -16.860  -1.592  1.00  0.33           C  
ATOM    748  O   TYR A  50      16.524 -17.670  -2.337  1.00  0.41           O  
ATOM    749  CB  TYR A  50      16.378 -14.312  -1.613  1.00  0.34           C  
ATOM    750  CG  TYR A  50      15.609 -14.398  -2.943  1.00  0.29           C  
ATOM    751  CD1 TYR A  50      16.225 -14.870  -4.086  1.00  0.46           C  
ATOM    752  CD2 TYR A  50      14.294 -13.990  -3.010  1.00  0.45           C  
ATOM    753  CE1 TYR A  50      15.533 -14.930  -5.280  1.00  0.48           C  
ATOM    754  CE2 TYR A  50      13.600 -14.049  -4.201  1.00  0.55           C  
ATOM    755  CZ  TYR A  50      14.216 -14.519  -5.345  1.00  0.45           C  
ATOM    756  OH  TYR A  50      13.525 -14.573  -6.541  1.00  0.59           O  
ATOM    757  H   TYR A  50      18.695 -15.652  -1.923  1.00  0.31           H  
ATOM    758  HA  TYR A  50      16.491 -15.635   0.056  1.00  0.32           H  
ATOM    759  HB2 TYR A  50      15.768 -13.793  -0.898  1.00  0.41           H  
ATOM    760  HB3 TYR A  50      17.259 -13.708  -1.782  1.00  0.43           H  
ATOM    761  HD1 TYR A  50      17.254 -15.195  -4.046  1.00  0.69           H  
ATOM    762  HD2 TYR A  50      13.808 -13.623  -2.119  1.00  0.66           H  
ATOM    763  HE1 TYR A  50      16.026 -15.301  -6.166  1.00  0.67           H  
ATOM    764  HE2 TYR A  50      12.571 -13.726  -4.239  1.00  0.82           H  
ATOM    765  HH  TYR A  50      12.637 -14.239  -6.391  1.00  0.79           H  
ATOM    766  N   ASP A  51      14.761 -16.856  -1.198  1.00  0.32           N  
ATOM    767  CA  ASP A  51      13.712 -17.844  -1.577  1.00  0.39           C  
ATOM    768  C   ASP A  51      12.577 -17.066  -2.236  1.00  0.44           C  
ATOM    769  O   ASP A  51      12.242 -15.973  -1.819  1.00  0.53           O  
ATOM    770  CB  ASP A  51      13.287 -18.547  -0.274  1.00  0.46           C  
ATOM    771  CG  ASP A  51      11.955 -19.291  -0.429  1.00  0.67           C  
ATOM    772  OD1 ASP A  51      10.956 -18.599  -0.349  1.00  0.80           O  
ATOM    773  OD2 ASP A  51      12.008 -20.494  -0.621  1.00  0.83           O  
ATOM    774  H   ASP A  51      14.469 -16.146  -0.598  1.00  0.34           H  
ATOM    775  HA  ASP A  51      14.063 -18.579  -2.277  1.00  0.43           H  
ATOM    776  HB2 ASP A  51      14.048 -19.249   0.030  1.00  0.51           H  
ATOM    777  HB3 ASP A  51      13.182 -17.811   0.505  1.00  0.47           H  
ATOM    778  N   ASP A  52      12.027 -17.676  -3.253  1.00  0.53           N  
ATOM    779  CA  ASP A  52      10.902 -17.049  -4.006  1.00  0.60           C  
ATOM    780  C   ASP A  52       9.708 -18.010  -3.999  1.00  0.72           C  
ATOM    781  O   ASP A  52       8.836 -17.940  -4.843  1.00  0.87           O  
ATOM    782  CB  ASP A  52      11.380 -16.773  -5.438  1.00  0.67           C  
ATOM    783  CG  ASP A  52      10.410 -15.798  -6.135  1.00  0.79           C  
ATOM    784  OD1 ASP A  52      10.375 -14.658  -5.694  1.00  0.82           O  
ATOM    785  OD2 ASP A  52       9.760 -16.243  -7.066  1.00  1.00           O  
ATOM    786  H   ASP A  52      12.358 -18.557  -3.524  1.00  0.63           H  
ATOM    787  HA  ASP A  52      10.601 -16.136  -3.516  1.00  0.59           H  
ATOM    788  HB2 ASP A  52      12.364 -16.336  -5.411  1.00  0.64           H  
ATOM    789  HB3 ASP A  52      11.430 -17.697  -5.998  1.00  0.83           H  
ATOM    790  N   ALA A  53       9.717 -18.878  -3.021  1.00  0.68           N  
ATOM    791  CA  ALA A  53       8.609 -19.882  -2.880  1.00  0.80           C  
ATOM    792  C   ALA A  53       7.560 -19.250  -1.959  1.00  0.79           C  
ATOM    793  O   ALA A  53       6.379 -19.240  -2.250  1.00  0.91           O  
ATOM    794  CB  ALA A  53       9.155 -21.167  -2.246  1.00  0.85           C  
ATOM    795  H   ALA A  53      10.472 -18.861  -2.388  1.00  0.59           H  
ATOM    796  HA  ALA A  53       8.171 -20.091  -3.847  1.00  0.89           H  
ATOM    797  HB1 ALA A  53       9.940 -21.581  -2.862  1.00  0.90           H  
ATOM    798  HB2 ALA A  53       9.552 -20.960  -1.264  1.00  0.79           H  
ATOM    799  HB3 ALA A  53       8.364 -21.898  -2.151  1.00  0.97           H  
ATOM    800  N   THR A  54       8.068 -18.747  -0.868  1.00  0.72           N  
ATOM    801  CA  THR A  54       7.266 -18.070   0.191  1.00  0.76           C  
ATOM    802  C   THR A  54       7.897 -16.677   0.378  1.00  0.69           C  
ATOM    803  O   THR A  54       7.853 -16.110   1.453  1.00  0.73           O  
ATOM    804  CB  THR A  54       7.353 -18.898   1.502  1.00  0.76           C  
ATOM    805  OG1 THR A  54       8.742 -19.075   1.753  1.00  0.74           O  
ATOM    806  CG2 THR A  54       6.835 -20.326   1.295  1.00  0.86           C  
ATOM    807  H   THR A  54       9.031 -18.810  -0.736  1.00  0.70           H  
ATOM    808  HA  THR A  54       6.243 -17.950  -0.131  1.00  0.85           H  
ATOM    809  HB  THR A  54       6.869 -18.406   2.337  1.00  0.82           H  
ATOM    810  HG1 THR A  54       9.061 -18.367   2.302  1.00  0.81           H  
ATOM    811 HG21 THR A  54       7.413 -20.826   0.531  1.00  0.86           H  
ATOM    812 HG22 THR A  54       6.930 -20.880   2.217  1.00  0.91           H  
ATOM    813 HG23 THR A  54       5.798 -20.313   0.997  1.00  0.97           H  
ATOM    814  N   LYS A  55       8.452 -16.184  -0.706  1.00  0.63           N  
ATOM    815  CA  LYS A  55       9.131 -14.851  -0.771  1.00  0.56           C  
ATOM    816  C   LYS A  55       9.800 -14.447   0.551  1.00  0.47           C  
ATOM    817  O   LYS A  55       9.569 -13.410   1.142  1.00  0.56           O  
ATOM    818  CB  LYS A  55       8.065 -13.821  -1.213  1.00  0.68           C  
ATOM    819  CG  LYS A  55       7.661 -14.172  -2.660  1.00  0.77           C  
ATOM    820  CD  LYS A  55       6.702 -13.103  -3.218  1.00  0.90           C  
ATOM    821  CE  LYS A  55       6.330 -13.470  -4.669  1.00  1.01           C  
ATOM    822  NZ  LYS A  55       7.555 -13.527  -5.525  1.00  1.10           N  
ATOM    823  H   LYS A  55       8.426 -16.719  -1.523  1.00  0.69           H  
ATOM    824  HA  LYS A  55       9.903 -14.919  -1.524  1.00  0.55           H  
ATOM    825  HB2 LYS A  55       7.203 -13.881  -0.564  1.00  0.77           H  
ATOM    826  HB3 LYS A  55       8.466 -12.821  -1.168  1.00  0.70           H  
ATOM    827  HG2 LYS A  55       8.551 -14.223  -3.271  1.00  0.86           H  
ATOM    828  HG3 LYS A  55       7.176 -15.137  -2.678  1.00  0.90           H  
ATOM    829  HD2 LYS A  55       5.807 -13.064  -2.614  1.00  1.04           H  
ATOM    830  HD3 LYS A  55       7.177 -12.134  -3.197  1.00  1.02           H  
ATOM    831  HE2 LYS A  55       5.842 -14.434  -4.691  1.00  1.14           H  
ATOM    832  HE3 LYS A  55       5.661 -12.726  -5.075  1.00  1.17           H  
ATOM    833  HZ1 LYS A  55       8.390 -13.309  -4.946  1.00  1.12           H  
ATOM    834  HZ2 LYS A  55       7.667 -14.479  -5.931  1.00  1.23           H  
ATOM    835  HZ3 LYS A  55       7.476 -12.831  -6.294  1.00  1.27           H  
ATOM    836  N   THR A  56      10.644 -15.364   0.941  1.00  0.36           N  
ATOM    837  CA  THR A  56      11.446 -15.248   2.199  1.00  0.31           C  
ATOM    838  C   THR A  56      12.932 -15.126   1.831  1.00  0.26           C  
ATOM    839  O   THR A  56      13.306 -15.316   0.693  1.00  0.32           O  
ATOM    840  CB  THR A  56      11.170 -16.516   3.027  1.00  0.34           C  
ATOM    841  OG1 THR A  56       9.772 -16.489   3.275  1.00  0.49           O  
ATOM    842  CG2 THR A  56      11.787 -16.480   4.429  1.00  0.46           C  
ATOM    843  H   THR A  56      10.740 -16.162   0.378  1.00  0.39           H  
ATOM    844  HA  THR A  56      11.159 -14.364   2.753  1.00  0.37           H  
ATOM    845  HB  THR A  56      11.428 -17.420   2.489  1.00  0.33           H  
ATOM    846  HG1 THR A  56       9.386 -17.219   2.795  1.00  0.55           H  
ATOM    847 HG21 THR A  56      11.401 -15.651   5.005  1.00  0.62           H  
ATOM    848 HG22 THR A  56      11.540 -17.402   4.931  1.00  0.51           H  
ATOM    849 HG23 THR A  56      12.859 -16.398   4.378  1.00  0.50           H  
ATOM    850  N   PHE A  57      13.740 -14.806   2.808  1.00  0.23           N  
ATOM    851  CA  PHE A  57      15.211 -14.660   2.582  1.00  0.17           C  
ATOM    852  C   PHE A  57      15.775 -15.638   3.614  1.00  0.19           C  
ATOM    853  O   PHE A  57      15.261 -15.719   4.711  1.00  0.31           O  
ATOM    854  CB  PHE A  57      15.591 -13.212   2.855  1.00  0.22           C  
ATOM    855  CG  PHE A  57      16.653 -12.739   1.844  1.00  0.22           C  
ATOM    856  CD1 PHE A  57      17.954 -13.188   1.888  1.00  0.27           C  
ATOM    857  CD2 PHE A  57      16.291 -11.850   0.843  1.00  0.25           C  
ATOM    858  CE1 PHE A  57      18.881 -12.768   0.957  1.00  0.28           C  
ATOM    859  CE2 PHE A  57      17.216 -11.428  -0.092  1.00  0.28           C  
ATOM    860  CZ  PHE A  57      18.513 -11.889  -0.036  1.00  0.27           C  
ATOM    861  H   PHE A  57      13.376 -14.658   3.703  1.00  0.29           H  
ATOM    862  HA  PHE A  57      15.474 -14.943   1.587  1.00  0.21           H  
ATOM    863  HB2 PHE A  57      14.699 -12.655   2.698  1.00  0.26           H  
ATOM    864  HB3 PHE A  57      15.951 -13.069   3.862  1.00  0.29           H  
ATOM    865  HD1 PHE A  57      18.250 -13.876   2.658  1.00  0.34           H  
ATOM    866  HD2 PHE A  57      15.276 -11.483   0.791  1.00  0.32           H  
ATOM    867  HE1 PHE A  57      19.897 -13.129   1.006  1.00  0.35           H  
ATOM    868  HE2 PHE A  57      16.921 -10.736  -0.867  1.00  0.35           H  
ATOM    869  HZ  PHE A  57      19.238 -11.574  -0.772  1.00  0.33           H  
ATOM    870  N   THR A  58      16.811 -16.356   3.284  1.00  0.18           N  
ATOM    871  CA  THR A  58      17.368 -17.332   4.276  1.00  0.21           C  
ATOM    872  C   THR A  58      18.884 -17.369   4.373  1.00  0.22           C  
ATOM    873  O   THR A  58      19.593 -17.278   3.390  1.00  0.27           O  
ATOM    874  CB  THR A  58      16.849 -18.739   3.907  1.00  0.26           C  
ATOM    875  OG1 THR A  58      17.192 -19.553   5.025  1.00  0.34           O  
ATOM    876  CG2 THR A  58      17.556 -19.369   2.682  1.00  0.39           C  
ATOM    877  H   THR A  58      17.220 -16.233   2.410  1.00  0.27           H  
ATOM    878  HA  THR A  58      16.989 -17.074   5.260  1.00  0.22           H  
ATOM    879  HB  THR A  58      15.786 -18.723   3.765  1.00  0.32           H  
ATOM    880  HG1 THR A  58      17.930 -20.140   4.853  1.00  0.45           H  
ATOM    881 HG21 THR A  58      17.423 -18.735   1.816  1.00  0.47           H  
ATOM    882 HG22 THR A  58      18.613 -19.502   2.859  1.00  0.52           H  
ATOM    883 HG23 THR A  58      17.121 -20.336   2.473  1.00  0.48           H  
ATOM    884  N   VAL A  59      19.304 -17.510   5.599  1.00  0.25           N  
ATOM    885  CA  VAL A  59      20.752 -17.579   5.918  1.00  0.30           C  
ATOM    886  C   VAL A  59      20.852 -18.993   6.485  1.00  0.29           C  
ATOM    887  O   VAL A  59      20.296 -19.338   7.510  1.00  0.34           O  
ATOM    888  CB  VAL A  59      21.063 -16.450   6.918  1.00  0.36           C  
ATOM    889  CG1 VAL A  59      20.414 -16.601   8.264  1.00  0.35           C  
ATOM    890  CG2 VAL A  59      22.569 -16.180   7.038  1.00  0.44           C  
ATOM    891  H   VAL A  59      18.635 -17.566   6.311  1.00  0.28           H  
ATOM    892  HA  VAL A  59      21.336 -17.489   5.017  1.00  0.35           H  
ATOM    893  HB  VAL A  59      20.593 -15.589   6.509  1.00  0.43           H  
ATOM    894 HG11 VAL A  59      20.714 -17.509   8.754  1.00  0.36           H  
ATOM    895 HG12 VAL A  59      20.708 -15.756   8.865  1.00  0.43           H  
ATOM    896 HG13 VAL A  59      19.344 -16.589   8.123  1.00  0.44           H  
ATOM    897 HG21 VAL A  59      23.095 -17.065   7.349  1.00  0.48           H  
ATOM    898 HG22 VAL A  59      22.946 -15.868   6.075  1.00  0.50           H  
ATOM    899 HG23 VAL A  59      22.752 -15.384   7.747  1.00  0.48           H  
ATOM    900  N   THR A  60      21.581 -19.769   5.740  1.00  0.28           N  
ATOM    901  CA  THR A  60      21.796 -21.213   6.109  1.00  0.31           C  
ATOM    902  C   THR A  60      23.265 -21.626   6.075  1.00  0.32           C  
ATOM    903  O   THR A  60      24.030 -21.050   5.338  1.00  0.53           O  
ATOM    904  CB  THR A  60      20.968 -22.075   5.119  1.00  0.38           C  
ATOM    905  OG1 THR A  60      19.622 -21.622   5.239  1.00  0.44           O  
ATOM    906  CG2 THR A  60      20.914 -23.558   5.535  1.00  0.46           C  
ATOM    907  H   THR A  60      21.983 -19.344   4.950  1.00  0.32           H  
ATOM    908  HA  THR A  60      21.436 -21.378   7.114  1.00  0.35           H  
ATOM    909  HB  THR A  60      21.301 -21.954   4.098  1.00  0.46           H  
ATOM    910  HG1 THR A  60      19.576 -20.985   5.955  1.00  0.53           H  
ATOM    911 HG21 THR A  60      20.476 -23.659   6.516  1.00  0.49           H  
ATOM    912 HG22 THR A  60      20.318 -24.118   4.829  1.00  0.55           H  
ATOM    913 HG23 THR A  60      21.908 -23.980   5.552  1.00  0.54           H  
ATOM    914  N   GLU A  61      23.621 -22.606   6.867  1.00  0.33           N  
ATOM    915  CA  GLU A  61      25.038 -23.096   6.911  1.00  0.34           C  
ATOM    916  C   GLU A  61      25.119 -24.574   6.486  1.00  0.57           C  
ATOM    917  O   GLU A  61      26.031 -24.865   5.730  1.00  0.85           O  
ATOM    918  CB  GLU A  61      25.607 -22.919   8.359  1.00  0.55           C  
ATOM    919  CG  GLU A  61      24.676 -23.487   9.455  1.00  0.90           C  
ATOM    920  CD  GLU A  61      25.442 -23.473  10.785  1.00  1.27           C  
ATOM    921  OE1 GLU A  61      26.158 -24.433  11.019  1.00  2.01           O  
ATOM    922  OE2 GLU A  61      25.274 -22.494  11.493  1.00  1.23           O  
ATOM    923  OXT GLU A  61      24.275 -25.334   6.932  1.00  0.84           O  
ATOM    924  H   GLU A  61      22.953 -23.027   7.444  1.00  0.49           H  
ATOM    925  HA  GLU A  61      25.639 -22.508   6.228  1.00  0.49           H  
ATOM    926  HB2 GLU A  61      26.571 -23.404   8.416  1.00  0.63           H  
ATOM    927  HB3 GLU A  61      25.754 -21.865   8.547  1.00  0.73           H  
ATOM    928  HG2 GLU A  61      23.776 -22.896   9.556  1.00  1.05           H  
ATOM    929  HG3 GLU A  61      24.400 -24.506   9.232  1.00  1.03           H  
TER     930      GLU A  61                                                      
ENDMDL                                                                          
