# Supplementary material for: Comparative Performance of High-Throughput Methods for Protein pKa Predictions
Source: J Chem Inf Model. 2023 Aug 8;63(16):5169–81. doi: 10.1021/acs.jcim.3c00165 (PMC10466379; doi:10.1021/acs.jcim.3c00165)
Supplement: Supplementary file 3 — ci3c00165_si_003.zip [file ci3c00165_si_003.zip › curated_pdbs/9rnt_curated_26.pdb]

USER  MOD reduce.3.14.080821 removed 679 hydrogens (0 hets)
ATOM      1  N   ALA A   1      -7.583 -15.948  -7.345  1.00  0.00           N
ATOM      2  CA  ALA A   1      -7.768 -14.507  -7.371  1.00  0.00           C
ATOM      3  C   ALA A   1      -6.694 -13.844  -6.505  1.00  0.00           C
ATOM      4  O   ALA A   1      -6.919 -13.579  -5.325  1.00  0.00           O
ATOM      5  CB  ALA A   1      -9.185 -14.164  -6.905  1.00  0.00           C
ATOM     11  N   CYS A   2      -5.550 -13.593  -7.126  1.00  0.00           N
ATOM     12  CA  CYS A   2      -4.441 -12.966  -6.427  1.00  0.00           C
ATOM     13  C   CYS A   2      -4.108 -11.652  -7.137  1.00  0.00           C
ATOM     14  O   CYS A   2      -2.976 -11.448  -7.572  1.00  0.00           O
ATOM     15  CB  CYS A   2      -3.228 -13.894  -6.344  1.00  0.00           C
ATOM     16  SG  CYS A   2      -3.523 -15.598  -6.941  1.00  0.00           S
ATOM     21  N   ASP A   3      -5.114 -10.796  -7.233  1.00  0.00           N
ATOM     22  CA  ASP A   3      -4.942  -9.508  -7.882  1.00  0.00           C
ATOM     23  C   ASP A   3      -3.556  -8.953  -7.545  1.00  0.00           C
ATOM     24  O   ASP A   3      -2.962  -8.231  -8.344  1.00  0.00           O
ATOM     25  CB  ASP A   3      -5.987  -8.501  -7.395  1.00  0.00           C
ATOM     26  CG  ASP A   3      -7.441  -8.912  -7.633  1.00  0.00           C
ATOM     27  OD1 ASP A   3      -7.760 -10.079  -7.317  1.00  0.00           O
ATOM     28  OD2 ASP A   3      -8.201  -8.049  -8.123  1.00  0.00           O
ATOM     33  N   TYR A   4      -3.084  -9.311  -6.361  1.00  0.00           N
ATOM     34  CA  TYR A   4      -1.779  -8.857  -5.908  1.00  0.00           C
ATOM     35  C   TYR A   4      -1.011  -9.992  -5.225  1.00  0.00           C
ATOM     36  O   TYR A   4      -1.427 -10.484  -4.177  1.00  0.00           O
ATOM     37  CB  TYR A   4      -2.048  -7.751  -4.886  1.00  0.00           C
ATOM     38  CG  TYR A   4      -2.867  -6.582  -5.435  1.00  0.00           C
ATOM     39  CD1 TYR A   4      -2.244  -5.577  -6.146  1.00  0.00           C
ATOM     40  CD2 TYR A   4      -4.229  -6.532  -5.221  1.00  0.00           C
ATOM     41  CE1 TYR A   4      -3.014  -4.476  -6.663  1.00  0.00           C
ATOM     42  CE2 TYR A   4      -5.000  -5.431  -5.738  1.00  0.00           C
ATOM     43  CZ  TYR A   4      -4.354  -4.457  -6.434  1.00  0.00           C
ATOM     44  OH  TYR A   4      -5.082  -3.417  -6.922  1.00  0.00           O
ATOM     54  N   THR A   5       0.096 -10.372  -5.846  1.00  0.00           N
ATOM     55  CA  THR A   5       0.925 -11.438  -5.312  1.00  0.00           C
ATOM     56  C   THR A   5       2.365 -10.953  -5.129  1.00  0.00           C
ATOM     57  O   THR A   5       3.092 -10.774  -6.105  1.00  0.00           O
ATOM     58  CB  THR A   5       0.805 -12.644  -6.246  1.00  0.00           C
ATOM     59  OG1 THR A   5      -0.477 -13.189  -5.945  1.00  0.00           O
ATOM     60  CG2 THR A   5       1.781 -13.765  -5.883  1.00  0.00           C
ATOM     68  N   CYS A   6       2.732 -10.752  -3.872  1.00  0.00           N
ATOM     69  CA  CYS A   6       4.072 -10.291  -3.548  1.00  0.00           C
ATOM     70  C   CYS A   6       5.009 -11.501  -3.547  1.00  0.00           C
ATOM     71  O   CYS A   6       5.562 -11.861  -2.509  1.00  0.00           O
ATOM     72  CB  CYS A   6       4.105  -9.543  -2.215  1.00  0.00           C
ATOM     73  SG  CYS A   6       3.570  -7.794  -2.302  1.00  0.00           S
ATOM     78  N   GLY A   7       5.159 -12.093  -4.722  1.00  0.00           N
ATOM     79  CA  GLY A   7       6.019 -13.255  -4.871  1.00  0.00           C
ATOM     80  C   GLY A   7       5.271 -14.542  -4.516  1.00  0.00           C
ATOM     81  O   GLY A   7       5.212 -15.471  -5.320  1.00  0.00           O
ATOM     85  N   SER A   8       4.717 -14.554  -3.313  1.00  0.00           N
ATOM     86  CA  SER A   8       3.974 -15.711  -2.844  1.00  0.00           C
ATOM     87  C   SER A   8       2.822 -15.262  -1.941  1.00  0.00           C
ATOM     88  O   SER A   8       2.635 -15.803  -0.852  1.00  0.00           O
ATOM     89  CB  SER A   8       4.886 -16.684  -2.095  1.00  0.00           C
ATOM     90  OG  SER A   8       4.904 -16.430  -0.693  1.00  0.00           O
ATOM     96  N   ASN A   9       2.081 -14.278  -2.427  1.00  0.00           N
ATOM     97  CA  ASN A   9       0.953 -13.751  -1.678  1.00  0.00           C
ATOM     98  C   ASN A   9      -0.310 -13.835  -2.539  1.00  0.00           C
ATOM     99  O   ASN A   9      -0.306 -14.469  -3.593  1.00  0.00           O
ATOM    100  CB  ASN A   9       1.175 -12.283  -1.308  1.00  0.00           C
ATOM    101  CG  ASN A   9       2.541 -12.086  -0.647  1.00  0.00           C
ATOM    102  OD1 ASN A   9       2.652 -11.699   0.505  1.00  0.00           O
ATOM    103  ND2 ASN A   9       3.571 -12.372  -1.437  1.00  0.00           N
ATOM    110  N   CYS A  10      -1.359 -13.185  -2.058  1.00  0.00           N
ATOM    111  CA  CYS A  10      -2.626 -13.179  -2.771  1.00  0.00           C
ATOM    112  C   CYS A  10      -3.562 -12.186  -2.077  1.00  0.00           C
ATOM    113  O   CYS A  10      -4.498 -12.588  -1.388  1.00  0.00           O
ATOM    114  CB  CYS A  10      -3.237 -14.579  -2.851  1.00  0.00           C
ATOM    115  SG  CYS A  10      -4.733 -14.704  -3.898  1.00  0.00           S
ATOM    120  N   TYR A  11      -3.276 -10.909  -2.284  1.00  0.00           N
ATOM    121  CA  TYR A  11      -4.080  -9.856  -1.687  1.00  0.00           C
ATOM    122  C   TYR A  11      -5.287  -9.523  -2.567  1.00  0.00           C
ATOM    123  O   TYR A  11      -5.577  -8.352  -2.811  1.00  0.00           O
ATOM    124  CB  TYR A  11      -3.172  -8.628  -1.601  1.00  0.00           C
ATOM    125  CG  TYR A  11      -1.753  -8.936  -1.119  1.00  0.00           C
ATOM    126  CD1 TYR A  11      -1.522  -9.214   0.213  1.00  0.00           C
ATOM    127  CD2 TYR A  11      -0.704  -8.936  -2.015  1.00  0.00           C
ATOM    128  CE1 TYR A  11      -0.187  -9.504   0.667  1.00  0.00           C
ATOM    129  CE2 TYR A  11       0.632  -9.226  -1.562  1.00  0.00           C
ATOM    130  CZ  TYR A  11       0.824  -9.496  -0.243  1.00  0.00           C
ATOM    131  OH  TYR A  11       2.085  -9.770   0.186  1.00  0.00           O
ATOM    141  N   SER A  12      -5.958 -10.573  -3.018  1.00  0.00           N
ATOM    142  CA  SER A  12      -7.126 -10.406  -3.865  1.00  0.00           C
ATOM    143  C   SER A  12      -7.793  -9.058  -3.578  1.00  0.00           C
ATOM    144  O   SER A  12      -7.705  -8.543  -2.465  1.00  0.00           O
ATOM    145  CB  SER A  12      -8.125 -11.546  -3.657  1.00  0.00           C
ATOM    146  OG  SER A  12      -8.808 -11.884  -4.861  1.00  0.00           O
ATOM    152  N   SER A  13      -8.445  -8.527  -4.602  1.00  0.00           N
ATOM    153  CA  SER A  13      -9.127  -7.250  -4.474  1.00  0.00           C
ATOM    154  C   SER A  13      -9.793  -7.149  -3.100  1.00  0.00           C
ATOM    155  O   SER A  13     -10.059  -6.050  -2.615  1.00  0.00           O
ATOM    156  CB  SER A  13     -10.164  -7.066  -5.583  1.00  0.00           C
ATOM    157  OG  SER A  13     -11.414  -7.663  -5.249  1.00  0.00           O
ATOM    163  N   SER A  14     -10.045  -8.309  -2.513  1.00  0.00           N
ATOM    164  CA  SER A  14     -10.676  -8.364  -1.205  1.00  0.00           C
ATOM    165  C   SER A  14      -9.625  -8.174  -0.108  1.00  0.00           C
ATOM    166  O   SER A  14      -9.946  -7.731   0.994  1.00  0.00           O
ATOM    167  CB  SER A  14     -11.415  -9.689  -1.006  1.00  0.00           C
ATOM    168  OG  SER A  14     -12.130  -9.721   0.227  1.00  0.00           O
ATOM    174  N   ASP A  15      -8.392  -8.517  -0.450  1.00  0.00           N
ATOM    175  CA  ASP A  15      -7.292  -8.388   0.492  1.00  0.00           C
ATOM    176  C   ASP A  15      -6.759  -6.955   0.455  1.00  0.00           C
ATOM    177  O   ASP A  15      -6.199  -6.472   1.438  1.00  0.00           O
ATOM    178  CB  ASP A  15      -6.143  -9.330   0.127  1.00  0.00           C
ATOM    179  CG  ASP A  15      -6.089 -10.629   0.935  1.00  0.00           C
ATOM    180  OD1 ASP A  15      -6.752 -11.595   0.500  1.00  0.00           O
ATOM    181  OD2 ASP A  15      -5.386 -10.626   1.969  1.00  0.00           O
ATOM    186  N   VAL A  16      -6.952  -6.314  -0.688  1.00  0.00           N
ATOM    187  CA  VAL A  16      -6.497  -4.946  -0.866  1.00  0.00           C
ATOM    188  C   VAL A  16      -7.379  -4.009  -0.037  1.00  0.00           C
ATOM    189  O   VAL A  16      -6.929  -3.453   0.963  1.00  0.00           O
ATOM    190  CB  VAL A  16      -6.481  -4.590  -2.354  1.00  0.00           C
ATOM    191  CG1 VAL A  16      -6.290  -3.085  -2.555  1.00  0.00           C
ATOM    192  CG2 VAL A  16      -5.402  -5.383  -3.095  1.00  0.00           C
ATOM    202  N   SER A  17      -8.618  -3.865  -0.484  1.00  0.00           N
ATOM    203  CA  SER A  17      -9.566  -3.004   0.205  1.00  0.00           C
ATOM    204  C   SER A  17      -9.378  -3.125   1.718  1.00  0.00           C
ATOM    205  O   SER A  17      -9.273  -2.119   2.417  1.00  0.00           O
ATOM    206  CB  SER A  17     -11.005  -3.351  -0.182  1.00  0.00           C
ATOM    207  OG  SER A  17     -11.947  -2.472   0.427  1.00  0.00           O
ATOM    213  N   THR A  18      -9.343  -4.366   2.180  1.00  0.00           N
ATOM    214  CA  THR A  18      -9.171  -4.632   3.598  1.00  0.00           C
ATOM    215  C   THR A  18      -7.992  -3.830   4.152  1.00  0.00           C
ATOM    216  O   THR A  18      -8.125  -3.139   5.159  1.00  0.00           O
ATOM    217  CB  THR A  18      -9.018  -6.143   3.780  1.00  0.00           C
ATOM    218  OG1 THR A  18     -10.351  -6.607   3.980  1.00  0.00           O
ATOM    219  CG2 THR A  18      -8.299  -6.506   5.081  1.00  0.00           C
ATOM    227  N   ALA A  19      -6.863  -3.951   3.468  1.00  0.00           N
ATOM    228  CA  ALA A  19      -5.660  -3.246   3.879  1.00  0.00           C
ATOM    229  C   ALA A  19      -5.913  -1.738   3.817  1.00  0.00           C
ATOM    230  O   ALA A  19      -5.545  -1.006   4.735  1.00  0.00           O
ATOM    231  CB  ALA A  19      -4.488  -3.678   2.996  1.00  0.00           C
ATOM    237  N   GLN A  20      -6.538  -1.319   2.727  1.00  0.00           N
ATOM    238  CA  GLN A  20      -6.844   0.088   2.534  1.00  0.00           C
ATOM    239  C   GLN A  20      -7.669   0.618   3.708  1.00  0.00           C
ATOM    240  O   GLN A  20      -7.261   1.562   4.383  1.00  0.00           O
ATOM    241  CB  GLN A  20      -7.569   0.314   1.207  1.00  0.00           C
ATOM    242  CG  GLN A  20      -6.986  -0.572   0.104  1.00  0.00           C
ATOM    243  CD  GLN A  20      -7.729  -0.364  -1.217  1.00  0.00           C
ATOM    244  OE1 GLN A  20      -8.308  -1.275  -1.783  1.00  0.00           O
ATOM    245  NE2 GLN A  20      -7.679   0.884  -1.675  1.00  0.00           N
ATOM    254  N   ALA A  21      -8.815  -0.012   3.917  1.00  0.00           N
ATOM    255  CA  ALA A  21      -9.702   0.383   4.997  1.00  0.00           C
ATOM    256  C   ALA A  21      -8.868   0.877   6.181  1.00  0.00           C
ATOM    257  O   ALA A  21      -9.232   1.852   6.837  1.00  0.00           O
ATOM    258  CB  ALA A  21     -10.607  -0.792   5.372  1.00  0.00           C
ATOM    264  N   ALA A  22      -7.764   0.183   6.416  1.00  0.00           N
ATOM    265  CA  ALA A  22      -6.874   0.540   7.509  1.00  0.00           C
ATOM    266  C   ALA A  22      -6.146   1.840   7.164  1.00  0.00           C
ATOM    267  O   ALA A  22      -6.261   2.830   7.885  1.00  0.00           O
ATOM    268  CB  ALA A  22      -5.909  -0.616   7.779  1.00  0.00           C
ATOM    274  N   GLY A  23      -5.411   1.795   6.062  1.00  0.00           N
ATOM    275  CA  GLY A  23      -4.664   2.958   5.614  1.00  0.00           C
ATOM    276  C   GLY A  23      -5.598   4.139   5.343  1.00  0.00           C
ATOM    277  O   GLY A  23      -5.265   5.282   5.653  1.00  0.00           O
ATOM    281  N   TYR A  24      -6.748   3.822   4.766  1.00  0.00           N
ATOM    282  CA  TYR A  24      -7.733   4.844   4.450  1.00  0.00           C
ATOM    283  C   TYR A  24      -8.342   5.432   5.724  1.00  0.00           C
ATOM    284  O   TYR A  24      -8.211   6.626   5.986  1.00  0.00           O
ATOM    285  CB  TYR A  24      -8.831   4.138   3.652  1.00  0.00           C
ATOM    286  CG  TYR A  24      -9.398   4.973   2.502  1.00  0.00           C
ATOM    287  CD1 TYR A  24     -10.409   5.881   2.742  1.00  0.00           C
ATOM    288  CD2 TYR A  24      -8.900   4.816   1.224  1.00  0.00           C
ATOM    289  CE1 TYR A  24     -10.943   6.668   1.660  1.00  0.00           C
ATOM    290  CE2 TYR A  24      -9.434   5.602   0.142  1.00  0.00           C
ATOM    291  CZ  TYR A  24     -10.429   6.488   0.413  1.00  0.00           C
ATOM    292  OH  TYR A  24     -10.934   7.230  -0.609  1.00  0.00           O
ATOM    302  N   LYS A  25      -8.996   4.564   6.482  1.00  0.00           N
ATOM    303  CA  LYS A  25      -9.627   4.983   7.723  1.00  0.00           C
ATOM    304  C   LYS A  25      -8.733   6.007   8.425  1.00  0.00           C
ATOM    305  O   LYS A  25      -9.148   7.142   8.657  1.00  0.00           O
ATOM    306  CB  LYS A  25      -9.964   3.766   8.589  1.00  0.00           C
ATOM    307  CG  LYS A  25     -10.680   4.190   9.873  1.00  0.00           C
ATOM    308  CD  LYS A  25     -12.092   4.699   9.571  1.00  0.00           C
ATOM    309  CE  LYS A  25     -12.909   4.845  10.856  1.00  0.00           C
ATOM    310  NZ  LYS A  25     -13.008   6.268  11.249  1.00  0.00           N
ATOM    324  N   LEU A  26      -7.523   5.572   8.740  1.00  0.00           N
ATOM    325  CA  LEU A  26      -6.567   6.438   9.410  1.00  0.00           C
ATOM    326  C   LEU A  26      -6.294   7.662   8.534  1.00  0.00           C
ATOM    327  O   LEU A  26      -6.088   8.762   9.045  1.00  0.00           O
ATOM    328  CB  LEU A  26      -5.306   5.657   9.784  1.00  0.00           C
ATOM    329  CG  LEU A  26      -4.159   6.478  10.376  1.00  0.00           C
ATOM    330  CD1 LEU A  26      -4.139   6.371  11.903  1.00  0.00           C
ATOM    331  CD2 LEU A  26      -2.820   6.074   9.756  1.00  0.00           C
ATOM    343  N   HIS A  27      -6.303   7.430   7.230  1.00  0.00           N
ATOM    344  CA  HIS A  27      -6.058   8.501   6.278  1.00  0.00           C
ATOM    345  C   HIS A  27      -7.205   9.511   6.337  1.00  0.00           C
ATOM    346  O   HIS A  27      -6.973  10.713   6.462  1.00  0.00           O
ATOM    347  CB  HIS A  27      -5.835   7.938   4.873  1.00  0.00           C
ATOM    348  CG  HIS A  27      -5.714   8.994   3.800  1.00  0.00           C
ATOM    349  ND1 HIS A  27      -4.703   9.938   3.788  1.00  0.00           N
ATOM    350  CD2 HIS A  27      -6.486   9.245   2.705  1.00  0.00           C
ATOM    351  CE1 HIS A  27      -4.869  10.718   2.730  1.00  0.00           C
ATOM    352  NE2 HIS A  27      -5.976  10.285   2.060  1.00  0.00           N
ATOM    361  N   GLU A  28      -8.418   8.987   6.243  1.00  0.00           N
ATOM    362  CA  GLU A  28      -9.603   9.829   6.283  1.00  0.00           C
ATOM    363  C   GLU A  28      -9.627  10.648   7.576  1.00  0.00           C
ATOM    364  O   GLU A  28     -10.212  11.729   7.617  1.00  0.00           O
ATOM    365  CB  GLU A  28     -10.875   8.991   6.140  1.00  0.00           C
ATOM    366  CG  GLU A  28     -10.539   7.510   5.957  1.00  0.00           C
ATOM    367  CD  GLU A  28     -11.813   6.667   5.860  1.00  0.00           C
ATOM    368  OE1 GLU A  28     -12.898   7.254   6.058  1.00  0.00           O
ATOM    369  OE2 GLU A  28     -11.671   5.455   5.589  1.00  0.00           O
ATOM    376  N   ASP A  29      -8.986  10.101   8.597  1.00  0.00           N
ATOM    377  CA  ASP A  29      -8.927  10.768   9.887  1.00  0.00           C
ATOM    378  C   ASP A  29      -7.706  11.690   9.924  1.00  0.00           C
ATOM    379  O   ASP A  29      -7.622  12.579  10.770  1.00  0.00           O
ATOM    380  CB  ASP A  29      -8.789   9.754  11.025  1.00  0.00           C
ATOM    381  CG  ASP A  29     -10.105   9.142  11.508  1.00  0.00           C
ATOM    382  OD1 ASP A  29     -10.815   8.574  10.651  1.00  0.00           O
ATOM    383  OD2 ASP A  29     -10.372   9.256  12.724  1.00  0.00           O
ATOM    388  N   GLY A  30      -6.792  11.445   8.998  1.00  0.00           N
ATOM    389  CA  GLY A  30      -5.580  12.243   8.914  1.00  0.00           C
ATOM    390  C   GLY A  30      -4.587  11.847  10.009  1.00  0.00           C
ATOM    391  O   GLY A  30      -3.717  12.634  10.377  1.00  0.00           O
ATOM    395  N   GLU A  31      -4.749  10.625  10.496  1.00  0.00           N
ATOM    396  CA  GLU A  31      -3.878  10.116  11.541  1.00  0.00           C
ATOM    397  C   GLU A  31      -2.819   9.187  10.943  1.00  0.00           C
ATOM    398  O   GLU A  31      -2.801   8.956   9.735  1.00  0.00           O
ATOM    399  CB  GLU A  31      -4.683   9.400  12.628  1.00  0.00           C
ATOM    400  CG  GLU A  31      -5.497  10.398  13.454  1.00  0.00           C
ATOM    401  CD  GLU A  31      -4.607  11.131  14.459  1.00  0.00           C
ATOM    402  OE1 GLU A  31      -3.405  11.283  14.148  1.00  0.00           O
ATOM    403  OE2 GLU A  31      -5.147  11.523  15.516  1.00  0.00           O
ATOM    410  N   THR A  32      -1.961   8.679  11.817  1.00  0.00           N
ATOM    411  CA  THR A  32      -0.901   7.782  11.389  1.00  0.00           C
ATOM    412  C   THR A  32      -0.956   6.476  12.184  1.00  0.00           C
ATOM    413  O   THR A  32      -1.686   6.375  13.169  1.00  0.00           O
ATOM    414  CB  THR A  32       0.430   8.522  11.528  1.00  0.00           C
ATOM    415  OG1 THR A  32       0.514   8.828  12.917  1.00  0.00           O
ATOM    416  CG2 THR A  32       0.413   9.891  10.845  1.00  0.00           C
ATOM    424  N   VAL A  33      -0.176   5.508  11.727  1.00  0.00           N
ATOM    425  CA  VAL A  33      -0.125   4.213  12.383  1.00  0.00           C
ATOM    426  C   VAL A  33       1.280   3.983  12.943  1.00  0.00           C
ATOM    427  O   VAL A  33       2.269   4.132  12.228  1.00  0.00           O
ATOM    428  CB  VAL A  33      -0.568   3.117  11.412  1.00  0.00           C
ATOM    429  CG1 VAL A  33      -1.870   3.503  10.707  1.00  0.00           C
ATOM    430  CG2 VAL A  33       0.534   2.806  10.397  1.00  0.00           C
ATOM    440  N   GLY A  34       1.322   3.625  14.219  1.00  0.00           N
ATOM    441  CA  GLY A  34       2.590   3.374  14.883  1.00  0.00           C
ATOM    442  C   GLY A  34       3.350   4.680  15.126  1.00  0.00           C
ATOM    443  O   GLY A  34       2.741   5.739  15.266  1.00  0.00           O
ATOM    447  N   SER A  35       4.669   4.560  15.169  1.00  0.00           N
ATOM    448  CA  SER A  35       5.518   5.717  15.393  1.00  0.00           C
ATOM    449  C   SER A  35       6.020   6.264  14.055  1.00  0.00           C
ATOM    450  O   SER A  35       6.959   7.058  14.019  1.00  0.00           O
ATOM    451  CB  SER A  35       6.700   5.366  16.299  1.00  0.00           C
ATOM    452  OG  SER A  35       6.371   5.498  17.680  1.00  0.00           O
ATOM    458  N   ASN A  36       5.371   5.819  12.990  1.00  0.00           N
ATOM    459  CA  ASN A  36       5.740   6.254  11.653  1.00  0.00           C
ATOM    460  C   ASN A  36       4.703   7.260  11.145  1.00  0.00           C
ATOM    461  O   ASN A  36       3.901   7.775  11.922  1.00  0.00           O
ATOM    462  CB  ASN A  36       5.771   5.075  10.679  1.00  0.00           C
ATOM    463  CG  ASN A  36       7.211   4.687  10.335  1.00  0.00           C
ATOM    464  OD1 ASN A  36       8.158   5.051  11.013  1.00  0.00           O
ATOM    465  ND2 ASN A  36       7.322   3.931   9.247  1.00  0.00           N
ATOM    472  N   SER A  37       4.756   7.508   9.844  1.00  0.00           N
ATOM    473  CA  SER A  37       3.832   8.443   9.225  1.00  0.00           C
ATOM    474  C   SER A  37       3.024   7.735   8.135  1.00  0.00           C
ATOM    475  O   SER A  37       2.827   8.279   7.050  1.00  0.00           O
ATOM    476  CB  SER A  37       4.575   9.644   8.637  1.00  0.00           C
ATOM    477  OG  SER A  37       5.107   9.364   7.345  1.00  0.00           O
ATOM    483  N   TYR A  38       2.578   6.530   8.462  1.00  0.00           N
ATOM    484  CA  TYR A  38       1.796   5.741   7.525  1.00  0.00           C
ATOM    485  C   TYR A  38       0.317   5.737   7.914  1.00  0.00           C
ATOM    486  O   TYR A  38      -0.019   5.708   9.097  1.00  0.00           O
ATOM    487  CB  TYR A  38       2.340   4.315   7.618  1.00  0.00           C
ATOM    488  CG  TYR A  38       3.774   4.161   7.110  1.00  0.00           C
ATOM    489  CD1 TYR A  38       4.753   5.040   7.527  1.00  0.00           C
ATOM    490  CD2 TYR A  38       4.091   3.142   6.234  1.00  0.00           C
ATOM    491  CE1 TYR A  38       6.103   4.896   7.048  1.00  0.00           C
ATOM    492  CE2 TYR A  38       5.441   2.997   5.755  1.00  0.00           C
ATOM    493  CZ  TYR A  38       6.380   3.881   6.186  1.00  0.00           C
ATOM    494  OH  TYR A  38       7.656   3.744   5.733  1.00  0.00           O
ATOM    504  N   PRO A  39      -0.552   5.769   6.868  1.00  0.00           N
ATOM    505  CA  PRO A  39      -0.072   5.803   5.497  1.00  0.00           C
ATOM    506  C   PRO A  39       0.463   7.190   5.138  1.00  0.00           C
ATOM    507  O   PRO A  39       0.744   7.999   6.021  1.00  0.00           O
ATOM    508  CB  PRO A  39      -1.266   5.390   4.652  1.00  0.00           C
ATOM    509  CG  PRO A  39      -2.489   5.590   5.532  1.00  0.00           C
ATOM    510  CD  PRO A  39      -2.009   5.771   6.962  1.00  0.00           C
ATOM    518  N   HIS A  40       0.589   7.422   3.839  1.00  0.00           N
ATOM    519  CA  HIS A  40       1.087   8.699   3.353  1.00  0.00           C
ATOM    520  C   HIS A  40       1.348   8.607   1.848  1.00  0.00           C
ATOM    521  O   HIS A  40       1.426   7.512   1.293  1.00  0.00           O
ATOM    522  CB  HIS A  40       2.321   9.138   4.144  1.00  0.00           C
ATOM    523  CG  HIS A  40       3.539   8.279   3.908  1.00  0.00           C
ATOM    524  ND1 HIS A  40       4.347   8.414   2.792  1.00  0.00           N
ATOM    525  CD2 HIS A  40       4.080   7.275   4.656  1.00  0.00           C
ATOM    526  CE1 HIS A  40       5.326   7.525   2.874  1.00  0.00           C
ATOM    527  NE2 HIS A  40       5.158   6.819   4.030  1.00  0.00           N
ATOM    536  N   LYS A  41       1.478   9.772   1.231  1.00  0.00           N
ATOM    537  CA  LYS A  41       1.728   9.837  -0.198  1.00  0.00           C
ATOM    538  C   LYS A  41       2.762   8.775  -0.580  1.00  0.00           C
ATOM    539  O   LYS A  41       3.461   8.246   0.284  1.00  0.00           O
ATOM    540  CB  LYS A  41       2.126  11.257  -0.608  1.00  0.00           C
ATOM    541  CG  LYS A  41       1.476  11.647  -1.937  1.00  0.00           C
ATOM    542  CD  LYS A  41       0.444  12.759  -1.737  1.00  0.00           C
ATOM    543  CE  LYS A  41       0.815  14.003  -2.545  1.00  0.00           C
ATOM    544  NZ  LYS A  41       0.012  15.166  -2.106  1.00  0.00           N
ATOM    558  N   TYR A  42       2.825   8.495  -1.873  1.00  0.00           N
ATOM    559  CA  TYR A  42       3.761   7.505  -2.379  1.00  0.00           C
ATOM    560  C   TYR A  42       4.271   7.892  -3.768  1.00  0.00           C
ATOM    561  O   TYR A  42       4.919   7.091  -4.441  1.00  0.00           O
ATOM    562  CB  TYR A  42       2.976   6.196  -2.484  1.00  0.00           C
ATOM    563  CG  TYR A  42       3.702   5.095  -3.258  1.00  0.00           C
ATOM    564  CD1 TYR A  42       3.531   4.984  -4.623  1.00  0.00           C
ATOM    565  CD2 TYR A  42       4.527   4.212  -2.591  1.00  0.00           C
ATOM    566  CE1 TYR A  42       4.215   3.947  -5.352  1.00  0.00           C
ATOM    567  CE2 TYR A  42       5.211   3.175  -3.320  1.00  0.00           C
ATOM    568  CZ  TYR A  42       5.021   3.094  -4.665  1.00  0.00           C
ATOM    569  OH  TYR A  42       5.667   2.114  -5.353  1.00  0.00           O
ATOM    579  N   ASN A  43       3.960   9.119  -4.157  1.00  0.00           N
ATOM    580  CA  ASN A  43       4.379   9.623  -5.454  1.00  0.00           C
ATOM    581  C   ASN A  43       5.272   8.584  -6.135  1.00  0.00           C
ATOM    582  O   ASN A  43       6.492   8.734  -6.165  1.00  0.00           O
ATOM    583  CB  ASN A  43       5.183  10.916  -5.309  1.00  0.00           C
ATOM    584  CG  ASN A  43       4.304  12.141  -5.572  1.00  0.00           C
ATOM    585  OD1 ASN A  43       4.738  13.143  -6.116  1.00  0.00           O
ATOM    586  ND2 ASN A  43       3.048  12.004  -5.156  1.00  0.00           N
ATOM    593  N   ASN A  44       4.629   7.554  -6.666  1.00  0.00           N
ATOM    594  CA  ASN A  44       5.350   6.491  -7.345  1.00  0.00           C
ATOM    595  C   ASN A  44       6.359   7.105  -8.317  1.00  0.00           C
ATOM    596  O   ASN A  44       6.230   8.268  -8.699  1.00  0.00           O
ATOM    597  CB  ASN A  44       4.396   5.606  -8.150  1.00  0.00           C
ATOM    598  CG  ASN A  44       3.972   6.295  -9.448  1.00  0.00           C
ATOM    599  OD1 ASN A  44       2.887   6.838  -9.567  1.00  0.00           O
ATOM    600  ND2 ASN A  44       4.887   6.244 -10.412  1.00  0.00           N
ATOM    607  N   TYR A  45       7.340   6.297  -8.690  1.00  0.00           N
ATOM    608  CA  TYR A  45       8.372   6.746  -9.611  1.00  0.00           C
ATOM    609  C   TYR A  45       9.140   5.560 -10.194  1.00  0.00           C
ATOM    610  O   TYR A  45       9.426   5.528 -11.390  1.00  0.00           O
ATOM    611  CB  TYR A  45       9.331   7.603  -8.783  1.00  0.00           C
ATOM    612  CG  TYR A  45       9.019   9.101  -8.821  1.00  0.00           C
ATOM    613  CD1 TYR A  45       8.053   9.583  -9.681  1.00  0.00           C
ATOM    614  CD2 TYR A  45       9.702   9.969  -7.993  1.00  0.00           C
ATOM    615  CE1 TYR A  45       7.760  10.992  -9.717  1.00  0.00           C
ATOM    616  CE2 TYR A  45       9.407  11.378  -8.029  1.00  0.00           C
ATOM    617  CZ  TYR A  45       8.451  11.821  -8.889  1.00  0.00           C
ATOM    618  OH  TYR A  45       8.173  13.151  -8.922  1.00  0.00           O
ATOM    628  N   GLU A  46       9.452   4.612  -9.323  1.00  0.00           N
ATOM    629  CA  GLU A  46      10.182   3.426  -9.737  1.00  0.00           C
ATOM    630  C   GLU A  46       9.649   2.916 -11.078  1.00  0.00           C
ATOM    631  O   GLU A  46      10.339   2.182 -11.786  1.00  0.00           O
ATOM    632  CB  GLU A  46      10.109   2.335  -8.667  1.00  0.00           C
ATOM    633  CG  GLU A  46      10.845   2.763  -7.397  1.00  0.00           C
ATOM    634  CD  GLU A  46      10.191   2.157  -6.153  1.00  0.00           C
ATOM    635  OE1 GLU A  46       9.771   0.984  -6.248  1.00  0.00           O
ATOM    636  OE2 GLU A  46      10.125   2.881  -5.137  1.00  0.00           O
ATOM    643  N   GLY A  47       8.428   3.324 -11.387  1.00  0.00           N
ATOM    644  CA  GLY A  47       7.795   2.918 -12.630  1.00  0.00           C
ATOM    645  C   GLY A  47       6.630   1.961 -12.365  1.00  0.00           C
ATOM    646  O   GLY A  47       6.604   0.849 -12.889  1.00  0.00           O
ATOM    650  N   PHE A  48       5.695   2.431 -11.552  1.00  0.00           N
ATOM    651  CA  PHE A  48       4.530   1.631 -11.211  1.00  0.00           C
ATOM    652  C   PHE A  48       3.325   2.025 -12.068  1.00  0.00           C
ATOM    653  O   PHE A  48       3.028   3.209 -12.222  1.00  0.00           O
ATOM    654  CB  PHE A  48       4.209   1.912  -9.742  1.00  0.00           C
ATOM    655  CG  PHE A  48       5.241   1.351  -8.761  1.00  0.00           C
ATOM    656  CD1 PHE A  48       5.194   0.040  -8.402  1.00  0.00           C
ATOM    657  CD2 PHE A  48       6.205   2.163  -8.250  1.00  0.00           C
ATOM    658  CE1 PHE A  48       6.152  -0.482  -7.492  1.00  0.00           C
ATOM    659  CE2 PHE A  48       7.163   1.641  -7.340  1.00  0.00           C
ATOM    660  CZ  PHE A  48       7.116   0.330  -6.980  1.00  0.00           C
ATOM    670  N   ASP A  49       2.664   1.009 -12.604  1.00  0.00           N
ATOM    671  CA  ASP A  49       1.497   1.235 -13.442  1.00  0.00           C
ATOM    672  C   ASP A  49       0.230   1.009 -12.615  1.00  0.00           C
ATOM    673  O   ASP A  49      -0.601   0.171 -12.963  1.00  0.00           O
ATOM    674  CB  ASP A  49       1.471   0.262 -14.621  1.00  0.00           C
ATOM    675  CG  ASP A  49       2.847  -0.190 -15.118  1.00  0.00           C
ATOM    676  OD1 ASP A  49       3.480  -0.984 -14.388  1.00  0.00           O
ATOM    677  OD2 ASP A  49       3.233   0.267 -16.215  1.00  0.00           O
ATOM    682  N   PHE A  50       0.121   1.771 -11.536  1.00  0.00           N
ATOM    683  CA  PHE A  50      -1.031   1.664 -10.657  1.00  0.00           C
ATOM    684  C   PHE A  50      -2.333   1.872 -11.434  1.00  0.00           C
ATOM    685  O   PHE A  50      -2.587   2.961 -11.946  1.00  0.00           O
ATOM    686  CB  PHE A  50      -0.895   2.768  -9.606  1.00  0.00           C
ATOM    687  CG  PHE A  50       0.285   2.576  -8.652  1.00  0.00           C
ATOM    688  CD1 PHE A  50       0.856   1.350  -8.512  1.00  0.00           C
ATOM    689  CD2 PHE A  50       0.765   3.633  -7.943  1.00  0.00           C
ATOM    690  CE1 PHE A  50       1.950   1.172  -7.627  1.00  0.00           C
ATOM    691  CE2 PHE A  50       1.860   3.456  -7.057  1.00  0.00           C
ATOM    692  CZ  PHE A  50       2.430   2.229  -6.918  1.00  0.00           C
ATOM    702  N   SER A  51      -3.124   0.811 -11.494  1.00  0.00           N
ATOM    703  CA  SER A  51      -4.394   0.864 -12.198  1.00  0.00           C
ATOM    704  C   SER A  51      -5.300   1.919 -11.564  1.00  0.00           C
ATOM    705  O   SER A  51      -6.422   2.136 -12.021  1.00  0.00           O
ATOM    706  CB  SER A  51      -5.084  -0.502 -12.192  1.00  0.00           C
ATOM    707  OG  SER A  51      -5.599  -0.835 -10.906  1.00  0.00           O
ATOM    713  N   VAL A  52      -4.782   2.549 -10.520  1.00  0.00           N
ATOM    714  CA  VAL A  52      -5.531   3.577  -9.818  1.00  0.00           C
ATOM    715  C   VAL A  52      -4.879   4.939 -10.070  1.00  0.00           C
ATOM    716  O   VAL A  52      -3.672   5.021 -10.289  1.00  0.00           O
ATOM    717  CB  VAL A  52      -5.632   3.229  -8.332  1.00  0.00           C
ATOM    718  CG1 VAL A  52      -6.217   1.827  -8.137  1.00  0.00           C
ATOM    719  CG2 VAL A  52      -4.272   3.356  -7.645  1.00  0.00           C
ATOM    729  N   SER A  53      -5.707   5.973 -10.028  1.00  0.00           N
ATOM    730  CA  SER A  53      -5.226   7.325 -10.248  1.00  0.00           C
ATOM    731  C   SER A  53      -4.760   7.937  -8.926  1.00  0.00           C
ATOM    732  O   SER A  53      -4.957   7.350  -7.863  1.00  0.00           O
ATOM    733  CB  SER A  53      -6.310   8.199 -10.884  1.00  0.00           C
ATOM    734  OG  SER A  53      -5.796   9.454 -11.321  1.00  0.00           O
ATOM    740  N   SER A  54      -4.151   9.109  -9.034  1.00  0.00           N
ATOM    741  CA  SER A  54      -3.656   9.806  -7.860  1.00  0.00           C
ATOM    742  C   SER A  54      -4.806  10.528  -7.156  1.00  0.00           C
ATOM    743  O   SER A  54      -5.889  10.677  -7.720  1.00  0.00           O
ATOM    744  CB  SER A  54      -2.555  10.801  -8.233  1.00  0.00           C
ATOM    745  OG  SER A  54      -3.079  12.094  -8.522  1.00  0.00           O
ATOM    751  N   PRO A  55      -4.526  10.969  -5.899  1.00  0.00           N
ATOM    752  CA  PRO A  55      -3.219  10.751  -5.305  1.00  0.00           C
ATOM    753  C   PRO A  55      -3.050   9.294  -4.869  1.00  0.00           C
ATOM    754  O   PRO A  55      -4.033   8.567  -4.729  1.00  0.00           O
ATOM    755  CB  PRO A  55      -3.145  11.730  -4.145  1.00  0.00           C
ATOM    756  CG  PRO A  55      -4.582  12.129  -3.846  1.00  0.00           C
ATOM    757  CD  PRO A  55      -5.443  11.683  -5.016  1.00  0.00           C
ATOM    765  N   TYR A  56      -1.798   8.911  -4.666  1.00  0.00           N
ATOM    766  CA  TYR A  56      -1.489   7.554  -4.249  1.00  0.00           C
ATOM    767  C   TYR A  56      -1.039   7.519  -2.786  1.00  0.00           C
ATOM    768  O   TYR A  56      -0.140   8.261  -2.392  1.00  0.00           O
ATOM    769  CB  TYR A  56      -0.332   7.093  -5.137  1.00  0.00           C
ATOM    770  CG  TYR A  56      -0.722   6.867  -6.600  1.00  0.00           C
ATOM    771  CD1 TYR A  56      -2.022   6.537  -6.923  1.00  0.00           C
ATOM    772  CD2 TYR A  56       0.226   6.995  -7.594  1.00  0.00           C
ATOM    773  CE1 TYR A  56      -2.389   6.325  -8.300  1.00  0.00           C
ATOM    774  CE2 TYR A  56      -0.141   6.783  -8.970  1.00  0.00           C
ATOM    775  CZ  TYR A  56      -1.431   6.458  -9.255  1.00  0.00           C
ATOM    776  OH  TYR A  56      -1.777   6.257 -10.555  1.00  0.00           O
ATOM    786  N   TYR A  57      -1.684   6.650  -2.023  1.00  0.00           N
ATOM    787  CA  TYR A  57      -1.361   6.509  -0.613  1.00  0.00           C
ATOM    788  C   TYR A  57      -0.713   5.151  -0.332  1.00  0.00           C
ATOM    789  O   TYR A  57      -1.358   4.112  -0.468  1.00  0.00           O
ATOM    790  CB  TYR A  57      -2.693   6.589   0.135  1.00  0.00           C
ATOM    791  CG  TYR A  57      -3.485   7.869  -0.140  1.00  0.00           C
ATOM    792  CD1 TYR A  57      -2.850   8.972  -0.672  1.00  0.00           C
ATOM    793  CD2 TYR A  57      -4.834   7.920   0.144  1.00  0.00           C
ATOM    794  CE1 TYR A  57      -3.594  10.177  -0.930  1.00  0.00           C
ATOM    795  CE2 TYR A  57      -5.579   9.126  -0.115  1.00  0.00           C
ATOM    796  CZ  TYR A  57      -4.922  10.195  -0.639  1.00  0.00           C
ATOM    797  OH  TYR A  57      -5.626  11.332  -0.883  1.00  0.00           O
ATOM    807  N   GLU A  58       0.552   5.204   0.054  1.00  0.00           N
ATOM    808  CA  GLU A  58       1.295   3.991   0.356  1.00  0.00           C
ATOM    809  C   GLU A  58       0.900   3.456   1.733  1.00  0.00           C
ATOM    810  O   GLU A  58       0.763   4.222   2.686  1.00  0.00           O
ATOM    811  CB  GLU A  58       2.803   4.237   0.274  1.00  0.00           C
ATOM    812  CG  GLU A  58       3.242   5.291   1.292  1.00  0.00           C
ATOM    813  CD  GLU A  58       4.764   5.295   1.454  1.00  0.00           C
ATOM    814  OE1 GLU A  58       5.420   5.977   0.637  1.00  0.00           O
ATOM    815  OE2 GLU A  58       5.236   4.617   2.392  1.00  0.00           O
ATOM    822  N   TRP A  59       0.727   2.143   1.796  1.00  0.00           N
ATOM    823  CA  TRP A  59       0.351   1.497   3.042  1.00  0.00           C
ATOM    824  C   TRP A  59       0.815   0.041   2.977  1.00  0.00           C
ATOM    825  O   TRP A  59       0.717  -0.601   1.932  1.00  0.00           O
ATOM    826  CB  TRP A  59      -1.151   1.635   3.299  1.00  0.00           C
ATOM    827  CG  TRP A  59      -1.661   0.792   4.470  1.00  0.00           C
ATOM    828  CD1 TRP A  59      -2.311  -0.379   4.421  1.00  0.00           C
ATOM    829  CD2 TRP A  59      -1.538   1.106   5.873  1.00  0.00           C
ATOM    830  NE1 TRP A  59      -2.613  -0.842   5.686  1.00  0.00           N
ATOM    831  CE2 TRP A  59      -2.129   0.090   6.597  1.00  0.00           C
ATOM    832  CE3 TRP A  59      -0.947   2.211   6.509  1.00  0.00           C
ATOM    833  CZ2 TRP A  59      -2.185   0.079   7.995  1.00  0.00           C
ATOM    834  CZ3 TRP A  59      -1.012   2.185   7.908  1.00  0.00           C
ATOM    835  CH2 TRP A  59      -1.603   1.170   8.651  1.00  0.00           C
ATOM    846  N   PRO A  60       1.324  -0.453   4.138  1.00  0.00           N
ATOM    847  CA  PRO A  60       1.804  -1.822   4.223  1.00  0.00           C
ATOM    848  C   PRO A  60       0.636  -2.810   4.275  1.00  0.00           C
ATOM    849  O   PRO A  60      -0.312  -2.615   5.033  1.00  0.00           O
ATOM    850  CB  PRO A  60       2.669  -1.859   5.473  1.00  0.00           C
ATOM    851  CG  PRO A  60       2.269  -0.643   6.292  1.00  0.00           C
ATOM    852  CD  PRO A  60       1.456   0.277   5.395  1.00  0.00           C
ATOM    860  N   ILE A  61       0.744  -3.847   3.457  1.00  0.00           N
ATOM    861  CA  ILE A  61      -0.291  -4.865   3.401  1.00  0.00           C
ATOM    862  C   ILE A  61       0.185  -6.113   4.148  1.00  0.00           C
ATOM    863  O   ILE A  61       1.116  -6.786   3.709  1.00  0.00           O
ATOM    864  CB  ILE A  61      -0.697  -5.135   1.950  1.00  0.00           C
ATOM    865  CG1 ILE A  61      -2.089  -5.767   1.879  1.00  0.00           C
ATOM    866  CG2 ILE A  61       0.354  -5.985   1.235  1.00  0.00           C
ATOM    867  CD1 ILE A  61      -2.500  -6.029   0.429  1.00  0.00           C
ATOM    879  N   LEU A  62      -0.475  -6.382   5.264  1.00  0.00           N
ATOM    880  CA  LEU A  62      -0.131  -7.536   6.078  1.00  0.00           C
ATOM    881  C   LEU A  62      -0.912  -8.754   5.581  1.00  0.00           C
ATOM    882  O   LEU A  62      -2.141  -8.770   5.628  1.00  0.00           O
ATOM    883  CB  LEU A  62      -0.345  -7.230   7.561  1.00  0.00           C
ATOM    884  CG  LEU A  62       0.397  -6.009   8.108  1.00  0.00           C
ATOM    885  CD1 LEU A  62      -0.102  -5.646   9.508  1.00  0.00           C
ATOM    886  CD2 LEU A  62       1.912  -6.229   8.078  1.00  0.00           C
ATOM    898  N   SER A  63      -0.166  -9.748   5.119  1.00  0.00           N
ATOM    899  CA  SER A  63      -0.774 -10.968   4.614  1.00  0.00           C
ATOM    900  C   SER A  63      -1.597 -11.636   5.717  1.00  0.00           C
ATOM    901  O   SER A  63      -2.386 -12.541   5.446  1.00  0.00           O
ATOM    902  CB  SER A  63       0.287 -11.934   4.084  1.00  0.00           C
ATOM    903  OG  SER A  63       0.075 -12.260   2.714  1.00  0.00           O
ATOM    909  N   SER A  64      -1.385 -11.166   6.937  1.00  0.00           N
ATOM    910  CA  SER A  64      -2.099 -11.707   8.082  1.00  0.00           C
ATOM    911  C   SER A  64      -3.505 -11.110   8.153  1.00  0.00           C
ATOM    912  O   SER A  64      -4.378 -11.647   8.832  1.00  0.00           O
ATOM    913  CB  SER A  64      -1.340 -11.434   9.382  1.00  0.00           C
ATOM    914  OG  SER A  64      -0.430 -12.484   9.700  1.00  0.00           O
ATOM    920  N   GLY A  65      -3.681 -10.006   7.442  1.00  0.00           N
ATOM    921  CA  GLY A  65      -4.967  -9.329   7.415  1.00  0.00           C
ATOM    922  C   GLY A  65      -5.128  -8.408   8.627  1.00  0.00           C
ATOM    923  O   GLY A  65      -6.217  -8.296   9.187  1.00  0.00           O
ATOM    927  N   ASP A  66      -4.026  -7.773   8.996  1.00  0.00           N
ATOM    928  CA  ASP A  66      -4.029  -6.865  10.130  1.00  0.00           C
ATOM    929  C   ASP A  66      -3.867  -5.428   9.629  1.00  0.00           C
ATOM    930  O   ASP A  66      -3.848  -5.186   8.424  1.00  0.00           O
ATOM    931  CB  ASP A  66      -2.871  -7.168  11.083  1.00  0.00           C
ATOM    932  CG  ASP A  66      -3.017  -8.459  11.889  1.00  0.00           C
ATOM    933  OD1 ASP A  66      -3.371  -9.481  11.262  1.00  0.00           O
ATOM    934  OD2 ASP A  66      -2.770  -8.396  13.113  1.00  0.00           O
ATOM    939  N   VAL A  67      -3.754  -4.513  10.580  1.00  0.00           N
ATOM    940  CA  VAL A  67      -3.594  -3.107  10.251  1.00  0.00           C
ATOM    941  C   VAL A  67      -2.224  -2.626  10.737  1.00  0.00           C
ATOM    942  O   VAL A  67      -2.039  -2.372  11.925  1.00  0.00           O
ATOM    943  CB  VAL A  67      -4.753  -2.297  10.834  1.00  0.00           C
ATOM    944  CG1 VAL A  67      -4.404  -0.808  10.899  1.00  0.00           C
ATOM    945  CG2 VAL A  67      -6.037  -2.524  10.034  1.00  0.00           C
ATOM    955  N   TYR A  68      -1.302  -2.517   9.792  1.00  0.00           N
ATOM    956  CA  TYR A  68       0.045  -2.072  10.109  1.00  0.00           C
ATOM    957  C   TYR A  68       0.024  -0.994  11.195  1.00  0.00           C
ATOM    958  O   TYR A  68      -0.666   0.015  11.060  1.00  0.00           O
ATOM    959  CB  TYR A  68       0.604  -1.468   8.819  1.00  0.00           C
ATOM    960  CG  TYR A  68       1.927  -0.722   9.004  1.00  0.00           C
ATOM    961  CD1 TYR A  68       3.008  -1.365   9.573  1.00  0.00           C
ATOM    962  CD2 TYR A  68       2.041   0.592   8.600  1.00  0.00           C
ATOM    963  CE1 TYR A  68       4.253  -0.664   9.746  1.00  0.00           C
ATOM    964  CE2 TYR A  68       3.286   1.293   8.774  1.00  0.00           C
ATOM    965  CZ  TYR A  68       4.331   0.631   9.338  1.00  0.00           C
ATOM    966  OH  TYR A  68       5.507   1.293   9.502  1.00  0.00           O
ATOM    976  N   SER A  69       0.788  -1.245  12.248  1.00  0.00           N
ATOM    977  CA  SER A  69       0.867  -0.309  13.356  1.00  0.00           C
ATOM    978  C   SER A  69       2.149   0.520  13.252  1.00  0.00           C
ATOM    979  O   SER A  69       2.851   0.709  14.243  1.00  0.00           O
ATOM    980  CB  SER A  69       0.816  -1.041  14.699  1.00  0.00           C
ATOM    981  OG  SER A  69       2.022  -1.749  14.967  1.00  0.00           O
ATOM    987  N   GLY A  70       2.413   0.990  12.042  1.00  0.00           N
ATOM    988  CA  GLY A  70       3.598   1.795  11.795  1.00  0.00           C
ATOM    989  C   GLY A  70       4.872   0.972  12.001  1.00  0.00           C
ATOM    990  O   GLY A  70       4.868  -0.008  12.744  1.00  0.00           O
ATOM    994  N   GLY A  71       5.930   1.401  11.329  1.00  0.00           N
ATOM    995  CA  GLY A  71       7.208   0.717  11.429  1.00  0.00           C
ATOM    996  C   GLY A  71       7.862   0.575  10.054  1.00  0.00           C
ATOM    997  O   GLY A  71       7.802   1.491   9.236  1.00  0.00           O
ATOM   1001  N   SER A  72       8.474  -0.582   9.840  1.00  0.00           N
ATOM   1002  CA  SER A  72       9.139  -0.856   8.578  1.00  0.00           C
ATOM   1003  C   SER A  72       8.593  -2.149   7.969  1.00  0.00           C
ATOM   1004  O   SER A  72       9.267  -3.177   7.980  1.00  0.00           O
ATOM   1005  CB  SER A  72      10.654  -0.956   8.764  1.00  0.00           C
ATOM   1006  OG  SER A  72      11.133  -0.037   9.743  1.00  0.00           O
ATOM   1012  N   PRO A  73       7.344  -2.052   7.439  1.00  0.00           N
ATOM   1013  CA  PRO A  73       6.700  -3.201   6.826  1.00  0.00           C
ATOM   1014  C   PRO A  73       7.299  -3.497   5.449  1.00  0.00           C
ATOM   1015  O   PRO A  73       6.574  -3.809   4.507  1.00  0.00           O
ATOM   1016  CB  PRO A  73       5.225  -2.840   6.767  1.00  0.00           C
ATOM   1017  CG  PRO A  73       5.160  -1.329   6.918  1.00  0.00           C
ATOM   1018  CD  PRO A  73       6.515  -0.850   7.409  1.00  0.00           C
ATOM   1026  N   GLY A  74       8.617  -3.387   5.378  1.00  0.00           N
ATOM   1027  CA  GLY A  74       9.322  -3.638   4.132  1.00  0.00           C
ATOM   1028  C   GLY A  74       9.068  -5.063   3.636  1.00  0.00           C
ATOM   1029  O   GLY A  74       9.473  -6.030   4.279  1.00  0.00           O
ATOM   1033  N   ALA A  75       8.397  -5.147   2.496  1.00  0.00           N
ATOM   1034  CA  ALA A  75       8.082  -6.437   1.906  1.00  0.00           C
ATOM   1035  C   ALA A  75       6.763  -6.334   1.138  1.00  0.00           C
ATOM   1036  O   ALA A  75       6.736  -6.494  -0.082  1.00  0.00           O
ATOM   1037  CB  ALA A  75       8.036  -7.503   3.004  1.00  0.00           C
ATOM   1043  N   ASP A  76       5.700  -6.067   1.883  1.00  0.00           N
ATOM   1044  CA  ASP A  76       4.381  -5.940   1.288  1.00  0.00           C
ATOM   1045  C   ASP A  76       3.802  -4.565   1.627  1.00  0.00           C
ATOM   1046  O   ASP A  76       3.603  -4.244   2.798  1.00  0.00           O
ATOM   1047  CB  ASP A  76       3.426  -7.003   1.833  1.00  0.00           C
ATOM   1048  CG  ASP A  76       3.958  -8.437   1.785  1.00  0.00           C
ATOM   1049  OD1 ASP A  76       4.990  -8.637   1.108  1.00  0.00           O
ATOM   1050  OD2 ASP A  76       3.321  -9.301   2.425  1.00  0.00           O
ATOM   1055  N   ARG A  77       3.549  -3.791   0.582  1.00  0.00           N
ATOM   1056  CA  ARG A  77       2.997  -2.458   0.755  1.00  0.00           C
ATOM   1057  C   ARG A  77       1.974  -2.160  -0.343  1.00  0.00           C
ATOM   1058  O   ARG A  77       2.157  -2.561  -1.492  1.00  0.00           O
ATOM   1059  CB  ARG A  77       4.099  -1.397   0.718  1.00  0.00           C
ATOM   1060  CG  ARG A  77       5.140  -1.647   1.810  1.00  0.00           C
ATOM   1061  CD  ARG A  77       5.011  -0.619   2.936  1.00  0.00           C
ATOM   1062  NE  ARG A  77       6.214   0.241   2.976  1.00  0.00           N
ATOM   1063  CZ  ARG A  77       7.244   0.056   3.813  1.00  0.00           C
ATOM   1064  NH1 ARG A  77       7.223  -0.960   4.686  1.00  0.00           N
ATOM   1065  NH2 ARG A  77       8.294   0.886   3.777  1.00  0.00           N
ATOM   1079  N   VAL A  78       0.920  -1.460   0.049  1.00  0.00           N
ATOM   1080  CA  VAL A  78      -0.132  -1.105  -0.888  1.00  0.00           C
ATOM   1081  C   VAL A  78      -0.157   0.415  -1.068  1.00  0.00           C
ATOM   1082  O   VAL A  78       0.155   1.159  -0.139  1.00  0.00           O
ATOM   1083  CB  VAL A  78      -1.472  -1.671  -0.410  1.00  0.00           C
ATOM   1084  CG1 VAL A  78      -1.524  -3.188  -0.602  1.00  0.00           C
ATOM   1085  CG2 VAL A  78      -1.739  -1.293   1.048  1.00  0.00           C
ATOM   1095  N   VAL A  79      -0.529   0.830  -2.269  1.00  0.00           N
ATOM   1096  CA  VAL A  79      -0.598   2.247  -2.584  1.00  0.00           C
ATOM   1097  C   VAL A  79      -1.964   2.564  -3.197  1.00  0.00           C
ATOM   1098  O   VAL A  79      -2.255   2.149  -4.318  1.00  0.00           O
ATOM   1099  CB  VAL A  79       0.570   2.639  -3.491  1.00  0.00           C
ATOM   1100  CG1 VAL A  79       0.510   4.125  -3.849  1.00  0.00           C
ATOM   1101  CG2 VAL A  79       1.910   2.286  -2.841  1.00  0.00           C
ATOM   1111  N   PHE A  80      -2.764   3.295  -2.436  1.00  0.00           N
ATOM   1112  CA  PHE A  80      -4.091   3.671  -2.891  1.00  0.00           C
ATOM   1113  C   PHE A  80      -4.242   5.193  -2.944  1.00  0.00           C
ATOM   1114  O   PHE A  80      -3.260   5.922  -2.818  1.00  0.00           O
ATOM   1115  CB  PHE A  80      -5.089   3.107  -1.877  1.00  0.00           C
ATOM   1116  CG  PHE A  80      -4.991   3.743  -0.488  1.00  0.00           C
ATOM   1117  CD1 PHE A  80      -3.904   3.503   0.293  1.00  0.00           C
ATOM   1118  CD2 PHE A  80      -5.990   4.546  -0.036  1.00  0.00           C
ATOM   1119  CE1 PHE A  80      -3.813   4.093   1.583  1.00  0.00           C
ATOM   1120  CE2 PHE A  80      -5.899   5.136   1.252  1.00  0.00           C
ATOM   1121  CZ  PHE A  80      -4.813   4.897   2.034  1.00  0.00           C
ATOM   1131  N   ASN A  81      -5.479   5.627  -3.131  1.00  0.00           N
ATOM   1132  CA  ASN A  81      -5.772   7.049  -3.202  1.00  0.00           C
ATOM   1133  C   ASN A  81      -6.896   7.384  -2.221  1.00  0.00           C
ATOM   1134  O   ASN A  81      -7.291   6.545  -1.412  1.00  0.00           O
ATOM   1135  CB  ASN A  81      -6.234   7.446  -4.605  1.00  0.00           C
ATOM   1136  CG  ASN A  81      -5.760   6.431  -5.647  1.00  0.00           C
ATOM   1137  OD1 ASN A  81      -4.868   6.686  -6.439  1.00  0.00           O
ATOM   1138  ND2 ASN A  81      -6.404   5.269  -5.602  1.00  0.00           N
ATOM   1145  N   GLU A  82      -7.382   8.612  -2.324  1.00  0.00           N
ATOM   1146  CA  GLU A  82      -8.454   9.069  -1.456  1.00  0.00           C
ATOM   1147  C   GLU A  82      -9.814   8.744  -2.076  1.00  0.00           C
ATOM   1148  O   GLU A  82     -10.832   9.311  -1.681  1.00  0.00           O
ATOM   1149  CB  GLU A  82      -8.327  10.566  -1.168  1.00  0.00           C
ATOM   1150  CG  GLU A  82      -9.478  11.056  -0.288  1.00  0.00           C
ATOM   1151  CD  GLU A  82      -8.957  11.903   0.874  1.00  0.00           C
ATOM   1152  OE1 GLU A  82      -8.365  12.964   0.584  1.00  0.00           O
ATOM   1153  OE2 GLU A  82      -9.164  11.469   2.029  1.00  0.00           O
ATOM   1160  N   ASN A  83      -9.788   7.831  -3.037  1.00  0.00           N
ATOM   1161  CA  ASN A  83     -11.006   7.423  -3.715  1.00  0.00           C
ATOM   1162  C   ASN A  83     -11.405   6.025  -3.241  1.00  0.00           C
ATOM   1163  O   ASN A  83     -12.557   5.619  -3.392  1.00  0.00           O
ATOM   1164  CB  ASN A  83     -10.801   7.367  -5.231  1.00  0.00           C
ATOM   1165  CG  ASN A  83      -9.313   7.402  -5.584  1.00  0.00           C
ATOM   1166  OD1 ASN A  83      -8.691   8.448  -5.659  1.00  0.00           O
ATOM   1167  ND2 ASN A  83      -8.779   6.202  -5.795  1.00  0.00           N
ATOM   1174  N   ASN A  84     -10.431   5.326  -2.676  1.00  0.00           N
ATOM   1175  CA  ASN A  84     -10.667   3.981  -2.178  1.00  0.00           C
ATOM   1176  C   ASN A  84     -10.099   2.967  -3.174  1.00  0.00           C
ATOM   1177  O   ASN A  84     -10.551   1.825  -3.228  1.00  0.00           O
ATOM   1178  CB  ASN A  84     -12.163   3.705  -2.024  1.00  0.00           C
ATOM   1179  CG  ASN A  84     -12.769   3.215  -3.340  1.00  0.00           C
ATOM   1180  OD1 ASN A  84     -13.751   2.491  -3.371  1.00  0.00           O
ATOM   1181  ND2 ASN A  84     -12.133   3.651  -4.424  1.00  0.00           N
ATOM   1188  N   GLN A  85      -9.117   3.421  -3.937  1.00  0.00           N
ATOM   1189  CA  GLN A  85      -8.482   2.568  -4.928  1.00  0.00           C
ATOM   1190  C   GLN A  85      -7.025   2.304  -4.546  1.00  0.00           C
ATOM   1191  O   GLN A  85      -6.218   3.231  -4.480  1.00  0.00           O
ATOM   1192  CB  GLN A  85      -8.580   3.184  -6.325  1.00  0.00           C
ATOM   1193  CG  GLN A  85     -10.039   3.431  -6.715  1.00  0.00           C
ATOM   1194  CD  GLN A  85     -10.131   4.212  -8.028  1.00  0.00           C
ATOM   1195  OE1 GLN A  85     -10.172   3.652  -9.111  1.00  0.00           O
ATOM   1196  NE2 GLN A  85     -10.161   5.532  -7.870  1.00  0.00           N
ATOM   1205  N   LEU A  86      -6.730   1.034  -4.304  1.00  0.00           N
ATOM   1206  CA  LEU A  86      -5.383   0.637  -3.930  1.00  0.00           C
ATOM   1207  C   LEU A  86      -4.687   0.012  -5.140  1.00  0.00           C
ATOM   1208  O   LEU A  86      -5.329  -0.640  -5.963  1.00  0.00           O
ATOM   1209  CB  LEU A  86      -5.416  -0.275  -2.702  1.00  0.00           C
ATOM   1210  CG  LEU A  86      -4.091  -0.941  -2.326  1.00  0.00           C
ATOM   1211  CD1 LEU A  86      -4.202  -1.662  -0.981  1.00  0.00           C
ATOM   1212  CD2 LEU A  86      -3.613  -1.875  -3.439  1.00  0.00           C
ATOM   1224  N   ALA A  87      -3.383   0.234  -5.211  1.00  0.00           N
ATOM   1225  CA  ALA A  87      -2.591  -0.299  -6.308  1.00  0.00           C
ATOM   1226  C   ALA A  87      -1.152  -0.514  -5.834  1.00  0.00           C
ATOM   1227  O   ALA A  87      -0.515  -1.500  -6.202  1.00  0.00           O
ATOM   1228  CB  ALA A  87      -2.676   0.649  -7.506  1.00  0.00           C
ATOM   1234  N   GLY A  88      -0.682   0.424  -5.026  1.00  0.00           N
ATOM   1235  CA  GLY A  88       0.670   0.350  -4.500  1.00  0.00           C
ATOM   1236  C   GLY A  88       0.919  -0.998  -3.819  1.00  0.00           C
ATOM   1237  O   GLY A  88       1.323  -1.045  -2.658  1.00  0.00           O
ATOM   1241  N   VAL A  89       0.668  -2.060  -4.570  1.00  0.00           N
ATOM   1242  CA  VAL A  89       0.860  -3.404  -4.054  1.00  0.00           C
ATOM   1243  C   VAL A  89       2.330  -3.801  -4.211  1.00  0.00           C
ATOM   1244  O   VAL A  89       2.639  -4.966  -4.451  1.00  0.00           O
ATOM   1245  CB  VAL A  89      -0.098  -4.374  -4.750  1.00  0.00           C
ATOM   1246  CG1 VAL A  89       0.563  -5.737  -4.966  1.00  0.00           C
ATOM   1247  CG2 VAL A  89      -1.402  -4.515  -3.963  1.00  0.00           C
ATOM   1257  N   ILE A  90       3.195  -2.808  -4.066  1.00  0.00           N
ATOM   1258  CA  ILE A  90       4.625  -3.039  -4.188  1.00  0.00           C
ATOM   1259  C   ILE A  90       5.086  -3.965  -3.061  1.00  0.00           C
ATOM   1260  O   ILE A  90       4.304  -4.308  -2.177  1.00  0.00           O
ATOM   1261  CB  ILE A  90       5.380  -1.709  -4.239  1.00  0.00           C
ATOM   1262  CG1 ILE A  90       5.507  -1.097  -2.843  1.00  0.00           C
ATOM   1263  CG2 ILE A  90       4.724  -0.744  -5.230  1.00  0.00           C
ATOM   1264  CD1 ILE A  90       4.542   0.077  -2.667  1.00  0.00           C
ATOM   1276  N   THR A  91       6.354  -4.341  -3.129  1.00  0.00           N
ATOM   1277  CA  THR A  91       6.929  -5.221  -2.125  1.00  0.00           C
ATOM   1278  C   THR A  91       8.457  -5.183  -2.194  1.00  0.00           C
ATOM   1279  O   THR A  91       9.028  -4.996  -3.267  1.00  0.00           O
ATOM   1280  CB  THR A  91       6.346  -6.620  -2.333  1.00  0.00           C
ATOM   1281  OG1 THR A  91       7.403  -7.497  -1.955  1.00  0.00           O
ATOM   1282  CG2 THR A  91       6.106  -6.942  -3.810  1.00  0.00           C
ATOM   1290  N   HIS A  92       9.074  -5.364  -1.035  1.00  0.00           N
ATOM   1291  CA  HIS A  92      10.524  -5.352  -0.950  1.00  0.00           C
ATOM   1292  C   HIS A  92      11.087  -6.610  -1.615  1.00  0.00           C
ATOM   1293  O   HIS A  92      12.299  -6.818  -1.633  1.00  0.00           O
ATOM   1294  CB  HIS A  92      10.982  -5.192   0.500  1.00  0.00           C
ATOM   1295  CG  HIS A  92      10.759  -3.810   1.066  1.00  0.00           C
ATOM   1296  ND1 HIS A  92      11.743  -3.108   1.740  1.00  0.00           N
ATOM   1297  CD2 HIS A  92       9.656  -3.007   1.050  1.00  0.00           C
ATOM   1298  CE1 HIS A  92      11.244  -1.937   2.109  1.00  0.00           C
ATOM   1299  NE2 HIS A  92       9.950  -1.877   1.680  1.00  0.00           N
ATOM   1308  N   THR A  93      10.180  -7.417  -2.144  1.00  0.00           N
ATOM   1309  CA  THR A  93      10.571  -8.650  -2.807  1.00  0.00           C
ATOM   1310  C   THR A  93      11.960  -8.503  -3.429  1.00  0.00           C
ATOM   1311  O   THR A  93      12.087  -8.132  -4.594  1.00  0.00           O
ATOM   1312  CB  THR A  93       9.484  -9.004  -3.825  1.00  0.00           C
ATOM   1313  OG1 THR A  93       8.584  -9.836  -3.097  1.00  0.00           O
ATOM   1314  CG2 THR A  93      10.004  -9.908  -4.945  1.00  0.00           C
ATOM   1322  N   GLY A  94      12.969  -8.803  -2.623  1.00  0.00           N
ATOM   1323  CA  GLY A  94      14.345  -8.709  -3.079  1.00  0.00           C
ATOM   1324  C   GLY A  94      14.504  -7.594  -4.115  1.00  0.00           C
ATOM   1325  O   GLY A  94      15.228  -7.754  -5.097  1.00  0.00           O
ATOM   1329  N   ALA A  95      13.816  -6.491  -3.861  1.00  0.00           N
ATOM   1330  CA  ALA A  95      13.872  -5.351  -4.759  1.00  0.00           C
ATOM   1331  C   ALA A  95      15.334  -4.973  -5.006  1.00  0.00           C
ATOM   1332  O   ALA A  95      16.234  -5.505  -4.358  1.00  0.00           O
ATOM   1333  CB  ALA A  95      13.064  -4.195  -4.167  1.00  0.00           C
ATOM   1339  N   SER A  96      15.525  -4.058  -5.945  1.00  0.00           N
ATOM   1340  CA  SER A  96      16.862  -3.602  -6.286  1.00  0.00           C
ATOM   1341  C   SER A  96      17.506  -2.920  -5.076  1.00  0.00           C
ATOM   1342  O   SER A  96      18.573  -2.319  -5.194  1.00  0.00           O
ATOM   1343  CB  SER A  96      16.832  -2.647  -7.480  1.00  0.00           C
ATOM   1344  OG  SER A  96      18.067  -1.955  -7.642  1.00  0.00           O
ATOM   1350  N   GLY A  97      16.830  -3.034  -3.943  1.00  0.00           N
ATOM   1351  CA  GLY A  97      17.323  -2.435  -2.714  1.00  0.00           C
ATOM   1352  C   GLY A  97      16.168  -2.090  -1.771  1.00  0.00           C
ATOM   1353  O   GLY A  97      15.395  -2.964  -1.384  1.00  0.00           O
ATOM   1357  N   ASN A  98      16.089  -0.812  -1.429  1.00  0.00           N
ATOM   1358  CA  ASN A  98      15.042  -0.340  -0.538  1.00  0.00           C
ATOM   1359  C   ASN A  98      13.851   0.142  -1.369  1.00  0.00           C
ATOM   1360  O   ASN A  98      12.857   0.614  -0.819  1.00  0.00           O
ATOM   1361  CB  ASN A  98      15.531   0.832   0.314  1.00  0.00           C
ATOM   1362  CG  ASN A  98      14.375   1.463   1.093  1.00  0.00           C
ATOM   1363  OD1 ASN A  98      14.336   2.657   1.338  1.00  0.00           O
ATOM   1364  ND2 ASN A  98      13.438   0.597   1.468  1.00  0.00           N
ATOM   1371  N   ASN A  99      13.992   0.009  -2.679  1.00  0.00           N
ATOM   1372  CA  ASN A  99      12.940   0.425  -3.591  1.00  0.00           C
ATOM   1373  C   ASN A  99      11.715  -0.469  -3.394  1.00  0.00           C
ATOM   1374  O   ASN A  99      11.620  -1.186  -2.399  1.00  0.00           O
ATOM   1375  CB  ASN A  99      13.391   0.296  -5.048  1.00  0.00           C
ATOM   1376  CG  ASN A  99      13.699  -1.161  -5.399  1.00  0.00           C
ATOM   1377  OD1 ASN A  99      12.868  -1.891  -5.915  1.00  0.00           O
ATOM   1378  ND2 ASN A  99      14.935  -1.542  -5.090  1.00  0.00           N
ATOM   1385  N   PHE A 100      10.809  -0.399  -4.357  1.00  0.00           N
ATOM   1386  CA  PHE A 100       9.593  -1.193  -4.301  1.00  0.00           C
ATOM   1387  C   PHE A 100       9.238  -1.750  -5.682  1.00  0.00           C
ATOM   1388  O   PHE A 100       9.852  -1.379  -6.682  1.00  0.00           O
ATOM   1389  CB  PHE A 100       8.472  -0.263  -3.835  1.00  0.00           C
ATOM   1390  CG  PHE A 100       8.469   0.003  -2.329  1.00  0.00           C
ATOM   1391  CD1 PHE A 100       8.161  -0.998  -1.462  1.00  0.00           C
ATOM   1392  CD2 PHE A 100       8.775   1.242  -1.857  1.00  0.00           C
ATOM   1393  CE1 PHE A 100       8.159  -0.751  -0.064  1.00  0.00           C
ATOM   1394  CE2 PHE A 100       8.773   1.489  -0.458  1.00  0.00           C
ATOM   1395  CZ  PHE A 100       8.466   0.487   0.409  1.00  0.00           C
ATOM   1405  N   VAL A 101       8.249  -2.630  -5.693  1.00  0.00           N
ATOM   1406  CA  VAL A 101       7.805  -3.242  -6.934  1.00  0.00           C
ATOM   1407  C   VAL A 101       6.400  -3.815  -6.741  1.00  0.00           C
ATOM   1408  O   VAL A 101       6.171  -4.615  -5.835  1.00  0.00           O
ATOM   1409  CB  VAL A 101       8.821  -4.290  -7.394  1.00  0.00           C
ATOM   1410  CG1 VAL A 101      10.202  -3.664  -7.595  1.00  0.00           C
ATOM   1411  CG2 VAL A 101       8.887  -5.459  -6.408  1.00  0.00           C
ATOM   1421  N   GLU A 102       5.495  -3.384  -7.608  1.00  0.00           N
ATOM   1422  CA  GLU A 102       4.119  -3.845  -7.545  1.00  0.00           C
ATOM   1423  C   GLU A 102       4.067  -5.373  -7.594  1.00  0.00           C
ATOM   1424  O   GLU A 102       4.581  -5.985  -8.530  1.00  0.00           O
ATOM   1425  CB  GLU A 102       3.282  -3.231  -8.669  1.00  0.00           C
ATOM   1426  CG  GLU A 102       4.134  -2.996  -9.919  1.00  0.00           C
ATOM   1427  CD  GLU A 102       3.251  -2.768 -11.148  1.00  0.00           C
ATOM   1428  OE1 GLU A 102       2.137  -3.334 -11.160  1.00  0.00           O
ATOM   1429  OE2 GLU A 102       3.710  -2.030 -12.047  1.00  0.00           O
ATOM   1436  N   CYS A 103       3.443  -5.946  -6.576  1.00  0.00           N
ATOM   1437  CA  CYS A 103       3.318  -7.392  -6.491  1.00  0.00           C
ATOM   1438  C   CYS A 103       2.756  -7.903  -7.819  1.00  0.00           C
ATOM   1439  O   CYS A 103       2.503  -7.120  -8.734  1.00  0.00           O
ATOM   1440  CB  CYS A 103       2.452  -7.816  -5.303  1.00  0.00           C
ATOM   1441  SG  CYS A 103       3.162  -7.434  -3.661  1.00  0.00           S
ATOM   1446  N   THR A 104       2.576  -9.214  -7.883  1.00  0.00           N
ATOM   1447  CA  THR A 104       2.048  -9.839  -9.085  1.00  0.00           C
ATOM   1448  C   THR A 104       0.637 -10.372  -8.832  1.00  0.00           C
ATOM   1449  O   THR A 104      -0.241 -10.245  -9.684  1.00  0.00           O
ATOM   1450  CB  THR A 104       3.036 -10.921  -9.527  1.00  0.00           C
ATOM   1451  OG1 THR A 104       3.102 -11.808  -8.414  1.00  0.00           O
ATOM   1452  CG2 THR A 104       4.464 -10.389  -9.665  1.00  0.00           C
TER    1460      THR A 104
ENDMDL
