# Supplementary material for: Comparative Performance of High-Throughput Methods for Protein pKa Predictions
Source: J Chem Inf Model. 2023 Aug 8;63(16):5169–81. doi: 10.1021/acs.jcim.3c00165 (PMC10466379; doi:10.1021/acs.jcim.3c00165)
Supplement: Supplementary file 3 — ci3c00165_si_003.zip [file ci3c00165_si_003.zip › curated_pdbs/2hnp_curated.pdb]

ATOM      1  N   LYS A   5      70.543  20.316  17.711  1.00 47.79           N  
ATOM      2  CA  LYS A   5      71.714  19.701  17.086  1.00 49.69           C  
ATOM      3  C   LYS A   5      71.278  18.768  15.961  1.00 48.70           C  
ATOM      4  O   LYS A   5      71.542  19.032  14.790  1.00 50.77           O  
ATOM      5  CB  LYS A   5      72.536  18.899  18.105  1.00 51.57           C  
ATOM      6  CG  LYS A   5      73.165  19.690  19.249  1.00 52.97           C  
ATOM      7  CD  LYS A   5      74.153  18.800  20.016  1.00 53.23           C  
ATOM      8  CE  LYS A   5      74.650  19.445  21.305  1.00 53.95           C  
ATOM      9  NZ  LYS A   5      73.601  19.506  22.366  1.00 55.02           N  
ATOM     10  N   GLU A   6      70.597  17.686  16.334  1.00 47.04           N  
ATOM     11  CA  GLU A   6      70.089  16.686  15.396  1.00 45.05           C  
ATOM     12  C   GLU A   6      69.349  17.335  14.232  1.00 44.81           C  
ATOM     13  O   GLU A   6      69.549  16.961  13.082  1.00 46.59           O  
ATOM     14  CB  GLU A   6      69.142  15.730  16.120  1.00 44.40           C  
ATOM     15  CG  GLU A   6      68.558  14.653  15.230  1.00 43.87           C  
ATOM     16  CD  GLU A   6      67.445  13.868  15.897  1.00 45.73           C  
ATOM     17  OE1 GLU A   6      67.445  13.731  17.143  1.00 45.38           O  
ATOM     18  OE2 GLU A   6      66.563  13.382  15.163  1.00 45.15           O  
ATOM     19  N   PHE A   7      68.483  18.295  14.540  1.00 44.41           N  
ATOM     20  CA  PHE A   7      67.722  19.006  13.514  1.00 43.04           C  
ATOM     21  C   PHE A   7      68.683  19.714  12.566  1.00 42.32           C  
ATOM     22  O   PHE A   7      68.555  19.602  11.347  1.00 42.34           O  
ATOM     23  CB  PHE A   7      66.780  20.032  14.164  1.00 41.12           C  
ATOM     24  CG  PHE A   7      66.069  20.919  13.181  1.00 39.62           C  
ATOM     25  CD1 PHE A   7      64.924  20.480  12.526  1.00 41.18           C  
ATOM     26  CD2 PHE A   7      66.540  22.198  12.909  1.00 39.90           C  
ATOM     27  CE1 PHE A   7      64.253  21.302  11.609  1.00 40.39           C  
ATOM     28  CE2 PHE A   7      65.877  23.028  11.992  1.00 40.62           C  
ATOM     29  CZ  PHE A   7      64.731  22.576  11.342  1.00 37.97           C  
ATOM     30  N   GLU A   8      69.658  20.414  13.141  1.00 42.35           N  
ATOM     31  CA  GLU A   8      70.646  21.160  12.371  1.00 43.85           C  
ATOM     32  C   GLU A   8      71.510  20.257  11.495  1.00 43.33           C  
ATOM     33  O   GLU A   8      71.818  20.601  10.354  1.00 45.18           O  
ATOM     34  CB  GLU A   8      71.519  22.004  13.300  1.00 44.63           C  
ATOM     35  CG  GLU A   8      70.734  23.027  14.118  1.00 48.71           C  
ATOM     36  CD  GLU A   8      71.623  24.024  14.851  1.00 50.67           C  
ATOM     37  OE1 GLU A   8      72.537  23.592  15.588  1.00 52.94           O  
ATOM     38  OE2 GLU A   8      71.401  25.245  14.696  1.00 52.72           O  
ATOM     39  N   GLN A   9      71.878  19.095  12.018  1.00 41.37           N  
ATOM     40  CA  GLN A   9      72.686  18.146  11.270  1.00 41.63           C  
ATOM     41  C   GLN A   9      71.925  17.616  10.052  1.00 41.38           C  
ATOM     42  O   GLN A   9      72.461  17.599   8.942  1.00 42.97           O  
ATOM     43  CB  GLN A   9      73.090  16.973  12.155  1.00 44.67           C  
ATOM     44  CG  GLN A   9      73.868  15.901  11.416  1.00 52.70           C  
ATOM     45  CD  GLN A   9      73.628  14.521  11.984  1.00 58.13           C  
ATOM     46  OE1 GLN A   9      72.630  13.872  11.664  1.00 60.09           O  
ATOM     47  NE2 GLN A   9      74.538  14.063  12.837  1.00 60.10           N  
ATOM     48  N   ILE A  10      70.687  17.170  10.260  1.00 38.71           N  
ATOM     49  CA  ILE A  10      69.867  16.637   9.170  1.00 35.00           C  
ATOM     50  C   ILE A  10      69.707  17.686   8.068  1.00 35.53           C  
ATOM     51  O   ILE A  10      69.633  17.352   6.884  1.00 33.93           O  
ATOM     52  CB  ILE A  10      68.458  16.239   9.654  1.00 31.74           C  
ATOM     53  CG1 ILE A  10      68.537  15.362  10.898  1.00 29.78           C  
ATOM     54  CG2 ILE A  10      67.742  15.464   8.567  1.00 33.07           C  
ATOM     55  CD1 ILE A  10      67.204  15.170  11.584  1.00 28.13           C  
ATOM     56  N   ASP A  11      69.626  18.950   8.479  1.00 37.13           N  
ATOM     57  CA  ASP A  11      69.480  20.080   7.567  1.00 36.38           C  
ATOM     58  C   ASP A  11      70.764  20.263   6.764  1.00 38.01           C  
ATOM     59  O   ASP A  11      70.726  20.451   5.551  1.00 37.06           O  
ATOM     60  CB  ASP A  11      69.176  21.353   8.361  1.00 33.31           C  
ATOM     61  CG  ASP A  11      67.907  22.051   7.899  1.00 34.16           C  
ATOM     62  OD1 ASP A  11      67.135  21.469   7.106  1.00 35.14           O  
ATOM     63  OD2 ASP A  11      67.677  23.196   8.338  1.00 32.73           O  
ATOM     64  N   LYS A  12      71.899  20.187   7.455  1.00 41.83           N  
ATOM     65  CA  LYS A  12      73.219  20.326   6.839  1.00 42.92           C  
ATOM     66  C   LYS A  12      73.454  19.193   5.840  1.00 42.99           C  
ATOM     67  O   LYS A  12      73.913  19.419   4.724  1.00 44.46           O  
ATOM     68  CB  LYS A  12      74.305  20.297   7.920  1.00 42.46           C  
ATOM     69  CG  LYS A  12      75.673  20.756   7.454  1.00 44.78           C  
ATOM     70  CD  LYS A  12      76.657  20.845   8.613  1.00 45.94           C  
ATOM     71  CE  LYS A  12      77.888  21.666   8.238  1.00 44.84           C  
ATOM     72  NZ  LYS A  12      77.546  23.083   7.890  1.00 44.20           N  
ATOM     73  N   SER A  13      73.123  17.975   6.250  1.00 42.96           N  
ATOM     74  CA  SER A  13      73.288  16.806   5.396  1.00 43.89           C  
ATOM     75  C   SER A  13      72.105  16.613   4.447  1.00 42.90           C  
ATOM     76  O   SER A  13      72.122  15.715   3.606  1.00 43.90           O  
ATOM     77  CB  SER A  13      73.476  15.554   6.254  1.00 45.18           C  
ATOM     78  OG  SER A  13      72.445  15.437   7.221  1.00 49.12           O  
ATOM     79  N   GLY A  14      71.068  17.430   4.618  1.00 41.92           N  
ATOM     80  CA  GLY A  14      69.883  17.342   3.779  1.00 41.81           C  
ATOM     81  C   GLY A  14      69.189  15.990   3.780  1.00 42.61           C  
ATOM     82  O   GLY A  14      68.396  15.698   2.879  1.00 45.54           O  
ATOM     83  N   SER A  15      69.409  15.200   4.828  1.00 41.59           N  
ATOM     84  CA  SER A  15      68.823  13.861   4.934  1.00 39.79           C  
ATOM     85  C   SER A  15      67.339  13.747   5.357  1.00 37.79           C  
ATOM     86  O   SER A  15      66.870  12.654   5.674  1.00 33.86           O  
ATOM     87  CB  SER A  15      69.701  12.981   5.839  1.00 39.99           C  
ATOM     88  OG  SER A  15      70.059  13.641   7.043  1.00 36.54           O  
ATOM     89  N   TRP A  16      66.583  14.841   5.297  1.00 36.27           N  
ATOM     90  CA  TRP A  16      65.173  14.810   5.694  1.00 35.19           C  
ATOM     91  C   TRP A  16      64.337  13.756   4.989  1.00 35.33           C  
ATOM     92  O   TRP A  16      63.707  12.922   5.642  1.00 36.10           O  
ATOM     93  CB  TRP A  16      64.521  16.183   5.535  1.00 31.82           C  
ATOM     94  CG  TRP A  16      64.914  17.103   6.619  1.00 28.52           C  
ATOM     95  CD1 TRP A  16      65.748  18.176   6.523  1.00 28.36           C  
ATOM     96  CD2 TRP A  16      64.546  16.998   7.997  1.00 29.50           C  
ATOM     97  NE1 TRP A  16      65.930  18.745   7.760  1.00 31.50           N  
ATOM     98  CE2 TRP A  16      65.203  18.042   8.685  1.00 32.05           C  
ATOM     99  CE3 TRP A  16      63.730  16.117   8.722  1.00 27.56           C  
ATOM    100  CZ2 TRP A  16      65.072  18.229  10.063  1.00 29.42           C  
ATOM    101  CZ3 TRP A  16      63.601  16.300  10.087  1.00 25.59           C  
ATOM    102  CH2 TRP A  16      64.269  17.349  10.745  1.00 28.88           C  
ATOM    103  N   ALA A  17      64.333  13.786   3.661  1.00 35.44           N  
ATOM    104  CA  ALA A  17      63.565  12.814   2.890  1.00 34.46           C  
ATOM    105  C   ALA A  17      63.955  11.393   3.277  1.00 33.67           C  
ATOM    106  O   ALA A  17      63.098  10.524   3.415  1.00 33.12           O  
ATOM    107  CB  ALA A  17      63.778  13.033   1.410  1.00 38.24           C  
ATOM    108  N   ALA A  18      65.249  11.172   3.478  1.00 33.95           N  
ATOM    109  CA  ALA A  18      65.748   9.862   3.867  1.00 33.95           C  
ATOM    110  C   ALA A  18      65.210   9.488   5.246  1.00 33.69           C  
ATOM    111  O   ALA A  18      64.677   8.393   5.431  1.00 34.06           O  
ATOM    112  CB  ALA A  18      67.268   9.858   3.872  1.00 34.58           C  
ATOM    113  N   ILE A  19      65.313  10.420   6.193  1.00 34.57           N  
ATOM    114  CA  ILE A  19      64.840  10.210   7.562  1.00 35.70           C  
ATOM    115  C   ILE A  19      63.378   9.787   7.515  1.00 36.64           C  
ATOM    116  O   ILE A  19      62.989   8.772   8.099  1.00 38.91           O  
ATOM    117  CB  ILE A  19      64.924  11.507   8.407  1.00 35.60           C  
ATOM    118  CG1 ILE A  19      66.343  12.076   8.399  1.00 36.98           C  
ATOM    119  CG2 ILE A  19      64.496  11.227   9.838  1.00 37.05           C  
ATOM    120  CD1 ILE A  19      67.386  11.175   9.024  1.00 38.78           C  
ATOM    121  N   TYR A  20      62.578  10.563   6.796  1.00 34.86           N  
ATOM    122  CA  TYR A  20      61.162  10.279   6.666  1.00 35.07           C  
ATOM    123  C   TYR A  20      60.943   8.931   5.986  1.00 36.50           C  
ATOM    124  O   TYR A  20      60.025   8.186   6.351  1.00 36.11           O  
ATOM    125  CB  TYR A  20      60.470  11.391   5.879  1.00 34.76           C  
ATOM    126  CG  TYR A  20      58.965  11.250   5.839  1.00 36.03           C  
ATOM    127  CD1 TYR A  20      58.216  11.195   7.022  1.00 34.28           C  
ATOM    128  CD2 TYR A  20      58.287  11.141   4.619  1.00 34.57           C  
ATOM    129  CE1 TYR A  20      56.837  11.032   6.986  1.00 33.75           C  
ATOM    130  CE2 TYR A  20      56.910  10.977   4.574  1.00 31.72           C  
ATOM    131  CZ  TYR A  20      56.194  10.921   5.755  1.00 33.63           C  
ATOM    132  OH  TYR A  20      54.835  10.736   5.711  1.00 33.04           O  
ATOM    133  N   GLN A  21      61.790   8.621   5.005  1.00 38.45           N  
ATOM    134  CA  GLN A  21      61.698   7.358   4.276  1.00 38.54           C  
ATOM    135  C   GLN A  21      61.762   6.219   5.281  1.00 36.09           C  
ATOM    136  O   GLN A  21      60.851   5.396   5.348  1.00 36.68           O  
ATOM    137  CB  GLN A  21      62.845   7.215   3.258  1.00 43.87           C  
ATOM    138  CG  GLN A  21      62.745   8.116   2.008  1.00 50.64           C  
ATOM    139  CD  GLN A  21      64.066   8.226   1.218  1.00 53.92           C  
ATOM    140  OE1 GLN A  21      65.104   7.703   1.631  1.00 56.07           O  
ATOM    141  NE2 GLN A  21      64.025   8.925   0.087  1.00 53.10           N  
ATOM    142  N   ASP A  22      62.791   6.229   6.124  1.00 34.69           N  
ATOM    143  CA  ASP A  22      62.970   5.172   7.113  1.00 35.96           C  
ATOM    144  C   ASP A  22      61.870   5.116   8.173  1.00 34.58           C  
ATOM    145  O   ASP A  22      61.574   4.040   8.706  1.00 32.25           O  
ATOM    146  CB  ASP A  22      64.352   5.262   7.762  1.00 42.42           C  
ATOM    147  CG  ASP A  22      64.752   3.974   8.474  1.00 50.16           C  
ATOM    148  OD1 ASP A  22      64.488   2.867   7.938  1.00 53.69           O  
ATOM    149  OD2 ASP A  22      65.342   4.071   9.572  1.00 54.05           O  
ATOM    150  N   ILE A  23      61.273   6.265   8.491  1.00 34.08           N  
ATOM    151  CA  ILE A  23      60.185   6.295   9.467  1.00 30.71           C  
ATOM    152  C   ILE A  23      58.994   5.575   8.827  1.00 30.68           C  
ATOM    153  O   ILE A  23      58.431   4.657   9.428  1.00 31.82           O  
ATOM    154  CB  ILE A  23      59.815   7.746   9.907  1.00 28.06           C  
ATOM    155  CG1 ILE A  23      60.931   8.316  10.781  1.00 27.46           C  
ATOM    156  CG2 ILE A  23      58.508   7.769  10.697  1.00 22.87           C  
ATOM    157  CD1 ILE A  23      60.582   9.637  11.442  1.00 29.47           C  
ATOM    158  N   ARG A  24      58.657   5.946   7.591  1.00 28.49           N  
ATOM    159  CA  ARG A  24      57.565   5.301   6.867  1.00 27.91           C  
ATOM    160  C   ARG A  24      57.807   3.789   6.870  1.00 28.66           C  
ATOM    161  O   ARG A  24      56.881   3.000   7.034  1.00 28.79           O  
ATOM    162  CB  ARG A  24      57.531   5.762   5.409  1.00 30.79           C  
ATOM    163  CG  ARG A  24      56.820   7.069   5.103  1.00 34.14           C  
ATOM    164  CD  ARG A  24      56.457   7.084   3.611  1.00 39.14           C  
ATOM    165  NE  ARG A  24      55.697   8.258   3.181  1.00 46.99           N  
ATOM    166  CZ  ARG A  24      54.473   8.576   3.601  1.00 50.57           C  
ATOM    167  NH1 ARG A  24      53.836   7.813   4.486  1.00 50.83           N  
ATOM    168  NH2 ARG A  24      53.876   9.661   3.117  1.00 49.41           N  
ATOM    169  N   HIS A  25      59.061   3.395   6.675  1.00 30.80           N  
ATOM    170  CA  HIS A  25      59.430   1.985   6.649  1.00 34.58           C  
ATOM    171  C   HIS A  25      59.268   1.310   8.008  1.00 33.67           C  
ATOM    172  O   HIS A  25      58.842   0.165   8.084  1.00 32.69           O  
ATOM    173  CB  HIS A  25      60.877   1.821   6.164  1.00 41.03           C  
ATOM    174  CG  HIS A  25      61.237   0.413   5.792  1.00 48.42           C  
ATOM    175  ND1 HIS A  25      62.010  -0.398   6.597  1.00 50.30           N  
ATOM    176  CD2 HIS A  25      60.926  -0.327   4.701  1.00 50.56           C  
ATOM    177  CE1 HIS A  25      62.158  -1.578   6.019  1.00 52.19           C  
ATOM    178  NE2 HIS A  25      61.510  -1.561   4.867  1.00 52.80           N  
ATOM    179  N   GLU A  26      59.654   2.007   9.071  1.00 33.98           N  
ATOM    180  CA  GLU A  26      59.560   1.467  10.423  1.00 33.50           C  
ATOM    181  C   GLU A  26      58.129   1.413  10.946  1.00 32.03           C  
ATOM    182  O   GLU A  26      57.812   0.602  11.822  1.00 30.79           O  
ATOM    183  CB  GLU A  26      60.416   2.294  11.383  1.00 37.99           C  
ATOM    184  CG  GLU A  26      61.918   2.174  11.155  1.00 46.07           C  
ATOM    185  CD  GLU A  26      62.740   2.977  12.158  1.00 52.21           C  
ATOM    186  OE1 GLU A  26      62.501   2.855  13.386  1.00 53.86           O  
ATOM    187  OE2 GLU A  26      63.637   3.727  11.714  1.00 55.10           O  
ATOM    188  N   ALA A  27      57.278   2.285  10.410  1.00 29.54           N  
ATOM    189  CA  ALA A  27      55.879   2.389  10.813  1.00 26.32           C  
ATOM    190  C   ALA A  27      55.129   1.061  10.946  1.00 24.78           C  
ATOM    191  O   ALA A  27      55.331   0.127  10.174  1.00 25.99           O  
ATOM    192  CB  ALA A  27      55.132   3.327   9.870  1.00 25.85           C  
ATOM    193  N   SER A  28      54.264   1.003  11.953  1.00 22.78           N  
ATOM    194  CA  SER A  28      53.447  -0.164  12.245  1.00 21.08           C  
ATOM    195  C   SER A  28      52.386  -0.357  11.166  1.00 22.11           C  
ATOM    196  O   SER A  28      51.910   0.607  10.568  1.00 23.12           O  
ATOM    197  CB  SER A  28      52.751   0.027  13.595  1.00 19.18           C  
ATOM    198  OG  SER A  28      53.538   0.823  14.468  1.00 22.11           O  
ATOM    199  N   ASP A  29      52.009  -1.609  10.938  1.00 24.42           N  
ATOM    200  CA  ASP A  29      50.994  -1.943   9.952  1.00 22.74           C  
ATOM    201  C   ASP A  29      50.032  -2.894  10.639  1.00 19.80           C  
ATOM    202  O   ASP A  29      50.447  -3.938  11.123  1.00 22.58           O  
ATOM    203  CB  ASP A  29      51.637  -2.627   8.748  1.00 29.23           C  
ATOM    204  CG  ASP A  29      50.674  -2.797   7.591  1.00 37.27           C  
ATOM    205  OD1 ASP A  29      49.721  -1.990   7.475  1.00 44.06           O  
ATOM    206  OD2 ASP A  29      50.880  -3.737   6.790  1.00 42.04           O  
ATOM    207  N   PHE A  30      48.766  -2.512  10.725  1.00 15.58           N  
ATOM    208  CA  PHE A  30      47.754  -3.332  11.382  1.00 13.49           C  
ATOM    209  C   PHE A  30      46.491  -3.363  10.529  1.00 14.58           C  
ATOM    210  O   PHE A  30      46.292  -2.495   9.679  1.00 17.66           O  
ATOM    211  CB  PHE A  30      47.415  -2.759  12.763  1.00 12.67           C  
ATOM    212  CG  PHE A  30      48.557  -2.790  13.738  1.00  8.78           C  
ATOM    213  CD1 PHE A  30      49.024  -3.992  14.243  1.00  8.65           C  
ATOM    214  CD2 PHE A  30      49.160  -1.614  14.157  1.00  7.65           C  
ATOM    215  CE1 PHE A  30      50.071  -4.016  15.142  1.00  7.36           C  
ATOM    216  CE2 PHE A  30      50.209  -1.634  15.060  1.00  5.09           C  
ATOM    217  CZ  PHE A  30      50.664  -2.830  15.550  1.00  4.68           C  
ATOM    218  N   PRO A  31      45.621  -4.364  10.747  1.00 12.25           N  
ATOM    219  CA  PRO A  31      44.360  -4.554  10.023  1.00 11.30           C  
ATOM    220  C   PRO A  31      43.389  -3.379  10.046  1.00 12.82           C  
ATOM    221  O   PRO A  31      43.346  -2.611  10.999  1.00 15.89           O  
ATOM    222  CB  PRO A  31      43.755  -5.768  10.721  1.00  7.36           C  
ATOM    223  CG  PRO A  31      44.952  -6.565  11.060  1.00  9.99           C  
ATOM    224  CD  PRO A  31      45.885  -5.516  11.623  1.00 10.26           C  
ATOM    225  N   CYS A  32      42.582  -3.293   8.993  1.00 16.40           N  
ATOM    226  CA  CYS A  32      41.562  -2.262   8.827  1.00 17.53           C  
ATOM    227  C   CYS A  32      40.328  -2.922   8.177  1.00 20.81           C  
ATOM    228  O   CYS A  32      39.611  -2.300   7.395  1.00 21.41           O  
ATOM    229  CB  CYS A  32      42.088  -1.126   7.940  1.00 15.34           C  
ATOM    230  SG  CYS A  32      43.455  -0.151   8.637  1.00 19.97           S  
ATOM    231  N   ARG A  33      40.096  -4.191   8.508  1.00 20.32           N  
ATOM    232  CA  ARG A  33      38.975  -4.962   7.971  1.00 22.76           C  
ATOM    233  C   ARG A  33      37.632  -4.236   7.928  1.00 20.67           C  
ATOM    234  O   ARG A  33      37.006  -4.148   6.871  1.00 22.42           O  
ATOM    235  CB  ARG A  33      38.819  -6.289   8.730  1.00 29.60           C  
ATOM    236  CG  ARG A  33      39.720  -7.409   8.234  1.00 37.77           C  
ATOM    237  CD  ARG A  33      41.175  -7.179   8.591  1.00 45.39           C  
ATOM    238  NE  ARG A  33      41.561  -7.926   9.787  1.00 51.71           N  
ATOM    239  CZ  ARG A  33      42.170  -9.108   9.760  1.00 52.78           C  
ATOM    240  NH1 ARG A  33      42.466  -9.681   8.598  1.00 56.54           N  
ATOM    241  NH2 ARG A  33      42.492  -9.717  10.892  1.00 52.16           N  
ATOM    242  N   VAL A  34      37.190  -3.736   9.079  1.00 18.01           N  
ATOM    243  CA  VAL A  34      35.922  -3.015   9.190  1.00 13.80           C  
ATOM    244  C   VAL A  34      35.844  -1.852   8.195  1.00 14.89           C  
ATOM    245  O   VAL A  34      34.859  -1.711   7.476  1.00 14.37           O  
ATOM    246  CB  VAL A  34      35.728  -2.468  10.616  1.00 10.31           C  
ATOM    247  CG1 VAL A  34      34.430  -1.692  10.720  1.00  3.92           C  
ATOM    248  CG2 VAL A  34      35.777  -3.602  11.619  1.00  2.00           C  
ATOM    249  N   ALA A  35      36.893  -1.036   8.149  1.00 14.98           N  
ATOM    250  CA  ALA A  35      36.940   0.108   7.246  1.00 16.62           C  
ATOM    251  C   ALA A  35      36.720  -0.325   5.803  1.00 18.73           C  
ATOM    252  O   ALA A  35      35.935   0.284   5.070  1.00 22.44           O  
ATOM    253  CB  ALA A  35      38.282   0.833   7.379  1.00 13.95           C  
ATOM    254  N   LYS A  36      37.386  -1.410   5.427  1.00 20.38           N  
ATOM    255  CA  LYS A  36      37.316  -1.949   4.080  1.00 21.61           C  
ATOM    256  C   LYS A  36      35.998  -2.614   3.728  1.00 22.61           C  
ATOM    257  O   LYS A  36      35.766  -2.941   2.567  1.00 24.53           O  
ATOM    258  CB  LYS A  36      38.459  -2.930   3.856  1.00 22.34           C  
ATOM    259  CG  LYS A  36      39.824  -2.325   4.054  1.00 24.96           C  
ATOM    260  CD  LYS A  36      39.993  -1.088   3.207  1.00 29.55           C  
ATOM    261  CE  LYS A  36      41.340  -0.443   3.486  1.00 40.68           C  
ATOM    262  NZ  LYS A  36      41.562  -0.177   4.954  1.00 42.69           N  
ATOM    263  N   LEU A  37      35.159  -2.870   4.724  1.00 22.57           N  
ATOM    264  CA  LEU A  37      33.864  -3.488   4.467  1.00 21.51           C  
ATOM    265  C   LEU A  37      33.090  -2.636   3.465  1.00 23.98           C  
ATOM    266  O   LEU A  37      33.044  -1.409   3.575  1.00 22.24           O  
ATOM    267  CB  LEU A  37      33.063  -3.615   5.760  1.00 19.93           C  
ATOM    268  CG  LEU A  37      33.104  -4.924   6.537  1.00 15.83           C  
ATOM    269  CD1 LEU A  37      34.496  -5.499   6.543  1.00 17.39           C  
ATOM    270  CD2 LEU A  37      32.596  -4.669   7.945  1.00  8.98           C  
ATOM    271  N   PRO A  38      32.439  -3.284   2.492  1.00 28.11           N  
ATOM    272  CA  PRO A  38      31.668  -2.575   1.474  1.00 28.75           C  
ATOM    273  C   PRO A  38      30.619  -1.642   2.065  1.00 28.35           C  
ATOM    274  O   PRO A  38      30.449  -0.521   1.586  1.00 32.32           O  
ATOM    275  CB  PRO A  38      31.043  -3.717   0.668  1.00 31.38           C  
ATOM    276  CG  PRO A  38      30.937  -4.829   1.673  1.00 29.75           C  
ATOM    277  CD  PRO A  38      32.276  -4.740   2.344  1.00 30.07           C  
ATOM    278  N   LYS A  39      29.958  -2.065   3.139  1.00 25.92           N  
ATOM    279  CA  LYS A  39      28.935  -1.219   3.750  1.00 27.21           C  
ATOM    280  C   LYS A  39      29.492   0.064   4.375  1.00 29.88           C  
ATOM    281  O   LYS A  39      28.738   0.880   4.902  1.00 32.87           O  
ATOM    282  CB  LYS A  39      28.140  -1.993   4.796  1.00 24.28           C  
ATOM    283  CG  LYS A  39      28.916  -2.348   6.034  1.00 26.93           C  
ATOM    284  CD  LYS A  39      28.020  -3.047   7.036  1.00 30.67           C  
ATOM    285  CE  LYS A  39      28.806  -3.499   8.250  1.00 32.43           C  
ATOM    286  NZ  LYS A  39      27.958  -4.308   9.157  1.00 37.26           N  
ATOM    287  N   ASN A  40      30.810   0.233   4.325  1.00 30.38           N  
ATOM    288  CA  ASN A  40      31.454   1.412   4.887  1.00 29.89           C  
ATOM    289  C   ASN A  40      32.201   2.219   3.832  1.00 30.82           C  
ATOM    290  O   ASN A  40      32.863   3.212   4.157  1.00 33.09           O  
ATOM    291  CB  ASN A  40      32.425   1.007   6.001  1.00 26.58           C  
ATOM    292  CG  ASN A  40      31.715   0.493   7.232  1.00 25.63           C  
ATOM    293  OD1 ASN A  40      30.641   0.979   7.602  1.00 23.01           O  
ATOM    294  ND2 ASN A  40      32.314  -0.491   7.884  1.00 23.51           N  
ATOM    295  N   LYS A  41      32.061   1.838   2.568  1.00 31.06           N  
ATOM    296  CA  LYS A  41      32.762   2.538   1.499  1.00 33.50           C  
ATOM    297  C   LYS A  41      32.452   4.030   1.510  1.00 30.97           C  
ATOM    298  O   LYS A  41      33.360   4.858   1.427  1.00 29.28           O  
ATOM    299  CB  LYS A  41      32.422   1.927   0.127  1.00 40.41           C  
ATOM    300  CG  LYS A  41      33.479   2.184  -0.964  1.00 47.69           C  
ATOM    301  CD  LYS A  41      33.421   3.613  -1.525  1.00 54.01           C  
ATOM    302  CE  LYS A  41      34.754   4.047  -2.155  1.00 55.39           C  
ATOM    303  NZ  LYS A  41      35.780   4.427  -1.128  1.00 53.66           N  
ATOM    304  N   ASN A  42      31.175   4.362   1.680  1.00 29.97           N  
ATOM    305  CA  ASN A  42      30.729   5.756   1.683  1.00 30.02           C  
ATOM    306  C   ASN A  42      30.978   6.491   3.004  1.00 26.36           C  
ATOM    307  O   ASN A  42      30.548   7.635   3.183  1.00 25.02           O  
ATOM    308  CB  ASN A  42      29.241   5.826   1.341  1.00 33.73           C  
ATOM    309  CG  ASN A  42      28.380   5.272   2.445  1.00 37.46           C  
ATOM    310  OD1 ASN A  42      28.400   4.073   2.710  1.00 41.27           O  
ATOM    311  ND2 ASN A  42      27.660   6.148   3.136  1.00 40.74           N  
ATOM    312  N   ARG A  43      31.596   5.807   3.955  1.00 22.24           N  
ATOM    313  CA  ARG A  43      31.898   6.421   5.234  1.00 19.13           C  
ATOM    314  C   ARG A  43      33.370   6.816   5.250  1.00 19.41           C  
ATOM    315  O   ARG A  43      33.908   7.206   6.282  1.00 22.11           O  
ATOM    316  CB  ARG A  43      31.585   5.454   6.380  1.00 16.42           C  
ATOM    317  CG  ARG A  43      30.095   5.234   6.601  1.00 16.58           C  
ATOM    318  CD  ARG A  43      29.790   4.457   7.891  1.00 17.47           C  
ATOM    319  NE  ARG A  43      28.351   4.397   8.164  1.00 15.45           N  
ATOM    320  CZ  ARG A  43      27.818   4.187   9.365  1.00 18.62           C  
ATOM    321  NH1 ARG A  43      28.602   4.013  10.419  1.00 20.63           N  
ATOM    322  NH2 ARG A  43      26.496   4.147   9.517  1.00 19.24           N  
ATOM    323  N   ASN A  44      34.019   6.742   4.095  1.00 19.87           N  
ATOM    324  CA  ASN A  44      35.432   7.076   4.018  1.00 19.82           C  
ATOM    325  C   ASN A  44      35.737   8.073   2.923  1.00 20.24           C  
ATOM    326  O   ASN A  44      35.307   7.921   1.784  1.00 21.07           O  
ATOM    327  CB  ASN A  44      36.276   5.807   3.846  1.00 20.59           C  
ATOM    328  CG  ASN A  44      36.366   4.988   5.133  1.00 25.69           C  
ATOM    329  OD1 ASN A  44      36.652   5.532   6.213  1.00 23.32           O  
ATOM    330  ND2 ASN A  44      36.112   3.681   5.031  1.00 23.93           N  
ATOM    331  N   ARG A  45      36.454   9.121   3.300  1.00 19.12           N  
ATOM    332  CA  ARG A  45      36.841  10.173   2.388  1.00 18.80           C  
ATOM    333  C   ARG A  45      37.925   9.733   1.400  1.00 23.31           C  
ATOM    334  O   ARG A  45      37.847  10.033   0.206  1.00 23.27           O  
ATOM    335  CB  ARG A  45      37.316  11.380   3.201  1.00 14.47           C  
ATOM    336  CG  ARG A  45      37.742  12.585   2.380  1.00 13.30           C  
ATOM    337  CD  ARG A  45      37.872  13.809   3.255  1.00 12.52           C  
ATOM    338  NE  ARG A  45      36.614  14.119   3.928  1.00  8.45           N  
ATOM    339  CZ  ARG A  45      35.612  14.784   3.365  1.00 11.47           C  
ATOM    340  NH1 ARG A  45      35.721  15.207   2.116  1.00 19.10           N  
ATOM    341  NH2 ARG A  45      34.504  15.041   4.047  1.00 11.93           N  
ATOM    342  N   TYR A  46      38.938   9.027   1.895  1.00 29.25           N  
ATOM    343  CA  TYR A  46      40.041   8.593   1.035  1.00 34.05           C  
ATOM    344  C   TYR A  46      40.278   7.089   1.026  1.00 37.60           C  
ATOM    345  O   TYR A  46      40.087   6.397   2.033  1.00 39.55           O  
ATOM    346  CB  TYR A  46      41.355   9.306   1.409  1.00 30.91           C  
ATOM    347  CG  TYR A  46      41.302  10.803   1.261  1.00 30.41           C  
ATOM    348  CD1 TYR A  46      40.943  11.393   0.044  1.00 31.81           C  
ATOM    349  CD2 TYR A  46      41.570  11.641   2.351  1.00 31.04           C  
ATOM    350  CE1 TYR A  46      40.848  12.787  -0.082  1.00 31.91           C  
ATOM    351  CE2 TYR A  46      41.476  13.042   2.241  1.00 28.83           C  
ATOM    352  CZ  TYR A  46      41.115  13.604   1.024  1.00 29.77           C  
ATOM    353  OH  TYR A  46      41.012  14.969   0.904  1.00 24.31           O  
ATOM    354  N   ARG A  47      40.766   6.614  -0.114  1.00 40.92           N  
ATOM    355  CA  ARG A  47      41.068   5.209  -0.314  1.00 41.99           C  
ATOM    356  C   ARG A  47      42.232   4.784   0.572  1.00 39.30           C  
ATOM    357  O   ARG A  47      42.152   3.772   1.259  1.00 38.98           O  
ATOM    358  CB  ARG A  47      41.414   4.977  -1.788  1.00 47.86           C  
ATOM    359  CG  ARG A  47      42.066   3.638  -2.116  1.00 53.64           C  
ATOM    360  CD  ARG A  47      42.713   3.674  -3.512  1.00 56.75           C  
ATOM    361  NE  ARG A  47      43.601   4.827  -3.697  1.00 58.94           N  
ATOM    362  CZ  ARG A  47      44.738   5.031  -3.032  1.00 59.80           C  
ATOM    363  NH1 ARG A  47      45.155   4.163  -2.118  1.00 59.62           N  
ATOM    364  NH2 ARG A  47      45.466   6.111  -3.281  1.00 59.73           N  
ATOM    365  N   ASP A  48      43.294   5.580   0.603  1.00 38.05           N  
ATOM    366  CA  ASP A  48      44.457   5.198   1.398  1.00 38.03           C  
ATOM    367  C   ASP A  48      44.557   5.576   2.881  1.00 34.85           C  
ATOM    368  O   ASP A  48      45.574   5.258   3.514  1.00 35.99           O  
ATOM    369  CB  ASP A  48      45.765   5.540   0.662  1.00 43.06           C  
ATOM    370  CG  ASP A  48      45.858   7.000   0.257  1.00 47.59           C  
ATOM    371  OD1 ASP A  48      45.131   7.404  -0.682  1.00 53.03           O  
ATOM    372  OD2 ASP A  48      46.675   7.735   0.863  1.00 48.46           O  
ATOM    373  N   VAL A  49      43.526   6.204   3.457  1.00 27.13           N  
ATOM    374  CA  VAL A  49      43.596   6.563   4.883  1.00 20.91           C  
ATOM    375  C   VAL A  49      42.513   5.897   5.731  1.00 18.51           C  
ATOM    376  O   VAL A  49      41.397   6.409   5.835  1.00 18.63           O  
ATOM    377  CB  VAL A  49      43.531   8.064   5.102  1.00 17.96           C  
ATOM    378  CG1 VAL A  49      43.909   8.377   6.528  1.00 19.02           C  
ATOM    379  CG2 VAL A  49      44.466   8.763   4.160  1.00 20.54           C  
ATOM    380  N   SER A  50      42.870   4.797   6.389  1.00 14.86           N  
ATOM    381  CA  SER A  50      41.919   4.045   7.202  1.00 14.12           C  
ATOM    382  C   SER A  50      42.328   3.840   8.662  1.00 14.39           C  
ATOM    383  O   SER A  50      43.524   3.834   9.007  1.00 15.20           O  
ATOM    384  CB  SER A  50      41.672   2.666   6.572  1.00 16.50           C  
ATOM    385  OG  SER A  50      41.084   2.763   5.289  1.00 17.74           O  
ATOM    386  N   PRO A  51      41.331   3.696   9.547  1.00 12.94           N  
ATOM    387  CA  PRO A  51      41.601   3.483  10.966  1.00 13.60           C  
ATOM    388  C   PRO A  51      41.879   1.997  11.205  1.00 17.92           C  
ATOM    389  O   PRO A  51      41.156   1.136  10.681  1.00 20.53           O  
ATOM    390  CB  PRO A  51      40.294   3.916  11.624  1.00 12.11           C  
ATOM    391  CG  PRO A  51      39.267   3.529  10.624  1.00  8.26           C  
ATOM    392  CD  PRO A  51      39.894   3.941   9.315  1.00 11.40           C  
ATOM    393  N   PHE A  52      42.954   1.693  11.935  1.00 19.51           N  
ATOM    394  CA  PHE A  52      43.290   0.304  12.251  1.00 11.68           C  
ATOM    395  C   PHE A  52      42.117  -0.205  13.083  1.00 13.32           C  
ATOM    396  O   PHE A  52      41.554   0.536  13.908  1.00 10.33           O  
ATOM    397  CB  PHE A  52      44.546   0.207  13.122  1.00 10.58           C  
ATOM    398  CG  PHE A  52      45.817   0.651  12.451  1.00  9.61           C  
ATOM    399  CD1 PHE A  52      46.086   0.321  11.130  1.00  6.59           C  
ATOM    400  CD2 PHE A  52      46.782   1.357  13.181  1.00  9.79           C  
ATOM    401  CE1 PHE A  52      47.285   0.675  10.547  1.00  2.00           C  
ATOM    402  CE2 PHE A  52      47.987   1.717  12.603  1.00  6.94           C  
ATOM    403  CZ  PHE A  52      48.238   1.372  11.280  1.00  5.70           C  
ATOM    404  N   ASP A  53      41.786  -1.478  12.917  1.00 13.80           N  
ATOM    405  CA  ASP A  53      40.681  -2.054  13.659  1.00 16.13           C  
ATOM    406  C   ASP A  53      40.947  -1.997  15.153  1.00 14.84           C  
ATOM    407  O   ASP A  53      40.043  -1.716  15.937  1.00 18.90           O  
ATOM    408  CB  ASP A  53      40.433  -3.506  13.243  1.00 17.71           C  
ATOM    409  CG  ASP A  53      39.979  -3.641  11.799  1.00 20.56           C  
ATOM    410  OD1 ASP A  53      39.096  -2.862  11.355  1.00 21.47           O  
ATOM    411  OD2 ASP A  53      40.510  -4.548  11.119  1.00 19.44           O  
ATOM    412  N   HIS A  54      42.197  -2.211  15.544  1.00 11.79           N  
ATOM    413  CA  HIS A  54      42.522  -2.210  16.959  1.00  9.20           C  
ATOM    414  C   HIS A  54      42.312  -0.897  17.675  1.00 10.69           C  
ATOM    415  O   HIS A  54      42.056  -0.902  18.877  1.00 12.96           O  
ATOM    416  CB  HIS A  54      43.934  -2.760  17.213  1.00  6.71           C  
ATOM    417  CG  HIS A  54      45.021  -1.728  17.245  1.00  5.16           C  
ATOM    418  ND1 HIS A  54      45.218  -0.884  18.317  1.00  9.23           N  
ATOM    419  CD2 HIS A  54      46.039  -1.481  16.386  1.00  5.19           C  
ATOM    420  CE1 HIS A  54      46.312  -0.166  18.120  1.00  7.14           C  
ATOM    421  NE2 HIS A  54      46.828  -0.510  16.956  1.00  5.34           N  
ATOM    422  N   SER A  55      42.379   0.214  16.946  1.00 10.78           N  
ATOM    423  CA  SER A  55      42.231   1.528  17.561  1.00 10.44           C  
ATOM    424  C   SER A  55      41.102   2.415  17.047  1.00 12.34           C  
ATOM    425  O   SER A  55      40.959   3.561  17.503  1.00 16.79           O  
ATOM    426  CB  SER A  55      43.546   2.288  17.455  1.00  8.02           C  
ATOM    427  OG  SER A  55      43.995   2.285  16.121  1.00 11.63           O  
ATOM    428  N   ARG A  56      40.318   1.924  16.096  1.00  9.06           N  
ATOM    429  CA  ARG A  56      39.223   2.722  15.564  1.00  7.42           C  
ATOM    430  C   ARG A  56      38.228   3.063  16.685  1.00  9.68           C  
ATOM    431  O   ARG A  56      38.116   2.329  17.675  1.00  9.51           O  
ATOM    432  CB  ARG A  56      38.507   1.946  14.455  1.00  8.89           C  
ATOM    433  CG  ARG A  56      37.702   0.760  14.970  1.00  8.88           C  
ATOM    434  CD  ARG A  56      37.149  -0.123  13.879  1.00 11.00           C  
ATOM    435  NE  ARG A  56      36.268  -1.146  14.442  1.00 15.73           N  
ATOM    436  CZ  ARG A  56      34.937  -1.062  14.461  1.00 17.71           C  
ATOM    437  NH1 ARG A  56      34.316  -0.008  13.943  1.00 21.21           N  
ATOM    438  NH2 ARG A  56      34.220  -2.017  15.033  1.00 21.48           N  
ATOM    439  N   ILE A  57      37.542   4.197  16.554  1.00 11.03           N  
ATOM    440  CA  ILE A  57      36.531   4.604  17.531  1.00  8.62           C  
ATOM    441  C   ILE A  57      35.202   3.993  17.059  1.00 10.99           C  
ATOM    442  O   ILE A  57      34.835   4.138  15.885  1.00 13.28           O  
ATOM    443  CB  ILE A  57      36.417   6.157  17.630  1.00  5.05           C  
ATOM    444  CG1 ILE A  57      37.169   6.667  18.856  1.00  6.20           C  
ATOM    445  CG2 ILE A  57      34.979   6.600  17.768  1.00  7.42           C  
ATOM    446  CD1 ILE A  57      38.638   6.802  18.670  1.00  3.42           C  
ATOM    447  N   LYS A  58      34.524   3.256  17.937  1.00  9.02           N  
ATOM    448  CA  LYS A  58      33.254   2.640  17.571  1.00 10.53           C  
ATOM    449  C   LYS A  58      32.092   3.531  17.971  1.00 12.50           C  
ATOM    450  O   LYS A  58      32.063   4.052  19.085  1.00 16.83           O  
ATOM    451  CB  LYS A  58      33.087   1.271  18.236  1.00 10.19           C  
ATOM    452  CG  LYS A  58      34.225   0.308  17.998  1.00 17.98           C  
ATOM    453  CD  LYS A  58      33.754  -1.135  17.997  1.00 24.07           C  
ATOM    454  CE  LYS A  58      33.005  -1.510  19.272  1.00 34.34           C  
ATOM    455  NZ  LYS A  58      32.511  -2.936  19.269  1.00 34.68           N  
ATOM    456  N   LEU A  59      31.145   3.734  17.061  1.00 13.39           N  
ATOM    457  CA  LEU A  59      29.973   4.551  17.369  1.00 13.60           C  
ATOM    458  C   LEU A  59      29.089   3.691  18.259  1.00 15.51           C  
ATOM    459  O   LEU A  59      29.098   2.469  18.138  1.00 15.96           O  
ATOM    460  CB  LEU A  59      29.210   4.932  16.090  1.00 13.04           C  
ATOM    461  CG  LEU A  59      29.883   5.847  15.057  1.00 10.11           C  
ATOM    462  CD1 LEU A  59      28.953   6.040  13.885  1.00 10.55           C  
ATOM    463  CD2 LEU A  59      30.237   7.188  15.660  1.00  7.75           C  
ATOM    464  N   HIS A  60      28.333   4.309  19.159  1.00 16.38           N  
ATOM    465  CA  HIS A  60      27.468   3.531  20.038  1.00 17.93           C  
ATOM    466  C   HIS A  60      26.112   3.330  19.396  1.00 23.80           C  
ATOM    467  O   HIS A  60      25.086   3.608  20.004  1.00 27.14           O  
ATOM    468  CB  HIS A  60      27.296   4.190  21.405  1.00 11.63           C  
ATOM    469  CG  HIS A  60      28.574   4.385  22.153  1.00  7.87           C  
ATOM    470  ND1 HIS A  60      28.656   5.155  23.290  1.00  6.22           N  
ATOM    471  CD2 HIS A  60      29.826   3.932  21.913  1.00  9.49           C  
ATOM    472  CE1 HIS A  60      29.905   5.172  23.719  1.00 10.15           C  
ATOM    473  NE2 HIS A  60      30.635   4.438  22.900  1.00  9.88           N  
ATOM    474  N   GLN A  61      26.109   2.892  18.145  1.00 30.35           N  
ATOM    475  CA  GLN A  61      24.862   2.646  17.454  1.00 37.35           C  
ATOM    476  C   GLN A  61      24.851   1.190  17.031  1.00 42.32           C  
ATOM    477  O   GLN A  61      25.811   0.695  16.440  1.00 41.27           O  
ATOM    478  CB  GLN A  61      24.677   3.587  16.255  1.00 41.14           C  
ATOM    479  CG  GLN A  61      25.652   3.428  15.091  1.00 46.26           C  
ATOM    480  CD  GLN A  61      25.297   4.338  13.915  1.00 50.11           C  
ATOM    481  OE1 GLN A  61      25.078   5.540  14.091  1.00 49.88           O  
ATOM    482  NE2 GLN A  61      25.248   3.771  12.710  1.00 47.37           N  
ATOM    483  N   GLU A  62      23.774   0.499  17.388  1.00 47.63           N  
ATOM    484  CA  GLU A  62      23.605  -0.917  17.071  1.00 51.47           C  
ATOM    485  C   GLU A  62      23.533  -1.141  15.562  1.00 51.07           C  
ATOM    486  O   GLU A  62      23.608  -2.273  15.091  1.00 52.60           O  
ATOM    487  CB  GLU A  62      22.338  -1.459  17.750  1.00 56.77           C  
ATOM    488  CG  GLU A  62      22.315  -1.280  19.274  1.00 63.58           C  
ATOM    489  CD  GLU A  62      20.974  -1.640  19.902  1.00 66.54           C  
ATOM    490  OE1 GLU A  62      20.545  -2.808  19.776  1.00 67.87           O  
ATOM    491  OE2 GLU A  62      20.354  -0.756  20.533  1.00 66.33           O  
ATOM    492  N   ASP A  63      23.363  -0.052  14.818  1.00 48.24           N  
ATOM    493  CA  ASP A  63      23.283  -0.103  13.368  1.00 45.87           C  
ATOM    494  C   ASP A  63      24.645  -0.423  12.730  1.00 42.83           C  
ATOM    495  O   ASP A  63      24.952  -1.578  12.416  1.00 45.69           O  
ATOM    496  CB  ASP A  63      22.740   1.233  12.848  1.00 50.28           C  
ATOM    497  CG  ASP A  63      22.727   1.318  11.327  1.00 54.58           C  
ATOM    498  OD1 ASP A  63      22.003   0.525  10.679  1.00 54.80           O  
ATOM    499  OD2 ASP A  63      23.437   2.194  10.785  1.00 57.34           O  
ATOM    500  N   ASN A  64      25.465   0.607  12.561  1.00 34.82           N  
ATOM    501  CA  ASN A  64      26.784   0.461  11.954  1.00 26.32           C  
ATOM    502  C   ASN A  64      27.679   1.355  12.801  1.00 24.77           C  
ATOM    503  O   ASN A  64      27.480   2.570  12.837  1.00 24.32           O  
ATOM    504  CB  ASN A  64      26.724   0.942  10.497  1.00 21.69           C  
ATOM    505  CG  ASN A  64      28.065   0.866   9.777  1.00 20.84           C  
ATOM    506  OD1 ASN A  64      29.117   0.680  10.389  1.00 26.76           O  
ATOM    507  ND2 ASN A  64      28.028   1.039   8.470  1.00 17.76           N  
ATOM    508  N   ASP A  65      28.624   0.754  13.522  1.00 20.16           N  
ATOM    509  CA  ASP A  65      29.503   1.523  14.390  1.00 16.50           C  
ATOM    510  C   ASP A  65      30.737   2.105  13.723  1.00 15.78           C  
ATOM    511  O   ASP A  65      31.680   2.508  14.409  1.00 14.76           O  
ATOM    512  CB  ASP A  65      29.895   0.713  15.637  1.00 17.89           C  
ATOM    513  CG  ASP A  65      30.781  -0.501  15.331  1.00 22.26           C  
ATOM    514  OD1 ASP A  65      31.424  -0.571  14.258  1.00 25.35           O  
ATOM    515  OD2 ASP A  65      30.853  -1.395  16.202  1.00 23.47           O  
ATOM    516  N   TYR A  66      30.738   2.170  12.396  1.00 13.01           N  
ATOM    517  CA  TYR A  66      31.898   2.700  11.703  1.00 10.36           C  
ATOM    518  C   TYR A  66      31.976   4.200  11.479  1.00  9.32           C  
ATOM    519  O   TYR A  66      31.057   4.822  10.956  1.00 11.78           O  
ATOM    520  CB  TYR A  66      32.130   1.992  10.366  1.00  7.76           C  
ATOM    521  CG  TYR A  66      33.431   2.424   9.716  1.00  8.17           C  
ATOM    522  CD1 TYR A  66      34.648   1.917  10.160  1.00  5.76           C  
ATOM    523  CD2 TYR A  66      33.452   3.395   8.713  1.00  9.64           C  
ATOM    524  CE1 TYR A  66      35.843   2.368   9.636  1.00  4.39           C  
ATOM    525  CE2 TYR A  66      34.650   3.854   8.177  1.00  8.40           C  
ATOM    526  CZ  TYR A  66      35.841   3.336   8.648  1.00 10.51           C  
ATOM    527  OH  TYR A  66      37.045   3.790   8.161  1.00 15.97           O  
ATOM    528  N   ILE A  67      33.103   4.765  11.884  1.00  8.10           N  
ATOM    529  CA  ILE A  67      33.409   6.168  11.678  1.00  8.82           C  
ATOM    530  C   ILE A  67      34.912   6.130  11.478  1.00 10.71           C  
ATOM    531  O   ILE A  67      35.601   5.415  12.207  1.00 15.46           O  
ATOM    532  CB  ILE A  67      33.046   7.087  12.886  1.00  7.66           C  
ATOM    533  CG1 ILE A  67      33.458   8.528  12.569  1.00  4.03           C  
ATOM    534  CG2 ILE A  67      33.730   6.633  14.165  1.00  2.00           C  
ATOM    535  CD1 ILE A  67      32.784   9.563  13.395  1.00  5.18           C  
ATOM    536  N   ASN A  68      35.416   6.781  10.433  1.00  8.99           N  
ATOM    537  CA  ASN A  68      36.852   6.783  10.209  1.00  8.34           C  
ATOM    538  C   ASN A  68      37.516   7.677  11.259  1.00 12.38           C  
ATOM    539  O   ASN A  68      37.633   8.891  11.068  1.00 12.83           O  
ATOM    540  CB  ASN A  68      37.174   7.270   8.807  1.00  3.70           C  
ATOM    541  CG  ASN A  68      38.661   7.295   8.529  1.00  7.49           C  
ATOM    542  OD1 ASN A  68      39.480   7.459   9.437  1.00  3.62           O  
ATOM    543  ND2 ASN A  68      39.022   7.116   7.267  1.00  8.54           N  
ATOM    544  N   ALA A  69      37.910   7.075  12.381  1.00 13.90           N  
ATOM    545  CA  ALA A  69      38.549   7.792  13.484  1.00 12.58           C  
ATOM    546  C   ALA A  69      39.371   6.818  14.298  1.00 11.95           C  
ATOM    547  O   ALA A  69      38.985   5.663  14.462  1.00 14.07           O  
ATOM    548  CB  ALA A  69      37.503   8.434  14.372  1.00 11.68           C  
ATOM    549  N   SER A  70      40.474   7.298  14.856  1.00 10.93           N  
ATOM    550  CA  SER A  70      41.351   6.464  15.662  1.00  9.67           C  
ATOM    551  C   SER A  70      41.708   7.127  16.979  1.00  8.81           C  
ATOM    552  O   SER A  70      41.949   8.336  17.020  1.00 10.79           O  
ATOM    553  CB  SER A  70      42.646   6.187  14.900  1.00 10.65           C  
ATOM    554  OG  SER A  70      42.376   5.507  13.691  1.00 16.38           O  
ATOM    555  N   LEU A  71      41.724   6.348  18.056  1.00  5.70           N  
ATOM    556  CA  LEU A  71      42.112   6.887  19.349  1.00  6.20           C  
ATOM    557  C   LEU A  71      43.610   6.675  19.518  1.00  7.56           C  
ATOM    558  O   LEU A  71      44.121   5.567  19.335  1.00  9.32           O  
ATOM    559  CB  LEU A  71      41.370   6.199  20.491  1.00  5.27           C  
ATOM    560  CG  LEU A  71      41.938   6.497  21.886  1.00  6.31           C  
ATOM    561  CD1 LEU A  71      41.775   7.968  22.211  1.00  7.63           C  
ATOM    562  CD2 LEU A  71      41.266   5.635  22.943  1.00  2.25           C  
ATOM    563  N   ILE A  72      44.318   7.746  19.841  1.00 10.13           N  
ATOM    564  CA  ILE A  72      45.758   7.669  20.045  1.00 11.89           C  
ATOM    565  C   ILE A  72      46.040   7.924  21.520  1.00 13.95           C  
ATOM    566  O   ILE A  72      46.015   9.071  21.968  1.00 16.06           O  
ATOM    567  CB  ILE A  72      46.515   8.693  19.160  1.00  8.74           C  
ATOM    568  CG1 ILE A  72      46.227   8.401  17.684  1.00  9.29           C  
ATOM    569  CG2 ILE A  72      48.013   8.647  19.442  1.00  5.71           C  
ATOM    570  CD1 ILE A  72      46.856   9.365  16.730  1.00 11.41           C  
ATOM    571  N   LYS A  73      46.210   6.841  22.275  1.00 12.37           N  
ATOM    572  CA  LYS A  73      46.498   6.919  23.698  1.00 13.33           C  
ATOM    573  C   LYS A  73      47.993   6.990  23.921  1.00 15.16           C  
ATOM    574  O   LYS A  73      48.705   6.024  23.655  1.00 20.00           O  
ATOM    575  CB  LYS A  73      45.954   5.689  24.424  1.00 13.73           C  
ATOM    576  CG  LYS A  73      44.612   5.899  25.097  1.00 20.49           C  
ATOM    577  CD  LYS A  73      44.188   4.697  25.933  1.00 24.73           C  
ATOM    578  CE  LYS A  73      45.192   4.406  27.034  1.00 32.25           C  
ATOM    579  NZ  LYS A  73      45.466   5.603  27.889  1.00 38.18           N  
ATOM    580  N   MET A  74      48.474   8.130  24.399  1.00 16.19           N  
ATOM    581  CA  MET A  74      49.895   8.295  24.673  1.00 18.06           C  
ATOM    582  C   MET A  74      50.124   8.141  26.175  1.00 21.84           C  
ATOM    583  O   MET A  74      50.182   9.125  26.913  1.00 25.31           O  
ATOM    584  CB  MET A  74      50.371   9.663  24.187  1.00 17.75           C  
ATOM    585  CG  MET A  74      50.208   9.880  22.685  1.00 17.85           C  
ATOM    586  SD  MET A  74      51.069   8.626  21.712  1.00 15.59           S  
ATOM    587  CE  MET A  74      52.784   9.105  21.972  1.00  7.83           C  
ATOM    588  N   GLU A  75      50.280   6.899  26.618  1.00 25.36           N  
ATOM    589  CA  GLU A  75      50.463   6.574  28.039  1.00 29.59           C  
ATOM    590  C   GLU A  75      51.453   7.422  28.841  1.00 26.40           C  
ATOM    591  O   GLU A  75      51.113   7.942  29.894  1.00 24.38           O  
ATOM    592  CB  GLU A  75      50.805   5.085  28.196  1.00 37.11           C  
ATOM    593  CG  GLU A  75      50.083   4.394  29.364  1.00 44.20           C  
ATOM    594  CD  GLU A  75      48.561   4.441  29.225  1.00 47.39           C  
ATOM    595  OE1 GLU A  75      47.992   3.535  28.574  1.00 47.04           O  
ATOM    596  OE2 GLU A  75      47.937   5.386  29.765  1.00 49.13           O  
ATOM    597  N   GLU A  76      52.672   7.559  28.336  1.00 26.23           N  
ATOM    598  CA  GLU A  76      53.708   8.332  29.014  1.00 26.93           C  
ATOM    599  C   GLU A  76      53.283   9.786  29.271  1.00 27.84           C  
ATOM    600  O   GLU A  76      53.342  10.278  30.400  1.00 28.91           O  
ATOM    601  CB  GLU A  76      54.993   8.294  28.177  1.00 30.27           C  
ATOM    602  CG  GLU A  76      56.262   7.956  28.953  1.00 33.28           C  
ATOM    603  CD  GLU A  76      56.930   9.168  29.567  1.00 36.81           C  
ATOM    604  OE1 GLU A  76      56.471   9.645  30.627  1.00 43.18           O  
ATOM    605  OE2 GLU A  76      57.929   9.637  28.991  1.00 36.47           O  
ATOM    606  N   ALA A  77      52.862  10.469  28.210  1.00 28.71           N  
ATOM    607  CA  ALA A  77      52.438  11.860  28.298  1.00 23.28           C  
ATOM    608  C   ALA A  77      51.077  11.951  28.936  1.00 21.97           C  
ATOM    609  O   ALA A  77      50.650  13.024  29.334  1.00 24.14           O  
ATOM    610  CB  ALA A  77      52.398  12.486  26.913  1.00 23.74           C  
ATOM    611  N   GLN A  78      50.391  10.821  29.021  1.00 20.74           N  
ATOM    612  CA  GLN A  78      49.063  10.789  29.603  1.00 20.68           C  
ATOM    613  C   GLN A  78      48.149  11.727  28.838  1.00 17.45           C  
ATOM    614  O   GLN A  78      47.540  12.623  29.412  1.00 19.43           O  
ATOM    615  CB  GLN A  78      49.108  11.165  31.089  1.00 27.27           C  
ATOM    616  CG  GLN A  78      49.338   9.982  32.024  1.00 35.89           C  
ATOM    617  CD  GLN A  78      48.203   8.969  31.957  1.00 42.12           C  
ATOM    618  OE1 GLN A  78      48.409   7.798  31.627  1.00 45.05           O  
ATOM    619  NE2 GLN A  78      46.990   9.423  32.259  1.00 44.07           N  
ATOM    620  N   ARG A  79      48.097  11.537  27.524  1.00 15.55           N  
ATOM    621  CA  ARG A  79      47.246  12.344  26.666  1.00 12.93           C  
ATOM    622  C   ARG A  79      46.710  11.505  25.503  1.00 14.18           C  
ATOM    623  O   ARG A  79      47.440  10.710  24.912  1.00 15.79           O  
ATOM    624  CB  ARG A  79      47.987  13.585  26.156  1.00  6.85           C  
ATOM    625  CG  ARG A  79      47.041  14.579  25.525  1.00 10.12           C  
ATOM    626  CD  ARG A  79      47.578  15.989  25.510  1.00  8.90           C  
ATOM    627  NE  ARG A  79      47.398  16.667  26.785  1.00  9.05           N  
ATOM    628  CZ  ARG A  79      47.788  17.913  27.029  1.00  9.88           C  
ATOM    629  NH1 ARG A  79      48.377  18.635  26.086  1.00  9.09           N  
ATOM    630  NH2 ARG A  79      47.622  18.429  28.234  1.00 10.66           N  
ATOM    631  N   SER A  80      45.411  11.631  25.248  1.00 12.75           N  
ATOM    632  CA  SER A  80      44.738  10.916  24.172  1.00 13.94           C  
ATOM    633  C   SER A  80      44.224  11.923  23.162  1.00 14.45           C  
ATOM    634  O   SER A  80      43.970  13.079  23.497  1.00 18.19           O  
ATOM    635  CB  SER A  80      43.530  10.131  24.694  1.00 14.69           C  
ATOM    636  OG  SER A  80      43.906   8.919  25.312  1.00 18.53           O  
ATOM    637  N   TYR A  81      44.067  11.478  21.924  1.00 13.44           N  
ATOM    638  CA  TYR A  81      43.552  12.327  20.866  1.00  9.26           C  
ATOM    639  C   TYR A  81      42.746  11.387  19.995  1.00 10.71           C  
ATOM    640  O   TYR A  81      42.924  10.167  20.052  1.00 11.91           O  
ATOM    641  CB  TYR A  81      44.678  12.905  20.009  1.00  7.28           C  
ATOM    642  CG  TYR A  81      45.862  13.491  20.750  1.00  8.23           C  
ATOM    643  CD1 TYR A  81      46.934  12.685  21.143  1.00  5.56           C  
ATOM    644  CD2 TYR A  81      45.960  14.858  20.966  1.00  5.04           C  
ATOM    645  CE1 TYR A  81      48.071  13.231  21.716  1.00  3.07           C  
ATOM    646  CE2 TYR A  81      47.092  15.413  21.534  1.00  5.71           C  
ATOM    647  CZ  TYR A  81      48.146  14.598  21.903  1.00  5.79           C  
ATOM    648  OH  TYR A  81      49.289  15.166  22.416  1.00  5.56           O  
ATOM    649  N   ILE A  82      41.811  11.941  19.244  1.00  8.83           N  
ATOM    650  CA  ILE A  82      41.030  11.144  18.327  1.00  6.32           C  
ATOM    651  C   ILE A  82      41.304  11.799  16.981  1.00  8.06           C  
ATOM    652  O   ILE A  82      41.017  12.980  16.800  1.00 10.80           O  
ATOM    653  CB  ILE A  82      39.530  11.180  18.661  1.00  4.86           C  
ATOM    654  CG1 ILE A  82      39.272  10.410  19.955  1.00  3.46           C  
ATOM    655  CG2 ILE A  82      38.715  10.577  17.516  1.00  4.10           C  
ATOM    656  CD1 ILE A  82      37.807  10.298  20.340  1.00  2.00           C  
ATOM    657  N   LEU A  83      41.986  11.092  16.088  1.00  5.88           N  
ATOM    658  CA  LEU A  83      42.263  11.656  14.779  1.00  5.21           C  
ATOM    659  C   LEU A  83      41.155  11.195  13.866  1.00  6.66           C  
ATOM    660  O   LEU A  83      40.704  10.060  13.982  1.00  7.98           O  
ATOM    661  CB  LEU A  83      43.620  11.196  14.245  1.00  7.02           C  
ATOM    662  CG  LEU A  83      44.891  11.671  14.957  1.00  7.92           C  
ATOM    663  CD1 LEU A  83      45.928  12.009  13.930  1.00  7.16           C  
ATOM    664  CD2 LEU A  83      44.617  12.894  15.792  1.00 13.73           C  
ATOM    665  N   THR A  84      40.683  12.077  12.995  1.00  6.44           N  
ATOM    666  CA  THR A  84      39.609  11.716  12.084  1.00  7.21           C  
ATOM    667  C   THR A  84      39.666  12.490  10.748  1.00 10.77           C  
ATOM    668  O   THR A  84      40.420  13.462  10.594  1.00 14.26           O  
ATOM    669  CB  THR A  84      38.232  11.889  12.786  1.00  6.32           C  
ATOM    670  OG1 THR A  84      37.196  11.291  11.999  1.00  7.39           O  
ATOM    671  CG2 THR A  84      37.920  13.345  13.021  1.00  3.26           C  
ATOM    672  N   GLN A  85      38.931  12.000   9.756  1.00  9.24           N  
ATOM    673  CA  GLN A  85      38.875  12.648   8.454  1.00  8.32           C  
ATOM    674  C   GLN A  85      37.822  13.755   8.557  1.00  9.97           C  
ATOM    675  O   GLN A  85      36.992  13.739   9.470  1.00 12.46           O  
ATOM    676  CB  GLN A  85      38.426  11.640   7.406  1.00  6.08           C  
ATOM    677  CG  GLN A  85      36.987  11.192   7.591  1.00  4.02           C  
ATOM    678  CD  GLN A  85      36.563  10.127   6.607  1.00  7.39           C  
ATOM    679  OE1 GLN A  85      35.375   9.860   6.446  1.00  7.25           O  
ATOM    680  NE2 GLN A  85      37.536   9.500   5.944  1.00 11.30           N  
ATOM    681  N   GLY A  86      37.858  14.729   7.654  1.00  8.58           N  
ATOM    682  CA  GLY A  86      36.857  15.775   7.697  1.00  6.49           C  
ATOM    683  C   GLY A  86      35.559  15.051   7.421  1.00  5.98           C  
ATOM    684  O   GLY A  86      35.530  14.208   6.535  1.00  5.96           O  
ATOM    685  N   PRO A  87      34.493  15.297   8.189  1.00  6.71           N  
ATOM    686  CA  PRO A  87      33.234  14.595   7.929  1.00  8.38           C  
ATOM    687  C   PRO A  87      32.693  14.808   6.531  1.00 11.17           C  
ATOM    688  O   PRO A  87      32.840  15.891   5.955  1.00 16.60           O  
ATOM    689  CB  PRO A  87      32.297  15.158   8.995  1.00  7.60           C  
ATOM    690  CG  PRO A  87      32.875  16.479   9.294  1.00 10.53           C  
ATOM    691  CD  PRO A  87      34.347  16.216   9.322  1.00  8.54           C  
ATOM    692  N   LEU A  88      32.121  13.743   5.975  1.00 13.24           N  
ATOM    693  CA  LEU A  88      31.527  13.742   4.636  1.00 13.27           C  
ATOM    694  C   LEU A  88      30.087  14.240   4.721  1.00 13.26           C  
ATOM    695  O   LEU A  88      29.512  14.284   5.811  1.00 14.11           O  
ATOM    696  CB  LEU A  88      31.534  12.320   4.086  1.00  9.66           C  
ATOM    697  CG  LEU A  88      32.925  11.773   3.799  1.00  8.40           C  
ATOM    698  CD1 LEU A  88      32.919  10.261   3.892  1.00 10.98           C  
ATOM    699  CD2 LEU A  88      33.362  12.239   2.432  1.00  9.03           C  
ATOM    700  N   PRO A  89      29.483  14.620   3.578  1.00 12.22           N  
ATOM    701  CA  PRO A  89      28.101  15.103   3.579  1.00  9.41           C  
ATOM    702  C   PRO A  89      27.215  14.131   4.330  1.00  9.33           C  
ATOM    703  O   PRO A  89      26.314  14.535   5.053  1.00 12.66           O  
ATOM    704  CB  PRO A  89      27.753  15.122   2.096  1.00  7.13           C  
ATOM    705  CG  PRO A  89      29.026  15.527   1.473  1.00  8.49           C  
ATOM    706  CD  PRO A  89      30.045  14.676   2.216  1.00 12.70           C  
ATOM    707  N   ASN A  90      27.530  12.847   4.213  1.00 13.47           N  
ATOM    708  CA  ASN A  90      26.749  11.804   4.871  1.00 18.31           C  
ATOM    709  C   ASN A  90      27.270  11.330   6.233  1.00 16.28           C  
ATOM    710  O   ASN A  90      26.733  10.378   6.796  1.00 17.13           O  
ATOM    711  CB  ASN A  90      26.586  10.599   3.935  1.00 23.64           C  
ATOM    712  CG  ASN A  90      27.905   9.849   3.693  1.00 30.41           C  
ATOM    713  OD1 ASN A  90      28.822  10.369   3.034  1.00 33.68           O  
ATOM    714  ND2 ASN A  90      28.003   8.623   4.222  1.00 29.91           N  
ATOM    715  N   THR A  91      28.297  11.975   6.779  1.00 15.57           N  
ATOM    716  CA  THR A  91      28.815  11.533   8.067  1.00 15.02           C  
ATOM    717  C   THR A  91      28.991  12.598   9.156  1.00 14.57           C  
ATOM    718  O   THR A  91      29.633  12.338  10.183  1.00 13.90           O  
ATOM    719  CB  THR A  91      30.128  10.749   7.908  1.00 14.51           C  
ATOM    720  OG1 THR A  91      31.197  11.649   7.592  1.00 18.86           O  
ATOM    721  CG2 THR A  91      29.994   9.706   6.816  1.00 11.70           C  
ATOM    722  N   CYS A  92      28.393  13.769   8.956  1.00 12.05           N  
ATOM    723  CA  CYS A  92      28.467  14.848   9.939  1.00 10.19           C  
ATOM    724  C   CYS A  92      27.697  14.480  11.204  1.00  9.24           C  
ATOM    725  O   CYS A  92      28.026  14.935  12.292  1.00 14.76           O  
ATOM    726  CB  CYS A  92      27.913  16.134   9.349  1.00  7.78           C  
ATOM    727  SG  CYS A  92      28.777  16.635   7.863  1.00 11.97           S  
ATOM    728  N   GLY A  93      26.672  13.651  11.056  1.00  9.16           N  
ATOM    729  CA  GLY A  93      25.890  13.218  12.199  1.00  8.83           C  
ATOM    730  C   GLY A  93      26.668  12.183  12.991  1.00 11.78           C  
ATOM    731  O   GLY A  93      26.547  12.100  14.209  1.00 14.25           O  
ATOM    732  N   HIS A  94      27.466  11.378  12.296  1.00 12.53           N  
ATOM    733  CA  HIS A  94      28.281  10.365  12.956  1.00  8.32           C  
ATOM    734  C   HIS A  94      29.368  11.108  13.719  1.00  8.90           C  
ATOM    735  O   HIS A  94      29.611  10.841  14.885  1.00  7.71           O  
ATOM    736  CB  HIS A  94      28.902   9.412  11.928  1.00  7.65           C  
ATOM    737  CG  HIS A  94      27.897   8.615  11.151  1.00 10.38           C  
ATOM    738  ND1 HIS A  94      28.151   8.125   9.887  1.00 10.71           N  
ATOM    739  CD2 HIS A  94      26.620   8.260  11.439  1.00 11.09           C  
ATOM    740  CE1 HIS A  94      27.074   7.513   9.428  1.00  9.27           C  
ATOM    741  NE2 HIS A  94      26.132   7.580  10.350  1.00  8.88           N  
ATOM    742  N   PHE A  95      29.975  12.088  13.059  1.00  9.65           N  
ATOM    743  CA  PHE A  95      31.028  12.899  13.654  1.00  7.51           C  
ATOM    744  C   PHE A  95      30.557  13.461  14.989  1.00  9.58           C  
ATOM    745  O   PHE A  95      31.270  13.400  15.995  1.00 11.93           O  
ATOM    746  CB  PHE A  95      31.403  14.040  12.702  1.00  3.07           C  
ATOM    747  CG  PHE A  95      32.443  14.982  13.249  1.00  4.67           C  
ATOM    748  CD1 PHE A  95      32.069  16.106  13.980  1.00  4.25           C  
ATOM    749  CD2 PHE A  95      33.796  14.757  13.021  1.00  6.55           C  
ATOM    750  CE1 PHE A  95      33.021  16.981  14.473  1.00  4.91           C  
ATOM    751  CE2 PHE A  95      34.760  15.637  13.516  1.00  3.94           C  
ATOM    752  CZ  PHE A  95      34.369  16.748  14.240  1.00  2.44           C  
ATOM    753  N   TRP A  96      29.344  13.993  15.008  1.00  8.95           N  
ATOM    754  CA  TRP A  96      28.826  14.567  16.234  1.00 11.15           C  
ATOM    755  C   TRP A  96      28.397  13.527  17.262  1.00 12.48           C  
ATOM    756  O   TRP A  96      28.485  13.762  18.464  1.00 12.90           O  
ATOM    757  CB  TRP A  96      27.743  15.596  15.914  1.00 10.34           C  
ATOM    758  CG  TRP A  96      28.363  16.819  15.315  1.00  8.58           C  
ATOM    759  CD1 TRP A  96      28.222  17.270  14.035  1.00  9.48           C  
ATOM    760  CD2 TRP A  96      29.306  17.700  15.954  1.00  5.94           C  
ATOM    761  NE1 TRP A  96      29.029  18.370  13.831  1.00 12.10           N  
ATOM    762  CE2 TRP A  96      29.705  18.653  14.990  1.00  7.11           C  
ATOM    763  CE3 TRP A  96      29.855  17.769  17.241  1.00  2.00           C  
ATOM    764  CZ2 TRP A  96      30.627  19.664  15.273  1.00  3.74           C  
ATOM    765  CZ3 TRP A  96      30.769  18.773  17.523  1.00  2.35           C  
ATOM    766  CH2 TRP A  96      31.148  19.708  16.543  1.00  5.27           C  
ATOM    767  N   GLU A  97      27.982  12.357  16.788  1.00 13.80           N  
ATOM    768  CA  GLU A  97      27.595  11.261  17.670  1.00 11.55           C  
ATOM    769  C   GLU A  97      28.861  10.904  18.452  1.00 11.11           C  
ATOM    770  O   GLU A  97      28.870  10.909  19.679  1.00 11.48           O  
ATOM    771  CB  GLU A  97      27.156  10.061  16.832  1.00 12.63           C  
ATOM    772  CG  GLU A  97      26.557   8.925  17.630  1.00 14.41           C  
ATOM    773  CD  GLU A  97      26.393   7.648  16.831  1.00 13.59           C  
ATOM    774  OE1 GLU A  97      26.113   7.708  15.617  1.00  9.49           O  
ATOM    775  OE2 GLU A  97      26.548   6.569  17.430  1.00 17.65           O  
ATOM    776  N   MET A  98      29.942  10.668  17.713  1.00 10.97           N  
ATOM    777  CA  MET A  98      31.248  10.326  18.268  1.00  9.22           C  
ATOM    778  C   MET A  98      31.706  11.362  19.278  1.00 10.89           C  
ATOM    779  O   MET A  98      32.152  11.018  20.366  1.00 13.95           O  
ATOM    780  CB  MET A  98      32.283  10.222  17.146  1.00  6.54           C  
ATOM    781  CG  MET A  98      33.729  10.271  17.616  1.00  8.18           C  
ATOM    782  SD  MET A  98      34.888   9.827  16.310  1.00 14.80           S  
ATOM    783  CE  MET A  98      35.079  11.394  15.470  1.00 10.57           C  
ATOM    784  N   VAL A  99      31.622  12.630  18.898  1.00 12.88           N  
ATOM    785  CA  VAL A  99      32.025  13.712  19.781  1.00 11.75           C  
ATOM    786  C   VAL A  99      31.254  13.612  21.091  1.00 12.70           C  
ATOM    787  O   VAL A  99      31.845  13.671  22.160  1.00 15.96           O  
ATOM    788  CB  VAL A  99      31.790  15.083  19.121  1.00 10.61           C  
ATOM    789  CG1 VAL A  99      31.875  16.194  20.158  1.00  8.53           C  
ATOM    790  CG2 VAL A  99      32.821  15.308  18.013  1.00 10.61           C  
ATOM    791  N   TRP A 100      29.947  13.397  20.998  1.00 13.15           N  
ATOM    792  CA  TRP A 100      29.100  13.284  22.171  1.00 12.63           C  
ATOM    793  C   TRP A 100      29.464  12.058  22.994  1.00 13.44           C  
ATOM    794  O   TRP A 100      29.738  12.166  24.184  1.00 16.84           O  
ATOM    795  CB  TRP A 100      27.630  13.221  21.752  1.00 15.69           C  
ATOM    796  CG  TRP A 100      26.674  13.120  22.898  1.00 19.12           C  
ATOM    797  CD1 TRP A 100      26.228  11.975  23.496  1.00 18.34           C  
ATOM    798  CD2 TRP A 100      26.070  14.211  23.615  1.00 22.28           C  
ATOM    799  NE1 TRP A 100      25.392  12.284  24.548  1.00 21.10           N  
ATOM    800  CE2 TRP A 100      25.278  13.646  24.644  1.00 21.07           C  
ATOM    801  CE3 TRP A 100      26.120  15.608  23.487  1.00 20.74           C  
ATOM    802  CZ2 TRP A 100      24.547  14.431  25.543  1.00 13.32           C  
ATOM    803  CZ3 TRP A 100      25.387  16.385  24.384  1.00 17.34           C  
ATOM    804  CH2 TRP A 100      24.614  15.791  25.395  1.00 13.28           C  
ATOM    805  N   GLU A 101      29.500  10.898  22.355  1.00 11.84           N  
ATOM    806  CA  GLU A 101      29.820   9.651  23.047  1.00 12.33           C  
ATOM    807  C   GLU A 101      31.200   9.591  23.698  1.00 11.87           C  
ATOM    808  O   GLU A 101      31.361   8.985  24.754  1.00 13.46           O  
ATOM    809  CB  GLU A 101      29.669   8.471  22.096  1.00 11.60           C  
ATOM    810  CG  GLU A 101      28.260   8.283  21.586  1.00 11.16           C  
ATOM    811  CD  GLU A 101      28.183   7.295  20.446  1.00 14.34           C  
ATOM    812  OE1 GLU A 101      29.249   6.851  19.948  1.00 16.54           O  
ATOM    813  OE2 GLU A 101      27.048   6.965  20.046  1.00 12.99           O  
ATOM    814  N   GLN A 102      32.200  10.172  23.042  1.00 11.47           N  
ATOM    815  CA  GLN A 102      33.562  10.173  23.564  1.00 11.10           C  
ATOM    816  C   GLN A 102      33.761  11.308  24.566  1.00 11.65           C  
ATOM    817  O   GLN A 102      34.842  11.473  25.134  1.00 12.91           O  
ATOM    818  CB  GLN A 102      34.573  10.288  22.420  1.00  9.98           C  
ATOM    819  CG  GLN A 102      34.411   9.233  21.347  1.00  7.72           C  
ATOM    820  CD  GLN A 102      34.371   7.828  21.913  1.00 14.58           C  
ATOM    821  OE1 GLN A 102      35.269   7.413  22.643  1.00 14.35           O  
ATOM    822  NE2 GLN A 102      33.330   7.079  21.567  1.00 17.37           N  
ATOM    823  N   LYS A 103      32.699  12.077  24.777  1.00 10.40           N  
ATOM    824  CA  LYS A 103      32.699  13.199  25.697  1.00 10.51           C  
ATOM    825  C   LYS A 103      33.827  14.167  25.408  1.00 10.76           C  
ATOM    826  O   LYS A 103      34.576  14.565  26.297  1.00 11.51           O  
ATOM    827  CB  LYS A 103      32.733  12.696  27.137  1.00 12.98           C  
ATOM    828  CG  LYS A 103      31.559  11.777  27.446  1.00 19.65           C  
ATOM    829  CD  LYS A 103      31.528  11.315  28.886  1.00 22.89           C  
ATOM    830  CE  LYS A 103      30.504  10.186  29.072  1.00 30.07           C  
ATOM    831  NZ  LYS A 103      29.119  10.521  28.600  1.00 33.82           N  
ATOM    832  N   SER A 104      33.963  14.517  24.137  1.00 11.75           N  
ATOM    833  CA  SER A 104      34.985  15.452  23.710  1.00 10.92           C  
ATOM    834  C   SER A 104      34.543  16.865  24.080  1.00 13.74           C  
ATOM    835  O   SER A 104      33.342  17.150  24.218  1.00 12.71           O  
ATOM    836  CB  SER A 104      35.201  15.356  22.195  1.00  7.77           C  
ATOM    837  OG  SER A 104      35.670  14.075  21.815  1.00  6.42           O  
ATOM    838  N   ARG A 105      35.527  17.731  24.294  1.00 15.05           N  
ATOM    839  CA  ARG A 105      35.255  19.120  24.624  1.00 16.06           C  
ATOM    840  C   ARG A 105      35.642  19.968  23.419  1.00 15.28           C  
ATOM    841  O   ARG A 105      34.868  20.794  22.937  1.00 17.56           O  
ATOM    842  CB  ARG A 105      36.053  19.555  25.857  1.00 13.33           C  
ATOM    843  CG  ARG A 105      35.985  21.039  26.092  1.00 16.50           C  
ATOM    844  CD  ARG A 105      36.367  21.421  27.489  1.00 20.58           C  
ATOM    845  NE  ARG A 105      36.165  22.848  27.702  1.00 24.97           N  
ATOM    846  CZ  ARG A 105      34.984  23.456  27.633  1.00 26.84           C  
ATOM    847  NH1 ARG A 105      33.878  22.766  27.369  1.00 23.02           N  
ATOM    848  NH2 ARG A 105      34.917  24.771  27.783  1.00 28.46           N  
ATOM    849  N   GLY A 106      36.850  19.741  22.932  1.00 13.51           N  
ATOM    850  CA  GLY A 106      37.325  20.484  21.793  1.00 12.12           C  
ATOM    851  C   GLY A 106      37.270  19.681  20.517  1.00 11.55           C  
ATOM    852  O   GLY A 106      37.104  18.462  20.528  1.00 10.07           O  
ATOM    853  N   VAL A 107      37.393  20.405  19.413  1.00 12.59           N  
ATOM    854  CA  VAL A 107      37.400  19.864  18.064  1.00  8.48           C  
ATOM    855  C   VAL A 107      38.453  20.722  17.394  1.00  9.96           C  
ATOM    856  O   VAL A 107      38.397  21.954  17.495  1.00 11.39           O  
ATOM    857  CB  VAL A 107      36.058  20.090  17.354  1.00  2.91           C  
ATOM    858  CG1 VAL A 107      36.181  19.705  15.898  1.00  4.21           C  
ATOM    859  CG2 VAL A 107      34.961  19.285  18.028  1.00  2.00           C  
ATOM    860  N   VAL A 108      39.440  20.089  16.770  1.00  8.31           N  
ATOM    861  CA  VAL A 108      40.514  20.828  16.107  1.00  8.45           C  
ATOM    862  C   VAL A 108      40.544  20.610  14.584  1.00  9.81           C  
ATOM    863  O   VAL A 108      40.869  19.528  14.084  1.00 11.28           O  
ATOM    864  CB  VAL A 108      41.891  20.512  16.743  1.00  4.15           C  
ATOM    865  CG1 VAL A 108      42.979  21.316  16.082  1.00  3.83           C  
ATOM    866  CG2 VAL A 108      41.860  20.819  18.221  1.00  2.00           C  
ATOM    867  N   MET A 109      40.154  21.648  13.858  1.00  7.91           N  
ATOM    868  CA  MET A 109      40.124  21.622  12.411  1.00  7.20           C  
ATOM    869  C   MET A 109      41.381  22.307  11.923  1.00  8.34           C  
ATOM    870  O   MET A 109      41.614  23.473  12.216  1.00 10.77           O  
ATOM    871  CB  MET A 109      38.894  22.371  11.928  1.00  9.64           C  
ATOM    872  CG  MET A 109      38.709  22.386  10.438  1.00 11.84           C  
ATOM    873  SD  MET A 109      36.992  22.714  10.070  1.00 20.76           S  
ATOM    874  CE  MET A 109      36.986  22.554   8.244  1.00 16.85           C  
ATOM    875  N   LEU A 110      42.214  21.582  11.199  1.00 11.47           N  
ATOM    876  CA  LEU A 110      43.453  22.170  10.706  1.00 12.24           C  
ATOM    877  C   LEU A 110      43.400  22.383   9.204  1.00 10.97           C  
ATOM    878  O   LEU A 110      44.438  22.441   8.538  1.00 11.03           O  
ATOM    879  CB  LEU A 110      44.650  21.284  11.080  1.00 13.66           C  
ATOM    880  CG  LEU A 110      44.821  20.972  12.571  1.00 11.34           C  
ATOM    881  CD1 LEU A 110      45.866  19.903  12.770  1.00 10.66           C  
ATOM    882  CD2 LEU A 110      45.198  22.241  13.305  1.00 12.76           C  
ATOM    883  N   ASN A 111      42.183  22.502   8.680  1.00  7.94           N  
ATOM    884  CA  ASN A 111      41.979  22.716   7.256  1.00  8.63           C  
ATOM    885  C   ASN A 111      40.820  23.671   7.006  1.00  9.84           C  
ATOM    886  O   ASN A 111      40.044  23.987   7.914  1.00  9.82           O  
ATOM    887  CB  ASN A 111      41.724  21.390   6.525  1.00  4.94           C  
ATOM    888  CG  ASN A 111      40.341  20.824   6.784  1.00  7.58           C  
ATOM    889  OD1 ASN A 111      39.595  20.513   5.859  1.00 11.54           O  
ATOM    890  ND2 ASN A 111      40.007  20.653   8.047  1.00 10.42           N  
ATOM    891  N   ARG A 112      40.758  24.181   5.782  1.00 11.38           N  
ATOM    892  CA  ARG A 112      39.695  25.073   5.354  1.00  9.25           C  
ATOM    893  C   ARG A 112      38.771  24.155   4.576  1.00  9.94           C  
ATOM    894  O   ARG A 112      39.237  23.181   3.990  1.00 12.85           O  
ATOM    895  CB  ARG A 112      40.262  26.164   4.451  1.00  8.97           C  
ATOM    896  CG  ARG A 112      40.936  27.307   5.203  1.00 12.79           C  
ATOM    897  CD  ARG A 112      42.029  27.978   4.381  1.00 20.64           C  
ATOM    898  NE  ARG A 112      41.543  28.452   3.087  1.00 30.57           N  
ATOM    899  CZ  ARG A 112      42.081  28.125   1.914  1.00 32.39           C  
ATOM    900  NH1 ARG A 112      43.137  27.323   1.863  1.00 33.61           N  
ATOM    901  NH2 ARG A 112      41.528  28.557   0.787  1.00 35.35           N  
ATOM    902  N   VAL A 113      37.466  24.419   4.622  1.00 10.60           N  
ATOM    903  CA  VAL A 113      36.482  23.591   3.910  1.00  9.99           C  
ATOM    904  C   VAL A 113      36.843  23.442   2.434  1.00 11.98           C  
ATOM    905  O   VAL A 113      36.599  22.398   1.826  1.00  8.56           O  
ATOM    906  CB  VAL A 113      35.057  24.153   4.059  1.00  5.95           C  
ATOM    907  CG1 VAL A 113      34.101  23.440   3.124  1.00  8.14           C  
ATOM    908  CG2 VAL A 113      34.597  23.991   5.495  1.00  7.67           C  
ATOM    909  N   MET A 114      37.434  24.495   1.876  1.00 13.58           N  
ATOM    910  CA  MET A 114      37.877  24.492   0.499  1.00 14.56           C  
ATOM    911  C   MET A 114      39.323  24.953   0.416  1.00 15.84           C  
ATOM    912  O   MET A 114      39.655  26.074   0.810  1.00 17.60           O  
ATOM    913  CB  MET A 114      37.012  25.393  -0.372  1.00 16.50           C  
ATOM    914  CG  MET A 114      37.534  25.457  -1.798  1.00 22.23           C  
ATOM    915  SD  MET A 114      36.526  26.352  -2.955  1.00 27.09           S  
ATOM    916  CE  MET A 114      35.368  25.060  -3.438  1.00 27.09           C  
ATOM    917  N   GLU A 115      40.183  24.072  -0.078  1.00 15.94           N  
ATOM    918  CA  GLU A 115      41.596  24.377  -0.253  1.00 17.09           C  
ATOM    919  C   GLU A 115      41.966  23.912  -1.650  1.00 16.53           C  
ATOM    920  O   GLU A 115      41.511  22.857  -2.099  1.00 17.24           O  
ATOM    921  CB  GLU A 115      42.448  23.670   0.803  1.00 17.70           C  
ATOM    922  CG  GLU A 115      42.247  24.253   2.197  1.00 28.32           C  
ATOM    923  CD  GLU A 115      42.985  23.505   3.286  1.00 29.90           C  
ATOM    924  OE1 GLU A 115      42.680  22.310   3.487  1.00 31.30           O  
ATOM    925  OE2 GLU A 115      43.846  24.118   3.957  1.00 31.19           O  
ATOM    926  N   LYS A 116      42.713  24.743  -2.370  1.00 14.91           N  
ATOM    927  CA  LYS A 116      43.126  24.417  -3.723  1.00 13.63           C  
ATOM    928  C   LYS A 116      41.909  24.167  -4.603  1.00 14.37           C  
ATOM    929  O   LYS A 116      41.847  23.191  -5.351  1.00 16.40           O  
ATOM    930  CB  LYS A 116      44.093  23.228  -3.712  1.00 10.42           C  
ATOM    931  CG  LYS A 116      45.532  23.646  -3.421  1.00 17.09           C  
ATOM    932  CD  LYS A 116      46.335  22.585  -2.690  1.00 24.60           C  
ATOM    933  CE  LYS A 116      46.541  21.340  -3.518  1.00 30.06           C  
ATOM    934  NZ  LYS A 116      47.406  20.364  -2.799  1.00 37.97           N  
ATOM    935  N   GLY A 117      40.925  25.053  -4.464  1.00 12.42           N  
ATOM    936  CA  GLY A 117      39.703  24.974  -5.246  1.00 13.27           C  
ATOM    937  C   GLY A 117      38.839  23.736  -5.111  1.00 13.39           C  
ATOM    938  O   GLY A 117      37.961  23.504  -5.940  1.00 13.49           O  
ATOM    939  N   SER A 118      39.083  22.939  -4.080  1.00 14.48           N  
ATOM    940  CA  SER A 118      38.300  21.732  -3.854  1.00 18.18           C  
ATOM    941  C   SER A 118      37.793  21.725  -2.424  1.00 16.62           C  
ATOM    942  O   SER A 118      38.383  22.357  -1.546  1.00 16.03           O  
ATOM    943  CB  SER A 118      39.147  20.479  -4.084  1.00 21.59           C  
ATOM    944  OG  SER A 118      39.704  20.452  -5.386  1.00 32.56           O  
ATOM    945  N   LEU A 119      36.693  21.018  -2.198  1.00 14.05           N  
ATOM    946  CA  LEU A 119      36.117  20.916  -0.871  1.00 12.22           C  
ATOM    947  C   LEU A 119      36.784  19.753  -0.162  1.00 14.56           C  
ATOM    948  O   LEU A 119      36.524  18.589  -0.470  1.00 14.46           O  
ATOM    949  CB  LEU A 119      34.613  20.676  -0.950  1.00 10.86           C  
ATOM    950  CG  LEU A 119      33.766  21.708  -1.689  1.00 11.74           C  
ATOM    951  CD1 LEU A 119      32.364  21.173  -1.815  1.00  8.31           C  
ATOM    952  CD2 LEU A 119      33.785  23.049  -0.968  1.00 11.15           C  
ATOM    953  N   LYS A 120      37.646  20.078   0.791  1.00 14.60           N  
ATOM    954  CA  LYS A 120      38.362  19.068   1.548  1.00 12.79           C  
ATOM    955  C   LYS A 120      37.575  18.565   2.770  1.00 12.76           C  
ATOM    956  O   LYS A 120      38.000  17.620   3.439  1.00 15.27           O  
ATOM    957  CB  LYS A 120      39.712  19.628   1.996  1.00 13.37           C  
ATOM    958  CG  LYS A 120      40.561  20.209   0.875  1.00 15.70           C  
ATOM    959  CD  LYS A 120      40.783  19.207  -0.239  1.00 16.47           C  
ATOM    960  CE  LYS A 120      41.685  19.778  -1.304  1.00 17.21           C  
ATOM    961  NZ  LYS A 120      41.818  18.854  -2.464  1.00 21.95           N  
ATOM    962  N   CYS A 121      36.407  19.141   3.027  1.00  7.66           N  
ATOM    963  CA  CYS A 121      35.634  18.756   4.192  1.00  7.64           C  
ATOM    964  C   CYS A 121      34.224  19.347   4.110  1.00  9.72           C  
ATOM    965  O   CYS A 121      33.971  20.240   3.292  1.00  9.90           O  
ATOM    966  CB  CYS A 121      36.380  19.273   5.429  1.00 10.14           C  
ATOM    967  SG  CYS A 121      35.426  19.478   6.938  1.00 16.03           S  
ATOM    968  N   ALA A 122      33.300  18.825   4.918  1.00  8.48           N  
ATOM    969  CA  ALA A 122      31.924  19.321   4.931  1.00  7.69           C  
ATOM    970  C   ALA A 122      31.705  20.451   5.937  1.00  9.91           C  
ATOM    971  O   ALA A 122      32.429  20.580   6.930  1.00  8.57           O  
ATOM    972  CB  ALA A 122      30.944  18.181   5.221  1.00  2.00           C  
ATOM    973  N   GLN A 123      30.711  21.288   5.660  1.00 11.75           N  
ATOM    974  CA  GLN A 123      30.357  22.371   6.564  1.00 10.72           C  
ATOM    975  C   GLN A 123      29.505  21.639   7.593  1.00 11.26           C  
ATOM    976  O   GLN A 123      28.284  21.548   7.461  1.00 12.92           O  
ATOM    977  CB  GLN A 123      29.522  23.430   5.843  1.00  9.62           C  
ATOM    978  CG  GLN A 123      29.235  24.669   6.680  1.00 12.50           C  
ATOM    979  CD  GLN A 123      30.495  25.411   7.079  1.00 14.10           C  
ATOM    980  OE1 GLN A 123      30.692  25.738   8.243  1.00 10.38           O  
ATOM    981  NE2 GLN A 123      31.351  25.689   6.105  1.00 16.14           N  
ATOM    982  N   TYR A 124      30.170  21.034   8.567  1.00 11.01           N  
ATOM    983  CA  TYR A 124      29.474  20.271   9.585  1.00  9.28           C  
ATOM    984  C   TYR A 124      28.987  21.072  10.781  1.00  9.38           C  
ATOM    985  O   TYR A 124      28.298  20.528  11.631  1.00 12.11           O  
ATOM    986  CB  TYR A 124      30.336  19.084  10.037  1.00  8.24           C  
ATOM    987  CG  TYR A 124      31.645  19.448  10.704  1.00  8.08           C  
ATOM    988  CD1 TYR A 124      32.812  19.631   9.961  1.00  6.72           C  
ATOM    989  CD2 TYR A 124      31.725  19.570  12.089  1.00 13.43           C  
ATOM    990  CE1 TYR A 124      34.026  19.918  10.583  1.00  2.22           C  
ATOM    991  CE2 TYR A 124      32.929  19.861  12.720  1.00 10.41           C  
ATOM    992  CZ  TYR A 124      34.070  20.029  11.962  1.00  8.26           C  
ATOM    993  OH  TYR A 124      35.250  20.301  12.608  1.00 10.89           O  
ATOM    994  N   TRP A 125      29.345  22.350  10.856  1.00  8.93           N  
ATOM    995  CA  TRP A 125      28.927  23.193  11.972  1.00  9.24           C  
ATOM    996  C   TRP A 125      28.186  24.402  11.420  1.00 11.86           C  
ATOM    997  O   TRP A 125      28.363  24.744  10.253  1.00 17.17           O  
ATOM    998  CB  TRP A 125      30.141  23.657  12.765  1.00  5.92           C  
ATOM    999  CG  TRP A 125      30.957  24.681  12.062  1.00  5.98           C  
ATOM   1000  CD1 TRP A 125      30.875  26.035  12.212  1.00  6.33           C  
ATOM   1001  CD2 TRP A 125      32.009  24.444  11.118  1.00  6.39           C  
ATOM   1002  NE1 TRP A 125      31.813  26.655  11.426  1.00  9.37           N  
ATOM   1003  CE2 TRP A 125      32.524  25.701  10.743  1.00  8.72           C  
ATOM   1004  CE3 TRP A 125      32.565  23.289  10.551  1.00  6.64           C  
ATOM   1005  CZ2 TRP A 125      33.577  25.835   9.828  1.00  4.59           C  
ATOM   1006  CZ3 TRP A 125      33.611  23.428   9.639  1.00  5.34           C  
ATOM   1007  CH2 TRP A 125      34.100  24.688   9.290  1.00  5.26           C  
ATOM   1008  N   PRO A 126      27.337  25.057  12.238  1.00 12.03           N  
ATOM   1009  CA  PRO A 126      26.581  26.234  11.791  1.00 10.95           C  
ATOM   1010  C   PRO A 126      27.424  27.503  11.708  1.00 10.81           C  
ATOM   1011  O   PRO A 126      28.326  27.718  12.511  1.00 10.93           O  
ATOM   1012  CB  PRO A 126      25.492  26.352  12.850  1.00  9.67           C  
ATOM   1013  CG  PRO A 126      26.195  25.913  14.071  1.00 12.43           C  
ATOM   1014  CD  PRO A 126      26.929  24.675  13.599  1.00 13.53           C  
ATOM   1015  N   GLN A 127      27.105  28.354  10.741  1.00 12.57           N  
ATOM   1016  CA  GLN A 127      27.829  29.607  10.543  1.00 15.24           C  
ATOM   1017  C   GLN A 127      27.077  30.808  11.112  1.00 15.28           C  
ATOM   1018  O   GLN A 127      27.686  31.795  11.525  1.00 16.99           O  
ATOM   1019  CB  GLN A 127      28.100  29.815   9.056  1.00 16.02           C  
ATOM   1020  CG  GLN A 127      28.921  28.707   8.438  1.00 19.25           C  
ATOM   1021  CD  GLN A 127      28.894  28.751   6.935  1.00 21.71           C  
ATOM   1022  OE1 GLN A 127      27.887  28.416   6.311  1.00 25.19           O  
ATOM   1023  NE2 GLN A 127      29.996  29.169   6.338  1.00 25.34           N  
ATOM   1024  N   LYS A 128      25.751  30.728  11.088  1.00 13.32           N  
ATOM   1025  CA  LYS A 128      24.885  31.775  11.609  1.00 13.08           C  
ATOM   1026  C   LYS A 128      24.190  31.190  12.837  1.00 15.76           C  
ATOM   1027  O   LYS A 128      23.507  30.174  12.728  1.00 20.13           O  
ATOM   1028  CB  LYS A 128      23.839  32.147  10.564  1.00  9.86           C  
ATOM   1029  CG  LYS A 128      24.406  32.755   9.314  1.00 17.58           C  
ATOM   1030  CD  LYS A 128      24.534  34.259   9.446  1.00 26.32           C  
ATOM   1031  CE  LYS A 128      25.364  34.857   8.319  1.00 32.90           C  
ATOM   1032  NZ  LYS A 128      26.819  34.515   8.456  1.00 39.53           N  
ATOM   1033  N   GLU A 129      24.351  31.815  13.999  1.00 14.09           N  
ATOM   1034  CA  GLU A 129      23.711  31.311  15.204  1.00 10.30           C  
ATOM   1035  C   GLU A 129      22.195  31.267  15.115  1.00 12.55           C  
ATOM   1036  O   GLU A 129      21.562  30.510  15.836  1.00 16.48           O  
ATOM   1037  CB  GLU A 129      24.157  32.077  16.450  1.00  7.14           C  
ATOM   1038  CG  GLU A 129      24.256  33.565  16.304  1.00  8.26           C  
ATOM   1039  CD  GLU A 129      25.673  34.042  16.020  1.00 11.84           C  
ATOM   1040  OE1 GLU A 129      26.059  34.114  14.839  1.00 18.19           O  
ATOM   1041  OE2 GLU A 129      26.404  34.373  16.974  1.00 14.31           O  
ATOM   1042  N   GLU A 130      21.609  32.023  14.191  1.00 16.56           N  
ATOM   1043  CA  GLU A 130      20.150  32.028  14.041  1.00 17.71           C  
ATOM   1044  C   GLU A 130      19.648  30.838  13.225  1.00 20.22           C  
ATOM   1045  O   GLU A 130      18.459  30.750  12.914  1.00 22.94           O  
ATOM   1046  CB  GLU A 130      19.646  33.324  13.400  1.00 14.38           C  
ATOM   1047  CG  GLU A 130      20.555  34.516  13.572  1.00 20.24           C  
ATOM   1048  CD  GLU A 130      21.622  34.596  12.497  1.00 23.99           C  
ATOM   1049  OE1 GLU A 130      21.397  34.049  11.391  1.00 24.31           O  
ATOM   1050  OE2 GLU A 130      22.680  35.219  12.755  1.00 30.11           O  
ATOM   1051  N   LYS A 131      20.554  29.949  12.833  1.00 22.25           N  
ATOM   1052  CA  LYS A 131      20.169  28.767  12.071  1.00 24.25           C  
ATOM   1053  C   LYS A 131      20.983  27.547  12.481  1.00 23.61           C  
ATOM   1054  O   LYS A 131      22.073  27.306  11.962  1.00 23.69           O  
ATOM   1055  CB  LYS A 131      20.256  29.028  10.564  1.00 28.13           C  
ATOM   1056  CG  LYS A 131      21.480  29.796  10.113  1.00 35.30           C  
ATOM   1057  CD  LYS A 131      21.411  30.098   8.620  1.00 40.94           C  
ATOM   1058  CE  LYS A 131      20.271  31.052   8.275  1.00 41.54           C  
ATOM   1059  NZ  LYS A 131      20.509  32.428   8.811  1.00 46.84           N  
ATOM   1060  N   GLU A 132      20.459  26.813  13.460  1.00 23.74           N  
ATOM   1061  CA  GLU A 132      21.116  25.614  13.979  1.00 24.41           C  
ATOM   1062  C   GLU A 132      20.957  24.396  13.089  1.00 22.43           C  
ATOM   1063  O   GLU A 132      20.022  24.310  12.292  1.00 22.01           O  
ATOM   1064  CB  GLU A 132      20.627  25.257  15.394  1.00 26.83           C  
ATOM   1065  CG  GLU A 132      19.349  25.935  15.869  1.00 28.27           C  
ATOM   1066  CD  GLU A 132      18.168  25.695  14.966  1.00 24.47           C  
ATOM   1067  OE1 GLU A 132      17.864  24.529  14.652  1.00 27.93           O  
ATOM   1068  OE2 GLU A 132      17.536  26.690  14.577  1.00 27.59           O  
ATOM   1069  N   MET A 133      21.856  23.438  13.273  1.00 18.80           N  
ATOM   1070  CA  MET A 133      21.845  22.208  12.504  1.00 16.30           C  
ATOM   1071  C   MET A 133      21.270  21.077  13.330  1.00 16.70           C  
ATOM   1072  O   MET A 133      21.489  21.011  14.537  1.00 17.89           O  
ATOM   1073  CB  MET A 133      23.263  21.847  12.073  1.00 14.61           C  
ATOM   1074  CG  MET A 133      23.855  22.836  11.118  1.00 15.99           C  
ATOM   1075  SD  MET A 133      25.534  22.470  10.676  1.00 20.33           S  
ATOM   1076  CE  MET A 133      25.305  21.100   9.599  1.00 18.16           C  
ATOM   1077  N   ILE A 134      20.516  20.199  12.679  1.00 17.02           N  
ATOM   1078  CA  ILE A 134      19.926  19.048  13.345  1.00 16.78           C  
ATOM   1079  C   ILE A 134      20.250  17.827  12.526  1.00 14.91           C  
ATOM   1080  O   ILE A 134      19.863  17.719  11.372  1.00 17.99           O  
ATOM   1081  CB  ILE A 134      18.400  19.186  13.525  1.00 17.43           C  
ATOM   1082  CG1 ILE A 134      18.116  20.221  14.621  1.00 18.23           C  
ATOM   1083  CG2 ILE A 134      17.775  17.828  13.863  1.00 13.66           C  
ATOM   1084  CD1 ILE A 134      16.666  20.471  14.897  1.00 21.81           C  
ATOM   1085  N   PHE A 135      21.023  16.940  13.123  1.00 14.99           N  
ATOM   1086  CA  PHE A 135      21.437  15.717  12.476  1.00 12.87           C  
ATOM   1087  C   PHE A 135      20.415  14.633  12.777  1.00 14.61           C  
ATOM   1088  O   PHE A 135      20.485  13.956  13.800  1.00 11.86           O  
ATOM   1089  CB  PHE A 135      22.843  15.355  12.958  1.00 12.18           C  
ATOM   1090  CG  PHE A 135      23.828  16.491  12.814  1.00  8.84           C  
ATOM   1091  CD1 PHE A 135      24.441  16.744  11.594  1.00  3.35           C  
ATOM   1092  CD2 PHE A 135      24.079  17.351  13.878  1.00  6.05           C  
ATOM   1093  CE1 PHE A 135      25.277  17.831  11.433  1.00  2.43           C  
ATOM   1094  CE2 PHE A 135      24.916  18.443  13.725  1.00  5.69           C  
ATOM   1095  CZ  PHE A 135      25.514  18.684  12.498  1.00  6.85           C  
ATOM   1096  N   GLU A 136      19.439  14.523  11.878  1.00 17.68           N  
ATOM   1097  CA  GLU A 136      18.343  13.563  11.974  1.00 20.32           C  
ATOM   1098  C   GLU A 136      18.760  12.161  12.372  1.00 19.25           C  
ATOM   1099  O   GLU A 136      18.270  11.619  13.356  1.00 20.92           O  
ATOM   1100  CB  GLU A 136      17.578  13.476  10.641  1.00 28.81           C  
ATOM   1101  CG  GLU A 136      16.439  14.482  10.440  1.00 35.59           C  
ATOM   1102  CD  GLU A 136      16.919  15.885  10.112  1.00 44.16           C  
ATOM   1103  OE1 GLU A 136      17.912  16.022   9.358  1.00 47.79           O  
ATOM   1104  OE2 GLU A 136      16.291  16.853  10.603  1.00 46.16           O  
ATOM   1105  N   ASP A 137      19.659  11.579  11.591  1.00 19.59           N  
ATOM   1106  CA  ASP A 137      20.127  10.221  11.825  1.00 20.70           C  
ATOM   1107  C   ASP A 137      20.636   9.938  13.227  1.00 22.30           C  
ATOM   1108  O   ASP A 137      20.226   8.962  13.849  1.00 25.35           O  
ATOM   1109  CB  ASP A 137      21.169   9.817  10.776  1.00 21.66           C  
ATOM   1110  CG  ASP A 137      22.386  10.715  10.771  1.00 23.30           C  
ATOM   1111  OD1 ASP A 137      22.233  11.947  10.850  1.00 27.90           O  
ATOM   1112  OD2 ASP A 137      23.508  10.183  10.671  1.00 31.59           O  
ATOM   1113  N   THR A 138      21.514  10.794  13.734  1.00 22.12           N  
ATOM   1114  CA  THR A 138      22.066  10.600  15.064  1.00 20.66           C  
ATOM   1115  C   THR A 138      21.282  11.333  16.145  1.00 21.76           C  
ATOM   1116  O   THR A 138      21.654  11.304  17.316  1.00 26.42           O  
ATOM   1117  CB  THR A 138      23.535  11.013  15.107  1.00 17.54           C  
ATOM   1118  OG1 THR A 138      23.704  12.251  14.411  1.00 20.64           O  
ATOM   1119  CG2 THR A 138      24.379   9.975  14.437  1.00 16.56           C  
ATOM   1120  N   ASN A 139      20.195  11.983  15.750  1.00 22.17           N  
ATOM   1121  CA  ASN A 139      19.333  12.726  16.672  1.00 24.28           C  
ATOM   1122  C   ASN A 139      20.073  13.684  17.608  1.00 23.49           C  
ATOM   1123  O   ASN A 139      19.900  13.644  18.836  1.00 22.26           O  
ATOM   1124  CB  ASN A 139      18.463  11.765  17.479  1.00 25.91           C  
ATOM   1125  CG  ASN A 139      17.293  12.459  18.116  1.00 30.12           C  
ATOM   1126  OD1 ASN A 139      16.537  13.161  17.445  1.00 36.58           O  
ATOM   1127  ND2 ASN A 139      17.140  12.289  19.417  1.00 32.85           N  
ATOM   1128  N   LEU A 140      20.869  14.566  17.005  1.00 23.12           N  
ATOM   1129  CA  LEU A 140      21.660  15.561  17.730  1.00 22.13           C  
ATOM   1130  C   LEU A 140      21.450  16.928  17.095  1.00 22.08           C  
ATOM   1131  O   LEU A 140      21.317  17.028  15.874  1.00 23.37           O  
ATOM   1132  CB  LEU A 140      23.151  15.221  17.638  1.00 20.25           C  
ATOM   1133  CG  LEU A 140      23.747  14.067  18.439  1.00 14.92           C  
ATOM   1134  CD1 LEU A 140      25.110  13.723  17.876  1.00 11.08           C  
ATOM   1135  CD2 LEU A 140      23.850  14.449  19.904  1.00 11.61           C  
ATOM   1136  N   LYS A 141      21.415  17.975  17.913  1.00 20.94           N  
ATOM   1137  CA  LYS A 141      21.250  19.335  17.399  1.00 19.15           C  
ATOM   1138  C   LYS A 141      22.552  20.065  17.696  1.00 17.95           C  
ATOM   1139  O   LYS A 141      23.205  19.766  18.694  1.00 21.86           O  
ATOM   1140  CB  LYS A 141      20.090  20.048  18.095  1.00 18.16           C  
ATOM   1141  CG  LYS A 141      19.678  21.336  17.411  1.00 20.22           C  
ATOM   1142  CD  LYS A 141      19.001  22.295  18.369  1.00 23.12           C  
ATOM   1143  CE  LYS A 141      17.723  21.727  18.953  1.00 24.49           C  
ATOM   1144  NZ  LYS A 141      17.089  22.686  19.906  1.00 23.49           N  
ATOM   1145  N   LEU A 142      22.931  21.013  16.844  1.00 16.17           N  
ATOM   1146  CA  LEU A 142      24.169  21.777  17.022  1.00 14.72           C  
ATOM   1147  C   LEU A 142      23.912  23.276  16.789  1.00 15.12           C  
ATOM   1148  O   LEU A 142      23.336  23.665  15.766  1.00 15.19           O  
ATOM   1149  CB  LEU A 142      25.244  21.250  16.067  1.00  8.93           C  
ATOM   1150  CG  LEU A 142      26.647  21.854  16.120  1.00  8.21           C  
ATOM   1151  CD1 LEU A 142      27.287  21.640  17.488  1.00  8.20           C  
ATOM   1152  CD2 LEU A 142      27.476  21.204  15.039  1.00  3.81           C  
ATOM   1153  N   THR A 143      24.359  24.112  17.724  1.00 14.83           N  
ATOM   1154  CA  THR A 143      24.137  25.553  17.633  1.00 14.08           C  
ATOM   1155  C   THR A 143      25.381  26.409  17.850  1.00 14.36           C  
ATOM   1156  O   THR A 143      26.177  26.144  18.743  1.00 14.93           O  
ATOM   1157  CB  THR A 143      23.072  25.987  18.660  1.00 14.66           C  
ATOM   1158  OG1 THR A 143      21.850  25.274  18.415  1.00 14.85           O  
ATOM   1159  CG2 THR A 143      22.823  27.483  18.591  1.00 13.07           C  
ATOM   1160  N   LEU A 144      25.535  27.438  17.021  1.00 17.71           N  
ATOM   1161  CA  LEU A 144      26.662  28.367  17.125  1.00 16.90           C  
ATOM   1162  C   LEU A 144      26.308  29.350  18.236  1.00 17.85           C  
ATOM   1163  O   LEU A 144      25.253  29.992  18.199  1.00 19.04           O  
ATOM   1164  CB  LEU A 144      26.864  29.135  15.814  1.00 14.98           C  
ATOM   1165  CG  LEU A 144      28.114  30.016  15.737  1.00 13.47           C  
ATOM   1166  CD1 LEU A 144      29.348  29.143  15.598  1.00 10.70           C  
ATOM   1167  CD2 LEU A 144      28.020  30.961  14.561  1.00 10.50           C  
ATOM   1168  N   ILE A 145      27.150  29.415  19.255  1.00 16.66           N  
ATOM   1169  CA  ILE A 145      26.906  30.312  20.371  1.00 13.01           C  
ATOM   1170  C   ILE A 145      27.734  31.565  20.176  1.00 12.36           C  
ATOM   1171  O   ILE A 145      27.306  32.655  20.534  1.00 17.25           O  
ATOM   1172  CB  ILE A 145      27.244  29.634  21.714  1.00 11.00           C  
ATOM   1173  CG1 ILE A 145      26.350  28.405  21.916  1.00  8.61           C  
ATOM   1174  CG2 ILE A 145      27.096  30.609  22.857  1.00 10.29           C  
ATOM   1175  CD1 ILE A 145      24.881  28.701  21.919  1.00  3.22           C  
ATOM   1176  N   SER A 146      28.909  31.412  19.585  1.00  9.45           N  
ATOM   1177  CA  SER A 146      29.781  32.541  19.331  1.00 11.67           C  
ATOM   1178  C   SER A 146      31.007  32.064  18.594  1.00 15.26           C  
ATOM   1179  O   SER A 146      31.237  30.864  18.487  1.00 19.92           O  
ATOM   1180  CB  SER A 146      30.222  33.177  20.640  1.00 11.39           C  
ATOM   1181  OG  SER A 146      30.973  32.259  21.404  1.00 19.73           O  
ATOM   1182  N   GLU A 147      31.780  33.002  18.064  1.00 15.63           N  
ATOM   1183  CA  GLU A 147      33.006  32.670  17.362  1.00 18.43           C  
ATOM   1184  C   GLU A 147      33.894  33.898  17.367  1.00 18.48           C  
ATOM   1185  O   GLU A 147      33.397  35.018  17.347  1.00 23.74           O  
ATOM   1186  CB  GLU A 147      32.725  32.202  15.938  1.00 18.73           C  
ATOM   1187  CG  GLU A 147      32.285  33.279  14.989  1.00 23.83           C  
ATOM   1188  CD  GLU A 147      32.297  32.816  13.551  1.00 29.28           C  
ATOM   1189  OE1 GLU A 147      33.000  31.832  13.234  1.00 31.77           O  
ATOM   1190  OE2 GLU A 147      31.603  33.447  12.731  1.00 34.80           O  
ATOM   1191  N   ASP A 148      35.202  33.686  17.428  1.00 18.27           N  
ATOM   1192  CA  ASP A 148      36.160  34.774  17.463  1.00 17.48           C  
ATOM   1193  C   ASP A 148      37.120  34.561  16.314  1.00 17.60           C  
ATOM   1194  O   ASP A 148      37.963  33.669  16.349  1.00 21.78           O  
ATOM   1195  CB  ASP A 148      36.891  34.766  18.813  1.00 21.50           C  
ATOM   1196  CG  ASP A 148      37.943  35.851  18.930  1.00 24.81           C  
ATOM   1197  OD1 ASP A 148      37.712  36.980  18.458  1.00 30.71           O  
ATOM   1198  OD2 ASP A 148      39.006  35.574  19.523  1.00 28.72           O  
ATOM   1199  N   ILE A 149      36.932  35.343  15.262  1.00 19.37           N  
ATOM   1200  CA  ILE A 149      37.765  35.258  14.069  1.00 17.94           C  
ATOM   1201  C   ILE A 149      39.042  36.051  14.280  1.00 18.76           C  
ATOM   1202  O   ILE A 149      38.995  37.227  14.634  1.00 19.79           O  
ATOM   1203  CB  ILE A 149      37.026  35.822  12.847  1.00 14.12           C  
ATOM   1204  CG1 ILE A 149      35.682  35.116  12.675  1.00 13.22           C  
ATOM   1205  CG2 ILE A 149      37.877  35.667  11.612  1.00 14.48           C  
ATOM   1206  CD1 ILE A 149      34.850  35.644  11.543  1.00 14.63           C  
ATOM   1207  N   LYS A 150      40.182  35.400  14.096  1.00 18.90           N  
ATOM   1208  CA  LYS A 150      41.468  36.064  14.266  1.00 18.67           C  
ATOM   1209  C   LYS A 150      42.326  35.794  13.037  1.00 19.47           C  
ATOM   1210  O   LYS A 150      41.985  34.964  12.204  1.00 22.94           O  
ATOM   1211  CB  LYS A 150      42.153  35.585  15.548  1.00 16.10           C  
ATOM   1212  CG  LYS A 150      41.165  35.359  16.684  1.00 18.30           C  
ATOM   1213  CD  LYS A 150      41.836  35.168  18.018  1.00 23.46           C  
ATOM   1214  CE  LYS A 150      42.250  36.499  18.610  1.00 27.81           C  
ATOM   1215  NZ  LYS A 150      41.083  37.410  18.778  1.00 35.10           N  
ATOM   1216  N   SER A 151      43.444  36.489  12.935  1.00 20.95           N  
ATOM   1217  CA  SER A 151      44.340  36.367  11.796  1.00 23.50           C  
ATOM   1218  C   SER A 151      44.688  34.965  11.286  1.00 25.53           C  
ATOM   1219  O   SER A 151      44.540  34.680  10.100  1.00 26.50           O  
ATOM   1220  CB  SER A 151      45.636  37.137  12.067  1.00 26.16           C  
ATOM   1221  OG  SER A 151      45.901  37.136  13.479  1.00 35.19           O  
ATOM   1222  N   TYR A 152      45.153  34.093  12.174  1.00 27.45           N  
ATOM   1223  CA  TYR A 152      45.547  32.745  11.770  1.00 28.24           C  
ATOM   1224  C   TYR A 152      44.614  31.608  12.216  1.00 26.14           C  
ATOM   1225  O   TYR A 152      44.806  30.464  11.806  1.00 25.11           O  
ATOM   1226  CB  TYR A 152      46.988  32.461  12.232  1.00 33.00           C  
ATOM   1227  CG  TYR A 152      47.161  32.485  13.739  1.00 40.15           C  
ATOM   1228  CD1 TYR A 152      47.164  33.695  14.446  1.00 40.66           C  
ATOM   1229  CD2 TYR A 152      47.260  31.292  14.470  1.00 42.26           C  
ATOM   1230  CE1 TYR A 152      47.251  33.718  15.848  1.00 42.92           C  
ATOM   1231  CE2 TYR A 152      47.350  31.304  15.867  1.00 43.73           C  
ATOM   1232  CZ  TYR A 152      47.340  32.521  16.549  1.00 43.26           C  
ATOM   1233  OH  TYR A 152      47.382  32.530  17.929  1.00 43.60           O  
ATOM   1234  N   TYR A 153      43.606  31.919  13.032  1.00 22.38           N  
ATOM   1235  CA  TYR A 153      42.674  30.904  13.520  1.00 17.34           C  
ATOM   1236  C   TYR A 153      41.356  31.500  14.022  1.00 16.25           C  
ATOM   1237  O   TYR A 153      41.236  32.705  14.178  1.00 15.36           O  
ATOM   1238  CB  TYR A 153      43.339  30.066  14.620  1.00 19.48           C  
ATOM   1239  CG  TYR A 153      43.329  30.695  16.000  1.00 20.90           C  
ATOM   1240  CD1 TYR A 153      44.301  31.616  16.385  1.00 18.45           C  
ATOM   1241  CD2 TYR A 153      42.331  30.376  16.914  1.00 22.49           C  
ATOM   1242  CE1 TYR A 153      44.275  32.204  17.639  1.00 18.01           C  
ATOM   1243  CE2 TYR A 153      42.295  30.960  18.165  1.00 23.08           C  
ATOM   1244  CZ  TYR A 153      43.263  31.872  18.523  1.00 22.04           C  
ATOM   1245  OH  TYR A 153      43.182  32.454  19.768  1.00 26.96           O  
ATOM   1246  N   THR A 154      40.376  30.642  14.285  1.00 16.31           N  
ATOM   1247  CA  THR A 154      39.058  31.061  14.766  1.00 14.56           C  
ATOM   1248  C   THR A 154      38.566  30.093  15.835  1.00 14.53           C  
ATOM   1249  O   THR A 154      38.712  28.886  15.698  1.00 17.61           O  
ATOM   1250  CB  THR A 154      38.025  31.069  13.613  1.00 13.85           C  
ATOM   1251  OG1 THR A 154      38.389  32.062  12.651  1.00 20.66           O  
ATOM   1252  CG2 THR A 154      36.621  31.357  14.119  1.00 13.69           C  
ATOM   1253  N   VAL A 155      38.024  30.625  16.918  1.00 14.25           N  
ATOM   1254  CA  VAL A 155      37.505  29.783  17.982  1.00 13.00           C  
ATOM   1255  C   VAL A 155      35.998  29.923  17.899  1.00 15.69           C  
ATOM   1256  O   VAL A 155      35.489  31.021  17.690  1.00 15.60           O  
ATOM   1257  CB  VAL A 155      37.936  30.275  19.376  1.00  9.19           C  
ATOM   1258  CG1 VAL A 155      37.628  29.225  20.414  1.00  6.07           C  
ATOM   1259  CG2 VAL A 155      39.392  30.623  19.391  1.00 10.63           C  
ATOM   1260  N   ARG A 156      35.284  28.818  18.036  1.00 16.66           N  
ATOM   1261  CA  ARG A 156      33.836  28.855  17.989  1.00 16.64           C  
ATOM   1262  C   ARG A 156      33.319  28.135  19.210  1.00 18.78           C  
ATOM   1263  O   ARG A 156      33.885  27.127  19.633  1.00 20.40           O  
ATOM   1264  CB  ARG A 156      33.306  28.175  16.722  1.00 17.47           C  
ATOM   1265  CG  ARG A 156      33.682  28.887  15.448  1.00 20.63           C  
ATOM   1266  CD  ARG A 156      33.153  28.194  14.210  1.00 23.16           C  
ATOM   1267  NE  ARG A 156      33.708  28.795  12.996  1.00 24.40           N  
ATOM   1268  CZ  ARG A 156      34.790  28.349  12.359  1.00 24.82           C  
ATOM   1269  NH1 ARG A 156      35.448  27.286  12.807  1.00 22.83           N  
ATOM   1270  NH2 ARG A 156      35.221  28.973  11.272  1.00 26.85           N  
ATOM   1271  N   GLN A 157      32.301  28.709  19.830  1.00 19.52           N  
ATOM   1272  CA  GLN A 157      31.687  28.107  20.990  1.00 20.05           C  
ATOM   1273  C   GLN A 157      30.382  27.569  20.446  1.00 17.34           C  
ATOM   1274  O   GLN A 157      29.517  28.334  20.039  1.00 17.53           O  
ATOM   1275  CB  GLN A 157      31.425  29.158  22.065  1.00 25.58           C  
ATOM   1276  CG  GLN A 157      30.785  28.608  23.327  1.00 36.88           C  
ATOM   1277  CD  GLN A 157      30.397  29.692  24.330  1.00 43.63           C  
ATOM   1278  OE1 GLN A 157      30.495  30.899  24.057  1.00 42.21           O  
ATOM   1279  NE2 GLN A 157      29.932  29.259  25.498  1.00 47.28           N  
ATOM   1280  N   LEU A 158      30.303  26.254  20.324  1.00 15.58           N  
ATOM   1281  CA  LEU A 158      29.109  25.595  19.818  1.00 14.39           C  
ATOM   1282  C   LEU A 158      28.432  24.931  21.005  1.00 16.33           C  
ATOM   1283  O   LEU A 158      29.041  24.763  22.067  1.00 16.45           O  
ATOM   1284  CB  LEU A 158      29.478  24.491  18.820  1.00  9.85           C  
ATOM   1285  CG  LEU A 158      30.357  24.723  17.599  1.00  5.90           C  
ATOM   1286  CD1 LEU A 158      30.884  23.383  17.149  1.00  3.63           C  
ATOM   1287  CD2 LEU A 158      29.577  25.389  16.498  1.00  4.93           C  
ATOM   1288  N   GLU A 159      27.172  24.557  20.821  1.00 15.57           N  
ATOM   1289  CA  GLU A 159      26.431  23.868  21.851  1.00 17.01           C  
ATOM   1290  C   GLU A 159      25.824  22.664  21.171  1.00 18.19           C  
ATOM   1291  O   GLU A 159      25.042  22.811  20.226  1.00 17.47           O  
ATOM   1292  CB  GLU A 159      25.316  24.729  22.441  1.00 21.41           C  
ATOM   1293  CG  GLU A 159      24.577  23.990  23.558  1.00 25.83           C  
ATOM   1294  CD  GLU A 159      23.299  24.668  24.001  1.00 28.16           C  
ATOM   1295  OE1 GLU A 159      23.396  25.729  24.652  1.00 33.07           O  
ATOM   1296  OE2 GLU A 159      22.202  24.122  23.725  1.00 27.15           O  
ATOM   1297  N   LEU A 160      26.230  21.482  21.621  1.00 17.81           N  
ATOM   1298  CA  LEU A 160      25.737  20.228  21.078  1.00 16.09           C  
ATOM   1299  C   LEU A 160      24.714  19.641  22.042  1.00 18.21           C  
ATOM   1300  O   LEU A 160      25.035  19.341  23.197  1.00 18.08           O  
ATOM   1301  CB  LEU A 160      26.900  19.254  20.879  1.00 12.05           C  
ATOM   1302  CG  LEU A 160      26.630  17.861  20.305  1.00  8.49           C  
ATOM   1303  CD1 LEU A 160      26.108  17.926  18.877  1.00  2.00           C  
ATOM   1304  CD2 LEU A 160      27.929  17.082  20.375  1.00  6.95           C  
ATOM   1305  N   GLU A 161      23.477  19.509  21.575  1.00 19.49           N  
ATOM   1306  CA  GLU A 161      22.408  18.954  22.389  1.00 21.04           C  
ATOM   1307  C   GLU A 161      21.983  17.576  21.913  1.00 24.30           C  
ATOM   1308  O   GLU A 161      21.735  17.355  20.722  1.00 22.20           O  
ATOM   1309  CB  GLU A 161      21.185  19.864  22.390  1.00 21.03           C  
ATOM   1310  CG  GLU A 161      19.986  19.251  23.096  1.00 23.40           C  
ATOM   1311  CD  GLU A 161      18.683  19.939  22.761  1.00 27.57           C  
ATOM   1312  OE1 GLU A 161      18.718  21.100  22.304  1.00 32.51           O  
ATOM   1313  OE2 GLU A 161      17.615  19.317  22.951  1.00 31.19           O  
ATOM   1314  N   ASN A 162      21.919  16.650  22.861  1.00 29.24           N  
ATOM   1315  CA  ASN A 162      21.489  15.284  22.603  1.00 32.58           C  
ATOM   1316  C   ASN A 162      19.971  15.411  22.586  1.00 32.52           C  
ATOM   1317  O   ASN A 162      19.356  15.624  23.635  1.00 31.71           O  
ATOM   1318  CB  ASN A 162      21.924  14.382  23.765  1.00 35.59           C  
ATOM   1319  CG  ASN A 162      21.518  12.927  23.578  1.00 37.21           C  
ATOM   1320  OD1 ASN A 162      20.561  12.614  22.862  1.00 39.08           O  
ATOM   1321  ND2 ASN A 162      22.232  12.030  24.250  1.00 36.80           N  
ATOM   1322  N   LEU A 163      19.374  15.332  21.401  1.00 30.09           N  
ATOM   1323  CA  LEU A 163      17.931  15.474  21.290  1.00 29.77           C  
ATOM   1324  C   LEU A 163      17.172  14.349  21.968  1.00 32.04           C  
ATOM   1325  O   LEU A 163      16.048  14.546  22.437  1.00 31.64           O  
ATOM   1326  CB  LEU A 163      17.503  15.631  19.830  1.00 26.64           C  
ATOM   1327  CG  LEU A 163      17.778  17.012  19.228  1.00 21.97           C  
ATOM   1328  CD1 LEU A 163      17.402  17.039  17.765  1.00 23.42           C  
ATOM   1329  CD2 LEU A 163      16.993  18.057  19.987  1.00 20.40           C  
ATOM   1330  N   THR A 164      17.810  13.188  22.069  1.00 33.09           N  
ATOM   1331  CA  THR A 164      17.194  12.029  22.702  1.00 33.94           C  
ATOM   1332  C   THR A 164      16.913  12.270  24.181  1.00 34.59           C  
ATOM   1333  O   THR A 164      15.830  11.958  24.674  1.00 36.96           O  
ATOM   1334  CB  THR A 164      18.099  10.797  22.577  1.00 34.72           C  
ATOM   1335  OG1 THR A 164      18.267  10.464  21.193  1.00 37.67           O  
ATOM   1336  CG2 THR A 164      17.509   9.616  23.328  1.00 34.98           C  
ATOM   1337  N   THR A 165      17.881  12.856  24.875  1.00 33.74           N  
ATOM   1338  CA  THR A 165      17.757  13.106  26.304  1.00 32.54           C  
ATOM   1339  C   THR A 165      17.694  14.581  26.673  1.00 33.69           C  
ATOM   1340  O   THR A 165      17.663  14.931  27.848  1.00 34.02           O  
ATOM   1341  CB  THR A 165      18.944  12.489  27.026  1.00 31.99           C  
ATOM   1342  OG1 THR A 165      20.150  13.085  26.530  1.00 30.52           O  
ATOM   1343  CG2 THR A 165      18.996  10.992  26.760  1.00 33.86           C  
ATOM   1344  N   GLN A 166      17.737  15.444  25.669  1.00 36.33           N  
ATOM   1345  CA  GLN A 166      17.698  16.884  25.885  1.00 37.98           C  
ATOM   1346  C   GLN A 166      18.890  17.417  26.676  1.00 36.51           C  
ATOM   1347  O   GLN A 166      18.863  18.553  27.156  1.00 36.57           O  
ATOM   1348  CB  GLN A 166      16.381  17.304  26.539  1.00 42.97           C  
ATOM   1349  CG  GLN A 166      15.177  17.222  25.610  1.00 50.19           C  
ATOM   1350  CD  GLN A 166      13.872  17.506  26.329  1.00 53.59           C  
ATOM   1351  OE1 GLN A 166      13.530  18.660  26.597  1.00 54.05           O  
ATOM   1352  NE2 GLN A 166      13.141  16.450  26.658  1.00 58.10           N  
ATOM   1353  N   GLU A 167      19.941  16.608  26.795  1.00 35.87           N  
ATOM   1354  CA  GLU A 167      21.153  17.031  27.501  1.00 35.07           C  
ATOM   1355  C   GLU A 167      21.857  18.004  26.559  1.00 33.34           C  
ATOM   1356  O   GLU A 167      21.788  17.850  25.335  1.00 32.43           O  
ATOM   1357  CB  GLU A 167      22.098  15.858  27.762  1.00 35.95           C  
ATOM   1358  CG  GLU A 167      21.541  14.699  28.549  1.00 36.96           C  
ATOM   1359  CD  GLU A 167      22.497  13.521  28.549  1.00 40.28           C  
ATOM   1360  OE1 GLU A 167      23.555  13.614  29.206  1.00 40.69           O  
ATOM   1361  OE2 GLU A 167      22.210  12.513  27.872  1.00 41.06           O  
ATOM   1362  N   THR A 168      22.592  18.947  27.133  1.00 31.73           N  
ATOM   1363  CA  THR A 168      23.299  19.965  26.364  1.00 28.52           C  
ATOM   1364  C   THR A 168      24.775  20.077  26.767  1.00 28.74           C  
ATOM   1365  O   THR A 168      25.100  20.135  27.957  1.00 33.16           O  
ATOM   1366  CB  THR A 168      22.565  21.307  26.519  1.00 23.61           C  
ATOM   1367  OG1 THR A 168      21.597  21.425  25.471  1.00 23.69           O  
ATOM   1368  CG2 THR A 168      23.521  22.483  26.505  1.00 24.18           C  
ATOM   1369  N   ARG A 169      25.660  20.148  25.779  1.00 24.50           N  
ATOM   1370  CA  ARG A 169      27.084  20.220  26.053  1.00 22.09           C  
ATOM   1371  C   ARG A 169      27.748  21.351  25.280  1.00 20.04           C  
ATOM   1372  O   ARG A 169      27.353  21.657  24.158  1.00 21.19           O  
ATOM   1373  CB  ARG A 169      27.717  18.876  25.690  1.00 24.54           C  
ATOM   1374  CG  ARG A 169      29.144  18.684  26.149  1.00 28.29           C  
ATOM   1375  CD  ARG A 169      29.645  17.292  25.792  1.00 32.75           C  
ATOM   1376  NE  ARG A 169      28.820  16.244  26.394  1.00 36.06           N  
ATOM   1377  CZ  ARG A 169      29.004  14.941  26.190  1.00 36.89           C  
ATOM   1378  NH1 ARG A 169      29.988  14.531  25.396  1.00 34.94           N  
ATOM   1379  NH2 ARG A 169      28.207  14.052  26.776  1.00 33.41           N  
ATOM   1380  N   GLU A 170      28.732  21.995  25.896  1.00 17.57           N  
ATOM   1381  CA  GLU A 170      29.446  23.080  25.246  1.00 18.54           C  
ATOM   1382  C   GLU A 170      30.709  22.541  24.614  1.00 19.70           C  
ATOM   1383  O   GLU A 170      31.636  22.132  25.324  1.00 20.54           O  
ATOM   1384  CB  GLU A 170      29.849  24.173  26.231  1.00 21.21           C  
ATOM   1385  CG  GLU A 170      30.516  25.368  25.539  1.00 27.53           C  
ATOM   1386  CD  GLU A 170      31.630  25.990  26.353  1.00 30.06           C  
ATOM   1387  OE1 GLU A 170      32.738  25.421  26.371  1.00 25.49           O  
ATOM   1388  OE2 GLU A 170      31.401  27.055  26.959  1.00 34.91           O  
ATOM   1389  N   ILE A 171      30.755  22.583  23.285  1.00 17.36           N  
ATOM   1390  CA  ILE A 171      31.905  22.112  22.532  1.00 11.21           C  
ATOM   1391  C   ILE A 171      32.639  23.330  22.009  1.00  9.62           C  
ATOM   1392  O   ILE A 171      32.012  24.328  21.672  1.00  9.85           O  
ATOM   1393  CB  ILE A 171      31.454  21.272  21.338  1.00  9.53           C  
ATOM   1394  CG1 ILE A 171      30.517  20.153  21.805  1.00  9.77           C  
ATOM   1395  CG2 ILE A 171      32.656  20.710  20.604  1.00  8.01           C  
ATOM   1396  CD1 ILE A 171      31.152  19.168  22.763  1.00 13.99           C  
ATOM   1397  N   LEU A 172      33.964  23.281  21.997  1.00 10.84           N  
ATOM   1398  CA  LEU A 172      34.750  24.394  21.480  1.00 11.73           C  
ATOM   1399  C   LEU A 172      35.339  23.902  20.175  1.00 14.14           C  
ATOM   1400  O   LEU A 172      35.767  22.752  20.080  1.00 14.70           O  
ATOM   1401  CB  LEU A 172      35.872  24.799  22.436  1.00 14.44           C  
ATOM   1402  CG  LEU A 172      35.512  25.319  23.834  1.00 14.89           C  
ATOM   1403  CD1 LEU A 172      36.781  25.695  24.562  1.00  9.78           C  
ATOM   1404  CD2 LEU A 172      34.582  26.517  23.735  1.00 17.60           C  
ATOM   1405  N   HIS A 173      35.347  24.774  19.172  1.00 13.73           N  
ATOM   1406  CA  HIS A 173      35.839  24.441  17.844  1.00  8.72           C  
ATOM   1407  C   HIS A 173      37.031  25.337  17.527  1.00  8.73           C  
ATOM   1408  O   HIS A 173      36.869  26.541  17.336  1.00 12.06           O  
ATOM   1409  CB  HIS A 173      34.699  24.663  16.833  1.00  6.84           C  
ATOM   1410  CG  HIS A 173      34.956  24.078  15.478  1.00  6.10           C  
ATOM   1411  ND1 HIS A 173      35.151  24.857  14.359  1.00  5.09           N  
ATOM   1412  CD2 HIS A 173      35.060  22.793  15.065  1.00  2.68           C  
ATOM   1413  CE1 HIS A 173      35.370  24.077  13.317  1.00  8.19           C  
ATOM   1414  NE2 HIS A 173      35.321  22.820  13.717  1.00  2.09           N  
ATOM   1415  N   PHE A 174      38.231  24.767  17.532  1.00  8.64           N  
ATOM   1416  CA  PHE A 174      39.440  25.531  17.232  1.00  8.06           C  
ATOM   1417  C   PHE A 174      39.782  25.266  15.786  1.00  8.39           C  
ATOM   1418  O   PHE A 174      40.137  24.153  15.425  1.00 10.19           O  
ATOM   1419  CB  PHE A 174      40.583  25.135  18.169  1.00  5.20           C  
ATOM   1420  CG  PHE A 174      40.307  25.469  19.607  1.00  5.13           C  
ATOM   1421  CD1 PHE A 174      40.562  26.744  20.094  1.00  6.07           C  
ATOM   1422  CD2 PHE A 174      39.696  24.542  20.450  1.00  5.96           C  
ATOM   1423  CE1 PHE A 174      40.206  27.097  21.393  1.00  2.19           C  
ATOM   1424  CE2 PHE A 174      39.338  24.890  21.745  1.00  6.86           C  
ATOM   1425  CZ  PHE A 174      39.593  26.176  22.215  1.00  3.25           C  
ATOM   1426  N   HIS A 175      39.592  26.284  14.957  1.00  8.31           N  
ATOM   1427  CA  HIS A 175      39.817  26.200  13.521  1.00  8.62           C  
ATOM   1428  C   HIS A 175      41.070  26.927  13.047  1.00  9.32           C  
ATOM   1429  O   HIS A 175      41.091  28.151  12.993  1.00  9.85           O  
ATOM   1430  CB  HIS A 175      38.594  26.783  12.800  1.00  7.55           C  
ATOM   1431  CG  HIS A 175      38.609  26.601  11.316  1.00  7.22           C  
ATOM   1432  ND1 HIS A 175      37.545  26.946  10.516  1.00  7.27           N  
ATOM   1433  CD2 HIS A 175      39.544  26.073  10.489  1.00  7.37           C  
ATOM   1434  CE1 HIS A 175      37.819  26.635   9.261  1.00  7.80           C  
ATOM   1435  NE2 HIS A 175      39.027  26.103   9.219  1.00  4.30           N  
ATOM   1436  N   TYR A 176      42.094  26.173  12.670  1.00  7.95           N  
ATOM   1437  CA  TYR A 176      43.318  26.766  12.166  1.00  8.54           C  
ATOM   1438  C   TYR A 176      42.991  27.119  10.723  1.00 13.17           C  
ATOM   1439  O   TYR A 176      42.685  26.245   9.916  1.00 20.03           O  
ATOM   1440  CB  TYR A 176      44.465  25.766  12.241  1.00  8.46           C  
ATOM   1441  CG  TYR A 176      45.816  26.407  12.097  1.00  7.36           C  
ATOM   1442  CD1 TYR A 176      46.274  27.314  13.033  1.00  9.10           C  
ATOM   1443  CD2 TYR A 176      46.607  26.159  10.987  1.00 12.94           C  
ATOM   1444  CE1 TYR A 176      47.479  27.968  12.862  1.00 12.03           C  
ATOM   1445  CE2 TYR A 176      47.815  26.812  10.803  1.00 10.47           C  
ATOM   1446  CZ  TYR A 176      48.237  27.713  11.741  1.00  9.31           C  
ATOM   1447  OH  TYR A 176      49.399  28.403  11.533  1.00 16.19           O  
ATOM   1448  N   THR A 177      43.029  28.403  10.397  1.00 16.74           N  
ATOM   1449  CA  THR A 177      42.673  28.860   9.060  1.00 17.63           C  
ATOM   1450  C   THR A 177      43.792  29.358   8.150  1.00 22.10           C  
ATOM   1451  O   THR A 177      43.516  29.791   7.027  1.00 24.69           O  
ATOM   1452  CB  THR A 177      41.645  29.980   9.180  1.00 16.47           C  
ATOM   1453  OG1 THR A 177      42.078  30.917  10.177  1.00 17.97           O  
ATOM   1454  CG2 THR A 177      40.308  29.421   9.588  1.00 18.63           C  
ATOM   1455  N   THR A 178      45.045  29.249   8.588  1.00 24.85           N  
ATOM   1456  CA  THR A 178      46.165  29.763   7.800  1.00 23.49           C  
ATOM   1457  C   THR A 178      47.257  28.821   7.300  1.00 25.24           C  
ATOM   1458  O   THR A 178      48.314  29.277   6.862  1.00 27.45           O  
ATOM   1459  CB  THR A 178      46.829  30.906   8.546  1.00 25.56           C  
ATOM   1460  OG1 THR A 178      47.063  30.507   9.903  1.00 28.86           O  
ATOM   1461  CG2 THR A 178      45.931  32.138   8.521  1.00 28.10           C  
ATOM   1462  N   TRP A 179      47.023  27.517   7.361  1.00 26.64           N  
ATOM   1463  CA  TRP A 179      48.014  26.560   6.874  1.00 28.03           C  
ATOM   1464  C   TRP A 179      48.133  26.777   5.348  1.00 30.99           C  
ATOM   1465  O   TRP A 179      47.122  26.917   4.654  1.00 33.41           O  
ATOM   1466  CB  TRP A 179      47.550  25.142   7.195  1.00 27.08           C  
ATOM   1467  CG  TRP A 179      48.614  24.270   7.762  1.00 29.55           C  
ATOM   1468  CD1 TRP A 179      48.894  24.055   9.092  1.00 31.54           C  
ATOM   1469  CD2 TRP A 179      49.516  23.448   7.027  1.00 28.99           C  
ATOM   1470  NE1 TRP A 179      49.914  23.138   9.222  1.00 28.65           N  
ATOM   1471  CE2 TRP A 179      50.315  22.750   7.970  1.00 30.69           C  
ATOM   1472  CE3 TRP A 179      49.725  23.224   5.664  1.00 31.28           C  
ATOM   1473  CZ2 TRP A 179      51.306  21.847   7.587  1.00 34.09           C  
ATOM   1474  CZ3 TRP A 179      50.711  22.323   5.281  1.00 37.59           C  
ATOM   1475  CH2 TRP A 179      51.490  21.645   6.241  1.00 38.49           C  
ATOM   1476  N   PRO A 180      49.366  26.840   4.816  1.00 29.20           N  
ATOM   1477  CA  PRO A 180      49.597  27.052   3.386  1.00 29.19           C  
ATOM   1478  C   PRO A 180      48.863  26.123   2.435  1.00 32.74           C  
ATOM   1479  O   PRO A 180      48.403  25.051   2.822  1.00 35.45           O  
ATOM   1480  CB  PRO A 180      51.113  26.899   3.263  1.00 27.46           C  
ATOM   1481  CG  PRO A 180      51.464  26.017   4.387  1.00 27.35           C  
ATOM   1482  CD  PRO A 180      50.645  26.602   5.495  1.00 28.91           C  
ATOM   1483  N   ASP A 181      48.754  26.571   1.184  1.00 36.10           N  
ATOM   1484  CA  ASP A 181      48.095  25.829   0.110  1.00 35.54           C  
ATOM   1485  C   ASP A 181      48.974  24.626  -0.234  1.00 33.30           C  
ATOM   1486  O   ASP A 181      48.480  23.520  -0.457  1.00 35.27           O  
ATOM   1487  CB  ASP A 181      47.942  26.740  -1.120  1.00 40.53           C  
ATOM   1488  CG  ASP A 181      46.550  26.667  -1.756  1.00 43.89           C  
ATOM   1489  OD1 ASP A 181      45.613  26.120  -1.131  1.00 41.08           O  
ATOM   1490  OD2 ASP A 181      46.396  27.185  -2.886  1.00 44.29           O  
ATOM   1491  N   PHE A 182      50.280  24.876  -0.307  1.00 31.53           N  
ATOM   1492  CA  PHE A 182      51.289  23.852  -0.594  1.00 27.05           C  
ATOM   1493  C   PHE A 182      52.383  24.084   0.433  1.00 23.79           C  
ATOM   1494  O   PHE A 182      52.490  25.175   0.999  1.00 19.99           O  
ATOM   1495  CB  PHE A 182      51.881  24.015  -2.004  1.00 26.35           C  
ATOM   1496  CG  PHE A 182      50.873  23.896  -3.104  1.00 27.29           C  
ATOM   1497  CD1 PHE A 182      50.553  22.654  -3.638  1.00 27.98           C  
ATOM   1498  CD2 PHE A 182      50.200  25.020  -3.568  1.00 30.68           C  
ATOM   1499  CE1 PHE A 182      49.571  22.529  -4.619  1.00 25.66           C  
ATOM   1500  CE2 PHE A 182      49.217  24.908  -4.546  1.00 31.33           C  
ATOM   1501  CZ  PHE A 182      48.903  23.655  -5.070  1.00 29.27           C  
ATOM   1502  N   GLY A 183      53.203  23.073   0.665  1.00 24.19           N  
ATOM   1503  CA  GLY A 183      54.268  23.222   1.635  1.00 31.60           C  
ATOM   1504  C   GLY A 183      53.767  23.273   3.069  1.00 34.32           C  
ATOM   1505  O   GLY A 183      52.599  23.005   3.346  1.00 32.70           O  
ATOM   1506  N   VAL A 184      54.662  23.643   3.974  1.00 35.25           N  
ATOM   1507  CA  VAL A 184      54.363  23.720   5.394  1.00 34.94           C  
ATOM   1508  C   VAL A 184      54.510  25.189   5.803  1.00 33.98           C  
ATOM   1509  O   VAL A 184      54.998  25.998   5.010  1.00 37.05           O  
ATOM   1510  CB  VAL A 184      55.373  22.830   6.157  1.00 36.90           C  
ATOM   1511  CG1 VAL A 184      56.626  23.615   6.530  1.00 37.29           C  
ATOM   1512  CG2 VAL A 184      54.726  22.167   7.347  1.00 41.59           C  
ATOM   1513  N   PRO A 185      54.035  25.574   7.007  1.00 30.62           N  
ATOM   1514  CA  PRO A 185      54.160  26.973   7.443  1.00 28.62           C  
ATOM   1515  C   PRO A 185      55.611  27.462   7.565  1.00 30.93           C  
ATOM   1516  O   PRO A 185      56.491  26.748   8.058  1.00 29.04           O  
ATOM   1517  CB  PRO A 185      53.465  26.965   8.799  1.00 24.19           C  
ATOM   1518  CG  PRO A 185      52.406  25.951   8.618  1.00 22.38           C  
ATOM   1519  CD  PRO A 185      53.141  24.838   7.916  1.00 26.97           C  
ATOM   1520  N   GLU A 186      55.847  28.690   7.120  1.00 33.43           N  
ATOM   1521  CA  GLU A 186      57.179  29.290   7.166  1.00 38.59           C  
ATOM   1522  C   GLU A 186      57.778  29.398   8.569  1.00 38.62           C  
ATOM   1523  O   GLU A 186      58.996  29.465   8.730  1.00 39.84           O  
ATOM   1524  CB  GLU A 186      57.160  30.671   6.501  1.00 45.38           C  
ATOM   1525  CG  GLU A 186      55.845  31.458   6.662  1.00 54.35           C  
ATOM   1526  CD  GLU A 186      55.505  31.804   8.107  1.00 58.38           C  
ATOM   1527  OE1 GLU A 186      56.008  32.837   8.609  1.00 61.02           O  
ATOM   1528  OE2 GLU A 186      54.723  31.050   8.734  1.00 59.71           O  
ATOM   1529  N   SER A 187      56.922  29.451   9.580  1.00 37.73           N  
ATOM   1530  CA  SER A 187      57.385  29.551  10.953  1.00 36.85           C  
ATOM   1531  C   SER A 187      56.341  28.937  11.885  1.00 35.63           C  
ATOM   1532  O   SER A 187      55.129  29.059  11.651  1.00 35.74           O  
ATOM   1533  CB  SER A 187      57.655  31.015  11.324  1.00 38.46           C  
ATOM   1534  OG  SER A 187      56.454  31.772  11.380  1.00 41.81           O  
ATOM   1535  N   PRO A 188      56.802  28.248  12.945  1.00 32.93           N  
ATOM   1536  CA  PRO A 188      55.944  27.593  13.936  1.00 29.23           C  
ATOM   1537  C   PRO A 188      55.159  28.524  14.860  1.00 25.51           C  
ATOM   1538  O   PRO A 188      54.177  28.097  15.465  1.00 24.98           O  
ATOM   1539  CB  PRO A 188      56.940  26.746  14.730  1.00 31.02           C  
ATOM   1540  CG  PRO A 188      58.185  27.582  14.686  1.00 31.23           C  
ATOM   1541  CD  PRO A 188      58.222  27.963  13.225  1.00 31.07           C  
ATOM   1542  N   ALA A 189      55.569  29.786  14.949  1.00 20.74           N  
ATOM   1543  CA  ALA A 189      54.910  30.746  15.831  1.00 19.45           C  
ATOM   1544  C   ALA A 189      53.384  30.646  15.926  1.00 20.05           C  
ATOM   1545  O   ALA A 189      52.839  30.478  17.012  1.00 23.59           O  
ATOM   1546  CB  ALA A 189      55.321  32.143  15.479  1.00 18.55           C  
ATOM   1547  N   SER A 190      52.692  30.706  14.800  1.00 19.27           N  
ATOM   1548  CA  SER A 190      51.237  30.631  14.808  1.00 19.95           C  
ATOM   1549  C   SER A 190      50.685  29.275  15.245  1.00 19.03           C  
ATOM   1550  O   SER A 190      49.730  29.208  16.018  1.00 17.42           O  
ATOM   1551  CB  SER A 190      50.700  30.991  13.426  1.00 22.92           C  
ATOM   1552  OG  SER A 190      51.286  32.203  12.986  1.00 29.99           O  
ATOM   1553  N   PHE A 191      51.291  28.200  14.748  1.00 20.27           N  
ATOM   1554  CA  PHE A 191      50.856  26.838  15.062  1.00 18.56           C  
ATOM   1555  C   PHE A 191      50.966  26.578  16.558  1.00 17.95           C  
ATOM   1556  O   PHE A 191      50.017  26.108  17.182  1.00 18.23           O  
ATOM   1557  CB  PHE A 191      51.687  25.818  14.278  1.00 17.85           C  
ATOM   1558  CG  PHE A 191      51.107  24.435  14.280  1.00 18.31           C  
ATOM   1559  CD1 PHE A 191      50.009  24.130  13.483  1.00 22.07           C  
ATOM   1560  CD2 PHE A 191      51.661  23.436  15.069  1.00 21.68           C  
ATOM   1561  CE1 PHE A 191      49.462  22.843  13.469  1.00 23.57           C  
ATOM   1562  CE2 PHE A 191      51.129  22.149  15.068  1.00 24.35           C  
ATOM   1563  CZ  PHE A 191      50.025  21.850  14.264  1.00 25.49           C  
ATOM   1564  N   LEU A 192      52.125  26.893  17.129  1.00 17.79           N  
ATOM   1565  CA  LEU A 192      52.353  26.719  18.559  1.00 15.21           C  
ATOM   1566  C   LEU A 192      51.381  27.604  19.310  1.00 15.60           C  
ATOM   1567  O   LEU A 192      50.729  27.172  20.250  1.00 17.24           O  
ATOM   1568  CB  LEU A 192      53.777  27.109  18.921  1.00 10.15           C  
ATOM   1569  CG  LEU A 192      54.839  26.158  18.377  1.00 12.72           C  
ATOM   1570  CD1 LEU A 192      56.229  26.735  18.644  1.00 13.62           C  
ATOM   1571  CD2 LEU A 192      54.677  24.774  19.020  1.00 10.18           C  
ATOM   1572  N   ASN A 193      51.238  28.836  18.854  1.00 16.93           N  
ATOM   1573  CA  ASN A 193      50.331  29.758  19.503  1.00 19.20           C  
ATOM   1574  C   ASN A 193      48.894  29.274  19.412  1.00 19.83           C  
ATOM   1575  O   ASN A 193      48.046  29.668  20.208  1.00 22.57           O  
ATOM   1576  CB  ASN A 193      50.445  31.137  18.890  1.00 21.43           C  
ATOM   1577  CG  ASN A 193      50.306  32.207  19.912  1.00 25.50           C  
ATOM   1578  OD1 ASN A 193      51.303  32.675  20.456  1.00 33.03           O  
ATOM   1579  ND2 ASN A 193      49.070  32.572  20.235  1.00 24.82           N  
ATOM   1580  N   PHE A 194      48.610  28.471  18.394  1.00 20.23           N  
ATOM   1581  CA  PHE A 194      47.283  27.901  18.201  1.00 16.72           C  
ATOM   1582  C   PHE A 194      47.162  26.693  19.139  1.00 17.45           C  
ATOM   1583  O   PHE A 194      46.125  26.488  19.766  1.00 18.76           O  
ATOM   1584  CB  PHE A 194      47.110  27.475  16.741  1.00 11.90           C  
ATOM   1585  CG  PHE A 194      45.899  26.631  16.491  1.00  6.60           C  
ATOM   1586  CD1 PHE A 194      44.627  27.180  16.549  1.00  4.64           C  
ATOM   1587  CD2 PHE A 194      46.033  25.288  16.164  1.00  6.15           C  
ATOM   1588  CE1 PHE A 194      43.504  26.402  16.279  1.00  6.66           C  
ATOM   1589  CE2 PHE A 194      44.917  24.504  15.892  1.00  4.27           C  
ATOM   1590  CZ  PHE A 194      43.652  25.061  15.948  1.00  2.47           C  
ATOM   1591  N   LEU A 195      48.242  25.921  19.252  1.00 16.13           N  
ATOM   1592  CA  LEU A 195      48.283  24.741  20.116  1.00 13.93           C  
ATOM   1593  C   LEU A 195      48.007  25.217  21.527  1.00 13.37           C  
ATOM   1594  O   LEU A 195      47.157  24.687  22.228  1.00 13.03           O  
ATOM   1595  CB  LEU A 195      49.680  24.105  20.079  1.00  9.24           C  
ATOM   1596  CG  LEU A 195      49.901  22.643  20.470  1.00  4.51           C  
ATOM   1597  CD1 LEU A 195      51.226  22.563  21.178  1.00  2.11           C  
ATOM   1598  CD2 LEU A 195      48.789  22.096  21.347  1.00  2.00           C  
ATOM   1599  N   PHE A 196      48.727  26.253  21.919  1.00 14.12           N  
ATOM   1600  CA  PHE A 196      48.595  26.818  23.238  1.00 11.94           C  
ATOM   1601  C   PHE A 196      47.171  27.262  23.487  1.00 12.99           C  
ATOM   1602  O   PHE A 196      46.610  26.966  24.534  1.00 17.48           O  
ATOM   1603  CB  PHE A 196      49.617  27.933  23.408  1.00 12.85           C  
ATOM   1604  CG  PHE A 196      51.043  27.451  23.282  1.00 15.12           C  
ATOM   1605  CD1 PHE A 196      51.353  26.100  23.472  1.00 15.29           C  
ATOM   1606  CD2 PHE A 196      52.070  28.330  22.965  1.00 16.80           C  
ATOM   1607  CE1 PHE A 196      52.657  25.631  23.348  1.00 16.63           C  
ATOM   1608  CE2 PHE A 196      53.387  27.870  22.837  1.00 21.25           C  
ATOM   1609  CZ  PHE A 196      53.677  26.511  23.031  1.00 20.24           C  
ATOM   1610  N   LYS A 197      46.551  27.885  22.496  1.00 12.30           N  
ATOM   1611  CA  LYS A 197      45.169  28.304  22.642  1.00 10.93           C  
ATOM   1612  C   LYS A 197      44.292  27.076  22.885  1.00 11.66           C  
ATOM   1613  O   LYS A 197      43.366  27.121  23.684  1.00 17.34           O  
ATOM   1614  CB  LYS A 197      44.701  29.047  21.395  1.00 12.46           C  
ATOM   1615  CG  LYS A 197      44.736  30.552  21.514  1.00 15.81           C  
ATOM   1616  CD  LYS A 197      46.079  31.042  21.997  1.00 26.46           C  
ATOM   1617  CE  LYS A 197      46.213  32.547  21.857  1.00 32.81           C  
ATOM   1618  NZ  LYS A 197      46.268  32.964  20.424  1.00 40.31           N  
ATOM   1619  N   VAL A 198      44.595  25.968  22.221  1.00  9.16           N  
ATOM   1620  CA  VAL A 198      43.806  24.758  22.410  1.00  7.79           C  
ATOM   1621  C   VAL A 198      43.996  24.272  23.848  1.00 10.45           C  
ATOM   1622  O   VAL A 198      43.029  23.986  24.561  1.00  9.39           O  
ATOM   1623  CB  VAL A 198      44.221  23.636  21.429  1.00  5.14           C  
ATOM   1624  CG1 VAL A 198      43.336  22.415  21.625  1.00  2.20           C  
ATOM   1625  CG2 VAL A 198      44.140  24.125  19.994  1.00  2.00           C  
ATOM   1626  N   ARG A 199      45.251  24.218  24.278  1.00 12.95           N  
ATOM   1627  CA  ARG A 199      45.596  23.784  25.622  1.00 13.03           C  
ATOM   1628  C   ARG A 199      44.887  24.594  26.700  1.00 15.54           C  
ATOM   1629  O   ARG A 199      44.223  24.025  27.562  1.00 19.41           O  
ATOM   1630  CB  ARG A 199      47.101  23.885  25.845  1.00  9.10           C  
ATOM   1631  CG  ARG A 199      47.896  22.719  25.340  1.00  7.69           C  
ATOM   1632  CD  ARG A 199      49.352  22.892  25.712  1.00  8.66           C  
ATOM   1633  NE  ARG A 199      50.146  21.743  25.313  1.00 14.07           N  
ATOM   1634  CZ  ARG A 199      51.447  21.625  25.539  1.00 18.90           C  
ATOM   1635  NH1 ARG A 199      52.104  22.587  26.167  1.00 25.49           N  
ATOM   1636  NH2 ARG A 199      52.100  20.554  25.120  1.00 21.63           N  
ATOM   1637  N   GLU A 200      45.017  25.914  26.642  1.00 15.01           N  
ATOM   1638  CA  GLU A 200      44.410  26.794  27.630  1.00 14.47           C  
ATOM   1639  C   GLU A 200      42.942  26.537  27.920  1.00 14.23           C  
ATOM   1640  O   GLU A 200      42.504  26.657  29.061  1.00 14.39           O  
ATOM   1641  CB  GLU A 200      44.588  28.251  27.227  1.00 16.13           C  
ATOM   1642  CG  GLU A 200      46.021  28.740  27.262  1.00 20.40           C  
ATOM   1643  CD  GLU A 200      46.143  30.207  26.904  1.00 27.94           C  
ATOM   1644  OE1 GLU A 200      45.169  30.792  26.374  1.00 28.62           O  
ATOM   1645  OE2 GLU A 200      47.223  30.777  27.150  1.00 32.46           O  
ATOM   1646  N   SER A 201      42.189  26.158  26.896  1.00 14.51           N  
ATOM   1647  CA  SER A 201      40.759  25.904  27.049  1.00 13.39           C  
ATOM   1648  C   SER A 201      40.393  24.679  27.886  1.00 13.88           C  
ATOM   1649  O   SER A 201      39.233  24.511  28.266  1.00 17.66           O  
ATOM   1650  CB  SER A 201      40.127  25.753  25.677  1.00 12.58           C  
ATOM   1651  OG  SER A 201      40.667  24.629  25.010  1.00 15.33           O  
ATOM   1652  N   GLY A 202      41.363  23.807  28.134  1.00 12.24           N  
ATOM   1653  CA  GLY A 202      41.096  22.599  28.892  1.00 13.41           C  
ATOM   1654  C   GLY A 202      40.604  21.475  27.992  1.00 15.40           C  
ATOM   1655  O   GLY A 202      40.281  20.372  28.450  1.00 13.19           O  
ATOM   1656  N   SER A 203      40.549  21.760  26.699  1.00 18.36           N  
ATOM   1657  CA  SER A 203      40.107  20.791  25.710  1.00 21.36           C  
ATOM   1658  C   SER A 203      41.032  19.576  25.671  1.00 22.38           C  
ATOM   1659  O   SER A 203      40.597  18.474  25.341  1.00 25.28           O  
ATOM   1660  CB  SER A 203      40.029  21.446  24.325  1.00 20.91           C  
ATOM   1661  OG  SER A 203      39.063  22.482  24.313  1.00 20.24           O  
ATOM   1662  N   LEU A 204      42.301  19.782  26.010  1.00 24.35           N  
ATOM   1663  CA  LEU A 204      43.282  18.702  26.017  1.00 27.11           C  
ATOM   1664  C   LEU A 204      43.474  18.078  27.412  1.00 30.74           C  
ATOM   1665  O   LEU A 204      44.120  17.037  27.560  1.00 34.04           O  
ATOM   1666  CB  LEU A 204      44.627  19.206  25.471  1.00 23.56           C  
ATOM   1667  CG  LEU A 204      44.797  19.379  23.960  1.00 17.92           C  
ATOM   1668  CD1 LEU A 204      46.157  19.960  23.652  1.00 14.67           C  
ATOM   1669  CD2 LEU A 204      44.638  18.044  23.271  1.00 20.59           C  
ATOM   1670  N   SER A 205      42.903  18.710  28.429  1.00 30.81           N  
ATOM   1671  CA  SER A 205      43.031  18.229  29.793  1.00 30.82           C  
ATOM   1672  C   SER A 205      42.289  16.914  30.065  1.00 31.18           C  
ATOM   1673  O   SER A 205      41.186  16.700  29.561  1.00 33.28           O  
ATOM   1674  CB  SER A 205      42.597  19.334  30.734  1.00 31.67           C  
ATOM   1675  OG  SER A 205      43.381  20.489  30.470  1.00 41.88           O  
ATOM   1676  N   PRO A 206      42.857  16.053  30.937  1.00 30.03           N  
ATOM   1677  CA  PRO A 206      42.339  14.737  31.340  1.00 26.92           C  
ATOM   1678  C   PRO A 206      40.903  14.674  31.837  1.00 26.97           C  
ATOM   1679  O   PRO A 206      40.277  13.621  31.794  1.00 26.43           O  
ATOM   1680  CB  PRO A 206      43.327  14.298  32.419  1.00 27.75           C  
ATOM   1681  CG  PRO A 206      43.786  15.597  33.007  1.00 29.04           C  
ATOM   1682  CD  PRO A 206      44.019  16.415  31.769  1.00 30.32           C  
ATOM   1683  N   GLU A 207      40.381  15.798  32.307  1.00 28.74           N  
ATOM   1684  CA  GLU A 207      39.012  15.852  32.804  1.00 28.08           C  
ATOM   1685  C   GLU A 207      37.966  15.740  31.693  1.00 26.91           C  
ATOM   1686  O   GLU A 207      36.768  15.844  31.963  1.00 27.68           O  
ATOM   1687  CB  GLU A 207      38.786  17.149  33.583  1.00 31.82           C  
ATOM   1688  CG  GLU A 207      39.027  18.420  32.775  1.00 40.26           C  
ATOM   1689  CD  GLU A 207      40.179  19.260  33.314  1.00 47.08           C  
ATOM   1690  OE1 GLU A 207      41.221  18.674  33.708  1.00 47.31           O  
ATOM   1691  OE2 GLU A 207      40.039  20.510  33.338  1.00 47.31           O  
ATOM   1692  N   HIS A 208      38.413  15.574  30.447  1.00 22.59           N  
ATOM   1693  CA  HIS A 208      37.505  15.462  29.305  1.00 18.66           C  
ATOM   1694  C   HIS A 208      37.853  14.275  28.417  1.00 19.49           C  
ATOM   1695  O   HIS A 208      38.921  13.672  28.558  1.00 23.33           O  
ATOM   1696  CB  HIS A 208      37.589  16.714  28.441  1.00 14.60           C  
ATOM   1697  CG  HIS A 208      37.190  17.965  29.144  1.00 15.52           C  
ATOM   1698  ND1 HIS A 208      38.105  18.908  29.558  1.00 16.32           N  
ATOM   1699  CD2 HIS A 208      35.971  18.438  29.499  1.00 14.81           C  
ATOM   1700  CE1 HIS A 208      37.469  19.909  30.141  1.00 17.02           C  
ATOM   1701  NE2 HIS A 208      36.173  19.648  30.116  1.00 16.57           N  
ATOM   1702  N   GLY A 209      36.955  13.949  27.490  1.00 15.93           N  
ATOM   1703  CA  GLY A 209      37.225  12.868  26.564  1.00 13.45           C  
ATOM   1704  C   GLY A 209      38.348  13.342  25.657  1.00 13.36           C  
ATOM   1705  O   GLY A 209      38.771  14.505  25.768  1.00 15.18           O  
ATOM   1706  N   PRO A 210      38.882  12.478  24.772  1.00  9.71           N  
ATOM   1707  CA  PRO A 210      39.967  12.900  23.880  1.00  7.00           C  
ATOM   1708  C   PRO A 210      39.503  13.900  22.819  1.00  5.98           C  
ATOM   1709  O   PRO A 210      38.389  13.810  22.295  1.00  5.94           O  
ATOM   1710  CB  PRO A 210      40.453  11.581  23.288  1.00  3.82           C  
ATOM   1711  CG  PRO A 210      39.241  10.749  23.285  1.00  3.89           C  
ATOM   1712  CD  PRO A 210      38.593  11.048  24.599  1.00  8.55           C  
ATOM   1713  N   VAL A 211      40.348  14.892  22.565  1.00  7.34           N  
ATOM   1714  CA  VAL A 211      40.065  15.940  21.591  1.00  7.29           C  
ATOM   1715  C   VAL A 211      39.986  15.334  20.196  1.00  9.24           C  
ATOM   1716  O   VAL A 211      40.787  14.460  19.852  1.00 10.24           O  
ATOM   1717  CB  VAL A 211      41.172  17.040  21.627  1.00  3.74           C  
ATOM   1718  CG1 VAL A 211      42.468  16.529  21.031  1.00  2.00           C  
ATOM   1719  CG2 VAL A 211      40.707  18.296  20.931  1.00  6.09           C  
ATOM   1720  N   VAL A 212      38.964  15.716  19.435  1.00  9.80           N  
ATOM   1721  CA  VAL A 212      38.833  15.221  18.074  1.00 10.51           C  
ATOM   1722  C   VAL A 212      39.635  16.177  17.201  1.00 11.81           C  
ATOM   1723  O   VAL A 212      39.408  17.385  17.231  1.00 15.30           O  
ATOM   1724  CB  VAL A 212      37.377  15.196  17.593  1.00 10.00           C  
ATOM   1725  CG1 VAL A 212      37.349  14.999  16.094  1.00 10.95           C  
ATOM   1726  CG2 VAL A 212      36.605  14.071  18.276  1.00  8.68           C  
ATOM   1727  N   VAL A 213      40.606  15.641  16.474  1.00 10.98           N  
ATOM   1728  CA  VAL A 213      41.457  16.438  15.605  1.00 10.46           C  
ATOM   1729  C   VAL A 213      41.247  15.946  14.184  1.00 12.44           C  
ATOM   1730  O   VAL A 213      41.082  14.741  13.967  1.00 13.73           O  
ATOM   1731  CB  VAL A 213      42.951  16.275  15.977  1.00  6.19           C  
ATOM   1732  CG1 VAL A 213      43.815  17.138  15.083  1.00  5.79           C  
ATOM   1733  CG2 VAL A 213      43.177  16.647  17.413  1.00  5.45           C  
ATOM   1734  N   HIS A 214      41.248  16.869  13.221  1.00 13.55           N  
ATOM   1735  CA  HIS A 214      41.059  16.506  11.819  1.00 14.27           C  
ATOM   1736  C   HIS A 214      41.474  17.589  10.825  1.00 15.08           C  
ATOM   1737  O   HIS A 214      41.493  18.788  11.147  1.00 14.08           O  
ATOM   1738  CB  HIS A 214      39.591  16.110  11.550  1.00 10.55           C  
ATOM   1739  CG  HIS A 214      38.680  17.269  11.273  1.00  7.80           C  
ATOM   1740  ND1 HIS A 214      38.738  18.000  10.105  1.00  6.68           N  
ATOM   1741  CD2 HIS A 214      37.683  17.815  12.007  1.00  6.55           C  
ATOM   1742  CE1 HIS A 214      37.818  18.947  10.134  1.00  5.17           C  
ATOM   1743  NE2 HIS A 214      37.165  18.856  11.276  1.00  4.98           N  
ATOM   1744  N   CYS A 215      41.838  17.141   9.626  1.00 13.90           N  
ATOM   1745  CA  CYS A 215      42.187  18.019   8.511  1.00 17.86           C  
ATOM   1746  C   CYS A 215      41.317  17.425   7.409  1.00 19.36           C  
ATOM   1747  O   CYS A 215      40.083  17.420   7.552  1.00 20.76           O  
ATOM   1748  CB  CYS A 215      43.678  17.975   8.174  1.00 13.83           C  
ATOM   1749  SG  CYS A 215      44.511  16.444   8.616  1.00 27.47           S  
ATOM   1750  N   SER A 216      41.898  16.921   6.327  1.00 20.84           N  
ATOM   1751  CA  SER A 216      41.047  16.300   5.310  1.00 22.21           C  
ATOM   1752  C   SER A 216      40.981  14.796   5.649  1.00 21.99           C  
ATOM   1753  O   SER A 216      39.901  14.244   5.854  1.00 18.32           O  
ATOM   1754  CB  SER A 216      41.580  16.551   3.893  1.00 22.53           C  
ATOM   1755  OG  SER A 216      40.544  16.390   2.932  1.00 13.87           O  
ATOM   1756  N   ALA A 217      42.146  14.159   5.760  1.00 22.58           N  
ATOM   1757  CA  ALA A 217      42.221  12.739   6.125  1.00 24.85           C  
ATOM   1758  C   ALA A 217      42.498  12.620   7.633  1.00 25.57           C  
ATOM   1759  O   ALA A 217      42.396  11.537   8.218  1.00 25.26           O  
ATOM   1760  CB  ALA A 217      43.335  12.040   5.330  1.00 21.72           C  
ATOM   1761  N   GLY A 218      42.878  13.741   8.242  1.00 25.12           N  
ATOM   1762  CA  GLY A 218      43.190  13.756   9.659  1.00 24.16           C  
ATOM   1763  C   GLY A 218      44.461  12.989   9.992  1.00 25.18           C  
ATOM   1764  O   GLY A 218      44.470  12.204  10.942  1.00 27.19           O  
ATOM   1765  N   ILE A 219      45.539  13.214   9.236  1.00 24.53           N  
ATOM   1766  CA  ILE A 219      46.805  12.511   9.496  1.00 22.21           C  
ATOM   1767  C   ILE A 219      48.044  13.366   9.274  1.00 22.17           C  
ATOM   1768  O   ILE A 219      49.003  13.275  10.031  1.00 24.22           O  
ATOM   1769  CB  ILE A 219      46.967  11.225   8.642  1.00 19.17           C  
ATOM   1770  CG1 ILE A 219      47.075  11.567   7.154  1.00 14.92           C  
ATOM   1771  CG2 ILE A 219      45.810  10.277   8.886  1.00 18.91           C  
ATOM   1772  CD1 ILE A 219      47.218  10.358   6.275  1.00 11.00           C  
ATOM   1773  N   GLY A 220      48.032  14.190   8.233  1.00 22.11           N  
ATOM   1774  CA  GLY A 220      49.185  15.030   7.958  1.00 19.23           C  
ATOM   1775  C   GLY A 220      49.331  16.116   8.993  1.00 16.75           C  
ATOM   1776  O   GLY A 220      50.173  16.020   9.881  1.00 20.35           O  
ATOM   1777  N   ARG A 221      48.470  17.124   8.906  1.00 14.79           N  
ATOM   1778  CA  ARG A 221      48.489  18.249   9.840  1.00 14.76           C  
ATOM   1779  C   ARG A 221      48.014  17.843  11.238  1.00 16.86           C  
ATOM   1780  O   ARG A 221      48.539  18.330  12.242  1.00 16.35           O  
ATOM   1781  CB  ARG A 221      47.643  19.386   9.291  1.00 12.89           C  
ATOM   1782  CG  ARG A 221      48.034  19.740   7.879  1.00 12.39           C  
ATOM   1783  CD  ARG A 221      47.555  21.104   7.510  1.00 12.89           C  
ATOM   1784  NE  ARG A 221      46.197  21.126   6.998  1.00 17.01           N  
ATOM   1785  CZ  ARG A 221      45.864  21.611   5.807  1.00 16.16           C  
ATOM   1786  NH1 ARG A 221      46.788  22.110   4.989  1.00 16.37           N  
ATOM   1787  NH2 ARG A 221      44.595  21.635   5.447  1.00 19.37           N  
ATOM   1788  N   SER A 222      47.011  16.964  11.297  1.00 16.33           N  
ATOM   1789  CA  SER A 222      46.500  16.454  12.563  1.00 12.55           C  
ATOM   1790  C   SER A 222      47.662  15.763  13.271  1.00 12.91           C  
ATOM   1791  O   SER A 222      47.889  15.976  14.459  1.00 15.95           O  
ATOM   1792  CB  SER A 222      45.400  15.435  12.311  1.00 10.48           C  
ATOM   1793  OG  SER A 222      44.469  15.918  11.366  1.00 14.38           O  
ATOM   1794  N   GLY A 223      48.413  14.956  12.525  1.00 11.56           N  
ATOM   1795  CA  GLY A 223      49.551  14.265  13.095  1.00 10.05           C  
ATOM   1796  C   GLY A 223      50.526  15.270  13.671  1.00 12.00           C  
ATOM   1797  O   GLY A 223      51.015  15.113  14.790  1.00 13.79           O  
ATOM   1798  N   THR A 224      50.799  16.320  12.911  1.00 11.58           N  
ATOM   1799  CA  THR A 224      51.713  17.363  13.352  1.00 13.76           C  
ATOM   1800  C   THR A 224      51.280  17.990  14.681  1.00 14.06           C  
ATOM   1801  O   THR A 224      52.092  18.160  15.588  1.00 16.33           O  
ATOM   1802  CB  THR A 224      51.844  18.451  12.278  1.00 13.82           C  
ATOM   1803  OG1 THR A 224      52.422  17.880  11.097  1.00 17.46           O  
ATOM   1804  CG2 THR A 224      52.714  19.591  12.771  1.00 14.87           C  
ATOM   1805  N   PHE A 225      49.997  18.306  14.797  1.00 14.57           N  
ATOM   1806  CA  PHE A 225      49.450  18.913  16.007  1.00 12.73           C  
ATOM   1807  C   PHE A 225      49.756  18.039  17.217  1.00 13.91           C  
ATOM   1808  O   PHE A 225      50.388  18.491  18.175  1.00 11.93           O  
ATOM   1809  CB  PHE A 225      47.941  19.072  15.857  1.00 10.74           C  
ATOM   1810  CG  PHE A 225      47.317  19.942  16.897  1.00 11.78           C  
ATOM   1811  CD1 PHE A 225      47.535  21.319  16.891  1.00 13.19           C  
ATOM   1812  CD2 PHE A 225      46.496  19.388  17.880  1.00 15.25           C  
ATOM   1813  CE1 PHE A 225      46.943  22.141  17.851  1.00 12.84           C  
ATOM   1814  CE2 PHE A 225      45.892  20.192  18.853  1.00 12.86           C  
ATOM   1815  CZ  PHE A 225      46.116  21.576  18.837  1.00 15.19           C  
ATOM   1816  N   CYS A 226      49.340  16.775  17.127  1.00 14.21           N  
ATOM   1817  CA  CYS A 226      49.531  15.775  18.174  1.00 13.15           C  
ATOM   1818  C   CYS A 226      50.992  15.490  18.505  1.00 12.56           C  
ATOM   1819  O   CYS A 226      51.340  15.299  19.669  1.00 14.11           O  
ATOM   1820  CB  CYS A 226      48.836  14.477  17.777  1.00 11.81           C  
ATOM   1821  SG  CYS A 226      47.066  14.685  17.539  1.00 20.69           S  
ATOM   1822  N   LEU A 227      51.844  15.443  17.489  1.00  9.90           N  
ATOM   1823  CA  LEU A 227      53.255  15.176  17.713  1.00 10.70           C  
ATOM   1824  C   LEU A 227      53.895  16.342  18.468  1.00 12.63           C  
ATOM   1825  O   LEU A 227      54.547  16.147  19.493  1.00 15.45           O  
ATOM   1826  CB  LEU A 227      53.963  14.938  16.381  1.00 11.22           C  
ATOM   1827  CG  LEU A 227      55.432  14.522  16.415  1.00 12.48           C  
ATOM   1828  CD1 LEU A 227      55.605  13.274  17.276  1.00 11.11           C  
ATOM   1829  CD2 LEU A 227      55.905  14.278  14.990  1.00  9.50           C  
ATOM   1830  N   ALA A 228      53.675  17.558  17.985  1.00  9.95           N  
ATOM   1831  CA  ALA A 228      54.225  18.736  18.634  1.00  8.16           C  
ATOM   1832  C   ALA A 228      53.761  18.787  20.093  1.00  8.49           C  
ATOM   1833  O   ALA A 228      54.561  18.980  21.002  1.00  8.27           O  
ATOM   1834  CB  ALA A 228      53.787  19.996  17.885  1.00  4.24           C  
ATOM   1835  N   ASP A 229      52.468  18.568  20.305  1.00  8.76           N  
ATOM   1836  CA  ASP A 229      51.870  18.590  21.630  1.00 11.52           C  
ATOM   1837  C   ASP A 229      52.509  17.571  22.575  1.00 15.86           C  
ATOM   1838  O   ASP A 229      53.088  17.941  23.602  1.00 16.28           O  
ATOM   1839  CB  ASP A 229      50.373  18.327  21.506  1.00 12.14           C  
ATOM   1840  CG  ASP A 229      49.636  18.496  22.810  1.00 14.30           C  
ATOM   1841  OD1 ASP A 229      49.963  19.426  23.576  1.00 13.18           O  
ATOM   1842  OD2 ASP A 229      48.709  17.704  23.059  1.00 14.27           O  
ATOM   1843  N   THR A 230      52.418  16.291  22.217  1.00 17.33           N  
ATOM   1844  CA  THR A 230      52.985  15.218  23.024  1.00 13.15           C  
ATOM   1845  C   THR A 230      54.458  15.450  23.344  1.00 13.48           C  
ATOM   1846  O   THR A 230      54.830  15.435  24.512  1.00 18.60           O  
ATOM   1847  CB  THR A 230      52.813  13.847  22.348  1.00 12.88           C  
ATOM   1848  OG1 THR A 230      51.419  13.556  22.215  1.00 13.24           O  
ATOM   1849  CG2 THR A 230      53.456  12.754  23.169  1.00 11.27           C  
ATOM   1850  N   CYS A 231      55.294  15.685  22.334  1.00 11.06           N  
ATOM   1851  CA  CYS A 231      56.723  15.911  22.578  1.00  9.19           C  
ATOM   1852  C   CYS A 231      56.957  17.002  23.597  1.00  8.86           C  
ATOM   1853  O   CYS A 231      57.790  16.849  24.482  1.00 11.42           O  
ATOM   1854  CB  CYS A 231      57.462  16.275  21.293  1.00  8.48           C  
ATOM   1855  SG  CYS A 231      57.575  14.942  20.121  1.00 16.93           S  
ATOM   1856  N   LEU A 232      56.209  18.093  23.473  1.00  8.99           N  
ATOM   1857  CA  LEU A 232      56.323  19.223  24.382  1.00  9.64           C  
ATOM   1858  C   LEU A 232      55.891  18.833  25.789  1.00  9.97           C  
ATOM   1859  O   LEU A 232      56.519  19.236  26.773  1.00 13.34           O  
ATOM   1860  CB  LEU A 232      55.488  20.405  23.882  1.00  6.23           C  
ATOM   1861  CG  LEU A 232      55.987  21.103  22.617  1.00  2.92           C  
ATOM   1862  CD1 LEU A 232      55.026  22.208  22.211  1.00  2.88           C  
ATOM   1863  CD2 LEU A 232      57.370  21.668  22.854  1.00  3.06           C  
ATOM   1864  N   LEU A 233      54.832  18.034  25.880  1.00  9.82           N  
ATOM   1865  CA  LEU A 233      54.316  17.584  27.171  1.00 10.50           C  
ATOM   1866  C   LEU A 233      55.328  16.664  27.836  1.00 10.18           C  
ATOM   1867  O   LEU A 233      55.554  16.749  29.037  1.00 11.88           O  
ATOM   1868  CB  LEU A 233      52.976  16.870  26.998  1.00 11.95           C  
ATOM   1869  CG  LEU A 233      52.172  16.613  28.272  1.00 17.04           C  
ATOM   1870  CD1 LEU A 233      51.736  17.926  28.899  1.00 17.88           C  
ATOM   1871  CD2 LEU A 233      50.961  15.783  27.920  1.00 21.43           C  
ATOM   1872  N   LEU A 234      55.954  15.805  27.040  1.00 10.26           N  
ATOM   1873  CA  LEU A 234      56.968  14.893  27.535  1.00 10.43           C  
ATOM   1874  C   LEU A 234      58.202  15.649  28.018  1.00 13.41           C  
ATOM   1875  O   LEU A 234      58.779  15.290  29.038  1.00 17.16           O  
ATOM   1876  CB  LEU A 234      57.376  13.904  26.455  1.00  9.09           C  
ATOM   1877  CG  LEU A 234      56.441  12.741  26.163  1.00  7.49           C  
ATOM   1878  CD1 LEU A 234      57.134  11.851  25.166  1.00  7.64           C  
ATOM   1879  CD2 LEU A 234      56.125  11.970  27.431  1.00  3.94           C  
ATOM   1880  N   MET A 235      58.619  16.686  27.293  1.00 13.68           N  
ATOM   1881  CA  MET A 235      59.786  17.474  27.706  1.00 15.58           C  
ATOM   1882  C   MET A 235      59.529  18.123  29.056  1.00 18.41           C  
ATOM   1883  O   MET A 235      60.466  18.512  29.742  1.00 19.78           O  
ATOM   1884  CB  MET A 235      60.117  18.568  26.692  1.00 16.53           C  
ATOM   1885  CG  MET A 235      60.448  18.074  25.297  1.00 17.44           C  
ATOM   1886  SD  MET A 235      61.114  19.387  24.289  1.00 19.86           S  
ATOM   1887  CE  MET A 235      62.119  18.427  23.224  1.00 23.79           C  
ATOM   1888  N   ASP A 236      58.250  18.275  29.398  1.00 20.13           N  
ATOM   1889  CA  ASP A 236      57.814  18.853  30.665  1.00 20.37           C  
ATOM   1890  C   ASP A 236      57.926  17.844  31.809  1.00 21.67           C  
ATOM   1891  O   ASP A 236      58.499  18.143  32.846  1.00 23.75           O  
ATOM   1892  CB  ASP A 236      56.357  19.302  30.553  1.00 23.43           C  
ATOM   1893  CG  ASP A 236      56.205  20.804  30.411  1.00 26.54           C  
ATOM   1894  OD1 ASP A 236      57.203  21.533  30.603  1.00 25.49           O  
ATOM   1895  OD2 ASP A 236      55.066  21.251  30.127  1.00 25.06           O  
ATOM   1896  N   LYS A 237      57.356  16.658  31.619  1.00 21.52           N  
ATOM   1897  CA  LYS A 237      57.376  15.610  32.636  1.00 21.43           C  
ATOM   1898  C   LYS A 237      58.777  15.192  33.022  1.00 22.44           C  
ATOM   1899  O   LYS A 237      59.079  15.008  34.191  1.00 25.55           O  
ATOM   1900  CB  LYS A 237      56.607  14.381  32.155  1.00 22.85           C  
ATOM   1901  CG  LYS A 237      55.117  14.468  32.349  1.00 24.17           C  
ATOM   1902  CD  LYS A 237      54.413  13.247  31.799  1.00 31.34           C  
ATOM   1903  CE  LYS A 237      52.935  13.250  32.178  1.00 38.88           C  
ATOM   1904  NZ  LYS A 237      52.193  14.455  31.688  1.00 43.04           N  
ATOM   1905  N   ARG A 238      59.619  14.990  32.025  1.00 25.88           N  
ATOM   1906  CA  ARG A 238      60.991  14.576  32.258  1.00 26.65           C  
ATOM   1907  C   ARG A 238      61.847  15.813  32.473  1.00 32.02           C  
ATOM   1908  O   ARG A 238      62.912  15.737  33.086  1.00 34.36           O  
ATOM   1909  CB  ARG A 238      61.520  13.835  31.031  1.00 26.12           C  
ATOM   1910  CG  ARG A 238      60.583  12.796  30.441  1.00 24.72           C  
ATOM   1911  CD  ARG A 238      61.101  12.331  29.096  1.00 27.20           C  
ATOM   1912  NE  ARG A 238      60.327  11.225  28.546  1.00 31.20           N  
ATOM   1913  CZ  ARG A 238      60.670  10.556  27.450  1.00 34.96           C  
ATOM   1914  NH1 ARG A 238      61.770  10.887  26.792  1.00 35.22           N  
ATOM   1915  NH2 ARG A 238      59.922   9.552  27.010  1.00 37.08           N  
ATOM   1916  N   LYS A 239      61.381  16.936  31.923  1.00 36.23           N  
ATOM   1917  CA  LYS A 239      62.069  18.231  31.960  1.00 39.87           C  
ATOM   1918  C   LYS A 239      63.442  18.081  31.307  1.00 43.55           C  
ATOM   1919  O   LYS A 239      64.344  18.893  31.518  1.00 47.26           O  
ATOM   1920  CB  LYS A 239      62.209  18.757  33.386  1.00 40.51           C  
ATOM   1921  CG  LYS A 239      62.016  20.267  33.488  1.00 43.73           C  
ATOM   1922  CD  LYS A 239      60.567  20.670  33.215  1.00 42.62           C  
ATOM   1923  CE  LYS A 239      60.409  22.190  33.118  1.00 46.57           C  
ATOM   1924  NZ  LYS A 239      58.991  22.622  32.912  1.00 43.21           N  
ATOM   1925  N   ASP A 240      63.548  17.086  30.431  1.00 44.99           N  
ATOM   1926  CA  ASP A 240      64.787  16.756  29.760  1.00 44.07           C  
ATOM   1927  C   ASP A 240      64.515  16.580  28.280  1.00 45.68           C  
ATOM   1928  O   ASP A 240      64.153  15.493  27.828  1.00 46.75           O  
ATOM   1929  CB  ASP A 240      65.327  15.441  30.345  1.00 45.15           C  
ATOM   1930  CG  ASP A 240      66.730  15.100  29.857  1.00 49.32           C  
ATOM   1931  OD1 ASP A 240      67.479  16.025  29.445  1.00 50.87           O  
ATOM   1932  OD2 ASP A 240      67.090  13.900  29.913  1.00 47.06           O  
ATOM   1933  N   PRO A 241      64.728  17.637  27.490  1.00 47.74           N  
ATOM   1934  CA  PRO A 241      64.483  17.527  26.045  1.00 48.69           C  
ATOM   1935  C   PRO A 241      65.410  16.507  25.385  1.00 46.22           C  
ATOM   1936  O   PRO A 241      65.189  16.094  24.245  1.00 48.16           O  
ATOM   1937  CB  PRO A 241      64.779  18.951  25.539  1.00 49.08           C  
ATOM   1938  CG  PRO A 241      65.839  19.444  26.494  1.00 48.34           C  
ATOM   1939  CD  PRO A 241      65.300  18.951  27.839  1.00 50.22           C  
ATOM   1940  N   SER A 242      66.440  16.106  26.118  1.00 40.76           N  
ATOM   1941  CA  SER A 242      67.427  15.180  25.612  1.00 36.87           C  
ATOM   1942  C   SER A 242      66.903  13.772  25.444  1.00 33.81           C  
ATOM   1943  O   SER A 242      67.478  12.990  24.693  1.00 39.34           O  
ATOM   1944  CB  SER A 242      68.640  15.175  26.537  1.00 40.42           C  
ATOM   1945  OG  SER A 242      68.808  16.454  27.132  1.00 46.59           O  
ATOM   1946  N   SER A 243      65.854  13.420  26.170  1.00 27.48           N  
ATOM   1947  CA  SER A 243      65.318  12.074  26.052  1.00 25.03           C  
ATOM   1948  C   SER A 243      64.119  12.016  25.120  1.00 26.30           C  
ATOM   1949  O   SER A 243      63.821  10.969  24.547  1.00 29.41           O  
ATOM   1950  CB  SER A 243      64.969  11.510  27.430  1.00 22.09           C  
ATOM   1951  OG  SER A 243      64.316  12.478  28.235  1.00 29.44           O  
ATOM   1952  N   VAL A 244      63.441  13.146  24.953  1.00 27.16           N  
ATOM   1953  CA  VAL A 244      62.271  13.208  24.090  1.00 25.73           C  
ATOM   1954  C   VAL A 244      62.702  13.148  22.629  1.00 27.53           C  
ATOM   1955  O   VAL A 244      63.224  14.130  22.089  1.00 28.86           O  
ATOM   1956  CB  VAL A 244      61.448  14.489  24.357  1.00 24.03           C  
ATOM   1957  CG1 VAL A 244      60.314  14.619  23.356  1.00 25.41           C  
ATOM   1958  CG2 VAL A 244      60.876  14.442  25.754  1.00 24.38           C  
ATOM   1959  N   ASP A 245      62.492  11.988  22.004  1.00 25.76           N  
ATOM   1960  CA  ASP A 245      62.848  11.769  20.604  1.00 24.30           C  
ATOM   1961  C   ASP A 245      61.620  11.878  19.696  1.00 23.84           C  
ATOM   1962  O   ASP A 245      60.738  11.024  19.733  1.00 23.85           O  
ATOM   1963  CB  ASP A 245      63.520  10.392  20.462  1.00 27.56           C  
ATOM   1964  CG  ASP A 245      63.863  10.016  19.010  1.00 30.12           C  
ATOM   1965  OD1 ASP A 245      63.627  10.812  18.071  1.00 32.18           O  
ATOM   1966  OD2 ASP A 245      64.383   8.892  18.814  1.00 29.19           O  
ATOM   1967  N   ILE A 246      61.603  12.903  18.847  1.00 21.23           N  
ATOM   1968  CA  ILE A 246      60.507  13.134  17.906  1.00 19.75           C  
ATOM   1969  C   ILE A 246      60.190  11.877  17.099  1.00 22.47           C  
ATOM   1970  O   ILE A 246      59.042  11.438  17.042  1.00 25.25           O  
ATOM   1971  CB  ILE A 246      60.853  14.268  16.905  1.00 18.12           C  
ATOM   1972  CG1 ILE A 246      60.912  15.606  17.619  1.00 22.28           C  
ATOM   1973  CG2 ILE A 246      59.802  14.372  15.815  1.00 18.90           C  
ATOM   1974  CD1 ILE A 246      59.556  16.104  18.019  1.00 28.78           C  
ATOM   1975  N   LYS A 247      61.212  11.289  16.486  1.00 23.26           N  
ATOM   1976  CA  LYS A 247      61.023  10.099  15.659  1.00 23.69           C  
ATOM   1977  C   LYS A 247      60.415   8.907  16.408  1.00 21.84           C  
ATOM   1978  O   LYS A 247      59.548   8.207  15.873  1.00 18.09           O  
ATOM   1979  CB  LYS A 247      62.347   9.706  14.999  1.00 27.50           C  
ATOM   1980  CG  LYS A 247      63.001  10.842  14.220  1.00 31.73           C  
ATOM   1981  CD  LYS A 247      64.284  10.400  13.512  1.00 35.31           C  
ATOM   1982  CE  LYS A 247      65.321   9.835  14.481  1.00 38.05           C  
ATOM   1983  NZ  LYS A 247      65.761  10.821  15.508  1.00 40.64           N  
ATOM   1984  N   LYS A 248      60.846   8.699  17.652  1.00 19.61           N  
ATOM   1985  CA  LYS A 248      60.337   7.595  18.455  1.00 18.38           C  
ATOM   1986  C   LYS A 248      58.899   7.878  18.886  1.00 16.11           C  
ATOM   1987  O   LYS A 248      58.082   6.955  18.965  1.00 16.42           O  
ATOM   1988  CB  LYS A 248      61.222   7.354  19.689  1.00 25.10           C  
ATOM   1989  CG  LYS A 248      60.957   8.335  20.838  1.00 38.06           C  
ATOM   1990  CD  LYS A 248      61.742   8.046  22.110  1.00 42.18           C  
ATOM   1991  CE  LYS A 248      61.391   9.065  23.197  1.00 41.55           C  
ATOM   1992  NZ  LYS A 248      62.135   8.806  24.461  1.00 47.13           N  
ATOM   1993  N   VAL A 249      58.590   9.147  19.162  1.00 12.33           N  
ATOM   1994  CA  VAL A 249      57.240   9.525  19.580  1.00 10.89           C  
ATOM   1995  C   VAL A 249      56.285   9.356  18.399  1.00 12.20           C  
ATOM   1996  O   VAL A 249      55.179   8.839  18.561  1.00 13.64           O  
ATOM   1997  CB  VAL A 249      57.159  10.984  20.133  1.00  8.71           C  
ATOM   1998  CG1 VAL A 249      55.766  11.261  20.692  1.00  5.94           C  
ATOM   1999  CG2 VAL A 249      58.194  11.210  21.224  1.00  2.00           C  
ATOM   2000  N   LEU A 250      56.740   9.748  17.207  1.00 14.21           N  
ATOM   2001  CA  LEU A 250      55.954   9.635  15.971  1.00 11.65           C  
ATOM   2002  C   LEU A 250      55.625   8.185  15.667  1.00 10.12           C  
ATOM   2003  O   LEU A 250      54.497   7.854  15.311  1.00 10.85           O  
ATOM   2004  CB  LEU A 250      56.717  10.233  14.783  1.00 11.20           C  
ATOM   2005  CG  LEU A 250      56.067  10.081  13.403  1.00  7.63           C  
ATOM   2006  CD1 LEU A 250      54.660  10.660  13.402  1.00 12.42           C  
ATOM   2007  CD2 LEU A 250      56.921  10.776  12.365  1.00  6.71           C  
ATOM   2008  N   LEU A 251      56.627   7.327  15.772  1.00  8.91           N  
ATOM   2009  CA  LEU A 251      56.422   5.916  15.520  1.00 11.04           C  
ATOM   2010  C   LEU A 251      55.441   5.341  16.545  1.00 12.66           C  
ATOM   2011  O   LEU A 251      54.615   4.473  16.220  1.00 14.37           O  
ATOM   2012  CB  LEU A 251      57.760   5.180  15.545  1.00 12.90           C  
ATOM   2013  CG  LEU A 251      58.570   5.276  14.252  1.00 12.45           C  
ATOM   2014  CD1 LEU A 251      60.018   4.887  14.500  1.00  9.92           C  
ATOM   2015  CD2 LEU A 251      57.927   4.384  13.190  1.00 10.83           C  
ATOM   2016  N   GLU A 252      55.502   5.861  17.768  1.00 12.36           N  
ATOM   2017  CA  GLU A 252      54.602   5.423  18.826  1.00 13.30           C  
ATOM   2018  C   GLU A 252      53.154   5.774  18.466  1.00 12.84           C  
ATOM   2019  O   GLU A 252      52.241   4.983  18.678  1.00 11.51           O  
ATOM   2020  CB  GLU A 252      54.986   6.078  20.155  1.00 13.34           C  
ATOM   2021  CG  GLU A 252      54.126   5.655  21.335  1.00 11.91           C  
ATOM   2022  CD  GLU A 252      54.053   4.151  21.495  1.00 16.53           C  
ATOM   2023  OE1 GLU A 252      55.088   3.476  21.306  1.00 14.00           O  
ATOM   2024  OE2 GLU A 252      52.954   3.643  21.808  1.00 19.86           O  
ATOM   2025  N   MET A 253      52.953   6.964  17.913  1.00 12.14           N  
ATOM   2026  CA  MET A 253      51.628   7.404  17.521  1.00 11.73           C  
ATOM   2027  C   MET A 253      51.147   6.671  16.288  1.00 14.14           C  
ATOM   2028  O   MET A 253      49.941   6.485  16.103  1.00 16.11           O  
ATOM   2029  CB  MET A 253      51.628   8.887  17.227  1.00 13.46           C  
ATOM   2030  CG  MET A 253      51.931   9.750  18.399  1.00 13.51           C  
ATOM   2031  SD  MET A 253      51.463  11.412  17.989  1.00 20.10           S  
ATOM   2032  CE  MET A 253      51.958  12.222  19.465  1.00 20.14           C  
ATOM   2033  N   ARG A 254      52.084   6.278  15.426  1.00 15.75           N  
ATOM   2034  CA  ARG A 254      51.728   5.559  14.205  1.00 17.70           C  
ATOM   2035  C   ARG A 254      51.238   4.130  14.455  1.00 18.56           C  
ATOM   2036  O   ARG A 254      50.793   3.449  13.528  1.00 21.98           O  
ATOM   2037  CB  ARG A 254      52.865   5.590  13.185  1.00 17.56           C  
ATOM   2038  CG  ARG A 254      52.922   6.882  12.380  1.00 19.99           C  
ATOM   2039  CD  ARG A 254      53.927   6.773  11.242  1.00 22.91           C  
ATOM   2040  NE  ARG A 254      54.007   7.978  10.414  1.00 21.73           N  
ATOM   2041  CZ  ARG A 254      54.168   7.961   9.093  1.00 21.81           C  
ATOM   2042  NH1 ARG A 254      54.257   6.807   8.449  1.00 23.46           N  
ATOM   2043  NH2 ARG A 254      54.275   9.093   8.414  1.00 25.00           N  
ATOM   2044  N   LYS A 255      51.328   3.673  15.702  1.00 16.12           N  
ATOM   2045  CA  LYS A 255      50.831   2.346  16.061  1.00 14.60           C  
ATOM   2046  C   LYS A 255      49.319   2.475  16.201  1.00 15.66           C  
ATOM   2047  O   LYS A 255      48.593   1.474  16.222  1.00 17.99           O  
ATOM   2048  CB  LYS A 255      51.382   1.894  17.418  1.00 11.26           C  
ATOM   2049  CG  LYS A 255      52.886   1.856  17.536  1.00  8.33           C  
ATOM   2050  CD  LYS A 255      53.276   1.407  18.916  1.00  4.40           C  
ATOM   2051  CE  LYS A 255      54.766   1.216  19.021  1.00  6.76           C  
ATOM   2052  NZ  LYS A 255      55.148   0.760  20.383  1.00 11.78           N  
ATOM   2053  N   PHE A 256      48.860   3.719  16.334  1.00 14.73           N  
ATOM   2054  CA  PHE A 256      47.446   4.014  16.520  1.00 12.81           C  
ATOM   2055  C   PHE A 256      46.710   4.511  15.283  1.00 11.83           C  
ATOM   2056  O   PHE A 256      45.495   4.374  15.190  1.00 15.73           O  
ATOM   2057  CB  PHE A 256      47.285   4.970  17.698  1.00  8.22           C  
ATOM   2058  CG  PHE A 256      47.926   4.464  18.960  1.00  5.28           C  
ATOM   2059  CD1 PHE A 256      47.245   3.593  19.803  1.00  4.55           C  
ATOM   2060  CD2 PHE A 256      49.225   4.827  19.287  1.00  2.06           C  
ATOM   2061  CE1 PHE A 256      47.848   3.099  20.942  1.00  2.00           C  
ATOM   2062  CE2 PHE A 256      49.828   4.331  20.429  1.00  3.19           C  
ATOM   2063  CZ  PHE A 256      49.138   3.468  21.251  1.00  2.00           C  
ATOM   2064  N   ARG A 257      47.416   5.151  14.365  1.00 11.22           N  
ATOM   2065  CA  ARG A 257      46.790   5.593  13.130  1.00  9.24           C  
ATOM   2066  C   ARG A 257      47.865   5.811  12.089  1.00  9.77           C  
ATOM   2067  O   ARG A 257      48.975   6.248  12.402  1.00  6.47           O  
ATOM   2068  CB  ARG A 257      45.918   6.841  13.308  1.00  9.07           C  
ATOM   2069  CG  ARG A 257      45.140   7.193  12.033  1.00  7.52           C  
ATOM   2070  CD  ARG A 257      44.274   8.430  12.176  1.00  6.53           C  
ATOM   2071  NE  ARG A 257      43.610   8.809  10.924  1.00  6.91           N  
ATOM   2072  CZ  ARG A 257      42.418   8.376  10.517  1.00  2.00           C  
ATOM   2073  NH1 ARG A 257      41.714   7.520  11.245  1.00  2.00           N  
ATOM   2074  NH2 ARG A 257      41.905   8.848   9.393  1.00  2.00           N  
ATOM   2075  N   MET A 258      47.530   5.456  10.856  1.00 12.22           N  
ATOM   2076  CA  MET A 258      48.445   5.562   9.729  1.00 12.33           C  
ATOM   2077  C   MET A 258      48.627   6.957   9.170  1.00 12.46           C  
ATOM   2078  O   MET A 258      47.761   7.819   9.285  1.00 13.77           O  
ATOM   2079  CB  MET A 258      47.968   4.659   8.590  1.00 14.01           C  
ATOM   2080  CG  MET A 258      46.589   5.035   8.055  1.00 21.91           C  
ATOM   2081  SD  MET A 258      46.123   4.075   6.588  1.00 28.71           S  
ATOM   2082  CE  MET A 258      46.334   2.389   7.232  1.00 22.96           C  
ATOM   2083  N   GLY A 259      49.781   7.158   8.559  1.00 13.48           N  
ATOM   2084  CA  GLY A 259      50.073   8.415   7.905  1.00 19.58           C  
ATOM   2085  C   GLY A 259      50.191   9.691   8.704  1.00 23.09           C  
ATOM   2086  O   GLY A 259      50.097  10.779   8.122  1.00 27.08           O  
ATOM   2087  N   LEU A 260      50.346   9.598  10.019  1.00 21.55           N  
ATOM   2088  CA  LEU A 260      50.518  10.817  10.793  1.00 21.29           C  
ATOM   2089  C   LEU A 260      51.778  11.416  10.153  1.00 21.42           C  
ATOM   2090  O   LEU A 260      52.780  10.715  10.025  1.00 23.51           O  
ATOM   2091  CB  LEU A 260      50.745  10.487  12.268  1.00 18.72           C  
ATOM   2092  CG  LEU A 260      49.708   9.536  12.868  1.00 15.70           C  
ATOM   2093  CD1 LEU A 260      49.902   9.446  14.362  1.00 15.69           C  
ATOM   2094  CD2 LEU A 260      48.324  10.011  12.557  1.00 13.43           C  
ATOM   2095  N   ILE A 261      51.695  12.668   9.695  1.00 21.57           N  
ATOM   2096  CA  ILE A 261      52.801  13.355   9.004  1.00 21.40           C  
ATOM   2097  C   ILE A 261      52.984  12.642   7.665  1.00 20.89           C  
ATOM   2098  O   ILE A 261      53.449  11.510   7.621  1.00 16.69           O  
ATOM   2099  CB  ILE A 261      54.151  13.328   9.802  1.00 21.97           C  
ATOM   2100  CG1 ILE A 261      54.201  14.456  10.835  1.00 19.10           C  
ATOM   2101  CG2 ILE A 261      55.336  13.507   8.849  1.00 23.93           C  
ATOM   2102  CD1 ILE A 261      53.136  14.377  11.865  1.00 25.27           C  
ATOM   2103  N   GLN A 262      52.613  13.301   6.574  1.00 23.58           N  
ATOM   2104  CA  GLN A 262      52.725  12.668   5.270  1.00 26.53           C  
ATOM   2105  C   GLN A 262      53.834  13.117   4.340  1.00 27.23           C  
ATOM   2106  O   GLN A 262      53.976  12.577   3.245  1.00 30.65           O  
ATOM   2107  CB  GLN A 262      51.379  12.654   4.557  1.00 28.10           C  
ATOM   2108  CG  GLN A 262      50.363  11.741   5.247  1.00 37.21           C  
ATOM   2109  CD  GLN A 262      50.776  10.250   5.302  1.00 40.27           C  
ATOM   2110  OE1 GLN A 262      50.000   9.380   4.909  1.00 47.18           O  
ATOM   2111  NE2 GLN A 262      51.953   9.954   5.850  1.00 39.91           N  
ATOM   2112  N   THR A 263      54.643  14.074   4.778  1.00 25.41           N  
ATOM   2113  CA  THR A 263      55.744  14.555   3.959  1.00 23.54           C  
ATOM   2114  C   THR A 263      56.935  14.886   4.854  1.00 24.55           C  
ATOM   2115  O   THR A 263      56.762  15.418   5.957  1.00 26.68           O  
ATOM   2116  CB  THR A 263      55.351  15.820   3.135  1.00 23.00           C  
ATOM   2117  OG1 THR A 263      55.187  16.951   4.004  1.00 24.12           O  
ATOM   2118  CG2 THR A 263      54.045  15.595   2.388  1.00 24.14           C  
ATOM   2119  N   ALA A 264      58.139  14.552   4.396  1.00 24.75           N  
ATOM   2120  CA  ALA A 264      59.350  14.845   5.151  1.00 25.51           C  
ATOM   2121  C   ALA A 264      59.369  16.341   5.473  1.00 27.91           C  
ATOM   2122  O   ALA A 264      59.895  16.774   6.499  1.00 27.40           O  
ATOM   2123  CB  ALA A 264      60.557  14.469   4.339  1.00 25.85           C  
ATOM   2124  N   ASP A 265      58.759  17.112   4.580  1.00 32.13           N  
ATOM   2125  CA  ASP A 265      58.634  18.562   4.702  1.00 33.70           C  
ATOM   2126  C   ASP A 265      57.948  18.841   6.043  1.00 30.70           C  
ATOM   2127  O   ASP A 265      58.450  19.608   6.866  1.00 31.42           O  
ATOM   2128  CB  ASP A 265      57.773  19.075   3.533  1.00 41.98           C  
ATOM   2129  CG  ASP A 265      57.896  20.576   3.309  1.00 49.47           C  
ATOM   2130  OD1 ASP A 265      58.888  21.178   3.794  1.00 55.23           O  
ATOM   2131  OD2 ASP A 265      57.002  21.152   2.631  1.00 50.74           O  
ATOM   2132  N   GLN A 266      56.822  18.170   6.275  1.00 28.36           N  
ATOM   2133  CA  GLN A 266      56.077  18.318   7.521  1.00 26.52           C  
ATOM   2134  C   GLN A 266      56.911  17.861   8.714  1.00 26.89           C  
ATOM   2135  O   GLN A 266      56.921  18.524   9.758  1.00 29.03           O  
ATOM   2136  CB  GLN A 266      54.764  17.531   7.466  1.00 23.55           C  
ATOM   2137  CG  GLN A 266      53.544  18.397   7.143  1.00 24.38           C  
ATOM   2138  CD  GLN A 266      52.354  17.600   6.614  1.00 23.46           C  
ATOM   2139  OE1 GLN A 266      52.290  16.373   6.747  1.00 25.48           O  
ATOM   2140  NE2 GLN A 266      51.417  18.298   5.983  1.00 21.40           N  
ATOM   2141  N   LEU A 267      57.624  16.744   8.557  1.00 26.13           N  
ATOM   2142  CA  LEU A 267      58.468  16.208   9.629  1.00 22.43           C  
ATOM   2143  C   LEU A 267      59.430  17.276  10.145  1.00 23.01           C  
ATOM   2144  O   LEU A 267      59.541  17.486  11.355  1.00 23.00           O  
ATOM   2145  CB  LEU A 267      59.267  15.002   9.135  1.00 18.66           C  
ATOM   2146  CG  LEU A 267      60.166  14.359  10.191  1.00 17.46           C  
ATOM   2147  CD1 LEU A 267      59.285  13.864  11.326  1.00 19.94           C  
ATOM   2148  CD2 LEU A 267      60.991  13.220   9.607  1.00 10.70           C  
ATOM   2149  N   ARG A 268      60.096  17.968   9.222  1.00 23.50           N  
ATOM   2150  CA  ARG A 268      61.046  19.022   9.572  1.00 23.53           C  
ATOM   2151  C   ARG A 268      60.327  20.102  10.357  1.00 22.13           C  
ATOM   2152  O   ARG A 268      60.875  20.675  11.301  1.00 22.36           O  
ATOM   2153  CB  ARG A 268      61.660  19.650   8.312  1.00 25.46           C  
ATOM   2154  CG  ARG A 268      62.727  20.692   8.619  1.00 26.73           C  
ATOM   2155  CD  ARG A 268      63.205  21.448   7.393  1.00 27.90           C  
ATOM   2156  NE  ARG A 268      64.243  22.413   7.754  1.00 31.30           N  
ATOM   2157  CZ  ARG A 268      64.018  23.700   8.018  1.00 34.24           C  
ATOM   2158  NH1 ARG A 268      62.787  24.198   7.956  1.00 34.78           N  
ATOM   2159  NH2 ARG A 268      65.021  24.490   8.380  1.00 34.33           N  
ATOM   2160  N   PHE A 269      59.098  20.390   9.945  1.00 21.53           N  
ATOM   2161  CA  PHE A 269      58.296  21.403  10.612  1.00 19.97           C  
ATOM   2162  C   PHE A 269      57.946  20.979  12.031  1.00 20.69           C  
ATOM   2163  O   PHE A 269      57.925  21.808  12.934  1.00 23.84           O  
ATOM   2164  CB  PHE A 269      57.020  21.690   9.825  1.00 16.48           C  
ATOM   2165  CG  PHE A 269      56.119  22.682  10.489  1.00 13.86           C  
ATOM   2166  CD1 PHE A 269      56.366  24.041  10.377  1.00 12.50           C  
ATOM   2167  CD2 PHE A 269      55.029  22.257  11.233  1.00 14.99           C  
ATOM   2168  CE1 PHE A 269      55.538  24.966  10.996  1.00 14.95           C  
ATOM   2169  CE2 PHE A 269      54.192  23.172  11.858  1.00 17.21           C  
ATOM   2170  CZ  PHE A 269      54.447  24.532  11.741  1.00 16.77           C  
ATOM   2171  N   SER A 270      57.653  19.698  12.232  1.00 19.12           N  
ATOM   2172  CA  SER A 270      57.324  19.228  13.567  1.00 18.27           C  
ATOM   2173  C   SER A 270      58.539  19.488  14.455  1.00 19.37           C  
ATOM   2174  O   SER A 270      58.394  19.944  15.585  1.00 20.43           O  
ATOM   2175  CB  SER A 270      56.949  17.753  13.533  1.00 17.95           C  
ATOM   2176  OG  SER A 270      55.903  17.534  12.591  1.00 23.42           O  
ATOM   2177  N   TYR A 271      59.737  19.260  13.914  1.00 20.82           N  
ATOM   2178  CA  TYR A 271      60.978  19.515  14.647  1.00 20.96           C  
ATOM   2179  C   TYR A 271      61.047  20.995  14.983  1.00 23.40           C  
ATOM   2180  O   TYR A 271      61.389  21.360  16.100  1.00 27.57           O  
ATOM   2181  CB  TYR A 271      62.209  19.163  13.810  1.00 18.39           C  
ATOM   2182  CG  TYR A 271      62.657  17.726  13.909  1.00 19.24           C  
ATOM   2183  CD1 TYR A 271      61.834  16.694  13.481  1.00 19.20           C  
ATOM   2184  CD2 TYR A 271      63.910  17.398  14.435  1.00 13.90           C  
ATOM   2185  CE1 TYR A 271      62.241  15.373  13.572  1.00 18.85           C  
ATOM   2186  CE2 TYR A 271      64.324  16.082  14.530  1.00 12.48           C  
ATOM   2187  CZ  TYR A 271      63.482  15.073  14.095  1.00 16.61           C  
ATOM   2188  OH  TYR A 271      63.866  13.756  14.169  1.00 19.25           O  
ATOM   2189  N   LEU A 272      60.730  21.846  14.010  1.00 22.91           N  
ATOM   2190  CA  LEU A 272      60.758  23.288  14.224  1.00 20.55           C  
ATOM   2191  C   LEU A 272      59.810  23.705  15.330  1.00 19.81           C  
ATOM   2192  O   LEU A 272      60.211  24.404  16.253  1.00 22.25           O  
ATOM   2193  CB  LEU A 272      60.405  24.048  12.945  1.00 20.50           C  
ATOM   2194  CG  LEU A 272      61.532  24.318  11.957  1.00 19.65           C  
ATOM   2195  CD1 LEU A 272      61.021  25.281  10.911  1.00 21.20           C  
ATOM   2196  CD2 LEU A 272      62.720  24.932  12.682  1.00 21.99           C  
ATOM   2197  N   ALA A 273      58.558  23.270  15.234  1.00 17.17           N  
ATOM   2198  CA  ALA A 273      57.547  23.602  16.224  1.00 15.14           C  
ATOM   2199  C   ALA A 273      57.960  23.140  17.627  1.00 15.86           C  
ATOM   2200  O   ALA A 273      57.970  23.932  18.565  1.00 17.97           O  
ATOM   2201  CB  ALA A 273      56.205  22.998  15.828  1.00 10.61           C  
ATOM   2202  N   VAL A 274      58.333  21.872  17.764  1.00 14.46           N  
ATOM   2203  CA  VAL A 274      58.742  21.337  19.055  1.00 10.78           C  
ATOM   2204  C   VAL A 274      59.938  22.117  19.604  1.00 11.77           C  
ATOM   2205  O   VAL A 274      59.881  22.625  20.715  1.00 15.92           O  
ATOM   2206  CB  VAL A 274      59.056  19.830  18.965  1.00  7.09           C  
ATOM   2207  CG1 VAL A 274      59.646  19.340  20.265  1.00  8.73           C  
ATOM   2208  CG2 VAL A 274      57.791  19.052  18.651  1.00  2.00           C  
ATOM   2209  N   ILE A 275      60.991  22.257  18.809  1.00 10.49           N  
ATOM   2210  CA  ILE A 275      62.181  23.001  19.221  1.00 11.19           C  
ATOM   2211  C   ILE A 275      61.822  24.434  19.649  1.00 15.02           C  
ATOM   2212  O   ILE A 275      62.283  24.923  20.684  1.00 15.51           O  
ATOM   2213  CB  ILE A 275      63.219  23.068  18.059  1.00 11.61           C  
ATOM   2214  CG1 ILE A 275      63.753  21.673  17.742  1.00  7.98           C  
ATOM   2215  CG2 ILE A 275      64.373  23.997  18.399  1.00  2.63           C  
ATOM   2216  CD1 ILE A 275      64.537  21.616  16.459  1.00  7.56           C  
ATOM   2217  N   GLU A 276      60.976  25.090  18.862  1.00 17.55           N  
ATOM   2218  CA  GLU A 276      60.565  26.463  19.140  1.00 19.29           C  
ATOM   2219  C   GLU A 276      59.637  26.574  20.347  1.00 20.13           C  
ATOM   2220  O   GLU A 276      59.707  27.547  21.101  1.00 23.31           O  
ATOM   2221  CB  GLU A 276      59.907  27.074  17.904  1.00 21.29           C  
ATOM   2222  CG  GLU A 276      60.401  28.464  17.558  1.00 27.36           C  
ATOM   2223  CD  GLU A 276      59.979  29.508  18.579  1.00 34.33           C  
ATOM   2224  OE1 GLU A 276      58.764  29.820  18.631  1.00 39.01           O  
ATOM   2225  OE2 GLU A 276      60.853  30.019  19.326  1.00 36.93           O  
ATOM   2226  N   GLY A 277      58.781  25.576  20.537  1.00 18.88           N  
ATOM   2227  CA  GLY A 277      57.866  25.578  21.665  1.00 18.72           C  
ATOM   2228  C   GLY A 277      58.567  25.213  22.964  1.00 18.97           C  
ATOM   2229  O   GLY A 277      58.086  25.519  24.057  1.00 19.05           O  
ATOM   2230  N   ALA A 278      59.704  24.538  22.856  1.00 19.82           N  
ATOM   2231  CA  ALA A 278      60.465  24.160  24.037  1.00 21.74           C  
ATOM   2232  C   ALA A 278      61.101  25.391  24.673  1.00 24.19           C  
ATOM   2233  O   ALA A 278      61.443  25.360  25.845  1.00 23.74           O  
ATOM   2234  CB  ALA A 278      61.531  23.134  23.687  1.00 21.21           C  
ATOM   2235  N   LYS A 279      61.262  26.473  23.909  1.00 28.47           N  
ATOM   2236  CA  LYS A 279      61.851  27.696  24.457  1.00 33.20           C  
ATOM   2237  C   LYS A 279      61.041  28.157  25.677  1.00 37.79           C  
ATOM   2238  O   LYS A 279      61.582  28.233  26.786  1.00 39.76           O  
ATOM   2239  CB  LYS A 279      61.915  28.802  23.405  1.00 34.47           C  
ATOM   2240  CG  LYS A 279      62.622  28.401  22.103  1.00 35.69           C  
ATOM   2241  CD  LYS A 279      64.013  27.820  22.332  1.00 33.26           C  
ATOM   2242  CE  LYS A 279      64.710  27.520  21.008  1.00 32.98           C  
ATOM   2243  NZ  LYS A 279      66.081  26.954  21.184  1.00 32.68           N  
ATOM   2244  N   PHE A 280      59.748  28.440  25.491  1.00 39.09           N  
ATOM   2245  CA  PHE A 280      58.904  28.837  26.624  1.00 40.84           C  
ATOM   2246  C   PHE A 280      58.856  27.693  27.646  1.00 41.38           C  
ATOM   2247  O   PHE A 280      59.035  27.898  28.849  1.00 43.13           O  
ATOM   2248  CB  PHE A 280      57.481  29.163  26.172  1.00 44.11           C  
ATOM   2249  CG  PHE A 280      56.501  29.321  27.316  1.00 48.70           C  
ATOM   2250  CD1 PHE A 280      56.712  30.287  28.313  1.00 50.13           C  
ATOM   2251  CD2 PHE A 280      55.378  28.489  27.411  1.00 47.51           C  
ATOM   2252  CE1 PHE A 280      55.821  30.419  29.386  1.00 48.62           C  
ATOM   2253  CE2 PHE A 280      54.480  28.611  28.475  1.00 44.73           C  
ATOM   2254  CZ  PHE A 280      54.702  29.577  29.466  1.00 48.46           C  
ATOM   2255  N   ILE A 281      58.604  26.486  27.160  1.00 41.96           N  
ATOM   2256  CA  ILE A 281      58.554  25.315  28.027  1.00 42.58           C  
ATOM   2257  C   ILE A 281      59.870  25.139  28.807  1.00 41.94           C  
ATOM   2258  O   ILE A 281      59.875  24.621  29.922  1.00 44.00           O  
ATOM   2259  CB  ILE A 281      58.194  24.030  27.192  1.00 42.20           C  
ATOM   2260  CG1 ILE A 281      56.667  23.908  27.040  1.00 39.76           C  
ATOM   2261  CG2 ILE A 281      58.770  22.760  27.823  1.00 38.89           C  
ATOM   2262  CD1 ILE A 281      55.999  25.079  26.349  1.00 33.56           C  
ATOM   2263  N   MET A 282      60.970  25.628  28.250  1.00 42.69           N  
ATOM   2264  CA  MET A 282      62.275  25.507  28.895  1.00 44.40           C  
ATOM   2265  C   MET A 282      63.014  26.819  28.702  1.00 45.20           C  
ATOM   2266  O   MET A 282      63.767  26.978  27.738  1.00 44.67           O  
ATOM   2267  CB  MET A 282      63.108  24.381  28.260  1.00 48.12           C  
ATOM   2268  CG  MET A 282      62.322  23.154  27.780  1.00 54.53           C  
ATOM   2269  SD  MET A 282      61.499  22.219  29.086  1.00 57.40           S  
ATOM   2270  CE  MET A 282      62.634  20.826  29.231  1.00 56.78           C  
TER    2271      MET A 282                                                      
