# Supplementary material for: Comparative Performance of High-Throughput Methods for Protein pKa Predictions
Source: J Chem Inf Model. 2023 Aug 8;63(16):5169–81. doi: 10.1021/acs.jcim.3c00165 (PMC10466379; doi:10.1021/acs.jcim.3c00165)
Supplement: Supplementary file 3 — ci3c00165_si_003.zip [file ci3c00165_si_003.zip › curated_pdbs/1u2u_curated_2.pdb]

MODEL        2                                                                  
ATOM      7  N   GLU A   1     -18.833   4.205  -6.010  1.00  0.00           N  
ATOM      8  CA  GLU A   1     -19.181   2.893  -6.536  1.00  0.00           C  
ATOM      9  C   GLU A   1     -18.756   1.791  -5.570  1.00  0.00           C  
ATOM     10  O   GLU A   1     -17.649   1.814  -5.033  1.00  0.00           O  
ATOM     11  CB  GLU A   1     -18.525   2.676  -7.902  1.00  0.00           C  
ATOM     12  CG  GLU A   1     -19.515   2.675  -9.056  1.00  0.00           C  
ATOM     13  CD  GLU A   1     -19.348   1.474  -9.968  1.00  0.00           C  
ATOM     14  OE1 GLU A   1     -18.190   1.074 -10.217  1.00  0.00           O  
ATOM     15  OE2 GLU A   1     -20.373   0.933 -10.432  1.00  0.00           O  
ATOM     16  H   GLU A   1     -17.957   4.588  -6.224  1.00  0.00           H  
ATOM     17  HA  GLU A   1     -20.253   2.858  -6.652  1.00  0.00           H  
ATOM     18  HB2 GLU A   1     -17.808   3.465  -8.072  1.00  0.00           H  
ATOM     19  HB3 GLU A   1     -18.009   1.728  -7.897  1.00  0.00           H  
ATOM     20  HG2 GLU A   1     -20.517   2.665  -8.655  1.00  0.00           H  
ATOM     21  HG3 GLU A   1     -19.370   3.573  -9.639  1.00  0.00           H  
ATOM     22  N   VAL A   2     -19.645   0.827  -5.356  1.00  0.00           N  
ATOM     23  CA  VAL A   2     -19.365  -0.288  -4.456  1.00  0.00           C  
ATOM     24  C   VAL A   2     -18.073  -0.996  -4.848  1.00  0.00           C  
ATOM     25  O   VAL A   2     -17.091  -0.971  -4.105  1.00  0.00           O  
ATOM     26  CB  VAL A   2     -20.518  -1.310  -4.453  1.00  0.00           C  
ATOM     27  CG1 VAL A   2     -20.289  -2.374  -3.390  1.00  0.00           C  
ATOM     28  CG2 VAL A   2     -21.851  -0.610  -4.237  1.00  0.00           C  
ATOM     29  H   VAL A   2     -20.510   0.866  -5.815  1.00  0.00           H  
ATOM     30  HA  VAL A   2     -19.260   0.108  -3.457  1.00  0.00           H  
ATOM     31  HB  VAL A   2     -20.544  -1.797  -5.417  1.00  0.00           H  
ATOM     32 HG11 VAL A   2     -19.675  -1.967  -2.600  1.00  0.00           H  
ATOM     33 HG12 VAL A   2     -21.239  -2.686  -2.982  1.00  0.00           H  
ATOM     34 HG13 VAL A   2     -19.790  -3.223  -3.833  1.00  0.00           H  
ATOM     35 HG21 VAL A   2     -21.731   0.173  -3.503  1.00  0.00           H  
ATOM     36 HG22 VAL A   2     -22.188  -0.181  -5.169  1.00  0.00           H  
ATOM     37 HG23 VAL A   2     -22.581  -1.324  -3.886  1.00  0.00           H  
ATOM     38  N   ALA A   3     -18.075  -1.621  -6.021  1.00  0.00           N  
ATOM     39  CA  ALA A   3     -16.897  -2.327  -6.509  1.00  0.00           C  
ATOM     40  C   ALA A   3     -15.711  -1.376  -6.630  1.00  0.00           C  
ATOM     41  O   ALA A   3     -14.561  -1.772  -6.444  1.00  0.00           O  
ATOM     42  CB  ALA A   3     -17.190  -2.983  -7.851  1.00  0.00           C  
ATOM     43  H   ALA A   3     -18.885  -1.602  -6.572  1.00  0.00           H  
ATOM     44  HA  ALA A   3     -16.653  -3.103  -5.799  1.00  0.00           H  
ATOM     45  HB1 ALA A   3     -18.255  -3.108  -7.966  1.00  0.00           H  
ATOM     46  HB2 ALA A   3     -16.813  -2.358  -8.648  1.00  0.00           H  
ATOM     47  HB3 ALA A   3     -16.707  -3.949  -7.891  1.00  0.00           H  
ATOM     48  N   GLN A   4     -16.005  -0.116  -6.934  1.00  0.00           N  
ATOM     49  CA  GLN A   4     -14.971   0.901  -7.072  1.00  0.00           C  
ATOM     50  C   GLN A   4     -14.181   1.046  -5.774  1.00  0.00           C  
ATOM     51  O   GLN A   4     -13.007   1.417  -5.787  1.00  0.00           O  
ATOM     52  CB  GLN A   4     -15.602   2.242  -7.456  1.00  0.00           C  
ATOM     53  CG  GLN A   4     -14.601   3.378  -7.594  1.00  0.00           C  
ATOM     54  CD  GLN A   4     -14.095   3.538  -9.015  1.00  0.00           C  
ATOM     55  OE1 GLN A   4     -13.192   2.824  -9.450  1.00  0.00           O  
ATOM     56  NE2 GLN A   4     -14.676   4.483  -9.746  1.00  0.00           N  
ATOM     57  H   GLN A   4     -16.943   0.137  -7.063  1.00  0.00           H  
ATOM     58  HA  GLN A   4     -14.299   0.590  -7.857  1.00  0.00           H  
ATOM     59  HB2 GLN A   4     -16.114   2.127  -8.400  1.00  0.00           H  
ATOM     60  HB3 GLN A   4     -16.321   2.517  -6.699  1.00  0.00           H  
ATOM     61  HG2 GLN A   4     -15.078   4.298  -7.292  1.00  0.00           H  
ATOM     62  HG3 GLN A   4     -13.760   3.180  -6.947  1.00  0.00           H  
ATOM     63 HE21 GLN A   4     -15.389   5.015  -9.334  1.00  0.00           H  
ATOM     64 HE22 GLN A   4     -14.369   4.609 -10.667  1.00  0.00           H  
ATOM     65  N   LEU A   5     -14.835   0.751  -4.656  1.00  0.00           N  
ATOM     66  CA  LEU A   5     -14.199   0.847  -3.347  1.00  0.00           C  
ATOM     67  C   LEU A   5     -13.617  -0.499  -2.924  1.00  0.00           C  
ATOM     68  O   LEU A   5     -12.607  -0.558  -2.224  1.00  0.00           O  
ATOM     69  CB  LEU A   5     -15.208   1.331  -2.305  1.00  0.00           C  
ATOM     70  CG  LEU A   5     -15.930   2.630  -2.659  1.00  0.00           C  
ATOM     71  CD1 LEU A   5     -17.321   2.654  -2.044  1.00  0.00           C  
ATOM     72  CD2 LEU A   5     -15.119   3.831  -2.197  1.00  0.00           C  
ATOM     73  H   LEU A   5     -15.770   0.461  -4.710  1.00  0.00           H  
ATOM     74  HA  LEU A   5     -13.396   1.565  -3.419  1.00  0.00           H  
ATOM     75  HB2 LEU A   5     -15.949   0.556  -2.167  1.00  0.00           H  
ATOM     76  HB3 LEU A   5     -14.687   1.477  -1.370  1.00  0.00           H  
ATOM     77  HG  LEU A   5     -16.039   2.693  -3.731  1.00  0.00           H  
ATOM     78 HD11 LEU A   5     -17.321   2.079  -1.130  1.00  0.00           H  
ATOM     79 HD12 LEU A   5     -17.602   3.674  -1.827  1.00  0.00           H  
ATOM     80 HD13 LEU A   5     -18.029   2.226  -2.738  1.00  0.00           H  
ATOM     81 HD21 LEU A   5     -14.483   3.541  -1.374  1.00  0.00           H  
ATOM     82 HD22 LEU A   5     -14.510   4.191  -3.013  1.00  0.00           H  
ATOM     83 HD23 LEU A   5     -15.789   4.616  -1.874  1.00  0.00           H  
ATOM     84  N   GLU A   6     -14.264  -1.578  -3.355  1.00  0.00           N  
ATOM     85  CA  GLU A   6     -13.815  -2.924  -3.022  1.00  0.00           C  
ATOM     86  C   GLU A   6     -12.486  -3.240  -3.698  1.00  0.00           C  
ATOM     87  O   GLU A   6     -11.587  -3.817  -3.086  1.00  0.00           O  
ATOM     88  CB  GLU A   6     -14.868  -3.951  -3.442  1.00  0.00           C  
ATOM     89  CG  GLU A   6     -16.161  -3.857  -2.649  1.00  0.00           C  
ATOM     90  CD  GLU A   6     -16.801  -5.212  -2.414  1.00  0.00           C  
ATOM     91  OE1 GLU A   6     -16.739  -6.064  -3.325  1.00  0.00           O  
ATOM     92  OE2 GLU A   6     -17.365  -5.420  -1.319  1.00  0.00           O  
ATOM     93  H   GLU A   6     -15.065  -1.464  -3.909  1.00  0.00           H  
ATOM     94  HA  GLU A   6     -13.682  -2.974  -1.951  1.00  0.00           H  
ATOM     95  HB2 GLU A   6     -15.100  -3.805  -4.486  1.00  0.00           H  
ATOM     96  HB3 GLU A   6     -14.459  -4.942  -3.309  1.00  0.00           H  
ATOM     97  HG2 GLU A   6     -15.950  -3.405  -1.692  1.00  0.00           H  
ATOM     98  HG3 GLU A   6     -16.857  -3.236  -3.194  1.00  0.00           H  
ATOM     99  N   LYS A   7     -12.370  -2.861  -4.966  1.00  0.00           N  
ATOM    100  CA  LYS A   7     -11.152  -3.106  -5.728  1.00  0.00           C  
ATOM    101  C   LYS A   7     -10.009  -2.227  -5.234  1.00  0.00           C  
ATOM    102  O   LYS A   7      -8.840  -2.596  -5.340  1.00  0.00           O  
ATOM    103  CB  LYS A   7     -11.398  -2.856  -7.217  1.00  0.00           C  
ATOM    104  CG  LYS A   7     -12.647  -3.542  -7.748  1.00  0.00           C  
ATOM    105  CD  LYS A   7     -12.343  -4.946  -8.247  1.00  0.00           C  
ATOM    106  CE  LYS A   7     -11.345  -4.930  -9.395  1.00  0.00           C  
ATOM    107  NZ  LYS A   7     -10.084  -5.641  -9.044  1.00  0.00           N  
ATOM    108  H   LYS A   7     -13.122  -2.407  -5.400  1.00  0.00           H  
ATOM    109  HA  LYS A   7     -10.876  -4.139  -5.587  1.00  0.00           H  
ATOM    110  HB2 LYS A   7     -11.499  -1.794  -7.381  1.00  0.00           H  
ATOM    111  HB3 LYS A   7     -10.548  -3.219  -7.777  1.00  0.00           H  
ATOM    112  HG2 LYS A   7     -13.377  -3.603  -6.956  1.00  0.00           H  
ATOM    113  HG3 LYS A   7     -13.046  -2.958  -8.564  1.00  0.00           H  
ATOM    114  HD2 LYS A   7     -11.932  -5.525  -7.434  1.00  0.00           H  
ATOM    115  HD3 LYS A   7     -13.263  -5.402  -8.587  1.00  0.00           H  
ATOM    116  HE2 LYS A   7     -11.792  -5.413 -10.251  1.00  0.00           H  
ATOM    117  HE3 LYS A   7     -11.114  -3.905  -9.642  1.00  0.00           H  
ATOM    118  HZ1 LYS A   7     -10.296  -6.493  -8.487  1.00  0.00           H  
ATOM    119  HZ2 LYS A   7      -9.579  -5.922  -9.909  1.00  0.00           H  
ATOM    120  HZ3 LYS A   7      -9.467  -5.017  -8.485  1.00  0.00           H  
ATOM    121  N   GLU A   8     -10.352  -1.063  -4.690  1.00  0.00           N  
ATOM    122  CA  GLU A   8      -9.347  -0.141  -4.178  1.00  0.00           C  
ATOM    123  C   GLU A   8      -8.520  -0.796  -3.077  1.00  0.00           C  
ATOM    124  O   GLU A   8      -7.372  -0.420  -2.844  1.00  0.00           O  
ATOM    125  CB  GLU A   8     -10.009   1.132  -3.653  1.00  0.00           C  
ATOM    126  CG  GLU A   8      -9.051   2.305  -3.534  1.00  0.00           C  
ATOM    127  CD  GLU A   8      -9.754   3.600  -3.176  1.00  0.00           C  
ATOM    128  OE1 GLU A   8     -10.895   3.536  -2.673  1.00  0.00           O  
ATOM    129  OE2 GLU A   8      -9.165   4.678  -3.402  1.00  0.00           O  
ATOM    130  H   GLU A   8     -11.300  -0.822  -4.629  1.00  0.00           H  
ATOM    131  HA  GLU A   8      -8.695   0.119  -4.995  1.00  0.00           H  
ATOM    132  HB2 GLU A   8     -10.802   1.410  -4.327  1.00  0.00           H  
ATOM    133  HB3 GLU A   8     -10.426   0.932  -2.677  1.00  0.00           H  
ATOM    134  HG2 GLU A   8      -8.324   2.084  -2.767  1.00  0.00           H  
ATOM    135  HG3 GLU A   8      -8.544   2.436  -4.480  1.00  0.00           H  
ATOM    136  N   VAL A   9      -9.108  -1.786  -2.407  1.00  0.00           N  
ATOM    137  CA  VAL A   9      -8.418  -2.497  -1.337  1.00  0.00           C  
ATOM    138  C   VAL A   9      -7.418  -3.491  -1.916  1.00  0.00           C  
ATOM    139  O   VAL A   9      -6.215  -3.383  -1.680  1.00  0.00           O  
ATOM    140  CB  VAL A   9      -9.411  -3.241  -0.419  1.00  0.00           C  
ATOM    141  CG1 VAL A   9      -8.676  -4.128   0.577  1.00  0.00           C  
ATOM    142  CG2 VAL A   9     -10.306  -2.248   0.308  1.00  0.00           C  
ATOM    143  H   VAL A   9     -10.023  -2.045  -2.641  1.00  0.00           H  
ATOM    144  HA  VAL A   9      -7.884  -1.769  -0.743  1.00  0.00           H  
ATOM    145  HB  VAL A   9     -10.037  -3.871  -1.035  1.00  0.00           H  
ATOM    146 HG11 VAL A   9      -8.013  -3.522   1.177  1.00  0.00           H  
ATOM    147 HG12 VAL A   9      -9.391  -4.621   1.217  1.00  0.00           H  
ATOM    148 HG13 VAL A   9      -8.101  -4.869   0.042  1.00  0.00           H  
ATOM    149 HG21 VAL A   9      -9.695  -1.572   0.888  1.00  0.00           H  
ATOM    150 HG22 VAL A   9     -10.880  -1.685  -0.414  1.00  0.00           H  
ATOM    151 HG23 VAL A   9     -10.976  -2.782   0.965  1.00  0.00           H  
ATOM    152  N   ALA A  10      -7.920  -4.456  -2.683  1.00  0.00           N  
ATOM    153  CA  ALA A  10      -7.064  -5.462  -3.302  1.00  0.00           C  
ATOM    154  C   ALA A  10      -5.888  -4.806  -4.018  1.00  0.00           C  
ATOM    155  O   ALA A  10      -4.818  -5.400  -4.154  1.00  0.00           O  
ATOM    156  CB  ALA A  10      -7.869  -6.315  -4.273  1.00  0.00           C  
ATOM    157  H   ALA A  10      -8.887  -4.486  -2.841  1.00  0.00           H  
ATOM    158  HA  ALA A  10      -6.685  -6.106  -2.522  1.00  0.00           H  
ATOM    159  HB1 ALA A  10      -8.704  -5.742  -4.648  1.00  0.00           H  
ATOM    160  HB2 ALA A  10      -7.238  -6.613  -5.097  1.00  0.00           H  
ATOM    161  HB3 ALA A  10      -8.235  -7.193  -3.763  1.00  0.00           H  
ATOM    162  N   GLN A  11      -6.096  -3.571  -4.466  1.00  0.00           N  
ATOM    163  CA  GLN A  11      -5.058  -2.822  -5.160  1.00  0.00           C  
ATOM    164  C   GLN A  11      -3.905  -2.497  -4.216  1.00  0.00           C  
ATOM    165  O   GLN A  11      -2.737  -2.560  -4.602  1.00  0.00           O  
ATOM    166  CB  GLN A  11      -5.641  -1.531  -5.738  1.00  0.00           C  
ATOM    167  CG  GLN A  11      -4.627  -0.675  -6.473  1.00  0.00           C  
ATOM    168  CD  GLN A  11      -5.089   0.758  -6.645  1.00  0.00           C  
ATOM    169  OE1 GLN A  11      -4.473   1.689  -6.127  1.00  0.00           O  
ATOM    170  NE2 GLN A  11      -6.183   0.943  -7.375  1.00  0.00           N  
ATOM    171  H   GLN A  11      -6.969  -3.152  -4.322  1.00  0.00           H  
ATOM    172  HA  GLN A  11      -4.687  -3.435  -5.968  1.00  0.00           H  
ATOM    173  HB2 GLN A  11      -6.432  -1.784  -6.427  1.00  0.00           H  
ATOM    174  HB3 GLN A  11      -6.055  -0.945  -4.935  1.00  0.00           H  
ATOM    175  HG2 GLN A  11      -3.702  -0.675  -5.916  1.00  0.00           H  
ATOM    176  HG3 GLN A  11      -4.459  -1.103  -7.446  1.00  0.00           H  
ATOM    177 HE21 GLN A  11      -6.623   0.155  -7.758  1.00  0.00           H  
ATOM    178 HE22 GLN A  11      -6.504   1.860  -7.504  1.00  0.00           H  
ATOM    179  N   LEU A  12      -4.241  -2.148  -2.978  1.00  0.00           N  
ATOM    180  CA  LEU A  12      -3.231  -1.813  -1.978  1.00  0.00           C  
ATOM    181  C   LEU A  12      -2.847  -3.039  -1.156  1.00  0.00           C  
ATOM    182  O   LEU A  12      -1.674  -3.254  -0.859  1.00  0.00           O  
ATOM    183  CB  LEU A  12      -3.741  -0.706  -1.053  1.00  0.00           C  
ATOM    184  CG  LEU A  12      -4.400   0.477  -1.762  1.00  0.00           C  
ATOM    185  CD1 LEU A  12      -5.204   1.309  -0.775  1.00  0.00           C  
ATOM    186  CD2 LEU A  12      -3.351   1.335  -2.452  1.00  0.00           C  
ATOM    187  H   LEU A  12      -5.189  -2.114  -2.730  1.00  0.00           H  
ATOM    188  HA  LEU A  12      -2.356  -1.458  -2.500  1.00  0.00           H  
ATOM    189  HB2 LEU A  12      -4.458  -1.138  -0.370  1.00  0.00           H  
ATOM    190  HB3 LEU A  12      -2.905  -0.332  -0.482  1.00  0.00           H  
ATOM    191  HG  LEU A  12      -5.079   0.105  -2.517  1.00  0.00           H  
ATOM    192 HD11 LEU A  12      -4.613   1.485   0.110  1.00  0.00           H  
ATOM    193 HD12 LEU A  12      -5.462   2.255  -1.229  1.00  0.00           H  
ATOM    194 HD13 LEU A  12      -6.105   0.780  -0.507  1.00  0.00           H  
ATOM    195 HD21 LEU A  12      -2.768   0.721  -3.123  1.00  0.00           H  
ATOM    196 HD22 LEU A  12      -3.838   2.119  -3.013  1.00  0.00           H  
ATOM    197 HD23 LEU A  12      -2.701   1.775  -1.710  1.00  0.00           H  
ATOM    198  N   GLU A  13      -3.840  -3.841  -0.788  1.00  0.00           N  
ATOM    199  CA  GLU A  13      -3.600  -5.044   0.002  1.00  0.00           C  
ATOM    200  C   GLU A  13      -2.528  -5.924  -0.641  1.00  0.00           C  
ATOM    201  O   GLU A  13      -1.863  -6.703   0.041  1.00  0.00           O  
ATOM    202  CB  GLU A  13      -4.899  -5.838   0.166  1.00  0.00           C  
ATOM    203  CG  GLU A  13      -5.614  -5.564   1.479  1.00  0.00           C  
ATOM    204  CD  GLU A  13      -6.890  -6.370   1.629  1.00  0.00           C  
ATOM    205  OE1 GLU A  13      -7.371  -6.916   0.613  1.00  0.00           O  
ATOM    206  OE2 GLU A  13      -7.408  -6.456   2.762  1.00  0.00           O  
ATOM    207  H   GLU A  13      -4.756  -3.619  -1.054  1.00  0.00           H  
ATOM    208  HA  GLU A  13      -3.254  -4.735   0.977  1.00  0.00           H  
ATOM    209  HB2 GLU A  13      -5.567  -5.585  -0.643  1.00  0.00           H  
ATOM    210  HB3 GLU A  13      -4.672  -6.893   0.118  1.00  0.00           H  
ATOM    211  HG2 GLU A  13      -4.952  -5.814   2.294  1.00  0.00           H  
ATOM    212  HG3 GLU A  13      -5.862  -4.513   1.526  1.00  0.00           H  
ATOM    213  N   ALA A  14      -2.366  -5.792  -1.955  1.00  0.00           N  
ATOM    214  CA  ALA A  14      -1.375  -6.575  -2.683  1.00  0.00           C  
ATOM    215  C   ALA A  14      -0.020  -5.873  -2.699  1.00  0.00           C  
ATOM    216  O   ALA A  14       1.025  -6.521  -2.645  1.00  0.00           O  
ATOM    217  CB  ALA A  14      -1.853  -6.836  -4.103  1.00  0.00           C  
ATOM    218  H   ALA A  14      -2.926  -5.156  -2.445  1.00  0.00           H  
ATOM    219  HA  ALA A  14      -1.270  -7.528  -2.184  1.00  0.00           H  
ATOM    220  HB1 ALA A  14      -2.807  -7.340  -4.076  1.00  0.00           H  
ATOM    221  HB2 ALA A  14      -1.958  -5.896  -4.627  1.00  0.00           H  
ATOM    222  HB3 ALA A  14      -1.133  -7.456  -4.618  1.00  0.00           H  
ATOM    223  N   GLU A  15      -0.045  -4.546  -2.775  1.00  0.00           N  
ATOM    224  CA  GLU A  15       1.183  -3.759  -2.799  1.00  0.00           C  
ATOM    225  C   GLU A  15       1.655  -3.437  -1.385  1.00  0.00           C  
ATOM    226  O   GLU A  15       2.793  -3.728  -1.017  1.00  0.00           O  
ATOM    227  CB  GLU A  15       0.967  -2.463  -3.583  1.00  0.00           C  
ATOM    228  CG  GLU A  15       2.211  -1.593  -3.677  1.00  0.00           C  
ATOM    229  CD  GLU A  15       3.236  -2.144  -4.649  1.00  0.00           C  
ATOM    230  OE1 GLU A  15       3.326  -3.383  -4.779  1.00  0.00           O  
ATOM    231  OE2 GLU A  15       3.951  -1.337  -5.281  1.00  0.00           O  
ATOM    232  H   GLU A  15      -0.909  -4.085  -2.817  1.00  0.00           H  
ATOM    233  HA  GLU A  15       1.943  -4.345  -3.294  1.00  0.00           H  
ATOM    234  HB2 GLU A  15       0.651  -2.710  -4.587  1.00  0.00           H  
ATOM    235  HB3 GLU A  15       0.190  -1.890  -3.102  1.00  0.00           H  
ATOM    236  HG2 GLU A  15       1.921  -0.607  -4.006  1.00  0.00           H  
ATOM    237  HG3 GLU A  15       2.663  -1.527  -2.698  1.00  0.00           H  
ATOM    238  N   ASN A  16       0.771  -2.834  -0.594  1.00  0.00           N  
ATOM    239  CA  ASN A  16       1.089  -2.469   0.781  1.00  0.00           C  
ATOM    240  C   ASN A  16       1.685  -3.649   1.546  1.00  0.00           C  
ATOM    241  O   ASN A  16       2.461  -3.465   2.484  1.00  0.00           O  
ATOM    242  CB  ASN A  16      -0.168  -1.966   1.494  1.00  0.00           C  
ATOM    243  CG  ASN A  16       0.114  -1.514   2.913  1.00  0.00           C  
ATOM    244  OD1 ASN A  16       1.237  -1.135   3.245  1.00  0.00           O  
ATOM    245  ND2 ASN A  16      -0.908  -1.553   3.757  1.00  0.00           N  
ATOM    246  H   ASN A  16      -0.122  -2.627  -0.947  1.00  0.00           H  
ATOM    247  HA  ASN A  16       1.817  -1.672   0.752  1.00  0.00           H  
ATOM    248  HB2 ASN A  16      -0.573  -1.129   0.945  1.00  0.00           H  
ATOM    249  HB3 ASN A  16      -0.901  -2.758   1.525  1.00  0.00           H  
ATOM    250 HD21 ASN A  16      -1.773  -1.870   3.423  1.00  0.00           H  
ATOM    251 HD22 ASN A  16      -0.757  -1.261   4.679  1.00  0.00           H  
ATOM    252  N   TYR A  17       1.318  -4.861   1.141  1.00  0.00           N  
ATOM    253  CA  TYR A  17       1.818  -6.067   1.790  1.00  0.00           C  
ATOM    254  C   TYR A  17       3.117  -6.537   1.143  1.00  0.00           C  
ATOM    255  O   TYR A  17       4.092  -6.837   1.832  1.00  0.00           O  
ATOM    256  CB  TYR A  17       0.768  -7.179   1.724  1.00  0.00           C  
ATOM    257  CG  TYR A  17       1.234  -8.491   2.316  1.00  0.00           C  
ATOM    258  CD1 TYR A  17       1.233  -8.694   3.690  1.00  0.00           C  
ATOM    259  CD2 TYR A  17       1.675  -9.525   1.500  1.00  0.00           C  
ATOM    260  CE1 TYR A  17       1.659  -9.891   4.234  1.00  0.00           C  
ATOM    261  CE2 TYR A  17       2.103 -10.725   2.036  1.00  0.00           C  
ATOM    262  CZ  TYR A  17       2.093 -10.903   3.403  1.00  0.00           C  
ATOM    263  OH  TYR A  17       2.518 -12.095   3.943  1.00  0.00           O  
ATOM    264  H   TYR A  17       0.696  -4.946   0.387  1.00  0.00           H  
ATOM    265  HA  TYR A  17       2.012  -5.829   2.825  1.00  0.00           H  
ATOM    266  HB2 TYR A  17      -0.112  -6.867   2.265  1.00  0.00           H  
ATOM    267  HB3 TYR A  17       0.505  -7.355   0.691  1.00  0.00           H  
ATOM    268  HD1 TYR A  17       0.892  -7.900   4.338  1.00  0.00           H  
ATOM    269  HD2 TYR A  17       1.683  -9.382   0.429  1.00  0.00           H  
ATOM    270  HE1 TYR A  17       1.651 -10.030   5.305  1.00  0.00           H  
ATOM    271  HE2 TYR A  17       2.442 -11.517   1.385  1.00  0.00           H  
ATOM    272  HH  TYR A  17       3.279 -12.415   3.452  1.00  0.00           H  
ATOM    273  N   GLN A  18       3.121  -6.605  -0.184  1.00  0.00           N  
ATOM    274  CA  GLN A  18       4.297  -7.044  -0.926  1.00  0.00           C  
ATOM    275  C   GLN A  18       5.496  -6.144  -0.639  1.00  0.00           C  
ATOM    276  O   GLN A  18       6.644  -6.589  -0.692  1.00  0.00           O  
ATOM    277  CB  GLN A  18       4.004  -7.058  -2.427  1.00  0.00           C  
ATOM    278  CG  GLN A  18       5.037  -7.819  -3.241  1.00  0.00           C  
ATOM    279  CD  GLN A  18       4.514  -8.235  -4.601  1.00  0.00           C  
ATOM    280  OE1 GLN A  18       3.308  -8.390  -4.796  1.00  0.00           O  
ATOM    281  NE2 GLN A  18       5.422  -8.420  -5.553  1.00  0.00           N  
ATOM    282  H   GLN A  18       2.311  -6.355  -0.678  1.00  0.00           H  
ATOM    283  HA  GLN A  18       4.532  -8.048  -0.606  1.00  0.00           H  
ATOM    284  HB2 GLN A  18       3.040  -7.516  -2.590  1.00  0.00           H  
ATOM    285  HB3 GLN A  18       3.973  -6.039  -2.786  1.00  0.00           H  
ATOM    286  HG2 GLN A  18       5.901  -7.188  -3.383  1.00  0.00           H  
ATOM    287  HG3 GLN A  18       5.325  -8.706  -2.695  1.00  0.00           H  
ATOM    288 HE21 GLN A  18       6.365  -8.279  -5.327  1.00  0.00           H  
ATOM    289 HE22 GLN A  18       5.111  -8.690  -6.443  1.00  0.00           H  
ATOM    290  N   LEU A  19       5.226  -4.879  -0.338  1.00  0.00           N  
ATOM    291  CA  LEU A  19       6.284  -3.920  -0.048  1.00  0.00           C  
ATOM    292  C   LEU A  19       6.827  -4.118   1.362  1.00  0.00           C  
ATOM    293  O   LEU A  19       8.031  -4.261   1.557  1.00  0.00           O  
ATOM    294  CB  LEU A  19       5.765  -2.492  -0.210  1.00  0.00           C  
ATOM    295  CG  LEU A  19       5.415  -2.089  -1.644  1.00  0.00           C  
ATOM    296  CD1 LEU A  19       4.976  -0.634  -1.697  1.00  0.00           C  
ATOM    297  CD2 LEU A  19       6.602  -2.325  -2.567  1.00  0.00           C  
ATOM    298  H   LEU A  19       4.294  -4.581  -0.312  1.00  0.00           H  
ATOM    299  HA  LEU A  19       7.083  -4.085  -0.755  1.00  0.00           H  
ATOM    300  HB2 LEU A  19       4.881  -2.383   0.399  1.00  0.00           H  
ATOM    301  HB3 LEU A  19       6.521  -1.812   0.156  1.00  0.00           H  
ATOM    302  HG  LEU A  19       4.594  -2.699  -1.992  1.00  0.00           H  
ATOM    303 HD11 LEU A  19       5.528  -0.065  -0.964  1.00  0.00           H  
ATOM    304 HD12 LEU A  19       5.169  -0.236  -2.682  1.00  0.00           H  
ATOM    305 HD13 LEU A  19       3.920  -0.570  -1.482  1.00  0.00           H  
ATOM    306 HD21 LEU A  19       7.517  -2.287  -1.993  1.00  0.00           H  
ATOM    307 HD22 LEU A  19       6.509  -3.294  -3.033  1.00  0.00           H  
ATOM    308 HD23 LEU A  19       6.623  -1.559  -3.328  1.00  0.00           H  
ATOM    309  N   GLU A  20       5.933  -4.125   2.344  1.00  0.00           N  
ATOM    310  CA  GLU A  20       6.328  -4.304   3.739  1.00  0.00           C  
ATOM    311  C   GLU A  20       7.294  -5.476   3.897  1.00  0.00           C  
ATOM    312  O   GLU A  20       8.123  -5.492   4.806  1.00  0.00           O  
ATOM    313  CB  GLU A  20       5.093  -4.526   4.612  1.00  0.00           C  
ATOM    314  CG  GLU A  20       5.186  -3.868   5.980  1.00  0.00           C  
ATOM    315  CD  GLU A  20       4.339  -4.571   7.022  1.00  0.00           C  
ATOM    316  OE1 GLU A  20       3.990  -5.750   6.808  1.00  0.00           O  
ATOM    317  OE2 GLU A  20       4.024  -3.941   8.053  1.00  0.00           O  
ATOM    318  H   GLU A  20       4.984  -4.006   2.128  1.00  0.00           H  
ATOM    319  HA  GLU A  20       6.825  -3.400   4.061  1.00  0.00           H  
ATOM    320  HB2 GLU A  20       4.232  -4.124   4.100  1.00  0.00           H  
ATOM    321  HB3 GLU A  20       4.953  -5.586   4.755  1.00  0.00           H  
ATOM    322  HG2 GLU A  20       6.215  -3.885   6.304  1.00  0.00           H  
ATOM    323  HG3 GLU A  20       4.853  -2.844   5.896  1.00  0.00           H  
ATOM    324  N   GLN A  21       7.178  -6.457   3.008  1.00  0.00           N  
ATOM    325  CA  GLN A  21       8.040  -7.632   3.050  1.00  0.00           C  
ATOM    326  C   GLN A  21       9.240  -7.467   2.120  1.00  0.00           C  
ATOM    327  O   GLN A  21      10.302  -8.043   2.356  1.00  0.00           O  
ATOM    328  CB  GLN A  21       7.248  -8.883   2.664  1.00  0.00           C  
ATOM    329  CG  GLN A  21       7.432 -10.042   3.631  1.00  0.00           C  
ATOM    330  CD  GLN A  21       8.842 -10.601   3.608  1.00  0.00           C  
ATOM    331  OE1 GLN A  21       9.165 -11.467   2.794  1.00  0.00           O  
ATOM    332  NE2 GLN A  21       9.689 -10.109   4.503  1.00  0.00           N  
ATOM    333  H   GLN A  21       6.496  -6.390   2.307  1.00  0.00           H  
ATOM    334  HA  GLN A  21       8.397  -7.743   4.063  1.00  0.00           H  
ATOM    335  HB2 GLN A  21       6.198  -8.634   2.633  1.00  0.00           H  
ATOM    336  HB3 GLN A  21       7.561  -9.207   1.683  1.00  0.00           H  
ATOM    337  HG2 GLN A  21       7.216  -9.699   4.632  1.00  0.00           H  
ATOM    338  HG3 GLN A  21       6.743 -10.830   3.364  1.00  0.00           H  
ATOM    339 HE21 GLN A  21       9.362  -9.420   5.120  1.00  0.00           H  
ATOM    340 HE22 GLN A  21      10.607 -10.452   4.510  1.00  0.00           H  
ATOM    341  N   GLU A  22       9.065  -6.680   1.063  1.00  0.00           N  
ATOM    342  CA  GLU A  22      10.137  -6.445   0.100  1.00  0.00           C  
ATOM    343  C   GLU A  22      11.073  -5.342   0.583  1.00  0.00           C  
ATOM    344  O   GLU A  22      12.271  -5.362   0.299  1.00  0.00           O  
ATOM    345  CB  GLU A  22       9.553  -6.072  -1.263  1.00  0.00           C  
ATOM    346  CG  GLU A  22       9.083  -7.270  -2.071  1.00  0.00           C  
ATOM    347  CD  GLU A  22      10.192  -7.885  -2.902  1.00  0.00           C  
ATOM    348  OE1 GLU A  22      11.166  -8.396  -2.308  1.00  0.00           O  
ATOM    349  OE2 GLU A  22      10.089  -7.856  -4.147  1.00  0.00           O  
ATOM    350  H   GLU A  22       8.196  -6.247   0.926  1.00  0.00           H  
ATOM    351  HA  GLU A  22      10.700  -7.361   0.002  1.00  0.00           H  
ATOM    352  HB2 GLU A  22       8.709  -5.414  -1.112  1.00  0.00           H  
ATOM    353  HB3 GLU A  22      10.307  -5.552  -1.835  1.00  0.00           H  
ATOM    354  HG2 GLU A  22       8.705  -8.021  -1.393  1.00  0.00           H  
ATOM    355  HG3 GLU A  22       8.291  -6.954  -2.734  1.00  0.00           H  
ATOM    356  N   VAL A  23      10.518  -4.382   1.313  1.00  0.00           N  
ATOM    357  CA  VAL A  23      11.298  -3.269   1.837  1.00  0.00           C  
ATOM    358  C   VAL A  23      12.339  -3.754   2.841  1.00  0.00           C  
ATOM    359  O   VAL A  23      13.395  -3.143   2.999  1.00  0.00           O  
ATOM    360  CB  VAL A  23      10.390  -2.222   2.513  1.00  0.00           C  
ATOM    361  CG1 VAL A  23      11.195  -1.002   2.939  1.00  0.00           C  
ATOM    362  CG2 VAL A  23       9.251  -1.824   1.584  1.00  0.00           C  
ATOM    363  H   VAL A  23       9.558  -4.423   1.506  1.00  0.00           H  
ATOM    364  HA  VAL A  23      11.803  -2.794   1.009  1.00  0.00           H  
ATOM    365  HB  VAL A  23       9.962  -2.668   3.400  1.00  0.00           H  
ATOM    366 HG11 VAL A  23      12.250  -1.219   2.854  1.00  0.00           H  
ATOM    367 HG12 VAL A  23      10.946  -0.166   2.302  1.00  0.00           H  
ATOM    368 HG13 VAL A  23      10.960  -0.756   3.964  1.00  0.00           H  
ATOM    369 HG21 VAL A  23       9.196  -2.522   0.761  1.00  0.00           H  
ATOM    370 HG22 VAL A  23       8.319  -1.838   2.131  1.00  0.00           H  
ATOM    371 HG23 VAL A  23       9.428  -0.830   1.201  1.00  0.00           H  
ATOM    372  N   ALA A  24      12.032  -4.857   3.515  1.00  0.00           N  
ATOM    373  CA  ALA A  24      12.941  -5.428   4.502  1.00  0.00           C  
ATOM    374  C   ALA A  24      14.176  -6.026   3.835  1.00  0.00           C  
ATOM    375  O   ALA A  24      15.236  -6.132   4.453  1.00  0.00           O  
ATOM    376  CB  ALA A  24      12.222  -6.482   5.329  1.00  0.00           C  
ATOM    377  H   ALA A  24      11.175  -5.300   3.343  1.00  0.00           H  
ATOM    378  HA  ALA A  24      13.252  -4.634   5.166  1.00  0.00           H  
ATOM    379  HB1 ALA A  24      11.426  -6.918   4.744  1.00  0.00           H  
ATOM    380  HB2 ALA A  24      12.922  -7.254   5.615  1.00  0.00           H  
ATOM    381  HB3 ALA A  24      11.809  -6.025   6.215  1.00  0.00           H  
ATOM    382  N   GLN A  25      14.034  -6.419   2.572  1.00  0.00           N  
ATOM    383  CA  GLN A  25      15.140  -7.009   1.826  1.00  0.00           C  
ATOM    384  C   GLN A  25      15.804  -5.977   0.919  1.00  0.00           C  
ATOM    385  O   GLN A  25      16.991  -6.085   0.610  1.00  0.00           O  
ATOM    386  CB  GLN A  25      14.646  -8.193   0.993  1.00  0.00           C  
ATOM    387  CG  GLN A  25      14.634  -9.509   1.754  1.00  0.00           C  
ATOM    388  CD  GLN A  25      15.488 -10.574   1.094  1.00  0.00           C  
ATOM    389  OE1 GLN A  25      16.429 -11.093   1.695  1.00  0.00           O  
ATOM    390  NE2 GLN A  25      15.164 -10.906  -0.151  1.00  0.00           N  
ATOM    391  H   GLN A  25      13.165  -6.311   2.132  1.00  0.00           H  
ATOM    392  HA  GLN A  25      15.868  -7.363   2.540  1.00  0.00           H  
ATOM    393  HB2 GLN A  25      13.640  -7.987   0.657  1.00  0.00           H  
ATOM    394  HB3 GLN A  25      15.287  -8.304   0.132  1.00  0.00           H  
ATOM    395  HG2 GLN A  25      15.010  -9.337   2.752  1.00  0.00           H  
ATOM    396  HG3 GLN A  25      13.617  -9.868   1.811  1.00  0.00           H  
ATOM    397 HE21 GLN A  25      14.402 -10.452  -0.567  1.00  0.00           H  
ATOM    398 HE22 GLN A  25      15.700 -11.592  -0.601  1.00  0.00           H  
ATOM    399  N   LEU A  26      15.035  -4.980   0.493  1.00  0.00           N  
ATOM    400  CA  LEU A  26      15.555  -3.934  -0.380  1.00  0.00           C  
ATOM    401  C   LEU A  26      16.747  -3.226   0.259  1.00  0.00           C  
ATOM    402  O   LEU A  26      17.852  -3.238  -0.282  1.00  0.00           O  
ATOM    403  CB  LEU A  26      14.457  -2.918  -0.700  1.00  0.00           C  
ATOM    404  CG  LEU A  26      13.442  -3.374  -1.749  1.00  0.00           C  
ATOM    405  CD1 LEU A  26      12.220  -2.471  -1.735  1.00  0.00           C  
ATOM    406  CD2 LEU A  26      14.080  -3.391  -3.131  1.00  0.00           C  
ATOM    407  H   LEU A  26      14.096  -4.947   0.771  1.00  0.00           H  
ATOM    408  HA  LEU A  26      15.879  -4.400  -1.298  1.00  0.00           H  
ATOM    409  HB2 LEU A  26      13.925  -2.695   0.213  1.00  0.00           H  
ATOM    410  HB3 LEU A  26      14.926  -2.012  -1.055  1.00  0.00           H  
ATOM    411  HG  LEU A  26      13.120  -4.378  -1.517  1.00  0.00           H  
ATOM    412 HD11 LEU A  26      12.152  -1.972  -0.780  1.00  0.00           H  
ATOM    413 HD12 LEU A  26      12.306  -1.735  -2.521  1.00  0.00           H  
ATOM    414 HD13 LEU A  26      11.332  -3.065  -1.895  1.00  0.00           H  
ATOM    415 HD21 LEU A  26      15.135  -3.600  -3.038  1.00  0.00           H  
ATOM    416 HD22 LEU A  26      13.613  -4.157  -3.733  1.00  0.00           H  
ATOM    417 HD23 LEU A  26      13.943  -2.429  -3.603  1.00  0.00           H  
ATOM    418  N   GLU A  27      16.513  -2.609   1.413  1.00  0.00           N  
ATOM    419  CA  GLU A  27      17.567  -1.895   2.124  1.00  0.00           C  
ATOM    420  C   GLU A  27      18.374  -2.845   3.005  1.00  0.00           C  
ATOM    421  O   GLU A  27      18.477  -2.650   4.216  1.00  0.00           O  
ATOM    422  CB  GLU A  27      16.965  -0.774   2.975  1.00  0.00           C  
ATOM    423  CG  GLU A  27      15.816  -1.232   3.858  1.00  0.00           C  
ATOM    424  CD  GLU A  27      15.834  -0.577   5.225  1.00  0.00           C  
ATOM    425  OE1 GLU A  27      16.032   0.654   5.292  1.00  0.00           O  
ATOM    426  OE2 GLU A  27      15.651  -1.297   6.229  1.00  0.00           O  
ATOM    427  H   GLU A  27      15.612  -2.633   1.794  1.00  0.00           H  
ATOM    428  HA  GLU A  27      18.226  -1.459   1.388  1.00  0.00           H  
ATOM    429  HB2 GLU A  27      17.738  -0.366   3.610  1.00  0.00           H  
ATOM    430  HB3 GLU A  27      16.601   0.003   2.320  1.00  0.00           H  
ATOM    431  HG2 GLU A  27      14.884  -0.985   3.370  1.00  0.00           H  
ATOM    432  HG3 GLU A  27      15.881  -2.303   3.986  1.00  0.00           H  
ATOM    433  N   HIS A  28      18.948  -3.872   2.386  1.00  0.00           N  
ATOM    434  CA  HIS A  28      19.748  -4.851   3.114  1.00  0.00           C  
ATOM    435  C   HIS A  28      21.199  -4.392   3.225  1.00  0.00           C  
ATOM    436  O   HIS A  28      21.826  -4.536   4.274  1.00  0.00           O  
ATOM    437  CB  HIS A  28      19.684  -6.213   2.420  1.00  0.00           C  
ATOM    438  CG  HIS A  28      19.986  -7.363   3.329  1.00  0.00           C  
ATOM    439  ND1 HIS A  28      19.272  -8.541   3.342  1.00  0.00           N  
ATOM    440  CD2 HIS A  28      20.952  -7.502   4.272  1.00  0.00           C  
ATOM    441  CE1 HIS A  28      19.813  -9.340   4.272  1.00  0.00           C  
ATOM    442  NE2 HIS A  28      20.836  -8.756   4.865  1.00  0.00           N  
ATOM    443  H   HIS A  28      18.831  -3.974   1.419  1.00  0.00           H  
ATOM    444  HA  HIS A  28      19.335  -4.944   4.107  1.00  0.00           H  
ATOM    445  HB2 HIS A  28      18.693  -6.359   2.019  1.00  0.00           H  
ATOM    446  HB3 HIS A  28      20.400  -6.231   1.611  1.00  0.00           H  
ATOM    447  HD1 HIS A  28      18.503  -8.755   2.772  1.00  0.00           H  
ATOM    448  HD2 HIS A  28      21.697  -6.763   4.531  1.00  0.00           H  
ATOM    449  HE1 HIS A  28      19.457 -10.333   4.503  1.00  0.00           H  
ATOM    450  N   GLU A  29      21.725  -3.840   2.137  1.00  0.00           N  
ATOM    451  CA  GLU A  29      23.102  -3.360   2.112  1.00  0.00           C  
ATOM    452  C   GLU A  29      23.302  -2.232   3.119  1.00  0.00           C  
ATOM    453  O   GLU A  29      24.385  -2.078   3.685  1.00  0.00           O  
ATOM    454  CB  GLU A  29      23.472  -2.878   0.708  1.00  0.00           C  
ATOM    455  CG  GLU A  29      22.468  -1.901   0.115  1.00  0.00           C  
ATOM    456  CD  GLU A  29      21.629  -2.523  -0.983  1.00  0.00           C  
ATOM    457  OE1 GLU A  29      22.143  -3.414  -1.691  1.00  0.00           O  
ATOM    458  OE2 GLU A  29      20.457  -2.117  -1.138  1.00  0.00           O  
ATOM    459  H   GLU A  29      21.174  -3.752   1.330  1.00  0.00           H  
ATOM    460  HA  GLU A  29      23.744  -4.185   2.380  1.00  0.00           H  
ATOM    461  HB2 GLU A  29      24.434  -2.390   0.749  1.00  0.00           H  
ATOM    462  HB3 GLU A  29      23.539  -3.733   0.052  1.00  0.00           H  
ATOM    463  HG2 GLU A  29      21.809  -1.561   0.901  1.00  0.00           H  
ATOM    464  HG3 GLU A  29      23.004  -1.058  -0.294  1.00  0.00           H  
ATOM    465  N   GLY A  30      22.254  -1.447   3.338  1.00  0.00           N  
ATOM    466  CA  GLY A  30      22.336  -0.344   4.277  1.00  0.00           C  
ATOM    467  C   GLY A  30      22.717   0.962   3.606  1.00  0.00           C  
ATOM    468  O   GLY A  30      23.356   1.818   4.217  1.00  0.00           O  
ATOM    469  H   GLY A  30      21.416  -1.618   2.859  1.00  0.00           H  
ATOM    470  HA2 GLY A  30      21.377  -0.223   4.758  1.00  0.00           H  
ATOM    471  HA3 GLY A  30      23.077  -0.579   5.027  1.00  0.00           H  
TER     475      NH2 A  31                                                      
ATOM    482  N   GLU B   1     -19.075  -3.723   2.871  1.00  0.00           N  
ATOM    483  CA  GLU B   1     -19.921  -2.829   2.091  1.00  0.00           C  
ATOM    484  C   GLU B   1     -19.184  -1.544   1.735  1.00  0.00           C  
ATOM    485  O   GLU B   1     -17.963  -1.462   1.862  1.00  0.00           O  
ATOM    486  CB  GLU B   1     -21.204  -2.501   2.860  1.00  0.00           C  
ATOM    487  CG  GLU B   1     -21.843  -3.705   3.533  1.00  0.00           C  
ATOM    488  CD  GLU B   1     -22.416  -3.374   4.897  1.00  0.00           C  
ATOM    489  OE1 GLU B   1     -21.627  -3.062   5.813  1.00  0.00           O  
ATOM    490  OE2 GLU B   1     -23.655  -3.426   5.049  1.00  0.00           O  
ATOM    491  H   GLU B   1     -19.081  -3.657   3.848  1.00  0.00           H  
ATOM    492  HA  GLU B   1     -20.179  -3.337   1.179  1.00  0.00           H  
ATOM    493  HB2 GLU B   1     -20.975  -1.769   3.621  1.00  0.00           H  
ATOM    494  HB3 GLU B   1     -21.922  -2.077   2.173  1.00  0.00           H  
ATOM    495  HG2 GLU B   1     -22.640  -4.072   2.905  1.00  0.00           H  
ATOM    496  HG3 GLU B   1     -21.096  -4.477   3.651  1.00  0.00           H  
ATOM    497  N   VAL B   2     -19.937  -0.542   1.283  1.00  0.00           N  
ATOM    498  CA  VAL B   2     -19.364   0.744   0.901  1.00  0.00           C  
ATOM    499  C   VAL B   2     -18.338   1.222   1.928  1.00  0.00           C  
ATOM    500  O   VAL B   2     -17.152   0.946   1.793  1.00  0.00           O  
ATOM    501  CB  VAL B   2     -20.462   1.814   0.711  1.00  0.00           C  
ATOM    502  CG1 VAL B   2     -19.851   3.162   0.353  1.00  0.00           C  
ATOM    503  CG2 VAL B   2     -21.452   1.373  -0.357  1.00  0.00           C  
ATOM    504  H   VAL B   2     -20.906  -0.673   1.202  1.00  0.00           H  
ATOM    505  HA  VAL B   2     -18.863   0.613  -0.041  1.00  0.00           H  
ATOM    506  HB  VAL B   2     -20.998   1.922   1.641  1.00  0.00           H  
ATOM    507 HG11 VAL B   2     -19.140   3.448   1.113  1.00  0.00           H  
ATOM    508 HG12 VAL B   2     -19.348   3.087  -0.600  1.00  0.00           H  
ATOM    509 HG13 VAL B   2     -20.631   3.906   0.291  1.00  0.00           H  
ATOM    510 HG21 VAL B   2     -21.403   0.301  -0.472  1.00  0.00           H  
ATOM    511 HG22 VAL B   2     -22.451   1.658  -0.061  1.00  0.00           H  
ATOM    512 HG23 VAL B   2     -21.206   1.848  -1.295  1.00  0.00           H  
ATOM    513  N   GLN B   3     -18.800   1.931   2.946  1.00  0.00           N  
ATOM    514  CA  GLN B   3     -17.918   2.444   3.990  1.00  0.00           C  
ATOM    515  C   GLN B   3     -17.142   1.316   4.663  1.00  0.00           C  
ATOM    516  O   GLN B   3     -15.980   1.483   5.031  1.00  0.00           O  
ATOM    517  CB  GLN B   3     -18.726   3.217   5.035  1.00  0.00           C  
ATOM    518  CG  GLN B   3     -19.992   2.502   5.481  1.00  0.00           C  
ATOM    519  CD  GLN B   3     -21.244   3.089   4.858  1.00  0.00           C  
ATOM    520  OE1 GLN B   3     -21.429   3.040   3.642  1.00  0.00           O  
ATOM    521  NE2 GLN B   3     -22.113   3.649   5.692  1.00  0.00           N  
ATOM    522  H   GLN B   3     -19.754   2.114   2.998  1.00  0.00           H  
ATOM    523  HA  GLN B   3     -17.216   3.118   3.526  1.00  0.00           H  
ATOM    524  HB2 GLN B   3     -18.107   3.380   5.903  1.00  0.00           H  
ATOM    525  HB3 GLN B   3     -19.007   4.173   4.619  1.00  0.00           H  
ATOM    526  HG2 GLN B   3     -19.923   1.463   5.199  1.00  0.00           H  
ATOM    527  HG3 GLN B   3     -20.073   2.579   6.555  1.00  0.00           H  
ATOM    528 HE21 GLN B   3     -21.900   3.652   6.649  1.00  0.00           H  
ATOM    529 HE22 GLN B   3     -22.932   4.036   5.317  1.00  0.00           H  
ATOM    530  N   ALA B   4     -17.791   0.169   4.829  1.00  0.00           N  
ATOM    531  CA  ALA B   4     -17.157  -0.980   5.469  1.00  0.00           C  
ATOM    532  C   ALA B   4     -15.850  -1.356   4.776  1.00  0.00           C  
ATOM    533  O   ALA B   4     -14.925  -1.861   5.413  1.00  0.00           O  
ATOM    534  CB  ALA B   4     -18.111  -2.166   5.492  1.00  0.00           C  
ATOM    535  H   ALA B   4     -18.717   0.094   4.518  1.00  0.00           H  
ATOM    536  HA  ALA B   4     -16.939  -0.707   6.490  1.00  0.00           H  
ATOM    537  HB1 ALA B   4     -18.970  -1.949   4.875  1.00  0.00           H  
ATOM    538  HB2 ALA B   4     -17.608  -3.043   5.113  1.00  0.00           H  
ATOM    539  HB3 ALA B   4     -18.434  -2.346   6.507  1.00  0.00           H  
ATOM    540  N   LEU B   5     -15.772  -1.096   3.477  1.00  0.00           N  
ATOM    541  CA  LEU B   5     -14.567  -1.395   2.709  1.00  0.00           C  
ATOM    542  C   LEU B   5     -13.892  -0.103   2.285  1.00  0.00           C  
ATOM    543  O   LEU B   5     -12.677   0.059   2.404  1.00  0.00           O  
ATOM    544  CB  LEU B   5     -14.913  -2.227   1.476  1.00  0.00           C  
ATOM    545  CG  LEU B   5     -14.869  -3.742   1.674  1.00  0.00           C  
ATOM    546  CD1 LEU B   5     -15.598  -4.449   0.543  1.00  0.00           C  
ATOM    547  CD2 LEU B   5     -13.429  -4.226   1.765  1.00  0.00           C  
ATOM    548  H   LEU B   5     -16.539  -0.679   3.022  1.00  0.00           H  
ATOM    549  HA  LEU B   5     -13.899  -1.955   3.342  1.00  0.00           H  
ATOM    550  HB2 LEU B   5     -15.909  -1.958   1.161  1.00  0.00           H  
ATOM    551  HB3 LEU B   5     -14.226  -1.967   0.688  1.00  0.00           H  
ATOM    552  HG  LEU B   5     -15.366  -3.993   2.601  1.00  0.00           H  
ATOM    553 HD11 LEU B   5     -16.413  -3.829   0.197  1.00  0.00           H  
ATOM    554 HD12 LEU B   5     -14.912  -4.628  -0.272  1.00  0.00           H  
ATOM    555 HD13 LEU B   5     -15.988  -5.390   0.898  1.00  0.00           H  
ATOM    556 HD21 LEU B   5     -12.779  -3.387   1.964  1.00  0.00           H  
ATOM    557 HD22 LEU B   5     -13.342  -4.948   2.562  1.00  0.00           H  
ATOM    558 HD23 LEU B   5     -13.146  -4.687   0.830  1.00  0.00           H  
ATOM    559  N   LYS B   6     -14.712   0.812   1.798  1.00  0.00           N  
ATOM    560  CA  LYS B   6     -14.266   2.118   1.347  1.00  0.00           C  
ATOM    561  C   LYS B   6     -13.320   2.762   2.361  1.00  0.00           C  
ATOM    562  O   LYS B   6     -12.398   3.488   1.989  1.00  0.00           O  
ATOM    563  CB  LYS B   6     -15.497   3.001   1.135  1.00  0.00           C  
ATOM    564  CG  LYS B   6     -15.188   4.484   0.992  1.00  0.00           C  
ATOM    565  CD  LYS B   6     -16.396   5.257   0.487  1.00  0.00           C  
ATOM    566  CE  LYS B   6     -17.346   5.612   1.619  1.00  0.00           C  
ATOM    567  NZ  LYS B   6     -17.176   7.021   2.067  1.00  0.00           N  
ATOM    568  H   LYS B   6     -15.666   0.600   1.745  1.00  0.00           H  
ATOM    569  HA  LYS B   6     -13.750   1.996   0.407  1.00  0.00           H  
ATOM    570  HB2 LYS B   6     -16.012   2.675   0.244  1.00  0.00           H  
ATOM    571  HB3 LYS B   6     -16.153   2.868   1.980  1.00  0.00           H  
ATOM    572  HG2 LYS B   6     -14.902   4.876   1.957  1.00  0.00           H  
ATOM    573  HG3 LYS B   6     -14.374   4.607   0.295  1.00  0.00           H  
ATOM    574  HD2 LYS B   6     -16.055   6.169   0.017  1.00  0.00           H  
ATOM    575  HD3 LYS B   6     -16.921   4.651  -0.236  1.00  0.00           H  
ATOM    576  HE2 LYS B   6     -18.360   5.472   1.277  1.00  0.00           H  
ATOM    577  HE3 LYS B   6     -17.154   4.952   2.453  1.00  0.00           H  
ATOM    578  HZ1 LYS B   6     -17.195   7.662   1.248  1.00  0.00           H  
ATOM    579  HZ2 LYS B   6     -17.945   7.285   2.717  1.00  0.00           H  
ATOM    580  HZ3 LYS B   6     -16.268   7.134   2.559  1.00  0.00           H  
ATOM    581  N   LYS B   7     -13.561   2.498   3.642  1.00  0.00           N  
ATOM    582  CA  LYS B   7     -12.735   3.062   4.704  1.00  0.00           C  
ATOM    583  C   LYS B   7     -11.489   2.215   4.946  1.00  0.00           C  
ATOM    584  O   LYS B   7     -10.392   2.746   5.115  1.00  0.00           O  
ATOM    585  CB  LYS B   7     -13.543   3.181   5.998  1.00  0.00           C  
ATOM    586  CG  LYS B   7     -14.384   4.445   6.074  1.00  0.00           C  
ATOM    587  CD  LYS B   7     -15.761   4.168   6.660  1.00  0.00           C  
ATOM    588  CE  LYS B   7     -15.752   4.265   8.176  1.00  0.00           C  
ATOM    589  NZ  LYS B   7     -17.033   4.809   8.705  1.00  0.00           N  
ATOM    590  H   LYS B   7     -14.316   1.917   3.880  1.00  0.00           H  
ATOM    591  HA  LYS B   7     -12.427   4.049   4.393  1.00  0.00           H  
ATOM    592  HB2 LYS B   7     -14.202   2.330   6.076  1.00  0.00           H  
ATOM    593  HB3 LYS B   7     -12.862   3.177   6.835  1.00  0.00           H  
ATOM    594  HG2 LYS B   7     -13.878   5.166   6.698  1.00  0.00           H  
ATOM    595  HG3 LYS B   7     -14.502   4.847   5.078  1.00  0.00           H  
ATOM    596  HD2 LYS B   7     -16.460   4.888   6.266  1.00  0.00           H  
ATOM    597  HD3 LYS B   7     -16.068   3.173   6.375  1.00  0.00           H  
ATOM    598  HE2 LYS B   7     -15.593   3.279   8.587  1.00  0.00           H  
ATOM    599  HE3 LYS B   7     -14.944   4.915   8.478  1.00  0.00           H  
ATOM    600  HZ1 LYS B   7     -17.830   4.472   8.128  1.00  0.00           H  
ATOM    601  HZ2 LYS B   7     -17.175   4.498   9.687  1.00  0.00           H  
ATOM    602  HZ3 LYS B   7     -17.017   5.848   8.681  1.00  0.00           H  
ATOM    603  N   ARG B   8     -11.664   0.898   4.971  1.00  0.00           N  
ATOM    604  CA  ARG B   8     -10.550  -0.016   5.203  1.00  0.00           C  
ATOM    605  C   ARG B   8      -9.398   0.242   4.230  1.00  0.00           C  
ATOM    606  O   ARG B   8      -8.246  -0.082   4.518  1.00  0.00           O  
ATOM    607  CB  ARG B   8     -11.024  -1.473   5.102  1.00  0.00           C  
ATOM    608  CG  ARG B   8     -11.133  -2.000   3.674  1.00  0.00           C  
ATOM    609  CD  ARG B   8     -10.178  -3.160   3.431  1.00  0.00           C  
ATOM    610  NE  ARG B   8     -10.890  -4.415   3.196  1.00  0.00           N  
ATOM    611  CZ  ARG B   8     -11.337  -5.210   4.167  1.00  0.00           C  
ATOM    612  NH1 ARG B   8     -11.155  -4.884   5.440  1.00  0.00           N  
ATOM    613  NH2 ARG B   8     -11.969  -6.335   3.862  1.00  0.00           N  
ATOM    614  H   ARG B   8     -12.564   0.533   4.836  1.00  0.00           H  
ATOM    615  HA  ARG B   8     -10.192   0.159   6.207  1.00  0.00           H  
ATOM    616  HB2 ARG B   8     -10.331  -2.099   5.641  1.00  0.00           H  
ATOM    617  HB3 ARG B   8     -11.998  -1.552   5.564  1.00  0.00           H  
ATOM    618  HG2 ARG B   8     -12.143  -2.340   3.503  1.00  0.00           H  
ATOM    619  HG3 ARG B   8     -10.899  -1.202   2.985  1.00  0.00           H  
ATOM    620  HD2 ARG B   8      -9.573  -2.935   2.566  1.00  0.00           H  
ATOM    621  HD3 ARG B   8      -9.540  -3.275   4.294  1.00  0.00           H  
ATOM    622  HE  ARG B   8     -11.042  -4.682   2.266  1.00  0.00           H  
ATOM    623 HH11 ARG B   8     -10.680  -4.037   5.679  1.00  0.00           H  
ATOM    624 HH12 ARG B   8     -11.493  -5.486   6.164  1.00  0.00           H  
ATOM    625 HH21 ARG B   8     -12.111  -6.586   2.905  1.00  0.00           H  
ATOM    626 HH22 ARG B   8     -12.305  -6.933   4.591  1.00  0.00           H  
ATOM    627  N   VAL B   9      -9.715   0.824   3.076  1.00  0.00           N  
ATOM    628  CA  VAL B   9      -8.705   1.121   2.067  1.00  0.00           C  
ATOM    629  C   VAL B   9      -7.668   2.108   2.598  1.00  0.00           C  
ATOM    630  O   VAL B   9      -6.473   1.964   2.341  1.00  0.00           O  
ATOM    631  CB  VAL B   9      -9.343   1.694   0.784  1.00  0.00           C  
ATOM    632  CG1 VAL B   9      -8.287   1.954  -0.281  1.00  0.00           C  
ATOM    633  CG2 VAL B   9     -10.414   0.751   0.257  1.00  0.00           C  
ATOM    634  H   VAL B   9     -10.650   1.058   2.899  1.00  0.00           H  
ATOM    635  HA  VAL B   9      -8.207   0.196   1.813  1.00  0.00           H  
ATOM    636  HB  VAL B   9      -9.813   2.634   1.030  1.00  0.00           H  
ATOM    637 HG11 VAL B   9      -7.344   2.182   0.191  1.00  0.00           H  
ATOM    638 HG12 VAL B   9      -8.176   1.075  -0.899  1.00  0.00           H  
ATOM    639 HG13 VAL B   9      -8.593   2.789  -0.895  1.00  0.00           H  
ATOM    640 HG21 VAL B   9     -10.778   0.133   1.064  1.00  0.00           H  
ATOM    641 HG22 VAL B   9     -11.229   1.327  -0.154  1.00  0.00           H  
ATOM    642 HG23 VAL B   9      -9.991   0.123  -0.513  1.00  0.00           H  
ATOM    643  N   GLN B  10      -8.132   3.110   3.338  1.00  0.00           N  
ATOM    644  CA  GLN B  10      -7.242   4.120   3.901  1.00  0.00           C  
ATOM    645  C   GLN B  10      -6.189   3.486   4.807  1.00  0.00           C  
ATOM    646  O   GLN B  10      -5.146   4.084   5.073  1.00  0.00           O  
ATOM    647  CB  GLN B  10      -8.047   5.163   4.682  1.00  0.00           C  
ATOM    648  CG  GLN B  10      -8.641   4.635   5.980  1.00  0.00           C  
ATOM    649  CD  GLN B  10      -8.139   5.382   7.200  1.00  0.00           C  
ATOM    650  OE1 GLN B  10      -7.281   4.891   7.933  1.00  0.00           O  
ATOM    651  NE2 GLN B  10      -8.673   6.577   7.423  1.00  0.00           N  
ATOM    652  H   GLN B  10      -9.096   3.173   3.507  1.00  0.00           H  
ATOM    653  HA  GLN B  10      -6.742   4.610   3.080  1.00  0.00           H  
ATOM    654  HB2 GLN B  10      -7.400   5.994   4.920  1.00  0.00           H  
ATOM    655  HB3 GLN B  10      -8.855   5.516   4.059  1.00  0.00           H  
ATOM    656  HG2 GLN B  10      -9.715   4.733   5.934  1.00  0.00           H  
ATOM    657  HG3 GLN B  10      -8.380   3.591   6.081  1.00  0.00           H  
ATOM    658 HE21 GLN B  10      -9.351   6.906   6.798  1.00  0.00           H  
ATOM    659 HE22 GLN B  10      -8.367   7.082   8.206  1.00  0.00           H  
ATOM    660  N   ALA B  11      -6.467   2.275   5.284  1.00  0.00           N  
ATOM    661  CA  ALA B  11      -5.541   1.571   6.163  1.00  0.00           C  
ATOM    662  C   ALA B  11      -4.503   0.772   5.376  1.00  0.00           C  
ATOM    663  O   ALA B  11      -3.743  -0.004   5.954  1.00  0.00           O  
ATOM    664  CB  ALA B  11      -6.309   0.653   7.102  1.00  0.00           C  
ATOM    665  H   ALA B  11      -7.314   1.848   5.043  1.00  0.00           H  
ATOM    666  HA  ALA B  11      -5.030   2.308   6.764  1.00  0.00           H  
ATOM    667  HB1 ALA B  11      -7.222   0.330   6.623  1.00  0.00           H  
ATOM    668  HB2 ALA B  11      -5.703  -0.209   7.338  1.00  0.00           H  
ATOM    669  HB3 ALA B  11      -6.549   1.185   8.011  1.00  0.00           H  
ATOM    670  N   LEU B  12      -4.467   0.963   4.058  1.00  0.00           N  
ATOM    671  CA  LEU B  12      -3.511   0.251   3.215  1.00  0.00           C  
ATOM    672  C   LEU B  12      -2.609   1.234   2.474  1.00  0.00           C  
ATOM    673  O   LEU B  12      -1.385   1.099   2.483  1.00  0.00           O  
ATOM    674  CB  LEU B  12      -4.236  -0.643   2.201  1.00  0.00           C  
ATOM    675  CG  LEU B  12      -5.597  -1.183   2.652  1.00  0.00           C  
ATOM    676  CD1 LEU B  12      -6.459  -1.526   1.447  1.00  0.00           C  
ATOM    677  CD2 LEU B  12      -5.421  -2.403   3.543  1.00  0.00           C  
ATOM    678  H   LEU B  12      -5.092   1.593   3.645  1.00  0.00           H  
ATOM    679  HA  LEU B  12      -2.901  -0.367   3.856  1.00  0.00           H  
ATOM    680  HB2 LEU B  12      -4.379  -0.077   1.293  1.00  0.00           H  
ATOM    681  HB3 LEU B  12      -3.599  -1.485   1.978  1.00  0.00           H  
ATOM    682  HG  LEU B  12      -6.109  -0.422   3.222  1.00  0.00           H  
ATOM    683 HD11 LEU B  12      -6.444  -0.703   0.749  1.00  0.00           H  
ATOM    684 HD12 LEU B  12      -6.071  -2.412   0.967  1.00  0.00           H  
ATOM    685 HD13 LEU B  12      -7.474  -1.706   1.770  1.00  0.00           H  
ATOM    686 HD21 LEU B  12      -4.511  -2.917   3.272  1.00  0.00           H  
ATOM    687 HD22 LEU B  12      -5.364  -2.089   4.575  1.00  0.00           H  
ATOM    688 HD23 LEU B  12      -6.262  -3.067   3.414  1.00  0.00           H  
ATOM    689  N   LYS B  13      -3.227   2.217   1.829  1.00  0.00           N  
ATOM    690  CA  LYS B  13      -2.490   3.225   1.072  1.00  0.00           C  
ATOM    691  C   LYS B  13      -1.864   4.270   1.993  1.00  0.00           C  
ATOM    692  O   LYS B  13      -0.922   4.962   1.606  1.00  0.00           O  
ATOM    693  CB  LYS B  13      -3.410   3.908   0.060  1.00  0.00           C  
ATOM    694  CG  LYS B  13      -4.677   4.483   0.673  1.00  0.00           C  
ATOM    695  CD  LYS B  13      -4.503   5.951   1.019  1.00  0.00           C  
ATOM    696  CE  LYS B  13      -5.652   6.793   0.489  1.00  0.00           C  
ATOM    697  NZ  LYS B  13      -5.292   8.235   0.401  1.00  0.00           N  
ATOM    698  H   LYS B  13      -4.204   2.263   1.858  1.00  0.00           H  
ATOM    699  HA  LYS B  13      -1.700   2.723   0.537  1.00  0.00           H  
ATOM    700  HB2 LYS B  13      -2.868   4.715  -0.411  1.00  0.00           H  
ATOM    701  HB3 LYS B  13      -3.693   3.191  -0.694  1.00  0.00           H  
ATOM    702  HG2 LYS B  13      -5.487   4.383  -0.035  1.00  0.00           H  
ATOM    703  HG3 LYS B  13      -4.913   3.938   1.573  1.00  0.00           H  
ATOM    704  HD2 LYS B  13      -4.458   6.056   2.092  1.00  0.00           H  
ATOM    705  HD3 LYS B  13      -3.580   6.300   0.581  1.00  0.00           H  
ATOM    706  HE2 LYS B  13      -5.919   6.437  -0.496  1.00  0.00           H  
ATOM    707  HE3 LYS B  13      -6.498   6.682   1.151  1.00  0.00           H  
ATOM    708  HZ1 LYS B  13      -4.514   8.449   1.058  1.00  0.00           H  
ATOM    709  HZ2 LYS B  13      -4.989   8.470  -0.566  1.00  0.00           H  
ATOM    710  HZ3 LYS B  13      -6.113   8.824   0.648  1.00  0.00           H  
ATOM    711  N   ALA B  14      -2.390   4.383   3.209  1.00  0.00           N  
ATOM    712  CA  ALA B  14      -1.875   5.348   4.174  1.00  0.00           C  
ATOM    713  C   ALA B  14      -0.386   5.143   4.424  1.00  0.00           C  
ATOM    714  O   ALA B  14       0.405   6.083   4.336  1.00  0.00           O  
ATOM    715  CB  ALA B  14      -2.651   5.254   5.480  1.00  0.00           C  
ATOM    716  H   ALA B  14      -3.140   3.807   3.463  1.00  0.00           H  
ATOM    717  HA  ALA B  14      -2.026   6.338   3.765  1.00  0.00           H  
ATOM    718  HB1 ALA B  14      -2.768   4.216   5.754  1.00  0.00           H  
ATOM    719  HB2 ALA B  14      -2.111   5.773   6.257  1.00  0.00           H  
ATOM    720  HB3 ALA B  14      -3.624   5.705   5.354  1.00  0.00           H  
ATOM    721  N   ARG B  15      -0.007   3.909   4.740  1.00  0.00           N  
ATOM    722  CA  ARG B  15       1.389   3.582   5.005  1.00  0.00           C  
ATOM    723  C   ARG B  15       2.107   3.166   3.726  1.00  0.00           C  
ATOM    724  O   ARG B  15       3.295   3.437   3.553  1.00  0.00           O  
ATOM    725  CB  ARG B  15       1.483   2.462   6.042  1.00  0.00           C  
ATOM    726  CG  ARG B  15       2.884   2.263   6.600  1.00  0.00           C  
ATOM    727  CD  ARG B  15       3.344   3.471   7.403  1.00  0.00           C  
ATOM    728  NE  ARG B  15       3.346   3.206   8.840  1.00  0.00           N  
ATOM    729  CZ  ARG B  15       2.299   3.411   9.638  1.00  0.00           C  
ATOM    730  NH1 ARG B  15       1.162   3.894   9.149  1.00  0.00           N  
ATOM    731  NH2 ARG B  15       2.389   3.135  10.932  1.00  0.00           N  
ATOM    732  H   ARG B  15      -0.683   3.201   4.797  1.00  0.00           H  
ATOM    733  HA  ARG B  15       1.866   4.466   5.400  1.00  0.00           H  
ATOM    734  HB2 ARG B  15       0.820   2.688   6.863  1.00  0.00           H  
ATOM    735  HB3 ARG B  15       1.169   1.535   5.583  1.00  0.00           H  
ATOM    736  HG2 ARG B  15       2.885   1.396   7.243  1.00  0.00           H  
ATOM    737  HG3 ARG B  15       3.568   2.106   5.780  1.00  0.00           H  
ATOM    738  HD2 ARG B  15       4.346   3.729   7.095  1.00  0.00           H  
ATOM    739  HD3 ARG B  15       2.683   4.300   7.198  1.00  0.00           H  
ATOM    740  HE  ARG B  15       4.171   2.853   9.233  1.00  0.00           H  
ATOM    741 HH11 ARG B  15       1.083   4.106   8.176  1.00  0.00           H  
ATOM    742 HH12 ARG B  15       0.382   4.043   9.757  1.00  0.00           H  
ATOM    743 HH21 ARG B  15       3.243   2.773  11.307  1.00  0.00           H  
ATOM    744 HH22 ARG B  15       1.605   3.288  11.532  1.00  0.00           H  
ATOM    745  N   ASN B  16       1.380   2.504   2.833  1.00  0.00           N  
ATOM    746  CA  ASN B  16       1.948   2.047   1.571  1.00  0.00           C  
ATOM    747  C   ASN B  16       2.405   3.227   0.717  1.00  0.00           C  
ATOM    748  O   ASN B  16       3.458   3.172   0.083  1.00  0.00           O  
ATOM    749  CB  ASN B  16       0.924   1.203   0.807  1.00  0.00           C  
ATOM    750  CG  ASN B  16       1.387   0.835  -0.591  1.00  0.00           C  
ATOM    751  OD1 ASN B  16       2.532   1.090  -0.965  1.00  0.00           O  
ATOM    752  ND2 ASN B  16       0.496   0.235  -1.371  1.00  0.00           N  
ATOM    753  H   ASN B  16       0.438   2.316   3.028  1.00  0.00           H  
ATOM    754  HA  ASN B  16       2.806   1.433   1.800  1.00  0.00           H  
ATOM    755  HB2 ASN B  16       0.746   0.292   1.354  1.00  0.00           H  
ATOM    756  HB3 ASN B  16       0.000   1.755   0.728  1.00  0.00           H  
ATOM    757 HD21 ASN B  16      -0.398   0.065  -1.007  1.00  0.00           H  
ATOM    758 HD22 ASN B  16       0.769  -0.013  -2.279  1.00  0.00           H  
ATOM    759  N   TYR B  17       1.610   4.293   0.703  1.00  0.00           N  
ATOM    760  CA  TYR B  17       1.943   5.480  -0.077  1.00  0.00           C  
ATOM    761  C   TYR B  17       3.351   5.967   0.252  1.00  0.00           C  
ATOM    762  O   TYR B  17       4.054   6.496  -0.610  1.00  0.00           O  
ATOM    763  CB  TYR B  17       0.931   6.597   0.187  1.00  0.00           C  
ATOM    764  CG  TYR B  17       1.248   7.884  -0.543  1.00  0.00           C  
ATOM    765  CD1 TYR B  17       0.795   8.103  -1.837  1.00  0.00           C  
ATOM    766  CD2 TYR B  17       2.007   8.879   0.064  1.00  0.00           C  
ATOM    767  CE1 TYR B  17       1.087   9.275  -2.508  1.00  0.00           C  
ATOM    768  CE2 TYR B  17       2.302  10.054  -0.600  1.00  0.00           C  
ATOM    769  CZ  TYR B  17       1.841  10.247  -1.884  1.00  0.00           C  
ATOM    770  OH  TYR B  17       2.134  11.417  -2.548  1.00  0.00           O  
ATOM    771  H   TYR B  17       0.781   4.281   1.229  1.00  0.00           H  
ATOM    772  HA  TYR B  17       1.904   5.210  -1.122  1.00  0.00           H  
ATOM    773  HB2 TYR B  17      -0.048   6.269  -0.131  1.00  0.00           H  
ATOM    774  HB3 TYR B  17       0.908   6.811   1.245  1.00  0.00           H  
ATOM    775  HD1 TYR B  17       0.204   7.340  -2.322  1.00  0.00           H  
ATOM    776  HD2 TYR B  17       2.366   8.724   1.070  1.00  0.00           H  
ATOM    777  HE1 TYR B  17       0.725   9.426  -3.513  1.00  0.00           H  
ATOM    778  HE2 TYR B  17       2.894  10.815  -0.112  1.00  0.00           H  
ATOM    779  HH  TYR B  17       2.514  11.211  -3.405  1.00  0.00           H  
ATOM    780  N   ALA B  18       3.756   5.783   1.503  1.00  0.00           N  
ATOM    781  CA  ALA B  18       5.079   6.201   1.946  1.00  0.00           C  
ATOM    782  C   ALA B  18       6.154   5.245   1.443  1.00  0.00           C  
ATOM    783  O   ALA B  18       7.185   5.675   0.926  1.00  0.00           O  
ATOM    784  CB  ALA B  18       5.123   6.298   3.464  1.00  0.00           C  
ATOM    785  H   ALA B  18       3.150   5.355   2.145  1.00  0.00           H  
ATOM    786  HA  ALA B  18       5.271   7.184   1.539  1.00  0.00           H  
ATOM    787  HB1 ALA B  18       4.861   5.342   3.894  1.00  0.00           H  
ATOM    788  HB2 ALA B  18       6.120   6.573   3.778  1.00  0.00           H  
ATOM    789  HB3 ALA B  18       4.422   7.048   3.797  1.00  0.00           H  
ATOM    790  N   LEU B  19       5.909   3.947   1.591  1.00  0.00           N  
ATOM    791  CA  LEU B  19       6.867   2.945   1.140  1.00  0.00           C  
ATOM    792  C   LEU B  19       6.991   2.983  -0.377  1.00  0.00           C  
ATOM    793  O   LEU B  19       8.085   3.114  -0.915  1.00  0.00           O  
ATOM    794  CB  LEU B  19       6.457   1.538   1.588  1.00  0.00           C  
ATOM    795  CG  LEU B  19       5.665   1.464   2.897  1.00  0.00           C  
ATOM    796  CD1 LEU B  19       5.501   0.019   3.337  1.00  0.00           C  
ATOM    797  CD2 LEU B  19       6.352   2.279   3.984  1.00  0.00           C  
ATOM    798  H   LEU B  19       5.069   3.661   2.006  1.00  0.00           H  
ATOM    799  HA  LEU B  19       7.826   3.186   1.573  1.00  0.00           H  
ATOM    800  HB2 LEU B  19       5.862   1.095   0.803  1.00  0.00           H  
ATOM    801  HB3 LEU B  19       7.353   0.949   1.707  1.00  0.00           H  
ATOM    802  HG  LEU B  19       4.680   1.879   2.738  1.00  0.00           H  
ATOM    803 HD11 LEU B  19       6.319  -0.571   2.952  1.00  0.00           H  
ATOM    804 HD12 LEU B  19       5.499  -0.031   4.417  1.00  0.00           H  
ATOM    805 HD13 LEU B  19       4.567  -0.369   2.958  1.00  0.00           H  
ATOM    806 HD21 LEU B  19       7.420   2.125   3.928  1.00  0.00           H  
ATOM    807 HD22 LEU B  19       6.130   3.326   3.844  1.00  0.00           H  
ATOM    808 HD23 LEU B  19       5.993   1.960   4.952  1.00  0.00           H  
ATOM    809  N   LYS B  20       5.855   2.876  -1.061  1.00  0.00           N  
ATOM    810  CA  LYS B  20       5.825   2.903  -2.523  1.00  0.00           C  
ATOM    811  C   LYS B  20       6.709   4.018  -3.077  1.00  0.00           C  
ATOM    812  O   LYS B  20       7.232   3.916  -4.187  1.00  0.00           O  
ATOM    813  CB  LYS B  20       4.389   3.092  -3.014  1.00  0.00           C  
ATOM    814  CG  LYS B  20       4.036   2.224  -4.210  1.00  0.00           C  
ATOM    815  CD  LYS B  20       2.930   2.849  -5.045  1.00  0.00           C  
ATOM    816  CE  LYS B  20       2.249   1.817  -5.931  1.00  0.00           C  
ATOM    817  NZ  LYS B  20       1.954   2.357  -7.286  1.00  0.00           N  
ATOM    818  H   LYS B  20       5.012   2.780  -0.571  1.00  0.00           H  
ATOM    819  HA  LYS B  20       6.195   1.954  -2.881  1.00  0.00           H  
ATOM    820  HB2 LYS B  20       3.711   2.851  -2.209  1.00  0.00           H  
ATOM    821  HB3 LYS B  20       4.248   4.126  -3.292  1.00  0.00           H  
ATOM    822  HG2 LYS B  20       4.914   2.102  -4.827  1.00  0.00           H  
ATOM    823  HG3 LYS B  20       3.706   1.257  -3.857  1.00  0.00           H  
ATOM    824  HD2 LYS B  20       2.194   3.282  -4.385  1.00  0.00           H  
ATOM    825  HD3 LYS B  20       3.356   3.620  -5.669  1.00  0.00           H  
ATOM    826  HE2 LYS B  20       2.897   0.960  -6.029  1.00  0.00           H  
ATOM    827  HE3 LYS B  20       1.323   1.516  -5.464  1.00  0.00           H  
ATOM    828  HZ1 LYS B  20       1.522   3.300  -7.209  1.00  0.00           H  
ATOM    829  HZ2 LYS B  20       2.832   2.434  -7.839  1.00  0.00           H  
ATOM    830  HZ3 LYS B  20       1.296   1.728  -7.788  1.00  0.00           H  
ATOM    831  N   GLN B  21       6.864   5.083  -2.301  1.00  0.00           N  
ATOM    832  CA  GLN B  21       7.673   6.221  -2.715  1.00  0.00           C  
ATOM    833  C   GLN B  21       9.158   5.988  -2.428  1.00  0.00           C  
ATOM    834  O   GLN B  21      10.015   6.324  -3.246  1.00  0.00           O  
ATOM    835  CB  GLN B  21       7.190   7.490  -2.006  1.00  0.00           C  
ATOM    836  CG  GLN B  21       8.060   8.711  -2.268  1.00  0.00           C  
ATOM    837  CD  GLN B  21       7.247   9.932  -2.651  1.00  0.00           C  
ATOM    838  OE1 GLN B  21       6.946  10.149  -3.826  1.00  0.00           O  
ATOM    839  NE2 GLN B  21       6.887  10.739  -1.659  1.00  0.00           N  
ATOM    840  H   GLN B  21       6.415   5.109  -1.431  1.00  0.00           H  
ATOM    841  HA  GLN B  21       7.542   6.348  -3.777  1.00  0.00           H  
ATOM    842  HB2 GLN B  21       6.187   7.712  -2.339  1.00  0.00           H  
ATOM    843  HB3 GLN B  21       7.173   7.308  -0.942  1.00  0.00           H  
ATOM    844  HG2 GLN B  21       8.619   8.937  -1.373  1.00  0.00           H  
ATOM    845  HG3 GLN B  21       8.743   8.484  -3.072  1.00  0.00           H  
ATOM    846 HE21 GLN B  21       7.163  10.503  -0.749  1.00  0.00           H  
ATOM    847 HE22 GLN B  21       6.360  11.536  -1.879  1.00  0.00           H  
ATOM    848  N   LYS B  22       9.458   5.428  -1.260  1.00  0.00           N  
ATOM    849  CA  LYS B  22      10.842   5.168  -0.866  1.00  0.00           C  
ATOM    850  C   LYS B  22      11.318   3.782  -1.303  1.00  0.00           C  
ATOM    851  O   LYS B  22      12.515   3.498  -1.276  1.00  0.00           O  
ATOM    852  CB  LYS B  22      10.991   5.309   0.650  1.00  0.00           C  
ATOM    853  CG  LYS B  22      10.043   4.417   1.434  1.00  0.00           C  
ATOM    854  CD  LYS B  22      10.798   3.407   2.286  1.00  0.00           C  
ATOM    855  CE  LYS B  22      11.686   4.094   3.311  1.00  0.00           C  
ATOM    856  NZ  LYS B  22      10.984   4.298   4.608  1.00  0.00           N  
ATOM    857  H   LYS B  22       8.734   5.191  -0.643  1.00  0.00           H  
ATOM    858  HA  LYS B  22      11.462   5.911  -1.344  1.00  0.00           H  
ATOM    859  HB2 LYS B  22      12.004   5.057   0.925  1.00  0.00           H  
ATOM    860  HB3 LYS B  22      10.796   6.336   0.925  1.00  0.00           H  
ATOM    861  HG2 LYS B  22       9.434   5.033   2.079  1.00  0.00           H  
ATOM    862  HG3 LYS B  22       9.410   3.885   0.739  1.00  0.00           H  
ATOM    863  HD2 LYS B  22      10.086   2.783   2.804  1.00  0.00           H  
ATOM    864  HD3 LYS B  22      11.413   2.797   1.641  1.00  0.00           H  
ATOM    865  HE2 LYS B  22      12.560   3.483   3.478  1.00  0.00           H  
ATOM    866  HE3 LYS B  22      11.990   5.055   2.920  1.00  0.00           H  
ATOM    867  HZ1 LYS B  22      10.661   3.384   4.987  1.00  0.00           H  
ATOM    868  HZ2 LYS B  22      11.626   4.738   5.298  1.00  0.00           H  
ATOM    869  HZ3 LYS B  22      10.159   4.918   4.474  1.00  0.00           H  
ATOM    870  N   VAL B  23      10.385   2.918  -1.695  1.00  0.00           N  
ATOM    871  CA  VAL B  23      10.728   1.563  -2.123  1.00  0.00           C  
ATOM    872  C   VAL B  23      11.883   1.579  -3.124  1.00  0.00           C  
ATOM    873  O   VAL B  23      12.869   0.861  -2.957  1.00  0.00           O  
ATOM    874  CB  VAL B  23       9.508   0.841  -2.745  1.00  0.00           C  
ATOM    875  CG1 VAL B  23       9.933  -0.437  -3.460  1.00  0.00           C  
ATOM    876  CG2 VAL B  23       8.472   0.532  -1.672  1.00  0.00           C  
ATOM    877  H   VAL B  23       9.446   3.193  -1.691  1.00  0.00           H  
ATOM    878  HA  VAL B  23      11.033   1.010  -1.246  1.00  0.00           H  
ATOM    879  HB  VAL B  23       9.057   1.500  -3.472  1.00  0.00           H  
ATOM    880 HG11 VAL B  23      10.449  -1.083  -2.766  1.00  0.00           H  
ATOM    881 HG12 VAL B  23       9.057  -0.944  -3.839  1.00  0.00           H  
ATOM    882 HG13 VAL B  23      10.589  -0.191  -4.281  1.00  0.00           H  
ATOM    883 HG21 VAL B  23       8.761   1.004  -0.745  1.00  0.00           H  
ATOM    884 HG22 VAL B  23       7.510   0.909  -1.982  1.00  0.00           H  
ATOM    885 HG23 VAL B  23       8.410  -0.536  -1.527  1.00  0.00           H  
ATOM    886  N   GLN B  24      11.758   2.404  -4.158  1.00  0.00           N  
ATOM    887  CA  GLN B  24      12.798   2.512  -5.174  1.00  0.00           C  
ATOM    888  C   GLN B  24      14.030   3.208  -4.607  1.00  0.00           C  
ATOM    889  O   GLN B  24      15.159   2.899  -4.987  1.00  0.00           O  
ATOM    890  CB  GLN B  24      12.283   3.275  -6.395  1.00  0.00           C  
ATOM    891  CG  GLN B  24      10.861   2.911  -6.790  1.00  0.00           C  
ATOM    892  CD  GLN B  24      10.484   3.431  -8.163  1.00  0.00           C  
ATOM    893  OE1 GLN B  24       9.474   4.116  -8.325  1.00  0.00           O  
ATOM    894  NE2 GLN B  24      11.297   3.108  -9.162  1.00  0.00           N  
ATOM    895  H   GLN B  24      10.951   2.956  -4.236  1.00  0.00           H  
ATOM    896  HA  GLN B  24      13.071   1.512  -5.474  1.00  0.00           H  
ATOM    897  HB2 GLN B  24      12.317   4.333  -6.185  1.00  0.00           H  
ATOM    898  HB3 GLN B  24      12.931   3.063  -7.234  1.00  0.00           H  
ATOM    899  HG2 GLN B  24      10.765   1.835  -6.791  1.00  0.00           H  
ATOM    900  HG3 GLN B  24      10.181   3.331  -6.062  1.00  0.00           H  
ATOM    901 HE21 GLN B  24      12.084   2.559  -8.960  1.00  0.00           H  
ATOM    902 HE22 GLN B  24      11.077   3.431 -10.061  1.00  0.00           H  
ATOM    903  N   ALA B  25      13.806   4.144  -3.692  1.00  0.00           N  
ATOM    904  CA  ALA B  25      14.900   4.877  -3.068  1.00  0.00           C  
ATOM    905  C   ALA B  25      15.809   3.933  -2.289  1.00  0.00           C  
ATOM    906  O   ALA B  25      17.007   4.180  -2.152  1.00  0.00           O  
ATOM    907  CB  ALA B  25      14.355   5.965  -2.154  1.00  0.00           C  
ATOM    908  H   ALA B  25      12.884   4.343  -3.426  1.00  0.00           H  
ATOM    909  HA  ALA B  25      15.474   5.350  -3.851  1.00  0.00           H  
ATOM    910  HB1 ALA B  25      13.449   6.372  -2.578  1.00  0.00           H  
ATOM    911  HB2 ALA B  25      14.140   5.545  -1.182  1.00  0.00           H  
ATOM    912  HB3 ALA B  25      15.090   6.749  -2.051  1.00  0.00           H  
ATOM    913  N   LEU B  26      15.229   2.849  -1.782  1.00  0.00           N  
ATOM    914  CA  LEU B  26      15.983   1.863  -1.018  1.00  0.00           C  
ATOM    915  C   LEU B  26      16.922   1.076  -1.928  1.00  0.00           C  
ATOM    916  O   LEU B  26      18.141   1.119  -1.764  1.00  0.00           O  
ATOM    917  CB  LEU B  26      15.029   0.906  -0.299  1.00  0.00           C  
ATOM    918  CG  LEU B  26      14.130   1.554   0.755  1.00  0.00           C  
ATOM    919  CD1 LEU B  26      13.067   0.574   1.222  1.00  0.00           C  
ATOM    920  CD2 LEU B  26      14.959   2.047   1.932  1.00  0.00           C  
ATOM    921  H   LEU B  26      14.270   2.708  -1.927  1.00  0.00           H  
ATOM    922  HA  LEU B  26      16.572   2.391  -0.284  1.00  0.00           H  
ATOM    923  HB2 LEU B  26      14.397   0.437  -1.041  1.00  0.00           H  
ATOM    924  HB3 LEU B  26      15.616   0.141   0.183  1.00  0.00           H  
ATOM    925  HG  LEU B  26      13.630   2.404   0.317  1.00  0.00           H  
ATOM    926 HD11 LEU B  26      13.519  -0.392   1.393  1.00  0.00           H  
ATOM    927 HD12 LEU B  26      12.627   0.933   2.141  1.00  0.00           H  
ATOM    928 HD13 LEU B  26      12.301   0.485   0.466  1.00  0.00           H  
ATOM    929 HD21 LEU B  26      15.930   2.364   1.582  1.00  0.00           H  
ATOM    930 HD22 LEU B  26      14.456   2.879   2.403  1.00  0.00           H  
ATOM    931 HD23 LEU B  26      15.079   1.247   2.648  1.00  0.00           H  
ATOM    932  N   ARG B  27      16.345   0.357  -2.886  1.00  0.00           N  
ATOM    933  CA  ARG B  27      17.129  -0.442  -3.823  1.00  0.00           C  
ATOM    934  C   ARG B  27      18.186   0.407  -4.524  1.00  0.00           C  
ATOM    935  O   ARG B  27      19.271  -0.079  -4.846  1.00  0.00           O  
ATOM    936  CB  ARG B  27      16.216  -1.099  -4.864  1.00  0.00           C  
ATOM    937  CG  ARG B  27      15.160  -0.167  -5.437  1.00  0.00           C  
ATOM    938  CD  ARG B  27      13.802  -0.847  -5.519  1.00  0.00           C  
ATOM    939  NE  ARG B  27      13.073  -0.470  -6.728  1.00  0.00           N  
ATOM    940  CZ  ARG B  27      11.850  -0.905  -7.020  1.00  0.00           C  
ATOM    941  NH1 ARG B  27      11.217  -1.731  -6.198  1.00  0.00           N  
ATOM    942  NH2 ARG B  27      11.257  -0.511  -8.140  1.00  0.00           N  
ATOM    943  H   ARG B  27      15.367   0.363  -2.963  1.00  0.00           H  
ATOM    944  HA  ARG B  27      17.626  -1.216  -3.258  1.00  0.00           H  
ATOM    945  HB2 ARG B  27      16.823  -1.459  -5.680  1.00  0.00           H  
ATOM    946  HB3 ARG B  27      15.715  -1.939  -4.405  1.00  0.00           H  
ATOM    947  HG2 ARG B  27      15.077   0.703  -4.806  1.00  0.00           H  
ATOM    948  HG3 ARG B  27      15.462   0.134  -6.431  1.00  0.00           H  
ATOM    949  HD2 ARG B  27      13.949  -1.916  -5.519  1.00  0.00           H  
ATOM    950  HD3 ARG B  27      13.220  -0.564  -4.655  1.00  0.00           H  
ATOM    951  HE  ARG B  27      13.518   0.139  -7.353  1.00  0.00           H  
ATOM    952 HH11 ARG B  27      11.657  -2.032  -5.352  1.00  0.00           H  
ATOM    953 HH12 ARG B  27      10.297  -2.054  -6.424  1.00  0.00           H  
ATOM    954 HH21 ARG B  27      11.730   0.112  -8.763  1.00  0.00           H  
ATOM    955 HH22 ARG B  27      10.338  -0.837  -8.360  1.00  0.00           H  
ATOM    956  N   HIS B  28      17.865   1.676  -4.755  1.00  0.00           N  
ATOM    957  CA  HIS B  28      18.792   2.588  -5.418  1.00  0.00           C  
ATOM    958  C   HIS B  28      19.984   2.899  -4.521  1.00  0.00           C  
ATOM    959  O   HIS B  28      21.092   3.133  -5.003  1.00  0.00           O  
ATOM    960  CB  HIS B  28      18.077   3.883  -5.805  1.00  0.00           C  
ATOM    961  CG  HIS B  28      18.565   4.473  -7.092  1.00  0.00           C  
ATOM    962  ND1 HIS B  28      17.753   4.738  -8.172  1.00  0.00           N  
ATOM    963  CD2 HIS B  28      19.816   4.853  -7.461  1.00  0.00           C  
ATOM    964  CE1 HIS B  28      18.517   5.256  -9.143  1.00  0.00           C  
ATOM    965  NE2 HIS B  28      19.776   5.347  -8.762  1.00  0.00           N  
ATOM    966  H   HIS B  28      16.986   2.005  -4.477  1.00  0.00           H  
ATOM    967  HA  HIS B  28      19.149   2.103  -6.314  1.00  0.00           H  
ATOM    968  HB2 HIS B  28      17.022   3.687  -5.911  1.00  0.00           H  
ATOM    969  HB3 HIS B  28      18.226   4.615  -5.025  1.00  0.00           H  
ATOM    970  HD1 HIS B  28      16.788   4.575  -8.222  1.00  0.00           H  
ATOM    971  HD2 HIS B  28      20.705   4.785  -6.852  1.00  0.00           H  
ATOM    972  HE1 HIS B  28      18.150   5.562 -10.112  1.00  0.00           H  
ATOM    973  N   LYS B  29      19.751   2.902  -3.212  1.00  0.00           N  
ATOM    974  CA  LYS B  29      20.807   3.185  -2.247  1.00  0.00           C  
ATOM    975  C   LYS B  29      21.679   1.954  -2.018  1.00  0.00           C  
ATOM    976  O   LYS B  29      21.304   1.045  -1.277  1.00  0.00           O  
ATOM    977  CB  LYS B  29      20.203   3.656  -0.921  1.00  0.00           C  
ATOM    978  CG  LYS B  29      20.783   4.969  -0.420  1.00  0.00           C  
ATOM    979  CD  LYS B  29      20.909   4.980   1.094  1.00  0.00           C  
ATOM    980  CE  LYS B  29      19.763   5.740   1.743  1.00  0.00           C  
ATOM    981  NZ  LYS B  29      20.159   7.125   2.122  1.00  0.00           N  
ATOM    982  H   LYS B  29      18.847   2.708  -2.888  1.00  0.00           H  
ATOM    983  HA  LYS B  29      21.422   3.976  -2.652  1.00  0.00           H  
ATOM    984  HB2 LYS B  29      19.139   3.785  -1.051  1.00  0.00           H  
ATOM    985  HB3 LYS B  29      20.377   2.900  -0.170  1.00  0.00           H  
ATOM    986  HG2 LYS B  29      21.763   5.107  -0.854  1.00  0.00           H  
ATOM    987  HG3 LYS B  29      20.135   5.777  -0.726  1.00  0.00           H  
ATOM    988  HD2 LYS B  29      20.902   3.963   1.455  1.00  0.00           H  
ATOM    989  HD3 LYS B  29      21.842   5.454   1.364  1.00  0.00           H  
ATOM    990  HE2 LYS B  29      18.940   5.789   1.046  1.00  0.00           H  
ATOM    991  HE3 LYS B  29      19.452   5.208   2.631  1.00  0.00           H  
ATOM    992  HZ1 LYS B  29      21.190   7.180   2.250  1.00  0.00           H  
ATOM    993  HZ2 LYS B  29      19.877   7.794   1.378  1.00  0.00           H  
ATOM    994  HZ3 LYS B  29      19.696   7.399   3.013  1.00  0.00           H  
ATOM    995  N   GLY B  30      22.843   1.932  -2.658  1.00  0.00           N  
ATOM    996  CA  GLY B  30      23.749   0.808  -2.510  1.00  0.00           C  
ATOM    997  C   GLY B  30      25.105   1.069  -3.136  1.00  0.00           C  
ATOM    998  O   GLY B  30      25.253   1.017  -4.356  1.00  0.00           O  
ATOM    999  H   GLY B  30      23.090   2.684  -3.235  1.00  0.00           H  
ATOM   1000  HA2 GLY B  30      23.883   0.604  -1.458  1.00  0.00           H  
ATOM   1001  HA3 GLY B  30      23.309  -0.059  -2.980  1.00  0.00           H  
TER    1005      NH2 B  31                                                      
ENDMDL                                                                          
