# Supplementary material for: Comparative Performance of High-Throughput Methods for Protein pKa Predictions
Source: J Chem Inf Model. 2023 Aug 8;63(16):5169–81. doi: 10.1021/acs.jcim.3c00165 (PMC10466379; doi:10.1021/acs.jcim.3c00165)
Supplement: Supplementary file 3 — ci3c00165_si_003.zip [file ci3c00165_si_003.zip › curated_pdbs/1bus_curated_3.pdb]

MODEL        3                                                                  
ATOM     11  N   GLY A   2      -0.901  12.734 -11.609  1.00  1.73           N  
ATOM     12  CA  GLY A   2      -1.001  11.554 -12.447  1.00  2.43           C  
ATOM     13  C   GLY A   2       0.081  10.523 -12.137  1.00  2.96           C  
ATOM     14  O   GLY A   2       0.420   9.715 -12.999  1.00  3.94           O  
ATOM     15  H   GLY A   2      -1.489  12.734 -10.799  1.00  2.54           H  
ATOM     16  N   ALA A   3       0.590  10.581 -10.915  1.00  2.96           N  
ATOM     17  CA  ALA A   3       1.627   9.655 -10.494  1.00  4.15           C  
ATOM     18  C   ALA A   3       1.943   9.857  -9.014  1.00  3.16           C  
ATOM     19  O   ALA A   3       3.066  10.208  -8.656  1.00  4.26           O  
ATOM     20  CB  ALA A   3       2.851   9.870 -11.386  1.00  6.53           C  
ATOM     21  H   ALA A   3       0.301  11.247 -10.224  1.00  2.58           H  
ATOM     22  HA  ALA A   3       1.255   8.646 -10.661  1.00  4.93           H  
ATOM     23  N   GLN A   4       0.931   9.626  -8.191  1.00  1.88           N  
ATOM     24  CA  GLN A   4       1.083   9.777  -6.757  1.00  2.40           C  
ATOM     25  C   GLN A   4       0.464   8.567  -6.049  1.00  1.95           C  
ATOM     26  O   GLN A   4      -0.052   7.651  -6.690  1.00  2.30           O  
ATOM     27  CB  GLN A   4       0.454  11.082  -6.268  1.00  3.43           C  
ATOM     28  CG  GLN A   4      -0.907  11.312  -6.932  1.00  3.87           C  
ATOM     29  CD  GLN A   4      -1.985  10.503  -6.204  1.00  4.28           C  
ATOM     30  OE1 GLN A   4      -2.386   9.440  -6.647  1.00  4.74           O  
ATOM     31  NE2 GLN A   4      -2.416  11.069  -5.081  1.00  5.28           N  
ATOM     32  H   GLN A   4       0.020   9.341  -8.484  1.00  1.74           H  
ATOM     33  HA  GLN A   4       2.154   9.794  -6.559  1.00  3.75           H  
ATOM     34  N   VAL A   5       0.539   8.606  -4.727  1.00  1.77           N  
ATOM     35  CA  VAL A   5      -0.003   7.533  -3.912  1.00  1.52           C  
ATOM     36  C   VAL A   5      -1.386   7.972  -3.430  1.00  1.03           C  
ATOM     37  O   VAL A   5      -1.572   9.139  -3.090  1.00  1.87           O  
ATOM     38  CB  VAL A   5       0.987   7.214  -2.787  1.00  2.27           C  
ATOM     39  CG1 VAL A   5       0.706   5.837  -2.182  1.00  2.27           C  
ATOM     40  CG2 VAL A   5       2.431   7.306  -3.285  1.00  3.29           C  
ATOM     41  H   VAL A   5       0.957   9.349  -4.207  1.00  2.18           H  
ATOM     42  HA  VAL A   5      -0.102   6.644  -4.534  1.00  1.79           H  
ATOM     43  HB  VAL A   5       0.845   7.958  -2.005  1.00  2.48           H  
ATOM     44  N   ASP A   6      -2.310   7.026  -3.418  1.00  0.81           N  
ATOM     45  CA  ASP A   6      -3.666   7.316  -2.981  1.00  1.27           C  
ATOM     46  C   ASP A   6      -4.375   6.026  -2.571  1.00  1.68           C  
ATOM     47  O   ASP A   6      -5.110   5.458  -3.373  1.00  2.45           O  
ATOM     48  CB  ASP A   6      -4.468   7.929  -4.133  1.00  1.98           C  
ATOM     49  CG  ASP A   6      -5.793   8.578  -3.734  1.00  2.20           C  
ATOM     50  OD1 ASP A   6      -5.852   9.746  -3.326  1.00  2.71           O  
ATOM     51  OD2 ASP A   6      -6.828   7.818  -3.856  1.00  4.00           O  
ATOM     52  H   ASP A   6      -2.146   6.080  -3.697  1.00  1.39           H  
ATOM     53  HA  ASP A   6      -3.569   8.012  -2.152  1.00  1.32           H  
ATOM     54  N   CYS A   7      -4.127   5.612  -1.337  1.00  1.84           N  
ATOM     55  CA  CYS A   7      -4.737   4.399  -0.820  1.00  2.29           C  
ATOM     56  C   CYS A   7      -5.740   4.724   0.292  1.00  1.83           C  
ATOM     57  O   CYS A   7      -6.061   3.865   1.115  1.00  2.10           O  
ATOM     58  CB  CYS A   7      -3.664   3.403  -0.378  1.00  3.70           C  
ATOM     59  SG  CYS A   7      -4.158   1.645  -0.386  1.00  4.80           S  
ATOM     60  H   CYS A   7      -3.521   6.094  -0.701  1.00  2.19           H  
ATOM     61  HA  CYS A   7      -5.285   3.958  -1.657  1.00  2.44           H  
ATOM     62  N   ALA A   8      -6.212   5.961   0.285  1.00  1.99           N  
ATOM     63  CA  ALA A   8      -7.169   6.410   1.275  1.00  2.48           C  
ATOM     64  C   ALA A   8      -8.570   6.130   0.728  1.00  2.29           C  
ATOM     65  O   ALA A   8      -9.432   5.574   1.405  1.00  2.84           O  
ATOM     66  CB  ALA A   8      -6.933   7.899   1.537  1.00  3.29           C  
ATOM     67  H   ALA A   8      -5.939   6.644  -0.395  1.00  2.28           H  
ATOM     68  HA  ALA A   8      -7.001   5.871   2.204  1.00  2.88           H  
ATOM     69  N   GLU A   9      -8.753   6.536  -0.522  1.00  2.14           N  
ATOM     70  CA  GLU A   9     -10.018   6.352  -1.206  1.00  2.76           C  
ATOM     71  C   GLU A   9     -10.243   4.907  -1.644  1.00  2.10           C  
ATOM     72  O   GLU A   9     -11.308   4.585  -2.171  1.00  2.60           O  
ATOM     73  CB  GLU A   9     -10.106   7.323  -2.394  1.00  3.84           C  
ATOM     74  CG  GLU A   9     -10.314   8.756  -1.898  1.00  4.80           C  
ATOM     75  CD  GLU A   9      -8.982   9.424  -1.543  1.00  4.35           C  
ATOM     76  OE1 GLU A   9      -7.912   8.821  -1.717  1.00  3.35           O  
ATOM     77  OE2 GLU A   9      -9.064  10.621  -1.068  1.00  5.31           O  
ATOM     78  H   GLU A   9      -8.054   6.987  -1.078  1.00  2.14           H  
ATOM     79  HA  GLU A   9     -10.780   6.650  -0.479  1.00  3.44           H  
ATOM     80  N   PHE A  10      -9.241   4.074  -1.414  1.00  1.35           N  
ATOM     81  CA  PHE A  10      -9.323   2.671  -1.780  1.00  1.68           C  
ATOM     82  C   PHE A  10     -10.105   1.890  -0.725  1.00  1.66           C  
ATOM     83  O   PHE A  10     -10.623   0.820  -1.029  1.00  2.51           O  
ATOM     84  CB  PHE A  10      -7.886   2.143  -1.854  1.00  2.32           C  
ATOM     85  CG  PHE A  10      -7.508   1.509  -3.192  1.00  2.91           C  
ATOM     86  CD1 PHE A  10      -7.506   2.239  -4.338  1.00  4.04           C  
ATOM     87  CD2 PHE A  10      -7.168   0.194  -3.236  1.00  3.55           C  
ATOM     88  CE1 PHE A  10      -7.153   1.641  -5.575  1.00  5.45           C  
ATOM     89  CE2 PHE A  10      -6.812  -0.420  -4.465  1.00  4.67           C  
ATOM     90  CZ  PHE A  10      -6.814   0.322  -5.605  1.00  5.52           C  
ATOM     91  H   PHE A  10      -8.377   4.331  -0.987  1.00  1.11           H  
ATOM     92  HA  PHE A  10      -9.840   2.601  -2.737  1.00  2.12           H  
ATOM     93  HZ  PHE A  10      -6.544  -0.126  -6.564  1.00  6.71           H  
ATOM     94  N   LYS A  11     -10.160   2.454   0.471  1.00  1.84           N  
ATOM     95  CA  LYS A  11     -10.872   1.821   1.570  1.00  2.59           C  
ATOM     96  C   LYS A  11     -12.285   1.462   1.102  1.00  2.26           C  
ATOM     97  O   LYS A  11     -12.660   0.290   1.077  1.00  3.39           O  
ATOM     98  CB  LYS A  11     -10.823   2.735   2.795  1.00  3.40           C  
ATOM     99  CG  LYS A  11     -11.777   2.286   3.899  1.00  4.72           C  
ATOM    100  CD  LYS A  11     -11.399   0.896   4.417  1.00  6.41           C  
ATOM    101  CE  LYS A  11      -9.890   0.812   4.659  1.00  7.35           C  
ATOM    102  NZ  LYS A  11      -9.296  -0.240   3.805  1.00  7.40           N  
ATOM    103  H   LYS A  11      -9.730   3.329   0.698  1.00  2.24           H  
ATOM    104  HA  LYS A  11     -10.354   0.897   1.819  1.00  3.22           H  
ATOM    105  N   ASP A  12     -13.032   2.496   0.742  1.00  1.22           N  
ATOM    106  CA  ASP A  12     -14.395   2.311   0.276  1.00  1.29           C  
ATOM    107  C   ASP A  12     -14.379   2.200  -1.245  1.00  1.81           C  
ATOM    108  O   ASP A  12     -13.416   2.630  -1.879  1.00  3.00           O  
ATOM    109  CB  ASP A  12     -15.239   3.542   0.624  1.00  2.56           C  
ATOM    110  CG  ASP A  12     -16.060   3.444   1.911  1.00  3.79           C  
ATOM    111  OD1 ASP A  12     -15.462   3.832   2.985  1.00  4.48           O  
ATOM    112  OD2 ASP A  12     -17.224   3.014   1.891  1.00  4.76           O  
ATOM    113  H   ASP A  12     -12.722   3.445   0.765  1.00  1.45           H  
ATOM    114  HA  ASP A  12     -14.774   1.426   0.783  1.00  2.05           H  
ATOM    115  N   PRO A  13     -15.468   1.617  -1.796  1.00  1.88           N  
ATOM    116  CA  PRO A  13     -16.592   1.118  -1.044  1.00  1.59           C  
ATOM    117  C   PRO A  13     -16.647  -0.409  -0.936  1.00  1.14           C  
ATOM    118  O   PRO A  13     -16.647  -1.083  -1.964  1.00  1.73           O  
ATOM    119  CB  PRO A  13     -17.767   1.591  -1.928  1.00  3.14           C  
ATOM    120  CG  PRO A  13     -17.207   1.515  -3.343  1.00  3.68           C  
ATOM    121  CD  PRO A  13     -15.687   1.398  -3.235  1.00  3.25           C  
ATOM    122  HA  PRO A  13     -16.710   1.516  -0.049  1.00  2.06           H  
ATOM    123  N   LYS A  14     -16.695  -0.899   0.292  1.00  2.16           N  
ATOM    124  CA  LYS A  14     -16.752  -2.334   0.525  1.00  2.85           C  
ATOM    125  C   LYS A  14     -15.672  -3.066  -0.264  1.00  2.33           C  
ATOM    126  O   LYS A  14     -15.982  -3.996  -1.009  1.00  2.61           O  
ATOM    127  CB  LYS A  14     -18.168  -2.841   0.232  1.00  4.01           C  
ATOM    128  CG  LYS A  14     -18.860  -3.278   1.527  1.00  5.66           C  
ATOM    129  CD  LYS A  14     -18.199  -4.546   2.070  1.00  5.99           C  
ATOM    130  CE  LYS A  14     -17.624  -4.340   3.470  1.00  7.43           C  
ATOM    131  NZ  LYS A  14     -16.214  -3.890   3.408  1.00  7.99           N  
ATOM    132  H   LYS A  14     -16.696  -0.325   1.113  1.00  3.08           H  
ATOM    133  HA  LYS A  14     -16.572  -2.513   1.587  1.00  3.48           H  
ATOM    134  N   VAL A  15     -14.436  -2.629  -0.080  1.00  1.92           N  
ATOM    135  CA  VAL A  15     -13.317  -3.243  -0.774  1.00  1.83           C  
ATOM    136  C   VAL A  15     -12.291  -3.769   0.231  1.00  1.80           C  
ATOM    137  O   VAL A  15     -11.492  -2.997   0.760  1.00  2.44           O  
ATOM    138  CB  VAL A  15     -12.703  -2.271  -1.787  1.00  2.30           C  
ATOM    139  CG1 VAL A  15     -11.295  -2.716  -2.190  1.00  2.91           C  
ATOM    140  CG2 VAL A  15     -13.598  -2.123  -3.018  1.00  3.15           C  
ATOM    141  H   VAL A  15     -14.198  -1.872   0.528  1.00  1.99           H  
ATOM    142  HA  VAL A  15     -13.711  -4.088  -1.343  1.00  2.54           H  
ATOM    143  HB  VAL A  15     -12.626  -1.301  -1.298  1.00  2.30           H  
ATOM    144  N   TYR A  16     -12.343  -5.071   0.465  1.00  2.44           N  
ATOM    145  CA  TYR A  16     -11.424  -5.702   1.397  1.00  2.81           C  
ATOM    146  C   TYR A  16     -10.103  -5.992   0.684  1.00  1.78           C  
ATOM    147  O   TYR A  16      -9.874  -5.464  -0.404  1.00  1.93           O  
ATOM    148  CB  TYR A  16     -12.032  -7.034   1.826  1.00  4.48           C  
ATOM    149  CG  TYR A  16     -13.520  -7.073   2.150  1.00  5.57           C  
ATOM    150  CD1 TYR A  16     -14.001  -6.573   3.344  1.00  6.06           C  
ATOM    151  CD2 TYR A  16     -14.392  -7.623   1.228  1.00  6.78           C  
ATOM    152  CE1 TYR A  16     -15.412  -6.625   3.628  1.00  7.62           C  
ATOM    153  CE2 TYR A  16     -15.800  -7.673   1.517  1.00  8.45           C  
ATOM    154  CZ  TYR A  16     -16.240  -7.173   2.701  1.00  8.71           C  
ATOM    155  OH  TYR A  16     -17.572  -7.225   2.967  1.00 10.45           O  
ATOM    156  H   TYR A  16     -13.001  -5.685   0.023  1.00  3.26           H  
ATOM    157  HA  TYR A  16     -11.252  -5.006   2.220  1.00  3.30           H  
ATOM    158  N   CYS A  17      -9.283  -6.815   1.312  1.00  1.56           N  
ATOM    159  CA  CYS A  17      -7.998  -7.168   0.730  1.00  1.10           C  
ATOM    160  C   CYS A  17      -8.182  -8.533   0.055  1.00  1.63           C  
ATOM    161  O   CYS A  17      -7.561  -9.513   0.456  1.00  1.92           O  
ATOM    162  CB  CYS A  17      -6.857  -7.157   1.741  1.00  1.57           C  
ATOM    163  SG  CYS A  17      -5.352  -6.253   1.209  1.00  3.45           S  
ATOM    164  H   CYS A  17      -9.479  -7.240   2.195  1.00  2.28           H  
ATOM    165  HA  CYS A  17      -7.796  -6.409  -0.032  1.00  1.31           H  
ATOM    166  N   THR A  18      -9.042  -8.538  -0.958  1.00  3.04           N  
ATOM    167  CA  THR A  18      -9.306  -9.775  -1.684  1.00  3.90           C  
ATOM    168  C   THR A  18      -8.220  -9.975  -2.749  1.00  3.40           C  
ATOM    169  O   THR A  18      -7.338 -10.808  -2.556  1.00  3.31           O  
ATOM    170  CB  THR A  18     -10.746  -9.822  -2.179  1.00  5.19           C  
ATOM    171  OG1 THR A  18     -11.016  -8.569  -2.791  1.00  5.98           O  
ATOM    172  CG2 THR A  18     -11.758  -9.872  -1.032  1.00  5.64           C  
ATOM    173  H   THR A  18      -9.534  -7.727  -1.266  1.00  3.93           H  
ATOM    174  HA  THR A  18      -9.162 -10.596  -0.965  1.00  4.34           H  
ATOM    175  HB  THR A  18     -10.898 -10.671  -2.848  1.00  5.79           H  
ATOM    176  N   ARG A  19      -8.322  -9.211  -3.822  1.00  3.49           N  
ATOM    177  CA  ARG A  19      -7.351  -9.305  -4.903  1.00  3.37           C  
ATOM    178  C   ARG A  19      -6.351  -8.149  -4.749  1.00  3.02           C  
ATOM    179  O   ARG A  19      -6.240  -7.268  -5.596  1.00  3.90           O  
ATOM    180  CB  ARG A  19      -8.004  -9.267  -6.279  1.00  4.09           C  
ATOM    181  CG  ARG A  19      -7.611 -10.509  -7.088  1.00  4.46           C  
ATOM    182  CD  ARG A  19      -8.106 -11.795  -6.425  1.00  4.50           C  
ATOM    183  NE  ARG A  19      -6.970 -12.574  -5.884  1.00  4.55           N  
ATOM    184  CZ  ARG A  19      -6.885 -13.041  -4.619  1.00  4.34           C  
ATOM    185  NH1 ARG A  19      -7.957 -13.028  -3.798  1.00  5.06           N  
ATOM    186  NH2 ARG A  19      -5.735 -13.518  -4.178  1.00  4.23           N  
ATOM    187  H   ARG A  19      -9.045  -8.538  -3.961  1.00  3.90           H  
ATOM    188  HA  ARG A  19      -6.848 -10.258  -4.734  1.00  3.49           H  
ATOM    189  N   GLU A  20      -5.637  -8.193  -3.636  1.00  2.87           N  
ATOM    190  CA  GLU A  20      -4.642  -7.202  -3.295  1.00  3.51           C  
ATOM    191  C   GLU A  20      -3.674  -6.838  -4.416  1.00  2.40           C  
ATOM    192  O   GLU A  20      -3.639  -7.466  -5.475  1.00  2.41           O  
ATOM    193  CB  GLU A  20      -3.822  -7.740  -2.101  1.00  5.11           C  
ATOM    194  CG  GLU A  20      -2.898  -8.876  -2.555  1.00  4.94           C  
ATOM    195  CD  GLU A  20      -3.475 -10.255  -2.221  1.00  4.94           C  
ATOM    196  OE1 GLU A  20      -4.687 -10.486  -2.331  1.00  4.48           O  
ATOM    197  OE2 GLU A  20      -2.599 -11.118  -1.827  1.00  5.90           O  
ATOM    198  H   GLU A  20      -5.729  -8.913  -2.941  1.00  3.27           H  
ATOM    199  HA  GLU A  20      -5.173  -6.312  -2.964  1.00  4.56           H  
ATOM    200  N   SER A  21      -2.884  -5.803  -4.146  1.00  2.18           N  
ATOM    201  CA  SER A  21      -1.899  -5.325  -5.100  1.00  1.99           C  
ATOM    202  C   SER A  21      -0.538  -5.863  -4.621  1.00  1.88           C  
ATOM    203  O   SER A  21       0.299  -5.157  -4.072  1.00  2.84           O  
ATOM    204  CB  SER A  21      -1.890  -3.813  -5.261  1.00  3.09           C  
ATOM    205  OG  SER A  21      -3.197  -3.250  -5.332  1.00  4.00           O  
ATOM    206  H   SER A  21      -2.908  -5.297  -3.288  1.00  2.73           H  
ATOM    207  HA  SER A  21      -2.159  -5.783  -6.058  1.00  2.07           H  
ATOM    208  N   ASN A  22      -0.370  -7.152  -4.856  1.00  1.53           N  
ATOM    209  CA  ASN A  22       0.819  -7.902  -4.498  1.00  2.61           C  
ATOM    210  C   ASN A  22       2.169  -7.239  -4.727  1.00  1.78           C  
ATOM    211  O   ASN A  22       2.311  -6.179  -5.332  1.00  2.33           O  
ATOM    212  CB  ASN A  22       0.724  -9.242  -5.276  1.00  4.60           C  
ATOM    213  CG  ASN A  22       0.491 -10.387  -4.306  1.00  6.46           C  
ATOM    214  OD1 ASN A  22       1.011 -11.482  -4.459  1.00  7.77           O  
ATOM    215  ND2 ASN A  22      -0.317 -10.117  -3.278  1.00  6.76           N  
ATOM    216  H   ASN A  22      -1.069  -7.725  -5.305  1.00  1.20           H  
ATOM    217  HA  ASN A  22       0.682  -8.087  -3.421  1.00  3.69           H  
ATOM    218  N   PRO A  23       3.223  -7.909  -4.206  1.00  2.02           N  
ATOM    219  CA  PRO A  23       4.624  -7.512  -4.273  1.00  1.57           C  
ATOM    220  C   PRO A  23       5.056  -6.179  -4.875  1.00  1.41           C  
ATOM    221  O   PRO A  23       5.303  -5.985  -6.056  1.00  1.57           O  
ATOM    222  CB  PRO A  23       5.262  -8.809  -4.814  1.00  1.66           C  
ATOM    223  CG  PRO A  23       4.436  -9.876  -4.084  1.00  3.07           C  
ATOM    224  CD  PRO A  23       3.217  -9.184  -3.459  1.00  3.76           C  
ATOM    225  HA  PRO A  23       5.012  -7.401  -3.216  1.00  1.98           H  
ATOM    226  N   HIS A  24       5.144  -5.211  -3.950  1.00  1.20           N  
ATOM    227  CA  HIS A  24       5.530  -3.852  -4.210  1.00  1.09           C  
ATOM    228  C   HIS A  24       5.977  -3.261  -2.849  1.00  0.70           C  
ATOM    229  O   HIS A  24       5.413  -3.547  -1.788  1.00  0.71           O  
ATOM    230  CB  HIS A  24       4.372  -3.008  -4.756  1.00  1.36           C  
ATOM    231  CG  HIS A  24       3.389  -2.841  -3.615  1.00  1.12           C  
ATOM    232  ND1 HIS A  24       2.727  -3.980  -3.175  1.00  2.11           N  
ATOM    233  CD2 HIS A  24       2.962  -1.804  -2.854  1.00  1.91           C  
ATOM    234  CE1 HIS A  24       1.875  -3.612  -2.235  1.00  1.49           C  
ATOM    235  NE2 HIS A  24       1.921  -2.249  -2.158  1.00  1.54           N  
ATOM    236  H   HIS A  24       4.941  -5.389  -2.981  1.00  1.24           H  
ATOM    237  HA  HIS A  24       6.364  -3.773  -4.884  1.00  1.06           H  
ATOM    238  HD1 HIS A  24       2.897  -4.897  -3.533  1.00  3.46           H  
ATOM    239  HD2 HIS A  24       3.418  -0.810  -2.845  1.00  3.37           H  
ATOM    240  HE1 HIS A  24       1.281  -4.324  -1.666  1.00  2.07           H  
ATOM    241  N   CYS A  25       7.003  -2.429  -2.915  1.00  0.58           N  
ATOM    242  CA  CYS A  25       7.519  -1.807  -1.719  1.00  0.79           C  
ATOM    243  C   CYS A  25       6.478  -0.858  -1.086  1.00  1.32           C  
ATOM    244  O   CYS A  25       5.335  -0.791  -1.512  1.00  2.30           O  
ATOM    245  CB  CYS A  25       8.833  -1.084  -2.063  1.00  1.53           C  
ATOM    246  SG  CYS A  25      10.149  -2.165  -2.746  1.00  2.19           S  
ATOM    247  H   CYS A  25       7.463  -2.194  -3.782  1.00  0.62           H  
ATOM    248  HA  CYS A  25       7.771  -2.524  -0.949  1.00  0.79           H  
ATOM    249  N   GLY A  26       6.964  -0.156  -0.072  1.00  1.32           N  
ATOM    250  CA  GLY A  26       6.141   0.812   0.672  1.00  1.78           C  
ATOM    251  C   GLY A  26       6.219   0.379   2.128  1.00  2.71           C  
ATOM    252  O   GLY A  26       5.178  -0.034   2.648  1.00  4.72           O  
ATOM    253  H   GLY A  26       7.923  -0.253   0.233  1.00  1.65           H  
ATOM    254  N   SER A  27       7.400   0.449   2.696  1.00  2.09           N  
ATOM    255  CA  SER A  27       7.554   0.039   4.071  1.00  3.82           C  
ATOM    256  C   SER A  27       7.873   1.402   4.850  1.00  3.85           C  
ATOM    257  O   SER A  27       7.344   2.023   5.710  1.00  5.41           O  
ATOM    258  CB  SER A  27       8.860  -0.722   4.663  1.00  4.74           C  
ATOM    259  OG  SER A  27       8.836  -0.632   6.067  1.00  4.74           O  
ATOM    260  H   SER A  27       8.190   0.788   2.177  1.00  1.44           H  
ATOM    261  HA  SER A  27       6.838  -0.720   4.317  1.00  5.34           H  
ATOM    262  N   ASN A  28       9.063   1.789   4.305  1.00  2.66           N  
ATOM    263  CA  ASN A  28       9.862   2.966   4.618  1.00  3.36           C  
ATOM    264  C   ASN A  28      10.832   3.087   3.384  1.00  3.64           C  
ATOM    265  O   ASN A  28      11.062   3.990   2.623  1.00  5.20           O  
ATOM    266  CB  ASN A  28      10.747   2.758   5.824  1.00  3.40           C  
ATOM    267  CG  ASN A  28      11.354   4.071   6.319  1.00  3.24           C  
ATOM    268  OD1 ASN A  28      10.751   5.128   6.273  1.00  4.57           O  
ATOM    269  ND2 ASN A  28      12.587   3.938   6.797  1.00  2.64           N  
ATOM    270  H   ASN A  28       9.506   1.262   3.592  1.00  2.27           H  
ATOM    271  HA  ASN A  28       9.200   3.791   4.744  1.00  4.58           H  
ATOM    272  N   GLY A  29      11.495   1.899   3.234  1.00  2.78           N  
ATOM    273  CA  GLY A  29      12.461   1.635   2.199  1.00  4.23           C  
ATOM    274  C   GLY A  29      12.539   0.103   2.038  1.00  4.12           C  
ATOM    275  O   GLY A  29      13.604  -0.449   1.792  1.00  5.06           O  
ATOM    276  H   GLY A  29      11.339   1.085   3.846  1.00  1.78           H  
ATOM    277  N   GLU A  30      11.370  -0.508   2.194  1.00  3.11           N  
ATOM    278  CA  GLU A  30      11.272  -1.941   2.078  1.00  3.02           C  
ATOM    279  C   GLU A  30      10.128  -2.466   1.198  1.00  2.32           C  
ATOM    280  O   GLU A  30       9.264  -1.740   0.702  1.00  1.90           O  
ATOM    281  CB  GLU A  30      11.243  -2.624   3.463  1.00  3.21           C  
ATOM    282  CG  GLU A  30      12.347  -3.681   3.519  1.00  4.07           C  
ATOM    283  CD  GLU A  30      12.614  -4.173   4.938  1.00  4.86           C  
ATOM    284  OE1 GLU A  30      11.567  -4.491   5.622  1.00  4.34           O  
ATOM    285  OE2 GLU A  30      13.780  -4.243   5.354  1.00  6.32           O  
ATOM    286  H   GLU A  30      10.512  -0.041   2.398  1.00  2.48           H  
ATOM    287  HA  GLU A  30      12.214  -2.261   1.607  1.00  3.59           H  
ATOM    288  N   THR A  31      10.187  -3.786   1.040  1.00  2.36           N  
ATOM    289  CA  THR A  31       9.240  -4.537   0.262  1.00  1.79           C  
ATOM    290  C   THR A  31       7.952  -4.875   1.018  1.00  1.71           C  
ATOM    291  O   THR A  31       8.025  -5.273   2.178  1.00  2.17           O  
ATOM    292  CB  THR A  31       9.968  -5.859  -0.108  1.00  1.81           C  
ATOM    293  OG1 THR A  31      11.151  -5.393  -0.738  1.00  2.13           O  
ATOM    294  CG2 THR A  31       9.223  -6.658  -1.179  1.00  1.39           C  
ATOM    295  H   THR A  31      10.894  -4.369   1.447  1.00  2.84           H  
ATOM    296  HA  THR A  31       8.985  -4.049  -0.665  1.00  1.64           H  
ATOM    297  HB  THR A  31      10.127  -6.455   0.787  1.00  2.15           H  
ATOM    298  N   TYR A  32       6.828  -4.709   0.333  1.00  1.38           N  
ATOM    299  CA  TYR A  32       5.547  -5.004   0.952  1.00  1.47           C  
ATOM    300  C   TYR A  32       4.729  -5.935   0.046  1.00  1.34           C  
ATOM    301  O   TYR A  32       5.039  -6.110  -1.132  1.00  1.37           O  
ATOM    302  CB  TYR A  32       4.807  -3.713   1.276  1.00  1.64           C  
ATOM    303  CG  TYR A  32       4.278  -3.761   2.724  1.00  1.32           C  
ATOM    304  CD1 TYR A  32       5.093  -3.356   3.760  1.00  2.21           C  
ATOM    305  CD2 TYR A  32       3.000  -4.212   2.976  1.00  2.18           C  
ATOM    306  CE1 TYR A  32       4.602  -3.407   5.110  1.00  2.42           C  
ATOM    307  CE2 TYR A  32       2.516  -4.260   4.332  1.00  3.08           C  
ATOM    308  CZ  TYR A  32       3.338  -3.855   5.335  1.00  2.68           C  
ATOM    309  OH  TYR A  32       2.899  -3.893   6.622  1.00  3.62           O  
ATOM    310  H   TYR A  32       6.800  -4.387  -0.613  1.00  1.36           H  
ATOM    311  HA  TYR A  32       5.776  -5.586   1.860  1.00  1.86           H  
ATOM    312  N   GLY A  33       3.693  -6.516   0.636  1.00  1.52           N  
ATOM    313  CA  GLY A  33       2.828  -7.425  -0.078  1.00  1.94           C  
ATOM    314  C   GLY A  33       1.603  -6.865  -0.782  1.00  1.71           C  
ATOM    315  O   GLY A  33       1.635  -6.584  -1.981  1.00  2.01           O  
ATOM    316  H   GLY A  33       3.447  -6.376   1.596  1.00  1.59           H  
ATOM    317  N   ASN A  34       0.533  -6.715  -0.022  1.00  1.47           N  
ATOM    318  CA  ASN A  34      -0.712  -6.202  -0.520  1.00  1.51           C  
ATOM    319  C   ASN A  34      -0.753  -4.687  -0.303  1.00  1.47           C  
ATOM    320  O   ASN A  34      -0.592  -4.190   0.804  1.00  1.32           O  
ATOM    321  CB  ASN A  34      -1.926  -6.753   0.253  1.00  1.64           C  
ATOM    322  CG  ASN A  34      -1.743  -8.219   0.621  1.00  1.96           C  
ATOM    323  OD1 ASN A  34      -2.214  -8.690   1.642  1.00  2.26           O  
ATOM    324  ND2 ASN A  34      -1.036  -8.915  -0.263  1.00  2.34           N  
ATOM    325  H   ASN A  34       0.465  -6.929   0.939  1.00  1.51           H  
ATOM    326  HA  ASN A  34      -0.789  -6.502  -1.568  1.00  1.59           H  
ATOM    327  N   LYS A  35      -0.975  -4.012  -1.430  1.00  1.81           N  
ATOM    328  CA  LYS A  35      -1.041  -2.567  -1.408  1.00  2.04           C  
ATOM    329  C   LYS A  35      -2.065  -2.127  -0.343  1.00  1.60           C  
ATOM    330  O   LYS A  35      -1.786  -1.174   0.379  1.00  1.55           O  
ATOM    331  CB  LYS A  35      -1.321  -1.930  -2.764  1.00  2.69           C  
ATOM    332  CG  LYS A  35      -1.168  -0.407  -2.678  1.00  3.30           C  
ATOM    333  CD  LYS A  35      -1.819   0.294  -3.872  1.00  4.10           C  
ATOM    334  CE  LYS A  35      -3.306   0.561  -3.624  1.00  4.23           C  
ATOM    335  NZ  LYS A  35      -3.944  -0.603  -2.972  1.00  4.31           N  
ATOM    336  H   LYS A  35      -1.093  -4.499  -2.297  1.00  2.04           H  
ATOM    337  HA  LYS A  35      -0.073  -2.203  -1.047  1.00  2.20           H  
ATOM    338  N   CYS A  36      -3.180  -2.833  -0.299  1.00  1.49           N  
ATOM    339  CA  CYS A  36      -4.209  -2.492   0.678  1.00  1.45           C  
ATOM    340  C   CYS A  36      -3.561  -2.617   2.057  1.00  0.98           C  
ATOM    341  O   CYS A  36      -3.717  -1.733   2.898  1.00  0.87           O  
ATOM    342  CB  CYS A  36      -5.456  -3.356   0.502  1.00  1.86           C  
ATOM    343  SG  CYS A  36      -5.875  -4.358   1.970  1.00  1.68           S  
ATOM    344  H   CYS A  36      -3.384  -3.606  -0.896  1.00  1.55           H  
ATOM    345  HA  CYS A  36      -4.518  -1.467   0.466  1.00  1.75           H  
ATOM    346  N   ALA A  37      -2.847  -3.715   2.255  1.00  0.80           N  
ATOM    347  CA  ALA A  37      -2.177  -3.965   3.515  1.00  0.63           C  
ATOM    348  C   ALA A  37      -1.197  -2.848   3.868  1.00  0.51           C  
ATOM    349  O   ALA A  37      -1.395  -2.169   4.872  1.00  0.81           O  
ATOM    350  CB  ALA A  37      -1.498  -5.334   3.441  1.00  0.72           C  
ATOM    351  H   ALA A  37      -2.718  -4.436   1.572  1.00  0.93           H  
ATOM    352  HA  ALA A  37      -2.933  -4.025   4.301  1.00  0.89           H  
ATOM    353  N   PHE A  38      -0.176  -2.694   3.041  1.00  0.94           N  
ATOM    354  CA  PHE A  38       0.840  -1.670   3.252  1.00  1.27           C  
ATOM    355  C   PHE A  38       0.248  -0.316   3.628  1.00  1.06           C  
ATOM    356  O   PHE A  38       0.754   0.321   4.555  1.00  0.96           O  
ATOM    357  CB  PHE A  38       1.688  -1.586   1.980  1.00  1.90           C  
ATOM    358  CG  PHE A  38       2.096  -0.234   1.395  1.00  1.10           C  
ATOM    359  CD1 PHE A  38       2.560   0.792   2.145  1.00  2.43           C  
ATOM    360  CD2 PHE A  38       1.978  -0.079   0.043  1.00  1.16           C  
ATOM    361  CE1 PHE A  38       2.924   2.018   1.536  1.00  1.90           C  
ATOM    362  CE2 PHE A  38       2.341   1.146  -0.568  1.00  1.99           C  
ATOM    363  CZ  PHE A  38       2.805   2.166   0.193  1.00  1.23           C  
ATOM    364  H   PHE A  38      -0.030  -3.257   2.231  1.00  1.33           H  
ATOM    365  HA  PHE A  38       1.438  -2.023   4.105  1.00  1.41           H  
ATOM    366  HZ  PHE A  38       3.091   3.121  -0.255  1.00  1.82           H  
ATOM    367  N   CYS A  39      -0.791   0.067   2.899  1.00  1.09           N  
ATOM    368  CA  CYS A  39      -1.414   1.347   3.194  1.00  1.04           C  
ATOM    369  C   CYS A  39      -2.100   1.316   4.563  1.00  0.64           C  
ATOM    370  O   CYS A  39      -1.655   2.041   5.441  1.00  0.88           O  
ATOM    371  CB  CYS A  39      -2.284   1.949   2.086  1.00  1.43           C  
ATOM    372  SG  CYS A  39      -3.700   1.010   1.446  1.00  3.34           S  
ATOM    373  H   CYS A  39      -1.179  -0.470   2.154  1.00  1.23           H  
ATOM    374  HA  CYS A  39      -0.549   2.047   3.269  1.00  1.14           H  
ATOM    375  N   LYS A  40      -3.132   0.511   4.710  1.00  0.50           N  
ATOM    376  CA  LYS A  40      -3.837   0.429   5.974  1.00  0.83           C  
ATOM    377  C   LYS A  40      -3.000   0.122   7.204  1.00  0.84           C  
ATOM    378  O   LYS A  40      -3.435   0.457   8.313  1.00  1.18           O  
ATOM    379  CB  LYS A  40      -5.030  -0.540   5.824  1.00  1.47           C  
ATOM    380  CG  LYS A  40      -6.152  -0.126   6.776  1.00  2.38           C  
ATOM    381  CD  LYS A  40      -6.602  -1.315   7.628  1.00  2.18           C  
ATOM    382  CE  LYS A  40      -7.359  -2.346   6.788  1.00  3.21           C  
ATOM    383  NZ  LYS A  40      -6.640  -3.638   6.747  1.00  3.00           N  
ATOM    384  H   LYS A  40      -3.485  -0.072   3.980  1.00  0.66           H  
ATOM    385  HA  LYS A  40      -4.262   1.436   6.132  1.00  1.09           H  
ATOM    386  N   ALA A  41      -1.846  -0.494   7.019  1.00  0.81           N  
ATOM    387  CA  ALA A  41      -0.992  -0.828   8.127  1.00  1.37           C  
ATOM    388  C   ALA A  41       0.070   0.199   8.500  1.00  1.33           C  
ATOM    389  O   ALA A  41       0.167   0.631   9.649  1.00  1.41           O  
ATOM    390  CB  ALA A  41      -0.384  -2.163   7.692  1.00  2.04           C  
ATOM    391  H   ALA A  41      -1.518  -0.759   6.108  1.00  0.58           H  
ATOM    392  HA  ALA A  41      -1.597  -1.024   9.007  1.00  1.65           H  
ATOM    393  N   VAL A  42       0.848   0.555   7.493  1.00  1.55           N  
ATOM    394  CA  VAL A  42       1.913   1.518   7.679  1.00  2.16           C  
ATOM    395  C   VAL A  42       1.280   2.944   7.716  1.00  1.54           C  
ATOM    396  O   VAL A  42       1.951   3.781   8.291  1.00  1.70           O  
ATOM    397  CB  VAL A  42       3.069   1.234   6.718  1.00  3.57           C  
ATOM    398  CG1 VAL A  42       4.401   1.696   7.310  1.00  5.26           C  
ATOM    399  CG2 VAL A  42       3.236  -0.270   6.492  1.00  4.18           C  
ATOM    400  H   VAL A  42       0.779   0.206   6.562  1.00  1.49           H  
ATOM    401  HA  VAL A  42       2.416   1.471   8.659  1.00  2.47           H  
ATOM    402  HB  VAL A  42       2.682   1.712   5.826  1.00  3.34           H  
ATOM    403  N   MET A  43       0.101   3.112   7.140  1.00  1.43           N  
ATOM    404  CA  MET A  43      -0.534   4.427   7.154  1.00  2.07           C  
ATOM    405  C   MET A  43      -0.484   4.834   8.665  1.00  1.68           C  
ATOM    406  O   MET A  43      -0.060   5.938   8.986  1.00  1.84           O  
ATOM    407  CB  MET A  43      -1.984   4.515   6.756  1.00  2.53           C  
ATOM    408  CG  MET A  43      -2.538   5.927   6.977  1.00  3.79           C  
ATOM    409  SD  MET A  43      -2.848   6.723   5.410  1.00  5.66           S  
ATOM    410  CE  MET A  43      -4.563   6.289   5.175  1.00  6.34           C  
ATOM    411  H   MET A  43      -0.348   2.334   6.703  1.00  1.38           H  
ATOM    412  HA  MET A  43       0.125   5.097   6.613  1.00  2.65           H  
ATOM    413  N   LYS A  44      -0.912   3.901   9.493  1.00  1.46           N  
ATOM    414  CA  LYS A  44      -0.927   4.089  10.931  1.00  1.67           C  
ATOM    415  C   LYS A  44       0.396   3.429  11.300  1.00  1.27           C  
ATOM    416  O   LYS A  44       0.440   2.412  11.999  1.00  2.00           O  
ATOM    417  CB  LYS A  44      -2.078   3.255  11.549  1.00  2.27           C  
ATOM    418  CG  LYS A  44      -2.455   3.767  12.941  1.00  3.07           C  
ATOM    419  CD  LYS A  44      -1.365   3.482  13.972  1.00  3.34           C  
ATOM    420  CE  LYS A  44      -1.890   2.717  15.185  1.00  3.71           C  
ATOM    421  NZ  LYS A  44      -1.194   1.416  15.315  1.00  3.51           N  
ATOM    422  H   LYS A  44      -1.233   3.016   9.179  1.00  1.39           H  
ATOM    423  HA  LYS A  44      -1.092   5.119  11.190  1.00  1.96           H  
ATOM    424  N   SER A  45       1.493   4.003  10.812  1.00  1.65           N  
ATOM    425  CA  SER A  45       2.824   3.512  11.044  1.00  1.51           C  
ATOM    426  C   SER A  45       3.315   3.732  12.467  1.00  1.70           C  
ATOM    427  O   SER A  45       3.804   2.852  13.163  1.00  2.20           O  
ATOM    428  CB  SER A  45       3.921   4.299  10.227  1.00  2.09           C  
ATOM    429  OG  SER A  45       3.705   5.694  10.212  1.00  3.75           O  
ATOM    430  H   SER A  45       1.463   4.820  10.234  1.00  2.69           H  
ATOM    431  HA  SER A  45       2.893   2.518  10.602  1.00  1.55           H  
ATOM    432  N   GLY A  46       3.162   4.990  12.855  1.00  1.93           N  
ATOM    433  CA  GLY A  46       3.578   5.449  14.176  1.00  2.35           C  
ATOM    434  C   GLY A  46       4.734   6.429  13.838  1.00  1.87           C  
ATOM    435  O   GLY A  46       4.922   7.463  14.460  1.00  1.83           O  
ATOM    436  H   GLY A  46       2.782   5.736  12.306  1.00  2.19           H  
ATOM    437  N   GLY A  47       5.477   6.026  12.816  1.00  2.02           N  
ATOM    438  CA  GLY A  47       6.613   6.786  12.318  1.00  2.55           C  
ATOM    439  C   GLY A  47       6.207   7.454  10.996  1.00  1.81           C  
ATOM    440  O   GLY A  47       5.787   8.609  10.947  1.00  2.41           O  
ATOM    441  H   GLY A  47       5.340   5.186  12.289  1.00  2.15           H  
ATOM    442  N   LYS A  48       6.347   6.681   9.931  1.00  1.50           N  
ATOM    443  CA  LYS A  48       6.024   7.101   8.583  1.00  1.93           C  
ATOM    444  C   LYS A  48       6.347   5.958   7.610  1.00  1.67           C  
ATOM    445  O   LYS A  48       7.307   5.209   7.838  1.00  1.79           O  
ATOM    446  CB  LYS A  48       6.752   8.391   8.235  1.00  2.31           C  
ATOM    447  CG  LYS A  48       8.178   8.564   8.731  1.00  2.40           C  
ATOM    448  CD  LYS A  48       8.992   7.287   8.897  1.00  3.23           C  
ATOM    449  CE  LYS A  48      10.482   7.605   9.055  1.00  4.47           C  
ATOM    450  NZ  LYS A  48      11.226   6.429   9.563  1.00  5.83           N  
ATOM    451  H   LYS A  48       6.683   5.745   9.953  1.00  1.86           H  
ATOM    452  HA  LYS A  48       4.947   7.288   8.557  1.00  2.88           H  
ATOM    453  N   ILE A  49       5.561   5.842   6.562  1.00  1.48           N  
ATOM    454  CA  ILE A  49       5.811   4.764   5.579  1.00  1.35           C  
ATOM    455  C   ILE A  49       6.661   5.313   4.462  1.00  1.14           C  
ATOM    456  O   ILE A  49       6.708   6.556   4.395  1.00  2.38           O  
ATOM    457  CB  ILE A  49       4.530   4.179   4.942  1.00  2.15           C  
ATOM    458  CG1 ILE A  49       3.326   4.251   5.878  1.00  3.36           C  
ATOM    459  CG2 ILE A  49       4.781   2.771   4.400  1.00  2.30           C  
ATOM    460  CD1 ILE A  49       2.016   4.119   5.098  1.00  4.83           C  
ATOM    461  H   ILE A  49       4.792   6.444   6.380  1.00  1.55           H  
ATOM    462  HA  ILE A  49       6.156   3.904   6.138  1.00  1.97           H  
ATOM    463  HB  ILE A  49       4.277   4.698   4.018  1.00  2.44           H  
ATOM    464  N   ASN A  50       7.266   4.473   3.651  1.00  1.39           N  
ATOM    465  CA  ASN A  50       8.067   5.035   2.575  1.00  1.80           C  
ATOM    466  C   ASN A  50       8.477   4.024   1.482  1.00  1.83           C  
ATOM    467  O   ASN A  50       8.607   2.801   1.643  1.00  1.69           O  
ATOM    468  CB  ASN A  50       9.172   5.971   3.066  1.00  2.44           C  
ATOM    469  CG  ASN A  50       9.651   6.963   2.013  1.00  3.06           C  
ATOM    470  OD1 ASN A  50      10.745   6.862   1.482  1.00  4.68           O  
ATOM    471  ND2 ASN A  50       8.790   7.934   1.725  1.00  2.81           N  
ATOM    472  H   ASN A  50       7.206   3.490   3.714  1.00  2.29           H  
ATOM    473  HA  ASN A  50       7.300   5.708   2.090  1.00  1.81           H  
ATOM    474  N   LEU A  51       8.667   4.649   0.322  1.00  2.20           N  
ATOM    475  CA  LEU A  51       9.049   4.074  -0.944  1.00  2.43           C  
ATOM    476  C   LEU A  51       8.238   2.838  -1.358  1.00  1.51           C  
ATOM    477  O   LEU A  51       8.425   1.822  -0.721  1.00  3.32           O  
ATOM    478  CB  LEU A  51      10.553   3.846  -1.167  1.00  4.93           C  
ATOM    479  CG  LEU A  51      10.946   3.299  -2.553  1.00  6.07           C  
ATOM    480  CD1 LEU A  51      10.999   1.769  -2.544  1.00  6.18           C  
ATOM    481  CD2 LEU A  51      10.064   3.900  -3.650  1.00  6.33           C  
ATOM    482  H   LEU A  51       8.549   5.650   0.210  1.00  2.47           H  
ATOM    483  HA  LEU A  51       8.751   4.847  -1.695  1.00  3.10           H  
ATOM    484  HG  LEU A  51      11.974   3.609  -2.776  1.00  7.41           H  
ATOM    485  N   LYS A  52       7.424   3.042  -2.379  1.00  1.63           N  
ATOM    486  CA  LYS A  52       6.606   1.915  -2.846  1.00  3.35           C  
ATOM    487  C   LYS A  52       6.685   1.638  -4.355  1.00  3.00           C  
ATOM    488  O   LYS A  52       5.727   1.592  -5.116  1.00  4.05           O  
ATOM    489  CB  LYS A  52       5.262   1.983  -2.092  1.00  5.64           C  
ATOM    490  CG  LYS A  52       4.080   2.427  -2.931  1.00  7.73           C  
ATOM    491  CD  LYS A  52       3.658   3.873  -2.684  1.00  8.53           C  
ATOM    492  CE  LYS A  52       4.824   4.693  -2.132  1.00  7.35           C  
ATOM    493  NZ  LYS A  52       5.406   5.517  -3.218  1.00  6.83           N  
ATOM    494  H   LYS A  52       7.302   3.892  -2.872  1.00  2.53           H  
ATOM    495  HA  LYS A  52       7.157   1.034  -2.430  1.00  3.98           H  
ATOM    496  N   HIS A  53       7.942   1.437  -4.756  1.00  2.12           N  
ATOM    497  CA  HIS A  53       8.283   1.144  -6.142  1.00  2.42           C  
ATOM    498  C   HIS A  53       7.987  -0.343  -6.316  1.00  1.35           C  
ATOM    499  O   HIS A  53       7.463  -0.979  -5.388  1.00  1.20           O  
ATOM    500  CB  HIS A  53       9.726   1.585  -6.370  1.00  3.60           C  
ATOM    501  CG  HIS A  53      10.431   1.324  -7.667  1.00  4.85           C  
ATOM    502  ND1 HIS A  53      11.720   0.777  -7.616  1.00  5.31           N  
ATOM    503  CD2 HIS A  53      10.174   1.470  -9.002  1.00  6.44           C  
ATOM    504  CE1 HIS A  53      11.872   0.103  -8.748  1.00  6.73           C  
ATOM    505  NE2 HIS A  53      10.989   0.631  -9.648  1.00  7.57           N  
ATOM    506  H   HIS A  53       8.719   1.464  -4.138  1.00  2.13           H  
ATOM    507  HA  HIS A  53       7.621   1.737  -6.778  1.00  3.38           H  
ATOM    508  HD1 HIS A  53      12.389   0.873  -6.877  1.00  5.12           H  
ATOM    509  HD2 HIS A  53       9.445   2.138  -9.471  1.00  6.98           H  
ATOM    510  HE1 HIS A  53      12.581  -0.712  -8.882  1.00  7.37           H  
ATOM    511  N   ARG A  54       8.309  -0.885  -7.472  1.00  1.04           N  
ATOM    512  CA  ARG A  54       8.070  -2.288  -7.756  1.00  0.89           C  
ATOM    513  C   ARG A  54       8.449  -3.268  -6.633  1.00  1.09           C  
ATOM    514  O   ARG A  54       9.153  -2.943  -5.687  1.00  2.45           O  
ATOM    515  CB  ARG A  54       8.707  -2.731  -9.079  1.00  1.84           C  
ATOM    516  CG  ARG A  54       9.864  -3.703  -8.824  1.00  3.72           C  
ATOM    517  CD  ARG A  54      11.171  -2.923  -8.668  1.00  4.37           C  
ATOM    518  NE  ARG A  54      11.567  -2.904  -7.245  1.00  5.20           N  
ATOM    519  CZ  ARG A  54      12.655  -2.257  -6.778  1.00  5.62           C  
ATOM    520  NH1 ARG A  54      13.854  -2.659  -7.148  1.00  6.55           N  
ATOM    521  NH2 ARG A  54      12.524  -1.209  -5.940  1.00  5.87           N  
ATOM    522  H   ARG A  54       8.724  -0.385  -8.228  1.00  1.49           H  
ATOM    523  HA  ARG A  54       6.965  -2.308  -7.825  1.00  1.25           H  
ATOM    524  N   GLY A  55       7.938  -4.482  -6.794  1.00  0.98           N  
ATOM    525  CA  GLY A  55       8.142  -5.578  -5.879  1.00  1.28           C  
ATOM    526  C   GLY A  55       9.432  -5.651  -5.081  1.00  0.77           C  
ATOM    527  O   GLY A  55       9.618  -4.934  -4.098  1.00  0.78           O  
ATOM    528  H   GLY A  55       7.357  -4.740  -7.574  1.00  1.83           H  
ATOM    529  N   LYS A  56      10.308  -6.540  -5.532  1.00  1.08           N  
ATOM    530  CA  LYS A  56      11.591  -6.719  -4.859  1.00  1.36           C  
ATOM    531  C   LYS A  56      12.329  -5.377  -4.929  1.00  1.61           C  
ATOM    532  O   LYS A  56      12.794  -4.957  -5.987  1.00  2.01           O  
ATOM    533  CB  LYS A  56      12.351  -7.929  -5.387  1.00  1.86           C  
ATOM    534  CG  LYS A  56      11.586  -9.219  -5.074  1.00  1.80           C  
ATOM    535  CD  LYS A  56      12.058 -10.382  -5.946  1.00  3.34           C  
ATOM    536  CE  LYS A  56      12.764 -11.442  -5.100  1.00  4.52           C  
ATOM    537  NZ  LYS A  56      12.155 -11.534  -3.753  1.00  4.32           N  
ATOM    538  H   LYS A  56      10.169  -7.128  -6.324  1.00  1.46           H  
ATOM    539  HA  LYS A  56      11.338  -6.935  -3.814  1.00  1.37           H  
ATOM    540  N   CYS A  57      12.409  -4.739  -3.773  1.00  1.63           N  
ATOM    541  CA  CYS A  57      13.075  -3.453  -3.663  1.00  2.04           C  
ATOM    542  C   CYS A  57      14.491  -3.586  -4.233  1.00  2.74           C  
ATOM    543  O   CYS A  57      15.404  -3.927  -3.480  1.00  2.67           O  
ATOM    544  CB  CYS A  57      13.114  -2.997  -2.206  1.00  1.85           C  
ATOM    545  SG  CYS A  57      11.769  -1.933  -1.608  1.00  1.79           S  
ATOM    546  OXT CYS A  57      14.639  -3.336  -5.449  1.00  3.90           O  
ATOM    547  H   CYS A  57      12.028  -5.083  -2.915  1.00  1.59           H  
ATOM    548  HA  CYS A  57      12.490  -2.746  -4.245  1.00  2.19           H  
TER     549      CYS A  57                                                      
ENDMDL                                                                          
