# Supplementary material for: Comparative Performance of High-Throughput Methods for Protein pKa Predictions
Source: J Chem Inf Model. 2023 Aug 8;63(16):5169–81. doi: 10.1021/acs.jcim.3c00165 (PMC10466379; doi:10.1021/acs.jcim.3c00165)
Supplement: Supplementary file 3 — ci3c00165_si_003.zip [file ci3c00165_si_003.zip › curated_pdbs/1a2p_curated_30.pdb]

MODEL        7                                                                  
ATOM      1  N   ALA A   1      10.490  17.115   5.548  1.00  0.00           N  
ATOM      2  CA  ALA A   1       9.095  17.570   5.811  1.00  0.00           C  
ATOM      3  C   ALA A   1       8.200  16.353   6.051  1.00  0.00           C  
ATOM      4  O   ALA A   1       8.672  15.244   6.209  1.00  0.00           O  
ATOM      5  CB  ALA A   1       8.577  18.353   4.604  1.00  0.00           C  
ATOM      6  H1  ALA A   1      10.624  16.162   5.940  1.00  0.00           H  
ATOM      7  H2  ALA A   1      10.661  17.097   4.522  1.00  0.00           H  
ATOM      8  H3  ALA A   1      11.160  17.770   5.999  1.00  0.00           H  
ATOM      9  HA  ALA A   1       9.083  18.204   6.684  1.00  0.00           H  
ATOM     10  HB1 ALA A   1       9.364  18.442   3.868  1.00  0.00           H  
ATOM     11  HB2 ALA A   1       7.736  17.835   4.170  1.00  0.00           H  
ATOM     12  HB3 ALA A   1       8.268  19.338   4.920  1.00  0.00           H  
ATOM     13  N   GLN A   2       6.911  16.550   6.080  1.00  0.00           N  
ATOM     14  CA  GLN A   2       5.987  15.404   6.311  1.00  0.00           C  
ATOM     15  C   GLN A   2       5.590  14.790   4.967  1.00  0.00           C  
ATOM     16  O   GLN A   2       5.014  15.444   4.120  1.00  0.00           O  
ATOM     17  CB  GLN A   2       4.735  15.900   7.036  1.00  0.00           C  
ATOM     18  CG  GLN A   2       5.098  16.293   8.470  1.00  0.00           C  
ATOM     19  CD  GLN A   2       3.819  16.473   9.290  1.00  0.00           C  
ATOM     20  OE1 GLN A   2       3.510  15.662  10.140  1.00  0.00           O  
ATOM     21  NE2 GLN A   2       3.056  17.508   9.067  1.00  0.00           N  
ATOM     22  H   GLN A   2       6.550  17.452   5.951  1.00  0.00           H  
ATOM     23  HA  GLN A   2       6.482  14.659   6.915  1.00  0.00           H  
ATOM     24  HB2 GLN A   2       4.334  16.759   6.518  1.00  0.00           H  
ATOM     25  HB3 GLN A   2       3.996  15.114   7.058  1.00  0.00           H  
ATOM     26  HG2 GLN A   2       5.705  15.517   8.913  1.00  0.00           H  
ATOM     27  HG3 GLN A   2       5.650  17.221   8.460  1.00  0.00           H  
ATOM     28 HE21 GLN A   2       3.306  18.162   8.381  1.00  0.00           H  
ATOM     29 HE22 GLN A   2       2.234  17.631   9.586  1.00  0.00           H  
ATOM     30  N   VAL A   3       5.892  13.536   4.765  1.00  0.00           N  
ATOM     31  CA  VAL A   3       5.531  12.880   3.476  1.00  0.00           C  
ATOM     32  C   VAL A   3       4.166  12.203   3.613  1.00  0.00           C  
ATOM     33  O   VAL A   3       3.667  12.007   4.704  1.00  0.00           O  
ATOM     34  CB  VAL A   3       6.589  11.828   3.128  1.00  0.00           C  
ATOM     35  CG1 VAL A   3       7.848  12.522   2.606  1.00  0.00           C  
ATOM     36  CG2 VAL A   3       6.935  11.023   4.382  1.00  0.00           C  
ATOM     37  H   VAL A   3       6.357  13.026   5.462  1.00  0.00           H  
ATOM     38  HA  VAL A   3       5.490  13.621   2.692  1.00  0.00           H  
ATOM     39  HB  VAL A   3       6.201  11.167   2.367  1.00  0.00           H  
ATOM     40 HG11 VAL A   3       7.574  13.444   2.114  1.00  0.00           H  
ATOM     41 HG12 VAL A   3       8.509  12.738   3.432  1.00  0.00           H  
ATOM     42 HG13 VAL A   3       8.350  11.875   1.903  1.00  0.00           H  
ATOM     43 HG21 VAL A   3       6.156  11.150   5.118  1.00  0.00           H  
ATOM     44 HG22 VAL A   3       7.020   9.976   4.125  1.00  0.00           H  
ATOM     45 HG23 VAL A   3       7.873  11.371   4.786  1.00  0.00           H  
ATOM     46  N   ILE A   4       3.556  11.844   2.516  1.00  0.00           N  
ATOM     47  CA  ILE A   4       2.224  11.179   2.587  1.00  0.00           C  
ATOM     48  C   ILE A   4       2.415   9.663   2.644  1.00  0.00           C  
ATOM     49  O   ILE A   4       2.390   8.985   1.636  1.00  0.00           O  
ATOM     50  CB  ILE A   4       1.404  11.543   1.348  1.00  0.00           C  
ATOM     51  CG1 ILE A   4       1.293  13.065   1.236  1.00  0.00           C  
ATOM     52  CG2 ILE A   4       0.003  10.939   1.466  1.00  0.00           C  
ATOM     53  CD1 ILE A   4       1.498  13.486  -0.220  1.00  0.00           C  
ATOM     54  H   ILE A   4       3.976  12.010   1.646  1.00  0.00           H  
ATOM     55  HA  ILE A   4       1.703  11.510   3.474  1.00  0.00           H  
ATOM     56  HB  ILE A   4       1.891  11.150   0.467  1.00  0.00           H  
ATOM     57 HG12 ILE A   4       0.315  13.380   1.570  1.00  0.00           H  
ATOM     58 HG13 ILE A   4       2.050  13.528   1.853  1.00  0.00           H  
ATOM     59 HG21 ILE A   4      -0.108  10.474   2.435  1.00  0.00           H  
ATOM     60 HG22 ILE A   4      -0.736  11.719   1.354  1.00  0.00           H  
ATOM     61 HG23 ILE A   4      -0.137  10.197   0.693  1.00  0.00           H  
ATOM     62 HD11 ILE A   4       1.457  12.615  -0.856  1.00  0.00           H  
ATOM     63 HD12 ILE A   4       0.721  14.179  -0.507  1.00  0.00           H  
ATOM     64 HD13 ILE A   4       2.462  13.964  -0.324  1.00  0.00           H  
ATOM     65  N   ASN A   5       2.610   9.122   3.817  1.00  0.00           N  
ATOM     66  CA  ASN A   5       2.804   7.650   3.937  1.00  0.00           C  
ATOM     67  C   ASN A   5       2.001   7.124   5.127  1.00  0.00           C  
ATOM     68  O   ASN A   5       2.545   6.551   6.051  1.00  0.00           O  
ATOM     69  CB  ASN A   5       4.289   7.347   4.147  1.00  0.00           C  
ATOM     70  CG  ASN A   5       4.793   8.097   5.382  1.00  0.00           C  
ATOM     71  OD1 ASN A   5       5.135   9.260   5.302  1.00  0.00           O  
ATOM     72  ND2 ASN A   5       4.855   7.476   6.528  1.00  0.00           N  
ATOM     73  H   ASN A   5       2.628   9.686   4.618  1.00  0.00           H  
ATOM     74  HA  ASN A   5       2.463   7.168   3.032  1.00  0.00           H  
ATOM     75  HB2 ASN A   5       4.422   6.284   4.291  1.00  0.00           H  
ATOM     76  HB3 ASN A   5       4.848   7.666   3.282  1.00  0.00           H  
ATOM     77 HD21 ASN A   5       4.579   6.538   6.592  1.00  0.00           H  
ATOM     78 HD22 ASN A   5       5.177   7.947   7.324  1.00  0.00           H  
ATOM     79  N   THR A   6       0.710   7.312   5.115  1.00  0.00           N  
ATOM     80  CA  THR A   6      -0.126   6.822   6.245  1.00  0.00           C  
ATOM     81  C   THR A   6      -1.508   6.424   5.722  1.00  0.00           C  
ATOM     82  O   THR A   6      -1.722   6.311   4.531  1.00  0.00           O  
ATOM     83  CB  THR A   6      -0.275   7.932   7.288  1.00  0.00           C  
ATOM     84  OG1 THR A   6      -0.097   9.194   6.661  1.00  0.00           O  
ATOM     85  CG2 THR A   6       0.777   7.749   8.383  1.00  0.00           C  
ATOM     86  H   THR A   6       0.290   7.776   4.360  1.00  0.00           H  
ATOM     87  HA  THR A   6       0.348   5.963   6.699  1.00  0.00           H  
ATOM     88  HB  THR A   6      -1.259   7.883   7.728  1.00  0.00           H  
ATOM     89  HG1 THR A   6      -0.818   9.321   6.040  1.00  0.00           H  
ATOM     90 HG21 THR A   6       0.731   6.739   8.762  1.00  0.00           H  
ATOM     91 HG22 THR A   6       1.759   7.935   7.974  1.00  0.00           H  
ATOM     92 HG23 THR A   6       0.585   8.444   9.187  1.00  0.00           H  
ATOM     93  N   PHE A   7      -2.447   6.211   6.602  1.00  0.00           N  
ATOM     94  CA  PHE A   7      -3.812   5.821   6.152  1.00  0.00           C  
ATOM     95  C   PHE A   7      -4.549   7.059   5.636  1.00  0.00           C  
ATOM     96  O   PHE A   7      -4.954   7.119   4.494  1.00  0.00           O  
ATOM     97  CB  PHE A   7      -4.585   5.223   7.329  1.00  0.00           C  
ATOM     98  CG  PHE A   7      -4.110   3.813   7.578  1.00  0.00           C  
ATOM     99  CD1 PHE A   7      -4.276   2.831   6.594  1.00  0.00           C  
ATOM    100  CD2 PHE A   7      -3.504   3.487   8.797  1.00  0.00           C  
ATOM    101  CE1 PHE A   7      -3.836   1.523   6.828  1.00  0.00           C  
ATOM    102  CE2 PHE A   7      -3.064   2.179   9.032  1.00  0.00           C  
ATOM    103  CZ  PHE A   7      -3.229   1.197   8.047  1.00  0.00           C  
ATOM    104  H   PHE A   7      -2.256   6.308   7.558  1.00  0.00           H  
ATOM    105  HA  PHE A   7      -3.737   5.090   5.361  1.00  0.00           H  
ATOM    106  HB2 PHE A   7      -4.416   5.820   8.212  1.00  0.00           H  
ATOM    107  HB3 PHE A   7      -5.641   5.211   7.098  1.00  0.00           H  
ATOM    108  HD1 PHE A   7      -4.745   3.083   5.654  1.00  0.00           H  
ATOM    109  HD2 PHE A   7      -3.378   4.245   9.556  1.00  0.00           H  
ATOM    110  HE1 PHE A   7      -3.963   0.765   6.069  1.00  0.00           H  
ATOM    111  HE2 PHE A   7      -2.595   1.928   9.972  1.00  0.00           H  
ATOM    112  HZ  PHE A   7      -2.889   0.189   8.228  1.00  0.00           H  
ATOM    113  N   ASP A   8      -4.727   8.044   6.470  1.00  0.00           N  
ATOM    114  CA  ASP A   8      -5.437   9.278   6.030  1.00  0.00           C  
ATOM    115  C   ASP A   8      -4.555  10.065   5.055  1.00  0.00           C  
ATOM    116  O   ASP A   8      -5.042  10.734   4.164  1.00  0.00           O  
ATOM    117  CB  ASP A   8      -5.750  10.149   7.248  1.00  0.00           C  
ATOM    118  CG  ASP A   8      -7.266  10.254   7.426  1.00  0.00           C  
ATOM    119  OD1 ASP A   8      -7.887   9.231   7.667  1.00  0.00           O  
ATOM    120  OD2 ASP A   8      -7.781  11.355   7.319  1.00  0.00           O  
ATOM    121  H   ASP A   8      -4.392   7.973   7.389  1.00  0.00           H  
ATOM    122  HA  ASP A   8      -6.359   9.005   5.538  1.00  0.00           H  
ATOM    123  HB2 ASP A   8      -5.314   9.705   8.130  1.00  0.00           H  
ATOM    124  HB3 ASP A   8      -5.338  11.136   7.100  1.00  0.00           H  
ATOM    125  N   GLY A   9      -3.262   9.997   5.219  1.00  0.00           N  
ATOM    126  CA  GLY A   9      -2.354  10.747   4.306  1.00  0.00           C  
ATOM    127  C   GLY A   9      -2.423  10.141   2.906  1.00  0.00           C  
ATOM    128  O   GLY A   9      -2.685  10.825   1.934  1.00  0.00           O  
ATOM    129  H   GLY A   9      -2.886   9.453   5.942  1.00  0.00           H  
ATOM    130  HA2 GLY A   9      -2.660  11.783   4.267  1.00  0.00           H  
ATOM    131  HA3 GLY A   9      -1.341  10.684   4.673  1.00  0.00           H  
ATOM    132  N   VAL A  10      -2.193   8.863   2.794  1.00  0.00           N  
ATOM    133  CA  VAL A  10      -2.251   8.220   1.452  1.00  0.00           C  
ATOM    134  C   VAL A  10      -3.670   8.341   0.904  1.00  0.00           C  
ATOM    135  O   VAL A  10      -3.873   8.633  -0.257  1.00  0.00           O  
ATOM    136  CB  VAL A  10      -1.865   6.744   1.567  1.00  0.00           C  
ATOM    137  CG1 VAL A  10      -1.919   6.094   0.184  1.00  0.00           C  
ATOM    138  CG2 VAL A  10      -0.446   6.631   2.127  1.00  0.00           C  
ATOM    139  H   VAL A  10      -1.988   8.329   3.590  1.00  0.00           H  
ATOM    140  HA  VAL A  10      -1.567   8.722   0.783  1.00  0.00           H  
ATOM    141  HB  VAL A  10      -2.557   6.242   2.229  1.00  0.00           H  
ATOM    142 HG11 VAL A  10      -2.103   6.852  -0.563  1.00  0.00           H  
ATOM    143 HG12 VAL A  10      -0.977   5.607  -0.021  1.00  0.00           H  
ATOM    144 HG13 VAL A  10      -2.715   5.363   0.159  1.00  0.00           H  
ATOM    145 HG21 VAL A  10      -0.152   7.578   2.554  1.00  0.00           H  
ATOM    146 HG22 VAL A  10      -0.419   5.868   2.890  1.00  0.00           H  
ATOM    147 HG23 VAL A  10       0.234   6.368   1.330  1.00  0.00           H  
ATOM    148  N   ALA A  11      -4.657   8.136   1.732  1.00  0.00           N  
ATOM    149  CA  ALA A  11      -6.059   8.262   1.252  1.00  0.00           C  
ATOM    150  C   ALA A  11      -6.255   9.678   0.718  1.00  0.00           C  
ATOM    151  O   ALA A  11      -6.955   9.902  -0.249  1.00  0.00           O  
ATOM    152  CB  ALA A  11      -7.026   8.011   2.412  1.00  0.00           C  
ATOM    153  H   ALA A  11      -4.475   7.914   2.667  1.00  0.00           H  
ATOM    154  HA  ALA A  11      -6.241   7.546   0.464  1.00  0.00           H  
ATOM    155  HB1 ALA A  11      -6.786   8.674   3.231  1.00  0.00           H  
ATOM    156  HB2 ALA A  11      -8.038   8.197   2.084  1.00  0.00           H  
ATOM    157  HB3 ALA A  11      -6.937   6.987   2.740  1.00  0.00           H  
ATOM    158  N   ASP A  12      -5.625  10.637   1.341  1.00  0.00           N  
ATOM    159  CA  ASP A  12      -5.753  12.044   0.875  1.00  0.00           C  
ATOM    160  C   ASP A  12      -5.138  12.170  -0.518  1.00  0.00           C  
ATOM    161  O   ASP A  12      -5.784  12.588  -1.458  1.00  0.00           O  
ATOM    162  CB  ASP A  12      -5.010  12.968   1.841  1.00  0.00           C  
ATOM    163  CG  ASP A  12      -6.020  13.713   2.716  1.00  0.00           C  
ATOM    164  OD1 ASP A  12      -6.426  13.157   3.723  1.00  0.00           O  
ATOM    165  OD2 ASP A  12      -6.369  14.828   2.365  1.00  0.00           O  
ATOM    166  H   ASP A  12      -5.060  10.429   2.115  1.00  0.00           H  
ATOM    167  HA  ASP A  12      -6.796  12.322   0.838  1.00  0.00           H  
ATOM    168  HB2 ASP A  12      -4.354  12.381   2.467  1.00  0.00           H  
ATOM    169  HB3 ASP A  12      -4.428  13.681   1.279  1.00  0.00           H  
ATOM    170  N   TYR A  13      -3.892  11.804  -0.662  1.00  0.00           N  
ATOM    171  CA  TYR A  13      -3.243  11.902  -2.000  1.00  0.00           C  
ATOM    172  C   TYR A  13      -3.998  11.015  -2.991  1.00  0.00           C  
ATOM    173  O   TYR A  13      -3.910  11.190  -4.191  1.00  0.00           O  
ATOM    174  CB  TYR A  13      -1.792  11.432  -1.904  1.00  0.00           C  
ATOM    175  CG  TYR A  13      -1.054  11.839  -3.157  1.00  0.00           C  
ATOM    176  CD1 TYR A  13      -1.129  11.040  -4.304  1.00  0.00           C  
ATOM    177  CD2 TYR A  13      -0.297  13.016  -3.171  1.00  0.00           C  
ATOM    178  CE1 TYR A  13      -0.446  11.419  -5.467  1.00  0.00           C  
ATOM    179  CE2 TYR A  13       0.386  13.395  -4.333  1.00  0.00           C  
ATOM    180  CZ  TYR A  13       0.312  12.596  -5.481  1.00  0.00           C  
ATOM    181  OH  TYR A  13       0.985  12.969  -6.626  1.00  0.00           O  
ATOM    182  H   TYR A  13      -3.386  11.463   0.107  1.00  0.00           H  
ATOM    183  HA  TYR A  13      -3.268  12.926  -2.340  1.00  0.00           H  
ATOM    184  HB2 TYR A  13      -1.322  11.886  -1.044  1.00  0.00           H  
ATOM    185  HB3 TYR A  13      -1.766  10.357  -1.805  1.00  0.00           H  
ATOM    186  HD1 TYR A  13      -1.713  10.132  -4.293  1.00  0.00           H  
ATOM    187  HD2 TYR A  13      -0.241  13.632  -2.287  1.00  0.00           H  
ATOM    188  HE1 TYR A  13      -0.504  10.802  -6.352  1.00  0.00           H  
ATOM    189  HE2 TYR A  13       0.971  14.303  -4.345  1.00  0.00           H  
ATOM    190  HH  TYR A  13       1.605  13.665  -6.393  1.00  0.00           H  
ATOM    191  N   LEU A  14      -4.744  10.066  -2.496  1.00  0.00           N  
ATOM    192  CA  LEU A  14      -5.511   9.165  -3.401  1.00  0.00           C  
ATOM    193  C   LEU A  14      -6.699   9.928  -3.985  1.00  0.00           C  
ATOM    194  O   LEU A  14      -6.791  10.127  -5.175  1.00  0.00           O  
ATOM    195  CB  LEU A  14      -6.009   7.954  -2.607  1.00  0.00           C  
ATOM    196  CG  LEU A  14      -5.017   6.796  -2.759  1.00  0.00           C  
ATOM    197  CD1 LEU A  14      -5.028   5.941  -1.490  1.00  0.00           C  
ATOM    198  CD2 LEU A  14      -5.423   5.928  -3.951  1.00  0.00           C  
ATOM    199  H   LEU A  14      -4.803   9.948  -1.525  1.00  0.00           H  
ATOM    200  HA  LEU A  14      -4.871   8.831  -4.204  1.00  0.00           H  
ATOM    201  HB2 LEU A  14      -6.094   8.221  -1.562  1.00  0.00           H  
ATOM    202  HB3 LEU A  14      -6.974   7.652  -2.979  1.00  0.00           H  
ATOM    203  HG  LEU A  14      -4.022   7.190  -2.921  1.00  0.00           H  
ATOM    204 HD11 LEU A  14      -5.090   6.582  -0.625  1.00  0.00           H  
ATOM    205 HD12 LEU A  14      -5.881   5.277  -1.510  1.00  0.00           H  
ATOM    206 HD13 LEU A  14      -4.119   5.359  -1.440  1.00  0.00           H  
ATOM    207 HD21 LEU A  14      -6.020   6.510  -4.636  1.00  0.00           H  
ATOM    208 HD22 LEU A  14      -4.537   5.574  -4.457  1.00  0.00           H  
ATOM    209 HD23 LEU A  14      -5.997   5.082  -3.600  1.00  0.00           H  
ATOM    210  N   GLN A  15      -7.608  10.365  -3.161  1.00  0.00           N  
ATOM    211  CA  GLN A  15      -8.779  11.124  -3.686  1.00  0.00           C  
ATOM    212  C   GLN A  15      -8.321  12.512  -4.147  1.00  0.00           C  
ATOM    213  O   GLN A  15      -9.070  13.253  -4.753  1.00  0.00           O  
ATOM    214  CB  GLN A  15      -9.827  11.271  -2.581  1.00  0.00           C  
ATOM    215  CG  GLN A  15      -9.335  12.282  -1.545  1.00  0.00           C  
ATOM    216  CD  GLN A  15     -10.392  12.450  -0.452  1.00  0.00           C  
ATOM    217  OE1 GLN A  15     -11.532  12.765  -0.735  1.00  0.00           O  
ATOM    218  NE2 GLN A  15     -10.063  12.251   0.795  1.00  0.00           N  
ATOM    219  H   GLN A  15      -7.519  10.201  -2.200  1.00  0.00           H  
ATOM    220  HA  GLN A  15      -9.210  10.590  -4.522  1.00  0.00           H  
ATOM    221  HB2 GLN A  15     -10.757  11.616  -3.010  1.00  0.00           H  
ATOM    222  HB3 GLN A  15      -9.984  10.316  -2.103  1.00  0.00           H  
ATOM    223  HG2 GLN A  15      -8.415  11.926  -1.105  1.00  0.00           H  
ATOM    224  HG3 GLN A  15      -9.162  13.232  -2.026  1.00  0.00           H  
ATOM    225 HE21 GLN A  15      -9.144  11.996   1.025  1.00  0.00           H  
ATOM    226 HE22 GLN A  15     -10.733  12.356   1.502  1.00  0.00           H  
ATOM    227  N   THR A  16      -7.098  12.873  -3.858  1.00  0.00           N  
ATOM    228  CA  THR A  16      -6.598  14.217  -4.269  1.00  0.00           C  
ATOM    229  C   THR A  16      -5.978  14.144  -5.660  1.00  0.00           C  
ATOM    230  O   THR A  16      -6.471  14.724  -6.608  1.00  0.00           O  
ATOM    231  CB  THR A  16      -5.545  14.697  -3.268  1.00  0.00           C  
ATOM    232  OG1 THR A  16      -6.142  14.834  -1.985  1.00  0.00           O  
ATOM    233  CG2 THR A  16      -4.989  16.049  -3.719  1.00  0.00           C  
ATOM    234  H   THR A  16      -6.512  12.264  -3.361  1.00  0.00           H  
ATOM    235  HA  THR A  16      -7.411  14.910  -4.286  1.00  0.00           H  
ATOM    236  HB  THR A  16      -4.740  13.981  -3.217  1.00  0.00           H  
ATOM    237  HG1 THR A  16      -5.666  15.516  -1.507  1.00  0.00           H  
ATOM    238 HG21 THR A  16      -5.254  16.219  -4.752  1.00  0.00           H  
ATOM    239 HG22 THR A  16      -5.406  16.832  -3.106  1.00  0.00           H  
ATOM    240 HG23 THR A  16      -3.914  16.047  -3.618  1.00  0.00           H  
ATOM    241  N   TYR A  17      -4.899  13.441  -5.784  1.00  0.00           N  
ATOM    242  CA  TYR A  17      -4.227  13.322  -7.111  1.00  0.00           C  
ATOM    243  C   TYR A  17      -4.810  12.130  -7.871  1.00  0.00           C  
ATOM    244  O   TYR A  17      -4.508  11.906  -9.026  1.00  0.00           O  
ATOM    245  CB  TYR A  17      -2.725  13.111  -6.908  1.00  0.00           C  
ATOM    246  CG  TYR A  17      -2.101  14.390  -6.398  1.00  0.00           C  
ATOM    247  CD1 TYR A  17      -2.086  14.662  -5.024  1.00  0.00           C  
ATOM    248  CD2 TYR A  17      -1.539  15.301  -7.299  1.00  0.00           C  
ATOM    249  CE1 TYR A  17      -1.508  15.847  -4.552  1.00  0.00           C  
ATOM    250  CE2 TYR A  17      -0.962  16.486  -6.827  1.00  0.00           C  
ATOM    251  CZ  TYR A  17      -0.945  16.758  -5.453  1.00  0.00           C  
ATOM    252  OH  TYR A  17      -0.375  17.926  -4.989  1.00  0.00           O  
ATOM    253  H   TYR A  17      -4.529  12.991  -5.001  1.00  0.00           H  
ATOM    254  HA  TYR A  17      -4.390  14.226  -7.679  1.00  0.00           H  
ATOM    255  HB2 TYR A  17      -2.567  12.321  -6.189  1.00  0.00           H  
ATOM    256  HB3 TYR A  17      -2.269  12.840  -7.847  1.00  0.00           H  
ATOM    257  HD1 TYR A  17      -2.519  13.957  -4.329  1.00  0.00           H  
ATOM    258  HD2 TYR A  17      -1.551  15.091  -8.358  1.00  0.00           H  
ATOM    259  HE1 TYR A  17      -1.495  16.056  -3.493  1.00  0.00           H  
ATOM    260  HE2 TYR A  17      -0.528  17.189  -7.523  1.00  0.00           H  
ATOM    261  HH  TYR A  17      -1.068  18.453  -4.583  1.00  0.00           H  
ATOM    262  N   HIS A  18      -5.651  11.367  -7.230  1.00  0.00           N  
ATOM    263  CA  HIS A  18      -6.266  10.191  -7.906  1.00  0.00           C  
ATOM    264  C   HIS A  18      -5.169   9.255  -8.415  1.00  0.00           C  
ATOM    265  O   HIS A  18      -5.112   8.919  -9.582  1.00  0.00           O  
ATOM    266  CB  HIS A  18      -7.130  10.674  -9.068  1.00  0.00           C  
ATOM    267  CG  HIS A  18      -8.401  11.258  -8.515  1.00  0.00           C  
ATOM    268  ND1 HIS A  18      -9.585  11.273  -9.233  1.00  0.00           N  
ATOM    269  CD2 HIS A  18      -8.689  11.842  -7.304  1.00  0.00           C  
ATOM    270  CE1 HIS A  18     -10.523  11.846  -8.456  1.00  0.00           C  
ATOM    271  NE2 HIS A  18     -10.030  12.211  -7.270  1.00  0.00           N  
ATOM    272  H   HIS A  18      -5.883  11.570  -6.301  1.00  0.00           H  
ATOM    273  HA  HIS A  18      -6.885   9.658  -7.201  1.00  0.00           H  
ATOM    274  HB2 HIS A  18      -6.597  11.428  -9.629  1.00  0.00           H  
ATOM    275  HB3 HIS A  18      -7.368   9.842  -9.714  1.00  0.00           H  
ATOM    276  HD1 HIS A  18      -9.717  10.928 -10.140  1.00  0.00           H  
ATOM    277  HD2 HIS A  18      -7.984  11.987  -6.497  1.00  0.00           H  
ATOM    278  HE1 HIS A  18     -11.551  11.989  -8.751  1.00  0.00           H  
ATOM    279  N   LYS A  19      -4.302   8.829  -7.536  1.00  0.00           N  
ATOM    280  CA  LYS A  19      -3.201   7.906  -7.934  1.00  0.00           C  
ATOM    281  C   LYS A  19      -2.105   7.958  -6.869  1.00  0.00           C  
ATOM    282  O   LYS A  19      -1.653   9.018  -6.485  1.00  0.00           O  
ATOM    283  CB  LYS A  19      -2.612   8.334  -9.280  1.00  0.00           C  
ATOM    284  CG  LYS A  19      -2.402   9.849  -9.291  1.00  0.00           C  
ATOM    285  CD  LYS A  19      -1.201  10.189 -10.177  1.00  0.00           C  
ATOM    286  CE  LYS A  19      -1.462  11.509 -10.904  1.00  0.00           C  
ATOM    287  NZ  LYS A  19      -0.244  11.903 -11.669  1.00  0.00           N  
ATOM    288  H   LYS A  19      -4.380   9.115  -6.602  1.00  0.00           H  
ATOM    289  HA  LYS A  19      -3.583   6.899  -8.009  1.00  0.00           H  
ATOM    290  HB2 LYS A  19      -1.664   7.838  -9.429  1.00  0.00           H  
ATOM    291  HB3 LYS A  19      -3.289   8.060 -10.075  1.00  0.00           H  
ATOM    292  HG2 LYS A  19      -3.286  10.332  -9.680  1.00  0.00           H  
ATOM    293  HG3 LYS A  19      -2.213  10.193  -8.284  1.00  0.00           H  
ATOM    294  HD2 LYS A  19      -0.317  10.283  -9.563  1.00  0.00           H  
ATOM    295  HD3 LYS A  19      -1.054   9.404 -10.902  1.00  0.00           H  
ATOM    296  HE2 LYS A  19      -2.290  11.387 -11.586  1.00  0.00           H  
ATOM    297  HE3 LYS A  19      -1.697  12.277 -10.183  1.00  0.00           H  
ATOM    298  HZ1 LYS A  19       0.182  11.057 -12.102  1.00  0.00           H  
ATOM    299  HZ2 LYS A  19      -0.505  12.579 -12.414  1.00  0.00           H  
ATOM    300  HZ3 LYS A  19       0.442  12.347 -11.027  1.00  0.00           H  
ATOM    301  N   LEU A  20      -1.673   6.825  -6.388  1.00  0.00           N  
ATOM    302  CA  LEU A  20      -0.606   6.823  -5.349  1.00  0.00           C  
ATOM    303  C   LEU A  20       0.488   7.815  -5.755  1.00  0.00           C  
ATOM    304  O   LEU A  20       0.745   7.999  -6.928  1.00  0.00           O  
ATOM    305  CB  LEU A  20      -0.004   5.420  -5.235  1.00  0.00           C  
ATOM    306  CG  LEU A  20      -1.085   4.433  -4.793  1.00  0.00           C  
ATOM    307  CD1 LEU A  20      -0.438   3.093  -4.443  1.00  0.00           C  
ATOM    308  CD2 LEU A  20      -1.807   4.988  -3.562  1.00  0.00           C  
ATOM    309  H   LEU A  20      -2.049   5.979  -6.710  1.00  0.00           H  
ATOM    310  HA  LEU A  20      -1.028   7.115  -4.397  1.00  0.00           H  
ATOM    311  HB2 LEU A  20       0.387   5.118  -6.195  1.00  0.00           H  
ATOM    312  HB3 LEU A  20       0.793   5.425  -4.506  1.00  0.00           H  
ATOM    313  HG  LEU A  20      -1.795   4.293  -5.596  1.00  0.00           H  
ATOM    314 HD11 LEU A  20       0.537   3.265  -4.013  1.00  0.00           H  
ATOM    315 HD12 LEU A  20      -1.059   2.569  -3.732  1.00  0.00           H  
ATOM    316 HD13 LEU A  20      -0.338   2.497  -5.339  1.00  0.00           H  
ATOM    317 HD21 LEU A  20      -1.172   5.708  -3.067  1.00  0.00           H  
ATOM    318 HD22 LEU A  20      -2.724   5.467  -3.868  1.00  0.00           H  
ATOM    319 HD23 LEU A  20      -2.031   4.180  -2.881  1.00  0.00           H  
ATOM    320  N   PRO A  21       1.101   8.423  -4.773  1.00  0.00           N  
ATOM    321  CA  PRO A  21       2.175   9.402  -5.010  1.00  0.00           C  
ATOM    322  C   PRO A  21       3.269   8.797  -5.885  1.00  0.00           C  
ATOM    323  O   PRO A  21       3.368   7.595  -6.032  1.00  0.00           O  
ATOM    324  CB  PRO A  21       2.722   9.726  -3.616  1.00  0.00           C  
ATOM    325  CG  PRO A  21       1.775   9.067  -2.580  1.00  0.00           C  
ATOM    326  CD  PRO A  21       0.781   8.185  -3.354  1.00  0.00           C  
ATOM    327  HA  PRO A  21       1.778  10.296  -5.464  1.00  0.00           H  
ATOM    328  HB2 PRO A  21       3.719   9.318  -3.514  1.00  0.00           H  
ATOM    329  HB3 PRO A  21       2.745  10.791  -3.466  1.00  0.00           H  
ATOM    330  HG2 PRO A  21       2.348   8.463  -1.890  1.00  0.00           H  
ATOM    331  HG3 PRO A  21       1.237   9.831  -2.038  1.00  0.00           H  
ATOM    332  HD2 PRO A  21       0.926   7.144  -3.102  1.00  0.00           H  
ATOM    333  HD3 PRO A  21      -0.234   8.487  -3.147  1.00  0.00           H  
ATOM    334  N   ASP A  22       4.100   9.622  -6.458  1.00  0.00           N  
ATOM    335  CA  ASP A  22       5.196   9.093  -7.312  1.00  0.00           C  
ATOM    336  C   ASP A  22       6.209   8.365  -6.429  1.00  0.00           C  
ATOM    337  O   ASP A  22       7.129   7.736  -6.912  1.00  0.00           O  
ATOM    338  CB  ASP A  22       5.885  10.250  -8.038  1.00  0.00           C  
ATOM    339  CG  ASP A  22       5.638  10.127  -9.542  1.00  0.00           C  
ATOM    340  OD1 ASP A  22       4.637  10.651 -10.004  1.00  0.00           O  
ATOM    341  OD2 ASP A  22       6.454   9.511 -10.208  1.00  0.00           O  
ATOM    342  H   ASP A  22       4.007  10.587  -6.321  1.00  0.00           H  
ATOM    343  HA  ASP A  22       4.788   8.403  -8.033  1.00  0.00           H  
ATOM    344  HB2 ASP A  22       5.485  11.188  -7.682  1.00  0.00           H  
ATOM    345  HB3 ASP A  22       6.947  10.214  -7.845  1.00  0.00           H  
ATOM    346  N   ASN A  23       6.048   8.445  -5.136  1.00  0.00           N  
ATOM    347  CA  ASN A  23       7.003   7.755  -4.226  1.00  0.00           C  
ATOM    348  C   ASN A  23       6.475   6.358  -3.889  1.00  0.00           C  
ATOM    349  O   ASN A  23       7.032   5.658  -3.068  1.00  0.00           O  
ATOM    350  CB  ASN A  23       7.159   8.568  -2.938  1.00  0.00           C  
ATOM    351  CG  ASN A  23       5.786   8.780  -2.298  1.00  0.00           C  
ATOM    352  OD1 ASN A  23       5.044   7.839  -2.100  1.00  0.00           O  
ATOM    353  ND2 ASN A  23       5.415   9.985  -1.963  1.00  0.00           N  
ATOM    354  H   ASN A  23       5.297   8.959  -4.763  1.00  0.00           H  
ATOM    355  HA  ASN A  23       7.964   7.668  -4.713  1.00  0.00           H  
ATOM    356  HB2 ASN A  23       7.800   8.033  -2.251  1.00  0.00           H  
ATOM    357  HB3 ASN A  23       7.599   9.527  -3.168  1.00  0.00           H  
ATOM    358 HD21 ASN A  23       6.013  10.745  -2.123  1.00  0.00           H  
ATOM    359 HD22 ASN A  23       4.538  10.131  -1.553  1.00  0.00           H  
ATOM    360  N   TYR A  24       5.405   5.945  -4.515  1.00  0.00           N  
ATOM    361  CA  TYR A  24       4.852   4.592  -4.221  1.00  0.00           C  
ATOM    362  C   TYR A  24       5.276   3.612  -5.314  1.00  0.00           C  
ATOM    363  O   TYR A  24       4.526   3.315  -6.224  1.00  0.00           O  
ATOM    364  CB  TYR A  24       3.325   4.654  -4.160  1.00  0.00           C  
ATOM    365  CG  TYR A  24       2.885   4.639  -2.717  1.00  0.00           C  
ATOM    366  CD1 TYR A  24       2.771   3.424  -2.030  1.00  0.00           C  
ATOM    367  CD2 TYR A  24       2.602   5.842  -2.061  1.00  0.00           C  
ATOM    368  CE1 TYR A  24       2.374   3.414  -0.688  1.00  0.00           C  
ATOM    369  CE2 TYR A  24       2.202   5.832  -0.720  1.00  0.00           C  
ATOM    370  CZ  TYR A  24       2.089   4.618  -0.033  1.00  0.00           C  
ATOM    371  OH  TYR A  24       1.696   4.608   1.290  1.00  0.00           O  
ATOM    372  H   TYR A  24       4.967   6.523  -5.175  1.00  0.00           H  
ATOM    373  HA  TYR A  24       5.232   4.251  -3.270  1.00  0.00           H  
ATOM    374  HB2 TYR A  24       2.981   5.560  -4.634  1.00  0.00           H  
ATOM    375  HB3 TYR A  24       2.908   3.799  -4.671  1.00  0.00           H  
ATOM    376  HD1 TYR A  24       2.988   2.494  -2.536  1.00  0.00           H  
ATOM    377  HD2 TYR A  24       2.690   6.778  -2.592  1.00  0.00           H  
ATOM    378  HE1 TYR A  24       2.287   2.478  -0.157  1.00  0.00           H  
ATOM    379  HE2 TYR A  24       1.983   6.761  -0.215  1.00  0.00           H  
ATOM    380  HH  TYR A  24       0.740   4.524   1.315  1.00  0.00           H  
ATOM    381  N   ILE A  25       6.467   3.092  -5.220  1.00  0.00           N  
ATOM    382  CA  ILE A  25       6.936   2.116  -6.238  1.00  0.00           C  
ATOM    383  C   ILE A  25       6.612   0.706  -5.744  1.00  0.00           C  
ATOM    384  O   ILE A  25       6.954   0.336  -4.638  1.00  0.00           O  
ATOM    385  CB  ILE A  25       8.447   2.258  -6.428  1.00  0.00           C  
ATOM    386  CG1 ILE A  25       9.142   2.171  -5.066  1.00  0.00           C  
ATOM    387  CG2 ILE A  25       8.756   3.612  -7.072  1.00  0.00           C  
ATOM    388  CD1 ILE A  25      10.353   1.243  -5.170  1.00  0.00           C  
ATOM    389  H   ILE A  25       7.048   3.334  -4.468  1.00  0.00           H  
ATOM    390  HA  ILE A  25       6.432   2.298  -7.176  1.00  0.00           H  
ATOM    391  HB  ILE A  25       8.805   1.465  -7.069  1.00  0.00           H  
ATOM    392 HG12 ILE A  25       9.467   3.156  -4.765  1.00  0.00           H  
ATOM    393 HG13 ILE A  25       8.453   1.778  -4.335  1.00  0.00           H  
ATOM    394 HG21 ILE A  25       8.192   3.713  -7.986  1.00  0.00           H  
ATOM    395 HG22 ILE A  25       8.484   4.405  -6.391  1.00  0.00           H  
ATOM    396 HG23 ILE A  25       9.811   3.673  -7.292  1.00  0.00           H  
ATOM    397 HD11 ILE A  25      10.577   1.056  -6.210  1.00  0.00           H  
ATOM    398 HD12 ILE A  25      11.205   1.708  -4.696  1.00  0.00           H  
ATOM    399 HD13 ILE A  25      10.133   0.307  -4.676  1.00  0.00           H  
ATOM    400  N   THR A  26       5.950  -0.081  -6.545  1.00  0.00           N  
ATOM    401  CA  THR A  26       5.605  -1.460  -6.103  1.00  0.00           C  
ATOM    402  C   THR A  26       6.848  -2.130  -5.517  1.00  0.00           C  
ATOM    403  O   THR A  26       7.928  -1.572  -5.528  1.00  0.00           O  
ATOM    404  CB  THR A  26       5.098  -2.274  -7.294  1.00  0.00           C  
ATOM    405  OG1 THR A  26       6.159  -2.485  -8.218  1.00  0.00           O  
ATOM    406  CG2 THR A  26       3.957  -1.525  -7.985  1.00  0.00           C  
ATOM    407  H   THR A  26       5.676   0.236  -7.430  1.00  0.00           H  
ATOM    408  HA  THR A  26       4.835  -1.412  -5.347  1.00  0.00           H  
ATOM    409  HB  THR A  26       4.733  -3.225  -6.942  1.00  0.00           H  
ATOM    410  HG1 THR A  26       6.879  -1.890  -7.990  1.00  0.00           H  
ATOM    411 HG21 THR A  26       3.180  -1.311  -7.266  1.00  0.00           H  
ATOM    412 HG22 THR A  26       4.329  -0.600  -8.397  1.00  0.00           H  
ATOM    413 HG23 THR A  26       3.554  -2.137  -8.779  1.00  0.00           H  
ATOM    414  N   LYS A  27       6.713  -3.324  -5.010  1.00  0.00           N  
ATOM    415  CA  LYS A  27       7.906  -4.009  -4.429  1.00  0.00           C  
ATOM    416  C   LYS A  27       8.854  -4.412  -5.557  1.00  0.00           C  
ATOM    417  O   LYS A  27      10.044  -4.185  -5.487  1.00  0.00           O  
ATOM    418  CB  LYS A  27       7.515  -5.262  -3.628  1.00  0.00           C  
ATOM    419  CG  LYS A  27       6.003  -5.320  -3.394  1.00  0.00           C  
ATOM    420  CD  LYS A  27       5.329  -6.004  -4.584  1.00  0.00           C  
ATOM    421  CE  LYS A  27       5.653  -7.500  -4.561  1.00  0.00           C  
ATOM    422  NZ  LYS A  27       5.000  -8.168  -5.723  1.00  0.00           N  
ATOM    423  H   LYS A  27       5.838  -3.761  -5.018  1.00  0.00           H  
ATOM    424  HA  LYS A  27       8.419  -3.319  -3.774  1.00  0.00           H  
ATOM    425  HB2 LYS A  27       7.827  -6.142  -4.167  1.00  0.00           H  
ATOM    426  HB3 LYS A  27       8.019  -5.232  -2.677  1.00  0.00           H  
ATOM    427  HG2 LYS A  27       5.801  -5.883  -2.493  1.00  0.00           H  
ATOM    428  HG3 LYS A  27       5.613  -4.320  -3.285  1.00  0.00           H  
ATOM    429  HD2 LYS A  27       4.259  -5.865  -4.522  1.00  0.00           H  
ATOM    430  HD3 LYS A  27       5.696  -5.573  -5.504  1.00  0.00           H  
ATOM    431  HE2 LYS A  27       6.722  -7.637  -4.621  1.00  0.00           H  
ATOM    432  HE3 LYS A  27       5.285  -7.933  -3.644  1.00  0.00           H  
ATOM    433  HZ1 LYS A  27       4.996  -7.519  -6.537  1.00  0.00           H  
ATOM    434  HZ2 LYS A  27       5.527  -9.030  -5.968  1.00  0.00           H  
ATOM    435  HZ3 LYS A  27       4.023  -8.420  -5.475  1.00  0.00           H  
ATOM    436  N   SER A  28       8.341  -5.003  -6.601  1.00  0.00           N  
ATOM    437  CA  SER A  28       9.225  -5.403  -7.729  1.00  0.00           C  
ATOM    438  C   SER A  28      10.025  -4.181  -8.173  1.00  0.00           C  
ATOM    439  O   SER A  28      11.180  -4.275  -8.546  1.00  0.00           O  
ATOM    440  CB  SER A  28       8.375  -5.911  -8.893  1.00  0.00           C  
ATOM    441  OG  SER A  28       7.712  -7.107  -8.505  1.00  0.00           O  
ATOM    442  H   SER A  28       7.378  -5.174  -6.646  1.00  0.00           H  
ATOM    443  HA  SER A  28       9.901  -6.181  -7.402  1.00  0.00           H  
ATOM    444  HB2 SER A  28       7.642  -5.168  -9.158  1.00  0.00           H  
ATOM    445  HB3 SER A  28       9.015  -6.103  -9.746  1.00  0.00           H  
ATOM    446  HG  SER A  28       7.603  -7.652  -9.286  1.00  0.00           H  
ATOM    447  N   GLU A  29       9.416  -3.028  -8.124  1.00  0.00           N  
ATOM    448  CA  GLU A  29      10.134  -1.793  -8.530  1.00  0.00           C  
ATOM    449  C   GLU A  29      11.362  -1.625  -7.644  1.00  0.00           C  
ATOM    450  O   GLU A  29      12.429  -1.278  -8.110  1.00  0.00           O  
ATOM    451  CB  GLU A  29       9.210  -0.583  -8.368  1.00  0.00           C  
ATOM    452  CG  GLU A  29       8.414  -0.371  -9.658  1.00  0.00           C  
ATOM    453  CD  GLU A  29       8.581   1.075 -10.129  1.00  0.00           C  
ATOM    454  OE1 GLU A  29       9.647   1.396 -10.628  1.00  0.00           O  
ATOM    455  OE2 GLU A  29       7.640   1.837  -9.983  1.00  0.00           O  
ATOM    456  H   GLU A  29       8.489  -2.977  -7.810  1.00  0.00           H  
ATOM    457  HA  GLU A  29      10.445  -1.878  -9.561  1.00  0.00           H  
ATOM    458  HB2 GLU A  29       8.528  -0.760  -7.548  1.00  0.00           H  
ATOM    459  HB3 GLU A  29       9.801   0.297  -8.162  1.00  0.00           H  
ATOM    460  HG2 GLU A  29       8.780  -1.043 -10.421  1.00  0.00           H  
ATOM    461  HG3 GLU A  29       7.369  -0.568  -9.473  1.00  0.00           H  
ATOM    462  N   ALA A  30      11.231  -1.886  -6.372  1.00  0.00           N  
ATOM    463  CA  ALA A  30      12.409  -1.755  -5.475  1.00  0.00           C  
ATOM    464  C   ALA A  30      13.409  -2.848  -5.837  1.00  0.00           C  
ATOM    465  O   ALA A  30      14.607  -2.647  -5.807  1.00  0.00           O  
ATOM    466  CB  ALA A  30      11.969  -1.915  -4.019  1.00  0.00           C  
ATOM    467  H   ALA A  30      10.365  -2.180  -6.012  1.00  0.00           H  
ATOM    468  HA  ALA A  30      12.867  -0.788  -5.616  1.00  0.00           H  
ATOM    469  HB1 ALA A  30      11.521  -2.888  -3.882  1.00  0.00           H  
ATOM    470  HB2 ALA A  30      12.829  -1.821  -3.371  1.00  0.00           H  
ATOM    471  HB3 ALA A  30      11.249  -1.148  -3.773  1.00  0.00           H  
ATOM    472  N   GLN A  31      12.922  -4.005  -6.194  1.00  0.00           N  
ATOM    473  CA  GLN A  31      13.839  -5.109  -6.576  1.00  0.00           C  
ATOM    474  C   GLN A  31      14.650  -4.664  -7.790  1.00  0.00           C  
ATOM    475  O   GLN A  31      15.794  -5.040  -7.958  1.00  0.00           O  
ATOM    476  CB  GLN A  31      13.023  -6.354  -6.930  1.00  0.00           C  
ATOM    477  CG  GLN A  31      12.377  -6.919  -5.662  1.00  0.00           C  
ATOM    478  CD  GLN A  31      12.389  -8.448  -5.720  1.00  0.00           C  
ATOM    479  OE1 GLN A  31      12.968  -9.095  -4.869  1.00  0.00           O  
ATOM    480  NE2 GLN A  31      11.772  -9.057  -6.694  1.00  0.00           N  
ATOM    481  H   GLN A  31      11.955  -4.141  -6.222  1.00  0.00           H  
ATOM    482  HA  GLN A  31      14.505  -5.330  -5.755  1.00  0.00           H  
ATOM    483  HB2 GLN A  31      12.252  -6.089  -7.640  1.00  0.00           H  
ATOM    484  HB3 GLN A  31      13.672  -7.099  -7.364  1.00  0.00           H  
ATOM    485  HG2 GLN A  31      12.932  -6.586  -4.798  1.00  0.00           H  
ATOM    486  HG3 GLN A  31      11.357  -6.572  -5.591  1.00  0.00           H  
ATOM    487 HE21 GLN A  31      11.305  -8.535  -7.380  1.00  0.00           H  
ATOM    488 HE22 GLN A  31      11.773 -10.036  -6.740  1.00  0.00           H  
ATOM    489  N   ALA A  32      14.066  -3.862  -8.641  1.00  0.00           N  
ATOM    490  CA  ALA A  32      14.803  -3.391  -9.838  1.00  0.00           C  
ATOM    491  C   ALA A  32      16.053  -2.631  -9.403  1.00  0.00           C  
ATOM    492  O   ALA A  32      17.080  -2.666 -10.050  1.00  0.00           O  
ATOM    493  CB  ALA A  32      13.906  -2.470 -10.666  1.00  0.00           C  
ATOM    494  H   ALA A  32      13.143  -3.573  -8.492  1.00  0.00           H  
ATOM    495  HA  ALA A  32      15.088  -4.232 -10.421  1.00  0.00           H  
ATOM    496  HB1 ALA A  32      12.885  -2.558 -10.324  1.00  0.00           H  
ATOM    497  HB2 ALA A  32      14.236  -1.448 -10.552  1.00  0.00           H  
ATOM    498  HB3 ALA A  32      13.962  -2.752 -11.707  1.00  0.00           H  
ATOM    499  N   LEU A  33      15.959  -1.942  -8.310  1.00  0.00           N  
ATOM    500  CA  LEU A  33      17.124  -1.162  -7.804  1.00  0.00           C  
ATOM    501  C   LEU A  33      18.082  -2.082  -7.048  1.00  0.00           C  
ATOM    502  O   LEU A  33      19.221  -1.743  -6.799  1.00  0.00           O  
ATOM    503  CB  LEU A  33      16.617  -0.067  -6.874  1.00  0.00           C  
ATOM    504  CG  LEU A  33      15.607   0.787  -7.633  1.00  0.00           C  
ATOM    505  CD1 LEU A  33      14.193   0.448  -7.161  1.00  0.00           C  
ATOM    506  CD2 LEU A  33      15.904   2.262  -7.376  1.00  0.00           C  
ATOM    507  H   LEU A  33      15.115  -1.939  -7.817  1.00  0.00           H  
ATOM    508  HA  LEU A  33      17.640  -0.711  -8.634  1.00  0.00           H  
ATOM    509  HB2 LEU A  33      16.143  -0.514  -6.012  1.00  0.00           H  
ATOM    510  HB3 LEU A  33      17.443   0.551  -6.556  1.00  0.00           H  
ATOM    511  HG  LEU A  33      15.689   0.582  -8.691  1.00  0.00           H  
ATOM    512 HD11 LEU A  33      14.103  -0.622  -7.040  1.00  0.00           H  
ATOM    513 HD12 LEU A  33      14.001   0.936  -6.217  1.00  0.00           H  
ATOM    514 HD13 LEU A  33      13.478   0.786  -7.895  1.00  0.00           H  
ATOM    515 HD21 LEU A  33      16.912   2.481  -7.695  1.00  0.00           H  
ATOM    516 HD22 LEU A  33      15.207   2.872  -7.931  1.00  0.00           H  
ATOM    517 HD23 LEU A  33      15.807   2.470  -6.321  1.00  0.00           H  
ATOM    518  N   GLY A  34      17.623  -3.240  -6.681  1.00  0.00           N  
ATOM    519  CA  GLY A  34      18.497  -4.191  -5.936  1.00  0.00           C  
ATOM    520  C   GLY A  34      17.932  -4.405  -4.531  1.00  0.00           C  
ATOM    521  O   GLY A  34      18.660  -4.470  -3.561  1.00  0.00           O  
ATOM    522  H   GLY A  34      16.701  -3.484  -6.895  1.00  0.00           H  
ATOM    523  HA2 GLY A  34      18.530  -5.136  -6.461  1.00  0.00           H  
ATOM    524  HA3 GLY A  34      19.492  -3.783  -5.863  1.00  0.00           H  
ATOM    525  N   TRP A  35      16.637  -4.511  -4.414  1.00  0.00           N  
ATOM    526  CA  TRP A  35      16.020  -4.718  -3.074  1.00  0.00           C  
ATOM    527  C   TRP A  35      15.567  -6.176  -2.944  1.00  0.00           C  
ATOM    528  O   TRP A  35      14.704  -6.634  -3.667  1.00  0.00           O  
ATOM    529  CB  TRP A  35      14.816  -3.773  -2.922  1.00  0.00           C  
ATOM    530  CG  TRP A  35      13.851  -4.306  -1.905  1.00  0.00           C  
ATOM    531  CD1 TRP A  35      14.046  -4.301  -0.566  1.00  0.00           C  
ATOM    532  CD2 TRP A  35      12.548  -4.921  -2.124  1.00  0.00           C  
ATOM    533  NE1 TRP A  35      12.946  -4.871   0.049  1.00  0.00           N  
ATOM    534  CE2 TRP A  35      11.995  -5.269  -0.870  1.00  0.00           C  
ATOM    535  CE3 TRP A  35      11.800  -5.208  -3.280  1.00  0.00           C  
ATOM    536  CZ2 TRP A  35      10.743  -5.878  -0.767  1.00  0.00           C  
ATOM    537  CZ3 TRP A  35      10.541  -5.820  -3.179  1.00  0.00           C  
ATOM    538  CH2 TRP A  35      10.014  -6.155  -1.925  1.00  0.00           C  
ATOM    539  H   TRP A  35      16.068  -4.454  -5.211  1.00  0.00           H  
ATOM    540  HA  TRP A  35      16.747  -4.498  -2.306  1.00  0.00           H  
ATOM    541  HB2 TRP A  35      15.162  -2.801  -2.608  1.00  0.00           H  
ATOM    542  HB3 TRP A  35      14.315  -3.682  -3.873  1.00  0.00           H  
ATOM    543  HD1 TRP A  35      14.918  -3.913  -0.060  1.00  0.00           H  
ATOM    544  HE1 TRP A  35      12.835  -4.987   1.016  1.00  0.00           H  
ATOM    545  HE3 TRP A  35      12.196  -4.955  -4.251  1.00  0.00           H  
ATOM    546  HZ2 TRP A  35      10.339  -6.133   0.200  1.00  0.00           H  
ATOM    547  HZ3 TRP A  35       9.974  -6.034  -4.073  1.00  0.00           H  
ATOM    548  HH2 TRP A  35       9.045  -6.626  -1.854  1.00  0.00           H  
ATOM    549  N   VAL A  36      16.131  -6.900  -2.020  1.00  0.00           N  
ATOM    550  CA  VAL A  36      15.721  -8.319  -1.837  1.00  0.00           C  
ATOM    551  C   VAL A  36      14.570  -8.371  -0.833  1.00  0.00           C  
ATOM    552  O   VAL A  36      14.745  -8.105   0.338  1.00  0.00           O  
ATOM    553  CB  VAL A  36      16.903  -9.131  -1.305  1.00  0.00           C  
ATOM    554  CG1 VAL A  36      16.506 -10.605  -1.215  1.00  0.00           C  
ATOM    555  CG2 VAL A  36      18.092  -8.982  -2.256  1.00  0.00           C  
ATOM    556  H   VAL A  36      16.818  -6.510  -1.441  1.00  0.00           H  
ATOM    557  HA  VAL A  36      15.396  -8.727  -2.782  1.00  0.00           H  
ATOM    558  HB  VAL A  36      17.175  -8.769  -0.324  1.00  0.00           H  
ATOM    559 HG11 VAL A  36      15.451 -10.707  -1.420  1.00  0.00           H  
ATOM    560 HG12 VAL A  36      17.070 -11.175  -1.937  1.00  0.00           H  
ATOM    561 HG13 VAL A  36      16.717 -10.974  -0.221  1.00  0.00           H  
ATOM    562 HG21 VAL A  36      17.788  -9.242  -3.259  1.00  0.00           H  
ATOM    563 HG22 VAL A  36      18.442  -7.960  -2.239  1.00  0.00           H  
ATOM    564 HG23 VAL A  36      18.890  -9.640  -1.941  1.00  0.00           H  
ATOM    565  N   ALA A  37      13.392  -8.699  -1.283  1.00  0.00           N  
ATOM    566  CA  ALA A  37      12.229  -8.753  -0.354  1.00  0.00           C  
ATOM    567  C   ALA A  37      12.599  -9.561   0.894  1.00  0.00           C  
ATOM    568  O   ALA A  37      12.393  -9.126   2.010  1.00  0.00           O  
ATOM    569  CB  ALA A  37      11.045  -9.418  -1.058  1.00  0.00           C  
ATOM    570  H   ALA A  37      13.271  -8.902  -2.233  1.00  0.00           H  
ATOM    571  HA  ALA A  37      11.957  -7.750  -0.065  1.00  0.00           H  
ATOM    572  HB1 ALA A  37      11.337 -10.398  -1.406  1.00  0.00           H  
ATOM    573  HB2 ALA A  37      10.222  -9.512  -0.366  1.00  0.00           H  
ATOM    574  HB3 ALA A  37      10.742  -8.814  -1.899  1.00  0.00           H  
ATOM    575  N   SER A  38      13.137 -10.735   0.715  1.00  0.00           N  
ATOM    576  CA  SER A  38      13.513 -11.571   1.891  1.00  0.00           C  
ATOM    577  C   SER A  38      14.441 -10.782   2.816  1.00  0.00           C  
ATOM    578  O   SER A  38      14.125 -10.535   3.964  1.00  0.00           O  
ATOM    579  CB  SER A  38      14.228 -12.834   1.410  1.00  0.00           C  
ATOM    580  OG  SER A  38      13.791 -13.944   2.183  1.00  0.00           O  
ATOM    581  H   SER A  38      13.291 -11.071  -0.193  1.00  0.00           H  
ATOM    582  HA  SER A  38      12.620 -11.849   2.432  1.00  0.00           H  
ATOM    583  HB2 SER A  38      13.994 -13.010   0.373  1.00  0.00           H  
ATOM    584  HB3 SER A  38      15.297 -12.705   1.518  1.00  0.00           H  
ATOM    585  HG  SER A  38      12.841 -13.874   2.294  1.00  0.00           H  
ATOM    586  N   LYS A  39      15.587 -10.387   2.329  1.00  0.00           N  
ATOM    587  CA  LYS A  39      16.538  -9.618   3.182  1.00  0.00           C  
ATOM    588  C   LYS A  39      15.774  -8.566   3.992  1.00  0.00           C  
ATOM    589  O   LYS A  39      16.011  -8.383   5.169  1.00  0.00           O  
ATOM    590  CB  LYS A  39      17.575  -8.927   2.294  1.00  0.00           C  
ATOM    591  CG  LYS A  39      18.462  -9.981   1.627  1.00  0.00           C  
ATOM    592  CD  LYS A  39      19.933  -9.627   1.849  1.00  0.00           C  
ATOM    593  CE  LYS A  39      20.379 -10.131   3.222  1.00  0.00           C  
ATOM    594  NZ  LYS A  39      20.118 -11.595   3.322  1.00  0.00           N  
ATOM    595  H   LYS A  39      15.823 -10.600   1.403  1.00  0.00           H  
ATOM    596  HA  LYS A  39      17.040 -10.295   3.858  1.00  0.00           H  
ATOM    597  HB2 LYS A  39      17.069  -8.347   1.535  1.00  0.00           H  
ATOM    598  HB3 LYS A  39      18.187  -8.273   2.897  1.00  0.00           H  
ATOM    599  HG2 LYS A  39      18.255 -10.949   2.058  1.00  0.00           H  
ATOM    600  HG3 LYS A  39      18.255 -10.007   0.568  1.00  0.00           H  
ATOM    601  HD2 LYS A  39      20.535 -10.091   1.080  1.00  0.00           H  
ATOM    602  HD3 LYS A  39      20.056  -8.555   1.804  1.00  0.00           H  
ATOM    603  HE2 LYS A  39      21.435  -9.944   3.349  1.00  0.00           H  
ATOM    604  HE3 LYS A  39      19.826  -9.615   3.993  1.00  0.00           H  
ATOM    605  HZ1 LYS A  39      19.926 -11.979   2.374  1.00  0.00           H  
ATOM    606  HZ2 LYS A  39      20.952 -12.069   3.726  1.00  0.00           H  
ATOM    607  HZ3 LYS A  39      19.295 -11.761   3.934  1.00  0.00           H  
ATOM    608  N   GLY A  40      14.857  -7.877   3.371  1.00  0.00           N  
ATOM    609  CA  GLY A  40      14.078  -6.839   4.105  1.00  0.00           C  
ATOM    610  C   GLY A  40      14.904  -5.555   4.218  1.00  0.00           C  
ATOM    611  O   GLY A  40      14.875  -4.875   5.225  1.00  0.00           O  
ATOM    612  H   GLY A  40      14.680  -8.040   2.422  1.00  0.00           H  
ATOM    613  HA2 GLY A  40      13.162  -6.634   3.569  1.00  0.00           H  
ATOM    614  HA3 GLY A  40      13.843  -7.200   5.095  1.00  0.00           H  
ATOM    615  N   ASN A  41      15.635  -5.216   3.192  1.00  0.00           N  
ATOM    616  CA  ASN A  41      16.458  -3.974   3.243  1.00  0.00           C  
ATOM    617  C   ASN A  41      15.906  -2.959   2.239  1.00  0.00           C  
ATOM    618  O   ASN A  41      16.644  -2.327   1.510  1.00  0.00           O  
ATOM    619  CB  ASN A  41      17.909  -4.306   2.889  1.00  0.00           C  
ATOM    620  CG  ASN A  41      17.940  -5.261   1.695  1.00  0.00           C  
ATOM    621  OD1 ASN A  41      18.158  -6.446   1.855  1.00  0.00           O  
ATOM    622  ND2 ASN A  41      17.732  -4.794   0.494  1.00  0.00           N  
ATOM    623  H   ASN A  41      15.643  -5.777   2.389  1.00  0.00           H  
ATOM    624  HA  ASN A  41      16.416  -3.556   4.238  1.00  0.00           H  
ATOM    625  HB2 ASN A  41      18.436  -3.396   2.638  1.00  0.00           H  
ATOM    626  HB3 ASN A  41      18.387  -4.777   3.736  1.00  0.00           H  
ATOM    627 HD21 ASN A  41      17.556  -3.839   0.364  1.00  0.00           H  
ATOM    628 HD22 ASN A  41      17.751  -5.397  -0.277  1.00  0.00           H  
ATOM    629  N   LEU A  42      14.612  -2.800   2.197  1.00  0.00           N  
ATOM    630  CA  LEU A  42      14.007  -1.828   1.242  1.00  0.00           C  
ATOM    631  C   LEU A  42      14.555  -0.433   1.515  1.00  0.00           C  
ATOM    632  O   LEU A  42      15.209   0.164   0.689  1.00  0.00           O  
ATOM    633  CB  LEU A  42      12.492  -1.803   1.433  1.00  0.00           C  
ATOM    634  CG  LEU A  42      11.836  -1.026   0.288  1.00  0.00           C  
ATOM    635  CD1 LEU A  42      12.428  -1.469  -1.051  1.00  0.00           C  
ATOM    636  CD2 LEU A  42      10.332  -1.296   0.286  1.00  0.00           C  
ATOM    637  H   LEU A  42      14.034  -3.321   2.794  1.00  0.00           H  
ATOM    638  HA  LEU A  42      14.242  -2.119   0.231  1.00  0.00           H  
ATOM    639  HB2 LEU A  42      12.117  -2.810   1.452  1.00  0.00           H  
ATOM    640  HB3 LEU A  42      12.259  -1.319   2.370  1.00  0.00           H  
ATOM    641  HG  LEU A  42      12.012   0.031   0.426  1.00  0.00           H  
ATOM    642 HD11 LEU A  42      12.415  -2.548  -1.111  1.00  0.00           H  
ATOM    643 HD12 LEU A  42      11.839  -1.056  -1.856  1.00  0.00           H  
ATOM    644 HD13 LEU A  42      13.445  -1.115  -1.131  1.00  0.00           H  
ATOM    645 HD21 LEU A  42       9.914  -1.017   1.242  1.00  0.00           H  
ATOM    646 HD22 LEU A  42       9.864  -0.715  -0.495  1.00  0.00           H  
ATOM    647 HD23 LEU A  42      10.155  -2.347   0.108  1.00  0.00           H  
ATOM    648  N   ALA A  43      14.276   0.088   2.672  1.00  0.00           N  
ATOM    649  CA  ALA A  43      14.760   1.456   3.023  1.00  0.00           C  
ATOM    650  C   ALA A  43      16.279   1.557   2.828  1.00  0.00           C  
ATOM    651  O   ALA A  43      16.835   2.638   2.813  1.00  0.00           O  
ATOM    652  CB  ALA A  43      14.418   1.754   4.484  1.00  0.00           C  
ATOM    653  H   ALA A  43      13.732  -0.421   3.313  1.00  0.00           H  
ATOM    654  HA  ALA A  43      14.270   2.180   2.390  1.00  0.00           H  
ATOM    655  HB1 ALA A  43      14.758   0.940   5.107  1.00  0.00           H  
ATOM    656  HB2 ALA A  43      14.906   2.668   4.789  1.00  0.00           H  
ATOM    657  HB3 ALA A  43      13.349   1.865   4.589  1.00  0.00           H  
ATOM    658  N   ASP A  44      16.960   0.452   2.688  1.00  0.00           N  
ATOM    659  CA  ASP A  44      18.439   0.509   2.507  1.00  0.00           C  
ATOM    660  C   ASP A  44      18.779   0.871   1.057  1.00  0.00           C  
ATOM    661  O   ASP A  44      19.737   1.573   0.794  1.00  0.00           O  
ATOM    662  CB  ASP A  44      19.041  -0.857   2.843  1.00  0.00           C  
ATOM    663  CG  ASP A  44      20.555  -0.721   3.011  1.00  0.00           C  
ATOM    664  OD1 ASP A  44      20.974  -0.206   4.034  1.00  0.00           O  
ATOM    665  OD2 ASP A  44      21.271  -1.137   2.115  1.00  0.00           O  
ATOM    666  H   ASP A  44      16.504  -0.414   2.712  1.00  0.00           H  
ATOM    667  HA  ASP A  44      18.852   1.255   3.169  1.00  0.00           H  
ATOM    668  HB2 ASP A  44      18.607  -1.225   3.761  1.00  0.00           H  
ATOM    669  HB3 ASP A  44      18.831  -1.550   2.042  1.00  0.00           H  
ATOM    670  N   VAL A  45      18.014   0.398   0.111  1.00  0.00           N  
ATOM    671  CA  VAL A  45      18.311   0.718  -1.316  1.00  0.00           C  
ATOM    672  C   VAL A  45      17.238   1.655  -1.877  1.00  0.00           C  
ATOM    673  O   VAL A  45      17.286   2.048  -3.026  1.00  0.00           O  
ATOM    674  CB  VAL A  45      18.329  -0.576  -2.133  1.00  0.00           C  
ATOM    675  CG1 VAL A  45      19.525  -1.432  -1.708  1.00  0.00           C  
ATOM    676  CG2 VAL A  45      17.034  -1.354  -1.885  1.00  0.00           C  
ATOM    677  H   VAL A  45      17.250  -0.172   0.338  1.00  0.00           H  
ATOM    678  HA  VAL A  45      19.277   1.196  -1.383  1.00  0.00           H  
ATOM    679  HB  VAL A  45      18.413  -0.337  -3.183  1.00  0.00           H  
ATOM    680 HG11 VAL A  45      20.438  -0.877  -1.865  1.00  0.00           H  
ATOM    681 HG12 VAL A  45      19.433  -1.683  -0.661  1.00  0.00           H  
ATOM    682 HG13 VAL A  45      19.546  -2.337  -2.295  1.00  0.00           H  
ATOM    683 HG21 VAL A  45      16.191  -0.680  -1.950  1.00  0.00           H  
ATOM    684 HG22 VAL A  45      16.932  -2.130  -2.628  1.00  0.00           H  
ATOM    685 HG23 VAL A  45      17.063  -1.797  -0.900  1.00  0.00           H  
ATOM    686  N   ALA A  46      16.271   2.014  -1.080  1.00  0.00           N  
ATOM    687  CA  ALA A  46      15.198   2.923  -1.575  1.00  0.00           C  
ATOM    688  C   ALA A  46      14.648   3.747  -0.406  1.00  0.00           C  
ATOM    689  O   ALA A  46      13.480   3.659  -0.086  1.00  0.00           O  
ATOM    690  CB  ALA A  46      14.070   2.092  -2.189  1.00  0.00           C  
ATOM    691  H   ALA A  46      16.250   1.690  -0.159  1.00  0.00           H  
ATOM    692  HA  ALA A  46      15.606   3.587  -2.322  1.00  0.00           H  
ATOM    693  HB1 ALA A  46      14.203   1.053  -1.928  1.00  0.00           H  
ATOM    694  HB2 ALA A  46      13.119   2.439  -1.810  1.00  0.00           H  
ATOM    695  HB3 ALA A  46      14.088   2.198  -3.264  1.00  0.00           H  
ATOM    696  N   PRO A  47      15.510   4.524   0.199  1.00  0.00           N  
ATOM    697  CA  PRO A  47      15.130   5.374   1.340  1.00  0.00           C  
ATOM    698  C   PRO A  47      14.029   6.354   0.926  1.00  0.00           C  
ATOM    699  O   PRO A  47      13.919   6.729  -0.224  1.00  0.00           O  
ATOM    700  CB  PRO A  47      16.413   6.126   1.716  1.00  0.00           C  
ATOM    701  CG  PRO A  47      17.538   5.641   0.765  1.00  0.00           C  
ATOM    702  CD  PRO A  47      16.925   4.618  -0.204  1.00  0.00           C  
ATOM    703  HA  PRO A  47      14.803   4.768   2.170  1.00  0.00           H  
ATOM    704  HB2 PRO A  47      16.260   7.190   1.598  1.00  0.00           H  
ATOM    705  HB3 PRO A  47      16.682   5.904   2.736  1.00  0.00           H  
ATOM    706  HG2 PRO A  47      17.937   6.481   0.212  1.00  0.00           H  
ATOM    707  HG3 PRO A  47      18.325   5.172   1.336  1.00  0.00           H  
ATOM    708  HD2 PRO A  47      17.005   4.971  -1.223  1.00  0.00           H  
ATOM    709  HD3 PRO A  47      17.407   3.659  -0.096  1.00  0.00           H  
ATOM    710  N   GLY A  48      13.212   6.768   1.855  1.00  0.00           N  
ATOM    711  CA  GLY A  48      12.118   7.720   1.515  1.00  0.00           C  
ATOM    712  C   GLY A  48      11.314   7.172   0.335  1.00  0.00           C  
ATOM    713  O   GLY A  48      11.157   7.826  -0.678  1.00  0.00           O  
ATOM    714  H   GLY A  48      13.318   6.452   2.776  1.00  0.00           H  
ATOM    715  HA2 GLY A  48      11.468   7.842   2.370  1.00  0.00           H  
ATOM    716  HA3 GLY A  48      12.543   8.675   1.244  1.00  0.00           H  
ATOM    717  N   LYS A  49      10.805   5.976   0.453  1.00  0.00           N  
ATOM    718  CA  LYS A  49      10.013   5.390  -0.666  1.00  0.00           C  
ATOM    719  C   LYS A  49       8.749   4.729  -0.113  1.00  0.00           C  
ATOM    720  O   LYS A  49       8.537   4.670   1.082  1.00  0.00           O  
ATOM    721  CB  LYS A  49      10.857   4.340  -1.391  1.00  0.00           C  
ATOM    722  CG  LYS A  49      11.856   5.037  -2.314  1.00  0.00           C  
ATOM    723  CD  LYS A  49      11.834   4.364  -3.688  1.00  0.00           C  
ATOM    724  CE  LYS A  49      12.954   4.940  -4.556  1.00  0.00           C  
ATOM    725  NZ  LYS A  49      12.777   6.414  -4.681  1.00  0.00           N  
ATOM    726  H   LYS A  49      10.943   5.464   1.277  1.00  0.00           H  
ATOM    727  HA  LYS A  49       9.737   6.170  -1.359  1.00  0.00           H  
ATOM    728  HB2 LYS A  49      11.391   3.743  -0.664  1.00  0.00           H  
ATOM    729  HB3 LYS A  49      10.213   3.702  -1.976  1.00  0.00           H  
ATOM    730  HG2 LYS A  49      11.586   6.077  -2.417  1.00  0.00           H  
ATOM    731  HG3 LYS A  49      12.849   4.961  -1.895  1.00  0.00           H  
ATOM    732  HD2 LYS A  49      11.979   3.300  -3.570  1.00  0.00           H  
ATOM    733  HD3 LYS A  49      10.882   4.547  -4.163  1.00  0.00           H  
ATOM    734  HE2 LYS A  49      13.909   4.730  -4.099  1.00  0.00           H  
ATOM    735  HE3 LYS A  49      12.917   4.489  -5.537  1.00  0.00           H  
ATOM    736  HZ1 LYS A  49      11.846   6.684  -4.301  1.00  0.00           H  
ATOM    737  HZ2 LYS A  49      13.524   6.900  -4.147  1.00  0.00           H  
ATOM    738  HZ3 LYS A  49      12.836   6.688  -5.682  1.00  0.00           H  
ATOM    739  N   SER A  50       7.908   4.230  -0.977  1.00  0.00           N  
ATOM    740  CA  SER A  50       6.656   3.571  -0.510  1.00  0.00           C  
ATOM    741  C   SER A  50       6.308   2.418  -1.454  1.00  0.00           C  
ATOM    742  O   SER A  50       6.389   2.545  -2.657  1.00  0.00           O  
ATOM    743  CB  SER A  50       5.516   4.591  -0.509  1.00  0.00           C  
ATOM    744  OG  SER A  50       5.774   5.580   0.479  1.00  0.00           O  
ATOM    745  H   SER A  50       8.100   4.290  -1.937  1.00  0.00           H  
ATOM    746  HA  SER A  50       6.798   3.190   0.489  1.00  0.00           H  
ATOM    747  HB2 SER A  50       5.452   5.063  -1.475  1.00  0.00           H  
ATOM    748  HB3 SER A  50       4.583   4.086  -0.294  1.00  0.00           H  
ATOM    749  HG  SER A  50       6.697   5.833   0.412  1.00  0.00           H  
ATOM    750  N   ILE A  51       5.921   1.293  -0.917  1.00  0.00           N  
ATOM    751  CA  ILE A  51       5.565   0.133  -1.785  1.00  0.00           C  
ATOM    752  C   ILE A  51       4.043   0.063  -1.925  1.00  0.00           C  
ATOM    753  O   ILE A  51       3.346  -0.305  -1.000  1.00  0.00           O  
ATOM    754  CB  ILE A  51       6.075  -1.158  -1.143  1.00  0.00           C  
ATOM    755  CG1 ILE A  51       7.583  -1.046  -0.891  1.00  0.00           C  
ATOM    756  CG2 ILE A  51       5.792  -2.340  -2.073  1.00  0.00           C  
ATOM    757  CD1 ILE A  51       8.346  -1.236  -2.205  1.00  0.00           C  
ATOM    758  H   ILE A  51       5.861   1.211   0.058  1.00  0.00           H  
ATOM    759  HA  ILE A  51       6.014   0.257  -2.759  1.00  0.00           H  
ATOM    760  HB  ILE A  51       5.564  -1.315  -0.203  1.00  0.00           H  
ATOM    761 HG12 ILE A  51       7.807  -0.070  -0.484  1.00  0.00           H  
ATOM    762 HG13 ILE A  51       7.889  -1.806  -0.189  1.00  0.00           H  
ATOM    763 HG21 ILE A  51       5.544  -1.972  -3.058  1.00  0.00           H  
ATOM    764 HG22 ILE A  51       6.669  -2.969  -2.134  1.00  0.00           H  
ATOM    765 HG23 ILE A  51       4.964  -2.914  -1.684  1.00  0.00           H  
ATOM    766 HD11 ILE A  51       7.651  -1.225  -3.032  1.00  0.00           H  
ATOM    767 HD12 ILE A  51       9.061  -0.435  -2.326  1.00  0.00           H  
ATOM    768 HD13 ILE A  51       8.867  -2.182  -2.186  1.00  0.00           H  
ATOM    769  N   GLY A  52       3.515   0.413  -3.067  1.00  0.00           N  
ATOM    770  CA  GLY A  52       2.035   0.365  -3.241  1.00  0.00           C  
ATOM    771  C   GLY A  52       1.687   0.318  -4.728  1.00  0.00           C  
ATOM    772  O   GLY A  52       2.524   0.537  -5.580  1.00  0.00           O  
ATOM    773  H   GLY A  52       4.088   0.710  -3.807  1.00  0.00           H  
ATOM    774  HA2 GLY A  52       1.645  -0.516  -2.751  1.00  0.00           H  
ATOM    775  HA3 GLY A  52       1.594   1.247  -2.801  1.00  0.00           H  
ATOM    776  N   GLY A  53       0.453   0.036  -5.044  1.00  0.00           N  
ATOM    777  CA  GLY A  53       0.044  -0.022  -6.477  1.00  0.00           C  
ATOM    778  C   GLY A  53      -0.087  -1.480  -6.919  1.00  0.00           C  
ATOM    779  O   GLY A  53      -0.539  -1.770  -8.008  1.00  0.00           O  
ATOM    780  H   GLY A  53      -0.206  -0.136  -4.337  1.00  0.00           H  
ATOM    781  HA2 GLY A  53      -0.905   0.479  -6.599  1.00  0.00           H  
ATOM    782  HA3 GLY A  53       0.790   0.468  -7.083  1.00  0.00           H  
ATOM    783  N   ASP A  54       0.305  -2.403  -6.084  1.00  0.00           N  
ATOM    784  CA  ASP A  54       0.202  -3.841  -6.463  1.00  0.00           C  
ATOM    785  C   ASP A  54      -1.239  -4.314  -6.271  1.00  0.00           C  
ATOM    786  O   ASP A  54      -2.012  -3.707  -5.560  1.00  0.00           O  
ATOM    787  CB  ASP A  54       1.133  -4.669  -5.576  1.00  0.00           C  
ATOM    788  CG  ASP A  54       2.044  -5.529  -6.453  1.00  0.00           C  
ATOM    789  OD1 ASP A  54       1.532  -6.423  -7.106  1.00  0.00           O  
ATOM    790  OD2 ASP A  54       3.238  -5.278  -6.458  1.00  0.00           O  
ATOM    791  H   ASP A  54       0.669  -2.152  -5.209  1.00  0.00           H  
ATOM    792  HA  ASP A  54       0.488  -3.961  -7.497  1.00  0.00           H  
ATOM    793  HB2 ASP A  54       1.736  -4.007  -4.970  1.00  0.00           H  
ATOM    794  HB3 ASP A  54       0.545  -5.308  -4.935  1.00  0.00           H  
ATOM    795  N   ILE A  55      -1.606  -5.396  -6.900  1.00  0.00           N  
ATOM    796  CA  ILE A  55      -2.998  -5.906  -6.752  1.00  0.00           C  
ATOM    797  C   ILE A  55      -3.190  -6.455  -5.337  1.00  0.00           C  
ATOM    798  O   ILE A  55      -2.289  -7.022  -4.753  1.00  0.00           O  
ATOM    799  CB  ILE A  55      -3.247  -7.022  -7.769  1.00  0.00           C  
ATOM    800  CG1 ILE A  55      -3.338  -6.421  -9.174  1.00  0.00           C  
ATOM    801  CG2 ILE A  55      -4.557  -7.734  -7.433  1.00  0.00           C  
ATOM    802  CD1 ILE A  55      -4.330  -5.255  -9.170  1.00  0.00           C  
ATOM    803  H   ILE A  55      -0.967  -5.874  -7.470  1.00  0.00           H  
ATOM    804  HA  ILE A  55      -3.696  -5.100  -6.924  1.00  0.00           H  
ATOM    805  HB  ILE A  55      -2.431  -7.730  -7.731  1.00  0.00           H  
ATOM    806 HG12 ILE A  55      -2.365  -6.064  -9.477  1.00  0.00           H  
ATOM    807 HG13 ILE A  55      -3.677  -7.176  -9.867  1.00  0.00           H  
ATOM    808 HG21 ILE A  55      -5.081  -7.183  -6.667  1.00  0.00           H  
ATOM    809 HG22 ILE A  55      -5.172  -7.793  -8.319  1.00  0.00           H  
ATOM    810 HG23 ILE A  55      -4.343  -8.731  -7.076  1.00  0.00           H  
ATOM    811 HD11 ILE A  55      -5.020  -5.373  -8.348  1.00  0.00           H  
ATOM    812 HD12 ILE A  55      -3.792  -4.325  -9.059  1.00  0.00           H  
ATOM    813 HD13 ILE A  55      -4.876  -5.244 -10.102  1.00  0.00           H  
ATOM    814  N   PHE A  56      -4.359  -6.293  -4.781  1.00  0.00           N  
ATOM    815  CA  PHE A  56      -4.606  -6.808  -3.404  1.00  0.00           C  
ATOM    816  C   PHE A  56      -5.108  -8.252  -3.483  1.00  0.00           C  
ATOM    817  O   PHE A  56      -5.841  -8.619  -4.379  1.00  0.00           O  
ATOM    818  CB  PHE A  56      -5.656  -5.930  -2.712  1.00  0.00           C  
ATOM    819  CG  PHE A  56      -6.198  -6.645  -1.495  1.00  0.00           C  
ATOM    820  CD1 PHE A  56      -5.324  -7.071  -0.487  1.00  0.00           C  
ATOM    821  CD2 PHE A  56      -7.572  -6.883  -1.378  1.00  0.00           C  
ATOM    822  CE1 PHE A  56      -5.827  -7.734   0.639  1.00  0.00           C  
ATOM    823  CE2 PHE A  56      -8.075  -7.546  -0.252  1.00  0.00           C  
ATOM    824  CZ  PHE A  56      -7.201  -7.972   0.757  1.00  0.00           C  
ATOM    825  H   PHE A  56      -5.074  -5.834  -5.268  1.00  0.00           H  
ATOM    826  HA  PHE A  56      -3.685  -6.777  -2.840  1.00  0.00           H  
ATOM    827  HB2 PHE A  56      -5.200  -5.000  -2.408  1.00  0.00           H  
ATOM    828  HB3 PHE A  56      -6.465  -5.725  -3.399  1.00  0.00           H  
ATOM    829  HD1 PHE A  56      -4.264  -6.888  -0.578  1.00  0.00           H  
ATOM    830  HD2 PHE A  56      -8.245  -6.554  -2.156  1.00  0.00           H  
ATOM    831  HE1 PHE A  56      -5.153  -8.063   1.417  1.00  0.00           H  
ATOM    832  HE2 PHE A  56      -9.135  -7.728  -0.162  1.00  0.00           H  
ATOM    833  HZ  PHE A  56      -7.588  -8.482   1.626  1.00  0.00           H  
ATOM    834  N   SER A  57      -4.720  -9.073  -2.545  1.00  0.00           N  
ATOM    835  CA  SER A  57      -5.175 -10.491  -2.559  1.00  0.00           C  
ATOM    836  C   SER A  57      -6.663 -10.548  -2.891  1.00  0.00           C  
ATOM    837  O   SER A  57      -7.054 -10.638  -4.038  1.00  0.00           O  
ATOM    838  CB  SER A  57      -4.932 -11.117  -1.184  1.00  0.00           C  
ATOM    839  OG  SER A  57      -5.588 -12.377  -1.120  1.00  0.00           O  
ATOM    840  H   SER A  57      -4.131  -8.755  -1.830  1.00  0.00           H  
ATOM    841  HA  SER A  57      -4.626 -11.040  -3.300  1.00  0.00           H  
ATOM    842  HB2 SER A  57      -3.875 -11.259  -1.033  1.00  0.00           H  
ATOM    843  HB3 SER A  57      -5.318 -10.458  -0.418  1.00  0.00           H  
ATOM    844  HG  SER A  57      -4.965 -13.051  -1.400  1.00  0.00           H  
ATOM    845  N   ASN A  58      -7.491 -10.498  -1.891  1.00  0.00           N  
ATOM    846  CA  ASN A  58      -8.963 -10.549  -2.124  1.00  0.00           C  
ATOM    847  C   ASN A  58      -9.387 -11.995  -2.386  1.00  0.00           C  
ATOM    848  O   ASN A  58     -10.464 -12.256  -2.883  1.00  0.00           O  
ATOM    849  CB  ASN A  58      -9.324  -9.684  -3.334  1.00  0.00           C  
ATOM    850  CG  ASN A  58     -10.762  -9.182  -3.191  1.00  0.00           C  
ATOM    851  OD1 ASN A  58     -11.659  -9.679  -3.843  1.00  0.00           O  
ATOM    852  ND2 ASN A  58     -11.021  -8.210  -2.360  1.00  0.00           N  
ATOM    853  H   ASN A  58      -7.141 -10.429  -0.983  1.00  0.00           H  
ATOM    854  HA  ASN A  58      -9.477 -10.178  -1.250  1.00  0.00           H  
ATOM    855  HB2 ASN A  58      -8.651  -8.840  -3.388  1.00  0.00           H  
ATOM    856  HB3 ASN A  58      -9.239 -10.272  -4.236  1.00  0.00           H  
ATOM    857 HD21 ASN A  58     -10.299  -7.809  -1.834  1.00  0.00           H  
ATOM    858 HD22 ASN A  58     -11.940  -7.882  -2.261  1.00  0.00           H  
ATOM    859  N   ARG A  59      -8.548 -12.938  -2.053  1.00  0.00           N  
ATOM    860  CA  ARG A  59      -8.906 -14.367  -2.281  1.00  0.00           C  
ATOM    861  C   ARG A  59     -10.225 -14.679  -1.570  1.00  0.00           C  
ATOM    862  O   ARG A  59     -11.104 -15.311  -2.121  1.00  0.00           O  
ATOM    863  CB  ARG A  59      -7.800 -15.264  -1.724  1.00  0.00           C  
ATOM    864  CG  ARG A  59      -7.840 -16.623  -2.427  1.00  0.00           C  
ATOM    865  CD  ARG A  59      -6.745 -16.679  -3.493  1.00  0.00           C  
ATOM    866  NE  ARG A  59      -5.804 -17.792  -3.181  1.00  0.00           N  
ATOM    867  CZ  ARG A  59      -4.976 -18.222  -4.094  1.00  0.00           C  
ATOM    868  NH1 ARG A  59      -4.142 -17.394  -4.661  1.00  0.00           N  
ATOM    869  NH2 ARG A  59      -4.983 -19.481  -4.440  1.00  0.00           N  
ATOM    870  H   ARG A  59      -7.685 -12.707  -1.652  1.00  0.00           H  
ATOM    871  HA  ARG A  59      -9.017 -14.545  -3.341  1.00  0.00           H  
ATOM    872  HB2 ARG A  59      -6.839 -14.799  -1.893  1.00  0.00           H  
ATOM    873  HB3 ARG A  59      -7.950 -15.405  -0.665  1.00  0.00           H  
ATOM    874  HG2 ARG A  59      -7.679 -17.408  -1.702  1.00  0.00           H  
ATOM    875  HG3 ARG A  59      -8.803 -16.758  -2.895  1.00  0.00           H  
ATOM    876  HD2 ARG A  59      -7.194 -16.847  -4.461  1.00  0.00           H  
ATOM    877  HD3 ARG A  59      -6.205 -15.744  -3.505  1.00  0.00           H  
ATOM    878  HE  ARG A  59      -5.807 -18.201  -2.291  1.00  0.00           H  
ATOM    879 HH11 ARG A  59      -4.136 -16.430  -4.397  1.00  0.00           H  
ATOM    880 HH12 ARG A  59      -3.508 -17.724  -5.360  1.00  0.00           H  
ATOM    881 HH21 ARG A  59      -5.623 -20.115  -4.006  1.00  0.00           H  
ATOM    882 HH22 ARG A  59      -4.349 -19.810  -5.140  1.00  0.00           H  
ATOM    883  N   GLU A  60     -10.368 -14.241  -0.350  1.00  0.00           N  
ATOM    884  CA  GLU A  60     -11.629 -14.512   0.397  1.00  0.00           C  
ATOM    885  C   GLU A  60     -12.695 -13.495  -0.018  1.00  0.00           C  
ATOM    886  O   GLU A  60     -13.678 -13.834  -0.647  1.00  0.00           O  
ATOM    887  CB  GLU A  60     -11.368 -14.392   1.900  1.00  0.00           C  
ATOM    888  CG  GLU A  60     -10.560 -15.601   2.378  1.00  0.00           C  
ATOM    889  CD  GLU A  60     -11.419 -16.863   2.278  1.00  0.00           C  
ATOM    890  OE1 GLU A  60     -12.381 -16.962   3.023  1.00  0.00           O  
ATOM    891  OE2 GLU A  60     -11.102 -17.709   1.459  1.00  0.00           O  
ATOM    892  H   GLU A  60      -9.647 -13.732   0.076  1.00  0.00           H  
ATOM    893  HA  GLU A  60     -11.975 -15.510   0.170  1.00  0.00           H  
ATOM    894  HB2 GLU A  60     -10.813 -13.486   2.097  1.00  0.00           H  
ATOM    895  HB3 GLU A  60     -12.310 -14.359   2.427  1.00  0.00           H  
ATOM    896  HG2 GLU A  60      -9.681 -15.713   1.760  1.00  0.00           H  
ATOM    897  HG3 GLU A  60     -10.263 -15.451   3.405  1.00  0.00           H  
ATOM    898  N   GLY A  61     -12.508 -12.252   0.331  1.00  0.00           N  
ATOM    899  CA  GLY A  61     -13.511 -11.214  -0.042  1.00  0.00           C  
ATOM    900  C   GLY A  61     -13.820 -10.339   1.173  1.00  0.00           C  
ATOM    901  O   GLY A  61     -14.961 -10.178   1.559  1.00  0.00           O  
ATOM    902  H   GLY A  61     -11.709 -12.000   0.839  1.00  0.00           H  
ATOM    903  HA2 GLY A  61     -13.112 -10.601  -0.838  1.00  0.00           H  
ATOM    904  HA3 GLY A  61     -14.418 -11.694  -0.376  1.00  0.00           H  
ATOM    905  N   LYS A  62     -12.812  -9.770   1.779  1.00  0.00           N  
ATOM    906  CA  LYS A  62     -13.052  -8.904   2.968  1.00  0.00           C  
ATOM    907  C   LYS A  62     -13.257  -7.458   2.513  1.00  0.00           C  
ATOM    908  O   LYS A  62     -13.663  -6.606   3.278  1.00  0.00           O  
ATOM    909  CB  LYS A  62     -11.848  -8.981   3.908  1.00  0.00           C  
ATOM    910  CG  LYS A  62     -12.168  -9.920   5.073  1.00  0.00           C  
ATOM    911  CD  LYS A  62     -12.591 -11.286   4.530  1.00  0.00           C  
ATOM    912  CE  LYS A  62     -12.380 -12.352   5.608  1.00  0.00           C  
ATOM    913  NZ  LYS A  62     -13.222 -12.030   6.795  1.00  0.00           N  
ATOM    914  H   LYS A  62     -11.900  -9.911   1.451  1.00  0.00           H  
ATOM    915  HA  LYS A  62     -13.935  -9.243   3.483  1.00  0.00           H  
ATOM    916  HB2 LYS A  62     -10.992  -9.356   3.367  1.00  0.00           H  
ATOM    917  HB3 LYS A  62     -11.630  -7.996   4.292  1.00  0.00           H  
ATOM    918  HG2 LYS A  62     -11.291 -10.034   5.693  1.00  0.00           H  
ATOM    919  HG3 LYS A  62     -12.973  -9.504   5.662  1.00  0.00           H  
ATOM    920  HD2 LYS A  62     -13.635 -11.255   4.252  1.00  0.00           H  
ATOM    921  HD3 LYS A  62     -11.994 -11.530   3.664  1.00  0.00           H  
ATOM    922  HE2 LYS A  62     -12.662 -13.318   5.217  1.00  0.00           H  
ATOM    923  HE3 LYS A  62     -11.340 -12.369   5.898  1.00  0.00           H  
ATOM    924  HZ1 LYS A  62     -14.173 -11.751   6.481  1.00  0.00           H  
ATOM    925  HZ2 LYS A  62     -13.290 -12.869   7.408  1.00  0.00           H  
ATOM    926  HZ3 LYS A  62     -12.790 -11.247   7.324  1.00  0.00           H  
ATOM    927  N   LEU A  63     -12.984  -7.180   1.270  1.00  0.00           N  
ATOM    928  CA  LEU A  63     -13.169  -5.795   0.754  1.00  0.00           C  
ATOM    929  C   LEU A  63     -14.488  -5.726  -0.023  1.00  0.00           C  
ATOM    930  O   LEU A  63     -14.912  -6.707  -0.601  1.00  0.00           O  
ATOM    931  CB  LEU A  63     -12.007  -5.436  -0.177  1.00  0.00           C  
ATOM    932  CG  LEU A  63     -10.749  -5.156   0.647  1.00  0.00           C  
ATOM    933  CD1 LEU A  63      -9.535  -5.101  -0.280  1.00  0.00           C  
ATOM    934  CD2 LEU A  63     -10.892  -3.812   1.367  1.00  0.00           C  
ATOM    935  H   LEU A  63     -12.665  -7.886   0.673  1.00  0.00           H  
ATOM    936  HA  LEU A  63     -13.198  -5.098   1.582  1.00  0.00           H  
ATOM    937  HB2 LEU A  63     -11.820  -6.260  -0.851  1.00  0.00           H  
ATOM    938  HB3 LEU A  63     -12.262  -4.558  -0.748  1.00  0.00           H  
ATOM    939  HG  LEU A  63     -10.611  -5.944   1.375  1.00  0.00           H  
ATOM    940 HD11 LEU A  63      -9.665  -5.806  -1.088  1.00  0.00           H  
ATOM    941 HD12 LEU A  63      -9.438  -4.104  -0.684  1.00  0.00           H  
ATOM    942 HD13 LEU A  63      -8.644  -5.349   0.278  1.00  0.00           H  
ATOM    943 HD21 LEU A  63     -11.938  -3.563   1.462  1.00  0.00           H  
ATOM    944 HD22 LEU A  63     -10.444  -3.880   2.348  1.00  0.00           H  
ATOM    945 HD23 LEU A  63     -10.389  -3.045   0.795  1.00  0.00           H  
ATOM    946  N   PRO A  64     -15.097  -4.568  -0.014  1.00  0.00           N  
ATOM    947  CA  PRO A  64     -16.374  -4.351  -0.715  1.00  0.00           C  
ATOM    948  C   PRO A  64     -16.218  -4.645  -2.209  1.00  0.00           C  
ATOM    949  O   PRO A  64     -15.970  -3.761  -3.004  1.00  0.00           O  
ATOM    950  CB  PRO A  64     -16.702  -2.868  -0.485  1.00  0.00           C  
ATOM    951  CG  PRO A  64     -15.581  -2.272   0.404  1.00  0.00           C  
ATOM    952  CD  PRO A  64     -14.563  -3.388   0.689  1.00  0.00           C  
ATOM    953  HA  PRO A  64     -17.149  -4.968  -0.287  1.00  0.00           H  
ATOM    954  HB2 PRO A  64     -16.737  -2.350  -1.433  1.00  0.00           H  
ATOM    955  HB3 PRO A  64     -17.650  -2.775   0.021  1.00  0.00           H  
ATOM    956  HG2 PRO A  64     -15.097  -1.457  -0.118  1.00  0.00           H  
ATOM    957  HG3 PRO A  64     -15.998  -1.917   1.333  1.00  0.00           H  
ATOM    958  HD2 PRO A  64     -13.592  -3.120   0.297  1.00  0.00           H  
ATOM    959  HD3 PRO A  64     -14.504  -3.583   1.748  1.00  0.00           H  
ATOM    960  N   GLY A  65     -16.360  -5.884  -2.597  1.00  0.00           N  
ATOM    961  CA  GLY A  65     -16.220  -6.236  -4.038  1.00  0.00           C  
ATOM    962  C   GLY A  65     -16.834  -7.614  -4.293  1.00  0.00           C  
ATOM    963  O   GLY A  65     -16.727  -8.512  -3.481  1.00  0.00           O  
ATOM    964  H   GLY A  65     -16.560  -6.583  -1.940  1.00  0.00           H  
ATOM    965  HA2 GLY A  65     -16.729  -5.496  -4.640  1.00  0.00           H  
ATOM    966  HA3 GLY A  65     -15.174  -6.257  -4.304  1.00  0.00           H  
ATOM    967  N   LYS A  66     -17.477  -7.789  -5.416  1.00  0.00           N  
ATOM    968  CA  LYS A  66     -18.096  -9.108  -5.723  1.00  0.00           C  
ATOM    969  C   LYS A  66     -17.085  -9.987  -6.462  1.00  0.00           C  
ATOM    970  O   LYS A  66     -15.925  -9.645  -6.585  1.00  0.00           O  
ATOM    971  CB  LYS A  66     -19.330  -8.900  -6.604  1.00  0.00           C  
ATOM    972  CG  LYS A  66     -20.580  -8.825  -5.726  1.00  0.00           C  
ATOM    973  CD  LYS A  66     -21.018  -7.366  -5.582  1.00  0.00           C  
ATOM    974  CE  LYS A  66     -21.843  -6.957  -6.803  1.00  0.00           C  
ATOM    975  NZ  LYS A  66     -23.073  -7.795  -6.874  1.00  0.00           N  
ATOM    976  H   LYS A  66     -17.550  -7.052  -6.057  1.00  0.00           H  
ATOM    977  HA  LYS A  66     -18.388  -9.593  -4.802  1.00  0.00           H  
ATOM    978  HB2 LYS A  66     -19.224  -7.979  -7.159  1.00  0.00           H  
ATOM    979  HB3 LYS A  66     -19.425  -9.727  -7.291  1.00  0.00           H  
ATOM    980  HG2 LYS A  66     -21.376  -9.396  -6.184  1.00  0.00           H  
ATOM    981  HG3 LYS A  66     -20.362  -9.232  -4.750  1.00  0.00           H  
ATOM    982  HD2 LYS A  66     -21.615  -7.256  -4.688  1.00  0.00           H  
ATOM    983  HD3 LYS A  66     -20.144  -6.734  -5.511  1.00  0.00           H  
ATOM    984  HE2 LYS A  66     -22.121  -5.917  -6.718  1.00  0.00           H  
ATOM    985  HE3 LYS A  66     -21.257  -7.101  -7.698  1.00  0.00           H  
ATOM    986  HZ1 LYS A  66     -23.110  -8.427  -6.048  1.00  0.00           H  
ATOM    987  HZ2 LYS A  66     -23.911  -7.182  -6.880  1.00  0.00           H  
ATOM    988  HZ3 LYS A  66     -23.055  -8.364  -7.745  1.00  0.00           H  
ATOM    989  N   SER A  67     -17.514 -11.116  -6.956  1.00  0.00           N  
ATOM    990  CA  SER A  67     -16.575 -12.013  -7.687  1.00  0.00           C  
ATOM    991  C   SER A  67     -16.183 -11.366  -9.018  1.00  0.00           C  
ATOM    992  O   SER A  67     -16.988 -10.736  -9.674  1.00  0.00           O  
ATOM    993  CB  SER A  67     -17.256 -13.355  -7.955  1.00  0.00           C  
ATOM    994  OG  SER A  67     -16.432 -14.137  -8.810  1.00  0.00           O  
ATOM    995  H   SER A  67     -18.453 -11.374  -6.847  1.00  0.00           H  
ATOM    996  HA  SER A  67     -15.690 -12.172  -7.090  1.00  0.00           H  
ATOM    997  HB2 SER A  67     -17.401 -13.879  -7.026  1.00  0.00           H  
ATOM    998  HB3 SER A  67     -18.217 -13.183  -8.423  1.00  0.00           H  
ATOM    999  HG  SER A  67     -15.840 -14.654  -8.259  1.00  0.00           H  
ATOM   1000  N   GLY A  68     -14.950 -11.517  -9.421  1.00  0.00           N  
ATOM   1001  CA  GLY A  68     -14.507 -10.911 -10.708  1.00  0.00           C  
ATOM   1002  C   GLY A  68     -13.967  -9.503 -10.451  1.00  0.00           C  
ATOM   1003  O   GLY A  68     -13.304  -8.920 -11.285  1.00  0.00           O  
ATOM   1004  H   GLY A  68     -14.317 -12.028  -8.875  1.00  0.00           H  
ATOM   1005  HA2 GLY A  68     -13.730 -11.523 -11.144  1.00  0.00           H  
ATOM   1006  HA3 GLY A  68     -15.344 -10.853 -11.386  1.00  0.00           H  
ATOM   1007  N   ARG A  69     -14.247  -8.952  -9.302  1.00  0.00           N  
ATOM   1008  CA  ARG A  69     -13.752  -7.583  -8.989  1.00  0.00           C  
ATOM   1009  C   ARG A  69     -12.328  -7.666  -8.435  1.00  0.00           C  
ATOM   1010  O   ARG A  69     -11.915  -8.681  -7.909  1.00  0.00           O  
ATOM   1011  CB  ARG A  69     -14.668  -6.936  -7.947  1.00  0.00           C  
ATOM   1012  CG  ARG A  69     -14.618  -5.415  -8.096  1.00  0.00           C  
ATOM   1013  CD  ARG A  69     -14.856  -4.762  -6.734  1.00  0.00           C  
ATOM   1014  NE  ARG A  69     -15.112  -3.305  -6.920  1.00  0.00           N  
ATOM   1015  CZ  ARG A  69     -15.625  -2.603  -5.947  1.00  0.00           C  
ATOM   1016  NH1 ARG A  69     -16.773  -2.944  -5.430  1.00  0.00           N  
ATOM   1017  NH2 ARG A  69     -14.988  -1.559  -5.491  1.00  0.00           N  
ATOM   1018  H   ARG A  69     -14.784  -9.440  -8.644  1.00  0.00           H  
ATOM   1019  HA  ARG A  69     -13.752  -6.985  -9.889  1.00  0.00           H  
ATOM   1020  HB2 ARG A  69     -15.681  -7.281  -8.098  1.00  0.00           H  
ATOM   1021  HB3 ARG A  69     -14.337  -7.211  -6.957  1.00  0.00           H  
ATOM   1022  HG2 ARG A  69     -13.648  -5.122  -8.472  1.00  0.00           H  
ATOM   1023  HG3 ARG A  69     -15.384  -5.094  -8.786  1.00  0.00           H  
ATOM   1024  HD2 ARG A  69     -15.713  -5.219  -6.260  1.00  0.00           H  
ATOM   1025  HD3 ARG A  69     -13.985  -4.899  -6.111  1.00  0.00           H  
ATOM   1026  HE  ARG A  69     -14.893  -2.875  -7.773  1.00  0.00           H  
ATOM   1027 HH11 ARG A  69     -17.261  -3.743  -5.780  1.00  0.00           H  
ATOM   1028 HH12 ARG A  69     -17.166  -2.404  -4.685  1.00  0.00           H  
ATOM   1029 HH21 ARG A  69     -14.110  -1.295  -5.890  1.00  0.00           H  
ATOM   1030 HH22 ARG A  69     -15.377  -1.024  -4.742  1.00  0.00           H  
ATOM   1031  N   THR A  70     -11.573  -6.607  -8.546  1.00  0.00           N  
ATOM   1032  CA  THR A  70     -10.177  -6.630  -8.024  1.00  0.00           C  
ATOM   1033  C   THR A  70      -9.974  -5.460  -7.058  1.00  0.00           C  
ATOM   1034  O   THR A  70     -10.868  -4.670  -6.827  1.00  0.00           O  
ATOM   1035  CB  THR A  70      -9.195  -6.504  -9.191  1.00  0.00           C  
ATOM   1036  OG1 THR A  70      -9.918  -6.462 -10.413  1.00  0.00           O  
ATOM   1037  CG2 THR A  70      -8.251  -7.708  -9.196  1.00  0.00           C  
ATOM   1038  H   THR A  70     -11.924  -5.798  -8.972  1.00  0.00           H  
ATOM   1039  HA  THR A  70     -10.003  -7.560  -7.504  1.00  0.00           H  
ATOM   1040  HB  THR A  70      -8.618  -5.601  -9.081  1.00  0.00           H  
ATOM   1041  HG1 THR A  70     -10.003  -7.360 -10.739  1.00  0.00           H  
ATOM   1042 HG21 THR A  70      -8.595  -8.438  -8.480  1.00  0.00           H  
ATOM   1043 HG22 THR A  70      -8.237  -8.150 -10.182  1.00  0.00           H  
ATOM   1044 HG23 THR A  70      -7.254  -7.386  -8.933  1.00  0.00           H  
ATOM   1045  N   TRP A  71      -8.804  -5.344  -6.490  1.00  0.00           N  
ATOM   1046  CA  TRP A  71      -8.544  -4.227  -5.538  1.00  0.00           C  
ATOM   1047  C   TRP A  71      -7.078  -3.805  -5.632  1.00  0.00           C  
ATOM   1048  O   TRP A  71      -6.265  -4.473  -6.240  1.00  0.00           O  
ATOM   1049  CB  TRP A  71      -8.836  -4.696  -4.110  1.00  0.00           C  
ATOM   1050  CG  TRP A  71     -10.276  -4.463  -3.785  1.00  0.00           C  
ATOM   1051  CD1 TRP A  71     -11.308  -5.175  -4.290  1.00  0.00           C  
ATOM   1052  CD2 TRP A  71     -10.859  -3.472  -2.891  1.00  0.00           C  
ATOM   1053  NE1 TRP A  71     -12.489  -4.683  -3.764  1.00  0.00           N  
ATOM   1054  CE2 TRP A  71     -12.265  -3.632  -2.897  1.00  0.00           C  
ATOM   1055  CE3 TRP A  71     -10.312  -2.458  -2.083  1.00  0.00           C  
ATOM   1056  CZ2 TRP A  71     -13.098  -2.816  -2.130  1.00  0.00           C  
ATOM   1057  CZ3 TRP A  71     -11.148  -1.638  -1.309  1.00  0.00           C  
ATOM   1058  CH2 TRP A  71     -12.537  -1.817  -1.332  1.00  0.00           C  
ATOM   1059  H   TRP A  71      -8.097  -5.993  -6.690  1.00  0.00           H  
ATOM   1060  HA  TRP A  71      -9.180  -3.389  -5.779  1.00  0.00           H  
ATOM   1061  HB2 TRP A  71      -8.615  -5.749  -4.025  1.00  0.00           H  
ATOM   1062  HB3 TRP A  71      -8.218  -4.142  -3.418  1.00  0.00           H  
ATOM   1063  HD1 TRP A  71     -11.223  -5.992  -4.990  1.00  0.00           H  
ATOM   1064  HE1 TRP A  71     -13.383  -5.023  -3.968  1.00  0.00           H  
ATOM   1065  HE3 TRP A  71      -9.242  -2.312  -2.057  1.00  0.00           H  
ATOM   1066  HZ2 TRP A  71     -14.169  -2.955  -2.151  1.00  0.00           H  
ATOM   1067  HZ3 TRP A  71     -10.717  -0.864  -0.691  1.00  0.00           H  
ATOM   1068  HH2 TRP A  71     -13.172  -1.187  -0.732  1.00  0.00           H  
ATOM   1069  N   ARG A  72      -6.732  -2.705  -5.022  1.00  0.00           N  
ATOM   1070  CA  ARG A  72      -5.317  -2.242  -5.061  1.00  0.00           C  
ATOM   1071  C   ARG A  72      -4.826  -2.048  -3.627  1.00  0.00           C  
ATOM   1072  O   ARG A  72      -5.528  -1.516  -2.790  1.00  0.00           O  
ATOM   1073  CB  ARG A  72      -5.230  -0.918  -5.820  1.00  0.00           C  
ATOM   1074  CG  ARG A  72      -5.586  -1.146  -7.291  1.00  0.00           C  
ATOM   1075  CD  ARG A  72      -6.950  -0.521  -7.589  1.00  0.00           C  
ATOM   1076  NE  ARG A  72      -7.733  -1.427  -8.479  1.00  0.00           N  
ATOM   1077  CZ  ARG A  72      -7.130  -2.108  -9.416  1.00  0.00           C  
ATOM   1078  NH1 ARG A  72      -6.719  -1.506 -10.497  1.00  0.00           N  
ATOM   1079  NH2 ARG A  72      -6.936  -3.390  -9.268  1.00  0.00           N  
ATOM   1080  H   ARG A  72      -7.402  -2.186  -4.530  1.00  0.00           H  
ATOM   1081  HA  ARG A  72      -4.707  -2.985  -5.554  1.00  0.00           H  
ATOM   1082  HB2 ARG A  72      -5.921  -0.210  -5.388  1.00  0.00           H  
ATOM   1083  HB3 ARG A  72      -4.225  -0.530  -5.751  1.00  0.00           H  
ATOM   1084  HG2 ARG A  72      -4.833  -0.689  -7.917  1.00  0.00           H  
ATOM   1085  HG3 ARG A  72      -5.626  -2.206  -7.492  1.00  0.00           H  
ATOM   1086  HD2 ARG A  72      -7.489  -0.374  -6.666  1.00  0.00           H  
ATOM   1087  HD3 ARG A  72      -6.809   0.433  -8.079  1.00  0.00           H  
ATOM   1088  HE  ARG A  72      -8.703  -1.511  -8.360  1.00  0.00           H  
ATOM   1089 HH11 ARG A  72      -6.865  -0.524 -10.610  1.00  0.00           H  
ATOM   1090 HH12 ARG A  72      -6.257  -2.028 -11.215  1.00  0.00           H  
ATOM   1091 HH21 ARG A  72      -7.251  -3.851  -8.438  1.00  0.00           H  
ATOM   1092 HH22 ARG A  72      -6.475  -3.912  -9.986  1.00  0.00           H  
ATOM   1093  N   GLU A  73      -3.634  -2.483  -3.327  1.00  0.00           N  
ATOM   1094  CA  GLU A  73      -3.120  -2.329  -1.938  1.00  0.00           C  
ATOM   1095  C   GLU A  73      -1.921  -1.378  -1.918  1.00  0.00           C  
ATOM   1096  O   GLU A  73      -1.193  -1.252  -2.885  1.00  0.00           O  
ATOM   1097  CB  GLU A  73      -2.687  -3.697  -1.404  1.00  0.00           C  
ATOM   1098  CG  GLU A  73      -1.440  -4.166  -2.156  1.00  0.00           C  
ATOM   1099  CD  GLU A  73      -0.998  -5.525  -1.615  1.00  0.00           C  
ATOM   1100  OE1 GLU A  73      -1.864  -6.317  -1.280  1.00  0.00           O  
ATOM   1101  OE2 GLU A  73       0.199  -5.752  -1.543  1.00  0.00           O  
ATOM   1102  H   GLU A  73      -3.085  -2.920  -4.008  1.00  0.00           H  
ATOM   1103  HA  GLU A  73      -3.904  -1.934  -1.310  1.00  0.00           H  
ATOM   1104  HB2 GLU A  73      -2.464  -3.617  -0.350  1.00  0.00           H  
ATOM   1105  HB3 GLU A  73      -3.483  -4.410  -1.552  1.00  0.00           H  
ATOM   1106  HG2 GLU A  73      -1.668  -4.253  -3.210  1.00  0.00           H  
ATOM   1107  HG3 GLU A  73      -0.645  -3.449  -2.019  1.00  0.00           H  
ATOM   1108  N   ALA A  74      -1.708  -0.712  -0.813  1.00  0.00           N  
ATOM   1109  CA  ALA A  74      -0.555   0.226  -0.716  1.00  0.00           C  
ATOM   1110  C   ALA A  74       0.067   0.121   0.680  1.00  0.00           C  
ATOM   1111  O   ALA A  74      -0.595  -0.215   1.641  1.00  0.00           O  
ATOM   1112  CB  ALA A  74      -1.038   1.657  -0.953  1.00  0.00           C  
ATOM   1113  H   ALA A  74      -2.308  -0.834  -0.046  1.00  0.00           H  
ATOM   1114  HA  ALA A  74       0.185  -0.034  -1.460  1.00  0.00           H  
ATOM   1115  HB1 ALA A  74      -2.078   1.737  -0.674  1.00  0.00           H  
ATOM   1116  HB2 ALA A  74      -0.452   2.339  -0.355  1.00  0.00           H  
ATOM   1117  HB3 ALA A  74      -0.925   1.905  -1.997  1.00  0.00           H  
ATOM   1118  N   ASP A  75       1.337   0.404   0.799  1.00  0.00           N  
ATOM   1119  CA  ASP A  75       1.998   0.321   2.134  1.00  0.00           C  
ATOM   1120  C   ASP A  75       1.548   1.502   2.996  1.00  0.00           C  
ATOM   1121  O   ASP A  75       1.430   2.614   2.523  1.00  0.00           O  
ATOM   1122  CB  ASP A  75       3.517   0.369   1.955  1.00  0.00           C  
ATOM   1123  CG  ASP A  75       4.118  -0.998   2.288  1.00  0.00           C  
ATOM   1124  OD1 ASP A  75       3.433  -1.787   2.917  1.00  0.00           O  
ATOM   1125  OD2 ASP A  75       5.253  -1.232   1.908  1.00  0.00           O  
ATOM   1126  H   ASP A  75       1.854   0.672   0.014  1.00  0.00           H  
ATOM   1127  HA  ASP A  75       1.721  -0.604   2.617  1.00  0.00           H  
ATOM   1128  HB2 ASP A  75       3.751   0.627   0.932  1.00  0.00           H  
ATOM   1129  HB3 ASP A  75       3.933   1.114   2.617  1.00  0.00           H  
ATOM   1130  N   ILE A  76       1.290   1.272   4.255  1.00  0.00           N  
ATOM   1131  CA  ILE A  76       0.844   2.392   5.132  1.00  0.00           C  
ATOM   1132  C   ILE A  76       1.647   2.386   6.436  1.00  0.00           C  
ATOM   1133  O   ILE A  76       1.881   1.351   7.027  1.00  0.00           O  
ATOM   1134  CB  ILE A  76      -0.643   2.225   5.449  1.00  0.00           C  
ATOM   1135  CG1 ILE A  76      -1.452   2.297   4.152  1.00  0.00           C  
ATOM   1136  CG2 ILE A  76      -1.094   3.342   6.392  1.00  0.00           C  
ATOM   1137  CD1 ILE A  76      -1.478   3.740   3.641  1.00  0.00           C  
ATOM   1138  H   ILE A  76       1.386   0.366   4.622  1.00  0.00           H  
ATOM   1139  HA  ILE A  76       0.998   3.331   4.620  1.00  0.00           H  
ATOM   1140  HB  ILE A  76      -0.804   1.268   5.924  1.00  0.00           H  
ATOM   1141 HG12 ILE A  76      -0.997   1.660   3.408  1.00  0.00           H  
ATOM   1142 HG13 ILE A  76      -2.462   1.966   4.340  1.00  0.00           H  
ATOM   1143 HG21 ILE A  76      -0.329   4.103   6.439  1.00  0.00           H  
ATOM   1144 HG22 ILE A  76      -2.010   3.777   6.022  1.00  0.00           H  
ATOM   1145 HG23 ILE A  76      -1.259   2.936   7.378  1.00  0.00           H  
ATOM   1146 HD11 ILE A  76      -0.783   4.337   4.213  1.00  0.00           H  
ATOM   1147 HD12 ILE A  76      -1.195   3.758   2.599  1.00  0.00           H  
ATOM   1148 HD13 ILE A  76      -2.474   4.143   3.750  1.00  0.00           H  
ATOM   1149  N   ASN A  77       2.057   3.539   6.891  1.00  0.00           N  
ATOM   1150  CA  ASN A  77       2.834   3.615   8.164  1.00  0.00           C  
ATOM   1151  C   ASN A  77       4.251   3.076   7.951  1.00  0.00           C  
ATOM   1152  O   ASN A  77       4.995   2.883   8.891  1.00  0.00           O  
ATOM   1153  CB  ASN A  77       2.129   2.783   9.238  1.00  0.00           C  
ATOM   1154  CG  ASN A  77       1.650   3.704  10.362  1.00  0.00           C  
ATOM   1155  OD1 ASN A  77       2.153   4.798  10.523  1.00  0.00           O  
ATOM   1156  ND2 ASN A  77       0.691   3.303  11.151  1.00  0.00           N  
ATOM   1157  H   ASN A  77       1.849   4.361   6.400  1.00  0.00           H  
ATOM   1158  HA  ASN A  77       2.887   4.643   8.488  1.00  0.00           H  
ATOM   1159  HB2 ASN A  77       1.281   2.276   8.804  1.00  0.00           H  
ATOM   1160  HB3 ASN A  77       2.817   2.056   9.641  1.00  0.00           H  
ATOM   1161 HD21 ASN A  77       0.285   2.421  11.021  1.00  0.00           H  
ATOM   1162 HD22 ASN A  77       0.376   3.885  11.874  1.00  0.00           H  
ATOM   1163  N   TYR A  78       4.633   2.831   6.729  1.00  0.00           N  
ATOM   1164  CA  TYR A  78       5.997   2.308   6.471  1.00  0.00           C  
ATOM   1165  C   TYR A  78       7.029   3.400   6.761  1.00  0.00           C  
ATOM   1166  O   TYR A  78       6.802   4.566   6.504  1.00  0.00           O  
ATOM   1167  CB  TYR A  78       6.113   1.870   5.010  1.00  0.00           C  
ATOM   1168  CG  TYR A  78       7.433   1.170   4.797  1.00  0.00           C  
ATOM   1169  CD1 TYR A  78       7.893   0.242   5.739  1.00  0.00           C  
ATOM   1170  CD2 TYR A  78       8.197   1.449   3.658  1.00  0.00           C  
ATOM   1171  CE1 TYR A  78       9.117  -0.408   5.542  1.00  0.00           C  
ATOM   1172  CE2 TYR A  78       9.421   0.799   3.460  1.00  0.00           C  
ATOM   1173  CZ  TYR A  78       9.882  -0.129   4.402  1.00  0.00           C  
ATOM   1174  OH  TYR A  78      11.088  -0.769   4.206  1.00  0.00           O  
ATOM   1175  H   TYR A  78       4.025   2.987   5.985  1.00  0.00           H  
ATOM   1176  HA  TYR A  78       6.175   1.465   7.112  1.00  0.00           H  
ATOM   1177  HB2 TYR A  78       5.303   1.195   4.772  1.00  0.00           H  
ATOM   1178  HB3 TYR A  78       6.058   2.737   4.368  1.00  0.00           H  
ATOM   1179  HD1 TYR A  78       7.304   0.027   6.618  1.00  0.00           H  
ATOM   1180  HD2 TYR A  78       7.842   2.164   2.932  1.00  0.00           H  
ATOM   1181  HE1 TYR A  78       9.472  -1.123   6.268  1.00  0.00           H  
ATOM   1182  HE2 TYR A  78      10.010   1.014   2.581  1.00  0.00           H  
ATOM   1183  HH  TYR A  78      11.789  -0.162   4.457  1.00  0.00           H  
ATOM   1184  N   THR A  79       8.162   3.033   7.295  1.00  0.00           N  
ATOM   1185  CA  THR A  79       9.207   4.053   7.600  1.00  0.00           C  
ATOM   1186  C   THR A  79      10.580   3.498   7.242  1.00  0.00           C  
ATOM   1187  O   THR A  79      11.301   4.052   6.435  1.00  0.00           O  
ATOM   1188  CB  THR A  79       9.170   4.395   9.092  1.00  0.00           C  
ATOM   1189  OG1 THR A  79       9.234   3.197   9.853  1.00  0.00           O  
ATOM   1190  CG2 THR A  79       7.873   5.140   9.416  1.00  0.00           C  
ATOM   1191  H   THR A  79       8.327   2.088   7.495  1.00  0.00           H  
ATOM   1192  HA  THR A  79       9.023   4.934   7.026  1.00  0.00           H  
ATOM   1193  HB  THR A  79      10.012   5.024   9.338  1.00  0.00           H  
ATOM   1194  HG1 THR A  79       9.385   3.436  10.770  1.00  0.00           H  
ATOM   1195 HG21 THR A  79       7.028   4.521   9.154  1.00  0.00           H  
ATOM   1196 HG22 THR A  79       7.841   5.363  10.473  1.00  0.00           H  
ATOM   1197 HG23 THR A  79       7.836   6.060   8.853  1.00  0.00           H  
ATOM   1198  N   SER A  80      10.939   2.410   7.841  1.00  0.00           N  
ATOM   1199  CA  SER A  80      12.266   1.794   7.555  1.00  0.00           C  
ATOM   1200  C   SER A  80      12.321   0.393   8.165  1.00  0.00           C  
ATOM   1201  O   SER A  80      11.524   0.042   9.013  1.00  0.00           O  
ATOM   1202  CB  SER A  80      13.370   2.659   8.164  1.00  0.00           C  
ATOM   1203  OG  SER A  80      14.116   3.272   7.120  1.00  0.00           O  
ATOM   1204  H   SER A  80      10.332   1.997   8.483  1.00  0.00           H  
ATOM   1205  HA  SER A  80      12.409   1.728   6.487  1.00  0.00           H  
ATOM   1206  HB2 SER A  80      12.931   3.424   8.782  1.00  0.00           H  
ATOM   1207  HB3 SER A  80      14.018   2.039   8.768  1.00  0.00           H  
ATOM   1208  HG  SER A  80      13.539   3.893   6.668  1.00  0.00           H  
ATOM   1209  N   GLY A  81      13.256  -0.414   7.740  1.00  0.00           N  
ATOM   1210  CA  GLY A  81      13.363  -1.792   8.296  1.00  0.00           C  
ATOM   1211  C   GLY A  81      12.382  -2.715   7.570  1.00  0.00           C  
ATOM   1212  O   GLY A  81      11.676  -2.303   6.671  1.00  0.00           O  
ATOM   1213  H   GLY A  81      13.889  -0.111   7.056  1.00  0.00           H  
ATOM   1214  HA2 GLY A  81      14.371  -2.158   8.160  1.00  0.00           H  
ATOM   1215  HA3 GLY A  81      13.124  -1.776   9.348  1.00  0.00           H  
ATOM   1216  N   PHE A  82      12.331  -3.963   7.952  1.00  0.00           N  
ATOM   1217  CA  PHE A  82      11.396  -4.909   7.281  1.00  0.00           C  
ATOM   1218  C   PHE A  82      10.024  -4.248   7.133  1.00  0.00           C  
ATOM   1219  O   PHE A  82       9.704  -3.299   7.820  1.00  0.00           O  
ATOM   1220  CB  PHE A  82      11.265  -6.179   8.124  1.00  0.00           C  
ATOM   1221  CG  PHE A  82      12.159  -7.256   7.557  1.00  0.00           C  
ATOM   1222  CD1 PHE A  82      13.495  -7.345   7.967  1.00  0.00           C  
ATOM   1223  CD2 PHE A  82      11.653  -8.165   6.620  1.00  0.00           C  
ATOM   1224  CE1 PHE A  82      14.324  -8.343   7.442  1.00  0.00           C  
ATOM   1225  CE2 PHE A  82      12.482  -9.164   6.095  1.00  0.00           C  
ATOM   1226  CZ  PHE A  82      13.818  -9.252   6.505  1.00  0.00           C  
ATOM   1227  H   PHE A  82      12.910  -4.276   8.678  1.00  0.00           H  
ATOM   1228  HA  PHE A  82      11.781  -5.163   6.305  1.00  0.00           H  
ATOM   1229  HB2 PHE A  82      11.557  -5.966   9.142  1.00  0.00           H  
ATOM   1230  HB3 PHE A  82      10.240  -6.518   8.107  1.00  0.00           H  
ATOM   1231  HD1 PHE A  82      13.886  -6.644   8.690  1.00  0.00           H  
ATOM   1232  HD2 PHE A  82      10.622  -8.097   6.304  1.00  0.00           H  
ATOM   1233  HE1 PHE A  82      15.354  -8.412   7.758  1.00  0.00           H  
ATOM   1234  HE2 PHE A  82      12.091  -9.865   5.372  1.00  0.00           H  
ATOM   1235  HZ  PHE A  82      14.457 -10.022   6.100  1.00  0.00           H  
ATOM   1236  N   ARG A  83       9.210  -4.741   6.238  1.00  0.00           N  
ATOM   1237  CA  ARG A  83       7.860  -4.138   6.046  1.00  0.00           C  
ATOM   1238  C   ARG A  83       6.979  -4.452   7.259  1.00  0.00           C  
ATOM   1239  O   ARG A  83       7.249  -5.363   8.016  1.00  0.00           O  
ATOM   1240  CB  ARG A  83       7.216  -4.720   4.786  1.00  0.00           C  
ATOM   1241  CG  ARG A  83       8.152  -4.521   3.592  1.00  0.00           C  
ATOM   1242  CD  ARG A  83       7.460  -5.001   2.315  1.00  0.00           C  
ATOM   1243  NE  ARG A  83       7.188  -6.463   2.418  1.00  0.00           N  
ATOM   1244  CZ  ARG A  83       6.351  -7.029   1.592  1.00  0.00           C  
ATOM   1245  NH1 ARG A  83       5.082  -7.090   1.887  1.00  0.00           N  
ATOM   1246  NH2 ARG A  83       6.785  -7.537   0.470  1.00  0.00           N  
ATOM   1247  H   ARG A  83       9.487  -5.506   5.692  1.00  0.00           H  
ATOM   1248  HA  ARG A  83       7.956  -3.068   5.939  1.00  0.00           H  
ATOM   1249  HB2 ARG A  83       7.035  -5.776   4.930  1.00  0.00           H  
ATOM   1250  HB3 ARG A  83       6.280  -4.217   4.595  1.00  0.00           H  
ATOM   1251  HG2 ARG A  83       8.396  -3.472   3.498  1.00  0.00           H  
ATOM   1252  HG3 ARG A  83       9.057  -5.089   3.746  1.00  0.00           H  
ATOM   1253  HD2 ARG A  83       6.529  -4.469   2.187  1.00  0.00           H  
ATOM   1254  HD3 ARG A  83       8.102  -4.814   1.466  1.00  0.00           H  
ATOM   1255  HE  ARG A  83       7.635  -6.997   3.106  1.00  0.00           H  
ATOM   1256 HH11 ARG A  83       4.749  -6.701   2.746  1.00  0.00           H  
ATOM   1257 HH12 ARG A  83       4.442  -7.524   1.254  1.00  0.00           H  
ATOM   1258 HH21 ARG A  83       7.758  -7.490   0.244  1.00  0.00           H  
ATOM   1259 HH22 ARG A  83       6.144  -7.972  -0.163  1.00  0.00           H  
ATOM   1260  N   ASN A  84       5.925  -3.704   7.446  1.00  0.00           N  
ATOM   1261  CA  ASN A  84       5.024  -3.958   8.606  1.00  0.00           C  
ATOM   1262  C   ASN A  84       3.734  -4.615   8.111  1.00  0.00           C  
ATOM   1263  O   ASN A  84       3.647  -5.061   6.984  1.00  0.00           O  
ATOM   1264  CB  ASN A  84       4.694  -2.631   9.293  1.00  0.00           C  
ATOM   1265  CG  ASN A  84       4.525  -1.540   8.237  1.00  0.00           C  
ATOM   1266  OD1 ASN A  84       3.419  -1.209   7.859  1.00  0.00           O  
ATOM   1267  ND2 ASN A  84       5.584  -0.960   7.739  1.00  0.00           N  
ATOM   1268  H   ASN A  84       5.724  -2.975   6.822  1.00  0.00           H  
ATOM   1269  HA  ASN A  84       5.517  -4.615   9.308  1.00  0.00           H  
ATOM   1270  HB2 ASN A  84       3.778  -2.734   9.856  1.00  0.00           H  
ATOM   1271  HB3 ASN A  84       5.498  -2.362   9.962  1.00  0.00           H  
ATOM   1272 HD21 ASN A  84       6.477  -1.226   8.043  1.00  0.00           H  
ATOM   1273 HD22 ASN A  84       5.485  -0.262   7.059  1.00  0.00           H  
ATOM   1274  N   SER A  85       2.729  -4.681   8.943  1.00  0.00           N  
ATOM   1275  CA  SER A  85       1.450  -5.312   8.514  1.00  0.00           C  
ATOM   1276  C   SER A  85       0.391  -4.230   8.287  1.00  0.00           C  
ATOM   1277  O   SER A  85      -0.793  -4.469   8.429  1.00  0.00           O  
ATOM   1278  CB  SER A  85       0.968  -6.276   9.599  1.00  0.00           C  
ATOM   1279  OG  SER A  85       2.089  -6.763  10.325  1.00  0.00           O  
ATOM   1280  H   SER A  85       2.819  -4.318   9.849  1.00  0.00           H  
ATOM   1281  HA  SER A  85       1.608  -5.858   7.595  1.00  0.00           H  
ATOM   1282  HB2 SER A  85       0.306  -5.759  10.275  1.00  0.00           H  
ATOM   1283  HB3 SER A  85       0.438  -7.099   9.139  1.00  0.00           H  
ATOM   1284  HG  SER A  85       2.504  -7.453   9.803  1.00  0.00           H  
ATOM   1285  N   ASP A  86       0.802  -3.042   7.934  1.00  0.00           N  
ATOM   1286  CA  ASP A  86      -0.188  -1.953   7.697  1.00  0.00           C  
ATOM   1287  C   ASP A  86      -0.251  -1.631   6.203  1.00  0.00           C  
ATOM   1288  O   ASP A  86       0.754  -1.375   5.568  1.00  0.00           O  
ATOM   1289  CB  ASP A  86       0.228  -0.701   8.468  1.00  0.00           C  
ATOM   1290  CG  ASP A  86       0.284  -1.017   9.963  1.00  0.00           C  
ATOM   1291  OD1 ASP A  86       0.504  -2.169  10.298  1.00  0.00           O  
ATOM   1292  OD2 ASP A  86       0.105  -0.100  10.749  1.00  0.00           O  
ATOM   1293  H   ASP A  86       1.760  -2.868   7.822  1.00  0.00           H  
ATOM   1294  HA  ASP A  86      -1.162  -2.275   8.036  1.00  0.00           H  
ATOM   1295  HB2 ASP A  86       1.203  -0.378   8.129  1.00  0.00           H  
ATOM   1296  HB3 ASP A  86      -0.493   0.083   8.293  1.00  0.00           H  
ATOM   1297  N   ARG A  87      -1.427  -1.638   5.640  1.00  0.00           N  
ATOM   1298  CA  ARG A  87      -1.560  -1.334   4.187  1.00  0.00           C  
ATOM   1299  C   ARG A  87      -2.983  -0.856   3.891  1.00  0.00           C  
ATOM   1300  O   ARG A  87      -3.937  -1.314   4.485  1.00  0.00           O  
ATOM   1301  CB  ARG A  87      -1.276  -2.601   3.375  1.00  0.00           C  
ATOM   1302  CG  ARG A  87       0.235  -2.785   3.219  1.00  0.00           C  
ATOM   1303  CD  ARG A  87       0.566  -3.069   1.752  1.00  0.00           C  
ATOM   1304  NE  ARG A  87       1.918  -3.689   1.661  1.00  0.00           N  
ATOM   1305  CZ  ARG A  87       2.294  -4.279   0.558  1.00  0.00           C  
ATOM   1306  NH1 ARG A  87       2.835  -3.581  -0.403  1.00  0.00           N  
ATOM   1307  NH2 ARG A  87       2.129  -5.565   0.417  1.00  0.00           N  
ATOM   1308  H   ARG A  87      -2.223  -1.843   6.174  1.00  0.00           H  
ATOM   1309  HA  ARG A  87      -0.855  -0.564   3.912  1.00  0.00           H  
ATOM   1310  HB2 ARG A  87      -1.691  -3.456   3.889  1.00  0.00           H  
ATOM   1311  HB3 ARG A  87      -1.728  -2.513   2.399  1.00  0.00           H  
ATOM   1312  HG2 ARG A  87       0.741  -1.886   3.537  1.00  0.00           H  
ATOM   1313  HG3 ARG A  87       0.562  -3.615   3.827  1.00  0.00           H  
ATOM   1314  HD2 ARG A  87      -0.168  -3.745   1.341  1.00  0.00           H  
ATOM   1315  HD3 ARG A  87       0.555  -2.143   1.196  1.00  0.00           H  
ATOM   1316  HE  ARG A  87       2.526  -3.654   2.428  1.00  0.00           H  
ATOM   1317 HH11 ARG A  87       2.962  -2.595  -0.296  1.00  0.00           H  
ATOM   1318 HH12 ARG A  87       3.122  -4.033  -1.248  1.00  0.00           H  
ATOM   1319 HH21 ARG A  87       1.715  -6.100   1.153  1.00  0.00           H  
ATOM   1320 HH22 ARG A  87       2.417  -6.016  -0.428  1.00  0.00           H  
ATOM   1321  N   ILE A  88      -3.136   0.056   2.972  1.00  0.00           N  
ATOM   1322  CA  ILE A  88      -4.499   0.555   2.636  1.00  0.00           C  
ATOM   1323  C   ILE A  88      -4.960  -0.091   1.325  1.00  0.00           C  
ATOM   1324  O   ILE A  88      -4.231  -0.130   0.351  1.00  0.00           O  
ATOM   1325  CB  ILE A  88      -4.459   2.078   2.483  1.00  0.00           C  
ATOM   1326  CG1 ILE A  88      -5.882   2.635   2.478  1.00  0.00           C  
ATOM   1327  CG2 ILE A  88      -3.771   2.444   1.171  1.00  0.00           C  
ATOM   1328  CD1 ILE A  88      -5.847   4.113   2.090  1.00  0.00           C  
ATOM   1329  H   ILE A  88      -2.354   0.411   2.500  1.00  0.00           H  
ATOM   1330  HA  ILE A  88      -5.185   0.290   3.427  1.00  0.00           H  
ATOM   1331  HB  ILE A  88      -3.907   2.507   3.308  1.00  0.00           H  
ATOM   1332 HG12 ILE A  88      -6.481   2.087   1.765  1.00  0.00           H  
ATOM   1333 HG13 ILE A  88      -6.312   2.534   3.464  1.00  0.00           H  
ATOM   1334 HG21 ILE A  88      -3.162   1.615   0.843  1.00  0.00           H  
ATOM   1335 HG22 ILE A  88      -4.519   2.660   0.422  1.00  0.00           H  
ATOM   1336 HG23 ILE A  88      -3.149   3.313   1.322  1.00  0.00           H  
ATOM   1337 HD11 ILE A  88      -4.864   4.514   2.287  1.00  0.00           H  
ATOM   1338 HD12 ILE A  88      -6.074   4.215   1.038  1.00  0.00           H  
ATOM   1339 HD13 ILE A  88      -6.580   4.656   2.669  1.00  0.00           H  
ATOM   1340  N   LEU A  89      -6.163  -0.602   1.295  1.00  0.00           N  
ATOM   1341  CA  LEU A  89      -6.673  -1.248   0.052  1.00  0.00           C  
ATOM   1342  C   LEU A  89      -7.655  -0.306  -0.650  1.00  0.00           C  
ATOM   1343  O   LEU A  89      -8.794  -0.181  -0.248  1.00  0.00           O  
ATOM   1344  CB  LEU A  89      -7.404  -2.549   0.410  1.00  0.00           C  
ATOM   1345  CG  LEU A  89      -6.393  -3.628   0.799  1.00  0.00           C  
ATOM   1346  CD1 LEU A  89      -5.319  -3.728  -0.281  1.00  0.00           C  
ATOM   1347  CD2 LEU A  89      -5.743  -3.264   2.136  1.00  0.00           C  
ATOM   1348  H   LEU A  89      -6.729  -0.564   2.092  1.00  0.00           H  
ATOM   1349  HA  LEU A  89      -5.847  -1.468  -0.609  1.00  0.00           H  
ATOM   1350  HB2 LEU A  89      -8.074  -2.369   1.237  1.00  0.00           H  
ATOM   1351  HB3 LEU A  89      -7.974  -2.884  -0.444  1.00  0.00           H  
ATOM   1352  HG  LEU A  89      -6.901  -4.578   0.890  1.00  0.00           H  
ATOM   1353 HD11 LEU A  89      -5.718  -3.369  -1.217  1.00  0.00           H  
ATOM   1354 HD12 LEU A  89      -4.468  -3.128   0.002  1.00  0.00           H  
ATOM   1355 HD13 LEU A  89      -5.014  -4.758  -0.390  1.00  0.00           H  
ATOM   1356 HD21 LEU A  89      -6.429  -2.667   2.718  1.00  0.00           H  
ATOM   1357 HD22 LEU A  89      -5.506  -4.169   2.677  1.00  0.00           H  
ATOM   1358 HD23 LEU A  89      -4.838  -2.705   1.957  1.00  0.00           H  
ATOM   1359  N   TYR A  90      -7.239   0.345  -1.703  1.00  0.00           N  
ATOM   1360  CA  TYR A  90      -8.178   1.256  -2.421  1.00  0.00           C  
ATOM   1361  C   TYR A  90      -8.756   0.517  -3.632  1.00  0.00           C  
ATOM   1362  O   TYR A  90      -8.071  -0.242  -4.289  1.00  0.00           O  
ATOM   1363  CB  TYR A  90      -7.456   2.532  -2.876  1.00  0.00           C  
ATOM   1364  CG  TYR A  90      -6.101   2.201  -3.454  1.00  0.00           C  
ATOM   1365  CD1 TYR A  90      -5.000   2.027  -2.606  1.00  0.00           C  
ATOM   1366  CD2 TYR A  90      -5.942   2.082  -4.840  1.00  0.00           C  
ATOM   1367  CE1 TYR A  90      -3.742   1.733  -3.144  1.00  0.00           C  
ATOM   1368  CE2 TYR A  90      -4.684   1.788  -5.377  1.00  0.00           C  
ATOM   1369  CZ  TYR A  90      -3.583   1.612  -4.530  1.00  0.00           C  
ATOM   1370  OH  TYR A  90      -2.343   1.322  -5.060  1.00  0.00           O  
ATOM   1371  H   TYR A  90      -6.323   0.224  -2.026  1.00  0.00           H  
ATOM   1372  HA  TYR A  90      -8.985   1.526  -1.752  1.00  0.00           H  
ATOM   1373  HB2 TYR A  90      -8.052   3.026  -3.629  1.00  0.00           H  
ATOM   1374  HB3 TYR A  90      -7.332   3.193  -2.031  1.00  0.00           H  
ATOM   1375  HD1 TYR A  90      -5.122   2.117  -1.537  1.00  0.00           H  
ATOM   1376  HD2 TYR A  90      -6.790   2.218  -5.494  1.00  0.00           H  
ATOM   1377  HE1 TYR A  90      -2.893   1.598  -2.491  1.00  0.00           H  
ATOM   1378  HE2 TYR A  90      -4.561   1.695  -6.446  1.00  0.00           H  
ATOM   1379  HH  TYR A  90      -2.141   1.987  -5.722  1.00  0.00           H  
ATOM   1380  N   SER A  91     -10.016   0.713  -3.921  1.00  0.00           N  
ATOM   1381  CA  SER A  91     -10.634  -0.002  -5.077  1.00  0.00           C  
ATOM   1382  C   SER A  91     -10.828   0.957  -6.256  1.00  0.00           C  
ATOM   1383  O   SER A  91     -10.690   2.158  -6.126  1.00  0.00           O  
ATOM   1384  CB  SER A  91     -11.990  -0.566  -4.656  1.00  0.00           C  
ATOM   1385  OG  SER A  91     -12.047  -1.947  -4.986  1.00  0.00           O  
ATOM   1386  H   SER A  91     -10.557   1.316  -3.369  1.00  0.00           H  
ATOM   1387  HA  SER A  91      -9.989  -0.814  -5.381  1.00  0.00           H  
ATOM   1388  HB2 SER A  91     -12.118  -0.450  -3.593  1.00  0.00           H  
ATOM   1389  HB3 SER A  91     -12.776  -0.030  -5.172  1.00  0.00           H  
ATOM   1390  HG  SER A  91     -12.201  -2.020  -5.931  1.00  0.00           H  
ATOM   1391  N   SER A  92     -11.151   0.429  -7.409  1.00  0.00           N  
ATOM   1392  CA  SER A  92     -11.356   1.300  -8.603  1.00  0.00           C  
ATOM   1393  C   SER A  92     -12.566   2.202  -8.376  1.00  0.00           C  
ATOM   1394  O   SER A  92     -12.717   3.230  -9.006  1.00  0.00           O  
ATOM   1395  CB  SER A  92     -11.591   0.430  -9.838  1.00  0.00           C  
ATOM   1396  OG  SER A  92     -12.749  -0.370  -9.635  1.00  0.00           O  
ATOM   1397  H   SER A  92     -11.259  -0.541  -7.489  1.00  0.00           H  
ATOM   1398  HA  SER A  92     -10.484   1.909  -8.751  1.00  0.00           H  
ATOM   1399  HB2 SER A  92     -11.741   1.058 -10.699  1.00  0.00           H  
ATOM   1400  HB3 SER A  92     -10.728  -0.202 -10.001  1.00  0.00           H  
ATOM   1401  HG  SER A  92     -12.481  -1.169  -9.176  1.00  0.00           H  
ATOM   1402  N   ASP A  93     -13.422   1.828  -7.474  1.00  0.00           N  
ATOM   1403  CA  ASP A  93     -14.616   2.659  -7.192  1.00  0.00           C  
ATOM   1404  C   ASP A  93     -14.270   3.668  -6.097  1.00  0.00           C  
ATOM   1405  O   ASP A  93     -15.134   4.250  -5.472  1.00  0.00           O  
ATOM   1406  CB  ASP A  93     -15.773   1.765  -6.734  1.00  0.00           C  
ATOM   1407  CG  ASP A  93     -15.497   1.247  -5.323  1.00  0.00           C  
ATOM   1408  OD1 ASP A  93     -14.355   1.313  -4.902  1.00  0.00           O  
ATOM   1409  OD2 ASP A  93     -16.434   0.793  -4.687  1.00  0.00           O  
ATOM   1410  H   ASP A  93     -13.277   1.008  -6.983  1.00  0.00           H  
ATOM   1411  HA  ASP A  93     -14.894   3.179  -8.085  1.00  0.00           H  
ATOM   1412  HB2 ASP A  93     -16.690   2.337  -6.736  1.00  0.00           H  
ATOM   1413  HB3 ASP A  93     -15.870   0.929  -7.411  1.00  0.00           H  
ATOM   1414  N   TRP A  94     -13.001   3.878  -5.874  1.00  0.00           N  
ATOM   1415  CA  TRP A  94     -12.560   4.848  -4.836  1.00  0.00           C  
ATOM   1416  C   TRP A  94     -12.912   4.333  -3.440  1.00  0.00           C  
ATOM   1417  O   TRP A  94     -13.089   5.100  -2.513  1.00  0.00           O  
ATOM   1418  CB  TRP A  94     -13.217   6.206  -5.079  1.00  0.00           C  
ATOM   1419  CG  TRP A  94     -12.275   7.066  -5.858  1.00  0.00           C  
ATOM   1420  CD1 TRP A  94     -12.624   7.862  -6.893  1.00  0.00           C  
ATOM   1421  CD2 TRP A  94     -10.834   7.220  -5.690  1.00  0.00           C  
ATOM   1422  NE1 TRP A  94     -11.491   8.499  -7.370  1.00  0.00           N  
ATOM   1423  CE2 TRP A  94     -10.363   8.135  -6.661  1.00  0.00           C  
ATOM   1424  CE3 TRP A  94      -9.900   6.661  -4.798  1.00  0.00           C  
ATOM   1425  CZ2 TRP A  94      -9.012   8.480  -6.744  1.00  0.00           C  
ATOM   1426  CZ3 TRP A  94      -8.543   7.007  -4.881  1.00  0.00           C  
ATOM   1427  CH2 TRP A  94      -8.100   7.914  -5.851  1.00  0.00           C  
ATOM   1428  H   TRP A  94     -12.329   3.395  -6.398  1.00  0.00           H  
ATOM   1429  HA  TRP A  94     -11.490   4.959  -4.905  1.00  0.00           H  
ATOM   1430  HB2 TRP A  94     -14.132   6.073  -5.638  1.00  0.00           H  
ATOM   1431  HB3 TRP A  94     -13.437   6.677  -4.132  1.00  0.00           H  
ATOM   1432  HD1 TRP A  94     -13.625   7.983  -7.283  1.00  0.00           H  
ATOM   1433  HE1 TRP A  94     -11.471   9.133  -8.117  1.00  0.00           H  
ATOM   1434  HE3 TRP A  94     -10.229   5.963  -4.043  1.00  0.00           H  
ATOM   1435  HZ2 TRP A  94      -8.674   9.179  -7.493  1.00  0.00           H  
ATOM   1436  HZ3 TRP A  94      -7.837   6.568  -4.192  1.00  0.00           H  
ATOM   1437  HH2 TRP A  94      -7.054   8.175  -5.909  1.00  0.00           H  
ATOM   1438  N   LEU A  95     -12.987   3.041  -3.271  1.00  0.00           N  
ATOM   1439  CA  LEU A  95     -13.293   2.490  -1.923  1.00  0.00           C  
ATOM   1440  C   LEU A  95     -11.976   2.356  -1.162  1.00  0.00           C  
ATOM   1441  O   LEU A  95     -11.200   1.453  -1.406  1.00  0.00           O  
ATOM   1442  CB  LEU A  95     -13.945   1.111  -2.052  1.00  0.00           C  
ATOM   1443  CG  LEU A  95     -15.467   1.252  -2.049  1.00  0.00           C  
ATOM   1444  CD1 LEU A  95     -16.105  -0.138  -2.016  1.00  0.00           C  
ATOM   1445  CD2 LEU A  95     -15.906   2.041  -0.813  1.00  0.00           C  
ATOM   1446  H   LEU A  95     -12.820   2.436  -4.024  1.00  0.00           H  
ATOM   1447  HA  LEU A  95     -13.952   3.162  -1.394  1.00  0.00           H  
ATOM   1448  HB2 LEU A  95     -13.628   0.647  -2.973  1.00  0.00           H  
ATOM   1449  HB3 LEU A  95     -13.644   0.498  -1.219  1.00  0.00           H  
ATOM   1450  HG  LEU A  95     -15.781   1.769  -2.942  1.00  0.00           H  
ATOM   1451 HD11 LEU A  95     -15.365  -0.880  -2.275  1.00  0.00           H  
ATOM   1452 HD12 LEU A  95     -16.483  -0.337  -1.025  1.00  0.00           H  
ATOM   1453 HD13 LEU A  95     -16.919  -0.178  -2.726  1.00  0.00           H  
ATOM   1454 HD21 LEU A  95     -15.133   1.992  -0.061  1.00  0.00           H  
ATOM   1455 HD22 LEU A  95     -16.078   3.072  -1.087  1.00  0.00           H  
ATOM   1456 HD23 LEU A  95     -16.818   1.617  -0.420  1.00  0.00           H  
ATOM   1457  N   ILE A  96     -11.701   3.257  -0.262  1.00  0.00           N  
ATOM   1458  CA  ILE A  96     -10.417   3.181   0.484  1.00  0.00           C  
ATOM   1459  C   ILE A  96     -10.603   2.437   1.805  1.00  0.00           C  
ATOM   1460  O   ILE A  96     -11.382   2.826   2.653  1.00  0.00           O  
ATOM   1461  CB  ILE A  96      -9.904   4.592   0.765  1.00  0.00           C  
ATOM   1462  CG1 ILE A  96     -10.232   5.501  -0.421  1.00  0.00           C  
ATOM   1463  CG2 ILE A  96      -8.391   4.543   0.968  1.00  0.00           C  
ATOM   1464  CD1 ILE A  96      -9.623   6.885  -0.187  1.00  0.00           C  
ATOM   1465  H   ILE A  96     -12.328   3.990  -0.090  1.00  0.00           H  
ATOM   1466  HA  ILE A  96      -9.689   2.657  -0.119  1.00  0.00           H  
ATOM   1467  HB  ILE A  96     -10.376   4.975   1.659  1.00  0.00           H  
ATOM   1468 HG12 ILE A  96      -9.823   5.074  -1.326  1.00  0.00           H  
ATOM   1469 HG13 ILE A  96     -11.303   5.594  -0.519  1.00  0.00           H  
ATOM   1470 HG21 ILE A  96      -7.933   4.030   0.134  1.00  0.00           H  
ATOM   1471 HG22 ILE A  96      -8.002   5.549   1.029  1.00  0.00           H  
ATOM   1472 HG23 ILE A  96      -8.167   4.014   1.882  1.00  0.00           H  
ATOM   1473 HD11 ILE A  96      -9.522   7.059   0.874  1.00  0.00           H  
ATOM   1474 HD12 ILE A  96      -8.650   6.934  -0.654  1.00  0.00           H  
ATOM   1475 HD13 ILE A  96     -10.266   7.638  -0.616  1.00  0.00           H  
ATOM   1476  N   TYR A  97      -9.867   1.376   1.988  1.00  0.00           N  
ATOM   1477  CA  TYR A  97      -9.956   0.598   3.252  1.00  0.00           C  
ATOM   1478  C   TYR A  97      -8.570   0.580   3.896  1.00  0.00           C  
ATOM   1479  O   TYR A  97      -7.585   0.884   3.258  1.00  0.00           O  
ATOM   1480  CB  TYR A  97     -10.399  -0.835   2.944  1.00  0.00           C  
ATOM   1481  CG  TYR A  97     -11.902  -0.936   3.054  1.00  0.00           C  
ATOM   1482  CD1 TYR A  97     -12.710  -0.499   1.998  1.00  0.00           C  
ATOM   1483  CD2 TYR A  97     -12.485  -1.465   4.210  1.00  0.00           C  
ATOM   1484  CE1 TYR A  97     -14.103  -0.593   2.098  1.00  0.00           C  
ATOM   1485  CE2 TYR A  97     -13.879  -1.560   4.311  1.00  0.00           C  
ATOM   1486  CZ  TYR A  97     -14.688  -1.123   3.255  1.00  0.00           C  
ATOM   1487  OH  TYR A  97     -16.061  -1.215   3.354  1.00  0.00           O  
ATOM   1488  H   TYR A  97      -9.236   1.099   1.291  1.00  0.00           H  
ATOM   1489  HA  TYR A  97     -10.665   1.065   3.920  1.00  0.00           H  
ATOM   1490  HB2 TYR A  97     -10.093  -1.097   1.941  1.00  0.00           H  
ATOM   1491  HB3 TYR A  97      -9.941  -1.513   3.648  1.00  0.00           H  
ATOM   1492  HD1 TYR A  97     -12.260  -0.092   1.106  1.00  0.00           H  
ATOM   1493  HD2 TYR A  97     -11.862  -1.802   5.024  1.00  0.00           H  
ATOM   1494  HE1 TYR A  97     -14.726  -0.257   1.282  1.00  0.00           H  
ATOM   1495  HE2 TYR A  97     -14.329  -1.969   5.202  1.00  0.00           H  
ATOM   1496  HH  TYR A  97     -16.276  -1.485   4.251  1.00  0.00           H  
ATOM   1497  N   LYS A  98      -8.474   0.235   5.147  1.00  0.00           N  
ATOM   1498  CA  LYS A  98      -7.135   0.215   5.801  1.00  0.00           C  
ATOM   1499  C   LYS A  98      -6.986  -1.057   6.639  1.00  0.00           C  
ATOM   1500  O   LYS A  98      -7.929  -1.531   7.241  1.00  0.00           O  
ATOM   1501  CB  LYS A  98      -6.996   1.439   6.708  1.00  0.00           C  
ATOM   1502  CG  LYS A  98      -8.260   1.592   7.556  1.00  0.00           C  
ATOM   1503  CD  LYS A  98      -7.890   1.533   9.040  1.00  0.00           C  
ATOM   1504  CE  LYS A  98      -8.337   2.824   9.729  1.00  0.00           C  
ATOM   1505  NZ  LYS A  98      -7.204   3.791   9.754  1.00  0.00           N  
ATOM   1506  H   LYS A  98      -9.276  -0.004   5.655  1.00  0.00           H  
ATOM   1507  HA  LYS A  98      -6.363   0.243   5.041  1.00  0.00           H  
ATOM   1508  HB2 LYS A  98      -6.140   1.312   7.355  1.00  0.00           H  
ATOM   1509  HB3 LYS A  98      -6.863   2.323   6.102  1.00  0.00           H  
ATOM   1510  HG2 LYS A  98      -8.727   2.541   7.338  1.00  0.00           H  
ATOM   1511  HG3 LYS A  98      -8.946   0.791   7.326  1.00  0.00           H  
ATOM   1512  HD2 LYS A  98      -8.384   0.688   9.500  1.00  0.00           H  
ATOM   1513  HD3 LYS A  98      -6.822   1.424   9.141  1.00  0.00           H  
ATOM   1514  HE2 LYS A  98      -9.166   3.254   9.187  1.00  0.00           H  
ATOM   1515  HE3 LYS A  98      -8.644   2.603  10.741  1.00  0.00           H  
ATOM   1516  HZ1 LYS A  98      -6.307   3.272   9.846  1.00  0.00           H  
ATOM   1517  HZ2 LYS A  98      -7.198   4.342   8.873  1.00  0.00           H  
ATOM   1518  HZ3 LYS A  98      -7.316   4.436  10.561  1.00  0.00           H  
ATOM   1519  N   THR A  99      -5.803  -1.607   6.691  1.00  0.00           N  
ATOM   1520  CA  THR A  99      -5.586  -2.844   7.497  1.00  0.00           C  
ATOM   1521  C   THR A  99      -4.339  -2.664   8.366  1.00  0.00           C  
ATOM   1522  O   THR A  99      -3.289  -2.282   7.889  1.00  0.00           O  
ATOM   1523  CB  THR A  99      -5.388  -4.051   6.574  1.00  0.00           C  
ATOM   1524  OG1 THR A  99      -4.475  -4.956   7.177  1.00  0.00           O  
ATOM   1525  CG2 THR A  99      -4.834  -3.594   5.223  1.00  0.00           C  
ATOM   1526  H   THR A  99      -5.055  -1.205   6.204  1.00  0.00           H  
ATOM   1527  HA  THR A  99      -6.444  -3.013   8.130  1.00  0.00           H  
ATOM   1528  HB  THR A  99      -6.333  -4.546   6.421  1.00  0.00           H  
ATOM   1529  HG1 THR A  99      -4.895  -5.324   7.957  1.00  0.00           H  
ATOM   1530 HG21 THR A  99      -5.424  -2.768   4.854  1.00  0.00           H  
ATOM   1531 HG22 THR A  99      -3.809  -3.278   5.344  1.00  0.00           H  
ATOM   1532 HG23 THR A  99      -4.879  -4.412   4.519  1.00  0.00           H  
ATOM   1533  N   THR A 100      -4.446  -2.934   9.638  1.00  0.00           N  
ATOM   1534  CA  THR A 100      -3.267  -2.776  10.534  1.00  0.00           C  
ATOM   1535  C   THR A 100      -2.924  -4.123  11.174  1.00  0.00           C  
ATOM   1536  O   THR A 100      -2.372  -4.186  12.255  1.00  0.00           O  
ATOM   1537  CB  THR A 100      -3.594  -1.757  11.628  1.00  0.00           C  
ATOM   1538  OG1 THR A 100      -4.846  -2.083  12.216  1.00  0.00           O  
ATOM   1539  CG2 THR A 100      -3.664  -0.356  11.019  1.00  0.00           C  
ATOM   1540  H   THR A 100      -5.303  -3.240  10.004  1.00  0.00           H  
ATOM   1541  HA  THR A 100      -2.423  -2.426   9.958  1.00  0.00           H  
ATOM   1542  HB  THR A 100      -2.824  -1.779  12.384  1.00  0.00           H  
ATOM   1543  HG1 THR A 100      -5.050  -1.412  12.872  1.00  0.00           H  
ATOM   1544 HG21 THR A 100      -3.910  -0.432   9.969  1.00  0.00           H  
ATOM   1545 HG22 THR A 100      -4.423   0.221  11.526  1.00  0.00           H  
ATOM   1546 HG23 THR A 100      -2.707   0.133  11.129  1.00  0.00           H  
ATOM   1547  N   ASP A 101      -3.244  -5.203  10.514  1.00  0.00           N  
ATOM   1548  CA  ASP A 101      -2.934  -6.544  11.085  1.00  0.00           C  
ATOM   1549  C   ASP A 101      -2.597  -7.515   9.952  1.00  0.00           C  
ATOM   1550  O   ASP A 101      -2.710  -8.715  10.100  1.00  0.00           O  
ATOM   1551  CB  ASP A 101      -4.147  -7.063  11.859  1.00  0.00           C  
ATOM   1552  CG  ASP A 101      -5.411  -6.860  11.022  1.00  0.00           C  
ATOM   1553  OD1 ASP A 101      -5.278  -6.631   9.830  1.00  0.00           O  
ATOM   1554  OD2 ASP A 101      -6.491  -6.935  11.586  1.00  0.00           O  
ATOM   1555  H   ASP A 101      -3.687  -5.132   9.644  1.00  0.00           H  
ATOM   1556  HA  ASP A 101      -2.089  -6.464  11.753  1.00  0.00           H  
ATOM   1557  HB2 ASP A 101      -4.017  -8.116  12.067  1.00  0.00           H  
ATOM   1558  HB3 ASP A 101      -4.241  -6.522  12.787  1.00  0.00           H  
ATOM   1559  N   HIS A 102      -2.187  -7.001   8.821  1.00  0.00           N  
ATOM   1560  CA  HIS A 102      -1.841  -7.888   7.672  1.00  0.00           C  
ATOM   1561  C   HIS A 102      -3.124  -8.318   6.961  1.00  0.00           C  
ATOM   1562  O   HIS A 102      -3.533  -9.461   7.028  1.00  0.00           O  
ATOM   1563  CB  HIS A 102      -1.095  -9.125   8.176  1.00  0.00           C  
ATOM   1564  CG  HIS A 102      -0.173  -9.631   7.100  1.00  0.00           C  
ATOM   1565  ND1 HIS A 102      -0.430 -10.794   6.392  1.00  0.00           N  
ATOM   1566  CD2 HIS A 102       1.011  -9.145   6.606  1.00  0.00           C  
ATOM   1567  CE1 HIS A 102       0.577 -10.969   5.518  1.00  0.00           C  
ATOM   1568  NE2 HIS A 102       1.484  -9.991   5.606  1.00  0.00           N  
ATOM   1569  H   HIS A 102      -2.108  -6.029   8.727  1.00  0.00           H  
ATOM   1570  HA  HIS A 102      -1.213  -7.347   6.979  1.00  0.00           H  
ATOM   1571  HB2 HIS A 102      -0.519  -8.865   9.051  1.00  0.00           H  
ATOM   1572  HB3 HIS A 102      -1.807  -9.896   8.429  1.00  0.00           H  
ATOM   1573  HD1 HIS A 102      -1.205 -11.383   6.508  1.00  0.00           H  
ATOM   1574  HD2 HIS A 102       1.503  -8.243   6.940  1.00  0.00           H  
ATOM   1575  HE1 HIS A 102       0.646 -11.797   4.829  1.00  0.00           H  
ATOM   1576  N   TYR A 103      -3.763  -7.408   6.279  1.00  0.00           N  
ATOM   1577  CA  TYR A 103      -5.021  -7.754   5.561  1.00  0.00           C  
ATOM   1578  C   TYR A 103      -5.898  -8.638   6.454  1.00  0.00           C  
ATOM   1579  O   TYR A 103      -6.704  -9.412   5.976  1.00  0.00           O  
ATOM   1580  CB  TYR A 103      -4.680  -8.499   4.268  1.00  0.00           C  
ATOM   1581  CG  TYR A 103      -3.529  -7.804   3.579  1.00  0.00           C  
ATOM   1582  CD1 TYR A 103      -3.731  -6.566   2.957  1.00  0.00           C  
ATOM   1583  CD2 TYR A 103      -2.261  -8.397   3.560  1.00  0.00           C  
ATOM   1584  CE1 TYR A 103      -2.666  -5.920   2.319  1.00  0.00           C  
ATOM   1585  CE2 TYR A 103      -1.195  -7.752   2.921  1.00  0.00           C  
ATOM   1586  CZ  TYR A 103      -1.397  -6.514   2.300  1.00  0.00           C  
ATOM   1587  OH  TYR A 103      -0.347  -5.877   1.670  1.00  0.00           O  
ATOM   1588  H   TYR A 103      -3.414  -6.494   6.238  1.00  0.00           H  
ATOM   1589  HA  TYR A 103      -5.556  -6.847   5.320  1.00  0.00           H  
ATOM   1590  HB2 TYR A 103      -4.401  -9.516   4.502  1.00  0.00           H  
ATOM   1591  HB3 TYR A 103      -5.541  -8.501   3.616  1.00  0.00           H  
ATOM   1592  HD1 TYR A 103      -4.710  -6.108   2.971  1.00  0.00           H  
ATOM   1593  HD2 TYR A 103      -2.105  -9.353   4.039  1.00  0.00           H  
ATOM   1594  HE1 TYR A 103      -2.822  -4.964   1.839  1.00  0.00           H  
ATOM   1595  HE2 TYR A 103      -0.217  -8.209   2.907  1.00  0.00           H  
ATOM   1596  HH  TYR A 103      -0.497  -5.925   0.723  1.00  0.00           H  
ATOM   1597  N   GLN A 104      -5.755  -8.520   7.747  1.00  0.00           N  
ATOM   1598  CA  GLN A 104      -6.589  -9.344   8.669  1.00  0.00           C  
ATOM   1599  C   GLN A 104      -7.829  -8.545   9.064  1.00  0.00           C  
ATOM   1600  O   GLN A 104      -8.810  -9.083   9.539  1.00  0.00           O  
ATOM   1601  CB  GLN A 104      -5.784  -9.691   9.923  1.00  0.00           C  
ATOM   1602  CG  GLN A 104      -5.213 -11.106   9.794  1.00  0.00           C  
ATOM   1603  CD  GLN A 104      -6.351 -12.124   9.883  1.00  0.00           C  
ATOM   1604  OE1 GLN A 104      -7.507 -11.775   9.750  1.00  0.00           O  
ATOM   1605  NE2 GLN A 104      -6.071 -13.380  10.105  1.00  0.00           N  
ATOM   1606  H   GLN A 104      -5.107  -7.884   8.112  1.00  0.00           H  
ATOM   1607  HA  GLN A 104      -6.891 -10.248   8.169  1.00  0.00           H  
ATOM   1608  HB2 GLN A 104      -4.974  -8.984  10.037  1.00  0.00           H  
ATOM   1609  HB3 GLN A 104      -6.428  -9.643  10.789  1.00  0.00           H  
ATOM   1610  HG2 GLN A 104      -4.711 -11.206   8.843  1.00  0.00           H  
ATOM   1611  HG3 GLN A 104      -4.510 -11.285  10.594  1.00  0.00           H  
ATOM   1612 HE21 GLN A 104      -5.139 -13.662  10.213  1.00  0.00           H  
ATOM   1613 HE22 GLN A 104      -6.793 -14.040  10.164  1.00  0.00           H  
ATOM   1614  N   THR A 105      -7.785  -7.261   8.863  1.00  0.00           N  
ATOM   1615  CA  THR A 105      -8.948  -6.400   9.211  1.00  0.00           C  
ATOM   1616  C   THR A 105      -8.982  -5.205   8.258  1.00  0.00           C  
ATOM   1617  O   THR A 105      -7.962  -4.626   7.941  1.00  0.00           O  
ATOM   1618  CB  THR A 105      -8.807  -5.902  10.652  1.00  0.00           C  
ATOM   1619  OG1 THR A 105      -8.825  -7.011  11.539  1.00  0.00           O  
ATOM   1620  CG2 THR A 105      -9.965  -4.959  10.984  1.00  0.00           C  
ATOM   1621  H   THR A 105      -6.981  -6.862   8.474  1.00  0.00           H  
ATOM   1622  HA  THR A 105      -9.861  -6.968   9.112  1.00  0.00           H  
ATOM   1623  HB  THR A 105      -7.874  -5.370  10.760  1.00  0.00           H  
ATOM   1624  HG1 THR A 105      -9.741  -7.269  11.671  1.00  0.00           H  
ATOM   1625 HG21 THR A 105     -10.172  -4.328  10.133  1.00  0.00           H  
ATOM   1626 HG22 THR A 105     -10.844  -5.541  11.222  1.00  0.00           H  
ATOM   1627 HG23 THR A 105      -9.699  -4.346  11.832  1.00  0.00           H  
ATOM   1628  N   PHE A 106     -10.141  -4.834   7.790  1.00  0.00           N  
ATOM   1629  CA  PHE A 106     -10.222  -3.681   6.851  1.00  0.00           C  
ATOM   1630  C   PHE A 106     -11.182  -2.626   7.399  1.00  0.00           C  
ATOM   1631  O   PHE A 106     -12.258  -2.934   7.873  1.00  0.00           O  
ATOM   1632  CB  PHE A 106     -10.726  -4.169   5.492  1.00  0.00           C  
ATOM   1633  CG  PHE A 106      -9.759  -5.181   4.927  1.00  0.00           C  
ATOM   1634  CD1 PHE A 106      -8.632  -4.750   4.219  1.00  0.00           C  
ATOM   1635  CD2 PHE A 106      -9.990  -6.548   5.113  1.00  0.00           C  
ATOM   1636  CE1 PHE A 106      -7.734  -5.689   3.694  1.00  0.00           C  
ATOM   1637  CE2 PHE A 106      -9.093  -7.486   4.588  1.00  0.00           C  
ATOM   1638  CZ  PHE A 106      -7.966  -7.057   3.879  1.00  0.00           C  
ATOM   1639  H   PHE A 106     -10.954  -5.315   8.050  1.00  0.00           H  
ATOM   1640  HA  PHE A 106      -9.240  -3.246   6.732  1.00  0.00           H  
ATOM   1641  HB2 PHE A 106     -11.697  -4.627   5.611  1.00  0.00           H  
ATOM   1642  HB3 PHE A 106     -10.804  -3.331   4.815  1.00  0.00           H  
ATOM   1643  HD1 PHE A 106      -8.453  -3.694   4.077  1.00  0.00           H  
ATOM   1644  HD2 PHE A 106     -10.859  -6.879   5.660  1.00  0.00           H  
ATOM   1645  HE1 PHE A 106      -6.864  -5.358   3.148  1.00  0.00           H  
ATOM   1646  HE2 PHE A 106      -9.272  -8.542   4.731  1.00  0.00           H  
ATOM   1647  HZ  PHE A 106      -7.274  -7.781   3.474  1.00  0.00           H  
ATOM   1648  N   THR A 107     -10.802  -1.381   7.328  1.00  0.00           N  
ATOM   1649  CA  THR A 107     -11.689  -0.296   7.833  1.00  0.00           C  
ATOM   1650  C   THR A 107     -11.896   0.736   6.723  1.00  0.00           C  
ATOM   1651  O   THR A 107     -10.972   1.105   6.026  1.00  0.00           O  
ATOM   1652  CB  THR A 107     -11.038   0.377   9.045  1.00  0.00           C  
ATOM   1653  OG1 THR A 107     -10.321  -0.595   9.794  1.00  0.00           O  
ATOM   1654  CG2 THR A 107     -12.120   1.008   9.923  1.00  0.00           C  
ATOM   1655  H   THR A 107      -9.933  -1.158   6.937  1.00  0.00           H  
ATOM   1656  HA  THR A 107     -12.643  -0.714   8.120  1.00  0.00           H  
ATOM   1657  HB  THR A 107     -10.360   1.146   8.708  1.00  0.00           H  
ATOM   1658  HG1 THR A 107     -10.212  -0.258  10.687  1.00  0.00           H  
ATOM   1659 HG21 THR A 107     -13.020   1.145   9.342  1.00  0.00           H  
ATOM   1660 HG22 THR A 107     -12.328   0.357  10.760  1.00  0.00           H  
ATOM   1661 HG23 THR A 107     -11.776   1.964  10.287  1.00  0.00           H  
ATOM   1662  N   LYS A 108     -13.102   1.202   6.546  1.00  0.00           N  
ATOM   1663  CA  LYS A 108     -13.363   2.204   5.476  1.00  0.00           C  
ATOM   1664  C   LYS A 108     -12.935   3.591   5.954  1.00  0.00           C  
ATOM   1665  O   LYS A 108     -13.224   3.994   7.063  1.00  0.00           O  
ATOM   1666  CB  LYS A 108     -14.856   2.217   5.143  1.00  0.00           C  
ATOM   1667  CG  LYS A 108     -15.156   3.366   4.180  1.00  0.00           C  
ATOM   1668  CD  LYS A 108     -16.120   2.887   3.094  1.00  0.00           C  
ATOM   1669  CE  LYS A 108     -17.384   3.749   3.116  1.00  0.00           C  
ATOM   1670  NZ  LYS A 108     -17.120   5.038   2.417  1.00  0.00           N  
ATOM   1671  H   LYS A 108     -13.836   0.889   7.116  1.00  0.00           H  
ATOM   1672  HA  LYS A 108     -12.801   1.939   4.592  1.00  0.00           H  
ATOM   1673  HB2 LYS A 108     -15.129   1.278   4.682  1.00  0.00           H  
ATOM   1674  HB3 LYS A 108     -15.425   2.351   6.051  1.00  0.00           H  
ATOM   1675  HG2 LYS A 108     -15.604   4.185   4.725  1.00  0.00           H  
ATOM   1676  HG3 LYS A 108     -14.237   3.700   3.721  1.00  0.00           H  
ATOM   1677  HD2 LYS A 108     -15.644   2.970   2.128  1.00  0.00           H  
ATOM   1678  HD3 LYS A 108     -16.387   1.857   3.278  1.00  0.00           H  
ATOM   1679  HE2 LYS A 108     -18.185   3.226   2.615  1.00  0.00           H  
ATOM   1680  HE3 LYS A 108     -17.669   3.946   4.140  1.00  0.00           H  
ATOM   1681  HZ1 LYS A 108     -16.179   5.008   1.976  1.00  0.00           H  
ATOM   1682  HZ2 LYS A 108     -17.840   5.189   1.682  1.00  0.00           H  
ATOM   1683  HZ3 LYS A 108     -17.157   5.819   3.105  1.00  0.00           H  
ATOM   1684  N   ILE A 109     -12.247   4.327   5.124  1.00  0.00           N  
ATOM   1685  CA  ILE A 109     -11.802   5.690   5.530  1.00  0.00           C  
ATOM   1686  C   ILE A 109     -11.899   6.635   4.330  1.00  0.00           C  
ATOM   1687  O   ILE A 109     -10.927   7.238   3.923  1.00  0.00           O  
ATOM   1688  CB  ILE A 109     -10.352   5.628   6.013  1.00  0.00           C  
ATOM   1689  CG1 ILE A 109      -9.587   4.587   5.192  1.00  0.00           C  
ATOM   1690  CG2 ILE A 109     -10.321   5.234   7.490  1.00  0.00           C  
ATOM   1691  CD1 ILE A 109      -8.084   4.843   5.311  1.00  0.00           C  
ATOM   1692  H   ILE A 109     -12.025   3.984   4.233  1.00  0.00           H  
ATOM   1693  HA  ILE A 109     -12.432   6.053   6.328  1.00  0.00           H  
ATOM   1694  HB  ILE A 109      -9.889   6.597   5.889  1.00  0.00           H  
ATOM   1695 HG12 ILE A 109      -9.815   3.598   5.564  1.00  0.00           H  
ATOM   1696 HG13 ILE A 109      -9.882   4.659   4.156  1.00  0.00           H  
ATOM   1697 HG21 ILE A 109     -11.030   5.837   8.039  1.00  0.00           H  
ATOM   1698 HG22 ILE A 109     -10.583   4.191   7.591  1.00  0.00           H  
ATOM   1699 HG23 ILE A 109      -9.330   5.395   7.887  1.00  0.00           H  
ATOM   1700 HD11 ILE A 109      -7.881   5.379   6.227  1.00  0.00           H  
ATOM   1701 HD12 ILE A 109      -7.558   3.900   5.320  1.00  0.00           H  
ATOM   1702 HD13 ILE A 109      -7.752   5.433   4.469  1.00  0.00           H  
ATOM   1703  N   ARG A 110     -13.066   6.766   3.762  1.00  0.00           N  
ATOM   1704  CA  ARG A 110     -13.226   7.670   2.588  1.00  0.00           C  
ATOM   1705  C   ARG A 110     -12.551   7.044   1.367  1.00  0.00           C  
ATOM   1706  O   ARG A 110     -12.523   5.827   1.288  1.00  0.00           O  
ATOM   1707  CB  ARG A 110     -12.577   9.022   2.892  1.00  0.00           C  
ATOM   1708  CG  ARG A 110     -12.954   9.464   4.308  1.00  0.00           C  
ATOM   1709  CD  ARG A 110     -12.540  10.922   4.514  1.00  0.00           C  
ATOM   1710  NE  ARG A 110     -11.052  11.024   4.544  1.00  0.00           N  
ATOM   1711  CZ  ARG A 110     -10.342  10.081   5.103  1.00  0.00           C  
ATOM   1712  NH1 ARG A 110     -10.451   9.853   6.383  1.00  0.00           N  
ATOM   1713  NH2 ARG A 110      -9.521   9.367   4.381  1.00  0.00           N  
ATOM   1714  OXT ARG A 110     -12.074   7.792   0.529  1.00  0.00           O  
ATOM   1715  H   ARG A 110     -13.838   6.269   4.105  1.00  0.00           H  
ATOM   1716  HA  ARG A 110     -14.277   7.813   2.385  1.00  0.00           H  
ATOM   1717  HB2 ARG A 110     -11.503   8.931   2.816  1.00  0.00           H  
ATOM   1718  HB3 ARG A 110     -12.927   9.757   2.184  1.00  0.00           H  
ATOM   1719  HG2 ARG A 110     -14.021   9.368   4.442  1.00  0.00           H  
ATOM   1720  HG3 ARG A 110     -12.442   8.842   5.027  1.00  0.00           H  
ATOM   1721  HD2 ARG A 110     -12.923  11.522   3.701  1.00  0.00           H  
ATOM   1722  HD3 ARG A 110     -12.946  11.282   5.448  1.00  0.00           H  
ATOM   1723  HE  ARG A 110     -10.607  11.799   4.144  1.00  0.00           H  
ATOM   1724 HH11 ARG A 110     -11.080  10.400   6.936  1.00  0.00           H  
ATOM   1725 HH12 ARG A 110      -9.907   9.131   6.811  1.00  0.00           H  
ATOM   1726 HH21 ARG A 110      -9.437   9.541   3.400  1.00  0.00           H  
ATOM   1727 HH22 ARG A 110      -8.978   8.645   4.809  1.00  0.00           H  
TER    1728      ARG A 110                                                      
ENDMDL                                                                          
