# Supplementary material for: Comparative Performance of High-Throughput Methods for Protein pKa Predictions
Source: J Chem Inf Model. 2023 Aug 8;63(16):5169–81. doi: 10.1021/acs.jcim.3c00165 (PMC10466379; doi:10.1021/acs.jcim.3c00165)
Supplement: Supplementary file 3 — ci3c00165_si_003.zip [file ci3c00165_si_003.zip › curated_pdbs/1a2p_curated_24.pdb]

MODEL        1                                                                  
ATOM      1  N   ALA A   1      12.138  13.048   1.934  1.00  0.00           N  
ATOM      2  CA  ALA A   1      12.241  14.092   2.993  1.00  0.00           C  
ATOM      3  C   ALA A   1      10.844  14.413   3.529  1.00  0.00           C  
ATOM      4  O   ALA A   1      10.637  14.527   4.721  1.00  0.00           O  
ATOM      5  CB  ALA A   1      12.865  15.358   2.402  1.00  0.00           C  
ATOM      6  H1  ALA A   1      11.580  12.246   2.292  1.00  0.00           H  
ATOM      7  H2  ALA A   1      11.672  13.449   1.096  1.00  0.00           H  
ATOM      8  H3  ALA A   1      13.090  12.721   1.675  1.00  0.00           H  
ATOM      9  HA  ALA A   1      12.861  13.727   3.799  1.00  0.00           H  
ATOM     10  HB1 ALA A   1      12.478  15.520   1.407  1.00  0.00           H  
ATOM     11  HB2 ALA A   1      12.619  16.205   3.026  1.00  0.00           H  
ATOM     12  HB3 ALA A   1      13.938  15.243   2.357  1.00  0.00           H  
ATOM     13  N   GLN A   2       9.884  14.560   2.658  1.00  0.00           N  
ATOM     14  CA  GLN A   2       8.501  14.874   3.117  1.00  0.00           C  
ATOM     15  C   GLN A   2       7.492  14.305   2.117  1.00  0.00           C  
ATOM     16  O   GLN A   2       7.287  14.849   1.050  1.00  0.00           O  
ATOM     17  CB  GLN A   2       8.328  16.392   3.210  1.00  0.00           C  
ATOM     18  CG  GLN A   2       7.182  16.717   4.170  1.00  0.00           C  
ATOM     19  CD  GLN A   2       7.746  16.998   5.564  1.00  0.00           C  
ATOM     20  OE1 GLN A   2       7.612  16.190   6.460  1.00  0.00           O  
ATOM     21  NE2 GLN A   2       8.377  18.119   5.785  1.00  0.00           N  
ATOM     22  H   GLN A   2      10.072  14.464   1.701  1.00  0.00           H  
ATOM     23  HA  GLN A   2       8.335  14.432   4.088  1.00  0.00           H  
ATOM     24  HB2 GLN A   2       9.242  16.836   3.576  1.00  0.00           H  
ATOM     25  HB3 GLN A   2       8.100  16.789   2.232  1.00  0.00           H  
ATOM     26  HG2 GLN A   2       6.650  17.588   3.813  1.00  0.00           H  
ATOM     27  HG3 GLN A   2       6.505  15.878   4.221  1.00  0.00           H  
ATOM     28 HE21 GLN A   2       8.485  18.772   5.062  1.00  0.00           H  
ATOM     29 HE22 GLN A   2       8.742  18.309   6.675  1.00  0.00           H  
ATOM     30  N   VAL A   3       6.862  13.212   2.451  1.00  0.00           N  
ATOM     31  CA  VAL A   3       5.870  12.609   1.518  1.00  0.00           C  
ATOM     32  C   VAL A   3       4.630  12.170   2.299  1.00  0.00           C  
ATOM     33  O   VAL A   3       4.499  12.438   3.477  1.00  0.00           O  
ATOM     34  CB  VAL A   3       6.494  11.393   0.829  1.00  0.00           C  
ATOM     35  CG1 VAL A   3       7.452  11.862  -0.268  1.00  0.00           C  
ATOM     36  CG2 VAL A   3       7.266  10.568   1.860  1.00  0.00           C  
ATOM     37  H   VAL A   3       7.043  12.787   3.316  1.00  0.00           H  
ATOM     38  HA  VAL A   3       5.587  13.338   0.773  1.00  0.00           H  
ATOM     39  HB  VAL A   3       5.713  10.788   0.391  1.00  0.00           H  
ATOM     40 HG11 VAL A   3       7.225  12.884  -0.532  1.00  0.00           H  
ATOM     41 HG12 VAL A   3       8.468  11.800   0.092  1.00  0.00           H  
ATOM     42 HG13 VAL A   3       7.338  11.232  -1.138  1.00  0.00           H  
ATOM     43 HG21 VAL A   3       7.014  10.906   2.854  1.00  0.00           H  
ATOM     44 HG22 VAL A   3       7.003   9.525   1.758  1.00  0.00           H  
ATOM     45 HG23 VAL A   3       8.327  10.689   1.697  1.00  0.00           H  
ATOM     46  N   ILE A   4       3.718  11.498   1.651  1.00  0.00           N  
ATOM     47  CA  ILE A   4       2.486  11.041   2.353  1.00  0.00           C  
ATOM     48  C   ILE A   4       2.500   9.514   2.461  1.00  0.00           C  
ATOM     49  O   ILE A   4       2.491   8.813   1.469  1.00  0.00           O  
ATOM     50  CB  ILE A   4       1.257  11.485   1.557  1.00  0.00           C  
ATOM     51  CG1 ILE A   4       1.457  12.924   1.075  1.00  0.00           C  
ATOM     52  CG2 ILE A   4       0.015  11.417   2.448  1.00  0.00           C  
ATOM     53  CD1 ILE A   4       0.363  13.282   0.067  1.00  0.00           C  
ATOM     54  H   ILE A   4       3.845  11.293   0.701  1.00  0.00           H  
ATOM     55  HA  ILE A   4       2.451  11.473   3.342  1.00  0.00           H  
ATOM     56  HB  ILE A   4       1.125  10.833   0.706  1.00  0.00           H  
ATOM     57 HG12 ILE A   4       1.405  13.596   1.919  1.00  0.00           H  
ATOM     58 HG13 ILE A   4       2.423  13.014   0.602  1.00  0.00           H  
ATOM     59 HG21 ILE A   4       0.277  11.705   3.455  1.00  0.00           H  
ATOM     60 HG22 ILE A   4      -0.739  12.090   2.065  1.00  0.00           H  
ATOM     61 HG23 ILE A   4      -0.371  10.409   2.451  1.00  0.00           H  
ATOM     62 HD11 ILE A   4      -0.087  12.376  -0.313  1.00  0.00           H  
ATOM     63 HD12 ILE A   4      -0.392  13.882   0.553  1.00  0.00           H  
ATOM     64 HD13 ILE A   4       0.796  13.839  -0.750  1.00  0.00           H  
ATOM     65  N   ASN A   5       2.523   8.992   3.657  1.00  0.00           N  
ATOM     66  CA  ASN A   5       2.540   7.510   3.821  1.00  0.00           C  
ATOM     67  C   ASN A   5       1.725   7.118   5.056  1.00  0.00           C  
ATOM     68  O   ASN A   5       2.244   6.557   6.001  1.00  0.00           O  
ATOM     69  CB  ASN A   5       3.983   7.032   3.989  1.00  0.00           C  
ATOM     70  CG  ASN A   5       4.675   7.865   5.069  1.00  0.00           C  
ATOM     71  OD1 ASN A   5       4.985   9.021   4.856  1.00  0.00           O  
ATOM     72  ND2 ASN A   5       4.933   7.324   6.228  1.00  0.00           N  
ATOM     73  H   ASN A   5       2.531   9.572   4.447  1.00  0.00           H  
ATOM     74  HA  ASN A   5       2.109   7.048   2.945  1.00  0.00           H  
ATOM     75  HB2 ASN A   5       3.986   5.991   4.280  1.00  0.00           H  
ATOM     76  HB3 ASN A   5       4.512   7.146   3.055  1.00  0.00           H  
ATOM     77 HD21 ASN A   5       4.683   6.392   6.400  1.00  0.00           H  
ATOM     78 HD22 ASN A   5       5.376   7.850   6.927  1.00  0.00           H  
ATOM     79  N   THR A   6       0.452   7.406   5.056  1.00  0.00           N  
ATOM     80  CA  THR A   6      -0.393   7.045   6.229  1.00  0.00           C  
ATOM     81  C   THR A   6      -1.750   6.536   5.738  1.00  0.00           C  
ATOM     82  O   THR A   6      -1.974   6.380   4.554  1.00  0.00           O  
ATOM     83  CB  THR A   6      -0.600   8.278   7.111  1.00  0.00           C  
ATOM     84  OG1 THR A   6      -0.577   9.446   6.303  1.00  0.00           O  
ATOM     85  CG2 THR A   6       0.516   8.355   8.154  1.00  0.00           C  
ATOM     86  H   THR A   6       0.052   7.857   4.284  1.00  0.00           H  
ATOM     87  HA  THR A   6       0.096   6.271   6.801  1.00  0.00           H  
ATOM     88  HB  THR A   6      -1.552   8.205   7.613  1.00  0.00           H  
ATOM     89  HG1 THR A   6      -1.159  10.096   6.705  1.00  0.00           H  
ATOM     90 HG21 THR A   6       0.548   7.433   8.716  1.00  0.00           H  
ATOM     91 HG22 THR A   6       1.463   8.506   7.658  1.00  0.00           H  
ATOM     92 HG23 THR A   6       0.326   9.179   8.825  1.00  0.00           H  
ATOM     93  N   PHE A   7      -2.659   6.276   6.637  1.00  0.00           N  
ATOM     94  CA  PHE A   7      -3.999   5.780   6.218  1.00  0.00           C  
ATOM     95  C   PHE A   7      -4.826   6.950   5.687  1.00  0.00           C  
ATOM     96  O   PHE A   7      -5.234   6.966   4.544  1.00  0.00           O  
ATOM     97  CB  PHE A   7      -4.711   5.152   7.417  1.00  0.00           C  
ATOM     98  CG  PHE A   7      -4.095   3.810   7.722  1.00  0.00           C  
ATOM     99  CD1 PHE A   7      -3.930   2.866   6.702  1.00  0.00           C  
ATOM    100  CD2 PHE A   7      -3.689   3.512   9.025  1.00  0.00           C  
ATOM    101  CE1 PHE A   7      -3.358   1.621   6.988  1.00  0.00           C  
ATOM    102  CE2 PHE A   7      -3.117   2.267   9.313  1.00  0.00           C  
ATOM    103  CZ  PHE A   7      -2.951   1.321   8.294  1.00  0.00           C  
ATOM    104  H   PHE A   7      -2.462   6.410   7.588  1.00  0.00           H  
ATOM    105  HA  PHE A   7      -3.882   5.039   5.440  1.00  0.00           H  
ATOM    106  HB2 PHE A   7      -4.606   5.797   8.278  1.00  0.00           H  
ATOM    107  HB3 PHE A   7      -5.758   5.023   7.189  1.00  0.00           H  
ATOM    108  HD1 PHE A   7      -4.245   3.098   5.695  1.00  0.00           H  
ATOM    109  HD2 PHE A   7      -3.818   4.244   9.809  1.00  0.00           H  
ATOM    110  HE1 PHE A   7      -3.230   0.891   6.202  1.00  0.00           H  
ATOM    111  HE2 PHE A   7      -2.803   2.037  10.321  1.00  0.00           H  
ATOM    112  HZ  PHE A   7      -2.509   0.361   8.516  1.00  0.00           H  
ATOM    113  N   ASP A   8      -5.075   7.932   6.509  1.00  0.00           N  
ATOM    114  CA  ASP A   8      -5.871   9.105   6.050  1.00  0.00           C  
ATOM    115  C   ASP A   8      -5.038   9.930   5.065  1.00  0.00           C  
ATOM    116  O   ASP A   8      -5.558  10.522   4.139  1.00  0.00           O  
ATOM    117  CB  ASP A   8      -6.245   9.973   7.254  1.00  0.00           C  
ATOM    118  CG  ASP A   8      -7.742   9.841   7.535  1.00  0.00           C  
ATOM    119  OD1 ASP A   8      -8.182   8.731   7.787  1.00  0.00           O  
ATOM    120  OD2 ASP A   8      -8.425  10.851   7.495  1.00  0.00           O  
ATOM    121  H   ASP A   8      -4.733   7.899   7.427  1.00  0.00           H  
ATOM    122  HA  ASP A   8      -6.771   8.761   5.561  1.00  0.00           H  
ATOM    123  HB2 ASP A   8      -5.685   9.648   8.119  1.00  0.00           H  
ATOM    124  HB3 ASP A   8      -6.011  11.005   7.040  1.00  0.00           H  
ATOM    125  N   GLY A   9      -3.748   9.976   5.261  1.00  0.00           N  
ATOM    126  CA  GLY A   9      -2.880  10.764   4.341  1.00  0.00           C  
ATOM    127  C   GLY A   9      -2.893  10.127   2.953  1.00  0.00           C  
ATOM    128  O   GLY A   9      -3.091  10.793   1.956  1.00  0.00           O  
ATOM    129  H   GLY A   9      -3.350   9.491   6.013  1.00  0.00           H  
ATOM    130  HA2 GLY A   9      -3.251  11.777   4.278  1.00  0.00           H  
ATOM    131  HA3 GLY A   9      -1.870  10.773   4.719  1.00  0.00           H  
ATOM    132  N   VAL A  10      -2.686   8.842   2.878  1.00  0.00           N  
ATOM    133  CA  VAL A  10      -2.688   8.168   1.550  1.00  0.00           C  
ATOM    134  C   VAL A  10      -4.104   8.189   0.978  1.00  0.00           C  
ATOM    135  O   VAL A  10      -4.300   8.344  -0.210  1.00  0.00           O  
ATOM    136  CB  VAL A  10      -2.214   6.722   1.708  1.00  0.00           C  
ATOM    137  CG1 VAL A  10      -2.519   5.939   0.429  1.00  0.00           C  
ATOM    138  CG2 VAL A  10      -0.706   6.710   1.960  1.00  0.00           C  
ATOM    139  H   VAL A  10      -2.530   8.322   3.694  1.00  0.00           H  
ATOM    140  HA  VAL A  10      -2.026   8.695   0.879  1.00  0.00           H  
ATOM    141  HB  VAL A  10      -2.725   6.263   2.542  1.00  0.00           H  
ATOM    142 HG11 VAL A  10      -2.927   6.608  -0.313  1.00  0.00           H  
ATOM    143 HG12 VAL A  10      -1.607   5.497   0.053  1.00  0.00           H  
ATOM    144 HG13 VAL A  10      -3.234   5.161   0.646  1.00  0.00           H  
ATOM    145 HG21 VAL A  10      -0.424   7.603   2.498  1.00  0.00           H  
ATOM    146 HG22 VAL A  10      -0.445   5.840   2.544  1.00  0.00           H  
ATOM    147 HG23 VAL A  10      -0.184   6.680   1.015  1.00  0.00           H  
ATOM    148  N   ALA A  11      -5.095   8.048   1.814  1.00  0.00           N  
ATOM    149  CA  ALA A  11      -6.494   8.079   1.311  1.00  0.00           C  
ATOM    150  C   ALA A  11      -6.742   9.442   0.668  1.00  0.00           C  
ATOM    151  O   ALA A  11      -7.389   9.554  -0.355  1.00  0.00           O  
ATOM    152  CB  ALA A  11      -7.464   7.876   2.477  1.00  0.00           C  
ATOM    153  H   ALA A  11      -4.918   7.935   2.769  1.00  0.00           H  
ATOM    154  HA  ALA A  11      -6.636   7.298   0.577  1.00  0.00           H  
ATOM    155  HB1 ALA A  11      -7.172   7.002   3.040  1.00  0.00           H  
ATOM    156  HB2 ALA A  11      -7.439   8.743   3.120  1.00  0.00           H  
ATOM    157  HB3 ALA A  11      -8.464   7.741   2.094  1.00  0.00           H  
ATOM    158  N   ASP A  12      -6.214  10.479   1.259  1.00  0.00           N  
ATOM    159  CA  ASP A  12      -6.396  11.841   0.688  1.00  0.00           C  
ATOM    160  C   ASP A  12      -5.660  11.926  -0.647  1.00  0.00           C  
ATOM    161  O   ASP A  12      -6.231  12.265  -1.664  1.00  0.00           O  
ATOM    162  CB  ASP A  12      -5.812  12.875   1.650  1.00  0.00           C  
ATOM    163  CG  ASP A  12      -6.947  13.619   2.357  1.00  0.00           C  
ATOM    164  OD1 ASP A  12      -8.050  13.609   1.836  1.00  0.00           O  
ATOM    165  OD2 ASP A  12      -6.693  14.187   3.406  1.00  0.00           O  
ATOM    166  H   ASP A  12      -5.689  10.360   2.079  1.00  0.00           H  
ATOM    167  HA  ASP A  12      -7.448  12.037   0.538  1.00  0.00           H  
ATOM    168  HB2 ASP A  12      -5.195  12.374   2.383  1.00  0.00           H  
ATOM    169  HB3 ASP A  12      -5.210  13.580   1.097  1.00  0.00           H  
ATOM    170  N   TYR A  13      -4.392  11.617  -0.651  1.00  0.00           N  
ATOM    171  CA  TYR A  13      -3.614  11.675  -1.920  1.00  0.00           C  
ATOM    172  C   TYR A  13      -4.301  10.803  -2.972  1.00  0.00           C  
ATOM    173  O   TYR A  13      -4.184  11.033  -4.160  1.00  0.00           O  
ATOM    174  CB  TYR A  13      -2.196  11.155  -1.672  1.00  0.00           C  
ATOM    175  CG  TYR A  13      -1.329  11.457  -2.870  1.00  0.00           C  
ATOM    176  CD1 TYR A  13      -0.680  12.694  -2.969  1.00  0.00           C  
ATOM    177  CD2 TYR A  13      -1.174  10.503  -3.884  1.00  0.00           C  
ATOM    178  CE1 TYR A  13       0.124  12.976  -4.080  1.00  0.00           C  
ATOM    179  CE2 TYR A  13      -0.371  10.786  -4.996  1.00  0.00           C  
ATOM    180  CZ  TYR A  13       0.278  12.023  -5.093  1.00  0.00           C  
ATOM    181  OH  TYR A  13       1.070  12.301  -6.189  1.00  0.00           O  
ATOM    182  H   TYR A  13      -3.952  11.344   0.182  1.00  0.00           H  
ATOM    183  HA  TYR A  13      -3.568  12.696  -2.270  1.00  0.00           H  
ATOM    184  HB2 TYR A  13      -1.784  11.639  -0.798  1.00  0.00           H  
ATOM    185  HB3 TYR A  13      -2.226  10.088  -1.511  1.00  0.00           H  
ATOM    186  HD1 TYR A  13      -0.798  13.429  -2.187  1.00  0.00           H  
ATOM    187  HD2 TYR A  13      -1.674   9.548  -3.807  1.00  0.00           H  
ATOM    188  HE1 TYR A  13       0.625  13.930  -4.156  1.00  0.00           H  
ATOM    189  HE2 TYR A  13      -0.252  10.051  -5.778  1.00  0.00           H  
ATOM    190  HH  TYR A  13       0.619  12.961  -6.721  1.00  0.00           H  
ATOM    191  N   LEU A  14      -5.022   9.805  -2.540  1.00  0.00           N  
ATOM    192  CA  LEU A  14      -5.722   8.914  -3.505  1.00  0.00           C  
ATOM    193  C   LEU A  14      -6.913   9.659  -4.112  1.00  0.00           C  
ATOM    194  O   LEU A  14      -6.985   9.862  -5.305  1.00  0.00           O  
ATOM    195  CB  LEU A  14      -6.215   7.663  -2.772  1.00  0.00           C  
ATOM    196  CG  LEU A  14      -5.142   6.572  -2.836  1.00  0.00           C  
ATOM    197  CD1 LEU A  14      -5.154   5.766  -1.536  1.00  0.00           C  
ATOM    198  CD2 LEU A  14      -5.430   5.636  -4.011  1.00  0.00           C  
ATOM    199  H   LEU A  14      -5.104   9.643  -1.578  1.00  0.00           H  
ATOM    200  HA  LEU A  14      -5.041   8.625  -4.292  1.00  0.00           H  
ATOM    201  HB2 LEU A  14      -6.418   7.909  -1.740  1.00  0.00           H  
ATOM    202  HB3 LEU A  14      -7.118   7.306  -3.240  1.00  0.00           H  
ATOM    203  HG  LEU A  14      -4.170   7.029  -2.967  1.00  0.00           H  
ATOM    204 HD11 LEU A  14      -5.226   6.439  -0.695  1.00  0.00           H  
ATOM    205 HD12 LEU A  14      -6.003   5.096  -1.536  1.00  0.00           H  
ATOM    206 HD13 LEU A  14      -4.243   5.191  -1.461  1.00  0.00           H  
ATOM    207 HD21 LEU A  14      -6.439   5.261  -3.933  1.00  0.00           H  
ATOM    208 HD22 LEU A  14      -5.317   6.177  -4.939  1.00  0.00           H  
ATOM    209 HD23 LEU A  14      -4.736   4.808  -3.989  1.00  0.00           H  
ATOM    210  N   GLN A  15      -7.847  10.074  -3.302  1.00  0.00           N  
ATOM    211  CA  GLN A  15      -9.027  10.810  -3.843  1.00  0.00           C  
ATOM    212  C   GLN A  15      -8.592  12.200  -4.315  1.00  0.00           C  
ATOM    213  O   GLN A  15      -9.369  12.945  -4.880  1.00  0.00           O  
ATOM    214  CB  GLN A  15     -10.085  10.948  -2.747  1.00  0.00           C  
ATOM    215  CG  GLN A  15     -10.312   9.586  -2.090  1.00  0.00           C  
ATOM    216  CD  GLN A  15     -11.813   9.328  -1.951  1.00  0.00           C  
ATOM    217  OE1 GLN A  15     -12.581  10.244  -1.728  1.00  0.00           O  
ATOM    218  NE2 GLN A  15     -12.268   8.111  -2.074  1.00  0.00           N  
ATOM    219  H   GLN A  15      -7.773   9.905  -2.341  1.00  0.00           H  
ATOM    220  HA  GLN A  15      -9.443  10.262  -4.677  1.00  0.00           H  
ATOM    221  HB2 GLN A  15      -9.744  11.656  -2.005  1.00  0.00           H  
ATOM    222  HB3 GLN A  15     -11.010  11.296  -3.181  1.00  0.00           H  
ATOM    223  HG2 GLN A  15      -9.869   8.814  -2.703  1.00  0.00           H  
ATOM    224  HG3 GLN A  15      -9.855   9.577  -1.113  1.00  0.00           H  
ATOM    225 HE21 GLN A  15     -11.649   7.373  -2.254  1.00  0.00           H  
ATOM    226 HE22 GLN A  15     -13.228   7.936  -1.987  1.00  0.00           H  
ATOM    227  N   THR A  16      -7.357  12.557  -4.089  1.00  0.00           N  
ATOM    228  CA  THR A  16      -6.875  13.898  -4.525  1.00  0.00           C  
ATOM    229  C   THR A  16      -6.248  13.789  -5.909  1.00  0.00           C  
ATOM    230  O   THR A  16      -6.764  14.294  -6.886  1.00  0.00           O  
ATOM    231  CB  THR A  16      -5.834  14.416  -3.529  1.00  0.00           C  
ATOM    232  OG1 THR A  16      -6.472  14.726  -2.298  1.00  0.00           O  
ATOM    233  CG2 THR A  16      -5.166  15.672  -4.090  1.00  0.00           C  
ATOM    234  H   THR A  16      -6.745  11.943  -3.632  1.00  0.00           H  
ATOM    235  HA  THR A  16      -7.699  14.579  -4.566  1.00  0.00           H  
ATOM    236  HB  THR A  16      -5.084  13.658  -3.366  1.00  0.00           H  
ATOM    237  HG1 THR A  16      -6.737  15.648  -2.325  1.00  0.00           H  
ATOM    238 HG21 THR A  16      -5.921  16.334  -4.488  1.00  0.00           H  
ATOM    239 HG22 THR A  16      -4.626  16.175  -3.302  1.00  0.00           H  
ATOM    240 HG23 THR A  16      -4.480  15.395  -4.877  1.00  0.00           H  
ATOM    241  N   TYR A  17      -5.137  13.130  -5.992  1.00  0.00           N  
ATOM    242  CA  TYR A  17      -4.452  12.970  -7.305  1.00  0.00           C  
ATOM    243  C   TYR A  17      -4.962  11.704  -7.998  1.00  0.00           C  
ATOM    244  O   TYR A  17      -4.491  11.330  -9.053  1.00  0.00           O  
ATOM    245  CB  TYR A  17      -2.942  12.852  -7.083  1.00  0.00           C  
ATOM    246  CG  TYR A  17      -2.455  14.025  -6.267  1.00  0.00           C  
ATOM    247  CD1 TYR A  17      -2.044  15.201  -6.907  1.00  0.00           C  
ATOM    248  CD2 TYR A  17      -2.413  13.937  -4.870  1.00  0.00           C  
ATOM    249  CE1 TYR A  17      -1.590  16.288  -6.150  1.00  0.00           C  
ATOM    250  CE2 TYR A  17      -1.959  15.025  -4.114  1.00  0.00           C  
ATOM    251  CZ  TYR A  17      -1.547  16.200  -4.754  1.00  0.00           C  
ATOM    252  OH  TYR A  17      -1.100  17.271  -4.008  1.00  0.00           O  
ATOM    253  H   TYR A  17      -4.754  12.738  -5.184  1.00  0.00           H  
ATOM    254  HA  TYR A  17      -4.658  13.829  -7.927  1.00  0.00           H  
ATOM    255  HB2 TYR A  17      -2.728  11.933  -6.556  1.00  0.00           H  
ATOM    256  HB3 TYR A  17      -2.438  12.845  -8.038  1.00  0.00           H  
ATOM    257  HD1 TYR A  17      -2.077  15.269  -7.984  1.00  0.00           H  
ATOM    258  HD2 TYR A  17      -2.730  13.031  -4.376  1.00  0.00           H  
ATOM    259  HE1 TYR A  17      -1.272  17.194  -6.644  1.00  0.00           H  
ATOM    260  HE2 TYR A  17      -1.926  14.957  -3.036  1.00  0.00           H  
ATOM    261  HH  TYR A  17      -0.375  16.966  -3.457  1.00  0.00           H  
ATOM    262  N   HIS A  18      -5.921  11.040  -7.412  1.00  0.00           N  
ATOM    263  CA  HIS A  18      -6.459   9.798  -8.034  1.00  0.00           C  
ATOM    264  C   HIS A  18      -5.299   8.942  -8.541  1.00  0.00           C  
ATOM    265  O   HIS A  18      -5.274   8.517  -9.679  1.00  0.00           O  
ATOM    266  CB  HIS A  18      -7.384  10.169  -9.193  1.00  0.00           C  
ATOM    267  CG  HIS A  18      -8.696  10.649  -8.638  1.00  0.00           C  
ATOM    268  ND1 HIS A  18      -9.835  10.763  -9.419  1.00  0.00           N  
ATOM    269  CD2 HIS A  18      -9.067  11.044  -7.375  1.00  0.00           C  
ATOM    270  CE1 HIS A  18     -10.826  11.210  -8.626  1.00  0.00           C  
ATOM    271  NE2 HIS A  18     -10.412  11.398  -7.371  1.00  0.00           N  
ATOM    272  H   HIS A  18      -6.288  11.356  -6.559  1.00  0.00           H  
ATOM    273  HA  HIS A  18      -7.017   9.240  -7.296  1.00  0.00           H  
ATOM    274  HB2 HIS A  18      -6.930  10.953  -9.781  1.00  0.00           H  
ATOM    275  HB3 HIS A  18      -7.550   9.301  -9.814  1.00  0.00           H  
ATOM    276  HD1 HIS A  18      -9.906  10.556 -10.374  1.00  0.00           H  
ATOM    277  HD2 HIS A  18      -8.415  11.069  -6.514  1.00  0.00           H  
ATOM    278  HE1 HIS A  18     -11.835  11.392  -8.962  1.00  0.00           H  
ATOM    279  N   LYS A  19      -4.338   8.687  -7.696  1.00  0.00           N  
ATOM    280  CA  LYS A  19      -3.172   7.860  -8.110  1.00  0.00           C  
ATOM    281  C   LYS A  19      -2.180   7.779  -6.952  1.00  0.00           C  
ATOM    282  O   LYS A  19      -1.812   8.779  -6.369  1.00  0.00           O  
ATOM    283  CB  LYS A  19      -2.488   8.505  -9.316  1.00  0.00           C  
ATOM    284  CG  LYS A  19      -1.858   9.834  -8.891  1.00  0.00           C  
ATOM    285  CD  LYS A  19      -1.710  10.743 -10.112  1.00  0.00           C  
ATOM    286  CE  LYS A  19      -0.783  10.081 -11.133  1.00  0.00           C  
ATOM    287  NZ  LYS A  19      -1.516   9.886 -12.416  1.00  0.00           N  
ATOM    288  H   LYS A  19      -4.384   9.043  -6.784  1.00  0.00           H  
ATOM    289  HA  LYS A  19      -3.506   6.867  -8.371  1.00  0.00           H  
ATOM    290  HB2 LYS A  19      -1.719   7.843  -9.688  1.00  0.00           H  
ATOM    291  HB3 LYS A  19      -3.216   8.685 -10.091  1.00  0.00           H  
ATOM    292  HG2 LYS A  19      -2.491  10.313  -8.158  1.00  0.00           H  
ATOM    293  HG3 LYS A  19      -0.884   9.650  -8.460  1.00  0.00           H  
ATOM    294  HD2 LYS A  19      -2.680  10.906 -10.558  1.00  0.00           H  
ATOM    295  HD3 LYS A  19      -1.289  11.689  -9.808  1.00  0.00           H  
ATOM    296  HE2 LYS A  19       0.077  10.712 -11.302  1.00  0.00           H  
ATOM    297  HE3 LYS A  19      -0.457   9.123 -10.756  1.00  0.00           H  
ATOM    298  HZ1 LYS A  19      -2.480   9.547 -12.216  1.00  0.00           H  
ATOM    299  HZ2 LYS A  19      -1.566  10.789 -12.928  1.00  0.00           H  
ATOM    300  HZ3 LYS A  19      -1.016   9.186 -12.999  1.00  0.00           H  
ATOM    301  N   LEU A  20      -1.740   6.601  -6.611  1.00  0.00           N  
ATOM    302  CA  LEU A  20      -0.770   6.471  -5.490  1.00  0.00           C  
ATOM    303  C   LEU A  20       0.351   7.497  -5.675  1.00  0.00           C  
ATOM    304  O   LEU A  20       0.572   7.979  -6.768  1.00  0.00           O  
ATOM    305  CB  LEU A  20      -0.172   5.061  -5.486  1.00  0.00           C  
ATOM    306  CG  LEU A  20      -1.196   4.063  -4.943  1.00  0.00           C  
ATOM    307  CD1 LEU A  20      -0.516   2.713  -4.712  1.00  0.00           C  
ATOM    308  CD2 LEU A  20      -1.764   4.578  -3.619  1.00  0.00           C  
ATOM    309  H   LEU A  20      -2.046   5.804  -7.093  1.00  0.00           H  
ATOM    310  HA  LEU A  20      -1.276   6.654  -4.552  1.00  0.00           H  
ATOM    311  HB2 LEU A  20       0.100   4.785  -6.495  1.00  0.00           H  
ATOM    312  HB3 LEU A  20       0.708   5.047  -4.860  1.00  0.00           H  
ATOM    313  HG  LEU A  20      -1.997   3.944  -5.659  1.00  0.00           H  
ATOM    314 HD11 LEU A  20       0.557   2.840  -4.742  1.00  0.00           H  
ATOM    315 HD12 LEU A  20      -0.804   2.325  -3.746  1.00  0.00           H  
ATOM    316 HD13 LEU A  20      -0.818   2.020  -5.482  1.00  0.00           H  
ATOM    317 HD21 LEU A  20      -0.972   5.028  -3.038  1.00  0.00           H  
ATOM    318 HD22 LEU A  20      -2.527   5.316  -3.817  1.00  0.00           H  
ATOM    319 HD23 LEU A  20      -2.193   3.756  -3.066  1.00  0.00           H  
ATOM    320  N   PRO A  21       1.030   7.796  -4.598  1.00  0.00           N  
ATOM    321  CA  PRO A  21       2.142   8.761  -4.615  1.00  0.00           C  
ATOM    322  C   PRO A  21       3.179   8.362  -5.663  1.00  0.00           C  
ATOM    323  O   PRO A  21       3.268   7.218  -6.061  1.00  0.00           O  
ATOM    324  CB  PRO A  21       2.747   8.683  -3.208  1.00  0.00           C  
ATOM    325  CG  PRO A  21       1.829   7.772  -2.353  1.00  0.00           C  
ATOM    326  CD  PRO A  21       0.747   7.199  -3.282  1.00  0.00           C  
ATOM    327  HA  PRO A  21       1.776   9.757  -4.803  1.00  0.00           H  
ATOM    328  HB2 PRO A  21       3.740   8.258  -3.263  1.00  0.00           H  
ATOM    329  HB3 PRO A  21       2.794   9.666  -2.773  1.00  0.00           H  
ATOM    330  HG2 PRO A  21       2.410   6.969  -1.922  1.00  0.00           H  
ATOM    331  HG3 PRO A  21       1.364   8.351  -1.569  1.00  0.00           H  
ATOM    332  HD2 PRO A  21       0.825   6.121  -3.329  1.00  0.00           H  
ATOM    333  HD3 PRO A  21      -0.235   7.493  -2.944  1.00  0.00           H  
ATOM    334  N   ASP A  22       3.974   9.297  -6.102  1.00  0.00           N  
ATOM    335  CA  ASP A  22       5.015   8.968  -7.111  1.00  0.00           C  
ATOM    336  C   ASP A  22       6.096   8.112  -6.451  1.00  0.00           C  
ATOM    337  O   ASP A  22       6.996   7.619  -7.101  1.00  0.00           O  
ATOM    338  CB  ASP A  22       5.637  10.259  -7.646  1.00  0.00           C  
ATOM    339  CG  ASP A  22       6.017  10.073  -9.116  1.00  0.00           C  
ATOM    340  OD1 ASP A  22       5.116   9.946  -9.929  1.00  0.00           O  
ATOM    341  OD2 ASP A  22       7.203  10.061  -9.404  1.00  0.00           O  
ATOM    342  H   ASP A  22       3.893  10.212  -5.761  1.00  0.00           H  
ATOM    343  HA  ASP A  22       4.567   8.417  -7.923  1.00  0.00           H  
ATOM    344  HB2 ASP A  22       4.924  11.066  -7.557  1.00  0.00           H  
ATOM    345  HB3 ASP A  22       6.522  10.495  -7.075  1.00  0.00           H  
ATOM    346  N   ASN A  23       6.012   7.928  -5.159  1.00  0.00           N  
ATOM    347  CA  ASN A  23       7.033   7.102  -4.458  1.00  0.00           C  
ATOM    348  C   ASN A  23       6.408   5.771  -4.033  1.00  0.00           C  
ATOM    349  O   ASN A  23       6.811   5.169  -3.058  1.00  0.00           O  
ATOM    350  CB  ASN A  23       7.531   7.849  -3.219  1.00  0.00           C  
ATOM    351  CG  ASN A  23       6.371   8.621  -2.587  1.00  0.00           C  
ATOM    352  OD1 ASN A  23       6.154   9.776  -2.897  1.00  0.00           O  
ATOM    353  ND2 ASN A  23       5.612   8.028  -1.707  1.00  0.00           N  
ATOM    354  H   ASN A  23       5.275   8.333  -4.651  1.00  0.00           H  
ATOM    355  HA  ASN A  23       7.863   6.913  -5.123  1.00  0.00           H  
ATOM    356  HB2 ASN A  23       7.924   7.140  -2.505  1.00  0.00           H  
ATOM    357  HB3 ASN A  23       8.308   8.542  -3.505  1.00  0.00           H  
ATOM    358 HD21 ASN A  23       5.787   7.097  -1.457  1.00  0.00           H  
ATOM    359 HD22 ASN A  23       4.867   8.514  -1.296  1.00  0.00           H  
ATOM    360  N   TYR A  24       5.426   5.306  -4.756  1.00  0.00           N  
ATOM    361  CA  TYR A  24       4.780   4.013  -4.390  1.00  0.00           C  
ATOM    362  C   TYR A  24       5.067   2.975  -5.473  1.00  0.00           C  
ATOM    363  O   TYR A  24       4.234   2.690  -6.310  1.00  0.00           O  
ATOM    364  CB  TYR A  24       3.268   4.212  -4.261  1.00  0.00           C  
ATOM    365  CG  TYR A  24       2.902   4.405  -2.807  1.00  0.00           C  
ATOM    366  CD1 TYR A  24       3.864   4.858  -1.894  1.00  0.00           C  
ATOM    367  CD2 TYR A  24       1.600   4.132  -2.371  1.00  0.00           C  
ATOM    368  CE1 TYR A  24       3.525   5.035  -0.548  1.00  0.00           C  
ATOM    369  CE2 TYR A  24       1.260   4.310  -1.024  1.00  0.00           C  
ATOM    370  CZ  TYR A  24       2.223   4.762  -0.113  1.00  0.00           C  
ATOM    371  OH  TYR A  24       1.887   4.939   1.214  1.00  0.00           O  
ATOM    372  H   TYR A  24       5.114   5.805  -5.539  1.00  0.00           H  
ATOM    373  HA  TYR A  24       5.177   3.668  -3.447  1.00  0.00           H  
ATOM    374  HB2 TYR A  24       2.971   5.082  -4.826  1.00  0.00           H  
ATOM    375  HB3 TYR A  24       2.757   3.342  -4.646  1.00  0.00           H  
ATOM    376  HD1 TYR A  24       4.868   5.068  -2.230  1.00  0.00           H  
ATOM    377  HD2 TYR A  24       0.858   3.782  -3.074  1.00  0.00           H  
ATOM    378  HE1 TYR A  24       4.268   5.382   0.155  1.00  0.00           H  
ATOM    379  HE2 TYR A  24       0.255   4.100  -0.688  1.00  0.00           H  
ATOM    380  HH  TYR A  24       1.418   5.772   1.292  1.00  0.00           H  
ATOM    381  N   ILE A  25       6.238   2.401  -5.461  1.00  0.00           N  
ATOM    382  CA  ILE A  25       6.574   1.377  -6.488  1.00  0.00           C  
ATOM    383  C   ILE A  25       6.268  -0.011  -5.925  1.00  0.00           C  
ATOM    384  O   ILE A  25       6.702  -0.359  -4.846  1.00  0.00           O  
ATOM    385  CB  ILE A  25       8.059   1.472  -6.839  1.00  0.00           C  
ATOM    386  CG1 ILE A  25       8.887   1.473  -5.552  1.00  0.00           C  
ATOM    387  CG2 ILE A  25       8.320   2.766  -7.612  1.00  0.00           C  
ATOM    388  CD1 ILE A  25      10.130   0.603  -5.746  1.00  0.00           C  
ATOM    389  H   ILE A  25       6.895   2.641  -4.774  1.00  0.00           H  
ATOM    390  HA  ILE A  25       5.981   1.546  -7.374  1.00  0.00           H  
ATOM    391  HB  ILE A  25       8.339   0.626  -7.449  1.00  0.00           H  
ATOM    392 HG12 ILE A  25       9.186   2.484  -5.318  1.00  0.00           H  
ATOM    393 HG13 ILE A  25       8.294   1.075  -4.742  1.00  0.00           H  
ATOM    394 HG21 ILE A  25       7.490   3.443  -7.471  1.00  0.00           H  
ATOM    395 HG22 ILE A  25       9.226   3.227  -7.247  1.00  0.00           H  
ATOM    396 HG23 ILE A  25       8.428   2.542  -8.663  1.00  0.00           H  
ATOM    397 HD11 ILE A  25      10.218   0.327  -6.786  1.00  0.00           H  
ATOM    398 HD12 ILE A  25      11.007   1.156  -5.445  1.00  0.00           H  
ATOM    399 HD13 ILE A  25      10.043  -0.289  -5.143  1.00  0.00           H  
ATOM    400  N   THR A  26       5.518  -0.801  -6.642  1.00  0.00           N  
ATOM    401  CA  THR A  26       5.176  -2.164  -6.143  1.00  0.00           C  
ATOM    402  C   THR A  26       6.433  -2.859  -5.617  1.00  0.00           C  
ATOM    403  O   THR A  26       7.527  -2.336  -5.699  1.00  0.00           O  
ATOM    404  CB  THR A  26       4.581  -2.989  -7.283  1.00  0.00           C  
ATOM    405  OG1 THR A  26       5.581  -3.230  -8.263  1.00  0.00           O  
ATOM    406  CG2 THR A  26       3.416  -2.227  -7.916  1.00  0.00           C  
ATOM    407  H   THR A  26       5.175  -0.496  -7.507  1.00  0.00           H  
ATOM    408  HA  THR A  26       4.452  -2.082  -5.346  1.00  0.00           H  
ATOM    409  HB  THR A  26       4.223  -3.927  -6.895  1.00  0.00           H  
ATOM    410  HG1 THR A  26       5.427  -4.101  -8.635  1.00  0.00           H  
ATOM    411 HG21 THR A  26       2.853  -1.723  -7.144  1.00  0.00           H  
ATOM    412 HG22 THR A  26       3.799  -1.498  -8.615  1.00  0.00           H  
ATOM    413 HG23 THR A  26       2.772  -2.921  -8.436  1.00  0.00           H  
ATOM    414  N   LYS A  27       6.289  -4.042  -5.082  1.00  0.00           N  
ATOM    415  CA  LYS A  27       7.489  -4.761  -4.558  1.00  0.00           C  
ATOM    416  C   LYS A  27       8.361  -5.200  -5.730  1.00  0.00           C  
ATOM    417  O   LYS A  27       9.553  -4.978  -5.740  1.00  0.00           O  
ATOM    418  CB  LYS A  27       7.097  -5.999  -3.734  1.00  0.00           C  
ATOM    419  CG  LYS A  27       5.606  -5.980  -3.385  1.00  0.00           C  
ATOM    420  CD  LYS A  27       4.811  -6.646  -4.510  1.00  0.00           C  
ATOM    421  CE  LYS A  27       4.149  -7.920  -3.984  1.00  0.00           C  
ATOM    422  NZ  LYS A  27       2.669  -7.744  -3.978  1.00  0.00           N  
ATOM    423  H   LYS A  27       5.402  -4.450  -5.036  1.00  0.00           H  
ATOM    424  HA  LYS A  27       8.056  -4.085  -3.933  1.00  0.00           H  
ATOM    425  HB2 LYS A  27       7.319  -6.890  -4.301  1.00  0.00           H  
ATOM    426  HB3 LYS A  27       7.674  -6.007  -2.823  1.00  0.00           H  
ATOM    427  HG2 LYS A  27       5.446  -6.520  -2.463  1.00  0.00           H  
ATOM    428  HG3 LYS A  27       5.274  -4.961  -3.267  1.00  0.00           H  
ATOM    429  HD2 LYS A  27       4.052  -5.965  -4.866  1.00  0.00           H  
ATOM    430  HD3 LYS A  27       5.477  -6.898  -5.321  1.00  0.00           H  
ATOM    431  HE2 LYS A  27       4.410  -8.752  -4.622  1.00  0.00           H  
ATOM    432  HE3 LYS A  27       4.492  -8.116  -2.979  1.00  0.00           H  
ATOM    433  HZ1 LYS A  27       2.423  -6.859  -4.464  1.00  0.00           H  
ATOM    434  HZ2 LYS A  27       2.222  -8.543  -4.471  1.00  0.00           H  
ATOM    435  HZ3 LYS A  27       2.329  -7.708  -2.995  1.00  0.00           H  
ATOM    436  N   SER A  28       7.779  -5.813  -6.725  1.00  0.00           N  
ATOM    437  CA  SER A  28       8.589  -6.250  -7.894  1.00  0.00           C  
ATOM    438  C   SER A  28       9.400  -5.056  -8.387  1.00  0.00           C  
ATOM    439  O   SER A  28      10.537  -5.183  -8.805  1.00  0.00           O  
ATOM    440  CB  SER A  28       7.664  -6.737  -9.010  1.00  0.00           C  
ATOM    441  OG  SER A  28       8.448  -7.291 -10.060  1.00  0.00           O  
ATOM    442  H   SER A  28       6.813  -5.976  -6.706  1.00  0.00           H  
ATOM    443  HA  SER A  28       9.256  -7.046  -7.598  1.00  0.00           H  
ATOM    444  HB2 SER A  28       7.000  -7.493  -8.627  1.00  0.00           H  
ATOM    445  HB3 SER A  28       7.082  -5.904  -9.383  1.00  0.00           H  
ATOM    446  HG  SER A  28       7.908  -7.933 -10.526  1.00  0.00           H  
ATOM    447  N   GLU A  29       8.824  -3.888  -8.326  1.00  0.00           N  
ATOM    448  CA  GLU A  29       9.555  -2.677  -8.776  1.00  0.00           C  
ATOM    449  C   GLU A  29      10.810  -2.516  -7.921  1.00  0.00           C  
ATOM    450  O   GLU A  29      11.878  -2.235  -8.422  1.00  0.00           O  
ATOM    451  CB  GLU A  29       8.663  -1.446  -8.616  1.00  0.00           C  
ATOM    452  CG  GLU A  29       7.764  -1.304  -9.846  1.00  0.00           C  
ATOM    453  CD  GLU A  29       8.508  -0.531 -10.937  1.00  0.00           C  
ATOM    454  OE1 GLU A  29       8.758   0.646 -10.735  1.00  0.00           O  
ATOM    455  OE2 GLU A  29       8.814  -1.129 -11.955  1.00  0.00           O  
ATOM    456  H   GLU A  29       7.912  -3.810  -7.974  1.00  0.00           H  
ATOM    457  HA  GLU A  29       9.837  -2.789  -9.813  1.00  0.00           H  
ATOM    458  HB2 GLU A  29       8.051  -1.557  -7.732  1.00  0.00           H  
ATOM    459  HB3 GLU A  29       9.280  -0.566  -8.521  1.00  0.00           H  
ATOM    460  HG2 GLU A  29       7.501  -2.286 -10.214  1.00  0.00           H  
ATOM    461  HG3 GLU A  29       6.866  -0.768  -9.577  1.00  0.00           H  
ATOM    462  N   ALA A  30      10.696  -2.708  -6.634  1.00  0.00           N  
ATOM    463  CA  ALA A  30      11.897  -2.576  -5.766  1.00  0.00           C  
ATOM    464  C   ALA A  30      12.887  -3.677  -6.137  1.00  0.00           C  
ATOM    465  O   ALA A  30      14.087  -3.491  -6.093  1.00  0.00           O  
ATOM    466  CB  ALA A  30      11.495  -2.714  -4.295  1.00  0.00           C  
ATOM    467  H   ALA A  30       9.826  -2.949  -6.243  1.00  0.00           H  
ATOM    468  HA  ALA A  30      12.356  -1.612  -5.929  1.00  0.00           H  
ATOM    469  HB1 ALA A  30      10.581  -2.167  -4.118  1.00  0.00           H  
ATOM    470  HB2 ALA A  30      11.342  -3.756  -4.060  1.00  0.00           H  
ATOM    471  HB3 ALA A  30      12.280  -2.315  -3.669  1.00  0.00           H  
ATOM    472  N   GLN A  31      12.391  -4.821  -6.524  1.00  0.00           N  
ATOM    473  CA  GLN A  31      13.298  -5.929  -6.920  1.00  0.00           C  
ATOM    474  C   GLN A  31      14.035  -5.513  -8.191  1.00  0.00           C  
ATOM    475  O   GLN A  31      15.165  -5.894  -8.423  1.00  0.00           O  
ATOM    476  CB  GLN A  31      12.480  -7.194  -7.190  1.00  0.00           C  
ATOM    477  CG  GLN A  31      12.075  -7.834  -5.860  1.00  0.00           C  
ATOM    478  CD  GLN A  31      12.168  -9.356  -5.976  1.00  0.00           C  
ATOM    479  OE1 GLN A  31      11.266 -10.064  -5.572  1.00  0.00           O  
ATOM    480  NE2 GLN A  31      13.228  -9.895  -6.515  1.00  0.00           N  
ATOM    481  H   GLN A  31      11.421  -4.944  -6.566  1.00  0.00           H  
ATOM    482  HA  GLN A  31      14.011  -6.116  -6.131  1.00  0.00           H  
ATOM    483  HB2 GLN A  31      11.594  -6.936  -7.751  1.00  0.00           H  
ATOM    484  HB3 GLN A  31      13.075  -7.893  -7.757  1.00  0.00           H  
ATOM    485  HG2 GLN A  31      12.738  -7.490  -5.079  1.00  0.00           H  
ATOM    486  HG3 GLN A  31      11.060  -7.554  -5.621  1.00  0.00           H  
ATOM    487 HE21 GLN A  31      13.955  -9.325  -6.841  1.00  0.00           H  
ATOM    488 HE22 GLN A  31      13.296 -10.870  -6.593  1.00  0.00           H  
ATOM    489  N   ALA A  32      13.397  -4.729  -9.018  1.00  0.00           N  
ATOM    490  CA  ALA A  32      14.049  -4.277 -10.271  1.00  0.00           C  
ATOM    491  C   ALA A  32      15.292  -3.462  -9.933  1.00  0.00           C  
ATOM    492  O   ALA A  32      16.310  -3.547 -10.592  1.00  0.00           O  
ATOM    493  CB  ALA A  32      13.074  -3.414 -11.076  1.00  0.00           C  
ATOM    494  H   ALA A  32      12.486  -4.438  -8.813  1.00  0.00           H  
ATOM    495  HA  ALA A  32      14.328  -5.128 -10.843  1.00  0.00           H  
ATOM    496  HB1 ALA A  32      12.171  -3.975 -11.268  1.00  0.00           H  
ATOM    497  HB2 ALA A  32      12.832  -2.525 -10.513  1.00  0.00           H  
ATOM    498  HB3 ALA A  32      13.530  -3.134 -12.014  1.00  0.00           H  
ATOM    499  N   LEU A  33      15.209  -2.674  -8.908  1.00  0.00           N  
ATOM    500  CA  LEU A  33      16.373  -1.838  -8.501  1.00  0.00           C  
ATOM    501  C   LEU A  33      17.360  -2.680  -7.690  1.00  0.00           C  
ATOM    502  O   LEU A  33      18.444  -2.240  -7.360  1.00  0.00           O  
ATOM    503  CB  LEU A  33      15.873  -0.670  -7.661  1.00  0.00           C  
ATOM    504  CG  LEU A  33      15.071   0.264  -8.561  1.00  0.00           C  
ATOM    505  CD1 LEU A  33      13.577   0.067  -8.302  1.00  0.00           C  
ATOM    506  CD2 LEU A  33      15.467   1.708  -8.268  1.00  0.00           C  
ATOM    507  H   LEU A  33      14.373  -2.634  -8.401  1.00  0.00           H  
ATOM    508  HA  LEU A  33      16.866  -1.455  -9.381  1.00  0.00           H  
ATOM    509  HB2 LEU A  33      15.244  -1.040  -6.864  1.00  0.00           H  
ATOM    510  HB3 LEU A  33      16.713  -0.136  -7.244  1.00  0.00           H  
ATOM    511  HG  LEU A  33      15.286   0.034  -9.595  1.00  0.00           H  
ATOM    512 HD11 LEU A  33      13.423  -0.196  -7.266  1.00  0.00           H  
ATOM    513 HD12 LEU A  33      13.048   0.981  -8.526  1.00  0.00           H  
ATOM    514 HD13 LEU A  33      13.208  -0.728  -8.935  1.00  0.00           H  
ATOM    515 HD21 LEU A  33      16.526   1.826  -8.446  1.00  0.00           H  
ATOM    516 HD22 LEU A  33      14.915   2.372  -8.915  1.00  0.00           H  
ATOM    517 HD23 LEU A  33      15.246   1.940  -7.237  1.00  0.00           H  
ATOM    518  N   GLY A  34      16.991  -3.886  -7.366  1.00  0.00           N  
ATOM    519  CA  GLY A  34      17.902  -4.761  -6.576  1.00  0.00           C  
ATOM    520  C   GLY A  34      17.413  -4.828  -5.128  1.00  0.00           C  
ATOM    521  O   GLY A  34      18.046  -4.317  -4.225  1.00  0.00           O  
ATOM    522  H   GLY A  34      16.114  -4.217  -7.643  1.00  0.00           H  
ATOM    523  HA2 GLY A  34      17.907  -5.755  -7.002  1.00  0.00           H  
ATOM    524  HA3 GLY A  34      18.901  -4.355  -6.596  1.00  0.00           H  
ATOM    525  N   TRP A  35      16.289  -5.451  -4.898  1.00  0.00           N  
ATOM    526  CA  TRP A  35      15.763  -5.544  -3.507  1.00  0.00           C  
ATOM    527  C   TRP A  35      15.484  -7.007  -3.159  1.00  0.00           C  
ATOM    528  O   TRP A  35      14.861  -7.730  -3.911  1.00  0.00           O  
ATOM    529  CB  TRP A  35      14.469  -4.719  -3.393  1.00  0.00           C  
ATOM    530  CG  TRP A  35      13.561  -5.301  -2.346  1.00  0.00           C  
ATOM    531  CD1 TRP A  35      13.848  -5.405  -1.027  1.00  0.00           C  
ATOM    532  CD2 TRP A  35      12.233  -5.868  -2.519  1.00  0.00           C  
ATOM    533  NE1 TRP A  35      12.773  -5.996  -0.382  1.00  0.00           N  
ATOM    534  CE2 TRP A  35      11.752  -6.297  -1.261  1.00  0.00           C  
ATOM    535  CE3 TRP A  35      11.408  -6.044  -3.637  1.00  0.00           C  
ATOM    536  CZ2 TRP A  35      10.492  -6.882  -1.122  1.00  0.00           C  
ATOM    537  CZ3 TRP A  35      10.139  -6.631  -3.504  1.00  0.00           C  
ATOM    538  CH2 TRP A  35       9.683  -7.049  -2.246  1.00  0.00           C  
ATOM    539  H   TRP A  35      15.791  -5.854  -5.638  1.00  0.00           H  
ATOM    540  HA  TRP A  35      16.494  -5.150  -2.823  1.00  0.00           H  
ATOM    541  HB2 TRP A  35      14.717  -3.703  -3.123  1.00  0.00           H  
ATOM    542  HB3 TRP A  35      13.962  -4.720  -4.346  1.00  0.00           H  
ATOM    543  HD1 TRP A  35      14.764  -5.079  -0.555  1.00  0.00           H  
ATOM    544  HE1 TRP A  35      12.723  -6.186   0.577  1.00  0.00           H  
ATOM    545  HE3 TRP A  35      11.756  -5.727  -4.606  1.00  0.00           H  
ATOM    546  HZ2 TRP A  35      10.144  -7.206  -0.154  1.00  0.00           H  
ATOM    547  HZ3 TRP A  35       9.512  -6.761  -4.373  1.00  0.00           H  
ATOM    548  HH2 TRP A  35       8.707  -7.499  -2.145  1.00  0.00           H  
ATOM    549  N   VAL A  36      15.915  -7.436  -2.007  1.00  0.00           N  
ATOM    550  CA  VAL A  36      15.645  -8.835  -1.589  1.00  0.00           C  
ATOM    551  C   VAL A  36      14.313  -8.845  -0.844  1.00  0.00           C  
ATOM    552  O   VAL A  36      14.070  -8.017   0.012  1.00  0.00           O  
ATOM    553  CB  VAL A  36      16.760  -9.323  -0.663  1.00  0.00           C  
ATOM    554  CG1 VAL A  36      16.546 -10.803  -0.338  1.00  0.00           C  
ATOM    555  CG2 VAL A  36      18.113  -9.145  -1.356  1.00  0.00           C  
ATOM    556  H   VAL A  36      16.394  -6.827  -1.406  1.00  0.00           H  
ATOM    557  HA  VAL A  36      15.582  -9.472  -2.460  1.00  0.00           H  
ATOM    558  HB  VAL A  36      16.744  -8.749   0.252  1.00  0.00           H  
ATOM    559 HG11 VAL A  36      15.851 -11.230  -1.047  1.00  0.00           H  
ATOM    560 HG12 VAL A  36      17.489 -11.325  -0.400  1.00  0.00           H  
ATOM    561 HG13 VAL A  36      16.146 -10.898   0.660  1.00  0.00           H  
ATOM    562 HG21 VAL A  36      17.970  -8.650  -2.305  1.00  0.00           H  
ATOM    563 HG22 VAL A  36      18.761  -8.547  -0.732  1.00  0.00           H  
ATOM    564 HG23 VAL A  36      18.564 -10.113  -1.519  1.00  0.00           H  
ATOM    565  N   ALA A  37      13.436  -9.754  -1.163  1.00  0.00           N  
ATOM    566  CA  ALA A  37      12.121  -9.773  -0.467  1.00  0.00           C  
ATOM    567  C   ALA A  37      12.315 -10.064   1.023  1.00  0.00           C  
ATOM    568  O   ALA A  37      11.385  -9.987   1.801  1.00  0.00           O  
ATOM    569  CB  ALA A  37      11.215 -10.833  -1.086  1.00  0.00           C  
ATOM    570  H   ALA A  37      13.635 -10.409  -1.864  1.00  0.00           H  
ATOM    571  HA  ALA A  37      11.656  -8.805  -0.580  1.00  0.00           H  
ATOM    572  HB1 ALA A  37      11.575 -11.085  -2.072  1.00  0.00           H  
ATOM    573  HB2 ALA A  37      11.215 -11.715  -0.463  1.00  0.00           H  
ATOM    574  HB3 ALA A  37      10.211 -10.440  -1.158  1.00  0.00           H  
ATOM    575  N   SER A  38      13.515 -10.381   1.438  1.00  0.00           N  
ATOM    576  CA  SER A  38      13.753 -10.653   2.884  1.00  0.00           C  
ATOM    577  C   SER A  38      13.045  -9.583   3.718  1.00  0.00           C  
ATOM    578  O   SER A  38      12.720  -9.798   4.867  1.00  0.00           O  
ATOM    579  CB  SER A  38      15.255 -10.614   3.169  1.00  0.00           C  
ATOM    580  OG  SER A  38      15.471 -10.108   4.480  1.00  0.00           O  
ATOM    581  H   SER A  38      14.257 -10.432   0.804  1.00  0.00           H  
ATOM    582  HA  SER A  38      13.361 -11.625   3.140  1.00  0.00           H  
ATOM    583  HB2 SER A  38      15.661 -11.610   3.102  1.00  0.00           H  
ATOM    584  HB3 SER A  38      15.742  -9.979   2.441  1.00  0.00           H  
ATOM    585  HG  SER A  38      14.789 -10.466   5.053  1.00  0.00           H  
ATOM    586  N   LYS A  39      12.807  -8.430   3.142  1.00  0.00           N  
ATOM    587  CA  LYS A  39      12.118  -7.338   3.885  1.00  0.00           C  
ATOM    588  C   LYS A  39      13.031  -6.805   4.984  1.00  0.00           C  
ATOM    589  O   LYS A  39      12.573  -6.319   5.992  1.00  0.00           O  
ATOM    590  CB  LYS A  39      10.821  -7.865   4.513  1.00  0.00           C  
ATOM    591  CG  LYS A  39       9.876  -8.348   3.410  1.00  0.00           C  
ATOM    592  CD  LYS A  39       9.497  -9.809   3.663  1.00  0.00           C  
ATOM    593  CE  LYS A  39       8.878  -9.945   5.055  1.00  0.00           C  
ATOM    594  NZ  LYS A  39       7.395 -10.043   4.933  1.00  0.00           N  
ATOM    595  H   LYS A  39      13.086  -8.281   2.216  1.00  0.00           H  
ATOM    596  HA  LYS A  39      11.881  -6.536   3.200  1.00  0.00           H  
ATOM    597  HB2 LYS A  39      11.045  -8.682   5.180  1.00  0.00           H  
ATOM    598  HB3 LYS A  39      10.345  -7.072   5.069  1.00  0.00           H  
ATOM    599  HG2 LYS A  39       8.984  -7.739   3.410  1.00  0.00           H  
ATOM    600  HG3 LYS A  39      10.368  -8.266   2.453  1.00  0.00           H  
ATOM    601  HD2 LYS A  39       8.783 -10.129   2.918  1.00  0.00           H  
ATOM    602  HD3 LYS A  39      10.381 -10.426   3.602  1.00  0.00           H  
ATOM    603  HE2 LYS A  39       9.259 -10.835   5.533  1.00  0.00           H  
ATOM    604  HE3 LYS A  39       9.133  -9.080   5.649  1.00  0.00           H  
ATOM    605  HZ1 LYS A  39       7.139 -10.211   3.940  1.00  0.00           H  
ATOM    606  HZ2 LYS A  39       7.051 -10.833   5.515  1.00  0.00           H  
ATOM    607  HZ3 LYS A  39       6.962  -9.155   5.259  1.00  0.00           H  
ATOM    608  N   GLY A  40      14.318  -6.888   4.801  1.00  0.00           N  
ATOM    609  CA  GLY A  40      15.243  -6.379   5.851  1.00  0.00           C  
ATOM    610  C   GLY A  40      16.241  -5.398   5.231  1.00  0.00           C  
ATOM    611  O   GLY A  40      17.206  -5.004   5.857  1.00  0.00           O  
ATOM    612  H   GLY A  40      14.676  -7.283   3.978  1.00  0.00           H  
ATOM    613  HA2 GLY A  40      14.668  -5.875   6.618  1.00  0.00           H  
ATOM    614  HA3 GLY A  40      15.780  -7.206   6.289  1.00  0.00           H  
ATOM    615  N   ASN A  41      16.022  -4.999   4.006  1.00  0.00           N  
ATOM    616  CA  ASN A  41      16.965  -4.044   3.357  1.00  0.00           C  
ATOM    617  C   ASN A  41      16.270  -3.340   2.188  1.00  0.00           C  
ATOM    618  O   ASN A  41      16.907  -2.910   1.246  1.00  0.00           O  
ATOM    619  CB  ASN A  41      18.190  -4.802   2.841  1.00  0.00           C  
ATOM    620  CG  ASN A  41      17.764  -5.792   1.755  1.00  0.00           C  
ATOM    621  OD1 ASN A  41      17.349  -6.894   2.052  1.00  0.00           O  
ATOM    622  ND2 ASN A  41      17.851  -5.444   0.500  1.00  0.00           N  
ATOM    623  H   ASN A  41      15.239  -5.326   3.516  1.00  0.00           H  
ATOM    624  HA  ASN A  41      17.280  -3.307   4.081  1.00  0.00           H  
ATOM    625  HB2 ASN A  41      18.900  -4.099   2.429  1.00  0.00           H  
ATOM    626  HB3 ASN A  41      18.649  -5.341   3.656  1.00  0.00           H  
ATOM    627 HD21 ASN A  41      18.185  -4.556   0.259  1.00  0.00           H  
ATOM    628 HD22 ASN A  41      17.584  -6.072  -0.201  1.00  0.00           H  
ATOM    629  N   LEU A  42      14.972  -3.209   2.241  1.00  0.00           N  
ATOM    630  CA  LEU A  42      14.247  -2.522   1.132  1.00  0.00           C  
ATOM    631  C   LEU A  42      14.799  -1.112   0.976  1.00  0.00           C  
ATOM    632  O   LEU A  42      15.388  -0.765  -0.025  1.00  0.00           O  
ATOM    633  CB  LEU A  42      12.759  -2.427   1.471  1.00  0.00           C  
ATOM    634  CG  LEU A  42      11.981  -1.838   0.284  1.00  0.00           C  
ATOM    635  CD1 LEU A  42      12.527  -2.389  -1.037  1.00  0.00           C  
ATOM    636  CD2 LEU A  42      10.503  -2.212   0.408  1.00  0.00           C  
ATOM    637  H   LEU A  42      14.475  -3.555   3.011  1.00  0.00           H  
ATOM    638  HA  LEU A  42      14.379  -3.072   0.213  1.00  0.00           H  
ATOM    639  HB2 LEU A  42      12.383  -3.407   1.701  1.00  0.00           H  
ATOM    640  HB3 LEU A  42      12.630  -1.787   2.331  1.00  0.00           H  
ATOM    641  HG  LEU A  42      12.080  -0.762   0.290  1.00  0.00           H  
ATOM    642 HD11 LEU A  42      12.550  -3.467  -0.995  1.00  0.00           H  
ATOM    643 HD12 LEU A  42      11.888  -2.074  -1.849  1.00  0.00           H  
ATOM    644 HD13 LEU A  42      13.526  -2.012  -1.199  1.00  0.00           H  
ATOM    645 HD21 LEU A  42      10.408  -3.117   0.989  1.00  0.00           H  
ATOM    646 HD22 LEU A  42       9.968  -1.412   0.899  1.00  0.00           H  
ATOM    647 HD23 LEU A  42      10.088  -2.371  -0.577  1.00  0.00           H  
ATOM    648  N   ALA A  43      14.602  -0.300   1.972  1.00  0.00           N  
ATOM    649  CA  ALA A  43      15.100   1.105   1.915  1.00  0.00           C  
ATOM    650  C   ALA A  43      16.622   1.121   1.713  1.00  0.00           C  
ATOM    651  O   ALA A  43      17.206   2.152   1.444  1.00  0.00           O  
ATOM    652  CB  ALA A  43      14.756   1.817   3.225  1.00  0.00           C  
ATOM    653  H   ALA A  43      14.114  -0.618   2.764  1.00  0.00           H  
ATOM    654  HA  ALA A  43      14.625   1.620   1.094  1.00  0.00           H  
ATOM    655  HB1 ALA A  43      13.939   1.303   3.710  1.00  0.00           H  
ATOM    656  HB2 ALA A  43      15.619   1.815   3.874  1.00  0.00           H  
ATOM    657  HB3 ALA A  43      14.465   2.836   3.015  1.00  0.00           H  
ATOM    658  N   ASP A  44      17.272  -0.006   1.844  1.00  0.00           N  
ATOM    659  CA  ASP A  44      18.751  -0.036   1.662  1.00  0.00           C  
ATOM    660  C   ASP A  44      19.088  -0.037   0.168  1.00  0.00           C  
ATOM    661  O   ASP A  44      20.027   0.602  -0.265  1.00  0.00           O  
ATOM    662  CB  ASP A  44      19.316  -1.302   2.310  1.00  0.00           C  
ATOM    663  CG  ASP A  44      20.804  -1.107   2.602  1.00  0.00           C  
ATOM    664  OD1 ASP A  44      21.215   0.033   2.748  1.00  0.00           O  
ATOM    665  OD2 ASP A  44      21.509  -2.100   2.676  1.00  0.00           O  
ATOM    666  H   ASP A  44      16.792  -0.828   2.068  1.00  0.00           H  
ATOM    667  HA  ASP A  44      19.189   0.834   2.129  1.00  0.00           H  
ATOM    668  HB2 ASP A  44      18.789  -1.500   3.232  1.00  0.00           H  
ATOM    669  HB3 ASP A  44      19.190  -2.137   1.637  1.00  0.00           H  
ATOM    670  N   VAL A  45      18.332  -0.746  -0.625  1.00  0.00           N  
ATOM    671  CA  VAL A  45      18.615  -0.782  -2.088  1.00  0.00           C  
ATOM    672  C   VAL A  45      17.724   0.235  -2.805  1.00  0.00           C  
ATOM    673  O   VAL A  45      17.956   0.586  -3.945  1.00  0.00           O  
ATOM    674  CB  VAL A  45      18.326  -2.184  -2.628  1.00  0.00           C  
ATOM    675  CG1 VAL A  45      19.219  -3.200  -1.915  1.00  0.00           C  
ATOM    676  CG2 VAL A  45      16.857  -2.534  -2.377  1.00  0.00           C  
ATOM    677  H   VAL A  45      17.578  -1.255  -0.258  1.00  0.00           H  
ATOM    678  HA  VAL A  45      19.652  -0.537  -2.261  1.00  0.00           H  
ATOM    679  HB  VAL A  45      18.528  -2.210  -3.690  1.00  0.00           H  
ATOM    680 HG11 VAL A  45      19.566  -2.781  -0.982  1.00  0.00           H  
ATOM    681 HG12 VAL A  45      18.655  -4.100  -1.717  1.00  0.00           H  
ATOM    682 HG13 VAL A  45      20.066  -3.437  -2.541  1.00  0.00           H  
ATOM    683 HG21 VAL A  45      16.321  -1.644  -2.080  1.00  0.00           H  
ATOM    684 HG22 VAL A  45      16.422  -2.930  -3.283  1.00  0.00           H  
ATOM    685 HG23 VAL A  45      16.792  -3.272  -1.593  1.00  0.00           H  
ATOM    686  N   ALA A  46      16.706   0.710  -2.143  1.00  0.00           N  
ATOM    687  CA  ALA A  46      15.796   1.705  -2.775  1.00  0.00           C  
ATOM    688  C   ALA A  46      15.205   2.607  -1.687  1.00  0.00           C  
ATOM    689  O   ALA A  46      14.011   2.601  -1.464  1.00  0.00           O  
ATOM    690  CB  ALA A  46      14.667   0.973  -3.504  1.00  0.00           C  
ATOM    691  H   ALA A  46      16.542   0.414  -1.225  1.00  0.00           H  
ATOM    692  HA  ALA A  46      16.352   2.306  -3.480  1.00  0.00           H  
ATOM    693  HB1 ALA A  46      14.847  -0.091  -3.470  1.00  0.00           H  
ATOM    694  HB2 ALA A  46      13.725   1.194  -3.022  1.00  0.00           H  
ATOM    695  HB3 ALA A  46      14.630   1.299  -4.533  1.00  0.00           H  
ATOM    696  N   PRO A  47      16.063   3.352  -1.036  1.00  0.00           N  
ATOM    697  CA  PRO A  47      15.649   4.265   0.044  1.00  0.00           C  
ATOM    698  C   PRO A  47      14.649   5.297  -0.484  1.00  0.00           C  
ATOM    699  O   PRO A  47      14.497   5.477  -1.676  1.00  0.00           O  
ATOM    700  CB  PRO A  47      16.946   4.948   0.501  1.00  0.00           C  
ATOM    701  CG  PRO A  47      18.108   4.369  -0.347  1.00  0.00           C  
ATOM    702  CD  PRO A  47      17.509   3.346  -1.325  1.00  0.00           C  
ATOM    703  HA  PRO A  47      15.220   3.710   0.862  1.00  0.00           H  
ATOM    704  HB2 PRO A  47      16.872   6.016   0.347  1.00  0.00           H  
ATOM    705  HB3 PRO A  47      17.122   4.739   1.545  1.00  0.00           H  
ATOM    706  HG2 PRO A  47      18.592   5.165  -0.896  1.00  0.00           H  
ATOM    707  HG3 PRO A  47      18.823   3.879   0.296  1.00  0.00           H  
ATOM    708  HD2 PRO A  47      17.692   3.651  -2.346  1.00  0.00           H  
ATOM    709  HD3 PRO A  47      17.919   2.365  -1.144  1.00  0.00           H  
ATOM    710  N   GLY A  48      13.965   5.975   0.397  1.00  0.00           N  
ATOM    711  CA  GLY A  48      12.973   6.993  -0.050  1.00  0.00           C  
ATOM    712  C   GLY A  48      12.016   6.364  -1.064  1.00  0.00           C  
ATOM    713  O   GLY A  48      11.851   6.856  -2.163  1.00  0.00           O  
ATOM    714  H   GLY A  48      14.102   5.812   1.354  1.00  0.00           H  
ATOM    715  HA2 GLY A  48      12.414   7.349   0.803  1.00  0.00           H  
ATOM    716  HA3 GLY A  48      13.490   7.820  -0.513  1.00  0.00           H  
ATOM    717  N   LYS A  49      11.384   5.280  -0.706  1.00  0.00           N  
ATOM    718  CA  LYS A  49      10.439   4.622  -1.652  1.00  0.00           C  
ATOM    719  C   LYS A  49       9.365   3.870  -0.864  1.00  0.00           C  
ATOM    720  O   LYS A  49       9.516   3.603   0.312  1.00  0.00           O  
ATOM    721  CB  LYS A  49      11.207   3.636  -2.535  1.00  0.00           C  
ATOM    722  CG  LYS A  49      11.164   4.112  -3.989  1.00  0.00           C  
ATOM    723  CD  LYS A  49      12.590   4.321  -4.501  1.00  0.00           C  
ATOM    724  CE  LYS A  49      12.584   4.345  -6.031  1.00  0.00           C  
ATOM    725  NZ  LYS A  49      13.886   3.829  -6.541  1.00  0.00           N  
ATOM    726  H   LYS A  49      11.531   4.898   0.185  1.00  0.00           H  
ATOM    727  HA  LYS A  49       9.972   5.372  -2.273  1.00  0.00           H  
ATOM    728  HB2 LYS A  49      12.234   3.579  -2.203  1.00  0.00           H  
ATOM    729  HB3 LYS A  49      10.751   2.660  -2.465  1.00  0.00           H  
ATOM    730  HG2 LYS A  49      10.667   3.369  -4.596  1.00  0.00           H  
ATOM    731  HG3 LYS A  49      10.623   5.045  -4.046  1.00  0.00           H  
ATOM    732  HD2 LYS A  49      12.973   5.259  -4.126  1.00  0.00           H  
ATOM    733  HD3 LYS A  49      13.218   3.512  -4.159  1.00  0.00           H  
ATOM    734  HE2 LYS A  49      11.782   3.723  -6.398  1.00  0.00           H  
ATOM    735  HE3 LYS A  49      12.440   5.359  -6.374  1.00  0.00           H  
ATOM    736  HZ1 LYS A  49      14.192   3.024  -5.959  1.00  0.00           H  
ATOM    737  HZ2 LYS A  49      13.773   3.521  -7.529  1.00  0.00           H  
ATOM    738  HZ3 LYS A  49      14.602   4.581  -6.491  1.00  0.00           H  
ATOM    739  N   SER A  50       8.280   3.527  -1.503  1.00  0.00           N  
ATOM    740  CA  SER A  50       7.196   2.792  -0.792  1.00  0.00           C  
ATOM    741  C   SER A  50       6.638   1.698  -1.705  1.00  0.00           C  
ATOM    742  O   SER A  50       6.795   1.741  -2.910  1.00  0.00           O  
ATOM    743  CB  SER A  50       6.077   3.766  -0.421  1.00  0.00           C  
ATOM    744  OG  SER A  50       6.141   4.047   0.971  1.00  0.00           O  
ATOM    745  H   SER A  50       8.178   3.752  -2.451  1.00  0.00           H  
ATOM    746  HA  SER A  50       7.593   2.345   0.107  1.00  0.00           H  
ATOM    747  HB2 SER A  50       6.196   4.682  -0.974  1.00  0.00           H  
ATOM    748  HB3 SER A  50       5.121   3.322  -0.666  1.00  0.00           H  
ATOM    749  HG  SER A  50       6.000   4.989   1.090  1.00  0.00           H  
ATOM    750  N   ILE A  51       5.990   0.715  -1.140  1.00  0.00           N  
ATOM    751  CA  ILE A  51       5.425  -0.383  -1.975  1.00  0.00           C  
ATOM    752  C   ILE A  51       3.906  -0.214  -2.083  1.00  0.00           C  
ATOM    753  O   ILE A  51       3.187  -0.369  -1.118  1.00  0.00           O  
ATOM    754  CB  ILE A  51       5.740  -1.732  -1.324  1.00  0.00           C  
ATOM    755  CG1 ILE A  51       7.179  -1.723  -0.787  1.00  0.00           C  
ATOM    756  CG2 ILE A  51       5.579  -2.848  -2.358  1.00  0.00           C  
ATOM    757  CD1 ILE A  51       8.173  -1.940  -1.934  1.00  0.00           C  
ATOM    758  H   ILE A  51       5.876   0.699  -0.167  1.00  0.00           H  
ATOM    759  HA  ILE A  51       5.861  -0.347  -2.959  1.00  0.00           H  
ATOM    760  HB  ILE A  51       5.052  -1.902  -0.508  1.00  0.00           H  
ATOM    761 HG12 ILE A  51       7.379  -0.773  -0.314  1.00  0.00           H  
ATOM    762 HG13 ILE A  51       7.294  -2.515  -0.061  1.00  0.00           H  
ATOM    763 HG21 ILE A  51       5.471  -2.414  -3.342  1.00  0.00           H  
ATOM    764 HG22 ILE A  51       6.451  -3.485  -2.339  1.00  0.00           H  
ATOM    765 HG23 ILE A  51       4.701  -3.431  -2.124  1.00  0.00           H  
ATOM    766 HD11 ILE A  51       7.650  -1.893  -2.877  1.00  0.00           H  
ATOM    767 HD12 ILE A  51       8.931  -1.172  -1.904  1.00  0.00           H  
ATOM    768 HD13 ILE A  51       8.639  -2.911  -1.828  1.00  0.00           H  
ATOM    769  N   GLY A  52       3.409   0.101  -3.249  1.00  0.00           N  
ATOM    770  CA  GLY A  52       1.936   0.276  -3.402  1.00  0.00           C  
ATOM    771  C   GLY A  52       1.544   0.084  -4.867  1.00  0.00           C  
ATOM    772  O   GLY A  52       2.378   0.097  -5.751  1.00  0.00           O  
ATOM    773  H   GLY A  52       4.001   0.222  -4.022  1.00  0.00           H  
ATOM    774  HA2 GLY A  52       1.423  -0.454  -2.792  1.00  0.00           H  
ATOM    775  HA3 GLY A  52       1.657   1.270  -3.086  1.00  0.00           H  
ATOM    776  N   GLY A  53       0.278  -0.095  -5.133  1.00  0.00           N  
ATOM    777  CA  GLY A  53      -0.167  -0.288  -6.542  1.00  0.00           C  
ATOM    778  C   GLY A  53      -0.211  -1.782  -6.864  1.00  0.00           C  
ATOM    779  O   GLY A  53      -0.146  -2.183  -8.009  1.00  0.00           O  
ATOM    780  H   GLY A  53      -0.379  -0.103  -4.405  1.00  0.00           H  
ATOM    781  HA2 GLY A  53      -1.152   0.139  -6.669  1.00  0.00           H  
ATOM    782  HA3 GLY A  53       0.527   0.200  -7.209  1.00  0.00           H  
ATOM    783  N   ASP A  54      -0.323  -2.610  -5.862  1.00  0.00           N  
ATOM    784  CA  ASP A  54      -0.372  -4.078  -6.112  1.00  0.00           C  
ATOM    785  C   ASP A  54      -1.829  -4.544  -6.123  1.00  0.00           C  
ATOM    786  O   ASP A  54      -2.660  -4.033  -5.398  1.00  0.00           O  
ATOM    787  CB  ASP A  54       0.389  -4.809  -5.003  1.00  0.00           C  
ATOM    788  CG  ASP A  54       1.883  -4.505  -5.122  1.00  0.00           C  
ATOM    789  OD1 ASP A  54       2.478  -4.931  -6.099  1.00  0.00           O  
ATOM    790  OD2 ASP A  54       2.408  -3.852  -4.235  1.00  0.00           O  
ATOM    791  H   ASP A  54      -0.375  -2.267  -4.946  1.00  0.00           H  
ATOM    792  HA  ASP A  54       0.084  -4.297  -7.066  1.00  0.00           H  
ATOM    793  HB2 ASP A  54       0.028  -4.477  -4.040  1.00  0.00           H  
ATOM    794  HB3 ASP A  54       0.231  -5.873  -5.100  1.00  0.00           H  
ATOM    795  N   ILE A  55      -2.147  -5.510  -6.941  1.00  0.00           N  
ATOM    796  CA  ILE A  55      -3.550  -6.006  -6.996  1.00  0.00           C  
ATOM    797  C   ILE A  55      -3.911  -6.661  -5.662  1.00  0.00           C  
ATOM    798  O   ILE A  55      -3.094  -7.304  -5.034  1.00  0.00           O  
ATOM    799  CB  ILE A  55      -3.684  -7.034  -8.122  1.00  0.00           C  
ATOM    800  CG1 ILE A  55      -3.628  -6.319  -9.473  1.00  0.00           C  
ATOM    801  CG2 ILE A  55      -5.020  -7.768  -7.990  1.00  0.00           C  
ATOM    802  CD1 ILE A  55      -4.908  -5.505  -9.674  1.00  0.00           C  
ATOM    803  H   ILE A  55      -1.463  -5.909  -7.517  1.00  0.00           H  
ATOM    804  HA  ILE A  55      -4.218  -5.178  -7.183  1.00  0.00           H  
ATOM    805  HB  ILE A  55      -2.875  -7.747  -8.055  1.00  0.00           H  
ATOM    806 HG12 ILE A  55      -2.773  -5.658  -9.495  1.00  0.00           H  
ATOM    807 HG13 ILE A  55      -3.540  -7.049 -10.264  1.00  0.00           H  
ATOM    808 HG21 ILE A  55      -5.791  -7.065  -7.711  1.00  0.00           H  
ATOM    809 HG22 ILE A  55      -5.274  -8.226  -8.934  1.00  0.00           H  
ATOM    810 HG23 ILE A  55      -4.938  -8.531  -7.230  1.00  0.00           H  
ATOM    811 HD11 ILE A  55      -5.362  -5.304  -8.715  1.00  0.00           H  
ATOM    812 HD12 ILE A  55      -4.669  -4.572 -10.162  1.00  0.00           H  
ATOM    813 HD13 ILE A  55      -5.598  -6.066 -10.288  1.00  0.00           H  
ATOM    814  N   PHE A  56      -5.130  -6.505  -5.224  1.00  0.00           N  
ATOM    815  CA  PHE A  56      -5.541  -7.122  -3.932  1.00  0.00           C  
ATOM    816  C   PHE A  56      -6.659  -8.134  -4.188  1.00  0.00           C  
ATOM    817  O   PHE A  56      -7.829  -7.819  -4.098  1.00  0.00           O  
ATOM    818  CB  PHE A  56      -6.042  -6.033  -2.981  1.00  0.00           C  
ATOM    819  CG  PHE A  56      -6.404  -6.654  -1.654  1.00  0.00           C  
ATOM    820  CD1 PHE A  56      -5.399  -6.971  -0.732  1.00  0.00           C  
ATOM    821  CD2 PHE A  56      -7.745  -6.911  -1.344  1.00  0.00           C  
ATOM    822  CE1 PHE A  56      -5.735  -7.546   0.500  1.00  0.00           C  
ATOM    823  CE2 PHE A  56      -8.081  -7.486  -0.112  1.00  0.00           C  
ATOM    824  CZ  PHE A  56      -7.076  -7.803   0.810  1.00  0.00           C  
ATOM    825  H   PHE A  56      -5.776  -5.984  -5.745  1.00  0.00           H  
ATOM    826  HA  PHE A  56      -4.694  -7.625  -3.489  1.00  0.00           H  
ATOM    827  HB2 PHE A  56      -5.265  -5.298  -2.835  1.00  0.00           H  
ATOM    828  HB3 PHE A  56      -6.913  -5.557  -3.405  1.00  0.00           H  
ATOM    829  HD1 PHE A  56      -4.365  -6.773  -0.971  1.00  0.00           H  
ATOM    830  HD2 PHE A  56      -8.520  -6.667  -2.054  1.00  0.00           H  
ATOM    831  HE1 PHE A  56      -4.960  -7.791   1.210  1.00  0.00           H  
ATOM    832  HE2 PHE A  56      -9.115  -7.684   0.127  1.00  0.00           H  
ATOM    833  HZ  PHE A  56      -7.335  -8.245   1.760  1.00  0.00           H  
ATOM    834  N   SER A  57      -6.306  -9.350  -4.508  1.00  0.00           N  
ATOM    835  CA  SER A  57      -7.346 -10.384  -4.772  1.00  0.00           C  
ATOM    836  C   SER A  57      -8.047 -10.762  -3.465  1.00  0.00           C  
ATOM    837  O   SER A  57      -8.981 -11.539  -3.455  1.00  0.00           O  
ATOM    838  CB  SER A  57      -6.689 -11.626  -5.375  1.00  0.00           C  
ATOM    839  OG  SER A  57      -6.440 -12.572  -4.344  1.00  0.00           O  
ATOM    840  H   SER A  57      -5.357  -9.582  -4.576  1.00  0.00           H  
ATOM    841  HA  SER A  57      -8.073  -9.991  -5.466  1.00  0.00           H  
ATOM    842  HB2 SER A  57      -7.347 -12.064  -6.107  1.00  0.00           H  
ATOM    843  HB3 SER A  57      -5.760 -11.344  -5.852  1.00  0.00           H  
ATOM    844  HG  SER A  57      -5.571 -12.391  -3.979  1.00  0.00           H  
ATOM    845  N   ASN A  58      -7.603 -10.222  -2.363  1.00  0.00           N  
ATOM    846  CA  ASN A  58      -8.243 -10.553  -1.059  1.00  0.00           C  
ATOM    847  C   ASN A  58      -7.779 -11.936  -0.602  1.00  0.00           C  
ATOM    848  O   ASN A  58      -8.565 -12.854  -0.472  1.00  0.00           O  
ATOM    849  CB  ASN A  58      -9.765 -10.550  -1.221  1.00  0.00           C  
ATOM    850  CG  ASN A  58     -10.388  -9.624  -0.175  1.00  0.00           C  
ATOM    851  OD1 ASN A  58      -9.959  -9.595   0.961  1.00  0.00           O  
ATOM    852  ND2 ASN A  58     -11.389  -8.858  -0.514  1.00  0.00           N  
ATOM    853  H   ASN A  58      -6.847  -9.601  -2.393  1.00  0.00           H  
ATOM    854  HA  ASN A  58      -7.958  -9.816  -0.322  1.00  0.00           H  
ATOM    855  HB2 ASN A  58     -10.020 -10.200  -2.211  1.00  0.00           H  
ATOM    856  HB3 ASN A  58     -10.143 -11.551  -1.083  1.00  0.00           H  
ATOM    857 HD21 ASN A  58     -11.735  -8.881  -1.431  1.00  0.00           H  
ATOM    858 HD22 ASN A  58     -11.796  -8.261   0.148  1.00  0.00           H  
ATOM    859  N   ARG A  59      -6.507 -12.094  -0.356  1.00  0.00           N  
ATOM    860  CA  ARG A  59      -5.994 -13.418   0.092  1.00  0.00           C  
ATOM    861  C   ARG A  59      -6.875 -13.947   1.226  1.00  0.00           C  
ATOM    862  O   ARG A  59      -6.978 -15.137   1.443  1.00  0.00           O  
ATOM    863  CB  ARG A  59      -4.555 -13.266   0.591  1.00  0.00           C  
ATOM    864  CG  ARG A  59      -3.827 -14.606   0.468  1.00  0.00           C  
ATOM    865  CD  ARG A  59      -2.634 -14.631   1.426  1.00  0.00           C  
ATOM    866  NE  ARG A  59      -2.703 -15.858   2.269  1.00  0.00           N  
ATOM    867  CZ  ARG A  59      -1.655 -16.246   2.944  1.00  0.00           C  
ATOM    868  NH1 ARG A  59      -0.886 -15.363   3.520  1.00  0.00           N  
ATOM    869  NH2 ARG A  59      -1.378 -17.517   3.044  1.00  0.00           N  
ATOM    870  H   ARG A  59      -5.890 -11.341  -0.467  1.00  0.00           H  
ATOM    871  HA  ARG A  59      -6.017 -14.112  -0.735  1.00  0.00           H  
ATOM    872  HB2 ARG A  59      -4.045 -12.522  -0.005  1.00  0.00           H  
ATOM    873  HB3 ARG A  59      -4.562 -12.956   1.625  1.00  0.00           H  
ATOM    874  HG2 ARG A  59      -4.507 -15.408   0.717  1.00  0.00           H  
ATOM    875  HG3 ARG A  59      -3.475 -14.733  -0.545  1.00  0.00           H  
ATOM    876  HD2 ARG A  59      -1.716 -14.635   0.858  1.00  0.00           H  
ATOM    877  HD3 ARG A  59      -2.662 -13.757   2.059  1.00  0.00           H  
ATOM    878  HE  ARG A  59      -3.534 -16.374   2.316  1.00  0.00           H  
ATOM    879 HH11 ARG A  59      -1.098 -14.388   3.443  1.00  0.00           H  
ATOM    880 HH12 ARG A  59      -0.083 -15.660   4.037  1.00  0.00           H  
ATOM    881 HH21 ARG A  59      -1.968 -18.193   2.603  1.00  0.00           H  
ATOM    882 HH22 ARG A  59      -0.575 -17.815   3.561  1.00  0.00           H  
ATOM    883  N   GLU A  60      -7.514 -13.069   1.949  1.00  0.00           N  
ATOM    884  CA  GLU A  60      -8.390 -13.519   3.067  1.00  0.00           C  
ATOM    885  C   GLU A  60      -9.852 -13.241   2.711  1.00  0.00           C  
ATOM    886  O   GLU A  60     -10.671 -14.136   2.666  1.00  0.00           O  
ATOM    887  CB  GLU A  60      -8.023 -12.757   4.342  1.00  0.00           C  
ATOM    888  CG  GLU A  60      -7.207 -13.665   5.264  1.00  0.00           C  
ATOM    889  CD  GLU A  60      -6.538 -12.821   6.350  1.00  0.00           C  
ATOM    890  OE1 GLU A  60      -5.450 -12.328   6.103  1.00  0.00           O  
ATOM    891  OE2 GLU A  60      -7.125 -12.682   7.411  1.00  0.00           O  
ATOM    892  H   GLU A  60      -7.419 -12.113   1.757  1.00  0.00           H  
ATOM    893  HA  GLU A  60      -8.253 -14.578   3.228  1.00  0.00           H  
ATOM    894  HB2 GLU A  60      -7.439 -11.885   4.085  1.00  0.00           H  
ATOM    895  HB3 GLU A  60      -8.925 -12.449   4.850  1.00  0.00           H  
ATOM    896  HG2 GLU A  60      -7.862 -14.392   5.724  1.00  0.00           H  
ATOM    897  HG3 GLU A  60      -6.450 -14.175   4.689  1.00  0.00           H  
ATOM    898  N   GLY A  61     -10.184 -12.005   2.456  1.00  0.00           N  
ATOM    899  CA  GLY A  61     -11.592 -11.669   2.102  1.00  0.00           C  
ATOM    900  C   GLY A  61     -12.205 -10.806   3.207  1.00  0.00           C  
ATOM    901  O   GLY A  61     -12.849 -11.302   4.110  1.00  0.00           O  
ATOM    902  H   GLY A  61      -9.507 -11.298   2.497  1.00  0.00           H  
ATOM    903  HA2 GLY A  61     -11.609 -11.126   1.168  1.00  0.00           H  
ATOM    904  HA3 GLY A  61     -12.165 -12.578   2.001  1.00  0.00           H  
ATOM    905  N   LYS A  62     -12.009  -9.517   3.143  1.00  0.00           N  
ATOM    906  CA  LYS A  62     -12.581  -8.626   4.192  1.00  0.00           C  
ATOM    907  C   LYS A  62     -12.890  -7.253   3.587  1.00  0.00           C  
ATOM    908  O   LYS A  62     -13.096  -6.286   4.292  1.00  0.00           O  
ATOM    909  CB  LYS A  62     -11.573  -8.468   5.331  1.00  0.00           C  
ATOM    910  CG  LYS A  62     -11.716  -9.637   6.308  1.00  0.00           C  
ATOM    911  CD  LYS A  62     -11.851  -9.099   7.734  1.00  0.00           C  
ATOM    912  CE  LYS A  62     -12.206 -10.246   8.682  1.00  0.00           C  
ATOM    913  NZ  LYS A  62     -12.710  -9.689   9.969  1.00  0.00           N  
ATOM    914  H   LYS A  62     -11.486  -9.137   2.408  1.00  0.00           H  
ATOM    915  HA  LYS A  62     -13.492  -9.061   4.576  1.00  0.00           H  
ATOM    916  HB2 LYS A  62     -10.572  -8.458   4.925  1.00  0.00           H  
ATOM    917  HB3 LYS A  62     -11.760  -7.541   5.852  1.00  0.00           H  
ATOM    918  HG2 LYS A  62     -12.596 -10.212   6.054  1.00  0.00           H  
ATOM    919  HG3 LYS A  62     -10.843 -10.269   6.245  1.00  0.00           H  
ATOM    920  HD2 LYS A  62     -10.916  -8.654   8.040  1.00  0.00           H  
ATOM    921  HD3 LYS A  62     -12.632  -8.355   7.765  1.00  0.00           H  
ATOM    922  HE2 LYS A  62     -12.971 -10.861   8.233  1.00  0.00           H  
ATOM    923  HE3 LYS A  62     -11.326 -10.844   8.868  1.00  0.00           H  
ATOM    924  HZ1 LYS A  62     -12.030  -8.993  10.336  1.00  0.00           H  
ATOM    925  HZ2 LYS A  62     -13.629  -9.227   9.810  1.00  0.00           H  
ATOM    926  HZ3 LYS A  62     -12.822 -10.457  10.660  1.00  0.00           H  
ATOM    927  N   LEU A  63     -12.928  -7.162   2.285  1.00  0.00           N  
ATOM    928  CA  LEU A  63     -13.229  -5.853   1.636  1.00  0.00           C  
ATOM    929  C   LEU A  63     -14.568  -5.954   0.897  1.00  0.00           C  
ATOM    930  O   LEU A  63     -14.913  -7.001   0.386  1.00  0.00           O  
ATOM    931  CB  LEU A  63     -12.127  -5.511   0.630  1.00  0.00           C  
ATOM    932  CG  LEU A  63     -10.866  -5.061   1.368  1.00  0.00           C  
ATOM    933  CD1 LEU A  63      -9.680  -5.091   0.404  1.00  0.00           C  
ATOM    934  CD2 LEU A  63     -11.055  -3.633   1.884  1.00  0.00           C  
ATOM    935  H   LEU A  63     -12.763  -7.955   1.733  1.00  0.00           H  
ATOM    936  HA  LEU A  63     -13.287  -5.080   2.388  1.00  0.00           H  
ATOM    937  HB2 LEU A  63     -11.903  -6.383   0.034  1.00  0.00           H  
ATOM    938  HB3 LEU A  63     -12.467  -4.715  -0.014  1.00  0.00           H  
ATOM    939  HG  LEU A  63     -10.675  -5.726   2.197  1.00  0.00           H  
ATOM    940 HD11 LEU A  63      -9.935  -5.687  -0.461  1.00  0.00           H  
ATOM    941 HD12 LEU A  63      -9.445  -4.084   0.091  1.00  0.00           H  
ATOM    942 HD13 LEU A  63      -8.824  -5.522   0.900  1.00  0.00           H  
ATOM    943 HD21 LEU A  63     -12.099  -3.363   1.824  1.00  0.00           H  
ATOM    944 HD22 LEU A  63     -10.724  -3.575   2.911  1.00  0.00           H  
ATOM    945 HD23 LEU A  63     -10.471  -2.953   1.280  1.00  0.00           H  
ATOM    946  N   PRO A  64     -15.283  -4.858   0.858  1.00  0.00           N  
ATOM    947  CA  PRO A  64     -16.591  -4.798   0.181  1.00  0.00           C  
ATOM    948  C   PRO A  64     -16.425  -5.081  -1.316  1.00  0.00           C  
ATOM    949  O   PRO A  64     -16.253  -4.179  -2.112  1.00  0.00           O  
ATOM    950  CB  PRO A  64     -17.085  -3.362   0.406  1.00  0.00           C  
ATOM    951  CG  PRO A  64     -15.998  -2.612   1.219  1.00  0.00           C  
ATOM    952  CD  PRO A  64     -14.849  -3.597   1.486  1.00  0.00           C  
ATOM    953  HA  PRO A  64     -17.280  -5.498   0.625  1.00  0.00           H  
ATOM    954  HB2 PRO A  64     -17.236  -2.874  -0.547  1.00  0.00           H  
ATOM    955  HB3 PRO A  64     -18.008  -3.374   0.964  1.00  0.00           H  
ATOM    956  HG2 PRO A  64     -15.635  -1.768   0.650  1.00  0.00           H  
ATOM    957  HG3 PRO A  64     -16.410  -2.273   2.157  1.00  0.00           H  
ATOM    958  HD2 PRO A  64     -13.936  -3.240   1.030  1.00  0.00           H  
ATOM    959  HD3 PRO A  64     -14.713  -3.738   2.547  1.00  0.00           H  
ATOM    960  N   GLY A  65     -16.473  -6.326  -1.704  1.00  0.00           N  
ATOM    961  CA  GLY A  65     -16.317  -6.664  -3.149  1.00  0.00           C  
ATOM    962  C   GLY A  65     -16.883  -8.060  -3.413  1.00  0.00           C  
ATOM    963  O   GLY A  65     -17.418  -8.701  -2.530  1.00  0.00           O  
ATOM    964  H   GLY A  65     -16.612  -7.040  -1.047  1.00  0.00           H  
ATOM    965  HA2 GLY A  65     -16.850  -5.938  -3.747  1.00  0.00           H  
ATOM    966  HA3 GLY A  65     -15.270  -6.648  -3.411  1.00  0.00           H  
ATOM    967  N   LYS A  66     -16.770  -8.539  -4.623  1.00  0.00           N  
ATOM    968  CA  LYS A  66     -17.301  -9.895  -4.941  1.00  0.00           C  
ATOM    969  C   LYS A  66     -16.423 -10.550  -6.009  1.00  0.00           C  
ATOM    970  O   LYS A  66     -15.469  -9.967  -6.485  1.00  0.00           O  
ATOM    971  CB  LYS A  66     -18.734  -9.774  -5.465  1.00  0.00           C  
ATOM    972  CG  LYS A  66     -19.702  -9.649  -4.286  1.00  0.00           C  
ATOM    973  CD  LYS A  66     -20.889 -10.593  -4.495  1.00  0.00           C  
ATOM    974  CE  LYS A  66     -21.670 -10.729  -3.186  1.00  0.00           C  
ATOM    975  NZ  LYS A  66     -23.131 -10.616  -3.464  1.00  0.00           N  
ATOM    976  H   LYS A  66     -16.335  -8.007  -5.321  1.00  0.00           H  
ATOM    977  HA  LYS A  66     -17.295 -10.503  -4.048  1.00  0.00           H  
ATOM    978  HB2 LYS A  66     -18.815  -8.899  -6.092  1.00  0.00           H  
ATOM    979  HB3 LYS A  66     -18.983 -10.654  -6.039  1.00  0.00           H  
ATOM    980  HG2 LYS A  66     -19.189  -9.911  -3.371  1.00  0.00           H  
ATOM    981  HG3 LYS A  66     -20.060  -8.633  -4.220  1.00  0.00           H  
ATOM    982  HD2 LYS A  66     -21.536 -10.193  -5.262  1.00  0.00           H  
ATOM    983  HD3 LYS A  66     -20.527 -11.564  -4.798  1.00  0.00           H  
ATOM    984  HE2 LYS A  66     -21.463 -11.691  -2.742  1.00  0.00           H  
ATOM    985  HE3 LYS A  66     -21.372  -9.946  -2.505  1.00  0.00           H  
ATOM    986  HZ1 LYS A  66     -23.359 -11.131  -4.338  1.00  0.00           H  
ATOM    987  HZ2 LYS A  66     -23.666 -11.023  -2.670  1.00  0.00           H  
ATOM    988  HZ3 LYS A  66     -23.386  -9.615  -3.578  1.00  0.00           H  
ATOM    989  N   SER A  67     -16.739 -11.757  -6.392  1.00  0.00           N  
ATOM    990  CA  SER A  67     -15.923 -12.448  -7.430  1.00  0.00           C  
ATOM    991  C   SER A  67     -15.958 -11.638  -8.727  1.00  0.00           C  
ATOM    992  O   SER A  67     -16.970 -11.070  -9.089  1.00  0.00           O  
ATOM    993  CB  SER A  67     -16.498 -13.842  -7.684  1.00  0.00           C  
ATOM    994  OG  SER A  67     -15.636 -14.552  -8.565  1.00  0.00           O  
ATOM    995  H   SER A  67     -17.513 -12.209  -5.996  1.00  0.00           H  
ATOM    996  HA  SER A  67     -14.903 -12.536  -7.088  1.00  0.00           H  
ATOM    997  HB2 SER A  67     -16.572 -14.378  -6.753  1.00  0.00           H  
ATOM    998  HB3 SER A  67     -17.483 -13.750  -8.123  1.00  0.00           H  
ATOM    999  HG  SER A  67     -15.650 -14.108  -9.415  1.00  0.00           H  
ATOM   1000  N   GLY A  68     -14.861 -11.578  -9.430  1.00  0.00           N  
ATOM   1001  CA  GLY A  68     -14.833 -10.802 -10.702  1.00  0.00           C  
ATOM   1002  C   GLY A  68     -14.315  -9.390 -10.426  1.00  0.00           C  
ATOM   1003  O   GLY A  68     -13.691  -8.772 -11.265  1.00  0.00           O  
ATOM   1004  H   GLY A  68     -14.055 -12.042  -9.122  1.00  0.00           H  
ATOM   1005  HA2 GLY A  68     -14.182 -11.295 -11.410  1.00  0.00           H  
ATOM   1006  HA3 GLY A  68     -15.831 -10.742 -11.110  1.00  0.00           H  
ATOM   1007  N   ARG A  69     -14.568  -8.876  -9.253  1.00  0.00           N  
ATOM   1008  CA  ARG A  69     -14.089  -7.506  -8.921  1.00  0.00           C  
ATOM   1009  C   ARG A  69     -12.662  -7.587  -8.376  1.00  0.00           C  
ATOM   1010  O   ARG A  69     -12.242  -8.602  -7.858  1.00  0.00           O  
ATOM   1011  CB  ARG A  69     -15.004  -6.888  -7.862  1.00  0.00           C  
ATOM   1012  CG  ARG A  69     -14.375  -5.599  -7.332  1.00  0.00           C  
ATOM   1013  CD  ARG A  69     -15.201  -5.074  -6.157  1.00  0.00           C  
ATOM   1014  NE  ARG A  69     -15.356  -3.597  -6.281  1.00  0.00           N  
ATOM   1015  CZ  ARG A  69     -16.254  -2.973  -5.570  1.00  0.00           C  
ATOM   1016  NH1 ARG A  69     -17.416  -3.527  -5.355  1.00  0.00           N  
ATOM   1017  NH2 ARG A  69     -15.990  -1.795  -5.074  1.00  0.00           N  
ATOM   1018  H   ARG A  69     -15.072  -9.393  -8.591  1.00  0.00           H  
ATOM   1019  HA  ARG A  69     -14.101  -6.894  -9.810  1.00  0.00           H  
ATOM   1020  HB2 ARG A  69     -15.966  -6.667  -8.303  1.00  0.00           H  
ATOM   1021  HB3 ARG A  69     -15.133  -7.585  -7.047  1.00  0.00           H  
ATOM   1022  HG2 ARG A  69     -13.366  -5.800  -7.002  1.00  0.00           H  
ATOM   1023  HG3 ARG A  69     -14.357  -4.858  -8.117  1.00  0.00           H  
ATOM   1024  HD2 ARG A  69     -16.175  -5.540  -6.166  1.00  0.00           H  
ATOM   1025  HD3 ARG A  69     -14.699  -5.307  -5.230  1.00  0.00           H  
ATOM   1026  HE  ARG A  69     -14.784  -3.095  -6.898  1.00  0.00           H  
ATOM   1027 HH11 ARG A  69     -17.618  -4.429  -5.735  1.00  0.00           H  
ATOM   1028 HH12 ARG A  69     -18.105  -3.049  -4.810  1.00  0.00           H  
ATOM   1029 HH21 ARG A  69     -15.100  -1.370  -5.240  1.00  0.00           H  
ATOM   1030 HH22 ARG A  69     -16.678  -1.317  -4.529  1.00  0.00           H  
ATOM   1031  N   THR A  70     -11.911  -6.526  -8.489  1.00  0.00           N  
ATOM   1032  CA  THR A  70     -10.512  -6.547  -7.978  1.00  0.00           C  
ATOM   1033  C   THR A  70     -10.276  -5.330  -7.081  1.00  0.00           C  
ATOM   1034  O   THR A  70     -10.814  -4.265  -7.309  1.00  0.00           O  
ATOM   1035  CB  THR A  70      -9.538  -6.507  -9.157  1.00  0.00           C  
ATOM   1036  OG1 THR A  70      -9.964  -7.428 -10.151  1.00  0.00           O  
ATOM   1037  CG2 THR A  70      -8.136  -6.885  -8.676  1.00  0.00           C  
ATOM   1038  H   THR A  70     -12.267  -5.716  -8.911  1.00  0.00           H  
ATOM   1039  HA  THR A  70     -10.351  -7.450  -7.408  1.00  0.00           H  
ATOM   1040  HB  THR A  70      -9.515  -5.512  -9.573  1.00  0.00           H  
ATOM   1041  HG1 THR A  70     -10.898  -7.277 -10.314  1.00  0.00           H  
ATOM   1042 HG21 THR A  70      -8.117  -6.895  -7.596  1.00  0.00           H  
ATOM   1043 HG22 THR A  70      -7.879  -7.864  -9.050  1.00  0.00           H  
ATOM   1044 HG23 THR A  70      -7.423  -6.161  -9.042  1.00  0.00           H  
ATOM   1045  N   TRP A  71      -9.474  -5.481  -6.064  1.00  0.00           N  
ATOM   1046  CA  TRP A  71      -9.201  -4.334  -5.153  1.00  0.00           C  
ATOM   1047  C   TRP A  71      -7.778  -3.825  -5.388  1.00  0.00           C  
ATOM   1048  O   TRP A  71      -7.021  -4.394  -6.148  1.00  0.00           O  
ATOM   1049  CB  TRP A  71      -9.334  -4.792  -3.699  1.00  0.00           C  
ATOM   1050  CG  TRP A  71     -10.733  -4.568  -3.224  1.00  0.00           C  
ATOM   1051  CD1 TRP A  71     -11.811  -5.276  -3.629  1.00  0.00           C  
ATOM   1052  CD2 TRP A  71     -11.224  -3.588  -2.263  1.00  0.00           C  
ATOM   1053  NE1 TRP A  71     -12.932  -4.794  -2.978  1.00  0.00           N  
ATOM   1054  CE2 TRP A  71     -12.622  -3.753  -2.127  1.00  0.00           C  
ATOM   1055  CE3 TRP A  71     -10.599  -2.581  -1.504  1.00  0.00           C  
ATOM   1056  CZ2 TRP A  71     -13.374  -2.950  -1.269  1.00  0.00           C  
ATOM   1057  CZ3 TRP A  71     -11.354  -1.772  -0.639  1.00  0.00           C  
ATOM   1058  CH2 TRP A  71     -12.738  -1.956  -0.523  1.00  0.00           C  
ATOM   1059  H   TRP A  71      -9.050  -6.349  -5.898  1.00  0.00           H  
ATOM   1060  HA  TRP A  71      -9.907  -3.540  -5.348  1.00  0.00           H  
ATOM   1061  HB2 TRP A  71      -9.096  -5.842  -3.630  1.00  0.00           H  
ATOM   1062  HB3 TRP A  71      -8.650  -4.227  -3.081  1.00  0.00           H  
ATOM   1063  HD1 TRP A  71     -11.799  -6.086  -4.343  1.00  0.00           H  
ATOM   1064  HE1 TRP A  71     -13.841  -5.135  -3.091  1.00  0.00           H  
ATOM   1065  HE3 TRP A  71      -9.532  -2.431  -1.586  1.00  0.00           H  
ATOM   1066  HZ2 TRP A  71     -14.441  -3.095  -1.183  1.00  0.00           H  
ATOM   1067  HZ3 TRP A  71     -10.865  -1.003  -0.061  1.00  0.00           H  
ATOM   1068  HH2 TRP A  71     -13.312  -1.332   0.145  1.00  0.00           H  
ATOM   1069  N   ARG A  72      -7.408  -2.760  -4.733  1.00  0.00           N  
ATOM   1070  CA  ARG A  72      -6.034  -2.216  -4.905  1.00  0.00           C  
ATOM   1071  C   ARG A  72      -5.403  -2.028  -3.526  1.00  0.00           C  
ATOM   1072  O   ARG A  72      -6.044  -1.574  -2.599  1.00  0.00           O  
ATOM   1073  CB  ARG A  72      -6.102  -0.869  -5.625  1.00  0.00           C  
ATOM   1074  CG  ARG A  72      -7.183  -0.920  -6.706  1.00  0.00           C  
ATOM   1075  CD  ARG A  72      -6.684  -1.751  -7.890  1.00  0.00           C  
ATOM   1076  NE  ARG A  72      -6.936  -1.009  -9.157  1.00  0.00           N  
ATOM   1077  CZ  ARG A  72      -6.340  -1.378 -10.259  1.00  0.00           C  
ATOM   1078  NH1 ARG A  72      -5.080  -1.093 -10.447  1.00  0.00           N  
ATOM   1079  NH2 ARG A  72      -7.005  -2.030 -11.173  1.00  0.00           N  
ATOM   1080  H   ARG A  72      -8.035  -2.320  -4.120  1.00  0.00           H  
ATOM   1081  HA  ARG A  72      -5.440  -2.907  -5.484  1.00  0.00           H  
ATOM   1082  HB2 ARG A  72      -6.340  -0.093  -4.912  1.00  0.00           H  
ATOM   1083  HB3 ARG A  72      -5.148  -0.657  -6.083  1.00  0.00           H  
ATOM   1084  HG2 ARG A  72      -8.077  -1.370  -6.300  1.00  0.00           H  
ATOM   1085  HG3 ARG A  72      -7.405   0.082  -7.041  1.00  0.00           H  
ATOM   1086  HD2 ARG A  72      -5.625  -1.932  -7.782  1.00  0.00           H  
ATOM   1087  HD3 ARG A  72      -7.210  -2.694  -7.914  1.00  0.00           H  
ATOM   1088  HE  ARG A  72      -7.549  -0.245  -9.164  1.00  0.00           H  
ATOM   1089 HH11 ARG A  72      -4.571  -0.593  -9.747  1.00  0.00           H  
ATOM   1090 HH12 ARG A  72      -4.625  -1.376 -11.291  1.00  0.00           H  
ATOM   1091 HH21 ARG A  72      -7.971  -2.248 -11.029  1.00  0.00           H  
ATOM   1092 HH22 ARG A  72      -6.549  -2.313 -12.017  1.00  0.00           H  
ATOM   1093  N   GLU A  73      -4.156  -2.379  -3.373  1.00  0.00           N  
ATOM   1094  CA  GLU A  73      -3.508  -2.224  -2.042  1.00  0.00           C  
ATOM   1095  C   GLU A  73      -2.352  -1.226  -2.133  1.00  0.00           C  
ATOM   1096  O   GLU A  73      -1.804  -0.983  -3.191  1.00  0.00           O  
ATOM   1097  CB  GLU A  73      -2.973  -3.581  -1.576  1.00  0.00           C  
ATOM   1098  CG  GLU A  73      -1.915  -4.081  -2.562  1.00  0.00           C  
ATOM   1099  CD  GLU A  73      -0.676  -4.541  -1.791  1.00  0.00           C  
ATOM   1100  OE1 GLU A  73      -0.002  -3.692  -1.231  1.00  0.00           O  
ATOM   1101  OE2 GLU A  73      -0.421  -5.734  -1.775  1.00  0.00           O  
ATOM   1102  H   GLU A  73      -3.653  -2.751  -4.127  1.00  0.00           H  
ATOM   1103  HA  GLU A  73      -4.237  -1.864  -1.331  1.00  0.00           H  
ATOM   1104  HB2 GLU A  73      -2.531  -3.476  -0.595  1.00  0.00           H  
ATOM   1105  HB3 GLU A  73      -3.784  -4.291  -1.531  1.00  0.00           H  
ATOM   1106  HG2 GLU A  73      -2.315  -4.909  -3.129  1.00  0.00           H  
ATOM   1107  HG3 GLU A  73      -1.642  -3.281  -3.234  1.00  0.00           H  
ATOM   1108  N   ALA A  74      -1.976  -0.649  -1.024  1.00  0.00           N  
ATOM   1109  CA  ALA A  74      -0.854   0.330  -1.028  1.00  0.00           C  
ATOM   1110  C   ALA A  74      -0.121   0.258   0.313  1.00  0.00           C  
ATOM   1111  O   ALA A  74      -0.700  -0.072   1.328  1.00  0.00           O  
ATOM   1112  CB  ALA A  74      -1.407   1.742  -1.235  1.00  0.00           C  
ATOM   1113  H   ALA A  74      -2.432  -0.865  -0.183  1.00  0.00           H  
ATOM   1114  HA  ALA A  74      -0.168   0.090  -1.827  1.00  0.00           H  
ATOM   1115  HB1 ALA A  74      -1.929   1.790  -2.179  1.00  0.00           H  
ATOM   1116  HB2 ALA A  74      -2.090   1.982  -0.434  1.00  0.00           H  
ATOM   1117  HB3 ALA A  74      -0.592   2.451  -1.238  1.00  0.00           H  
ATOM   1118  N   ASP A  75       1.148   0.557   0.328  1.00  0.00           N  
ATOM   1119  CA  ASP A  75       1.910   0.496   1.608  1.00  0.00           C  
ATOM   1120  C   ASP A  75       1.512   1.671   2.501  1.00  0.00           C  
ATOM   1121  O   ASP A  75       1.491   2.809   2.075  1.00  0.00           O  
ATOM   1122  CB  ASP A  75       3.410   0.570   1.318  1.00  0.00           C  
ATOM   1123  CG  ASP A  75       3.994  -0.843   1.287  1.00  0.00           C  
ATOM   1124  OD1 ASP A  75       3.328  -1.727   0.773  1.00  0.00           O  
ATOM   1125  OD2 ASP A  75       5.096  -1.018   1.780  1.00  0.00           O  
ATOM   1126  H   ASP A  75       1.603   0.816  -0.502  1.00  0.00           H  
ATOM   1127  HA  ASP A  75       1.688  -0.431   2.114  1.00  0.00           H  
ATOM   1128  HB2 ASP A  75       3.569   1.050   0.363  1.00  0.00           H  
ATOM   1129  HB3 ASP A  75       3.898   1.142   2.093  1.00  0.00           H  
ATOM   1130  N   ILE A  76       1.207   1.406   3.741  1.00  0.00           N  
ATOM   1131  CA  ILE A  76       0.823   2.508   4.665  1.00  0.00           C  
ATOM   1132  C   ILE A  76       1.869   2.609   5.777  1.00  0.00           C  
ATOM   1133  O   ILE A  76       2.176   1.639   6.441  1.00  0.00           O  
ATOM   1134  CB  ILE A  76      -0.550   2.215   5.272  1.00  0.00           C  
ATOM   1135  CG1 ILE A  76      -1.619   2.309   4.180  1.00  0.00           C  
ATOM   1136  CG2 ILE A  76      -0.855   3.238   6.367  1.00  0.00           C  
ATOM   1137  CD1 ILE A  76      -1.815   3.774   3.781  1.00  0.00           C  
ATOM   1138  H   ILE A  76       1.238   0.482   4.066  1.00  0.00           H  
ATOM   1139  HA  ILE A  76       0.787   3.440   4.120  1.00  0.00           H  
ATOM   1140  HB  ILE A  76      -0.552   1.222   5.696  1.00  0.00           H  
ATOM   1141 HG12 ILE A  76      -1.302   1.740   3.318  1.00  0.00           H  
ATOM   1142 HG13 ILE A  76      -2.550   1.912   4.552  1.00  0.00           H  
ATOM   1143 HG21 ILE A  76      -0.038   3.940   6.442  1.00  0.00           H  
ATOM   1144 HG22 ILE A  76      -1.763   3.767   6.121  1.00  0.00           H  
ATOM   1145 HG23 ILE A  76      -0.979   2.728   7.311  1.00  0.00           H  
ATOM   1146 HD11 ILE A  76      -0.853   4.231   3.601  1.00  0.00           H  
ATOM   1147 HD12 ILE A  76      -2.412   3.825   2.881  1.00  0.00           H  
ATOM   1148 HD13 ILE A  76      -2.321   4.300   4.578  1.00  0.00           H  
ATOM   1149  N   ASN A  77       2.428   3.770   5.979  1.00  0.00           N  
ATOM   1150  CA  ASN A  77       3.462   3.924   7.040  1.00  0.00           C  
ATOM   1151  C   ASN A  77       4.720   3.157   6.626  1.00  0.00           C  
ATOM   1152  O   ASN A  77       4.697   1.953   6.462  1.00  0.00           O  
ATOM   1153  CB  ASN A  77       2.931   3.362   8.361  1.00  0.00           C  
ATOM   1154  CG  ASN A  77       2.643   4.512   9.327  1.00  0.00           C  
ATOM   1155  OD1 ASN A  77       1.500   4.821   9.599  1.00  0.00           O  
ATOM   1156  ND2 ASN A  77       3.639   5.164   9.862  1.00  0.00           N  
ATOM   1157  H   ASN A  77       2.173   4.539   5.426  1.00  0.00           H  
ATOM   1158  HA  ASN A  77       3.701   4.970   7.162  1.00  0.00           H  
ATOM   1159  HB2 ASN A  77       2.021   2.810   8.177  1.00  0.00           H  
ATOM   1160  HB3 ASN A  77       3.669   2.705   8.796  1.00  0.00           H  
ATOM   1161 HD21 ASN A  77       4.561   4.915   9.643  1.00  0.00           H  
ATOM   1162 HD22 ASN A  77       3.465   5.902  10.483  1.00  0.00           H  
ATOM   1163  N   TYR A  78       5.818   3.841   6.452  1.00  0.00           N  
ATOM   1164  CA  TYR A  78       7.068   3.151   6.048  1.00  0.00           C  
ATOM   1165  C   TYR A  78       8.245   4.124   6.144  1.00  0.00           C  
ATOM   1166  O   TYR A  78       8.229   5.192   5.565  1.00  0.00           O  
ATOM   1167  CB  TYR A  78       6.933   2.649   4.607  1.00  0.00           C  
ATOM   1168  CG  TYR A  78       7.997   1.615   4.325  1.00  0.00           C  
ATOM   1169  CD1 TYR A  78       9.351   1.964   4.396  1.00  0.00           C  
ATOM   1170  CD2 TYR A  78       7.629   0.306   3.987  1.00  0.00           C  
ATOM   1171  CE1 TYR A  78      10.337   1.005   4.132  1.00  0.00           C  
ATOM   1172  CE2 TYR A  78       8.615  -0.652   3.723  1.00  0.00           C  
ATOM   1173  CZ  TYR A  78       9.969  -0.303   3.795  1.00  0.00           C  
ATOM   1174  OH  TYR A  78      10.940  -1.248   3.535  1.00  0.00           O  
ATOM   1175  H   TYR A  78       5.820   4.805   6.588  1.00  0.00           H  
ATOM   1176  HA  TYR A  78       7.237   2.320   6.705  1.00  0.00           H  
ATOM   1177  HB2 TYR A  78       5.957   2.206   4.472  1.00  0.00           H  
ATOM   1178  HB3 TYR A  78       7.048   3.479   3.926  1.00  0.00           H  
ATOM   1179  HD1 TYR A  78       9.636   2.973   4.656  1.00  0.00           H  
ATOM   1180  HD2 TYR A  78       6.585   0.036   3.932  1.00  0.00           H  
ATOM   1181  HE1 TYR A  78      11.382   1.274   4.187  1.00  0.00           H  
ATOM   1182  HE2 TYR A  78       8.331  -1.661   3.463  1.00  0.00           H  
ATOM   1183  HH  TYR A  78      10.528  -1.973   3.058  1.00  0.00           H  
ATOM   1184  N   THR A  79       9.267   3.763   6.871  1.00  0.00           N  
ATOM   1185  CA  THR A  79      10.444   4.665   7.004  1.00  0.00           C  
ATOM   1186  C   THR A  79      11.721   3.857   6.812  1.00  0.00           C  
ATOM   1187  O   THR A  79      12.320   3.851   5.755  1.00  0.00           O  
ATOM   1188  CB  THR A  79      10.448   5.299   8.398  1.00  0.00           C  
ATOM   1189  OG1 THR A  79       9.594   4.556   9.256  1.00  0.00           O  
ATOM   1190  CG2 THR A  79       9.952   6.742   8.305  1.00  0.00           C  
ATOM   1191  H   THR A  79       9.261   2.897   7.330  1.00  0.00           H  
ATOM   1192  HA  THR A  79      10.396   5.434   6.261  1.00  0.00           H  
ATOM   1193  HB  THR A  79      11.451   5.293   8.794  1.00  0.00           H  
ATOM   1194  HG1 THR A  79       9.699   3.625   9.045  1.00  0.00           H  
ATOM   1195 HG21 THR A  79       9.967   7.063   7.274  1.00  0.00           H  
ATOM   1196 HG22 THR A  79       8.942   6.801   8.685  1.00  0.00           H  
ATOM   1197 HG23 THR A  79      10.595   7.382   8.891  1.00  0.00           H  
ATOM   1198  N   SER A  80      12.134   3.177   7.833  1.00  0.00           N  
ATOM   1199  CA  SER A  80      13.373   2.356   7.740  1.00  0.00           C  
ATOM   1200  C   SER A  80      13.199   1.076   8.560  1.00  0.00           C  
ATOM   1201  O   SER A  80      12.404   1.018   9.476  1.00  0.00           O  
ATOM   1202  CB  SER A  80      14.558   3.155   8.285  1.00  0.00           C  
ATOM   1203  OG  SER A  80      14.718   2.872   9.669  1.00  0.00           O  
ATOM   1204  H   SER A  80      11.624   3.208   8.665  1.00  0.00           H  
ATOM   1205  HA  SER A  80      13.558   2.099   6.707  1.00  0.00           H  
ATOM   1206  HB2 SER A  80      15.456   2.875   7.760  1.00  0.00           H  
ATOM   1207  HB3 SER A  80      14.374   4.212   8.142  1.00  0.00           H  
ATOM   1208  HG  SER A  80      13.846   2.857  10.071  1.00  0.00           H  
ATOM   1209  N   GLY A  81      13.936   0.049   8.236  1.00  0.00           N  
ATOM   1210  CA  GLY A  81      13.812  -1.226   8.997  1.00  0.00           C  
ATOM   1211  C   GLY A  81      13.008  -2.233   8.173  1.00  0.00           C  
ATOM   1212  O   GLY A  81      12.762  -2.034   7.000  1.00  0.00           O  
ATOM   1213  H   GLY A  81      14.571   0.116   7.493  1.00  0.00           H  
ATOM   1214  HA2 GLY A  81      14.797  -1.624   9.196  1.00  0.00           H  
ATOM   1215  HA3 GLY A  81      13.302  -1.042   9.930  1.00  0.00           H  
ATOM   1216  N   PHE A  82      12.595  -3.314   8.776  1.00  0.00           N  
ATOM   1217  CA  PHE A  82      11.807  -4.330   8.024  1.00  0.00           C  
ATOM   1218  C   PHE A  82      10.464  -3.722   7.609  1.00  0.00           C  
ATOM   1219  O   PHE A  82       9.927  -2.867   8.285  1.00  0.00           O  
ATOM   1220  CB  PHE A  82      11.559  -5.549   8.918  1.00  0.00           C  
ATOM   1221  CG  PHE A  82      12.482  -6.674   8.518  1.00  0.00           C  
ATOM   1222  CD1 PHE A  82      13.863  -6.551   8.708  1.00  0.00           C  
ATOM   1223  CD2 PHE A  82      11.954  -7.843   7.955  1.00  0.00           C  
ATOM   1224  CE1 PHE A  82      14.717  -7.596   8.334  1.00  0.00           C  
ATOM   1225  CE2 PHE A  82      12.808  -8.887   7.580  1.00  0.00           C  
ATOM   1226  CZ  PHE A  82      14.189  -8.764   7.769  1.00  0.00           C  
ATOM   1227  H   PHE A  82      12.803  -3.457   9.723  1.00  0.00           H  
ATOM   1228  HA  PHE A  82      12.354  -4.629   7.146  1.00  0.00           H  
ATOM   1229  HB2 PHE A  82      11.740  -5.283   9.948  1.00  0.00           H  
ATOM   1230  HB3 PHE A  82      10.537  -5.871   8.804  1.00  0.00           H  
ATOM   1231  HD1 PHE A  82      14.270  -5.650   9.143  1.00  0.00           H  
ATOM   1232  HD2 PHE A  82      10.888  -7.938   7.808  1.00  0.00           H  
ATOM   1233  HE1 PHE A  82      15.783  -7.500   8.480  1.00  0.00           H  
ATOM   1234  HE2 PHE A  82      12.401  -9.788   7.144  1.00  0.00           H  
ATOM   1235  HZ  PHE A  82      14.847  -9.570   7.478  1.00  0.00           H  
ATOM   1236  N   ARG A  83       9.913  -4.154   6.504  1.00  0.00           N  
ATOM   1237  CA  ARG A  83       8.606  -3.592   6.063  1.00  0.00           C  
ATOM   1238  C   ARG A  83       7.644  -3.566   7.253  1.00  0.00           C  
ATOM   1239  O   ARG A  83       7.926  -4.112   8.301  1.00  0.00           O  
ATOM   1240  CB  ARG A  83       8.015  -4.464   4.951  1.00  0.00           C  
ATOM   1241  CG  ARG A  83       9.118  -4.885   3.973  1.00  0.00           C  
ATOM   1242  CD  ARG A  83       8.682  -4.572   2.540  1.00  0.00           C  
ATOM   1243  NE  ARG A  83       7.224  -4.848   2.389  1.00  0.00           N  
ATOM   1244  CZ  ARG A  83       6.687  -5.892   2.960  1.00  0.00           C  
ATOM   1245  NH1 ARG A  83       7.048  -7.092   2.599  1.00  0.00           N  
ATOM   1246  NH2 ARG A  83       5.787  -5.734   3.893  1.00  0.00           N  
ATOM   1247  H   ARG A  83      10.355  -4.845   5.968  1.00  0.00           H  
ATOM   1248  HA  ARG A  83       8.751  -2.587   5.695  1.00  0.00           H  
ATOM   1249  HB2 ARG A  83       7.567  -5.346   5.387  1.00  0.00           H  
ATOM   1250  HB3 ARG A  83       7.261  -3.905   4.419  1.00  0.00           H  
ATOM   1251  HG2 ARG A  83      10.025  -4.344   4.200  1.00  0.00           H  
ATOM   1252  HG3 ARG A  83       9.297  -5.944   4.068  1.00  0.00           H  
ATOM   1253  HD2 ARG A  83       8.868  -3.532   2.326  1.00  0.00           H  
ATOM   1254  HD3 ARG A  83       9.246  -5.188   1.848  1.00  0.00           H  
ATOM   1255  HE  ARG A  83       6.667  -4.240   1.863  1.00  0.00           H  
ATOM   1256 HH11 ARG A  83       7.736  -7.213   1.884  1.00  0.00           H  
ATOM   1257 HH12 ARG A  83       6.637  -7.891   3.038  1.00  0.00           H  
ATOM   1258 HH21 ARG A  83       5.510  -4.814   4.170  1.00  0.00           H  
ATOM   1259 HH22 ARG A  83       5.376  -6.534   4.331  1.00  0.00           H  
ATOM   1260  N   ASN A  84       6.512  -2.936   7.103  1.00  0.00           N  
ATOM   1261  CA  ASN A  84       5.538  -2.877   8.230  1.00  0.00           C  
ATOM   1262  C   ASN A  84       4.298  -3.700   7.880  1.00  0.00           C  
ATOM   1263  O   ASN A  84       4.204  -4.280   6.817  1.00  0.00           O  
ATOM   1264  CB  ASN A  84       5.128  -1.424   8.483  1.00  0.00           C  
ATOM   1265  CG  ASN A  84       5.189  -0.635   7.173  1.00  0.00           C  
ATOM   1266  OD1 ASN A  84       4.197  -0.504   6.483  1.00  0.00           O  
ATOM   1267  ND2 ASN A  84       6.320  -0.103   6.798  1.00  0.00           N  
ATOM   1268  H   ASN A  84       6.302  -2.500   6.250  1.00  0.00           H  
ATOM   1269  HA  ASN A  84       5.996  -3.281   9.121  1.00  0.00           H  
ATOM   1270  HB2 ASN A  84       4.121  -1.397   8.874  1.00  0.00           H  
ATOM   1271  HB3 ASN A  84       5.802  -0.980   9.200  1.00  0.00           H  
ATOM   1272 HD21 ASN A  84       7.120  -0.209   7.354  1.00  0.00           H  
ATOM   1273 HD22 ASN A  84       6.369   0.403   5.960  1.00  0.00           H  
ATOM   1274  N   SER A  85       3.343  -3.754   8.768  1.00  0.00           N  
ATOM   1275  CA  SER A  85       2.107  -4.539   8.487  1.00  0.00           C  
ATOM   1276  C   SER A  85       0.941  -3.581   8.239  1.00  0.00           C  
ATOM   1277  O   SER A  85      -0.206  -3.983   8.196  1.00  0.00           O  
ATOM   1278  CB  SER A  85       1.784  -5.433   9.684  1.00  0.00           C  
ATOM   1279  OG  SER A  85       2.873  -6.315   9.921  1.00  0.00           O  
ATOM   1280  H   SER A  85       3.438  -3.277   9.619  1.00  0.00           H  
ATOM   1281  HA  SER A  85       2.261  -5.152   7.611  1.00  0.00           H  
ATOM   1282  HB2 SER A  85       1.624  -4.825  10.559  1.00  0.00           H  
ATOM   1283  HB3 SER A  85       0.887  -6.001   9.475  1.00  0.00           H  
ATOM   1284  HG  SER A  85       2.517  -7.152  10.227  1.00  0.00           H  
ATOM   1285  N   ASP A  86       1.223  -2.318   8.076  1.00  0.00           N  
ATOM   1286  CA  ASP A  86       0.129  -1.338   7.831  1.00  0.00           C  
ATOM   1287  C   ASP A  86      -0.013  -1.098   6.328  1.00  0.00           C  
ATOM   1288  O   ASP A  86       0.949  -0.821   5.639  1.00  0.00           O  
ATOM   1289  CB  ASP A  86       0.458  -0.018   8.530  1.00  0.00           C  
ATOM   1290  CG  ASP A  86       0.511  -0.240  10.042  1.00  0.00           C  
ATOM   1291  OD1 ASP A  86       0.195  -1.338  10.470  1.00  0.00           O  
ATOM   1292  OD2 ASP A  86       0.867   0.690  10.746  1.00  0.00           O  
ATOM   1293  H   ASP A  86       2.154  -2.014   8.114  1.00  0.00           H  
ATOM   1294  HA  ASP A  86      -0.799  -1.730   8.222  1.00  0.00           H  
ATOM   1295  HB2 ASP A  86       1.415   0.344   8.183  1.00  0.00           H  
ATOM   1296  HB3 ASP A  86      -0.307   0.709   8.301  1.00  0.00           H  
ATOM   1297  N   ARG A  87      -1.206  -1.203   5.814  1.00  0.00           N  
ATOM   1298  CA  ARG A  87      -1.411  -0.983   4.354  1.00  0.00           C  
ATOM   1299  C   ARG A  87      -2.860  -0.565   4.107  1.00  0.00           C  
ATOM   1300  O   ARG A  87      -3.738  -0.856   4.889  1.00  0.00           O  
ATOM   1301  CB  ARG A  87      -1.120  -2.280   3.596  1.00  0.00           C  
ATOM   1302  CG  ARG A  87       0.392  -2.489   3.498  1.00  0.00           C  
ATOM   1303  CD  ARG A  87       0.736  -3.100   2.137  1.00  0.00           C  
ATOM   1304  NE  ARG A  87       1.602  -4.299   2.330  1.00  0.00           N  
ATOM   1305  CZ  ARG A  87       2.503  -4.314   3.275  1.00  0.00           C  
ATOM   1306  NH1 ARG A  87       3.102  -3.207   3.623  1.00  0.00           N  
ATOM   1307  NH2 ARG A  87       2.807  -5.435   3.870  1.00  0.00           N  
ATOM   1308  H   ARG A  87      -1.968  -1.427   6.388  1.00  0.00           H  
ATOM   1309  HA  ARG A  87      -0.746  -0.205   4.009  1.00  0.00           H  
ATOM   1310  HB2 ARG A  87      -1.565  -3.112   4.123  1.00  0.00           H  
ATOM   1311  HB3 ARG A  87      -1.538  -2.218   2.603  1.00  0.00           H  
ATOM   1312  HG2 ARG A  87       0.894  -1.538   3.604  1.00  0.00           H  
ATOM   1313  HG3 ARG A  87       0.715  -3.157   4.281  1.00  0.00           H  
ATOM   1314  HD2 ARG A  87      -0.174  -3.392   1.635  1.00  0.00           H  
ATOM   1315  HD3 ARG A  87       1.259  -2.369   1.537  1.00  0.00           H  
ATOM   1316  HE  ARG A  87       1.493  -5.079   1.747  1.00  0.00           H  
ATOM   1317 HH11 ARG A  87       2.870  -2.349   3.167  1.00  0.00           H  
ATOM   1318 HH12 ARG A  87       3.792  -3.219   4.347  1.00  0.00           H  
ATOM   1319 HH21 ARG A  87       2.349  -6.282   3.603  1.00  0.00           H  
ATOM   1320 HH22 ARG A  87       3.497  -5.446   4.594  1.00  0.00           H  
ATOM   1321  N   ILE A  88      -3.122   0.114   3.026  1.00  0.00           N  
ATOM   1322  CA  ILE A  88      -4.519   0.542   2.741  1.00  0.00           C  
ATOM   1323  C   ILE A  88      -5.040  -0.215   1.516  1.00  0.00           C  
ATOM   1324  O   ILE A  88      -4.277  -0.750   0.736  1.00  0.00           O  
ATOM   1325  CB  ILE A  88      -4.544   2.047   2.476  1.00  0.00           C  
ATOM   1326  CG1 ILE A  88      -5.986   2.511   2.269  1.00  0.00           C  
ATOM   1327  CG2 ILE A  88      -3.726   2.358   1.224  1.00  0.00           C  
ATOM   1328  CD1 ILE A  88      -6.028   4.040   2.260  1.00  0.00           C  
ATOM   1329  H   ILE A  88      -2.402   0.342   2.403  1.00  0.00           H  
ATOM   1330  HA  ILE A  88      -5.144   0.317   3.593  1.00  0.00           H  
ATOM   1331  HB  ILE A  88      -4.115   2.567   3.321  1.00  0.00           H  
ATOM   1332 HG12 ILE A  88      -6.354   2.133   1.326  1.00  0.00           H  
ATOM   1333 HG13 ILE A  88      -6.603   2.141   3.073  1.00  0.00           H  
ATOM   1334 HG21 ILE A  88      -3.746   1.506   0.562  1.00  0.00           H  
ATOM   1335 HG22 ILE A  88      -4.149   3.216   0.722  1.00  0.00           H  
ATOM   1336 HG23 ILE A  88      -2.706   2.573   1.507  1.00  0.00           H  
ATOM   1337 HD11 ILE A  88      -5.064   4.429   2.554  1.00  0.00           H  
ATOM   1338 HD12 ILE A  88      -6.267   4.388   1.266  1.00  0.00           H  
ATOM   1339 HD13 ILE A  88      -6.781   4.384   2.952  1.00  0.00           H  
ATOM   1340  N   LEU A  89      -6.333  -0.274   1.346  1.00  0.00           N  
ATOM   1341  CA  LEU A  89      -6.901  -1.007   0.178  1.00  0.00           C  
ATOM   1342  C   LEU A  89      -7.926  -0.127  -0.540  1.00  0.00           C  
ATOM   1343  O   LEU A  89      -9.043   0.021  -0.091  1.00  0.00           O  
ATOM   1344  CB  LEU A  89      -7.604  -2.280   0.665  1.00  0.00           C  
ATOM   1345  CG  LEU A  89      -6.571  -3.347   1.033  1.00  0.00           C  
ATOM   1346  CD1 LEU A  89      -5.569  -3.508  -0.109  1.00  0.00           C  
ATOM   1347  CD2 LEU A  89      -5.835  -2.928   2.308  1.00  0.00           C  
ATOM   1348  H   LEU A  89      -6.931   0.159   1.990  1.00  0.00           H  
ATOM   1349  HA  LEU A  89      -6.108  -1.271  -0.506  1.00  0.00           H  
ATOM   1350  HB2 LEU A  89      -8.204  -2.048   1.532  1.00  0.00           H  
ATOM   1351  HB3 LEU A  89      -8.242  -2.658  -0.120  1.00  0.00           H  
ATOM   1352  HG  LEU A  89      -7.075  -4.288   1.201  1.00  0.00           H  
ATOM   1353 HD11 LEU A  89      -5.999  -3.119  -1.020  1.00  0.00           H  
ATOM   1354 HD12 LEU A  89      -4.666  -2.964   0.125  1.00  0.00           H  
ATOM   1355 HD13 LEU A  89      -5.337  -4.554  -0.238  1.00  0.00           H  
ATOM   1356 HD21 LEU A  89      -6.429  -2.205   2.846  1.00  0.00           H  
ATOM   1357 HD22 LEU A  89      -5.673  -3.796   2.931  1.00  0.00           H  
ATOM   1358 HD23 LEU A  89      -4.883  -2.491   2.046  1.00  0.00           H  
ATOM   1359  N   TYR A  90      -7.575   0.443  -1.659  1.00  0.00           N  
ATOM   1360  CA  TYR A  90      -8.567   1.286  -2.387  1.00  0.00           C  
ATOM   1361  C   TYR A  90      -9.177   0.464  -3.525  1.00  0.00           C  
ATOM   1362  O   TYR A  90      -8.500  -0.306  -4.179  1.00  0.00           O  
ATOM   1363  CB  TYR A  90      -7.900   2.549  -2.942  1.00  0.00           C  
ATOM   1364  CG  TYR A  90      -6.743   2.189  -3.845  1.00  0.00           C  
ATOM   1365  CD1 TYR A  90      -5.499   1.863  -3.293  1.00  0.00           C  
ATOM   1366  CD2 TYR A  90      -6.913   2.198  -5.235  1.00  0.00           C  
ATOM   1367  CE1 TYR A  90      -4.423   1.545  -4.132  1.00  0.00           C  
ATOM   1368  CE2 TYR A  90      -5.838   1.879  -6.073  1.00  0.00           C  
ATOM   1369  CZ  TYR A  90      -4.593   1.552  -5.521  1.00  0.00           C  
ATOM   1370  OH  TYR A  90      -3.533   1.240  -6.348  1.00  0.00           O  
ATOM   1371  H   TYR A  90      -6.676   0.304  -2.024  1.00  0.00           H  
ATOM   1372  HA  TYR A  90      -9.351   1.573  -1.700  1.00  0.00           H  
ATOM   1373  HB2 TYR A  90      -8.627   3.115  -3.505  1.00  0.00           H  
ATOM   1374  HB3 TYR A  90      -7.538   3.151  -2.121  1.00  0.00           H  
ATOM   1375  HD1 TYR A  90      -5.368   1.856  -2.221  1.00  0.00           H  
ATOM   1376  HD2 TYR A  90      -7.873   2.450  -5.660  1.00  0.00           H  
ATOM   1377  HE1 TYR A  90      -3.463   1.294  -3.706  1.00  0.00           H  
ATOM   1378  HE2 TYR A  90      -5.969   1.885  -7.145  1.00  0.00           H  
ATOM   1379  HH  TYR A  90      -2.900   1.961  -6.303  1.00  0.00           H  
ATOM   1380  N   SER A  91     -10.455   0.602  -3.754  1.00  0.00           N  
ATOM   1381  CA  SER A  91     -11.110  -0.192  -4.835  1.00  0.00           C  
ATOM   1382  C   SER A  91     -11.431   0.704  -6.035  1.00  0.00           C  
ATOM   1383  O   SER A  91     -11.225   1.901  -6.005  1.00  0.00           O  
ATOM   1384  CB  SER A  91     -12.406  -0.803  -4.301  1.00  0.00           C  
ATOM   1385  OG  SER A  91     -12.359  -2.215  -4.456  1.00  0.00           O  
ATOM   1386  H   SER A  91     -10.987   1.217  -3.204  1.00  0.00           H  
ATOM   1387  HA  SER A  91     -10.446  -0.984  -5.149  1.00  0.00           H  
ATOM   1388  HB2 SER A  91     -12.515  -0.564  -3.256  1.00  0.00           H  
ATOM   1389  HB3 SER A  91     -13.247  -0.398  -4.849  1.00  0.00           H  
ATOM   1390  HG  SER A  91     -13.100  -2.478  -5.006  1.00  0.00           H  
ATOM   1391  N   SER A  92     -11.937   0.125  -7.093  1.00  0.00           N  
ATOM   1392  CA  SER A  92     -12.274   0.931  -8.300  1.00  0.00           C  
ATOM   1393  C   SER A  92     -13.405   1.898  -7.969  1.00  0.00           C  
ATOM   1394  O   SER A  92     -13.553   2.935  -8.585  1.00  0.00           O  
ATOM   1395  CB  SER A  92     -12.710   0.000  -9.432  1.00  0.00           C  
ATOM   1396  OG  SER A  92     -14.014  -0.494  -9.158  1.00  0.00           O  
ATOM   1397  H   SER A  92     -12.094  -0.842  -7.092  1.00  0.00           H  
ATOM   1398  HA  SER A  92     -11.410   1.489  -8.606  1.00  0.00           H  
ATOM   1399  HB2 SER A  92     -12.725   0.543 -10.362  1.00  0.00           H  
ATOM   1400  HB3 SER A  92     -12.010  -0.822  -9.510  1.00  0.00           H  
ATOM   1401  HG  SER A  92     -14.553  -0.361  -9.941  1.00  0.00           H  
ATOM   1402  N   ASP A  93     -14.197   1.568  -6.995  1.00  0.00           N  
ATOM   1403  CA  ASP A  93     -15.314   2.460  -6.606  1.00  0.00           C  
ATOM   1404  C   ASP A  93     -14.819   3.443  -5.547  1.00  0.00           C  
ATOM   1405  O   ASP A  93     -15.593   4.064  -4.846  1.00  0.00           O  
ATOM   1406  CB  ASP A  93     -16.473   1.630  -6.048  1.00  0.00           C  
ATOM   1407  CG  ASP A  93     -16.083   1.048  -4.689  1.00  0.00           C  
ATOM   1408  OD1 ASP A  93     -14.898   0.982  -4.412  1.00  0.00           O  
ATOM   1409  OD2 ASP A  93     -16.979   0.678  -3.949  1.00  0.00           O  
ATOM   1410  H   ASP A  93     -14.053   0.738  -6.518  1.00  0.00           H  
ATOM   1411  HA  ASP A  93     -15.642   3.001  -7.472  1.00  0.00           H  
ATOM   1412  HB2 ASP A  93     -17.343   2.260  -5.934  1.00  0.00           H  
ATOM   1413  HB3 ASP A  93     -16.699   0.824  -6.731  1.00  0.00           H  
ATOM   1414  N   TRP A  94     -13.527   3.587  -5.435  1.00  0.00           N  
ATOM   1415  CA  TRP A  94     -12.950   4.527  -4.439  1.00  0.00           C  
ATOM   1416  C   TRP A  94     -13.213   4.023  -3.020  1.00  0.00           C  
ATOM   1417  O   TRP A  94     -13.247   4.789  -2.077  1.00  0.00           O  
ATOM   1418  CB  TRP A  94     -13.561   5.916  -4.625  1.00  0.00           C  
ATOM   1419  CG  TRP A  94     -12.637   6.741  -5.460  1.00  0.00           C  
ATOM   1420  CD1 TRP A  94     -13.019   7.559  -6.467  1.00  0.00           C  
ATOM   1421  CD2 TRP A  94     -11.185   6.832  -5.386  1.00  0.00           C  
ATOM   1422  NE1 TRP A  94     -11.892   8.151  -7.012  1.00  0.00           N  
ATOM   1423  CE2 TRP A  94     -10.737   7.733  -6.379  1.00  0.00           C  
ATOM   1424  CE3 TRP A  94     -10.222   6.225  -4.558  1.00  0.00           C  
ATOM   1425  CZ2 TRP A  94      -9.381   8.022  -6.547  1.00  0.00           C  
ATOM   1426  CZ3 TRP A  94      -8.859   6.513  -4.725  1.00  0.00           C  
ATOM   1427  CH2 TRP A  94      -8.440   7.409  -5.717  1.00  0.00           C  
ATOM   1428  H   TRP A  94     -12.929   3.073  -6.018  1.00  0.00           H  
ATOM   1429  HA  TRP A  94     -11.885   4.588  -4.596  1.00  0.00           H  
ATOM   1430  HB2 TRP A  94     -14.516   5.829  -5.121  1.00  0.00           H  
ATOM   1431  HB3 TRP A  94     -13.694   6.386  -3.662  1.00  0.00           H  
ATOM   1432  HD1 TRP A  94     -14.036   7.723  -6.791  1.00  0.00           H  
ATOM   1433  HE1 TRP A  94     -11.893   8.790  -7.756  1.00  0.00           H  
ATOM   1434  HE3 TRP A  94     -10.532   5.535  -3.789  1.00  0.00           H  
ATOM   1435  HZ2 TRP A  94      -9.062   8.712  -7.312  1.00  0.00           H  
ATOM   1436  HZ3 TRP A  94      -8.131   6.038  -4.087  1.00  0.00           H  
ATOM   1437  HH2 TRP A  94      -7.389   7.626  -5.840  1.00  0.00           H  
ATOM   1438  N   LEU A  95     -13.376   2.739  -2.853  1.00  0.00           N  
ATOM   1439  CA  LEU A  95     -13.607   2.195  -1.487  1.00  0.00           C  
ATOM   1440  C   LEU A  95     -12.256   2.090  -0.782  1.00  0.00           C  
ATOM   1441  O   LEU A  95     -11.401   1.323  -1.178  1.00  0.00           O  
ATOM   1442  CB  LEU A  95     -14.244   0.808  -1.584  1.00  0.00           C  
ATOM   1443  CG  LEU A  95     -15.756   0.925  -1.394  1.00  0.00           C  
ATOM   1444  CD1 LEU A  95     -16.380  -0.472  -1.381  1.00  0.00           C  
ATOM   1445  CD2 LEU A  95     -16.049   1.626  -0.065  1.00  0.00           C  
ATOM   1446  H   LEU A  95     -13.327   2.134  -3.623  1.00  0.00           H  
ATOM   1447  HA  LEU A  95     -14.256   2.859  -0.935  1.00  0.00           H  
ATOM   1448  HB2 LEU A  95     -14.034   0.381  -2.554  1.00  0.00           H  
ATOM   1449  HB3 LEU A  95     -13.836   0.171  -0.815  1.00  0.00           H  
ATOM   1450  HG  LEU A  95     -16.176   1.499  -2.205  1.00  0.00           H  
ATOM   1451 HD11 LEU A  95     -15.623  -1.202  -1.136  1.00  0.00           H  
ATOM   1452 HD12 LEU A  95     -17.168  -0.508  -0.644  1.00  0.00           H  
ATOM   1453 HD13 LEU A  95     -16.789  -0.692  -2.356  1.00  0.00           H  
ATOM   1454 HD21 LEU A  95     -15.243   1.436   0.627  1.00  0.00           H  
ATOM   1455 HD22 LEU A  95     -16.137   2.690  -0.232  1.00  0.00           H  
ATOM   1456 HD23 LEU A  95     -16.974   1.248   0.345  1.00  0.00           H  
ATOM   1457  N   ILE A  96     -12.042   2.866   0.245  1.00  0.00           N  
ATOM   1458  CA  ILE A  96     -10.729   2.811   0.944  1.00  0.00           C  
ATOM   1459  C   ILE A  96     -10.868   2.111   2.297  1.00  0.00           C  
ATOM   1460  O   ILE A  96     -11.593   2.547   3.172  1.00  0.00           O  
ATOM   1461  CB  ILE A  96     -10.201   4.231   1.150  1.00  0.00           C  
ATOM   1462  CG1 ILE A  96     -10.474   5.060  -0.110  1.00  0.00           C  
ATOM   1463  CG2 ILE A  96      -8.695   4.173   1.410  1.00  0.00           C  
ATOM   1464  CD1 ILE A  96      -9.661   6.355  -0.065  1.00  0.00           C  
ATOM   1465  H   ILE A  96     -12.734   3.493   0.543  1.00  0.00           H  
ATOM   1466  HA  ILE A  96     -10.028   2.261   0.334  1.00  0.00           H  
ATOM   1467  HB  ILE A  96     -10.697   4.682   1.998  1.00  0.00           H  
ATOM   1468 HG12 ILE A  96     -10.192   4.489  -0.983  1.00  0.00           H  
ATOM   1469 HG13 ILE A  96     -11.526   5.299  -0.162  1.00  0.00           H  
ATOM   1470 HG21 ILE A  96      -8.223   3.566   0.650  1.00  0.00           H  
ATOM   1471 HG22 ILE A  96      -8.283   5.170   1.381  1.00  0.00           H  
ATOM   1472 HG23 ILE A  96      -8.514   3.737   2.382  1.00  0.00           H  
ATOM   1473 HD11 ILE A  96      -9.705   6.773   0.929  1.00  0.00           H  
ATOM   1474 HD12 ILE A  96      -8.634   6.144  -0.322  1.00  0.00           H  
ATOM   1475 HD13 ILE A  96     -10.071   7.062  -0.772  1.00  0.00           H  
ATOM   1476  N   TYR A  97     -10.156   1.030   2.473  1.00  0.00           N  
ATOM   1477  CA  TYR A  97     -10.206   0.285   3.760  1.00  0.00           C  
ATOM   1478  C   TYR A  97      -8.786   0.196   4.319  1.00  0.00           C  
ATOM   1479  O   TYR A  97      -7.906  -0.375   3.707  1.00  0.00           O  
ATOM   1480  CB  TYR A  97     -10.747  -1.124   3.514  1.00  0.00           C  
ATOM   1481  CG  TYR A  97     -12.253  -1.109   3.609  1.00  0.00           C  
ATOM   1482  CD1 TYR A  97     -13.019  -0.718   2.505  1.00  0.00           C  
ATOM   1483  CD2 TYR A  97     -12.882  -1.484   4.802  1.00  0.00           C  
ATOM   1484  CE1 TYR A  97     -14.415  -0.702   2.593  1.00  0.00           C  
ATOM   1485  CE2 TYR A  97     -14.279  -1.468   4.890  1.00  0.00           C  
ATOM   1486  CZ  TYR A  97     -15.046  -1.077   3.786  1.00  0.00           C  
ATOM   1487  OH  TYR A  97     -16.423  -1.061   3.873  1.00  0.00           O  
ATOM   1488  H   TYR A  97      -9.573   0.714   1.754  1.00  0.00           H  
ATOM   1489  HA  TYR A  97     -10.843   0.806   4.459  1.00  0.00           H  
ATOM   1490  HB2 TYR A  97     -10.452  -1.456   2.529  1.00  0.00           H  
ATOM   1491  HB3 TYR A  97     -10.347  -1.798   4.256  1.00  0.00           H  
ATOM   1492  HD1 TYR A  97     -12.532  -0.428   1.585  1.00  0.00           H  
ATOM   1493  HD2 TYR A  97     -12.291  -1.785   5.654  1.00  0.00           H  
ATOM   1494  HE1 TYR A  97     -15.006  -0.400   1.742  1.00  0.00           H  
ATOM   1495  HE2 TYR A  97     -14.766  -1.758   5.810  1.00  0.00           H  
ATOM   1496  HH  TYR A  97     -16.673  -0.385   4.508  1.00  0.00           H  
ATOM   1497  N   LYS A  98      -8.544   0.768   5.463  1.00  0.00           N  
ATOM   1498  CA  LYS A  98      -7.167   0.724   6.032  1.00  0.00           C  
ATOM   1499  C   LYS A  98      -6.994  -0.524   6.903  1.00  0.00           C  
ATOM   1500  O   LYS A  98      -7.916  -0.978   7.550  1.00  0.00           O  
ATOM   1501  CB  LYS A  98      -6.932   1.974   6.881  1.00  0.00           C  
ATOM   1502  CG  LYS A  98      -8.088   2.143   7.868  1.00  0.00           C  
ATOM   1503  CD  LYS A  98      -7.535   2.240   9.291  1.00  0.00           C  
ATOM   1504  CE  LYS A  98      -7.466   3.709   9.713  1.00  0.00           C  
ATOM   1505  NZ  LYS A  98      -7.450   3.797  11.200  1.00  0.00           N  
ATOM   1506  H   LYS A  98      -9.262   1.236   5.942  1.00  0.00           H  
ATOM   1507  HA  LYS A  98      -6.447   0.702   5.223  1.00  0.00           H  
ATOM   1508  HB2 LYS A  98      -6.005   1.871   7.425  1.00  0.00           H  
ATOM   1509  HB3 LYS A  98      -6.880   2.841   6.240  1.00  0.00           H  
ATOM   1510  HG2 LYS A  98      -8.635   3.045   7.631  1.00  0.00           H  
ATOM   1511  HG3 LYS A  98      -8.748   1.292   7.798  1.00  0.00           H  
ATOM   1512  HD2 LYS A  98      -8.184   1.701   9.966  1.00  0.00           H  
ATOM   1513  HD3 LYS A  98      -6.545   1.811   9.323  1.00  0.00           H  
ATOM   1514  HE2 LYS A  98      -6.566   4.155   9.316  1.00  0.00           H  
ATOM   1515  HE3 LYS A  98      -8.328   4.235   9.330  1.00  0.00           H  
ATOM   1516  HZ1 LYS A  98      -7.619   2.854  11.605  1.00  0.00           H  
ATOM   1517  HZ2 LYS A  98      -6.525   4.150  11.517  1.00  0.00           H  
ATOM   1518  HZ3 LYS A  98      -8.194   4.450  11.517  1.00  0.00           H  
ATOM   1519  N   THR A  99      -5.809  -1.070   6.928  1.00  0.00           N  
ATOM   1520  CA  THR A  99      -5.549  -2.280   7.760  1.00  0.00           C  
ATOM   1521  C   THR A  99      -4.258  -2.066   8.552  1.00  0.00           C  
ATOM   1522  O   THR A  99      -3.221  -1.761   7.993  1.00  0.00           O  
ATOM   1523  CB  THR A  99      -5.393  -3.510   6.860  1.00  0.00           C  
ATOM   1524  OG1 THR A  99      -4.810  -4.568   7.609  1.00  0.00           O  
ATOM   1525  CG2 THR A  99      -4.494  -3.171   5.672  1.00  0.00           C  
ATOM   1526  H   THR A  99      -5.083  -0.676   6.406  1.00  0.00           H  
ATOM   1527  HA  THR A  99      -6.374  -2.433   8.441  1.00  0.00           H  
ATOM   1528  HB  THR A  99      -6.359  -3.818   6.498  1.00  0.00           H  
ATOM   1529  HG1 THR A  99      -5.335  -4.694   8.402  1.00  0.00           H  
ATOM   1530 HG21 THR A  99      -3.602  -2.674   6.025  1.00  0.00           H  
ATOM   1531 HG22 THR A  99      -4.219  -4.080   5.157  1.00  0.00           H  
ATOM   1532 HG23 THR A  99      -5.024  -2.519   4.994  1.00  0.00           H  
ATOM   1533  N   THR A 100      -4.309  -2.214   9.847  1.00  0.00           N  
ATOM   1534  CA  THR A 100      -3.081  -2.010  10.666  1.00  0.00           C  
ATOM   1535  C   THR A 100      -2.582  -3.357  11.193  1.00  0.00           C  
ATOM   1536  O   THR A 100      -1.972  -3.435  12.241  1.00  0.00           O  
ATOM   1537  CB  THR A 100      -3.402  -1.089  11.845  1.00  0.00           C  
ATOM   1538  OG1 THR A 100      -4.566  -0.331  11.548  1.00  0.00           O  
ATOM   1539  CG2 THR A 100      -2.225  -0.146  12.095  1.00  0.00           C  
ATOM   1540  H   THR A 100      -5.154  -2.455  10.281  1.00  0.00           H  
ATOM   1541  HA  THR A 100      -2.313  -1.557  10.056  1.00  0.00           H  
ATOM   1542  HB  THR A 100      -3.575  -1.683  12.730  1.00  0.00           H  
ATOM   1543  HG1 THR A 100      -5.300  -0.941  11.445  1.00  0.00           H  
ATOM   1544 HG21 THR A 100      -1.437  -0.358  11.386  1.00  0.00           H  
ATOM   1545 HG22 THR A 100      -2.551   0.877  11.975  1.00  0.00           H  
ATOM   1546 HG23 THR A 100      -1.854  -0.290  13.099  1.00  0.00           H  
ATOM   1547  N   ASP A 101      -2.833  -4.418  10.477  1.00  0.00           N  
ATOM   1548  CA  ASP A 101      -2.367  -5.755  10.944  1.00  0.00           C  
ATOM   1549  C   ASP A 101      -2.086  -6.653   9.736  1.00  0.00           C  
ATOM   1550  O   ASP A 101      -2.042  -7.862   9.849  1.00  0.00           O  
ATOM   1551  CB  ASP A 101      -3.435  -6.404  11.833  1.00  0.00           C  
ATOM   1552  CG  ASP A 101      -4.817  -5.832  11.503  1.00  0.00           C  
ATOM   1553  OD1 ASP A 101      -4.974  -4.625  11.582  1.00  0.00           O  
ATOM   1554  OD2 ASP A 101      -5.695  -6.613  11.182  1.00  0.00           O  
ATOM   1555  H   ASP A 101      -3.325  -4.337   9.633  1.00  0.00           H  
ATOM   1556  HA  ASP A 101      -1.457  -5.633  11.513  1.00  0.00           H  
ATOM   1557  HB2 ASP A 101      -3.440  -7.471  11.666  1.00  0.00           H  
ATOM   1558  HB3 ASP A 101      -3.206  -6.205  12.870  1.00  0.00           H  
ATOM   1559  N   HIS A 102      -1.887  -6.069   8.583  1.00  0.00           N  
ATOM   1560  CA  HIS A 102      -1.595  -6.884   7.366  1.00  0.00           C  
ATOM   1561  C   HIS A 102      -2.891  -7.478   6.808  1.00  0.00           C  
ATOM   1562  O   HIS A 102      -3.104  -8.674   6.848  1.00  0.00           O  
ATOM   1563  CB  HIS A 102      -0.628  -8.015   7.724  1.00  0.00           C  
ATOM   1564  CG  HIS A 102       0.312  -8.255   6.575  1.00  0.00           C  
ATOM   1565  ND1 HIS A 102       0.021  -7.849   5.282  1.00  0.00           N  
ATOM   1566  CD2 HIS A 102       1.543  -8.860   6.509  1.00  0.00           C  
ATOM   1567  CE1 HIS A 102       1.055  -8.212   4.500  1.00  0.00           C  
ATOM   1568  NE2 HIS A 102       2.010  -8.832   5.198  1.00  0.00           N  
ATOM   1569  H   HIS A 102      -1.923  -5.091   8.518  1.00  0.00           H  
ATOM   1570  HA  HIS A 102      -1.142  -6.252   6.616  1.00  0.00           H  
ATOM   1571  HB2 HIS A 102      -0.062  -7.741   8.601  1.00  0.00           H  
ATOM   1572  HB3 HIS A 102      -1.188  -8.917   7.924  1.00  0.00           H  
ATOM   1573  HD1 HIS A 102      -0.790  -7.383   4.990  1.00  0.00           H  
ATOM   1574  HD2 HIS A 102       2.068  -9.294   7.347  1.00  0.00           H  
ATOM   1575  HE1 HIS A 102       1.106  -8.025   3.438  1.00  0.00           H  
ATOM   1576  N   TYR A 103      -3.751  -6.654   6.278  1.00  0.00           N  
ATOM   1577  CA  TYR A 103      -5.027  -7.170   5.705  1.00  0.00           C  
ATOM   1578  C   TYR A 103      -5.775  -8.004   6.749  1.00  0.00           C  
ATOM   1579  O   TYR A 103      -6.665  -8.765   6.424  1.00  0.00           O  
ATOM   1580  CB  TYR A 103      -4.718  -8.039   4.484  1.00  0.00           C  
ATOM   1581  CG  TYR A 103      -3.631  -7.387   3.663  1.00  0.00           C  
ATOM   1582  CD1 TYR A 103      -3.781  -6.066   3.224  1.00  0.00           C  
ATOM   1583  CD2 TYR A 103      -2.473  -8.105   3.339  1.00  0.00           C  
ATOM   1584  CE1 TYR A 103      -2.773  -5.463   2.462  1.00  0.00           C  
ATOM   1585  CE2 TYR A 103      -1.465  -7.501   2.577  1.00  0.00           C  
ATOM   1586  CZ  TYR A 103      -1.616  -6.180   2.139  1.00  0.00           C  
ATOM   1587  OH  TYR A 103      -0.623  -5.585   1.387  1.00  0.00           O  
ATOM   1588  H   TYR A 103      -3.555  -5.694   6.249  1.00  0.00           H  
ATOM   1589  HA  TYR A 103      -5.646  -6.338   5.403  1.00  0.00           H  
ATOM   1590  HB2 TYR A 103      -4.388  -9.014   4.811  1.00  0.00           H  
ATOM   1591  HB3 TYR A 103      -5.608  -8.143   3.882  1.00  0.00           H  
ATOM   1592  HD1 TYR A 103      -4.674  -5.513   3.474  1.00  0.00           H  
ATOM   1593  HD2 TYR A 103      -2.357  -9.124   3.677  1.00  0.00           H  
ATOM   1594  HE1 TYR A 103      -2.889  -4.443   2.124  1.00  0.00           H  
ATOM   1595  HE2 TYR A 103      -0.572  -8.054   2.328  1.00  0.00           H  
ATOM   1596  HH  TYR A 103      -0.074  -6.281   1.017  1.00  0.00           H  
ATOM   1597  N   GLN A 104      -5.432  -7.866   8.001  1.00  0.00           N  
ATOM   1598  CA  GLN A 104      -6.138  -8.650   9.054  1.00  0.00           C  
ATOM   1599  C   GLN A 104      -7.302  -7.821   9.599  1.00  0.00           C  
ATOM   1600  O   GLN A 104      -8.197  -8.327  10.247  1.00  0.00           O  
ATOM   1601  CB  GLN A 104      -5.165  -8.981  10.187  1.00  0.00           C  
ATOM   1602  CG  GLN A 104      -4.509 -10.336   9.914  1.00  0.00           C  
ATOM   1603  CD  GLN A 104      -5.281 -11.433  10.651  1.00  0.00           C  
ATOM   1604  OE1 GLN A 104      -5.971 -11.163  11.613  1.00  0.00           O  
ATOM   1605  NE2 GLN A 104      -5.193 -12.667  10.235  1.00  0.00           N  
ATOM   1606  H   GLN A 104      -4.717  -7.243   8.248  1.00  0.00           H  
ATOM   1607  HA  GLN A 104      -6.520  -9.561   8.626  1.00  0.00           H  
ATOM   1608  HB2 GLN A 104      -4.403  -8.216  10.242  1.00  0.00           H  
ATOM   1609  HB3 GLN A 104      -5.701  -9.025  11.122  1.00  0.00           H  
ATOM   1610  HG2 GLN A 104      -4.524 -10.535   8.852  1.00  0.00           H  
ATOM   1611  HG3 GLN A 104      -3.488 -10.320  10.264  1.00  0.00           H  
ATOM   1612 HE21 GLN A 104      -4.637 -12.884   9.458  1.00  0.00           H  
ATOM   1613 HE22 GLN A 104      -5.684 -13.376  10.701  1.00  0.00           H  
ATOM   1614  N   THR A 105      -7.289  -6.549   9.330  1.00  0.00           N  
ATOM   1615  CA  THR A 105      -8.382  -5.657   9.809  1.00  0.00           C  
ATOM   1616  C   THR A 105      -8.633  -4.591   8.743  1.00  0.00           C  
ATOM   1617  O   THR A 105      -7.727  -4.179   8.048  1.00  0.00           O  
ATOM   1618  CB  THR A 105      -7.960  -4.987  11.119  1.00  0.00           C  
ATOM   1619  OG1 THR A 105      -7.854  -5.971  12.139  1.00  0.00           O  
ATOM   1620  CG2 THR A 105      -9.003  -3.943  11.520  1.00  0.00           C  
ATOM   1621  H   THR A 105      -6.556  -6.177   8.801  1.00  0.00           H  
ATOM   1622  HA  THR A 105      -9.281  -6.235   9.966  1.00  0.00           H  
ATOM   1623  HB  THR A 105      -7.005  -4.503  10.985  1.00  0.00           H  
ATOM   1624  HG1 THR A 105      -8.092  -5.559  12.974  1.00  0.00           H  
ATOM   1625 HG21 THR A 105      -9.904  -4.094  10.944  1.00  0.00           H  
ATOM   1626 HG22 THR A 105      -9.227  -4.043  12.572  1.00  0.00           H  
ATOM   1627 HG23 THR A 105      -8.614  -2.954  11.328  1.00  0.00           H  
ATOM   1628  N   PHE A 106      -9.849  -4.145   8.590  1.00  0.00           N  
ATOM   1629  CA  PHE A 106     -10.118  -3.118   7.546  1.00  0.00           C  
ATOM   1630  C   PHE A 106     -11.117  -2.080   8.058  1.00  0.00           C  
ATOM   1631  O   PHE A 106     -12.171  -2.410   8.565  1.00  0.00           O  
ATOM   1632  CB  PHE A 106     -10.684  -3.804   6.303  1.00  0.00           C  
ATOM   1633  CG  PHE A 106      -9.713  -4.860   5.836  1.00  0.00           C  
ATOM   1634  CD1 PHE A 106      -9.809  -6.166   6.331  1.00  0.00           C  
ATOM   1635  CD2 PHE A 106      -8.713  -4.533   4.913  1.00  0.00           C  
ATOM   1636  CE1 PHE A 106      -8.905  -7.145   5.902  1.00  0.00           C  
ATOM   1637  CE2 PHE A 106      -7.809  -5.512   4.484  1.00  0.00           C  
ATOM   1638  CZ  PHE A 106      -7.905  -6.818   4.978  1.00  0.00           C  
ATOM   1639  H   PHE A 106     -10.578  -4.489   9.147  1.00  0.00           H  
ATOM   1640  HA  PHE A 106      -9.194  -2.624   7.287  1.00  0.00           H  
ATOM   1641  HB2 PHE A 106     -11.631  -4.264   6.545  1.00  0.00           H  
ATOM   1642  HB3 PHE A 106     -10.826  -3.075   5.521  1.00  0.00           H  
ATOM   1643  HD1 PHE A 106     -10.580  -6.418   7.043  1.00  0.00           H  
ATOM   1644  HD2 PHE A 106      -8.638  -3.524   4.533  1.00  0.00           H  
ATOM   1645  HE1 PHE A 106      -8.979  -8.152   6.283  1.00  0.00           H  
ATOM   1646  HE2 PHE A 106      -7.038  -5.260   3.771  1.00  0.00           H  
ATOM   1647  HZ  PHE A 106      -7.208  -7.573   4.648  1.00  0.00           H  
ATOM   1648  N   THR A 107     -10.791  -0.825   7.914  1.00  0.00           N  
ATOM   1649  CA  THR A 107     -11.713   0.250   8.372  1.00  0.00           C  
ATOM   1650  C   THR A 107     -12.091   1.120   7.172  1.00  0.00           C  
ATOM   1651  O   THR A 107     -11.249   1.510   6.389  1.00  0.00           O  
ATOM   1652  CB  THR A 107     -11.015   1.111   9.429  1.00  0.00           C  
ATOM   1653  OG1 THR A 107     -10.606   0.288  10.512  1.00  0.00           O  
ATOM   1654  CG2 THR A 107     -11.980   2.184   9.936  1.00  0.00           C  
ATOM   1655  H   THR A 107      -9.939  -0.589   7.493  1.00  0.00           H  
ATOM   1656  HA  THR A 107     -12.604  -0.192   8.794  1.00  0.00           H  
ATOM   1657  HB  THR A 107     -10.151   1.588   8.992  1.00  0.00           H  
ATOM   1658  HG1 THR A 107     -11.383  -0.161  10.852  1.00  0.00           H  
ATOM   1659 HG21 THR A 107     -12.486   2.639   9.098  1.00  0.00           H  
ATOM   1660 HG22 THR A 107     -12.707   1.732  10.594  1.00  0.00           H  
ATOM   1661 HG23 THR A 107     -11.427   2.939  10.476  1.00  0.00           H  
ATOM   1662  N   LYS A 108     -13.348   1.422   7.016  1.00  0.00           N  
ATOM   1663  CA  LYS A 108     -13.771   2.259   5.859  1.00  0.00           C  
ATOM   1664  C   LYS A 108     -13.475   3.728   6.160  1.00  0.00           C  
ATOM   1665  O   LYS A 108     -14.037   4.313   7.064  1.00  0.00           O  
ATOM   1666  CB  LYS A 108     -15.272   2.079   5.621  1.00  0.00           C  
ATOM   1667  CG  LYS A 108     -15.655   2.701   4.277  1.00  0.00           C  
ATOM   1668  CD  LYS A 108     -16.903   3.568   4.453  1.00  0.00           C  
ATOM   1669  CE  LYS A 108     -17.987   3.109   3.476  1.00  0.00           C  
ATOM   1670  NZ  LYS A 108     -18.663   1.897   4.018  1.00  0.00           N  
ATOM   1671  H   LYS A 108     -14.012   1.095   7.654  1.00  0.00           H  
ATOM   1672  HA  LYS A 108     -13.228   1.956   4.976  1.00  0.00           H  
ATOM   1673  HB2 LYS A 108     -15.510   1.025   5.613  1.00  0.00           H  
ATOM   1674  HB3 LYS A 108     -15.823   2.567   6.411  1.00  0.00           H  
ATOM   1675  HG2 LYS A 108     -14.839   3.310   3.917  1.00  0.00           H  
ATOM   1676  HG3 LYS A 108     -15.862   1.917   3.564  1.00  0.00           H  
ATOM   1677  HD2 LYS A 108     -17.266   3.474   5.466  1.00  0.00           H  
ATOM   1678  HD3 LYS A 108     -16.655   4.600   4.254  1.00  0.00           H  
ATOM   1679  HE2 LYS A 108     -18.713   3.899   3.348  1.00  0.00           H  
ATOM   1680  HE3 LYS A 108     -17.537   2.875   2.523  1.00  0.00           H  
ATOM   1681  HZ1 LYS A 108     -18.587   1.891   5.055  1.00  0.00           H  
ATOM   1682  HZ2 LYS A 108     -19.666   1.907   3.746  1.00  0.00           H  
ATOM   1683  HZ3 LYS A 108     -18.207   1.045   3.632  1.00  0.00           H  
ATOM   1684  N   ILE A 109     -12.591   4.327   5.410  1.00  0.00           N  
ATOM   1685  CA  ILE A 109     -12.255   5.759   5.656  1.00  0.00           C  
ATOM   1686  C   ILE A 109     -12.803   6.617   4.513  1.00  0.00           C  
ATOM   1687  O   ILE A 109     -13.872   7.185   4.610  1.00  0.00           O  
ATOM   1688  CB  ILE A 109     -10.733   5.933   5.745  1.00  0.00           C  
ATOM   1689  CG1 ILE A 109     -10.031   4.777   5.024  1.00  0.00           C  
ATOM   1690  CG2 ILE A 109     -10.306   5.944   7.214  1.00  0.00           C  
ATOM   1691  CD1 ILE A 109      -8.522   5.022   5.017  1.00  0.00           C  
ATOM   1692  H   ILE A 109     -12.147   3.835   4.687  1.00  0.00           H  
ATOM   1693  HA  ILE A 109     -12.705   6.075   6.586  1.00  0.00           H  
ATOM   1694  HB  ILE A 109     -10.453   6.869   5.284  1.00  0.00           H  
ATOM   1695 HG12 ILE A 109     -10.243   3.851   5.539  1.00  0.00           H  
ATOM   1696 HG13 ILE A 109     -10.388   4.714   4.008  1.00  0.00           H  
ATOM   1697 HG21 ILE A 109     -11.135   5.633   7.833  1.00  0.00           H  
ATOM   1698 HG22 ILE A 109      -9.478   5.265   7.354  1.00  0.00           H  
ATOM   1699 HG23 ILE A 109     -10.003   6.943   7.493  1.00  0.00           H  
ATOM   1700 HD11 ILE A 109      -8.324   6.046   4.737  1.00  0.00           H  
ATOM   1701 HD12 ILE A 109      -8.122   4.834   6.002  1.00  0.00           H  
ATOM   1702 HD13 ILE A 109      -8.054   4.357   4.307  1.00  0.00           H  
ATOM   1703  N   ARG A 110     -12.080   6.718   3.432  1.00  0.00           N  
ATOM   1704  CA  ARG A 110     -12.565   7.542   2.288  1.00  0.00           C  
ATOM   1705  C   ARG A 110     -12.988   6.623   1.140  1.00  0.00           C  
ATOM   1706  O   ARG A 110     -13.088   5.429   1.369  1.00  0.00           O  
ATOM   1707  CB  ARG A 110     -11.442   8.468   1.814  1.00  0.00           C  
ATOM   1708  CG  ARG A 110     -11.570   9.825   2.507  1.00  0.00           C  
ATOM   1709  CD  ARG A 110     -11.691   9.615   4.020  1.00  0.00           C  
ATOM   1710  NE  ARG A 110     -11.019  10.733   4.747  1.00  0.00           N  
ATOM   1711  CZ  ARG A 110      -9.907  11.243   4.289  1.00  0.00           C  
ATOM   1712  NH1 ARG A 110      -8.912  10.460   3.973  1.00  0.00           N  
ATOM   1713  NH2 ARG A 110      -9.791  12.535   4.150  1.00  0.00           N  
ATOM   1714  OXT ARG A 110     -13.205   7.129   0.052  1.00  0.00           O  
ATOM   1715  H   ARG A 110     -11.220   6.254   3.371  1.00  0.00           H  
ATOM   1716  HA  ARG A 110     -13.410   8.134   2.605  1.00  0.00           H  
ATOM   1717  HB2 ARG A 110     -10.487   8.028   2.058  1.00  0.00           H  
ATOM   1718  HB3 ARG A 110     -11.515   8.603   0.745  1.00  0.00           H  
ATOM   1719  HG2 ARG A 110     -10.697  10.421   2.289  1.00  0.00           H  
ATOM   1720  HG3 ARG A 110     -12.452  10.332   2.145  1.00  0.00           H  
ATOM   1721  HD2 ARG A 110     -12.735   9.591   4.295  1.00  0.00           H  
ATOM   1722  HD3 ARG A 110     -11.229   8.675   4.289  1.00  0.00           H  
ATOM   1723  HE  ARG A 110     -11.414  11.085   5.571  1.00  0.00           H  
ATOM   1724 HH11 ARG A 110      -9.001   9.470   4.080  1.00  0.00           H  
ATOM   1725 HH12 ARG A 110      -8.061  10.851   3.622  1.00  0.00           H  
ATOM   1726 HH21 ARG A 110     -10.552  13.135   4.393  1.00  0.00           H  
ATOM   1727 HH22 ARG A 110      -8.939  12.925   3.799  1.00  0.00           H  
TER    1728      ARG A 110                                                      
ENDMDL                                                                          
