# Supplementary material for: Comparative Performance of High-Throughput Methods for Protein pKa Predictions
Source: J Chem Inf Model. 2023 Aug 8;63(16):5169–81. doi: 10.1021/acs.jcim.3c00165 (PMC10466379; doi:10.1021/acs.jcim.3c00165)
Supplement: Supplementary file 3 — ci3c00165_si_003.zip [file ci3c00165_si_003.zip › curated_pdbs/1a2p_curated_18.pdb]

MODEL       15                                                                  
ATOM      1  N   ALA A   1     -15.166  11.551   8.104  1.00  0.00           N  
ATOM      2  CA  ALA A   1     -16.403  10.942   7.647  1.00  0.00           C  
ATOM      3  C   ALA A   1     -16.127  10.118   6.388  1.00  0.00           C  
ATOM      4  O   ALA A   1     -16.390   8.917   6.359  1.00  0.00           O  
ATOM      5  CB  ALA A   1     -17.452  12.031   7.410  1.00  0.00           C  
ATOM      6  H   ALA A   1     -14.428  10.856   8.108  1.00  0.00           H  
ATOM      7  HA  ALA A   1     -16.758  10.279   8.435  1.00  0.00           H  
ATOM      8  HB1 ALA A   1     -17.078  12.743   6.675  1.00  0.00           H  
ATOM      9  HB2 ALA A   1     -18.371  11.577   7.041  1.00  0.00           H  
ATOM     10  HB3 ALA A   1     -17.655  12.551   8.348  1.00  0.00           H  
ATOM     11  N   GLN A   2     -15.598  10.794   5.380  1.00  0.00           N  
ATOM     12  CA  GLN A   2     -15.247  10.131   4.135  1.00  0.00           C  
ATOM     13  C   GLN A   2     -13.955   9.330   4.306  1.00  0.00           C  
ATOM     14  O   GLN A   2     -13.129   9.651   5.158  1.00  0.00           O  
ATOM     15  CB  GLN A   2     -15.120  11.142   2.993  1.00  0.00           C  
ATOM     16  CG  GLN A   2     -16.471  11.785   2.676  1.00  0.00           C  
ATOM     17  CD  GLN A   2     -16.350  12.767   1.508  1.00  0.00           C  
ATOM     18  OE1 GLN A   2     -15.267  13.117   1.068  1.00  0.00           O  
ATOM     19  NE2 GLN A   2     -17.519  13.190   1.035  1.00  0.00           N  
ATOM     20  H   GLN A   2     -15.409  11.776   5.403  1.00  0.00           H  
ATOM     21  HA  GLN A   2     -16.077   9.456   3.924  1.00  0.00           H  
ATOM     22  HB3 GLN A   2     -14.732  10.644   2.105  1.00  0.00           H  
ATOM     23  HG3 GLN A   2     -16.845  12.307   3.556  1.00  0.00           H  
ATOM     24 HE21 GLN A   2     -18.371  12.870   1.447  1.00  0.00           H  
ATOM     25 HE22 GLN A   2     -17.544  13.830   0.266  1.00  0.00           H  
ATOM     26  N   VAL A   3     -13.822   8.301   3.482  1.00  0.00           N  
ATOM     27  CA  VAL A   3     -12.636   7.463   3.516  1.00  0.00           C  
ATOM     28  C   VAL A   3     -11.435   8.264   3.009  1.00  0.00           C  
ATOM     29  O   VAL A   3     -11.591   9.180   2.202  1.00  0.00           O  
ATOM     30  CB  VAL A   3     -12.878   6.180   2.719  1.00  0.00           C  
ATOM     31  CG1 VAL A   3     -11.581   5.678   2.081  1.00  0.00           C  
ATOM     32  CG2 VAL A   3     -13.510   5.099   3.599  1.00  0.00           C  
ATOM     33  H   VAL A   3     -14.505   8.038   2.801  1.00  0.00           H  
ATOM     34  HA  VAL A   3     -12.459   7.186   4.556  1.00  0.00           H  
ATOM     35  HB  VAL A   3     -13.578   6.411   1.917  1.00  0.00           H  
ATOM     36 HG11 VAL A   3     -11.769   4.734   1.570  1.00  0.00           H  
ATOM     37 HG12 VAL A   3     -11.220   6.415   1.363  1.00  0.00           H  
ATOM     38 HG13 VAL A   3     -10.829   5.529   2.856  1.00  0.00           H  
ATOM     39 HG21 VAL A   3     -13.739   4.224   2.990  1.00  0.00           H  
ATOM     40 HG22 VAL A   3     -12.814   4.821   4.389  1.00  0.00           H  
ATOM     41 HG23 VAL A   3     -14.428   5.483   4.042  1.00  0.00           H  
ATOM     42  N   ILE A   4     -10.264   7.893   3.504  1.00  0.00           N  
ATOM     43  CA  ILE A   4      -9.041   8.583   3.133  1.00  0.00           C  
ATOM     44  C   ILE A   4      -8.089   7.596   2.455  1.00  0.00           C  
ATOM     45  O   ILE A   4      -7.459   6.778   3.124  1.00  0.00           O  
ATOM     46  CB  ILE A   4      -8.433   9.289   4.347  1.00  0.00           C  
ATOM     47  CG1 ILE A   4      -9.494  10.097   5.098  1.00  0.00           C  
ATOM     48  CG2 ILE A   4      -7.237  10.150   3.939  1.00  0.00           C  
ATOM     49  CD1 ILE A   4      -8.871  10.863   6.267  1.00  0.00           C  
ATOM     50  H   ILE A   4     -10.144   7.136   4.147  1.00  0.00           H  
ATOM     51  HA  ILE A   4      -9.308   9.355   2.412  1.00  0.00           H  
ATOM     52  HB  ILE A   4      -8.063   8.528   5.034  1.00  0.00           H  
ATOM     53 HG13 ILE A   4     -10.270   9.428   5.469  1.00  0.00           H  
ATOM     54 HG21 ILE A   4      -7.592  11.039   3.417  1.00  0.00           H  
ATOM     55 HG22 ILE A   4      -6.684  10.448   4.830  1.00  0.00           H  
ATOM     56 HG23 ILE A   4      -6.585   9.578   3.280  1.00  0.00           H  
ATOM     57 HD11 ILE A   4      -9.662  11.231   6.922  1.00  0.00           H  
ATOM     58 HD12 ILE A   4      -8.214  10.201   6.829  1.00  0.00           H  
ATOM     59 HD13 ILE A   4      -8.296  11.707   5.884  1.00  0.00           H  
ATOM     60  N   ASN A   5      -8.014   7.706   1.136  1.00  0.00           N  
ATOM     61  CA  ASN A   5      -7.127   6.853   0.365  1.00  0.00           C  
ATOM     62  C   ASN A   5      -6.759   7.556  -0.943  1.00  0.00           C  
ATOM     63  O   ASN A   5      -6.650   6.917  -1.988  1.00  0.00           O  
ATOM     64  CB  ASN A   5      -7.806   5.527   0.012  1.00  0.00           C  
ATOM     65  CG  ASN A   5      -9.017   5.757  -0.895  1.00  0.00           C  
ATOM     66  OD1 ASN A   5      -9.658   6.794  -0.869  1.00  0.00           O  
ATOM     67  ND2 ASN A   5      -9.293   4.733  -1.697  1.00  0.00           N  
ATOM     68  H   ASN A   5      -8.543   8.361   0.599  1.00  0.00           H  
ATOM     69  HA  ASN A   5      -6.262   6.683   1.005  1.00  0.00           H  
ATOM     70  HB3 ASN A   5      -8.123   5.022   0.925  1.00  0.00           H  
ATOM     71 HD21 ASN A   5      -8.734   3.904  -1.661  1.00  0.00           H  
ATOM     72 HD22 ASN A   5     -10.059   4.791  -2.338  1.00  0.00           H  
ATOM     73  N   THR A   6      -6.577   8.865  -0.841  1.00  0.00           N  
ATOM     74  CA  THR A   6      -6.029   9.633  -1.947  1.00  0.00           C  
ATOM     75  C   THR A   6      -4.529   9.859  -1.746  1.00  0.00           C  
ATOM     76  O   THR A   6      -4.025   9.751  -0.629  1.00  0.00           O  
ATOM     77  CB  THR A   6      -6.829  10.931  -2.064  1.00  0.00           C  
ATOM     78  OG1 THR A   6      -7.067  11.315  -0.713  1.00  0.00           O  
ATOM     79  CG2 THR A   6      -8.229  10.706  -2.640  1.00  0.00           C  
ATOM     80  H   THR A   6      -6.797   9.399  -0.025  1.00  0.00           H  
ATOM     81  HA  THR A   6      -6.145   9.049  -2.861  1.00  0.00           H  
ATOM     82  HB  THR A   6      -6.284  11.674  -2.647  1.00  0.00           H  
ATOM     83  HG1 THR A   6      -6.201  11.519  -0.257  1.00  0.00           H  
ATOM     84 HG21 THR A   6      -8.146  10.287  -3.643  1.00  0.00           H  
ATOM     85 HG22 THR A   6      -8.778  10.015  -2.000  1.00  0.00           H  
ATOM     86 HG23 THR A   6      -8.759  11.657  -2.687  1.00  0.00           H  
ATOM     87  N   PHE A   7      -3.857  10.169  -2.846  1.00  0.00           N  
ATOM     88  CA  PHE A   7      -2.415  10.345  -2.818  1.00  0.00           C  
ATOM     89  C   PHE A   7      -2.015  11.439  -1.826  1.00  0.00           C  
ATOM     90  O   PHE A   7      -1.203  11.206  -0.933  1.00  0.00           O  
ATOM     91  CB  PHE A   7      -1.989  10.768  -4.224  1.00  0.00           C  
ATOM     92  CG  PHE A   7      -1.711   9.596  -5.169  1.00  0.00           C  
ATOM     93  CD1 PHE A   7      -0.720   8.711  -4.882  1.00  0.00           C  
ATOM     94  CD2 PHE A   7      -2.457   9.440  -6.296  1.00  0.00           C  
ATOM     95  CE1 PHE A   7      -0.462   7.624  -5.759  1.00  0.00           C  
ATOM     96  CE2 PHE A   7      -2.199   8.353  -7.173  1.00  0.00           C  
ATOM     97  CZ  PHE A   7      -1.207   7.469  -6.885  1.00  0.00           C  
ATOM     98  H   PHE A   7      -4.282  10.299  -3.743  1.00  0.00           H  
ATOM     99  HA  PHE A   7      -1.980   9.397  -2.504  1.00  0.00           H  
ATOM    100  HB3 PHE A   7      -1.092  11.383  -4.153  1.00  0.00           H  
ATOM    101  HD1 PHE A   7      -0.122   8.837  -3.979  1.00  0.00           H  
ATOM    102  HD2 PHE A   7      -3.252  10.150  -6.527  1.00  0.00           H  
ATOM    103  HE1 PHE A   7       0.333   6.916  -5.529  1.00  0.00           H  
ATOM    104  HE2 PHE A   7      -2.797   8.228  -8.076  1.00  0.00           H  
ATOM    105  HZ  PHE A   7      -1.009   6.634  -7.558  1.00  0.00           H  
ATOM    106  N   ASP A   8      -2.606  12.610  -2.017  1.00  0.00           N  
ATOM    107  CA  ASP A   8      -2.202  13.783  -1.261  1.00  0.00           C  
ATOM    108  C   ASP A   8      -2.707  13.657   0.178  1.00  0.00           C  
ATOM    109  O   ASP A   8      -1.992  13.988   1.122  1.00  0.00           O  
ATOM    110  CB  ASP A   8      -2.799  15.058  -1.860  1.00  0.00           C  
ATOM    111  CG  ASP A   8      -2.348  16.359  -1.195  1.00  0.00           C  
ATOM    112  OD1 ASP A   8      -1.211  16.784  -1.492  1.00  0.00           O  
ATOM    113  OD2 ASP A   8      -3.150  16.900  -0.403  1.00  0.00           O  
ATOM    114  H   ASP A   8      -3.346  12.764  -2.672  1.00  0.00           H  
ATOM    115  HA  ASP A   8      -1.114  13.802  -1.321  1.00  0.00           H  
ATOM    116  HB3 ASP A   8      -3.886  14.994  -1.801  1.00  0.00           H  
ATOM    117  N   GLY A   9      -3.936  13.175   0.300  1.00  0.00           N  
ATOM    118  CA  GLY A   9      -4.593  13.121   1.595  1.00  0.00           C  
ATOM    119  C   GLY A   9      -3.862  12.166   2.541  1.00  0.00           C  
ATOM    120  O   GLY A   9      -3.694  12.465   3.722  1.00  0.00           O  
ATOM    121  H   GLY A   9      -4.478  12.827  -0.465  1.00  0.00           H  
ATOM    122  HA2 GLY A   9      -4.625  14.119   2.032  1.00  0.00           H  
ATOM    123  HA3 GLY A   9      -5.625  12.794   1.468  1.00  0.00           H  
ATOM    124  N   VAL A  10      -3.447  11.037   1.987  1.00  0.00           N  
ATOM    125  CA  VAL A  10      -2.759  10.026   2.772  1.00  0.00           C  
ATOM    126  C   VAL A  10      -1.362  10.531   3.134  1.00  0.00           C  
ATOM    127  O   VAL A  10      -0.898  10.334   4.257  1.00  0.00           O  
ATOM    128  CB  VAL A  10      -2.736   8.698   2.012  1.00  0.00           C  
ATOM    129  CG1 VAL A  10      -1.767   7.710   2.662  1.00  0.00           C  
ATOM    130  CG2 VAL A  10      -4.141   8.101   1.909  1.00  0.00           C  
ATOM    131  H   VAL A  10      -3.574  10.808   1.021  1.00  0.00           H  
ATOM    132  HA  VAL A  10      -3.328   9.879   3.690  1.00  0.00           H  
ATOM    133  HB  VAL A  10      -2.383   8.897   0.999  1.00  0.00           H  
ATOM    134 HG11 VAL A  10      -1.938   7.689   3.739  1.00  0.00           H  
ATOM    135 HG12 VAL A  10      -1.929   6.715   2.249  1.00  0.00           H  
ATOM    136 HG13 VAL A  10      -0.742   8.023   2.464  1.00  0.00           H  
ATOM    137 HG21 VAL A  10      -4.835   8.863   1.553  1.00  0.00           H  
ATOM    138 HG22 VAL A  10      -4.131   7.265   1.209  1.00  0.00           H  
ATOM    139 HG23 VAL A  10      -4.459   7.749   2.890  1.00  0.00           H  
ATOM    140  N   ALA A  11      -0.729  11.173   2.163  1.00  0.00           N  
ATOM    141  CA  ALA A  11       0.623  11.672   2.352  1.00  0.00           C  
ATOM    142  C   ALA A  11       0.643  12.642   3.534  1.00  0.00           C  
ATOM    143  O   ALA A  11       1.533  12.573   4.382  1.00  0.00           O  
ATOM    144  CB  ALA A  11       1.113  12.321   1.056  1.00  0.00           C  
ATOM    145  H   ALA A  11      -1.124  11.354   1.262  1.00  0.00           H  
ATOM    146  HA  ALA A  11       1.262  10.819   2.580  1.00  0.00           H  
ATOM    147  HB1 ALA A  11       2.106  12.742   1.213  1.00  0.00           H  
ATOM    148  HB2 ALA A  11       1.158  11.570   0.267  1.00  0.00           H  
ATOM    149  HB3 ALA A  11       0.424  13.115   0.765  1.00  0.00           H  
ATOM    150  N   ASP A  12      -0.347  13.522   3.554  1.00  0.00           N  
ATOM    151  CA  ASP A  12      -0.408  14.554   4.575  1.00  0.00           C  
ATOM    152  C   ASP A  12      -0.681  13.906   5.934  1.00  0.00           C  
ATOM    153  O   ASP A  12      -0.074  14.279   6.937  1.00  0.00           O  
ATOM    154  CB  ASP A  12      -1.539  15.545   4.288  1.00  0.00           C  
ATOM    155  CG  ASP A  12      -1.713  16.648   5.333  1.00  0.00           C  
ATOM    156  OD1 ASP A  12      -0.861  17.564   5.339  1.00  0.00           O  
ATOM    157  OD2 ASP A  12      -2.693  16.552   6.102  1.00  0.00           O  
ATOM    158  H   ASP A  12      -1.094  13.537   2.891  1.00  0.00           H  
ATOM    159  HA  ASP A  12       0.560  15.053   4.537  1.00  0.00           H  
ATOM    160  HB3 ASP A  12      -2.475  14.991   4.207  1.00  0.00           H  
ATOM    161  N   TYR A  13      -1.595  12.947   5.923  1.00  0.00           N  
ATOM    162  CA  TYR A  13      -2.037  12.321   7.158  1.00  0.00           C  
ATOM    163  C   TYR A  13      -0.896  11.543   7.817  1.00  0.00           C  
ATOM    164  O   TYR A  13      -0.854  11.412   9.039  1.00  0.00           O  
ATOM    165  CB  TYR A  13      -3.144  11.342   6.762  1.00  0.00           C  
ATOM    166  CG  TYR A  13      -3.935  10.784   7.948  1.00  0.00           C  
ATOM    167  CD1 TYR A  13      -3.449   9.701   8.652  1.00  0.00           C  
ATOM    168  CD2 TYR A  13      -5.133  11.364   8.312  1.00  0.00           C  
ATOM    169  CE1 TYR A  13      -4.194   9.176   9.767  1.00  0.00           C  
ATOM    170  CE2 TYR A  13      -5.877  10.839   9.427  1.00  0.00           C  
ATOM    171  CZ  TYR A  13      -5.370   9.771  10.100  1.00  0.00           C  
ATOM    172  OH  TYR A  13      -6.073   9.274  11.153  1.00  0.00           O  
ATOM    173  H   TYR A  13      -2.031  12.600   5.094  1.00  0.00           H  
ATOM    174  HA  TYR A  13      -2.368  13.109   7.835  1.00  0.00           H  
ATOM    175  HB3 TYR A  13      -2.701  10.512   6.211  1.00  0.00           H  
ATOM    176  HD1 TYR A  13      -2.503   9.244   8.364  1.00  0.00           H  
ATOM    177  HD2 TYR A  13      -5.516  12.219   7.755  1.00  0.00           H  
ATOM    178  HE1 TYR A  13      -3.822   8.321  10.331  1.00  0.00           H  
ATOM    179  HE2 TYR A  13      -6.824  11.287   9.726  1.00  0.00           H  
ATOM    180  HH  TYR A  13      -6.959   9.732  11.219  1.00  0.00           H  
ATOM    181  N   LEU A  14       0.001  11.047   6.977  1.00  0.00           N  
ATOM    182  CA  LEU A  14       1.199  10.386   7.466  1.00  0.00           C  
ATOM    183  C   LEU A  14       2.117  11.422   8.119  1.00  0.00           C  
ATOM    184  O   LEU A  14       2.558  11.239   9.253  1.00  0.00           O  
ATOM    185  CB  LEU A  14       1.868   9.592   6.344  1.00  0.00           C  
ATOM    186  CG  LEU A  14       1.203   8.264   5.972  1.00  0.00           C  
ATOM    187  CD1 LEU A  14       1.529   7.872   4.530  1.00  0.00           C  
ATOM    188  CD2 LEU A  14       1.581   7.164   6.965  1.00  0.00           C  
ATOM    189  H   LEU A  14      -0.080  11.092   5.981  1.00  0.00           H  
ATOM    190  HA  LEU A  14       0.889   9.671   8.228  1.00  0.00           H  
ATOM    191  HB3 LEU A  14       2.900   9.388   6.635  1.00  0.00           H  
ATOM    192  HG  LEU A  14       0.122   8.396   6.034  1.00  0.00           H  
ATOM    193 HD11 LEU A  14       1.131   8.626   3.851  1.00  0.00           H  
ATOM    194 HD12 LEU A  14       2.610   7.807   4.407  1.00  0.00           H  
ATOM    195 HD13 LEU A  14       1.078   6.906   4.306  1.00  0.00           H  
ATOM    196 HD21 LEU A  14       2.564   6.767   6.711  1.00  0.00           H  
ATOM    197 HD22 LEU A  14       1.607   7.577   7.974  1.00  0.00           H  
ATOM    198 HD23 LEU A  14       0.843   6.363   6.920  1.00  0.00           H  
ATOM    199  N   GLN A  15       2.378  12.487   7.375  1.00  0.00           N  
ATOM    200  CA  GLN A  15       3.262  13.536   7.854  1.00  0.00           C  
ATOM    201  C   GLN A  15       2.787  14.050   9.215  1.00  0.00           C  
ATOM    202  O   GLN A  15       3.597  14.446  10.051  1.00  0.00           O  
ATOM    203  CB  GLN A  15       3.357  14.678   6.840  1.00  0.00           C  
ATOM    204  CG  GLN A  15       4.039  14.211   5.552  1.00  0.00           C  
ATOM    205  CD  GLN A  15       5.554  14.420   5.628  1.00  0.00           C  
ATOM    206  OE1 GLN A  15       6.070  15.500   5.393  1.00  0.00           O  
ATOM    207  NE2 GLN A  15       6.233  13.328   5.968  1.00  0.00           N  
ATOM    208  H   GLN A  15       1.998  12.638   6.463  1.00  0.00           H  
ATOM    209  HA  GLN A  15       4.240  13.067   7.958  1.00  0.00           H  
ATOM    210  HB3 GLN A  15       3.917  15.507   7.272  1.00  0.00           H  
ATOM    211  HG3 GLN A  15       3.635  14.761   4.703  1.00  0.00           H  
ATOM    212 HE21 GLN A  15       5.748  12.473   6.148  1.00  0.00           H  
ATOM    213 HE22 GLN A  15       7.230  13.363   6.043  1.00  0.00           H  
ATOM    214  N   THR A  16       1.474  14.027   9.395  1.00  0.00           N  
ATOM    215  CA  THR A  16       0.881  14.483  10.640  1.00  0.00           C  
ATOM    216  C   THR A  16       1.071  13.435  11.738  1.00  0.00           C  
ATOM    217  O   THR A  16       1.930  13.587  12.605  1.00  0.00           O  
ATOM    218  CB  THR A  16      -0.587  14.821  10.369  1.00  0.00           C  
ATOM    219  OG1 THR A  16      -0.531  15.854   9.389  1.00  0.00           O  
ATOM    220  CG2 THR A  16      -1.266  15.482  11.571  1.00  0.00           C  
ATOM    221  H   THR A  16       0.821  13.705   8.709  1.00  0.00           H  
ATOM    222  HA  THR A  16       1.407  15.382  10.962  1.00  0.00           H  
ATOM    223  HB  THR A  16      -1.137  13.935  10.050  1.00  0.00           H  
ATOM    224  HG1 THR A  16      -0.002  16.627   9.738  1.00  0.00           H  
ATOM    225 HG21 THR A  16      -2.275  15.789  11.294  1.00  0.00           H  
ATOM    226 HG22 THR A  16      -1.317  14.772  12.396  1.00  0.00           H  
ATOM    227 HG23 THR A  16      -0.692  16.356  11.877  1.00  0.00           H  
ATOM    228  N   TYR A  17       0.255  12.393  11.664  1.00  0.00           N  
ATOM    229  CA  TYR A  17       0.077  11.501  12.796  1.00  0.00           C  
ATOM    230  C   TYR A  17       1.090  10.355  12.756  1.00  0.00           C  
ATOM    231  O   TYR A  17       1.248   9.625  13.734  1.00  0.00           O  
ATOM    232  CB  TYR A  17      -1.333  10.924  12.662  1.00  0.00           C  
ATOM    233  CG  TYR A  17      -2.439  11.981  12.655  1.00  0.00           C  
ATOM    234  CD1 TYR A  17      -2.756  12.657  13.816  1.00  0.00           C  
ATOM    235  CD2 TYR A  17      -3.121  12.259  11.488  1.00  0.00           C  
ATOM    236  CE1 TYR A  17      -3.797  13.651  13.809  1.00  0.00           C  
ATOM    237  CE2 TYR A  17      -4.162  13.254  11.481  1.00  0.00           C  
ATOM    238  CZ  TYR A  17      -4.448  13.901  12.642  1.00  0.00           C  
ATOM    239  OH  TYR A  17      -5.432  14.841  12.635  1.00  0.00           O  
ATOM    240  H   TYR A  17      -0.277  12.157  10.852  1.00  0.00           H  
ATOM    241  HA  TYR A  17       0.231  12.079  13.708  1.00  0.00           H  
ATOM    242  HB3 TYR A  17      -1.512  10.232  13.484  1.00  0.00           H  
ATOM    243  HD1 TYR A  17      -2.218  12.437  14.739  1.00  0.00           H  
ATOM    244  HD2 TYR A  17      -2.871  11.726  10.570  1.00  0.00           H  
ATOM    245  HE1 TYR A  17      -4.057  14.193  14.719  1.00  0.00           H  
ATOM    246  HE2 TYR A  17      -4.708  13.483  10.566  1.00  0.00           H  
ATOM    247  HH  TYR A  17      -5.758  14.988  11.702  1.00  0.00           H  
ATOM    248  N   HIS A  18       1.750  10.231  11.613  1.00  0.00           N  
ATOM    249  CA  HIS A  18       2.786   9.226  11.453  1.00  0.00           C  
ATOM    250  C   HIS A  18       2.165   7.830  11.542  1.00  0.00           C  
ATOM    251  O   HIS A  18       2.715   6.942  12.191  1.00  0.00           O  
ATOM    252  CB  HIS A  18       3.912   9.439  12.466  1.00  0.00           C  
ATOM    253  CG  HIS A  18       4.403  10.865  12.548  1.00  0.00           C  
ATOM    254  ND1 HIS A  18       4.629  11.512  13.750  1.00  0.00           N  
ATOM    255  CD2 HIS A  18       4.709  11.760  11.565  1.00  0.00           C  
ATOM    256  CE1 HIS A  18       5.050  12.741  13.490  1.00  0.00           C  
ATOM    257  NE2 HIS A  18       5.099  12.893  12.136  1.00  0.00           N  
ATOM    258  H   HIS A  18       1.587  10.802  10.809  1.00  0.00           H  
ATOM    259  HA  HIS A  18       3.205   9.364  10.456  1.00  0.00           H  
ATOM    260  HB3 HIS A  18       4.750   8.792  12.204  1.00  0.00           H  
ATOM    261  HD1 HIS A  18       4.495  11.119  14.660  1.00  0.00           H  
ATOM    262  HD2 HIS A  18       4.645  11.575  10.493  1.00  0.00           H  
ATOM    263  HE1 HIS A  18       5.312  13.498  14.229  1.00  0.00           H  
ATOM    264  N   LYS A  19       1.028   7.680  10.880  1.00  0.00           N  
ATOM    265  CA  LYS A  19       0.419   6.370  10.725  1.00  0.00           C  
ATOM    266  C   LYS A  19      -0.580   6.410   9.566  1.00  0.00           C  
ATOM    267  O   LYS A  19      -0.862   7.477   9.023  1.00  0.00           O  
ATOM    268  CB  LYS A  19      -0.193   5.903  12.047  1.00  0.00           C  
ATOM    269  CG  LYS A  19      -1.106   6.977  12.640  1.00  0.00           C  
ATOM    270  CD  LYS A  19      -1.927   6.418  13.804  1.00  0.00           C  
ATOM    271  CE  LYS A  19      -1.049   6.200  15.037  1.00  0.00           C  
ATOM    272  NZ  LYS A  19      -1.878   5.810  16.200  1.00  0.00           N  
ATOM    273  H   LYS A  19       0.524   8.433  10.455  1.00  0.00           H  
ATOM    274  HA  LYS A  19       1.214   5.668  10.471  1.00  0.00           H  
ATOM    275  HB3 LYS A  19       0.602   5.665  12.755  1.00  0.00           H  
ATOM    276  HG3 LYS A  19      -1.775   7.357  11.867  1.00  0.00           H  
ATOM    277  HD3 LYS A  19      -2.387   5.476  13.508  1.00  0.00           H  
ATOM    278  HE3 LYS A  19      -0.499   7.112  15.265  1.00  0.00           H  
ATOM    279  HZ1 LYS A  19      -2.527   6.542  16.408  1.00  0.00           H  
ATOM    280  HZ2 LYS A  19      -2.380   4.972  15.987  1.00  0.00           H  
ATOM    281  HZ3 LYS A  19      -1.288   5.654  16.993  1.00  0.00           H  
ATOM    282  N   LEU A  20      -1.087   5.236   9.223  1.00  0.00           N  
ATOM    283  CA  LEU A  20      -2.205   5.144   8.299  1.00  0.00           C  
ATOM    284  C   LEU A  20      -3.475   5.644   8.992  1.00  0.00           C  
ATOM    285  O   LEU A  20      -3.471   5.895  10.196  1.00  0.00           O  
ATOM    286  CB  LEU A  20      -2.327   3.723   7.744  1.00  0.00           C  
ATOM    287  CG  LEU A  20      -1.117   3.201   6.968  1.00  0.00           C  
ATOM    288  CD1 LEU A  20      -1.226   1.694   6.730  1.00  0.00           C  
ATOM    289  CD2 LEU A  20      -0.927   3.975   5.661  1.00  0.00           C  
ATOM    290  H   LEU A  20      -0.747   4.358   9.563  1.00  0.00           H  
ATOM    291  HA  LEU A  20      -1.989   5.801   7.457  1.00  0.00           H  
ATOM    292  HB3 LEU A  20      -3.198   3.684   7.090  1.00  0.00           H  
ATOM    293  HG  LEU A  20      -0.225   3.367   7.572  1.00  0.00           H  
ATOM    294 HD11 LEU A  20      -0.642   1.164   7.482  1.00  0.00           H  
ATOM    295 HD12 LEU A  20      -2.271   1.390   6.801  1.00  0.00           H  
ATOM    296 HD13 LEU A  20      -0.845   1.453   5.738  1.00  0.00           H  
ATOM    297 HD21 LEU A  20      -1.901   4.188   5.221  1.00  0.00           H  
ATOM    298 HD22 LEU A  20      -0.407   4.910   5.866  1.00  0.00           H  
ATOM    299 HD23 LEU A  20      -0.338   3.376   4.967  1.00  0.00           H  
ATOM    300  N   PRO A  21      -4.558   5.777   8.180  1.00  0.00           N  
ATOM    301  CA  PRO A  21      -5.905   5.611   8.696  1.00  0.00           C  
ATOM    302  C   PRO A  21      -6.222   4.133   8.934  1.00  0.00           C  
ATOM    303  O   PRO A  21      -5.484   3.256   8.488  1.00  0.00           O  
ATOM    304  CB  PRO A  21      -6.808   6.252   7.655  1.00  0.00           C  
ATOM    305  CG  PRO A  21      -5.981   6.338   6.383  1.00  0.00           C  
ATOM    306  CD  PRO A  21      -4.528   6.089   6.754  1.00  0.00           C  
ATOM    307  HA  PRO A  21      -5.992   6.056   9.588  1.00  0.00           H  
ATOM    308  HB3 PRO A  21      -7.134   7.240   7.977  1.00  0.00           H  
ATOM    309  HG3 PRO A  21      -6.093   7.318   5.920  1.00  0.00           H  
ATOM    310  HD3 PRO A  21      -3.912   6.966   6.553  1.00  0.00           H  
ATOM    311  N   ASP A  22      -7.322   3.902   9.637  1.00  0.00           N  
ATOM    312  CA  ASP A  22      -7.568   2.601  10.235  1.00  0.00           C  
ATOM    313  C   ASP A  22      -8.109   1.648   9.167  1.00  0.00           C  
ATOM    314  O   ASP A  22      -8.220   0.446   9.401  1.00  0.00           O  
ATOM    315  CB  ASP A  22      -8.608   2.696  11.354  1.00  0.00           C  
ATOM    316  CG  ASP A  22      -8.839   1.400  12.133  1.00  0.00           C  
ATOM    317  OD1 ASP A  22      -7.917   1.018  12.885  1.00  0.00           O  
ATOM    318  OD2 ASP A  22      -9.934   0.822  11.959  1.00  0.00           O  
ATOM    319  H   ASP A  22      -8.034   4.584   9.801  1.00  0.00           H  
ATOM    320  HA  ASP A  22      -6.605   2.280  10.631  1.00  0.00           H  
ATOM    321  HB3 ASP A  22      -9.555   3.018  10.921  1.00  0.00           H  
ATOM    322  N   ASN A  23      -8.432   2.221   8.016  1.00  0.00           N  
ATOM    323  CA  ASN A  23      -9.285   1.543   7.056  1.00  0.00           C  
ATOM    324  C   ASN A  23      -8.440   0.578   6.222  1.00  0.00           C  
ATOM    325  O   ASN A  23      -8.975  -0.187   5.421  1.00  0.00           O  
ATOM    326  CB  ASN A  23      -9.942   2.543   6.102  1.00  0.00           C  
ATOM    327  CG  ASN A  23      -8.888   3.355   5.347  1.00  0.00           C  
ATOM    328  OD1 ASN A  23      -7.797   3.607   5.832  1.00  0.00           O  
ATOM    329  ND2 ASN A  23      -9.272   3.750   4.137  1.00  0.00           N  
ATOM    330  H   ASN A  23      -8.121   3.131   7.739  1.00  0.00           H  
ATOM    331  HA  ASN A  23     -10.038   1.030   7.654  1.00  0.00           H  
ATOM    332  HB3 ASN A  23     -10.591   3.215   6.664  1.00  0.00           H  
ATOM    333 HD21 ASN A  23     -10.143   3.432   3.761  1.00  0.00           H  
ATOM    334 HD22 ASN A  23      -8.692   4.364   3.603  1.00  0.00           H  
ATOM    335  N   TYR A  24      -7.135   0.647   6.438  1.00  0.00           N  
ATOM    336  CA  TYR A  24      -6.212  -0.222   5.727  1.00  0.00           C  
ATOM    337  C   TYR A  24      -5.934  -1.498   6.525  1.00  0.00           C  
ATOM    338  O   TYR A  24      -5.735  -1.445   7.737  1.00  0.00           O  
ATOM    339  CB  TYR A  24      -4.910   0.570   5.587  1.00  0.00           C  
ATOM    340  CG  TYR A  24      -4.986   1.717   4.577  1.00  0.00           C  
ATOM    341  CD1 TYR A  24      -6.166   1.969   3.906  1.00  0.00           C  
ATOM    342  CD2 TYR A  24      -3.875   2.499   4.337  1.00  0.00           C  
ATOM    343  CE1 TYR A  24      -6.237   3.049   2.955  1.00  0.00           C  
ATOM    344  CE2 TYR A  24      -3.945   3.579   3.385  1.00  0.00           C  
ATOM    345  CZ  TYR A  24      -5.123   3.800   2.742  1.00  0.00           C  
ATOM    346  OH  TYR A  24      -5.190   4.820   1.844  1.00  0.00           O  
ATOM    347  H   TYR A  24      -6.707   1.279   7.085  1.00  0.00           H  
ATOM    348  HA  TYR A  24      -6.668  -0.489   4.775  1.00  0.00           H  
ATOM    349  HB3 TYR A  24      -4.113  -0.110   5.289  1.00  0.00           H  
ATOM    350  HD1 TYR A  24      -7.043   1.351   4.096  1.00  0.00           H  
ATOM    351  HD2 TYR A  24      -2.943   2.300   4.867  1.00  0.00           H  
ATOM    352  HE1 TYR A  24      -7.162   3.258   2.418  1.00  0.00           H  
ATOM    353  HE2 TYR A  24      -3.076   4.204   3.186  1.00  0.00           H  
ATOM    354  HH  TYR A  24      -4.333   4.881   1.333  1.00  0.00           H  
ATOM    355  N   ILE A  25      -5.932  -2.614   5.811  1.00  0.00           N  
ATOM    356  CA  ILE A  25      -5.473  -3.868   6.384  1.00  0.00           C  
ATOM    357  C   ILE A  25      -4.137  -4.256   5.746  1.00  0.00           C  
ATOM    358  O   ILE A  25      -3.581  -3.500   4.952  1.00  0.00           O  
ATOM    359  CB  ILE A  25      -6.552  -4.944   6.254  1.00  0.00           C  
ATOM    360  CG1 ILE A  25      -6.868  -5.228   4.785  1.00  0.00           C  
ATOM    361  CG2 ILE A  25      -7.804  -4.562   7.047  1.00  0.00           C  
ATOM    362  CD1 ILE A  25      -7.782  -6.448   4.647  1.00  0.00           C  
ATOM    363  H   ILE A  25      -6.235  -2.671   4.859  1.00  0.00           H  
ATOM    364  HA  ILE A  25      -5.311  -3.700   7.449  1.00  0.00           H  
ATOM    365  HB  ILE A  25      -6.167  -5.868   6.686  1.00  0.00           H  
ATOM    366 HG13 ILE A  25      -5.943  -5.399   4.236  1.00  0.00           H  
ATOM    367 HG21 ILE A  25      -7.513  -4.182   8.025  1.00  0.00           H  
ATOM    368 HG22 ILE A  25      -8.355  -3.793   6.507  1.00  0.00           H  
ATOM    369 HG23 ILE A  25      -8.436  -5.442   7.172  1.00  0.00           H  
ATOM    370 HD11 ILE A  25      -7.952  -6.657   3.591  1.00  0.00           H  
ATOM    371 HD12 ILE A  25      -7.309  -7.311   5.116  1.00  0.00           H  
ATOM    372 HD13 ILE A  25      -8.735  -6.245   5.135  1.00  0.00           H  
ATOM    373  N   THR A  26      -3.661  -5.435   6.119  1.00  0.00           N  
ATOM    374  CA  THR A  26      -2.516  -6.027   5.446  1.00  0.00           C  
ATOM    375  C   THR A  26      -2.968  -7.154   4.516  1.00  0.00           C  
ATOM    376  O   THR A  26      -4.091  -7.641   4.626  1.00  0.00           O  
ATOM    377  CB  THR A  26      -1.524  -6.484   6.517  1.00  0.00           C  
ATOM    378  OG1 THR A  26      -2.304  -7.292   7.393  1.00  0.00           O  
ATOM    379  CG2 THR A  26      -1.045  -5.331   7.402  1.00  0.00           C  
ATOM    380  H   THR A  26      -4.042  -5.982   6.864  1.00  0.00           H  
ATOM    381  HA  THR A  26      -2.052  -5.263   4.823  1.00  0.00           H  
ATOM    382  HB  THR A  26      -0.679  -7.006   6.067  1.00  0.00           H  
ATOM    383  HG1 THR A  26      -1.757  -8.057   7.731  1.00  0.00           H  
ATOM    384 HG21 THR A  26      -0.609  -4.551   6.778  1.00  0.00           H  
ATOM    385 HG22 THR A  26      -1.890  -4.924   7.957  1.00  0.00           H  
ATOM    386 HG23 THR A  26      -0.293  -5.698   8.101  1.00  0.00           H  
ATOM    387  N   LYS A  27      -2.070  -7.534   3.620  1.00  0.00           N  
ATOM    388  CA  LYS A  27      -2.321  -8.662   2.739  1.00  0.00           C  
ATOM    389  C   LYS A  27      -2.557  -9.918   3.580  1.00  0.00           C  
ATOM    390  O   LYS A  27      -3.346 -10.783   3.204  1.00  0.00           O  
ATOM    391  CB  LYS A  27      -1.191  -8.808   1.718  1.00  0.00           C  
ATOM    392  CG  LYS A  27      -1.309  -7.754   0.615  1.00  0.00           C  
ATOM    393  CD  LYS A  27      -0.200  -7.923  -0.425  1.00  0.00           C  
ATOM    394  CE  LYS A  27       1.020  -7.070  -0.070  1.00  0.00           C  
ATOM    395  NZ  LYS A  27       2.053  -7.179  -1.123  1.00  0.00           N  
ATOM    396  H   LYS A  27      -1.185  -7.086   3.491  1.00  0.00           H  
ATOM    397  HA  LYS A  27      -3.233  -8.444   2.182  1.00  0.00           H  
ATOM    398  HB3 LYS A  27      -1.220  -9.805   1.279  1.00  0.00           H  
ATOM    399  HG3 LYS A  27      -1.254  -6.757   1.052  1.00  0.00           H  
ATOM    400  HD3 LYS A  27      -0.573  -7.640  -1.409  1.00  0.00           H  
ATOM    401  HE3 LYS A  27       1.430  -7.392   0.886  1.00  0.00           H  
ATOM    402  HZ1 LYS A  27       2.335  -8.134  -1.215  1.00  0.00           H  
ATOM    403  HZ2 LYS A  27       1.680  -6.856  -1.992  1.00  0.00           H  
ATOM    404  HZ3 LYS A  27       2.845  -6.621  -0.873  1.00  0.00           H  
ATOM    405  N   SER A  28      -1.857  -9.977   4.705  1.00  0.00           N  
ATOM    406  CA  SER A  28      -2.015 -11.090   5.626  1.00  0.00           C  
ATOM    407  C   SER A  28      -3.467 -11.175   6.099  1.00  0.00           C  
ATOM    408  O   SER A  28      -4.136 -12.185   5.884  1.00  0.00           O  
ATOM    409  CB  SER A  28      -1.073 -10.951   6.824  1.00  0.00           C  
ATOM    410  OG  SER A  28      -1.442  -9.863   7.668  1.00  0.00           O  
ATOM    411  H   SER A  28      -1.194  -9.285   4.987  1.00  0.00           H  
ATOM    412  HA  SER A  28      -1.746 -11.978   5.054  1.00  0.00           H  
ATOM    413  HB3 SER A  28      -0.054 -10.804   6.469  1.00  0.00           H  
ATOM    414  HG  SER A  28      -0.937  -9.914   8.530  1.00  0.00           H  
ATOM    415  N   GLU A  29      -3.913 -10.102   6.735  1.00  0.00           N  
ATOM    416  CA  GLU A  29      -5.239 -10.081   7.330  1.00  0.00           C  
ATOM    417  C   GLU A  29      -6.301 -10.377   6.271  1.00  0.00           C  
ATOM    418  O   GLU A  29      -7.180 -11.211   6.484  1.00  0.00           O  
ATOM    419  CB  GLU A  29      -5.509  -8.743   8.020  1.00  0.00           C  
ATOM    420  CG  GLU A  29      -4.706  -8.622   9.317  1.00  0.00           C  
ATOM    421  CD  GLU A  29      -4.782  -7.200   9.878  1.00  0.00           C  
ATOM    422  OE1 GLU A  29      -4.451  -6.269   9.113  1.00  0.00           O  
ATOM    423  OE2 GLU A  29      -5.170  -7.077  11.060  1.00  0.00           O  
ATOM    424  H   GLU A  29      -3.387  -9.259   6.846  1.00  0.00           H  
ATOM    425  HA  GLU A  29      -5.231 -10.874   8.079  1.00  0.00           H  
ATOM    426  HB3 GLU A  29      -6.573  -8.650   8.237  1.00  0.00           H  
ATOM    427  HG3 GLU A  29      -3.665  -8.887   9.131  1.00  0.00           H  
ATOM    428  N   ALA A  30      -6.187  -9.677   5.152  1.00  0.00           N  
ATOM    429  CA  ALA A  30      -7.085  -9.903   4.032  1.00  0.00           C  
ATOM    430  C   ALA A  30      -7.207 -11.407   3.777  1.00  0.00           C  
ATOM    431  O   ALA A  30      -8.310 -11.950   3.771  1.00  0.00           O  
ATOM    432  CB  ALA A  30      -6.575  -9.143   2.806  1.00  0.00           C  
ATOM    433  H   ALA A  30      -5.497  -8.968   5.004  1.00  0.00           H  
ATOM    434  HA  ALA A  30      -8.064  -9.509   4.307  1.00  0.00           H  
ATOM    435  HB1 ALA A  30      -7.289  -9.248   1.990  1.00  0.00           H  
ATOM    436  HB2 ALA A  30      -6.460  -8.087   3.055  1.00  0.00           H  
ATOM    437  HB3 ALA A  30      -5.611  -9.550   2.502  1.00  0.00           H  
ATOM    438  N   GLN A  31      -6.059 -12.034   3.573  1.00  0.00           N  
ATOM    439  CA  GLN A  31      -6.031 -13.419   3.131  1.00  0.00           C  
ATOM    440  C   GLN A  31      -6.736 -14.315   4.153  1.00  0.00           C  
ATOM    441  O   GLN A  31      -7.499 -15.204   3.781  1.00  0.00           O  
ATOM    442  CB  GLN A  31      -4.596 -13.888   2.888  1.00  0.00           C  
ATOM    443  CG  GLN A  31      -4.182 -13.653   1.434  1.00  0.00           C  
ATOM    444  CD  GLN A  31      -2.887 -14.400   1.105  1.00  0.00           C  
ATOM    445  OE1 GLN A  31      -2.888 -15.455   0.492  1.00  0.00           O  
ATOM    446  NE2 GLN A  31      -1.787 -13.796   1.546  1.00  0.00           N  
ATOM    447  H   GLN A  31      -5.161 -11.615   3.703  1.00  0.00           H  
ATOM    448  HA  GLN A  31      -6.577 -13.433   2.188  1.00  0.00           H  
ATOM    449  HB3 GLN A  31      -4.511 -14.948   3.127  1.00  0.00           H  
ATOM    450  HG3 GLN A  31      -4.044 -12.586   1.260  1.00  0.00           H  
ATOM    451 HE21 GLN A  31      -1.857 -12.932   2.046  1.00  0.00           H  
ATOM    452 HE22 GLN A  31      -0.891 -14.206   1.378  1.00  0.00           H  
ATOM    453  N   ALA A  32      -6.454 -14.049   5.419  1.00  0.00           N  
ATOM    454  CA  ALA A  32      -7.087 -14.788   6.498  1.00  0.00           C  
ATOM    455  C   ALA A  32      -8.607 -14.738   6.322  1.00  0.00           C  
ATOM    456  O   ALA A  32      -9.297 -15.726   6.566  1.00  0.00           O  
ATOM    457  CB  ALA A  32      -6.637 -14.216   7.843  1.00  0.00           C  
ATOM    458  H   ALA A  32      -5.807 -13.345   5.712  1.00  0.00           H  
ATOM    459  HA  ALA A  32      -6.756 -15.824   6.428  1.00  0.00           H  
ATOM    460  HB1 ALA A  32      -6.985 -13.187   7.936  1.00  0.00           H  
ATOM    461  HB2 ALA A  32      -7.055 -14.815   8.652  1.00  0.00           H  
ATOM    462  HB3 ALA A  32      -5.548 -14.238   7.901  1.00  0.00           H  
ATOM    463  N   LEU A  33      -9.082 -13.575   5.900  1.00  0.00           N  
ATOM    464  CA  LEU A  33     -10.514 -13.342   5.807  1.00  0.00           C  
ATOM    465  C   LEU A  33     -11.066 -14.069   4.579  1.00  0.00           C  
ATOM    466  O   LEU A  33     -12.277 -14.235   4.444  1.00  0.00           O  
ATOM    467  CB  LEU A  33     -10.814 -11.843   5.820  1.00  0.00           C  
ATOM    468  CG  LEU A  33     -10.707 -11.148   7.180  1.00  0.00           C  
ATOM    469  CD1 LEU A  33     -10.271  -9.691   7.019  1.00  0.00           C  
ATOM    470  CD2 LEU A  33     -12.016 -11.273   7.963  1.00  0.00           C  
ATOM    471  H   LEU A  33      -8.510 -12.803   5.625  1.00  0.00           H  
ATOM    472  HA  LEU A  33     -10.973 -13.771   6.698  1.00  0.00           H  
ATOM    473  HB3 LEU A  33     -11.823 -11.690   5.435  1.00  0.00           H  
ATOM    474  HG  LEU A  33      -9.936 -11.654   7.761  1.00  0.00           H  
ATOM    475 HD11 LEU A  33     -10.230  -9.214   7.999  1.00  0.00           H  
ATOM    476 HD12 LEU A  33      -9.285  -9.655   6.556  1.00  0.00           H  
ATOM    477 HD13 LEU A  33     -10.988  -9.165   6.388  1.00  0.00           H  
ATOM    478 HD21 LEU A  33     -12.814 -10.768   7.418  1.00  0.00           H  
ATOM    479 HD22 LEU A  33     -12.268 -12.326   8.084  1.00  0.00           H  
ATOM    480 HD23 LEU A  33     -11.898 -10.812   8.944  1.00  0.00           H  
ATOM    481  N   GLY A  34     -10.151 -14.483   3.715  1.00  0.00           N  
ATOM    482  CA  GLY A  34     -10.516 -15.309   2.576  1.00  0.00           C  
ATOM    483  C   GLY A  34     -10.408 -14.519   1.270  1.00  0.00           C  
ATOM    484  O   GLY A  34     -10.710 -15.041   0.198  1.00  0.00           O  
ATOM    485  H   GLY A  34      -9.177 -14.266   3.784  1.00  0.00           H  
ATOM    486  HA2 GLY A  34      -9.867 -16.182   2.532  1.00  0.00           H  
ATOM    487  HA3 GLY A  34     -11.535 -15.675   2.700  1.00  0.00           H  
ATOM    488  N   TRP A  35      -9.977 -13.274   1.403  1.00  0.00           N  
ATOM    489  CA  TRP A  35      -9.576 -12.493   0.244  1.00  0.00           C  
ATOM    490  C   TRP A  35      -8.680 -13.372  -0.630  1.00  0.00           C  
ATOM    491  O   TRP A  35      -7.804 -14.071  -0.124  1.00  0.00           O  
ATOM    492  CB  TRP A  35      -8.902 -11.187   0.670  1.00  0.00           C  
ATOM    493  CG  TRP A  35      -8.161 -10.472  -0.461  1.00  0.00           C  
ATOM    494  CD1 TRP A  35      -8.683  -9.869  -1.538  1.00  0.00           C  
ATOM    495  CD2 TRP A  35      -6.733 -10.308  -0.586  1.00  0.00           C  
ATOM    496  NE1 TRP A  35      -7.701  -9.331  -2.343  1.00  0.00           N  
ATOM    497  CE2 TRP A  35      -6.477  -9.607  -1.746  1.00  0.00           C  
ATOM    498  CE3 TRP A  35      -5.691 -10.739   0.255  1.00  0.00           C  
ATOM    499  CZ2 TRP A  35      -5.185  -9.274  -2.171  1.00  0.00           C  
ATOM    500  CZ3 TRP A  35      -4.406 -10.398  -0.184  1.00  0.00           C  
ATOM    501  CH2 TRP A  35      -4.132  -9.692  -1.349  1.00  0.00           C  
ATOM    502  H   TRP A  35      -9.898 -12.799   2.279  1.00  0.00           H  
ATOM    503  HA  TRP A  35     -10.479 -12.220  -0.302  1.00  0.00           H  
ATOM    504  HB3 TRP A  35      -8.197 -11.399   1.475  1.00  0.00           H  
ATOM    505  HD1 TRP A  35      -9.751  -9.811  -1.751  1.00  0.00           H  
ATOM    506  HE1 TRP A  35      -7.856  -8.789  -3.277  1.00  0.00           H  
ATOM    507  HE3 TRP A  35      -5.866 -11.294   1.176  1.00  0.00           H  
ATOM    508  HZ2 TRP A  35      -5.009  -8.719  -3.092  1.00  0.00           H  
ATOM    509  HZ3 TRP A  35      -3.562 -10.708   0.432  1.00  0.00           H  
ATOM    510  HH2 TRP A  35      -3.101  -9.466  -1.623  1.00  0.00           H  
ATOM    511  N   VAL A  36      -8.929 -13.306  -1.930  1.00  0.00           N  
ATOM    512  CA  VAL A  36      -7.923 -13.690  -2.906  1.00  0.00           C  
ATOM    513  C   VAL A  36      -7.752 -12.563  -3.926  1.00  0.00           C  
ATOM    514  O   VAL A  36      -8.723 -12.131  -4.547  1.00  0.00           O  
ATOM    515  CB  VAL A  36      -8.299 -15.026  -3.549  1.00  0.00           C  
ATOM    516  CG1 VAL A  36      -7.051 -15.809  -3.958  1.00  0.00           C  
ATOM    517  CG2 VAL A  36      -9.184 -15.854  -2.614  1.00  0.00           C  
ATOM    518  H   VAL A  36      -9.798 -12.998  -2.318  1.00  0.00           H  
ATOM    519  HA  VAL A  36      -6.982 -13.825  -2.372  1.00  0.00           H  
ATOM    520  HB  VAL A  36      -8.873 -14.814  -4.451  1.00  0.00           H  
ATOM    521 HG11 VAL A  36      -6.526 -16.149  -3.064  1.00  0.00           H  
ATOM    522 HG12 VAL A  36      -7.342 -16.671  -4.557  1.00  0.00           H  
ATOM    523 HG13 VAL A  36      -6.393 -15.166  -4.541  1.00  0.00           H  
ATOM    524 HG21 VAL A  36      -9.361 -16.835  -3.055  1.00  0.00           H  
ATOM    525 HG22 VAL A  36      -8.685 -15.972  -1.652  1.00  0.00           H  
ATOM    526 HG23 VAL A  36     -10.137 -15.344  -2.469  1.00  0.00           H  
ATOM    527  N   ALA A  37      -6.512 -12.118  -4.068  1.00  0.00           N  
ATOM    528  CA  ALA A  37      -6.190 -11.097  -5.052  1.00  0.00           C  
ATOM    529  C   ALA A  37      -6.725 -11.527  -6.420  1.00  0.00           C  
ATOM    530  O   ALA A  37      -7.073 -10.685  -7.246  1.00  0.00           O  
ATOM    531  CB  ALA A  37      -4.679 -10.860  -5.065  1.00  0.00           C  
ATOM    532  H   ALA A  37      -5.737 -12.443  -3.527  1.00  0.00           H  
ATOM    533  HA  ALA A  37      -6.688 -10.177  -4.748  1.00  0.00           H  
ATOM    534  HB1 ALA A  37      -4.461  -9.939  -5.606  1.00  0.00           H  
ATOM    535  HB2 ALA A  37      -4.317 -10.773  -4.040  1.00  0.00           H  
ATOM    536  HB3 ALA A  37      -4.184 -11.697  -5.556  1.00  0.00           H  
ATOM    537  N   SER A  38      -6.775 -12.836  -6.615  1.00  0.00           N  
ATOM    538  CA  SER A  38      -7.131 -13.386  -7.912  1.00  0.00           C  
ATOM    539  C   SER A  38      -8.552 -13.952  -7.868  1.00  0.00           C  
ATOM    540  O   SER A  38      -8.972 -14.656  -8.785  1.00  0.00           O  
ATOM    541  CB  SER A  38      -6.141 -14.471  -8.342  1.00  0.00           C  
ATOM    542  OG  SER A  38      -6.405 -14.942  -9.661  1.00  0.00           O  
ATOM    543  H   SER A  38      -6.577 -13.516  -5.908  1.00  0.00           H  
ATOM    544  HA  SER A  38      -7.074 -12.548  -8.606  1.00  0.00           H  
ATOM    545  HB3 SER A  38      -6.190 -15.305  -7.642  1.00  0.00           H  
ATOM    546  HG  SER A  38      -7.323 -15.335  -9.706  1.00  0.00           H  
ATOM    547  N   LYS A  39      -9.253 -13.622  -6.793  1.00  0.00           N  
ATOM    548  CA  LYS A  39     -10.706 -13.618  -6.820  1.00  0.00           C  
ATOM    549  C   LYS A  39     -11.203 -12.178  -6.961  1.00  0.00           C  
ATOM    550  O   LYS A  39     -12.363 -11.948  -7.299  1.00  0.00           O  
ATOM    551  CB  LYS A  39     -11.266 -14.345  -5.595  1.00  0.00           C  
ATOM    552  CG  LYS A  39     -11.115 -15.860  -5.742  1.00  0.00           C  
ATOM    553  CD  LYS A  39     -11.975 -16.598  -4.713  1.00  0.00           C  
ATOM    554  CE  LYS A  39     -13.407 -16.776  -5.221  1.00  0.00           C  
ATOM    555  NZ  LYS A  39     -14.241 -17.442  -4.197  1.00  0.00           N  
ATOM    556  H   LYS A  39      -8.845 -13.364  -5.917  1.00  0.00           H  
ATOM    557  HA  LYS A  39     -11.018 -14.179  -7.699  1.00  0.00           H  
ATOM    558  HB3 LYS A  39     -12.319 -14.091  -5.468  1.00  0.00           H  
ATOM    559  HG3 LYS A  39     -10.069 -16.138  -5.614  1.00  0.00           H  
ATOM    560  HD3 LYS A  39     -11.984 -16.043  -3.775  1.00  0.00           H  
ATOM    561  HE3 LYS A  39     -13.404 -17.367  -6.136  1.00  0.00           H  
ATOM    562  HZ1 LYS A  39     -15.171 -17.555  -4.546  1.00  0.00           H  
ATOM    563  HZ2 LYS A  39     -13.854 -18.339  -3.983  1.00  0.00           H  
ATOM    564  HZ3 LYS A  39     -14.262 -16.883  -3.368  1.00  0.00           H  
ATOM    565  N   GLY A  40     -10.301 -11.244  -6.695  1.00  0.00           N  
ATOM    566  CA  GLY A  40     -10.561  -9.845  -6.991  1.00  0.00           C  
ATOM    567  C   GLY A  40     -11.399  -9.198  -5.886  1.00  0.00           C  
ATOM    568  O   GLY A  40     -11.871  -8.073  -6.038  1.00  0.00           O  
ATOM    569  H   GLY A  40      -9.408 -11.431  -6.286  1.00  0.00           H  
ATOM    570  HA2 GLY A  40      -9.617  -9.311  -7.096  1.00  0.00           H  
ATOM    571  HA3 GLY A  40     -11.083  -9.763  -7.944  1.00  0.00           H  
ATOM    572  N   ASN A  41     -11.559  -9.938  -4.799  1.00  0.00           N  
ATOM    573  CA  ASN A  41     -12.795  -9.891  -4.036  1.00  0.00           C  
ATOM    574  C   ASN A  41     -12.555  -9.135  -2.728  1.00  0.00           C  
ATOM    575  O   ASN A  41     -13.171  -9.441  -1.708  1.00  0.00           O  
ATOM    576  CB  ASN A  41     -13.280 -11.299  -3.686  1.00  0.00           C  
ATOM    577  CG  ASN A  41     -12.278 -12.014  -2.778  1.00  0.00           C  
ATOM    578  OD1 ASN A  41     -11.074 -11.864  -2.899  1.00  0.00           O  
ATOM    579  ND2 ASN A  41     -12.841 -12.799  -1.862  1.00  0.00           N  
ATOM    580  H   ASN A  41     -10.863 -10.560  -4.437  1.00  0.00           H  
ATOM    581  HA  ASN A  41     -13.512  -9.387  -4.684  1.00  0.00           H  
ATOM    582  HB3 ASN A  41     -13.424 -11.876  -4.600  1.00  0.00           H  
ATOM    583 HD21 ASN A  41     -13.812 -13.026  -1.929  1.00  0.00           H  
ATOM    584 HD22 ASN A  41     -12.292 -13.161  -1.108  1.00  0.00           H  
ATOM    585  N   LEU A  42     -11.658  -8.163  -2.800  1.00  0.00           N  
ATOM    586  CA  LEU A  42     -11.252  -7.430  -1.613  1.00  0.00           C  
ATOM    587  C   LEU A  42     -12.453  -6.659  -1.059  1.00  0.00           C  
ATOM    588  O   LEU A  42     -12.593  -6.509   0.153  1.00  0.00           O  
ATOM    589  CB  LEU A  42     -10.042  -6.544  -1.918  1.00  0.00           C  
ATOM    590  CG  LEU A  42      -9.492  -5.733  -0.743  1.00  0.00           C  
ATOM    591  CD1 LEU A  42      -8.885  -6.651   0.320  1.00  0.00           C  
ATOM    592  CD2 LEU A  42      -8.494  -4.677  -1.225  1.00  0.00           C  
ATOM    593  H   LEU A  42     -11.211  -7.875  -3.648  1.00  0.00           H  
ATOM    594  HA  LEU A  42     -10.937  -8.161  -0.869  1.00  0.00           H  
ATOM    595  HB3 LEU A  42     -10.314  -5.852  -2.716  1.00  0.00           H  
ATOM    596  HG  LEU A  42     -10.321  -5.202  -0.275  1.00  0.00           H  
ATOM    597 HD11 LEU A  42      -8.136  -7.294  -0.140  1.00  0.00           H  
ATOM    598 HD12 LEU A  42      -8.417  -6.047   1.097  1.00  0.00           H  
ATOM    599 HD13 LEU A  42      -9.670  -7.265   0.761  1.00  0.00           H  
ATOM    600 HD21 LEU A  42      -8.904  -4.159  -2.092  1.00  0.00           H  
ATOM    601 HD22 LEU A  42      -8.311  -3.959  -0.426  1.00  0.00           H  
ATOM    602 HD23 LEU A  42      -7.557  -5.161  -1.500  1.00  0.00           H  
ATOM    603  N   ALA A  43     -13.289  -6.193  -1.975  1.00  0.00           N  
ATOM    604  CA  ALA A  43     -14.404  -5.338  -1.604  1.00  0.00           C  
ATOM    605  C   ALA A  43     -15.550  -6.201  -1.074  1.00  0.00           C  
ATOM    606  O   ALA A  43     -16.525  -5.681  -0.533  1.00  0.00           O  
ATOM    607  CB  ALA A  43     -14.820  -4.490  -2.808  1.00  0.00           C  
ATOM    608  H   ALA A  43     -13.216  -6.391  -2.953  1.00  0.00           H  
ATOM    609  HA  ALA A  43     -14.062  -4.675  -0.809  1.00  0.00           H  
ATOM    610  HB1 ALA A  43     -15.149  -5.144  -3.616  1.00  0.00           H  
ATOM    611  HB2 ALA A  43     -15.636  -3.827  -2.522  1.00  0.00           H  
ATOM    612  HB3 ALA A  43     -13.970  -3.896  -3.145  1.00  0.00           H  
ATOM    613  N   ASP A  44     -15.396  -7.505  -1.250  1.00  0.00           N  
ATOM    614  CA  ASP A  44     -16.462  -8.436  -0.918  1.00  0.00           C  
ATOM    615  C   ASP A  44     -16.207  -9.022   0.471  1.00  0.00           C  
ATOM    616  O   ASP A  44     -17.149  -9.309   1.209  1.00  0.00           O  
ATOM    617  CB  ASP A  44     -16.513  -9.593  -1.917  1.00  0.00           C  
ATOM    618  CG  ASP A  44     -17.331 -10.804  -1.464  1.00  0.00           C  
ATOM    619  OD1 ASP A  44     -18.574 -10.672  -1.441  1.00  0.00           O  
ATOM    620  OD2 ASP A  44     -16.695 -11.833  -1.151  1.00  0.00           O  
ATOM    621  H   ASP A  44     -14.564  -7.927  -1.610  1.00  0.00           H  
ATOM    622  HA  ASP A  44     -17.379  -7.848  -0.962  1.00  0.00           H  
ATOM    623  HB3 ASP A  44     -15.494  -9.919  -2.125  1.00  0.00           H  
ATOM    624  N   VAL A  45     -14.930  -9.182   0.787  1.00  0.00           N  
ATOM    625  CA  VAL A  45     -14.541  -9.730   2.075  1.00  0.00           C  
ATOM    626  C   VAL A  45     -14.396  -8.592   3.087  1.00  0.00           C  
ATOM    627  O   VAL A  45     -14.428  -8.822   4.294  1.00  0.00           O  
ATOM    628  CB  VAL A  45     -13.266 -10.562   1.925  1.00  0.00           C  
ATOM    629  CG1 VAL A  45     -13.530 -11.830   1.110  1.00  0.00           C  
ATOM    630  CG2 VAL A  45     -12.141  -9.734   1.300  1.00  0.00           C  
ATOM    631  H   VAL A  45     -14.171  -8.944   0.182  1.00  0.00           H  
ATOM    632  HA  VAL A  45     -15.340 -10.394   2.405  1.00  0.00           H  
ATOM    633  HB  VAL A  45     -12.945 -10.865   2.921  1.00  0.00           H  
ATOM    634 HG11 VAL A  45     -12.608 -12.402   1.017  1.00  0.00           H  
ATOM    635 HG12 VAL A  45     -14.283 -12.435   1.615  1.00  0.00           H  
ATOM    636 HG13 VAL A  45     -13.889 -11.556   0.118  1.00  0.00           H  
ATOM    637 HG21 VAL A  45     -12.480  -8.707   1.162  1.00  0.00           H  
ATOM    638 HG22 VAL A  45     -11.273  -9.745   1.959  1.00  0.00           H  
ATOM    639 HG23 VAL A  45     -11.870 -10.160   0.334  1.00  0.00           H  
ATOM    640  N   ALA A  46     -14.240  -7.387   2.557  1.00  0.00           N  
ATOM    641  CA  ALA A  46     -13.958  -6.232   3.391  1.00  0.00           C  
ATOM    642  C   ALA A  46     -14.436  -4.965   2.680  1.00  0.00           C  
ATOM    643  O   ALA A  46     -13.631  -4.223   2.120  1.00  0.00           O  
ATOM    644  CB  ALA A  46     -12.464  -6.191   3.716  1.00  0.00           C  
ATOM    645  H   ALA A  46     -14.303  -7.195   1.576  1.00  0.00           H  
ATOM    646  HA  ALA A  46     -14.516  -6.351   4.320  1.00  0.00           H  
ATOM    647  HB1 ALA A  46     -11.894  -6.079   2.794  1.00  0.00           H  
ATOM    648  HB2 ALA A  46     -12.258  -5.346   4.375  1.00  0.00           H  
ATOM    649  HB3 ALA A  46     -12.173  -7.116   4.214  1.00  0.00           H  
ATOM    650  N   PRO A  47     -15.778  -4.751   2.727  1.00  0.00           N  
ATOM    651  CA  PRO A  47     -16.398  -3.708   1.928  1.00  0.00           C  
ATOM    652  C   PRO A  47     -16.122  -2.325   2.522  1.00  0.00           C  
ATOM    653  O   PRO A  47     -16.492  -2.051   3.663  1.00  0.00           O  
ATOM    654  CB  PRO A  47     -17.877  -4.059   1.901  1.00  0.00           C  
ATOM    655  CG  PRO A  47     -18.100  -5.015   3.062  1.00  0.00           C  
ATOM    656  CD  PRO A  47     -16.737  -5.494   3.538  1.00  0.00           C  
ATOM    657  HA  PRO A  47     -16.004  -3.695   1.009  1.00  0.00           H  
ATOM    658  HB3 PRO A  47     -18.151  -4.524   0.954  1.00  0.00           H  
ATOM    659  HG3 PRO A  47     -18.713  -5.859   2.749  1.00  0.00           H  
ATOM    660  HD3 PRO A  47     -16.626  -6.569   3.399  1.00  0.00           H  
ATOM    661  N   GLY A  48     -15.475  -1.491   1.721  1.00  0.00           N  
ATOM    662  CA  GLY A  48     -15.223  -0.117   2.119  1.00  0.00           C  
ATOM    663  C   GLY A  48     -13.772   0.066   2.571  1.00  0.00           C  
ATOM    664  O   GLY A  48     -13.289   1.192   2.677  1.00  0.00           O  
ATOM    665  H   GLY A  48     -15.125  -1.741   0.818  1.00  0.00           H  
ATOM    666  HA2 GLY A  48     -15.434   0.552   1.285  1.00  0.00           H  
ATOM    667  HA3 GLY A  48     -15.897   0.161   2.929  1.00  0.00           H  
ATOM    668  N   LYS A  49     -13.118  -1.058   2.826  1.00  0.00           N  
ATOM    669  CA  LYS A  49     -11.749  -1.035   3.309  1.00  0.00           C  
ATOM    670  C   LYS A  49     -10.791  -1.137   2.122  1.00  0.00           C  
ATOM    671  O   LYS A  49     -11.220  -1.364   0.991  1.00  0.00           O  
ATOM    672  CB  LYS A  49     -11.535  -2.121   4.366  1.00  0.00           C  
ATOM    673  CG  LYS A  49     -12.287  -1.785   5.656  1.00  0.00           C  
ATOM    674  CD  LYS A  49     -12.133  -2.905   6.688  1.00  0.00           C  
ATOM    675  CE  LYS A  49     -12.669  -2.471   8.053  1.00  0.00           C  
ATOM    676  NZ  LYS A  49     -14.134  -2.270   7.995  1.00  0.00           N  
ATOM    677  H   LYS A  49     -13.510  -1.971   2.707  1.00  0.00           H  
ATOM    678  HA  LYS A  49     -11.592  -0.074   3.799  1.00  0.00           H  
ATOM    679  HB3 LYS A  49     -10.471  -2.223   4.577  1.00  0.00           H  
ATOM    680  HG3 LYS A  49     -13.343  -1.631   5.437  1.00  0.00           H  
ATOM    681  HD3 LYS A  49     -11.083  -3.182   6.776  1.00  0.00           H  
ATOM    682  HE3 LYS A  49     -12.182  -1.547   8.364  1.00  0.00           H  
ATOM    683  HZ1 LYS A  49     -14.493  -2.159   8.921  1.00  0.00           H  
ATOM    684  HZ2 LYS A  49     -14.337  -1.452   7.458  1.00  0.00           H  
ATOM    685  HZ3 LYS A  49     -14.563  -3.066   7.565  1.00  0.00           H  
ATOM    686  N   SER A  50      -9.512  -0.963   2.417  1.00  0.00           N  
ATOM    687  CA  SER A  50      -8.482  -1.116   1.404  1.00  0.00           C  
ATOM    688  C   SER A  50      -7.268  -1.837   1.995  1.00  0.00           C  
ATOM    689  O   SER A  50      -7.250  -2.158   3.182  1.00  0.00           O  
ATOM    690  CB  SER A  50      -8.067   0.240   0.830  1.00  0.00           C  
ATOM    691  OG  SER A  50      -9.091   0.815   0.024  1.00  0.00           O  
ATOM    692  H   SER A  50      -9.175  -0.723   3.328  1.00  0.00           H  
ATOM    693  HA  SER A  50      -8.938  -1.718   0.617  1.00  0.00           H  
ATOM    694  HB3 SER A  50      -7.161   0.120   0.236  1.00  0.00           H  
ATOM    695  HG  SER A  50      -9.975   0.411   0.256  1.00  0.00           H  
ATOM    696  N   ILE A  51      -6.284  -2.069   1.140  1.00  0.00           N  
ATOM    697  CA  ILE A  51      -4.974  -2.494   1.605  1.00  0.00           C  
ATOM    698  C   ILE A  51      -4.133  -1.263   1.945  1.00  0.00           C  
ATOM    699  O   ILE A  51      -4.287  -0.211   1.326  1.00  0.00           O  
ATOM    700  CB  ILE A  51      -4.318  -3.423   0.580  1.00  0.00           C  
ATOM    701  CG1 ILE A  51      -5.249  -4.578   0.209  1.00  0.00           C  
ATOM    702  CG2 ILE A  51      -2.960  -3.920   1.081  1.00  0.00           C  
ATOM    703  CD1 ILE A  51      -5.148  -5.714   1.229  1.00  0.00           C  
ATOM    704  H   ILE A  51      -6.368  -1.971   0.148  1.00  0.00           H  
ATOM    705  HA  ILE A  51      -5.123  -3.075   2.515  1.00  0.00           H  
ATOM    706  HB  ILE A  51      -4.135  -2.851  -0.331  1.00  0.00           H  
ATOM    707 HG13 ILE A  51      -4.996  -4.951  -0.783  1.00  0.00           H  
ATOM    708 HG21 ILE A  51      -3.067  -4.306   2.095  1.00  0.00           H  
ATOM    709 HG22 ILE A  51      -2.599  -4.713   0.426  1.00  0.00           H  
ATOM    710 HG23 ILE A  51      -2.248  -3.094   1.080  1.00  0.00           H  
ATOM    711 HD11 ILE A  51      -5.987  -6.397   1.097  1.00  0.00           H  
ATOM    712 HD12 ILE A  51      -4.213  -6.253   1.080  1.00  0.00           H  
ATOM    713 HD13 ILE A  51      -5.172  -5.300   2.238  1.00  0.00           H  
ATOM    714  N   GLY A  52      -3.263  -1.434   2.929  1.00  0.00           N  
ATOM    715  CA  GLY A  52      -2.216  -0.458   3.181  1.00  0.00           C  
ATOM    716  C   GLY A  52      -1.362  -0.866   4.382  1.00  0.00           C  
ATOM    717  O   GLY A  52      -1.831  -1.582   5.266  1.00  0.00           O  
ATOM    718  H   GLY A  52      -3.265  -2.219   3.548  1.00  0.00           H  
ATOM    719  HA2 GLY A  52      -1.585  -0.361   2.297  1.00  0.00           H  
ATOM    720  HA3 GLY A  52      -2.662   0.520   3.363  1.00  0.00           H  
ATOM    721  N   GLY A  53      -0.124  -0.395   4.376  1.00  0.00           N  
ATOM    722  CA  GLY A  53       0.779  -0.648   5.485  1.00  0.00           C  
ATOM    723  C   GLY A  53       1.691  -1.840   5.188  1.00  0.00           C  
ATOM    724  O   GLY A  53       2.690  -2.049   5.875  1.00  0.00           O  
ATOM    725  H   GLY A  53       0.262   0.151   3.633  1.00  0.00           H  
ATOM    726  HA2 GLY A  53       1.384   0.238   5.678  1.00  0.00           H  
ATOM    727  HA3 GLY A  53       0.203  -0.843   6.390  1.00  0.00           H  
ATOM    728  N   ASP A  54       1.315  -2.591   4.164  1.00  0.00           N  
ATOM    729  CA  ASP A  54       2.126  -3.711   3.717  1.00  0.00           C  
ATOM    730  C   ASP A  54       3.526  -3.209   3.358  1.00  0.00           C  
ATOM    731  O   ASP A  54       3.765  -2.003   3.316  1.00  0.00           O  
ATOM    732  CB  ASP A  54       1.524  -4.366   2.473  1.00  0.00           C  
ATOM    733  CG  ASP A  54       0.387  -5.352   2.748  1.00  0.00           C  
ATOM    734  OD1 ASP A  54       0.710  -6.510   3.093  1.00  0.00           O  
ATOM    735  OD2 ASP A  54      -0.780  -4.926   2.606  1.00  0.00           O  
ATOM    736  H   ASP A  54       0.474  -2.445   3.642  1.00  0.00           H  
ATOM    737  HA  ASP A  54       2.137  -4.409   4.555  1.00  0.00           H  
ATOM    738  HB3 ASP A  54       2.317  -4.889   1.938  1.00  0.00           H  
ATOM    739  N   ILE A  55       4.415  -4.159   3.107  1.00  0.00           N  
ATOM    740  CA  ILE A  55       5.753  -3.829   2.648  1.00  0.00           C  
ATOM    741  C   ILE A  55       5.766  -3.780   1.118  1.00  0.00           C  
ATOM    742  O   ILE A  55       4.979  -4.463   0.465  1.00  0.00           O  
ATOM    743  CB  ILE A  55       6.777  -4.800   3.241  1.00  0.00           C  
ATOM    744  CG1 ILE A  55       6.659  -4.859   4.765  1.00  0.00           C  
ATOM    745  CG2 ILE A  55       8.195  -4.446   2.788  1.00  0.00           C  
ATOM    746  CD1 ILE A  55       6.430  -3.464   5.351  1.00  0.00           C  
ATOM    747  H   ILE A  55       4.233  -5.137   3.211  1.00  0.00           H  
ATOM    748  HA  ILE A  55       5.993  -2.836   3.028  1.00  0.00           H  
ATOM    749  HB  ILE A  55       6.559  -5.799   2.862  1.00  0.00           H  
ATOM    750 HG13 ILE A  55       7.566  -5.289   5.187  1.00  0.00           H  
ATOM    751 HG21 ILE A  55       8.301  -4.660   1.725  1.00  0.00           H  
ATOM    752 HG22 ILE A  55       8.378  -3.386   2.966  1.00  0.00           H  
ATOM    753 HG23 ILE A  55       8.915  -5.039   3.352  1.00  0.00           H  
ATOM    754 HD11 ILE A  55       6.612  -3.486   6.424  1.00  0.00           H  
ATOM    755 HD12 ILE A  55       7.114  -2.755   4.881  1.00  0.00           H  
ATOM    756 HD13 ILE A  55       5.402  -3.155   5.162  1.00  0.00           H  
ATOM    757  N   PHE A  56       6.669  -2.965   0.593  1.00  0.00           N  
ATOM    758  CA  PHE A  56       6.921  -2.953  -0.838  1.00  0.00           C  
ATOM    759  C   PHE A  56       8.324  -3.476  -1.152  1.00  0.00           C  
ATOM    760  O   PHE A  56       8.550  -4.064  -2.209  1.00  0.00           O  
ATOM    761  CB  PHE A  56       6.818  -1.497  -1.297  1.00  0.00           C  
ATOM    762  CG  PHE A  56       7.575  -1.198  -2.594  1.00  0.00           C  
ATOM    763  CD1 PHE A  56       7.167  -1.760  -3.764  1.00  0.00           C  
ATOM    764  CD2 PHE A  56       8.654  -0.371  -2.576  1.00  0.00           C  
ATOM    765  CE1 PHE A  56       7.870  -1.483  -4.967  1.00  0.00           C  
ATOM    766  CE2 PHE A  56       9.356  -0.094  -3.779  1.00  0.00           C  
ATOM    767  CZ  PHE A  56       8.950  -0.656  -4.949  1.00  0.00           C  
ATOM    768  H   PHE A  56       7.220  -2.323   1.125  1.00  0.00           H  
ATOM    769  HA  PHE A  56       6.180  -3.603  -1.303  1.00  0.00           H  
ATOM    770  HB3 PHE A  56       7.201  -0.850  -0.509  1.00  0.00           H  
ATOM    771  HD1 PHE A  56       6.302  -2.423  -3.778  1.00  0.00           H  
ATOM    772  HD2 PHE A  56       8.980   0.079  -1.639  1.00  0.00           H  
ATOM    773  HE1 PHE A  56       7.544  -1.933  -5.904  1.00  0.00           H  
ATOM    774  HE2 PHE A  56      10.221   0.569  -3.764  1.00  0.00           H  
ATOM    775  HZ  PHE A  56       9.488  -0.443  -5.872  1.00  0.00           H  
ATOM    776  N   SER A  57       9.231  -3.243  -0.215  1.00  0.00           N  
ATOM    777  CA  SER A  57      10.388  -4.108  -0.062  1.00  0.00           C  
ATOM    778  C   SER A  57      11.593  -3.506  -0.788  1.00  0.00           C  
ATOM    779  O   SER A  57      12.734  -3.709  -0.378  1.00  0.00           O  
ATOM    780  CB  SER A  57      10.098  -5.515  -0.590  1.00  0.00           C  
ATOM    781  OG  SER A  57      10.969  -6.488  -0.022  1.00  0.00           O  
ATOM    782  H   SER A  57       9.186  -2.480   0.430  1.00  0.00           H  
ATOM    783  HA  SER A  57      10.573  -4.156   1.011  1.00  0.00           H  
ATOM    784  HB3 SER A  57      10.202  -5.523  -1.675  1.00  0.00           H  
ATOM    785  HG  SER A  57      10.764  -7.392  -0.398  1.00  0.00           H  
ATOM    786  N   ASN A  58      11.297  -2.778  -1.854  1.00  0.00           N  
ATOM    787  CA  ASN A  58      12.324  -2.032  -2.560  1.00  0.00           C  
ATOM    788  C   ASN A  58      13.450  -2.985  -2.970  1.00  0.00           C  
ATOM    789  O   ASN A  58      14.608  -2.770  -2.616  1.00  0.00           O  
ATOM    790  CB  ASN A  58      12.927  -0.945  -1.667  1.00  0.00           C  
ATOM    791  CG  ASN A  58      13.953  -0.110  -2.436  1.00  0.00           C  
ATOM    792  OD1 ASN A  58      15.150  -0.198  -2.220  1.00  0.00           O  
ATOM    793  ND2 ASN A  58      13.419   0.703  -3.342  1.00  0.00           N  
ATOM    794  H   ASN A  58      10.376  -2.694  -2.236  1.00  0.00           H  
ATOM    795  HA  ASN A  58      11.819  -1.590  -3.419  1.00  0.00           H  
ATOM    796  HB3 ASN A  58      13.402  -1.404  -0.800  1.00  0.00           H  
ATOM    797 HD21 ASN A  58      12.433   0.684  -3.512  1.00  0.00           H  
ATOM    798 HD22 ASN A  58      14.002   1.333  -3.855  1.00  0.00           H  
ATOM    799  N   ARG A  59      13.070  -4.016  -3.709  1.00  0.00           N  
ATOM    800  CA  ARG A  59      14.038  -4.976  -4.210  1.00  0.00           C  
ATOM    801  C   ARG A  59      14.777  -4.400  -5.420  1.00  0.00           C  
ATOM    802  O   ARG A  59      15.975  -4.630  -5.587  1.00  0.00           O  
ATOM    803  CB  ARG A  59      13.358  -6.286  -4.612  1.00  0.00           C  
ATOM    804  CG  ARG A  59      14.392  -7.336  -5.026  1.00  0.00           C  
ATOM    805  CD  ARG A  59      15.290  -7.714  -3.846  1.00  0.00           C  
ATOM    806  NE  ARG A  59      15.962  -9.005  -4.115  1.00  0.00           N  
ATOM    807  CZ  ARG A  59      15.398 -10.202  -3.909  1.00  0.00           C  
ATOM    808  NH1 ARG A  59      14.112 -10.283  -3.544  1.00  0.00           N  
ATOM    809  NH2 ARG A  59      16.121 -11.320  -4.068  1.00  0.00           N  
ATOM    810  H   ARG A  59      12.120  -4.200  -3.965  1.00  0.00           H  
ATOM    811  HA  ARG A  59      14.720  -5.144  -3.376  1.00  0.00           H  
ATOM    812  HB3 ARG A  59      12.670  -6.105  -5.438  1.00  0.00           H  
ATOM    813  HG3 ARG A  59      15.002  -6.949  -5.842  1.00  0.00           H  
ATOM    814  HD3 ARG A  59      14.697  -7.787  -2.934  1.00  0.00           H  
ATOM    815  HE  ARG A  59      16.895  -8.981  -4.474  1.00  0.00           H  
ATOM    816 HH11 ARG A  59      13.559  -9.453  -3.472  1.00  0.00           H  
ATOM    817 HH12 ARG A  59      13.704 -11.174  -3.344  1.00  0.00           H  
ATOM    818 HH21 ARG A  59      17.082 -11.259  -4.338  1.00  0.00           H  
ATOM    819 HH22 ARG A  59      15.700 -12.214  -3.916  1.00  0.00           H  
ATOM    820  N   GLU A  60      14.034  -3.664  -6.233  1.00  0.00           N  
ATOM    821  CA  GLU A  60      14.563  -3.178  -7.495  1.00  0.00           C  
ATOM    822  C   GLU A  60      15.449  -1.951  -7.263  1.00  0.00           C  
ATOM    823  O   GLU A  60      16.315  -1.643  -8.080  1.00  0.00           O  
ATOM    824  CB  GLU A  60      13.433  -2.860  -8.477  1.00  0.00           C  
ATOM    825  CG  GLU A  60      12.641  -4.122  -8.828  1.00  0.00           C  
ATOM    826  CD  GLU A  60      11.515  -3.806  -9.815  1.00  0.00           C  
ATOM    827  OE1 GLU A  60      10.605  -3.050  -9.413  1.00  0.00           O  
ATOM    828  OE2 GLU A  60      11.591  -4.329 -10.947  1.00  0.00           O  
ATOM    829  H   GLU A  60      13.089  -3.399  -6.039  1.00  0.00           H  
ATOM    830  HA  GLU A  60      15.162  -3.996  -7.893  1.00  0.00           H  
ATOM    831  HB3 GLU A  60      13.848  -2.423  -9.385  1.00  0.00           H  
ATOM    832  HG3 GLU A  60      12.223  -4.558  -7.920  1.00  0.00           H  
ATOM    833  N   GLY A  61      15.200  -1.285  -6.146  1.00  0.00           N  
ATOM    834  CA  GLY A  61      15.938  -0.078  -5.814  1.00  0.00           C  
ATOM    835  C   GLY A  61      15.414   1.121  -6.608  1.00  0.00           C  
ATOM    836  O   GLY A  61      16.177   2.021  -6.956  1.00  0.00           O  
ATOM    837  H   GLY A  61      14.510  -1.557  -5.474  1.00  0.00           H  
ATOM    838  HA2 GLY A  61      15.852   0.123  -4.747  1.00  0.00           H  
ATOM    839  HA3 GLY A  61      16.996  -0.225  -6.026  1.00  0.00           H  
ATOM    840  N   LYS A  62      14.116   1.093  -6.872  1.00  0.00           N  
ATOM    841  CA  LYS A  62      13.501   2.109  -7.709  1.00  0.00           C  
ATOM    842  C   LYS A  62      13.168   3.334  -6.855  1.00  0.00           C  
ATOM    843  O   LYS A  62      13.207   4.463  -7.341  1.00  0.00           O  
ATOM    844  CB  LYS A  62      12.296   1.532  -8.455  1.00  0.00           C  
ATOM    845  CG  LYS A  62      12.738   0.502  -9.496  1.00  0.00           C  
ATOM    846  CD  LYS A  62      13.104   1.181 -10.817  1.00  0.00           C  
ATOM    847  CE  LYS A  62      11.860   1.421 -11.674  1.00  0.00           C  
ATOM    848  NZ  LYS A  62      12.231   2.050 -12.962  1.00  0.00           N  
ATOM    849  H   LYS A  62      13.489   0.395  -6.525  1.00  0.00           H  
ATOM    850  HA  LYS A  62      14.235   2.402  -8.461  1.00  0.00           H  
ATOM    851  HB3 LYS A  62      11.747   2.337  -8.944  1.00  0.00           H  
ATOM    852  HG3 LYS A  62      11.936  -0.217  -9.662  1.00  0.00           H  
ATOM    853  HD3 LYS A  62      13.812   0.559 -11.365  1.00  0.00           H  
ATOM    854  HE3 LYS A  62      11.160   2.062 -11.138  1.00  0.00           H  
ATOM    855  HZ1 LYS A  62      12.807   1.423 -13.485  1.00  0.00           H  
ATOM    856  HZ2 LYS A  62      11.402   2.255 -13.483  1.00  0.00           H  
ATOM    857  HZ3 LYS A  62      12.732   2.897 -12.787  1.00  0.00           H  
ATOM    858  N   LEU A  63      12.846   3.070  -5.597  1.00  0.00           N  
ATOM    859  CA  LEU A  63      12.830   4.119  -4.592  1.00  0.00           C  
ATOM    860  C   LEU A  63      14.218   4.235  -3.960  1.00  0.00           C  
ATOM    861  O   LEU A  63      15.023   3.309  -4.045  1.00  0.00           O  
ATOM    862  CB  LEU A  63      11.711   3.871  -3.578  1.00  0.00           C  
ATOM    863  CG  LEU A  63      10.286   3.881  -4.136  1.00  0.00           C  
ATOM    864  CD1 LEU A  63       9.290   3.350  -3.103  1.00  0.00           C  
ATOM    865  CD2 LEU A  63       9.904   5.275  -4.638  1.00  0.00           C  
ATOM    866  H   LEU A  63      12.601   2.160  -5.263  1.00  0.00           H  
ATOM    867  HA  LEU A  63      12.602   5.055  -5.101  1.00  0.00           H  
ATOM    868  HB3 LEU A  63      11.780   4.630  -2.798  1.00  0.00           H  
ATOM    869  HG  LEU A  63      10.250   3.209  -4.993  1.00  0.00           H  
ATOM    870 HD11 LEU A  63       8.711   4.180  -2.697  1.00  0.00           H  
ATOM    871 HD12 LEU A  63       8.616   2.638  -3.580  1.00  0.00           H  
ATOM    872 HD13 LEU A  63       9.831   2.855  -2.297  1.00  0.00           H  
ATOM    873 HD21 LEU A  63      10.414   5.474  -5.580  1.00  0.00           H  
ATOM    874 HD22 LEU A  63       8.825   5.322  -4.791  1.00  0.00           H  
ATOM    875 HD23 LEU A  63      10.199   6.020  -3.900  1.00  0.00           H  
ATOM    876  N   PRO A  64      14.464   5.411  -3.324  1.00  0.00           N  
ATOM    877  CA  PRO A  64      15.738   5.659  -2.672  1.00  0.00           C  
ATOM    878  C   PRO A  64      15.839   4.886  -1.356  1.00  0.00           C  
ATOM    879  O   PRO A  64      15.018   4.014  -1.078  1.00  0.00           O  
ATOM    880  CB  PRO A  64      15.797   7.166  -2.482  1.00  0.00           C  
ATOM    881  CG  PRO A  64      14.365   7.658  -2.609  1.00  0.00           C  
ATOM    882  CD  PRO A  64      13.536   6.534  -3.208  1.00  0.00           C  
ATOM    883  HA  PRO A  64      16.490   5.327  -3.243  1.00  0.00           H  
ATOM    884  HB3 PRO A  64      16.437   7.629  -3.233  1.00  0.00           H  
ATOM    885  HG3 PRO A  64      14.320   8.545  -3.242  1.00  0.00           H  
ATOM    886  HD3 PRO A  64      13.132   6.814  -4.181  1.00  0.00           H  
ATOM    887  N   GLY A  65      16.855   5.233  -0.579  1.00  0.00           N  
ATOM    888  CA  GLY A  65      16.836   4.959   0.847  1.00  0.00           C  
ATOM    889  C   GLY A  65      18.024   4.085   1.254  1.00  0.00           C  
ATOM    890  O   GLY A  65      18.708   3.524   0.398  1.00  0.00           O  
ATOM    891  H   GLY A  65      17.679   5.695  -0.909  1.00  0.00           H  
ATOM    892  HA2 GLY A  65      16.862   5.896   1.403  1.00  0.00           H  
ATOM    893  HA3 GLY A  65      15.905   4.457   1.112  1.00  0.00           H  
ATOM    894  N   LYS A  66      18.234   3.997   2.559  1.00  0.00           N  
ATOM    895  CA  LYS A  66      19.346   3.224   3.088  1.00  0.00           C  
ATOM    896  C   LYS A  66      18.981   1.739   3.076  1.00  0.00           C  
ATOM    897  O   LYS A  66      18.935   1.116   2.016  1.00  0.00           O  
ATOM    898  CB  LYS A  66      19.753   3.748   4.467  1.00  0.00           C  
ATOM    899  CG  LYS A  66      20.478   5.089   4.353  1.00  0.00           C  
ATOM    900  CD  LYS A  66      20.835   5.640   5.735  1.00  0.00           C  
ATOM    901  CE  LYS A  66      21.559   6.983   5.621  1.00  0.00           C  
ATOM    902  NZ  LYS A  66      21.895   7.507   6.964  1.00  0.00           N  
ATOM    903  H   LYS A  66      17.661   4.440   3.248  1.00  0.00           H  
ATOM    904  HA  LYS A  66      20.195   3.377   2.422  1.00  0.00           H  
ATOM    905  HB3 LYS A  66      20.400   3.021   4.959  1.00  0.00           H  
ATOM    906  HG3 LYS A  66      19.848   5.804   3.824  1.00  0.00           H  
ATOM    907  HD3 LYS A  66      21.467   4.925   6.263  1.00  0.00           H  
ATOM    908  HE3 LYS A  66      20.931   7.698   5.090  1.00  0.00           H  
ATOM    909  HZ1 LYS A  66      22.488   6.856   7.437  1.00  0.00           H  
ATOM    910  HZ2 LYS A  66      22.368   8.383   6.871  1.00  0.00           H  
ATOM    911  HZ3 LYS A  66      21.055   7.636   7.489  1.00  0.00           H  
ATOM    912  N   SER A  67      18.732   1.215   4.267  1.00  0.00           N  
ATOM    913  CA  SER A  67      18.832  -0.218   4.490  1.00  0.00           C  
ATOM    914  C   SER A  67      17.921  -0.633   5.647  1.00  0.00           C  
ATOM    915  O   SER A  67      17.010  -1.438   5.466  1.00  0.00           O  
ATOM    916  CB  SER A  67      20.277  -0.630   4.778  1.00  0.00           C  
ATOM    917  OG  SER A  67      21.115  -0.471   3.637  1.00  0.00           O  
ATOM    918  H   SER A  67      18.466   1.749   5.069  1.00  0.00           H  
ATOM    919  HA  SER A  67      18.502  -0.679   3.558  1.00  0.00           H  
ATOM    920  HB3 SER A  67      20.300  -1.670   5.102  1.00  0.00           H  
ATOM    921  HG  SER A  67      22.037  -0.802   3.840  1.00  0.00           H  
ATOM    922  N   GLY A  68      18.199  -0.063   6.810  1.00  0.00           N  
ATOM    923  CA  GLY A  68      17.345  -0.270   7.967  1.00  0.00           C  
ATOM    924  C   GLY A  68      15.981   0.393   7.768  1.00  0.00           C  
ATOM    925  O   GLY A  68      14.974  -0.083   8.291  1.00  0.00           O  
ATOM    926  H   GLY A  68      18.989   0.530   6.968  1.00  0.00           H  
ATOM    927  HA2 GLY A  68      17.213  -1.338   8.140  1.00  0.00           H  
ATOM    928  HA3 GLY A  68      17.826   0.139   8.856  1.00  0.00           H  
ATOM    929  N   ARG A  69      15.992   1.480   7.012  1.00  0.00           N  
ATOM    930  CA  ARG A  69      14.781   1.951   6.361  1.00  0.00           C  
ATOM    931  C   ARG A  69      14.097   0.802   5.617  1.00  0.00           C  
ATOM    932  O   ARG A  69      14.750   0.049   4.896  1.00  0.00           O  
ATOM    933  CB  ARG A  69      15.090   3.076   5.372  1.00  0.00           C  
ATOM    934  CG  ARG A  69      13.856   3.428   4.539  1.00  0.00           C  
ATOM    935  CD  ARG A  69      14.228   3.641   3.070  1.00  0.00           C  
ATOM    936  NE  ARG A  69      15.284   2.684   2.671  1.00  0.00           N  
ATOM    937  CZ  ARG A  69      15.052   1.411   2.323  1.00  0.00           C  
ATOM    938  NH1 ARG A  69      13.847   0.865   2.541  1.00  0.00           N  
ATOM    939  NH2 ARG A  69      16.025   0.683   1.758  1.00  0.00           N  
ATOM    940  H   ARG A  69      16.807   2.035   6.842  1.00  0.00           H  
ATOM    941  HA  ARG A  69      14.155   2.321   7.172  1.00  0.00           H  
ATOM    942  HB3 ARG A  69      15.904   2.774   4.713  1.00  0.00           H  
ATOM    943  HG3 ARG A  69      13.391   4.331   4.934  1.00  0.00           H  
ATOM    944  HD3 ARG A  69      14.576   4.663   2.919  1.00  0.00           H  
ATOM    945  HE  ARG A  69      16.231   3.007   2.663  1.00  0.00           H  
ATOM    946 HH11 ARG A  69      13.100   1.429   2.891  1.00  0.00           H  
ATOM    947 HH12 ARG A  69      13.696  -0.105   2.351  1.00  0.00           H  
ATOM    948 HH21 ARG A  69      16.919   1.094   1.583  1.00  0.00           H  
ATOM    949 HH22 ARG A  69      15.855  -0.271   1.510  1.00  0.00           H  
ATOM    950  N   THR A  70      12.792   0.703   5.818  1.00  0.00           N  
ATOM    951  CA  THR A  70      11.951  -0.060   4.912  1.00  0.00           C  
ATOM    952  C   THR A  70      11.003   0.872   4.152  1.00  0.00           C  
ATOM    953  O   THR A  70      10.808   2.021   4.546  1.00  0.00           O  
ATOM    954  CB  THR A  70      11.223  -1.130   5.728  1.00  0.00           C  
ATOM    955  OG1 THR A  70      12.116  -1.412   6.803  1.00  0.00           O  
ATOM    956  CG2 THR A  70      11.108  -2.460   4.980  1.00  0.00           C  
ATOM    957  H   THR A  70      12.310   1.132   6.582  1.00  0.00           H  
ATOM    958  HA  THR A  70      12.590  -0.539   4.170  1.00  0.00           H  
ATOM    959  HB  THR A  70      10.243  -0.777   6.049  1.00  0.00           H  
ATOM    960  HG1 THR A  70      11.630  -1.888   7.536  1.00  0.00           H  
ATOM    961 HG21 THR A  70      10.518  -2.317   4.075  1.00  0.00           H  
ATOM    962 HG22 THR A  70      12.104  -2.814   4.714  1.00  0.00           H  
ATOM    963 HG23 THR A  70      10.620  -3.195   5.621  1.00  0.00           H  
ATOM    964  N   TRP A  71      10.440   0.341   3.076  1.00  0.00           N  
ATOM    965  CA  TRP A  71       9.380   1.038   2.367  1.00  0.00           C  
ATOM    966  C   TRP A  71       8.069   0.295   2.628  1.00  0.00           C  
ATOM    967  O   TRP A  71       8.062  -0.925   2.782  1.00  0.00           O  
ATOM    968  CB  TRP A  71       9.709   1.165   0.877  1.00  0.00           C  
ATOM    969  CG  TRP A  71      10.884   2.098   0.578  1.00  0.00           C  
ATOM    970  CD1 TRP A  71      12.184   1.785   0.487  1.00  0.00           C  
ATOM    971  CD2 TRP A  71      10.813   3.518   0.328  1.00  0.00           C  
ATOM    972  NE1 TRP A  71      12.952   2.895   0.200  1.00  0.00           N  
ATOM    973  CE2 TRP A  71      12.091   3.982   0.100  1.00  0.00           C  
ATOM    974  CE3 TRP A  71       9.703   4.381   0.298  1.00  0.00           C  
ATOM    975  CZ2 TRP A  71      12.383   5.324  -0.174  1.00  0.00           C  
ATOM    976  CZ3 TRP A  71      10.010   5.718   0.021  1.00  0.00           C  
ATOM    977  CH2 TRP A  71      11.292   6.202  -0.210  1.00  0.00           C  
ATOM    978  H   TRP A  71      10.695  -0.544   2.691  1.00  0.00           H  
ATOM    979  HA  TRP A  71       9.322   2.050   2.766  1.00  0.00           H  
ATOM    980  HB3 TRP A  71       8.826   1.527   0.350  1.00  0.00           H  
ATOM    981  HD1 TRP A  71      12.584   0.781   0.624  1.00  0.00           H  
ATOM    982  HE1 TRP A  71      14.034   2.916   0.075  1.00  0.00           H  
ATOM    983  HE3 TRP A  71       8.683   4.039   0.473  1.00  0.00           H  
ATOM    984  HZ2 TRP A  71      13.402   5.666  -0.351  1.00  0.00           H  
ATOM    985  HZ3 TRP A  71       9.186   6.431  -0.015  1.00  0.00           H  
ATOM    986  HH2 TRP A  71      11.449   7.261  -0.420  1.00  0.00           H  
ATOM    987  N   ARG A  72       6.989   1.062   2.670  1.00  0.00           N  
ATOM    988  CA  ARG A  72       5.658   0.480   2.679  1.00  0.00           C  
ATOM    989  C   ARG A  72       4.846   0.995   1.489  1.00  0.00           C  
ATOM    990  O   ARG A  72       5.223   1.978   0.854  1.00  0.00           O  
ATOM    991  CB  ARG A  72       4.919   0.817   3.976  1.00  0.00           C  
ATOM    992  CG  ARG A  72       5.711   0.346   5.196  1.00  0.00           C  
ATOM    993  CD  ARG A  72       4.945   0.630   6.490  1.00  0.00           C  
ATOM    994  NE  ARG A  72       5.621  -0.023   7.632  1.00  0.00           N  
ATOM    995  CZ  ARG A  72       5.161   0.000   8.891  1.00  0.00           C  
ATOM    996  NH1 ARG A  72       4.039   0.670   9.182  1.00  0.00           N  
ATOM    997  NH2 ARG A  72       5.825  -0.647   9.859  1.00  0.00           N  
ATOM    998  H   ARG A  72       7.015   2.062   2.696  1.00  0.00           H  
ATOM    999  HA  ARG A  72       5.822  -0.595   2.606  1.00  0.00           H  
ATOM   1000  HB3 ARG A  72       3.936   0.346   3.971  1.00  0.00           H  
ATOM   1001  HG3 ARG A  72       6.677   0.849   5.224  1.00  0.00           H  
ATOM   1002  HD3 ARG A  72       3.922   0.264   6.404  1.00  0.00           H  
ATOM   1003  HE  ARG A  72       6.475  -0.513   7.454  1.00  0.00           H  
ATOM   1004 HH11 ARG A  72       3.548   1.161   8.461  1.00  0.00           H  
ATOM   1005 HH12 ARG A  72       3.690   0.680  10.119  1.00  0.00           H  
ATOM   1006 HH21 ARG A  72       6.662  -1.150   9.642  1.00  0.00           H  
ATOM   1007 HH22 ARG A  72       5.482  -0.630  10.798  1.00  0.00           H  
ATOM   1008  N   GLU A  73       3.745   0.306   1.222  1.00  0.00           N  
ATOM   1009  CA  GLU A  73       2.820   0.744   0.190  1.00  0.00           C  
ATOM   1010  C   GLU A  73       1.418   0.923   0.776  1.00  0.00           C  
ATOM   1011  O   GLU A  73       1.141   0.466   1.884  1.00  0.00           O  
ATOM   1012  CB  GLU A  73       2.803  -0.238  -0.983  1.00  0.00           C  
ATOM   1013  CG  GLU A  73       2.422  -1.644  -0.515  1.00  0.00           C  
ATOM   1014  CD  GLU A  73       2.085  -2.545  -1.705  1.00  0.00           C  
ATOM   1015  OE1 GLU A  73       3.015  -2.812  -2.496  1.00  0.00           O  
ATOM   1016  OE2 GLU A  73       0.905  -2.947  -1.797  1.00  0.00           O  
ATOM   1017  H   GLU A  73       3.483  -0.534   1.696  1.00  0.00           H  
ATOM   1018  HA  GLU A  73       3.204   1.705  -0.154  1.00  0.00           H  
ATOM   1019  HB3 GLU A  73       3.785  -0.263  -1.456  1.00  0.00           H  
ATOM   1020  HG3 GLU A  73       1.565  -1.588   0.157  1.00  0.00           H  
ATOM   1021  N   ALA A  74       0.571   1.589   0.006  1.00  0.00           N  
ATOM   1022  CA  ALA A  74      -0.827   1.726   0.376  1.00  0.00           C  
ATOM   1023  C   ALA A  74      -1.660   1.987  -0.882  1.00  0.00           C  
ATOM   1024  O   ALA A  74      -1.190   2.630  -1.819  1.00  0.00           O  
ATOM   1025  CB  ALA A  74      -0.975   2.840   1.414  1.00  0.00           C  
ATOM   1026  H   ALA A  74       0.825   2.030  -0.855  1.00  0.00           H  
ATOM   1027  HA  ALA A  74      -1.146   0.785   0.823  1.00  0.00           H  
ATOM   1028  HB1 ALA A  74      -1.834   3.462   1.161  1.00  0.00           H  
ATOM   1029  HB2 ALA A  74      -1.123   2.400   2.400  1.00  0.00           H  
ATOM   1030  HB3 ALA A  74      -0.073   3.452   1.421  1.00  0.00           H  
ATOM   1031  N   ASP A  75      -2.882   1.475  -0.861  1.00  0.00           N  
ATOM   1032  CA  ASP A  75      -3.773   1.620  -1.999  1.00  0.00           C  
ATOM   1033  C   ASP A  75      -4.211   3.082  -2.115  1.00  0.00           C  
ATOM   1034  O   ASP A  75      -4.658   3.679  -1.137  1.00  0.00           O  
ATOM   1035  CB  ASP A  75      -5.029   0.763  -1.828  1.00  0.00           C  
ATOM   1036  CG  ASP A  75      -4.802  -0.746  -1.944  1.00  0.00           C  
ATOM   1037  OD1 ASP A  75      -3.664  -1.123  -2.296  1.00  0.00           O  
ATOM   1038  OD2 ASP A  75      -5.773  -1.488  -1.679  1.00  0.00           O  
ATOM   1039  H   ASP A  75      -3.263   0.969  -0.087  1.00  0.00           H  
ATOM   1040  HA  ASP A  75      -3.194   1.289  -2.860  1.00  0.00           H  
ATOM   1041  HB3 ASP A  75      -5.761   1.064  -2.576  1.00  0.00           H  
ATOM   1042  N   ILE A  76      -4.068   3.615  -3.319  1.00  0.00           N  
ATOM   1043  CA  ILE A  76      -4.636   4.915  -3.635  1.00  0.00           C  
ATOM   1044  C   ILE A  76      -5.835   4.730  -4.567  1.00  0.00           C  
ATOM   1045  O   ILE A  76      -5.796   3.903  -5.477  1.00  0.00           O  
ATOM   1046  CB  ILE A  76      -3.560   5.849  -4.193  1.00  0.00           C  
ATOM   1047  CG1 ILE A  76      -2.438   6.063  -3.175  1.00  0.00           C  
ATOM   1048  CG2 ILE A  76      -4.171   7.172  -4.659  1.00  0.00           C  
ATOM   1049  CD1 ILE A  76      -2.999   6.538  -1.833  1.00  0.00           C  
ATOM   1050  H   ILE A  76      -3.576   3.176  -4.070  1.00  0.00           H  
ATOM   1051  HA  ILE A  76      -4.989   5.352  -2.701  1.00  0.00           H  
ATOM   1052  HB  ILE A  76      -3.116   5.373  -5.067  1.00  0.00           H  
ATOM   1053 HG13 ILE A  76      -1.731   6.799  -3.558  1.00  0.00           H  
ATOM   1054 HG21 ILE A  76      -5.103   7.352  -4.123  1.00  0.00           H  
ATOM   1055 HG22 ILE A  76      -3.473   7.985  -4.460  1.00  0.00           H  
ATOM   1056 HG23 ILE A  76      -4.373   7.121  -5.730  1.00  0.00           H  
ATOM   1057 HD11 ILE A  76      -3.239   5.674  -1.213  1.00  0.00           H  
ATOM   1058 HD12 ILE A  76      -2.255   7.153  -1.325  1.00  0.00           H  
ATOM   1059 HD13 ILE A  76      -3.901   7.124  -2.002  1.00  0.00           H  
ATOM   1060  N   ASN A  77      -6.872   5.514  -4.309  1.00  0.00           N  
ATOM   1061  CA  ASN A  77      -7.877   5.784  -5.323  1.00  0.00           C  
ATOM   1062  C   ASN A  77      -8.659   4.502  -5.612  1.00  0.00           C  
ATOM   1063  O   ASN A  77      -9.405   4.433  -6.589  1.00  0.00           O  
ATOM   1064  CB  ASN A  77      -7.230   6.248  -6.629  1.00  0.00           C  
ATOM   1065  CG  ASN A  77      -6.781   7.707  -6.530  1.00  0.00           C  
ATOM   1066  OD1 ASN A  77      -6.925   8.360  -5.510  1.00  0.00           O  
ATOM   1067  ND2 ASN A  77      -6.231   8.181  -7.645  1.00  0.00           N  
ATOM   1068  H   ASN A  77      -7.030   5.959  -3.428  1.00  0.00           H  
ATOM   1069  HA  ASN A  77      -8.503   6.570  -4.902  1.00  0.00           H  
ATOM   1070  HB3 ASN A  77      -7.939   6.137  -7.450  1.00  0.00           H  
ATOM   1071 HD21 ASN A  77      -6.047   7.566  -8.412  1.00  0.00           H  
ATOM   1072 HD22 ASN A  77      -6.002   9.152  -7.717  1.00  0.00           H  
ATOM   1073  N   TYR A  78      -8.465   3.519  -4.746  1.00  0.00           N  
ATOM   1074  CA  TYR A  78      -9.228   2.285  -4.830  1.00  0.00           C  
ATOM   1075  C   TYR A  78     -10.692   2.519  -4.453  1.00  0.00           C  
ATOM   1076  O   TYR A  78     -10.982   3.188  -3.461  1.00  0.00           O  
ATOM   1077  CB  TYR A  78      -8.598   1.330  -3.813  1.00  0.00           C  
ATOM   1078  CG  TYR A  78      -9.313  -0.017  -3.700  1.00  0.00           C  
ATOM   1079  CD1 TYR A  78      -8.941  -1.068  -4.516  1.00  0.00           C  
ATOM   1080  CD2 TYR A  78     -10.330  -0.185  -2.783  1.00  0.00           C  
ATOM   1081  CE1 TYR A  78      -9.614  -2.336  -4.410  1.00  0.00           C  
ATOM   1082  CE2 TYR A  78     -11.003  -1.454  -2.677  1.00  0.00           C  
ATOM   1083  CZ  TYR A  78     -10.612  -2.466  -3.496  1.00  0.00           C  
ATOM   1084  OH  TYR A  78     -11.248  -3.664  -3.395  1.00  0.00           O  
ATOM   1085  H   TYR A  78      -7.801   3.555  -3.999  1.00  0.00           H  
ATOM   1086  HA  TYR A  78      -9.178   1.928  -5.858  1.00  0.00           H  
ATOM   1087  HB3 TYR A  78      -8.592   1.810  -2.834  1.00  0.00           H  
ATOM   1088  HD1 TYR A  78      -8.137  -0.936  -5.241  1.00  0.00           H  
ATOM   1089  HD2 TYR A  78     -10.625   0.644  -2.139  1.00  0.00           H  
ATOM   1090  HE1 TYR A  78      -9.329  -3.173  -5.048  1.00  0.00           H  
ATOM   1091  HE2 TYR A  78     -11.808  -1.598  -1.956  1.00  0.00           H  
ATOM   1092  HH  TYR A  78     -11.101  -4.200  -4.226  1.00  0.00           H  
ATOM   1093  N   THR A  79     -11.576   1.956  -5.263  1.00  0.00           N  
ATOM   1094  CA  THR A  79     -12.989   1.933  -4.929  1.00  0.00           C  
ATOM   1095  C   THR A  79     -13.434   0.510  -4.586  1.00  0.00           C  
ATOM   1096  O   THR A  79     -13.680   0.196  -3.422  1.00  0.00           O  
ATOM   1097  CB  THR A  79     -13.762   2.546  -6.100  1.00  0.00           C  
ATOM   1098  OG1 THR A  79     -13.428   1.715  -7.208  1.00  0.00           O  
ATOM   1099  CG2 THR A  79     -13.230   3.925  -6.494  1.00  0.00           C  
ATOM   1100  H   THR A  79     -11.340   1.521  -6.132  1.00  0.00           H  
ATOM   1101  HA  THR A  79     -13.141   2.540  -4.035  1.00  0.00           H  
ATOM   1102  HB  THR A  79     -14.829   2.587  -5.883  1.00  0.00           H  
ATOM   1103  HG1 THR A  79     -14.041   1.905  -7.974  1.00  0.00           H  
ATOM   1104 HG21 THR A  79     -12.225   3.824  -6.903  1.00  0.00           H  
ATOM   1105 HG22 THR A  79     -13.886   4.366  -7.244  1.00  0.00           H  
ATOM   1106 HG23 THR A  79     -13.201   4.569  -5.614  1.00  0.00           H  
ATOM   1107  N   SER A  80     -13.525  -0.312  -5.620  1.00  0.00           N  
ATOM   1108  CA  SER A  80     -13.881  -1.710  -5.436  1.00  0.00           C  
ATOM   1109  C   SER A  80     -13.259  -2.558  -6.547  1.00  0.00           C  
ATOM   1110  O   SER A  80     -12.807  -2.027  -7.561  1.00  0.00           O  
ATOM   1111  CB  SER A  80     -15.400  -1.893  -5.415  1.00  0.00           C  
ATOM   1112  OG  SER A  80     -16.011  -1.422  -6.614  1.00  0.00           O  
ATOM   1113  H   SER A  80     -13.361  -0.039  -6.568  1.00  0.00           H  
ATOM   1114  HA  SER A  80     -13.469  -1.987  -4.466  1.00  0.00           H  
ATOM   1115  HB3 SER A  80     -15.818  -1.360  -4.562  1.00  0.00           H  
ATOM   1116  HG  SER A  80     -15.830  -0.445  -6.729  1.00  0.00           H  
ATOM   1117  N   GLY A  81     -13.256  -3.864  -6.319  1.00  0.00           N  
ATOM   1118  CA  GLY A  81     -12.697  -4.791  -7.287  1.00  0.00           C  
ATOM   1119  C   GLY A  81     -11.234  -5.104  -6.966  1.00  0.00           C  
ATOM   1120  O   GLY A  81     -10.859  -5.204  -5.799  1.00  0.00           O  
ATOM   1121  H   GLY A  81     -13.625  -4.287  -5.492  1.00  0.00           H  
ATOM   1122  HA2 GLY A  81     -13.278  -5.713  -7.290  1.00  0.00           H  
ATOM   1123  HA3 GLY A  81     -12.769  -4.365  -8.288  1.00  0.00           H  
ATOM   1124  N   PHE A  82     -10.447  -5.251  -8.022  1.00  0.00           N  
ATOM   1125  CA  PHE A  82      -9.037  -5.564  -7.867  1.00  0.00           C  
ATOM   1126  C   PHE A  82      -8.235  -4.314  -7.496  1.00  0.00           C  
ATOM   1127  O   PHE A  82      -8.734  -3.195  -7.612  1.00  0.00           O  
ATOM   1128  CB  PHE A  82      -8.544  -6.089  -9.217  1.00  0.00           C  
ATOM   1129  CG  PHE A  82      -8.970  -7.528  -9.517  1.00  0.00           C  
ATOM   1130  CD1 PHE A  82     -10.234  -7.787  -9.948  1.00  0.00           C  
ATOM   1131  CD2 PHE A  82      -8.084  -8.547  -9.354  1.00  0.00           C  
ATOM   1132  CE1 PHE A  82     -10.628  -9.123 -10.227  1.00  0.00           C  
ATOM   1133  CE2 PHE A  82      -8.478  -9.882  -9.632  1.00  0.00           C  
ATOM   1134  CZ  PHE A  82      -9.742 -10.142 -10.063  1.00  0.00           C  
ATOM   1135  H   PHE A  82     -10.758  -5.159  -8.968  1.00  0.00           H  
ATOM   1136  HA  PHE A  82      -8.954  -6.297  -7.065  1.00  0.00           H  
ATOM   1137  HB3 PHE A  82      -7.457  -6.029  -9.243  1.00  0.00           H  
ATOM   1138  HD1 PHE A  82     -10.943  -6.970 -10.080  1.00  0.00           H  
ATOM   1139  HD2 PHE A  82      -7.072  -8.339  -9.008  1.00  0.00           H  
ATOM   1140  HE1 PHE A  82     -11.640  -9.331 -10.573  1.00  0.00           H  
ATOM   1141  HE2 PHE A  82      -7.769 -10.699  -9.500  1.00  0.00           H  
ATOM   1142  HZ  PHE A  82     -10.045 -11.166 -10.278  1.00  0.00           H  
ATOM   1143  N   ARG A  83      -7.007  -4.546  -7.057  1.00  0.00           N  
ATOM   1144  CA  ARG A  83      -6.155  -3.459  -6.606  1.00  0.00           C  
ATOM   1145  C   ARG A  83      -5.401  -2.850  -7.789  1.00  0.00           C  
ATOM   1146  O   ARG A  83      -4.884  -3.572  -8.639  1.00  0.00           O  
ATOM   1147  CB  ARG A  83      -5.147  -3.946  -5.563  1.00  0.00           C  
ATOM   1148  CG  ARG A  83      -5.834  -4.796  -4.492  1.00  0.00           C  
ATOM   1149  CD  ARG A  83      -4.809  -5.384  -3.520  1.00  0.00           C  
ATOM   1150  NE  ARG A  83      -3.973  -4.304  -2.949  1.00  0.00           N  
ATOM   1151  CZ  ARG A  83      -2.674  -4.438  -2.652  1.00  0.00           C  
ATOM   1152  NH1 ARG A  83      -2.128  -5.659  -2.568  1.00  0.00           N  
ATOM   1153  NH2 ARG A  83      -1.920  -3.350  -2.438  1.00  0.00           N  
ATOM   1154  H   ARG A  83      -6.594  -5.456  -7.007  1.00  0.00           H  
ATOM   1155  HA  ARG A  83      -6.839  -2.736  -6.162  1.00  0.00           H  
ATOM   1156  HB3 ARG A  83      -4.660  -3.090  -5.097  1.00  0.00           H  
ATOM   1157  HG3 ARG A  83      -6.395  -5.601  -4.966  1.00  0.00           H  
ATOM   1158  HD3 ARG A  83      -4.179  -6.109  -4.036  1.00  0.00           H  
ATOM   1159  HE  ARG A  83      -4.405  -3.419  -2.776  1.00  0.00           H  
ATOM   1160 HH11 ARG A  83      -2.711  -6.470  -2.584  1.00  0.00           H  
ATOM   1161 HH12 ARG A  83      -1.135  -5.758  -2.490  1.00  0.00           H  
ATOM   1162 HH21 ARG A  83      -2.329  -2.440  -2.496  1.00  0.00           H  
ATOM   1163 HH22 ARG A  83      -0.948  -3.450  -2.221  1.00  0.00           H  
ATOM   1164  N   ASN A  84      -5.363  -1.526  -7.806  1.00  0.00           N  
ATOM   1165  CA  ASN A  84      -4.980  -0.803  -9.007  1.00  0.00           C  
ATOM   1166  C   ASN A  84      -3.477  -0.520  -8.971  1.00  0.00           C  
ATOM   1167  O   ASN A  84      -2.776  -0.990  -8.077  1.00  0.00           O  
ATOM   1168  CB  ASN A  84      -5.713   0.537  -9.102  1.00  0.00           C  
ATOM   1169  CG  ASN A  84      -5.608   1.312  -7.787  1.00  0.00           C  
ATOM   1170  OD1 ASN A  84      -4.853   0.969  -6.892  1.00  0.00           O  
ATOM   1171  ND2 ASN A  84      -6.406   2.374  -7.720  1.00  0.00           N  
ATOM   1172  H   ASN A  84      -5.588  -0.949  -7.021  1.00  0.00           H  
ATOM   1173  HA  ASN A  84      -5.262  -1.455  -9.835  1.00  0.00           H  
ATOM   1174  HB3 ASN A  84      -6.762   0.366  -9.344  1.00  0.00           H  
ATOM   1175 HD21 ASN A  84      -6.959   2.634  -8.512  1.00  0.00           H  
ATOM   1176 HD22 ASN A  84      -6.455   2.911  -6.877  1.00  0.00           H  
ATOM   1177  N   SER A  85      -3.028   0.250  -9.951  1.00  0.00           N  
ATOM   1178  CA  SER A  85      -1.619   0.587 -10.052  1.00  0.00           C  
ATOM   1179  C   SER A  85      -1.321   1.841  -9.226  1.00  0.00           C  
ATOM   1180  O   SER A  85      -0.206   2.015  -8.736  1.00  0.00           O  
ATOM   1181  CB  SER A  85      -1.206   0.802 -11.509  1.00  0.00           C  
ATOM   1182  OG  SER A  85      -2.158   1.585 -12.224  1.00  0.00           O  
ATOM   1183  H   SER A  85      -3.609   0.639 -10.666  1.00  0.00           H  
ATOM   1184  HA  SER A  85      -1.086  -0.273  -9.646  1.00  0.00           H  
ATOM   1185  HB3 SER A  85      -1.092  -0.165 -11.999  1.00  0.00           H  
ATOM   1186  HG  SER A  85      -1.686   2.225 -12.831  1.00  0.00           H  
ATOM   1187  N   ASP A  86      -2.336   2.682  -9.098  1.00  0.00           N  
ATOM   1188  CA  ASP A  86      -2.250   3.829  -8.210  1.00  0.00           C  
ATOM   1189  C   ASP A  86      -1.937   3.348  -6.792  1.00  0.00           C  
ATOM   1190  O   ASP A  86      -2.752   2.674  -6.166  1.00  0.00           O  
ATOM   1191  CB  ASP A  86      -3.575   4.593  -8.168  1.00  0.00           C  
ATOM   1192  CG  ASP A  86      -4.261   4.773  -9.523  1.00  0.00           C  
ATOM   1193  OD1 ASP A  86      -3.581   5.281 -10.441  1.00  0.00           O  
ATOM   1194  OD2 ASP A  86      -5.451   4.399  -9.612  1.00  0.00           O  
ATOM   1195  H   ASP A  86      -3.205   2.589  -9.586  1.00  0.00           H  
ATOM   1196  HA  ASP A  86      -1.459   4.453  -8.625  1.00  0.00           H  
ATOM   1197  HB3 ASP A  86      -3.397   5.576  -7.734  1.00  0.00           H  
ATOM   1198  N   ARG A  87      -0.752   3.716  -6.326  1.00  0.00           N  
ATOM   1199  CA  ARG A  87      -0.307   3.304  -5.006  1.00  0.00           C  
ATOM   1200  C   ARG A  87       0.662   4.337  -4.427  1.00  0.00           C  
ATOM   1201  O   ARG A  87       1.561   4.809  -5.122  1.00  0.00           O  
ATOM   1202  CB  ARG A  87       0.385   1.940  -5.057  1.00  0.00           C  
ATOM   1203  CG  ARG A  87      -0.603   0.841  -5.455  1.00  0.00           C  
ATOM   1204  CD  ARG A  87       0.060  -0.537  -5.397  1.00  0.00           C  
ATOM   1205  NE  ARG A  87      -0.852  -1.561  -5.956  1.00  0.00           N  
ATOM   1206  CZ  ARG A  87      -0.602  -2.877  -5.943  1.00  0.00           C  
ATOM   1207  NH1 ARG A  87       0.541  -3.337  -5.416  1.00  0.00           N  
ATOM   1208  NH2 ARG A  87      -1.495  -3.734  -6.456  1.00  0.00           N  
ATOM   1209  H   ARG A  87      -0.102   4.282  -6.834  1.00  0.00           H  
ATOM   1210  HA  ARG A  87      -1.218   3.244  -4.411  1.00  0.00           H  
ATOM   1211  HB3 ARG A  87       0.816   1.711  -4.083  1.00  0.00           H  
ATOM   1212  HG3 ARG A  87      -0.974   1.028  -6.463  1.00  0.00           H  
ATOM   1213  HD3 ARG A  87       0.312  -0.786  -4.367  1.00  0.00           H  
ATOM   1214  HE  ARG A  87      -1.708  -1.250  -6.368  1.00  0.00           H  
ATOM   1215 HH11 ARG A  87       1.226  -2.695  -5.071  1.00  0.00           H  
ATOM   1216 HH12 ARG A  87       0.710  -4.321  -5.369  1.00  0.00           H  
ATOM   1217 HH21 ARG A  87      -2.341  -3.390  -6.864  1.00  0.00           H  
ATOM   1218 HH22 ARG A  87      -1.316  -4.717  -6.433  1.00  0.00           H  
ATOM   1219  N   ILE A  88       0.446   4.659  -3.159  1.00  0.00           N  
ATOM   1220  CA  ILE A  88       1.325   5.583  -2.462  1.00  0.00           C  
ATOM   1221  C   ILE A  88       2.429   4.794  -1.756  1.00  0.00           C  
ATOM   1222  O   ILE A  88       2.154   3.808  -1.073  1.00  0.00           O  
ATOM   1223  CB  ILE A  88       0.519   6.485  -1.526  1.00  0.00           C  
ATOM   1224  CG1 ILE A  88       1.391   7.608  -0.961  1.00  0.00           C  
ATOM   1225  CG2 ILE A  88      -0.151   5.669  -0.420  1.00  0.00           C  
ATOM   1226  CD1 ILE A  88       1.948   7.231   0.414  1.00  0.00           C  
ATOM   1227  H   ILE A  88      -0.311   4.301  -2.613  1.00  0.00           H  
ATOM   1228  HA  ILE A  88       1.785   6.226  -3.212  1.00  0.00           H  
ATOM   1229  HB  ILE A  88      -0.276   6.956  -2.105  1.00  0.00           H  
ATOM   1230 HG13 ILE A  88       0.806   8.523  -0.882  1.00  0.00           H  
ATOM   1231 HG21 ILE A  88       0.602   5.080   0.105  1.00  0.00           H  
ATOM   1232 HG22 ILE A  88      -0.640   6.342   0.285  1.00  0.00           H  
ATOM   1233 HG23 ILE A  88      -0.893   5.001  -0.858  1.00  0.00           H  
ATOM   1234 HD11 ILE A  88       2.430   6.255   0.355  1.00  0.00           H  
ATOM   1235 HD12 ILE A  88       2.677   7.979   0.728  1.00  0.00           H  
ATOM   1236 HD13 ILE A  88       1.134   7.192   1.137  1.00  0.00           H  
ATOM   1237  N   LEU A  89       3.657   5.257  -1.944  1.00  0.00           N  
ATOM   1238  CA  LEU A  89       4.775   4.751  -1.167  1.00  0.00           C  
ATOM   1239  C   LEU A  89       5.116   5.753  -0.061  1.00  0.00           C  
ATOM   1240  O   LEU A  89       5.099   6.962  -0.287  1.00  0.00           O  
ATOM   1241  CB  LEU A  89       5.956   4.418  -2.081  1.00  0.00           C  
ATOM   1242  CG  LEU A  89       5.785   3.189  -2.976  1.00  0.00           C  
ATOM   1243  CD1 LEU A  89       5.918   1.898  -2.164  1.00  0.00           C  
ATOM   1244  CD2 LEU A  89       4.464   3.250  -3.744  1.00  0.00           C  
ATOM   1245  H   LEU A  89       3.891   5.963  -2.611  1.00  0.00           H  
ATOM   1246  HA  LEU A  89       4.454   3.819  -0.701  1.00  0.00           H  
ATOM   1247  HB3 LEU A  89       6.839   4.271  -1.460  1.00  0.00           H  
ATOM   1248  HG  LEU A  89       6.587   3.189  -3.713  1.00  0.00           H  
ATOM   1249 HD11 LEU A  89       5.992   1.048  -2.844  1.00  0.00           H  
ATOM   1250 HD12 LEU A  89       6.815   1.948  -1.546  1.00  0.00           H  
ATOM   1251 HD13 LEU A  89       5.043   1.779  -1.526  1.00  0.00           H  
ATOM   1252 HD21 LEU A  89       4.497   2.550  -4.580  1.00  0.00           H  
ATOM   1253 HD22 LEU A  89       3.643   2.981  -3.079  1.00  0.00           H  
ATOM   1254 HD23 LEU A  89       4.310   4.260  -4.123  1.00  0.00           H  
ATOM   1255  N   TYR A  90       5.419   5.212   1.110  1.00  0.00           N  
ATOM   1256  CA  TYR A  90       6.018   6.007   2.168  1.00  0.00           C  
ATOM   1257  C   TYR A  90       6.924   5.148   3.053  1.00  0.00           C  
ATOM   1258  O   TYR A  90       6.537   4.060   3.474  1.00  0.00           O  
ATOM   1259  CB  TYR A  90       4.854   6.533   3.011  1.00  0.00           C  
ATOM   1260  CG  TYR A  90       4.200   5.473   3.900  1.00  0.00           C  
ATOM   1261  CD1 TYR A  90       3.226   4.645   3.381  1.00  0.00           C  
ATOM   1262  CD2 TYR A  90       4.585   5.345   5.219  1.00  0.00           C  
ATOM   1263  CE1 TYR A  90       2.609   3.647   4.217  1.00  0.00           C  
ATOM   1264  CE2 TYR A  90       3.969   4.347   6.055  1.00  0.00           C  
ATOM   1265  CZ  TYR A  90       3.011   3.547   5.513  1.00  0.00           C  
ATOM   1266  OH  TYR A  90       2.430   2.604   6.302  1.00  0.00           O  
ATOM   1267  H   TYR A  90       5.260   4.252   1.340  1.00  0.00           H  
ATOM   1268  HA  TYR A  90       6.614   6.792   1.703  1.00  0.00           H  
ATOM   1269  HB3 TYR A  90       4.099   6.953   2.348  1.00  0.00           H  
ATOM   1270  HD1 TYR A  90       2.922   4.746   2.339  1.00  0.00           H  
ATOM   1271  HD2 TYR A  90       5.354   5.999   5.628  1.00  0.00           H  
ATOM   1272  HE1 TYR A  90       1.839   2.986   3.821  1.00  0.00           H  
ATOM   1273  HE2 TYR A  90       4.263   4.235   7.098  1.00  0.00           H  
ATOM   1274  HH  TYR A  90       1.525   2.372   5.946  1.00  0.00           H  
ATOM   1275  N   SER A  91       8.116   5.670   3.306  1.00  0.00           N  
ATOM   1276  CA  SER A  91       9.089   4.955   4.116  1.00  0.00           C  
ATOM   1277  C   SER A  91       8.918   5.328   5.589  1.00  0.00           C  
ATOM   1278  O   SER A  91       8.117   6.201   5.924  1.00  0.00           O  
ATOM   1279  CB  SER A  91      10.516   5.256   3.654  1.00  0.00           C  
ATOM   1280  OG  SER A  91      10.828   6.643   3.755  1.00  0.00           O  
ATOM   1281  H   SER A  91       8.419   6.561   2.971  1.00  0.00           H  
ATOM   1282  HA  SER A  91       8.872   3.899   3.961  1.00  0.00           H  
ATOM   1283  HB3 SER A  91      10.639   4.931   2.621  1.00  0.00           H  
ATOM   1284  HG  SER A  91      11.809   6.763   3.905  1.00  0.00           H  
ATOM   1285  N   SER A  92       9.682   4.648   6.431  1.00  0.00           N  
ATOM   1286  CA  SER A  92       9.648   4.918   7.859  1.00  0.00           C  
ATOM   1287  C   SER A  92      10.350   6.244   8.158  1.00  0.00           C  
ATOM   1288  O   SER A  92       9.995   6.938   9.108  1.00  0.00           O  
ATOM   1289  CB  SER A  92      10.299   3.782   8.649  1.00  0.00           C  
ATOM   1290  OG  SER A  92      11.426   3.236   7.971  1.00  0.00           O  
ATOM   1291  H   SER A  92      10.316   3.926   6.153  1.00  0.00           H  
ATOM   1292  HA  SER A  92       8.591   4.979   8.116  1.00  0.00           H  
ATOM   1293  HB3 SER A  92       9.565   2.995   8.825  1.00  0.00           H  
ATOM   1294  HG  SER A  92      11.858   2.533   8.535  1.00  0.00           H  
ATOM   1295  N   ASP A  93      11.336   6.554   7.329  1.00  0.00           N  
ATOM   1296  CA  ASP A  93      12.096   7.783   7.496  1.00  0.00           C  
ATOM   1297  C   ASP A  93      11.352   8.932   6.813  1.00  0.00           C  
ATOM   1298  O   ASP A  93      11.788  10.081   6.875  1.00  0.00           O  
ATOM   1299  CB  ASP A  93      13.479   7.665   6.853  1.00  0.00           C  
ATOM   1300  CG  ASP A  93      13.527   7.986   5.358  1.00  0.00           C  
ATOM   1301  OD1 ASP A  93      13.623   9.191   5.039  1.00  0.00           O  
ATOM   1302  OD2 ASP A  93      13.467   7.019   4.568  1.00  0.00           O  
ATOM   1303  H   ASP A  93      11.618   5.985   6.557  1.00  0.00           H  
ATOM   1304  HA  ASP A  93      12.181   7.922   8.573  1.00  0.00           H  
ATOM   1305  HB3 ASP A  93      13.849   6.652   7.004  1.00  0.00           H  
ATOM   1306  N   TRP A  94      10.243   8.583   6.176  1.00  0.00           N  
ATOM   1307  CA  TRP A  94       9.260   9.579   5.787  1.00  0.00           C  
ATOM   1308  C   TRP A  94       9.777  10.290   4.535  1.00  0.00           C  
ATOM   1309  O   TRP A  94       9.707  11.514   4.439  1.00  0.00           O  
ATOM   1310  CB  TRP A  94       8.965  10.539   6.941  1.00  0.00           C  
ATOM   1311  CG  TRP A  94       8.571   9.843   8.246  1.00  0.00           C  
ATOM   1312  CD1 TRP A  94       9.224   9.853   9.415  1.00  0.00           C  
ATOM   1313  CD2 TRP A  94       7.400   9.029   8.465  1.00  0.00           C  
ATOM   1314  NE1 TRP A  94       8.563   9.107  10.370  1.00  0.00           N  
ATOM   1315  CE2 TRP A  94       7.418   8.590   9.774  1.00  0.00           C  
ATOM   1316  CE3 TRP A  94       6.360   8.674   7.589  1.00  0.00           C  
ATOM   1317  CZ2 TRP A  94       6.422   7.774  10.322  1.00  0.00           C  
ATOM   1318  CZ3 TRP A  94       5.373   7.857   8.152  1.00  0.00           C  
ATOM   1319  CH2 TRP A  94       5.376   7.408   9.467  1.00  0.00           C  
ATOM   1320  H   TRP A  94      10.014   7.642   5.928  1.00  0.00           H  
ATOM   1321  HA  TRP A  94       8.329   9.057   5.562  1.00  0.00           H  
ATOM   1322  HB3 TRP A  94       8.161  11.213   6.643  1.00  0.00           H  
ATOM   1323  HD1 TRP A  94      10.160  10.383   9.591  1.00  0.00           H  
ATOM   1324  HE1 TRP A  94       8.879   8.952  11.401  1.00  0.00           H  
ATOM   1325  HE3 TRP A  94       6.324   9.007   6.551  1.00  0.00           H  
ATOM   1326  HZ2 TRP A  94       6.460   7.440  11.360  1.00  0.00           H  
ATOM   1327  HZ3 TRP A  94       4.543   7.553   7.515  1.00  0.00           H  
ATOM   1328  HH2 TRP A  94       4.568   6.773   9.831  1.00  0.00           H  
ATOM   1329  N   LEU A  95      10.284   9.492   3.607  1.00  0.00           N  
ATOM   1330  CA  LEU A  95      10.206   9.838   2.198  1.00  0.00           C  
ATOM   1331  C   LEU A  95       8.875   9.343   1.629  1.00  0.00           C  
ATOM   1332  O   LEU A  95       8.399   8.271   1.997  1.00  0.00           O  
ATOM   1333  CB  LEU A  95      11.430   9.309   1.448  1.00  0.00           C  
ATOM   1334  CG  LEU A  95      12.738  10.068   1.679  1.00  0.00           C  
ATOM   1335  CD1 LEU A  95      13.946   9.147   1.499  1.00  0.00           C  
ATOM   1336  CD2 LEU A  95      12.821  11.305   0.780  1.00  0.00           C  
ATOM   1337  H   LEU A  95      10.741   8.625   3.804  1.00  0.00           H  
ATOM   1338  HA  LEU A  95      10.229  10.925   2.126  1.00  0.00           H  
ATOM   1339  HB3 LEU A  95      11.210   9.321   0.381  1.00  0.00           H  
ATOM   1340  HG  LEU A  95      12.751  10.420   2.710  1.00  0.00           H  
ATOM   1341 HD11 LEU A  95      13.934   8.723   0.495  1.00  0.00           H  
ATOM   1342 HD12 LEU A  95      14.863   9.719   1.640  1.00  0.00           H  
ATOM   1343 HD13 LEU A  95      13.902   8.344   2.234  1.00  0.00           H  
ATOM   1344 HD21 LEU A  95      12.788  10.996  -0.265  1.00  0.00           H  
ATOM   1345 HD22 LEU A  95      11.980  11.964   0.991  1.00  0.00           H  
ATOM   1346 HD23 LEU A  95      13.754  11.832   0.974  1.00  0.00           H  
ATOM   1347  N   ILE A  96       8.311  10.149   0.739  1.00  0.00           N  
ATOM   1348  CA  ILE A  96       7.070   9.783   0.079  1.00  0.00           C  
ATOM   1349  C   ILE A  96       7.253   9.895  -1.436  1.00  0.00           C  
ATOM   1350  O   ILE A  96       7.792  10.884  -1.929  1.00  0.00           O  
ATOM   1351  CB  ILE A  96       5.909  10.617   0.622  1.00  0.00           C  
ATOM   1352  CG1 ILE A  96       5.782  10.460   2.138  1.00  0.00           C  
ATOM   1353  CG2 ILE A  96       4.604  10.277  -0.101  1.00  0.00           C  
ATOM   1354  CD1 ILE A  96       4.384  10.858   2.616  1.00  0.00           C  
ATOM   1355  H   ILE A  96       8.689  11.035   0.470  1.00  0.00           H  
ATOM   1356  HA  ILE A  96       6.863   8.742   0.327  1.00  0.00           H  
ATOM   1357  HB  ILE A  96       6.121  11.669   0.424  1.00  0.00           H  
ATOM   1358 HG13 ILE A  96       6.529  11.078   2.636  1.00  0.00           H  
ATOM   1359 HG21 ILE A  96       3.844  11.017   0.151  1.00  0.00           H  
ATOM   1360 HG22 ILE A  96       4.773  10.283  -1.177  1.00  0.00           H  
ATOM   1361 HG23 ILE A  96       4.265   9.288   0.209  1.00  0.00           H  
ATOM   1362 HD11 ILE A  96       4.124  11.835   2.207  1.00  0.00           H  
ATOM   1363 HD12 ILE A  96       3.660  10.118   2.277  1.00  0.00           H  
ATOM   1364 HD13 ILE A  96       4.372  10.906   3.705  1.00  0.00           H  
ATOM   1365  N   TYR A  97       6.791   8.866  -2.132  1.00  0.00           N  
ATOM   1366  CA  TYR A  97       6.593   8.963  -3.568  1.00  0.00           C  
ATOM   1367  C   TYR A  97       5.201   8.464  -3.964  1.00  0.00           C  
ATOM   1368  O   TYR A  97       4.443   7.993  -3.118  1.00  0.00           O  
ATOM   1369  CB  TYR A  97       7.647   8.054  -4.203  1.00  0.00           C  
ATOM   1370  CG  TYR A  97       9.061   8.641  -4.194  1.00  0.00           C  
ATOM   1371  CD1 TYR A  97       9.799   8.641  -3.028  1.00  0.00           C  
ATOM   1372  CD2 TYR A  97       9.596   9.169  -5.351  1.00  0.00           C  
ATOM   1373  CE1 TYR A  97      11.129   9.194  -3.020  1.00  0.00           C  
ATOM   1374  CE2 TYR A  97      10.925   9.721  -5.343  1.00  0.00           C  
ATOM   1375  CZ  TYR A  97      11.627   9.706  -4.177  1.00  0.00           C  
ATOM   1376  OH  TYR A  97      12.883  10.226  -4.169  1.00  0.00           O  
ATOM   1377  H   TYR A  97       6.555   7.981  -1.732  1.00  0.00           H  
ATOM   1378  HA  TYR A  97       6.688  10.011  -3.851  1.00  0.00           H  
ATOM   1379  HB3 TYR A  97       7.359   7.844  -5.232  1.00  0.00           H  
ATOM   1380  HD1 TYR A  97       9.377   8.224  -2.115  1.00  0.00           H  
ATOM   1381  HD2 TYR A  97       9.011   9.168  -6.272  1.00  0.00           H  
ATOM   1382  HE1 TYR A  97      11.725   9.200  -2.107  1.00  0.00           H  
ATOM   1383  HE2 TYR A  97      11.360  10.140  -6.250  1.00  0.00           H  
ATOM   1384  HH  TYR A  97      13.164  10.456  -5.102  1.00  0.00           H  
ATOM   1385  N   LYS A  98       4.909   8.583  -5.252  1.00  0.00           N  
ATOM   1386  CA  LYS A  98       3.708   7.982  -5.805  1.00  0.00           C  
ATOM   1387  C   LYS A  98       4.085   7.108  -7.003  1.00  0.00           C  
ATOM   1388  O   LYS A  98       5.197   7.203  -7.518  1.00  0.00           O  
ATOM   1389  CB  LYS A  98       2.671   9.059  -6.130  1.00  0.00           C  
ATOM   1390  CG  LYS A  98       3.224  10.063  -7.143  1.00  0.00           C  
ATOM   1391  CD  LYS A  98       2.107  10.944  -7.708  1.00  0.00           C  
ATOM   1392  CE  LYS A  98       1.499  10.319  -8.966  1.00  0.00           C  
ATOM   1393  NZ  LYS A  98       2.356  10.586 -10.142  1.00  0.00           N  
ATOM   1394  H   LYS A  98       5.475   9.079  -5.910  1.00  0.00           H  
ATOM   1395  HA  LYS A  98       3.277   7.343  -5.033  1.00  0.00           H  
ATOM   1396  HB3 LYS A  98       2.382   9.579  -5.218  1.00  0.00           H  
ATOM   1397  HG3 LYS A  98       3.719   9.531  -7.956  1.00  0.00           H  
ATOM   1398  HD3 LYS A  98       2.502  11.932  -7.944  1.00  0.00           H  
ATOM   1399  HE3 LYS A  98       0.502  10.726  -9.134  1.00  0.00           H  
ATOM   1400  HZ1 LYS A  98       2.469  11.573 -10.257  1.00  0.00           H  
ATOM   1401  HZ2 LYS A  98       3.252  10.161 -10.006  1.00  0.00           H  
ATOM   1402  HZ3 LYS A  98       1.926  10.203 -10.960  1.00  0.00           H  
ATOM   1403  N   THR A  99       3.137   6.277  -7.411  1.00  0.00           N  
ATOM   1404  CA  THR A  99       3.230   5.612  -8.699  1.00  0.00           C  
ATOM   1405  C   THR A  99       1.836   5.231  -9.203  1.00  0.00           C  
ATOM   1406  O   THR A  99       0.972   4.846  -8.418  1.00  0.00           O  
ATOM   1407  CB  THR A  99       4.168   4.413  -8.545  1.00  0.00           C  
ATOM   1408  OG1 THR A  99       3.926   3.630  -9.710  1.00  0.00           O  
ATOM   1409  CG2 THR A  99       3.763   3.497  -7.389  1.00  0.00           C  
ATOM   1410  H   THR A  99       2.319   6.059  -6.879  1.00  0.00           H  
ATOM   1411  HA  THR A  99       3.650   6.313  -9.419  1.00  0.00           H  
ATOM   1412  HB  THR A  99       5.202   4.740  -8.438  1.00  0.00           H  
ATOM   1413  HG1 THR A  99       4.541   3.912 -10.445  1.00  0.00           H  
ATOM   1414 HG21 THR A  99       3.836   4.044  -6.449  1.00  0.00           H  
ATOM   1415 HG22 THR A  99       2.736   3.161  -7.534  1.00  0.00           H  
ATOM   1416 HG23 THR A  99       4.427   2.633  -7.360  1.00  0.00           H  
ATOM   1417  N   THR A 100       1.662   5.352 -10.512  1.00  0.00           N  
ATOM   1418  CA  THR A 100       0.372   5.082 -11.123  1.00  0.00           C  
ATOM   1419  C   THR A 100       0.495   3.958 -12.153  1.00  0.00           C  
ATOM   1420  O   THR A 100      -0.457   3.666 -12.876  1.00  0.00           O  
ATOM   1421  CB  THR A 100      -0.156   6.392 -11.712  1.00  0.00           C  
ATOM   1422  OG1 THR A 100       0.967   6.942 -12.395  1.00  0.00           O  
ATOM   1423  CG2 THR A 100      -0.482   7.428 -10.636  1.00  0.00           C  
ATOM   1424  H   THR A 100       2.381   5.628 -11.148  1.00  0.00           H  
ATOM   1425  HA  THR A 100      -0.309   4.731 -10.347  1.00  0.00           H  
ATOM   1426  HB  THR A 100      -1.019   6.211 -12.352  1.00  0.00           H  
ATOM   1427  HG1 THR A 100       1.087   6.486 -13.278  1.00  0.00           H  
ATOM   1428 HG21 THR A 100       0.401   7.604 -10.020  1.00  0.00           H  
ATOM   1429 HG22 THR A 100      -0.785   8.362 -11.109  1.00  0.00           H  
ATOM   1430 HG23 THR A 100      -1.292   7.059 -10.008  1.00  0.00           H  
ATOM   1431  N   ASP A 101       1.676   3.358 -12.188  1.00  0.00           N  
ATOM   1432  CA  ASP A 101       2.070   2.548 -13.330  1.00  0.00           C  
ATOM   1433  C   ASP A 101       2.515   1.169 -12.841  1.00  0.00           C  
ATOM   1434  O   ASP A 101       3.045   0.373 -13.614  1.00  0.00           O  
ATOM   1435  CB  ASP A 101       3.242   3.185 -14.078  1.00  0.00           C  
ATOM   1436  CG  ASP A 101       4.252   3.920 -13.194  1.00  0.00           C  
ATOM   1437  OD1 ASP A 101       4.813   3.252 -12.298  1.00  0.00           O  
ATOM   1438  OD2 ASP A 101       4.440   5.132 -13.433  1.00  0.00           O  
ATOM   1439  H   ASP A 101       2.355   3.417 -11.458  1.00  0.00           H  
ATOM   1440  HA  ASP A 101       1.187   2.500 -13.965  1.00  0.00           H  
ATOM   1441  HB3 ASP A 101       2.847   3.887 -14.811  1.00  0.00           H  
ATOM   1442  N   HIS A 102       2.282   0.926 -11.559  1.00  0.00           N  
ATOM   1443  CA  HIS A 102       2.694  -0.326 -10.947  1.00  0.00           C  
ATOM   1444  C   HIS A 102       4.221  -0.430 -10.969  1.00  0.00           C  
ATOM   1445  O   HIS A 102       4.778  -1.286 -11.654  1.00  0.00           O  
ATOM   1446  CB  HIS A 102       2.009  -1.513 -11.625  1.00  0.00           C  
ATOM   1447  CG  HIS A 102       2.040  -2.786 -10.813  1.00  0.00           C  
ATOM   1448  ND1 HIS A 102       2.936  -3.811 -11.058  1.00  0.00           N  
ATOM   1449  CD2 HIS A 102       1.274  -3.187  -9.758  1.00  0.00           C  
ATOM   1450  CE1 HIS A 102       2.712  -4.781 -10.184  1.00  0.00           C  
ATOM   1451  NE2 HIS A 102       1.681  -4.393  -9.379  1.00  0.00           N  
ATOM   1452  H   HIS A 102       1.822   1.567 -10.944  1.00  0.00           H  
ATOM   1453  HA  HIS A 102       2.355  -0.293  -9.911  1.00  0.00           H  
ATOM   1454  HB3 HIS A 102       2.490  -1.697 -12.587  1.00  0.00           H  
ATOM   1455  HD1 HIS A 102       3.636  -3.818 -11.773  1.00  0.00           H  
ATOM   1456  HD2 HIS A 102       0.465  -2.616  -9.302  1.00  0.00           H  
ATOM   1457  HE1 HIS A 102       3.255  -5.723 -10.119  1.00  0.00           H  
ATOM   1458  N   TYR A 103       4.852   0.454 -10.210  1.00  0.00           N  
ATOM   1459  CA  TYR A 103       6.262   0.296  -9.895  1.00  0.00           C  
ATOM   1460  C   TYR A 103       7.110   0.276 -11.168  1.00  0.00           C  
ATOM   1461  O   TYR A 103       8.041  -0.520 -11.286  1.00  0.00           O  
ATOM   1462  CB  TYR A 103       6.388  -1.057  -9.191  1.00  0.00           C  
ATOM   1463  CG  TYR A 103       5.395  -1.256  -8.045  1.00  0.00           C  
ATOM   1464  CD1 TYR A 103       5.346  -0.347  -7.007  1.00  0.00           C  
ATOM   1465  CD2 TYR A 103       4.547  -2.345  -8.049  1.00  0.00           C  
ATOM   1466  CE1 TYR A 103       4.411  -0.535  -5.928  1.00  0.00           C  
ATOM   1467  CE2 TYR A 103       3.612  -2.533  -6.969  1.00  0.00           C  
ATOM   1468  CZ  TYR A 103       3.591  -1.619  -5.963  1.00  0.00           C  
ATOM   1469  OH  TYR A 103       2.707  -1.796  -4.944  1.00  0.00           O  
ATOM   1470  H   TYR A 103       4.420   1.264  -9.815  1.00  0.00           H  
ATOM   1471  HA  TYR A 103       6.566   1.143  -9.278  1.00  0.00           H  
ATOM   1472  HB3 TYR A 103       7.401  -1.159  -8.802  1.00  0.00           H  
ATOM   1473  HD1 TYR A 103       6.016   0.512  -7.005  1.00  0.00           H  
ATOM   1474  HD2 TYR A 103       4.585  -3.063  -8.868  1.00  0.00           H  
ATOM   1475  HE1 TYR A 103       4.363   0.175  -5.103  1.00  0.00           H  
ATOM   1476  HE2 TYR A 103       2.937  -3.389  -6.960  1.00  0.00           H  
ATOM   1477  HH  TYR A 103       3.183  -1.742  -4.065  1.00  0.00           H  
ATOM   1478  N   GLN A 104       6.758   1.161 -12.089  1.00  0.00           N  
ATOM   1479  CA  GLN A 104       7.632   1.460 -13.212  1.00  0.00           C  
ATOM   1480  C   GLN A 104       8.397   2.760 -12.957  1.00  0.00           C  
ATOM   1481  O   GLN A 104       9.620   2.799 -13.085  1.00  0.00           O  
ATOM   1482  CB  GLN A 104       6.838   1.538 -14.518  1.00  0.00           C  
ATOM   1483  CG  GLN A 104       6.084   0.233 -14.781  1.00  0.00           C  
ATOM   1484  CD  GLN A 104       5.429   0.247 -16.163  1.00  0.00           C  
ATOM   1485  OE1 GLN A 104       4.224   0.381 -16.306  1.00  0.00           O  
ATOM   1486  NE2 GLN A 104       6.286   0.101 -17.169  1.00  0.00           N  
ATOM   1487  H   GLN A 104       5.897   1.668 -12.077  1.00  0.00           H  
ATOM   1488  HA  GLN A 104       8.329   0.624 -13.268  1.00  0.00           H  
ATOM   1489  HB3 GLN A 104       7.515   1.744 -15.347  1.00  0.00           H  
ATOM   1490  HG3 GLN A 104       5.322   0.089 -14.014  1.00  0.00           H  
ATOM   1491 HE21 GLN A 104       7.261  -0.018 -16.982  1.00  0.00           H  
ATOM   1492 HE22 GLN A 104       5.955   0.112 -18.114  1.00  0.00           H  
ATOM   1493  N   THR A 105       7.646   3.792 -12.602  1.00  0.00           N  
ATOM   1494  CA  THR A 105       8.240   5.088 -12.323  1.00  0.00           C  
ATOM   1495  C   THR A 105       7.539   5.752 -11.136  1.00  0.00           C  
ATOM   1496  O   THR A 105       6.349   5.533 -10.911  1.00  0.00           O  
ATOM   1497  CB  THR A 105       8.183   5.920 -13.605  1.00  0.00           C  
ATOM   1498  OG1 THR A 105       6.865   5.700 -14.103  1.00  0.00           O  
ATOM   1499  CG2 THR A 105       9.093   5.368 -14.704  1.00  0.00           C  
ATOM   1500  H   THR A 105       6.652   3.752 -12.504  1.00  0.00           H  
ATOM   1501  HA  THR A 105       9.280   4.935 -12.035  1.00  0.00           H  
ATOM   1502  HB  THR A 105       8.410   6.967 -13.401  1.00  0.00           H  
ATOM   1503  HG1 THR A 105       6.191   6.023 -13.439  1.00  0.00           H  
ATOM   1504 HG21 THR A 105       8.698   4.415 -15.058  1.00  0.00           H  
ATOM   1505 HG22 THR A 105       9.131   6.074 -15.533  1.00  0.00           H  
ATOM   1506 HG23 THR A 105      10.096   5.220 -14.305  1.00  0.00           H  
ATOM   1507  N   PHE A 106       8.306   6.549 -10.407  1.00  0.00           N  
ATOM   1508  CA  PHE A 106       7.781   7.222  -9.231  1.00  0.00           C  
ATOM   1509  C   PHE A 106       8.039   8.728  -9.300  1.00  0.00           C  
ATOM   1510  O   PHE A 106       8.971   9.172  -9.970  1.00  0.00           O  
ATOM   1511  CB  PHE A 106       8.518   6.646  -8.020  1.00  0.00           C  
ATOM   1512  CG  PHE A 106       8.393   5.127  -7.880  1.00  0.00           C  
ATOM   1513  CD1 PHE A 106       9.133   4.308  -8.673  1.00  0.00           C  
ATOM   1514  CD2 PHE A 106       7.540   4.598  -6.961  1.00  0.00           C  
ATOM   1515  CE1 PHE A 106       9.016   2.898  -8.544  1.00  0.00           C  
ATOM   1516  CE2 PHE A 106       7.424   3.188  -6.832  1.00  0.00           C  
ATOM   1517  CZ  PHE A 106       8.164   2.368  -7.625  1.00  0.00           C  
ATOM   1518  H   PHE A 106       9.267   6.738 -10.609  1.00  0.00           H  
ATOM   1519  HA  PHE A 106       6.707   7.039  -9.206  1.00  0.00           H  
ATOM   1520  HB3 PHE A 106       8.133   7.116  -7.115  1.00  0.00           H  
ATOM   1521  HD1 PHE A 106       9.815   4.732  -9.409  1.00  0.00           H  
ATOM   1522  HD2 PHE A 106       6.948   5.255  -6.325  1.00  0.00           H  
ATOM   1523  HE1 PHE A 106       9.609   2.241  -9.180  1.00  0.00           H  
ATOM   1524  HE2 PHE A 106       6.741   2.764  -6.095  1.00  0.00           H  
ATOM   1525  HZ  PHE A 106       8.075   1.286  -7.525  1.00  0.00           H  
ATOM   1526  N   THR A 107       7.196   9.474  -8.600  1.00  0.00           N  
ATOM   1527  CA  THR A 107       7.373  10.913  -8.503  1.00  0.00           C  
ATOM   1528  C   THR A 107       7.348  11.356  -7.038  1.00  0.00           C  
ATOM   1529  O   THR A 107       6.518  10.890  -6.260  1.00  0.00           O  
ATOM   1530  CB  THR A 107       6.294  11.579  -9.358  1.00  0.00           C  
ATOM   1531  OG1 THR A 107       6.487  11.025 -10.656  1.00  0.00           O  
ATOM   1532  CG2 THR A 107       6.542  13.076  -9.552  1.00  0.00           C  
ATOM   1533  H   THR A 107       6.407   9.110  -8.105  1.00  0.00           H  
ATOM   1534  HA  THR A 107       8.357  11.165  -8.898  1.00  0.00           H  
ATOM   1535  HB  THR A 107       5.302  11.400  -8.942  1.00  0.00           H  
ATOM   1536  HG1 THR A 107       7.428  11.179 -10.958  1.00  0.00           H  
ATOM   1537 HG21 THR A 107       7.549  13.231  -9.942  1.00  0.00           H  
ATOM   1538 HG22 THR A 107       5.815  13.477 -10.257  1.00  0.00           H  
ATOM   1539 HG23 THR A 107       6.442  13.589  -8.596  1.00  0.00           H  
ATOM   1540  N   LYS A 108       8.268  12.249  -6.709  1.00  0.00           N  
ATOM   1541  CA  LYS A 108       8.440  12.673  -5.330  1.00  0.00           C  
ATOM   1542  C   LYS A 108       7.409  13.753  -5.000  1.00  0.00           C  
ATOM   1543  O   LYS A 108       7.358  14.790  -5.659  1.00  0.00           O  
ATOM   1544  CB  LYS A 108       9.887  13.105  -5.078  1.00  0.00           C  
ATOM   1545  CG  LYS A 108      10.137  13.336  -3.586  1.00  0.00           C  
ATOM   1546  CD  LYS A 108      11.593  13.733  -3.331  1.00  0.00           C  
ATOM   1547  CE  LYS A 108      11.817  15.218  -3.624  1.00  0.00           C  
ATOM   1548  NZ  LYS A 108      13.204  15.609  -3.289  1.00  0.00           N  
ATOM   1549  H   LYS A 108       8.888  12.681  -7.364  1.00  0.00           H  
ATOM   1550  HA  LYS A 108       8.248  11.807  -4.696  1.00  0.00           H  
ATOM   1551  HB3 LYS A 108      10.098  14.019  -5.632  1.00  0.00           H  
ATOM   1552  HG3 LYS A 108       9.900  12.431  -3.029  1.00  0.00           H  
ATOM   1553  HD3 LYS A 108      12.252  13.131  -3.956  1.00  0.00           H  
ATOM   1554  HE3 LYS A 108      11.113  15.819  -3.047  1.00  0.00           H  
ATOM   1555  HZ1 LYS A 108      13.337  16.579  -3.496  1.00  0.00           H  
ATOM   1556  HZ2 LYS A 108      13.369  15.450  -2.316  1.00  0.00           H  
ATOM   1557  HZ3 LYS A 108      13.844  15.062  -3.829  1.00  0.00           H  
ATOM   1558  N   ILE A 109       6.612  13.475  -3.978  1.00  0.00           N  
ATOM   1559  CA  ILE A 109       5.547  14.383  -3.591  1.00  0.00           C  
ATOM   1560  C   ILE A 109       5.810  14.898  -2.175  1.00  0.00           C  
ATOM   1561  O   ILE A 109       4.987  15.613  -1.607  1.00  0.00           O  
ATOM   1562  CB  ILE A 109       4.182  13.710  -3.756  1.00  0.00           C  
ATOM   1563  CG1 ILE A 109       4.074  12.464  -2.873  1.00  0.00           C  
ATOM   1564  CG2 ILE A 109       3.900  13.395  -5.227  1.00  0.00           C  
ATOM   1565  CD1 ILE A 109       2.632  11.957  -2.815  1.00  0.00           C  
ATOM   1566  H   ILE A 109       6.685  12.647  -3.423  1.00  0.00           H  
ATOM   1567  HA  ILE A 109       5.573  15.229  -4.277  1.00  0.00           H  
ATOM   1568  HB  ILE A 109       3.414  14.408  -3.423  1.00  0.00           H  
ATOM   1569 HG13 ILE A 109       4.423  12.697  -1.867  1.00  0.00           H  
ATOM   1570 HG21 ILE A 109       4.578  12.612  -5.567  1.00  0.00           H  
ATOM   1571 HG22 ILE A 109       2.870  13.057  -5.335  1.00  0.00           H  
ATOM   1572 HG23 ILE A 109       4.053  14.293  -5.825  1.00  0.00           H  
ATOM   1573 HD11 ILE A 109       1.967  12.782  -2.558  1.00  0.00           H  
ATOM   1574 HD12 ILE A 109       2.350  11.553  -3.787  1.00  0.00           H  
ATOM   1575 HD13 ILE A 109       2.553  11.176  -2.060  1.00  0.00           H  
ATOM   1576  N   ARG A 110       6.963  14.512  -1.645  1.00  0.00           N  
ATOM   1577  CA  ARG A 110       7.588  15.277  -0.579  1.00  0.00           C  
ATOM   1578  C   ARG A 110       7.806  16.725  -1.021  1.00  0.00           C  
ATOM   1579  O   ARG A 110       7.446  17.631  -0.308  1.00  0.00           O  
ATOM   1580  CB  ARG A 110       8.933  14.665  -0.180  1.00  0.00           C  
ATOM   1581  CG  ARG A 110       8.747  13.261   0.399  1.00  0.00           C  
ATOM   1582  CD  ARG A 110       8.368  13.324   1.880  1.00  0.00           C  
ATOM   1583  NE  ARG A 110       9.437  14.002   2.647  1.00  0.00           N  
ATOM   1584  CZ  ARG A 110       9.228  15.037   3.472  1.00  0.00           C  
ATOM   1585  NH1 ARG A 110       8.207  15.876   3.249  1.00  0.00           N  
ATOM   1586  NH2 ARG A 110      10.040  15.232   4.520  1.00  0.00           N  
ATOM   1587  H   ARG A 110       7.465  13.697  -1.932  1.00  0.00           H  
ATOM   1588  HA  ARG A 110       6.885  15.221   0.253  1.00  0.00           H  
ATOM   1589  HB3 ARG A 110       9.423  15.304   0.556  1.00  0.00           H  
ATOM   1590  HG3 ARG A 110       9.667  12.689   0.279  1.00  0.00           H  
ATOM   1591  HD3 ARG A 110       8.214  12.317   2.268  1.00  0.00           H  
ATOM   1592  HE  ARG A 110      10.373  13.667   2.543  1.00  0.00           H  
ATOM   1593 HH11 ARG A 110       7.712  15.842   2.381  1.00  0.00           H  
ATOM   1594 HH12 ARG A 110       7.941  16.536   3.952  1.00  0.00           H  
ATOM   1595 HH21 ARG A 110      10.795  14.601   4.692  1.00  0.00           H  
ATOM   1596 HH22 ARG A 110       9.892  16.012   5.129  1.00  0.00           H  
TER    1597      ARG A 110                                                      
ENDMDL                                                                          
