# Supplementary material for: Comparative Performance of High-Throughput Methods for Protein pKa Predictions
Source: J Chem Inf Model. 2023 Aug 8;63(16):5169–81. doi: 10.1021/acs.jcim.3c00165 (PMC10466379; doi:10.1021/acs.jcim.3c00165)
Supplement: Supplementary file 3 — ci3c00165_si_003.zip [file ci3c00165_si_003.zip › curated_pdbs/1ans_curated_21.pdb]

MODEL       21                                                                  
ATOM      1  N   ARG A   1      -5.346   9.255   1.524  1.00  0.00           N  
ATOM      2  CA  ARG A   1      -6.711   9.338   0.930  1.00  0.00           C  
ATOM      3  C   ARG A   1      -7.198   7.933   0.573  1.00  0.00           C  
ATOM      4  O   ARG A   1      -7.786   7.245   1.383  1.00  0.00           O  
ATOM      5  CB  ARG A   1      -6.665  10.201  -0.334  1.00  0.00           C  
ATOM      6  CG  ARG A   1      -6.860  11.670   0.041  1.00  0.00           C  
ATOM      7  CD  ARG A   1      -7.615  12.388  -1.080  1.00  0.00           C  
ATOM      8  NE  ARG A   1      -6.638  12.947  -2.057  1.00  0.00           N  
ATOM      9  CZ  ARG A   1      -5.900  12.145  -2.775  1.00  0.00           C  
ATOM     10  NH1 ARG A   1      -6.338  10.954  -3.081  1.00  0.00           N  
ATOM     11  NH2 ARG A   1      -4.724  12.533  -3.188  1.00  0.00           N  
ATOM     12  H1  ARG A   1      -5.316   8.477   2.216  1.00  0.00           H  
ATOM     13  H2  ARG A   1      -4.650   9.078   0.772  1.00  0.00           H  
ATOM     14  H3  ARG A   1      -5.119  10.151   1.999  1.00  0.00           H  
ATOM     15  HA  ARG A   1      -7.387   9.784   1.644  1.00  0.00           H  
ATOM     16  HB2 ARG A   1      -5.706  10.076  -0.819  1.00  0.00           H  
ATOM     17  HB3 ARG A   1      -7.451   9.896  -1.007  1.00  0.00           H  
ATOM     18  HG2 ARG A   1      -7.429  11.735   0.958  1.00  0.00           H  
ATOM     19  HG3 ARG A   1      -5.898  12.138   0.182  1.00  0.00           H  
ATOM     20  HD2 ARG A   1      -8.265  11.687  -1.582  1.00  0.00           H  
ATOM     21  HD3 ARG A   1      -8.204  13.190  -0.662  1.00  0.00           H  
ATOM     22  HE  ARG A   1      -6.550  13.918  -2.162  1.00  0.00           H  
ATOM     23 HH11 ARG A   1      -7.239  10.656  -2.765  1.00  0.00           H  
ATOM     24 HH12 ARG A   1      -5.773  10.339  -3.630  1.00  0.00           H  
ATOM     25 HH21 ARG A   1      -4.389  13.446  -2.954  1.00  0.00           H  
ATOM     26 HH22 ARG A   1      -4.159  11.918  -3.737  1.00  0.00           H  
ATOM     27  N   SER A   2      -6.956   7.499  -0.634  1.00  0.00           N  
ATOM     28  CA  SER A   2      -7.402   6.140  -1.044  1.00  0.00           C  
ATOM     29  C   SER A   2      -6.206   5.184  -1.003  1.00  0.00           C  
ATOM     30  O   SER A   2      -5.379   5.174  -1.893  1.00  0.00           O  
ATOM     31  CB  SER A   2      -7.955   6.207  -2.468  1.00  0.00           C  
ATOM     32  OG  SER A   2      -9.258   5.640  -2.498  1.00  0.00           O  
ATOM     33  H   SER A   2      -6.479   8.068  -1.273  1.00  0.00           H  
ATOM     34  HA  SER A   2      -8.171   5.791  -0.372  1.00  0.00           H  
ATOM     35  HB2 SER A   2      -8.010   7.236  -2.785  1.00  0.00           H  
ATOM     36  HB3 SER A   2      -7.296   5.662  -3.132  1.00  0.00           H  
ATOM     37  HG  SER A   2      -9.471   5.432  -3.410  1.00  0.00           H  
ATOM     38  N   CYS A   3      -6.091   4.394   0.034  1.00  0.00           N  
ATOM     39  CA  CYS A   3      -4.943   3.469   0.136  1.00  0.00           C  
ATOM     40  C   CYS A   3      -5.382   2.149   0.766  1.00  0.00           C  
ATOM     41  O   CYS A   3      -5.320   1.962   1.966  1.00  0.00           O  
ATOM     42  CB  CYS A   3      -3.887   4.126   1.006  1.00  0.00           C  
ATOM     43  SG  CYS A   3      -3.291   5.650   0.208  1.00  0.00           S  
ATOM     44  H   CYS A   3      -6.743   4.422   0.751  1.00  0.00           H  
ATOM     45  HA  CYS A   3      -4.535   3.273  -0.843  1.00  0.00           H  
ATOM     46  HB2 CYS A   3      -4.310   4.360   1.951  1.00  0.00           H  
ATOM     47  HB3 CYS A   3      -3.087   3.452   1.158  1.00  0.00           H  
ATOM     48  N   CYS A   4      -5.800   1.226  -0.051  1.00  0.00           N  
ATOM     49  CA  CYS A   4      -6.220  -0.109   0.452  1.00  0.00           C  
ATOM     50  C   CYS A   4      -5.199  -0.581   1.498  1.00  0.00           C  
ATOM     51  O   CYS A   4      -4.141   0.002   1.626  1.00  0.00           O  
ATOM     52  CB  CYS A   4      -6.212  -1.078  -0.731  1.00  0.00           C  
ATOM     53  SG  CYS A   4      -7.755  -0.953  -1.683  1.00  0.00           S  
ATOM     54  H   CYS A   4      -5.817   1.408  -1.008  1.00  0.00           H  
ATOM     55  HA  CYS A   4      -7.209  -0.060   0.887  1.00  0.00           H  
ATOM     56  HB2 CYS A   4      -5.382  -0.837  -1.377  1.00  0.00           H  
ATOM     57  HB3 CYS A   4      -6.089  -2.071  -0.369  1.00  0.00           H  
ATOM     58  N   PRO A   5      -5.531  -1.631   2.209  1.00  0.00           N  
ATOM     59  CA  PRO A   5      -4.635  -2.194   3.238  1.00  0.00           C  
ATOM     60  C   PRO A   5      -3.433  -2.889   2.586  1.00  0.00           C  
ATOM     61  O   PRO A   5      -3.519  -3.406   1.490  1.00  0.00           O  
ATOM     62  CB  PRO A   5      -5.527  -3.182   3.997  1.00  0.00           C  
ATOM     63  CG  PRO A   5      -6.695  -3.529   3.045  1.00  0.00           C  
ATOM     64  CD  PRO A   5      -6.811  -2.355   2.055  1.00  0.00           C  
ATOM     65  HA  PRO A   5      -4.300  -1.418   3.908  1.00  0.00           H  
ATOM     66  HB2 PRO A   5      -4.966  -4.073   4.244  1.00  0.00           H  
ATOM     67  HB3 PRO A   5      -5.912  -2.722   4.893  1.00  0.00           H  
ATOM     68  HG2 PRO A   5      -6.479  -4.447   2.516  1.00  0.00           H  
ATOM     69  HG3 PRO A   5      -7.613  -3.629   3.604  1.00  0.00           H  
ATOM     70  HD2 PRO A   5      -6.931  -2.724   1.050  1.00  0.00           H  
ATOM     71  HD3 PRO A   5      -7.634  -1.716   2.324  1.00  0.00           H  
ATOM     72  N   CYS A   6      -2.305  -2.877   3.247  1.00  0.00           N  
ATOM     73  CA  CYS A   6      -1.081  -3.504   2.673  1.00  0.00           C  
ATOM     74  C   CYS A   6      -1.340  -4.968   2.299  1.00  0.00           C  
ATOM     75  O   CYS A   6      -0.976  -5.412   1.227  1.00  0.00           O  
ATOM     76  CB  CYS A   6       0.061  -3.386   3.694  1.00  0.00           C  
ATOM     77  SG  CYS A   6       0.054  -4.765   4.867  1.00  0.00           S  
ATOM     78  H   CYS A   6      -2.256  -2.438   4.120  1.00  0.00           H  
ATOM     79  HA  CYS A   6      -0.800  -2.967   1.780  1.00  0.00           H  
ATOM     80  HB2 CYS A   6       0.994  -3.379   3.172  1.00  0.00           H  
ATOM     81  HB3 CYS A   6      -0.040  -2.459   4.236  1.00  0.00           H  
ATOM     82  N   TYR A   7      -1.959  -5.725   3.160  1.00  0.00           N  
ATOM     83  CA  TYR A   7      -2.224  -7.151   2.829  1.00  0.00           C  
ATOM     84  C   TYR A   7      -3.065  -7.196   1.566  1.00  0.00           C  
ATOM     85  O   TYR A   7      -2.927  -8.071   0.734  1.00  0.00           O  
ATOM     86  CB  TYR A   7      -2.974  -7.808   4.001  1.00  0.00           C  
ATOM     87  CG  TYR A   7      -4.437  -8.051   3.674  1.00  0.00           C  
ATOM     88  CD1 TYR A   7      -4.813  -9.186   2.947  1.00  0.00           C  
ATOM     89  CD2 TYR A   7      -5.410  -7.141   4.106  1.00  0.00           C  
ATOM     90  CE1 TYR A   7      -6.163  -9.412   2.650  1.00  0.00           C  
ATOM     91  CE2 TYR A   7      -6.760  -7.367   3.809  1.00  0.00           C  
ATOM     92  CZ  TYR A   7      -7.136  -8.503   3.081  1.00  0.00           C  
ATOM     93  OH  TYR A   7      -8.467  -8.725   2.790  1.00  0.00           O  
ATOM     94  H   TYR A   7      -2.247  -5.356   4.022  1.00  0.00           H  
ATOM     95  HA  TYR A   7      -1.291  -7.663   2.661  1.00  0.00           H  
ATOM     96  HB2 TYR A   7      -2.504  -8.746   4.250  1.00  0.00           H  
ATOM     97  HB3 TYR A   7      -2.918  -7.147   4.840  1.00  0.00           H  
ATOM     98  HD1 TYR A   7      -4.063  -9.887   2.614  1.00  0.00           H  
ATOM     99  HD2 TYR A   7      -5.120  -6.265   4.666  1.00  0.00           H  
ATOM    100  HE1 TYR A   7      -6.454 -10.288   2.089  1.00  0.00           H  
ATOM    101  HE2 TYR A   7      -7.511  -6.665   4.141  1.00  0.00           H  
ATOM    102  HH  TYR A   7      -8.775  -9.448   3.340  1.00  0.00           H  
ATOM    103  N   TRP A   8      -3.950  -6.260   1.436  1.00  0.00           N  
ATOM    104  CA  TRP A   8      -4.823  -6.239   0.251  1.00  0.00           C  
ATOM    105  C   TRP A   8      -4.831  -4.828  -0.352  1.00  0.00           C  
ATOM    106  O   TRP A   8      -5.810  -4.117  -0.275  1.00  0.00           O  
ATOM    107  CB  TRP A   8      -6.234  -6.644   0.679  1.00  0.00           C  
ATOM    108  CG  TRP A   8      -7.134  -6.675  -0.505  1.00  0.00           C  
ATOM    109  CD1 TRP A   8      -6.741  -6.890  -1.776  1.00  0.00           C  
ATOM    110  CD2 TRP A   8      -8.568  -6.478  -0.552  1.00  0.00           C  
ATOM    111  NE1 TRP A   8      -7.842  -6.856  -2.601  1.00  0.00           N  
ATOM    112  CE2 TRP A   8      -8.991  -6.595  -1.895  1.00  0.00           C  
ATOM    113  CE3 TRP A   8      -9.536  -6.210   0.429  1.00  0.00           C  
ATOM    114  CZ2 TRP A   8     -10.321  -6.452  -2.254  1.00  0.00           C  
ATOM    115  CZ3 TRP A   8     -10.881  -6.056   0.067  1.00  0.00           C  
ATOM    116  CH2 TRP A   8     -11.269  -6.176  -1.274  1.00  0.00           C  
ATOM    117  H   TRP A   8      -4.046  -5.576   2.129  1.00  0.00           H  
ATOM    118  HA  TRP A   8      -4.445  -6.946  -0.460  1.00  0.00           H  
ATOM    119  HB2 TRP A   8      -6.203  -7.623   1.131  1.00  0.00           H  
ATOM    120  HB3 TRP A   8      -6.608  -5.931   1.397  1.00  0.00           H  
ATOM    121  HD1 TRP A   8      -5.737  -7.064  -2.091  1.00  0.00           H  
ATOM    122  HE1 TRP A   8      -7.829  -6.991  -3.573  1.00  0.00           H  
ATOM    123  HE3 TRP A   8      -9.242  -6.115   1.463  1.00  0.00           H  
ATOM    124  HZ2 TRP A   8     -10.618  -6.545  -3.288  1.00  0.00           H  
ATOM    125  HZ3 TRP A   8     -11.618  -5.846   0.826  1.00  0.00           H  
ATOM    126  HH2 TRP A   8     -12.296  -6.036  -1.554  1.00  0.00           H  
ATOM    127  N   GLY A   9      -3.731  -4.413  -0.929  1.00  0.00           N  
ATOM    128  CA  GLY A   9      -3.644  -3.037  -1.516  1.00  0.00           C  
ATOM    129  C   GLY A   9      -4.451  -2.932  -2.817  1.00  0.00           C  
ATOM    130  O   GLY A   9      -4.893  -1.865  -3.191  1.00  0.00           O  
ATOM    131  H   GLY A   9      -2.949  -5.003  -0.959  1.00  0.00           H  
ATOM    132  HA2 GLY A   9      -4.025  -2.322  -0.805  1.00  0.00           H  
ATOM    133  HA3 GLY A   9      -2.610  -2.809  -1.726  1.00  0.00           H  
ATOM    134  N   GLY A  10      -4.638  -4.016  -3.518  1.00  0.00           N  
ATOM    135  CA  GLY A  10      -5.402  -3.953  -4.797  1.00  0.00           C  
ATOM    136  C   GLY A  10      -6.906  -3.996  -4.521  1.00  0.00           C  
ATOM    137  O   GLY A  10      -7.703  -4.251  -5.402  1.00  0.00           O  
ATOM    138  H   GLY A  10      -4.268  -4.865  -3.217  1.00  0.00           H  
ATOM    139  HA2 GLY A  10      -5.152  -3.042  -5.310  1.00  0.00           H  
ATOM    140  HA3 GLY A  10      -5.135  -4.796  -5.407  1.00  0.00           H  
ATOM    141  N   CYS A  11      -7.292  -3.773  -3.304  1.00  0.00           N  
ATOM    142  CA  CYS A  11      -8.725  -3.822  -2.940  1.00  0.00           C  
ATOM    143  C   CYS A  11      -9.504  -2.654  -3.586  1.00  0.00           C  
ATOM    144  O   CYS A  11      -8.925  -1.826  -4.262  1.00  0.00           O  
ATOM    145  CB  CYS A  11      -8.798  -3.818  -1.411  1.00  0.00           C  
ATOM    146  SG  CYS A  11      -9.084  -2.153  -0.736  1.00  0.00           S  
ATOM    147  H   CYS A  11      -6.634  -3.596  -2.613  1.00  0.00           H  
ATOM    148  HA  CYS A  11      -9.139  -4.748  -3.304  1.00  0.00           H  
ATOM    149  HB2 CYS A  11      -9.575  -4.474  -1.107  1.00  0.00           H  
ATOM    150  HB3 CYS A  11      -7.876  -4.204  -1.022  1.00  0.00           H  
ATOM    151  N   PRO A  12     -10.807  -2.659  -3.390  1.00  0.00           N  
ATOM    152  CA  PRO A  12     -11.721  -1.653  -3.976  1.00  0.00           C  
ATOM    153  C   PRO A  12     -11.605  -0.289  -3.286  1.00  0.00           C  
ATOM    154  O   PRO A  12     -11.287   0.701  -3.915  1.00  0.00           O  
ATOM    155  CB  PRO A  12     -13.110  -2.262  -3.750  1.00  0.00           C  
ATOM    156  CG  PRO A  12     -12.966  -3.247  -2.578  1.00  0.00           C  
ATOM    157  CD  PRO A  12     -11.492  -3.670  -2.560  1.00  0.00           C  
ATOM    158  HA  PRO A  12     -11.540  -1.554  -5.034  1.00  0.00           H  
ATOM    159  HB2 PRO A  12     -13.825  -1.488  -3.507  1.00  0.00           H  
ATOM    160  HB3 PRO A  12     -13.426  -2.803  -4.626  1.00  0.00           H  
ATOM    161  HG2 PRO A  12     -13.229  -2.760  -1.650  1.00  0.00           H  
ATOM    162  HG3 PRO A  12     -13.592  -4.111  -2.737  1.00  0.00           H  
ATOM    163  HD2 PRO A  12     -11.113  -3.660  -1.551  1.00  0.00           H  
ATOM    164  HD3 PRO A  12     -11.384  -4.639  -3.005  1.00  0.00           H  
ATOM    165  N   TRP A  13     -11.876  -0.213  -2.012  1.00  0.00           N  
ATOM    166  CA  TRP A  13     -11.790   1.109  -1.327  1.00  0.00           C  
ATOM    167  C   TRP A  13     -10.322   1.494  -1.156  1.00  0.00           C  
ATOM    168  O   TRP A  13      -9.548   0.775  -0.558  1.00  0.00           O  
ATOM    169  CB  TRP A  13     -12.461   1.033   0.051  1.00  0.00           C  
ATOM    170  CG  TRP A  13     -11.569   0.295   0.991  1.00  0.00           C  
ATOM    171  CD1 TRP A  13     -10.609   0.853   1.766  1.00  0.00           C  
ATOM    172  CD2 TRP A  13     -11.532  -1.126   1.254  1.00  0.00           C  
ATOM    173  NE1 TRP A  13      -9.980  -0.150   2.481  1.00  0.00           N  
ATOM    174  CE2 TRP A  13     -10.518  -1.389   2.200  1.00  0.00           C  
ATOM    175  CE3 TRP A  13     -12.280  -2.200   0.758  1.00  0.00           C  
ATOM    176  CZ2 TRP A  13     -10.252  -2.683   2.641  1.00  0.00           C  
ATOM    177  CZ3 TRP A  13     -12.022  -3.506   1.198  1.00  0.00           C  
ATOM    178  CH2 TRP A  13     -11.008  -3.749   2.139  1.00  0.00           C  
ATOM    179  H   TRP A  13     -12.146  -1.013  -1.515  1.00  0.00           H  
ATOM    180  HA  TRP A  13     -12.290   1.852  -1.927  1.00  0.00           H  
ATOM    181  HB2 TRP A  13     -12.634   2.029   0.424  1.00  0.00           H  
ATOM    182  HB3 TRP A  13     -13.403   0.511  -0.035  1.00  0.00           H  
ATOM    183  HD1 TRP A  13     -10.370   1.905   1.812  1.00  0.00           H  
ATOM    184  HE1 TRP A  13      -9.245  -0.017   3.116  1.00  0.00           H  
ATOM    185  HE3 TRP A  13     -13.060  -2.014   0.035  1.00  0.00           H  
ATOM    186  HZ2 TRP A  13      -9.468  -2.860   3.360  1.00  0.00           H  
ATOM    187  HZ3 TRP A  13     -12.607  -4.326   0.811  1.00  0.00           H  
ATOM    188  HH2 TRP A  13     -10.811  -4.757   2.474  1.00  0.00           H  
ATOM    189  N   GLY A  14      -9.932   2.624  -1.666  1.00  0.00           N  
ATOM    190  CA  GLY A  14      -8.516   3.046  -1.518  1.00  0.00           C  
ATOM    191  C   GLY A  14      -7.739   2.729  -2.794  1.00  0.00           C  
ATOM    192  O   GLY A  14      -8.307   2.436  -3.828  1.00  0.00           O  
ATOM    193  H   GLY A  14     -10.570   3.197  -2.142  1.00  0.00           H  
ATOM    194  HA2 GLY A  14      -8.479   4.107  -1.327  1.00  0.00           H  
ATOM    195  HA3 GLY A  14      -8.069   2.514  -0.690  1.00  0.00           H  
ATOM    196  N   GLN A  15      -6.440   2.791  -2.726  1.00  0.00           N  
ATOM    197  CA  GLN A  15      -5.609   2.499  -3.924  1.00  0.00           C  
ATOM    198  C   GLN A  15      -4.528   1.474  -3.564  1.00  0.00           C  
ATOM    199  O   GLN A  15      -4.720   0.621  -2.723  1.00  0.00           O  
ATOM    200  CB  GLN A  15      -4.950   3.793  -4.408  1.00  0.00           C  
ATOM    201  CG  GLN A  15      -4.773   3.741  -5.926  1.00  0.00           C  
ATOM    202  CD  GLN A  15      -5.471   4.944  -6.563  1.00  0.00           C  
ATOM    203  OE1 GLN A  15      -6.522   5.358  -6.117  1.00  0.00           O  
ATOM    204  NE2 GLN A  15      -4.926   5.528  -7.596  1.00  0.00           N  
ATOM    205  H   GLN A  15      -6.011   3.031  -1.884  1.00  0.00           H  
ATOM    206  HA  GLN A  15      -6.236   2.101  -4.708  1.00  0.00           H  
ATOM    207  HB2 GLN A  15      -5.575   4.634  -4.145  1.00  0.00           H  
ATOM    208  HB3 GLN A  15      -3.984   3.901  -3.938  1.00  0.00           H  
ATOM    209  HG2 GLN A  15      -3.720   3.765  -6.167  1.00  0.00           H  
ATOM    210  HG3 GLN A  15      -5.210   2.830  -6.308  1.00  0.00           H  
ATOM    211 HE21 GLN A  15      -4.077   5.194  -7.955  1.00  0.00           H  
ATOM    212 HE22 GLN A  15      -5.364   6.299  -8.010  1.00  0.00           H  
ATOM    213  N   ASN A  16      -3.390   1.563  -4.193  1.00  0.00           N  
ATOM    214  CA  ASN A  16      -2.285   0.626  -3.907  1.00  0.00           C  
ATOM    215  C   ASN A  16      -1.199   1.384  -3.156  1.00  0.00           C  
ATOM    216  O   ASN A  16      -0.108   1.587  -3.653  1.00  0.00           O  
ATOM    217  CB  ASN A  16      -1.719   0.072  -5.215  1.00  0.00           C  
ATOM    218  CG  ASN A  16      -2.001   1.038  -6.369  1.00  0.00           C  
ATOM    219  OD1 ASN A  16      -1.648   2.199  -6.306  1.00  0.00           O  
ATOM    220  ND2 ASN A  16      -2.630   0.604  -7.427  1.00  0.00           N  
ATOM    221  H   ASN A  16      -3.251   2.262  -4.842  1.00  0.00           H  
ATOM    222  HA  ASN A  16      -2.651  -0.180  -3.298  1.00  0.00           H  
ATOM    223  HB2 ASN A  16      -0.658  -0.052  -5.109  1.00  0.00           H  
ATOM    224  HB3 ASN A  16      -2.175  -0.882  -5.427  1.00  0.00           H  
ATOM    225 HD21 ASN A  16      -2.915  -0.332  -7.478  1.00  0.00           H  
ATOM    226 HD22 ASN A  16      -2.816   1.214  -8.171  1.00  0.00           H  
ATOM    227  N   CYS A  17      -1.499   1.832  -1.979  1.00  0.00           N  
ATOM    228  CA  CYS A  17      -0.516   2.610  -1.198  1.00  0.00           C  
ATOM    229  C   CYS A  17       0.369   1.671  -0.377  1.00  0.00           C  
ATOM    230  O   CYS A  17       1.290   2.096   0.292  1.00  0.00           O  
ATOM    231  CB  CYS A  17      -1.345   3.447  -0.262  1.00  0.00           C  
ATOM    232  SG  CYS A  17      -1.753   5.054  -0.957  1.00  0.00           S  
ATOM    233  H   CYS A  17      -2.402   1.686  -1.602  1.00  0.00           H  
ATOM    234  HA  CYS A  17       0.076   3.232  -1.839  1.00  0.00           H  
ATOM    235  HB2 CYS A  17      -2.262   2.918  -0.128  1.00  0.00           H  
ATOM    236  HB3 CYS A  17      -0.846   3.566   0.687  1.00  0.00           H  
ATOM    237  N   TYR A  18       0.086   0.404  -0.412  1.00  0.00           N  
ATOM    238  CA  TYR A  18       0.898  -0.563   0.380  1.00  0.00           C  
ATOM    239  C   TYR A  18       0.958  -1.910  -0.350  1.00  0.00           C  
ATOM    240  O   TYR A  18       0.500  -2.911   0.162  1.00  0.00           O  
ATOM    241  CB  TYR A  18       0.239  -0.732   1.749  1.00  0.00           C  
ATOM    242  CG  TYR A  18       0.050   0.625   2.387  1.00  0.00           C  
ATOM    243  CD1 TYR A  18       1.158   1.347   2.845  1.00  0.00           C  
ATOM    244  CD2 TYR A  18      -1.236   1.161   2.519  1.00  0.00           C  
ATOM    245  CE1 TYR A  18       0.980   2.604   3.435  1.00  0.00           C  
ATOM    246  CE2 TYR A  18      -1.415   2.418   3.109  1.00  0.00           C  
ATOM    247  CZ  TYR A  18      -0.306   3.140   3.567  1.00  0.00           C  
ATOM    248  OH  TYR A  18      -0.481   4.379   4.149  1.00  0.00           O  
ATOM    249  H   TYR A  18      -0.669   0.088  -0.949  1.00  0.00           H  
ATOM    250  HA  TYR A  18       1.895  -0.183   0.509  1.00  0.00           H  
ATOM    251  HB2 TYR A  18      -0.726  -1.198   1.625  1.00  0.00           H  
ATOM    252  HB3 TYR A  18       0.862  -1.346   2.382  1.00  0.00           H  
ATOM    253  HD1 TYR A  18       2.149   0.935   2.743  1.00  0.00           H  
ATOM    254  HD2 TYR A  18      -2.091   0.605   2.166  1.00  0.00           H  
ATOM    255  HE1 TYR A  18       1.835   3.161   3.788  1.00  0.00           H  
ATOM    256  HE2 TYR A  18      -2.408   2.832   3.211  1.00  0.00           H  
ATOM    257  HH  TYR A  18       0.331   4.877   4.034  1.00  0.00           H  
ATOM    258  N   PRO A  19       1.522  -1.891  -1.533  1.00  0.00           N  
ATOM    259  CA  PRO A  19       1.653  -3.096  -2.370  1.00  0.00           C  
ATOM    260  C   PRO A  19       2.869  -3.936  -1.961  1.00  0.00           C  
ATOM    261  O   PRO A  19       2.826  -5.150  -1.978  1.00  0.00           O  
ATOM    262  CB  PRO A  19       1.863  -2.531  -3.776  1.00  0.00           C  
ATOM    263  CG  PRO A  19       2.419  -1.099  -3.592  1.00  0.00           C  
ATOM    264  CD  PRO A  19       2.071  -0.667  -2.154  1.00  0.00           C  
ATOM    265  HA  PRO A  19       0.753  -3.685  -2.342  1.00  0.00           H  
ATOM    266  HB2 PRO A  19       2.572  -3.142  -4.318  1.00  0.00           H  
ATOM    267  HB3 PRO A  19       0.924  -2.492  -4.305  1.00  0.00           H  
ATOM    268  HG2 PRO A  19       3.491  -1.099  -3.732  1.00  0.00           H  
ATOM    269  HG3 PRO A  19       1.951  -0.429  -4.296  1.00  0.00           H  
ATOM    270  HD2 PRO A  19       2.961  -0.340  -1.634  1.00  0.00           H  
ATOM    271  HD3 PRO A  19       1.328   0.113  -2.168  1.00  0.00           H  
ATOM    272  N   GLU A  20       3.963  -3.307  -1.625  1.00  0.00           N  
ATOM    273  CA  GLU A  20       5.180  -4.090  -1.258  1.00  0.00           C  
ATOM    274  C   GLU A  20       5.673  -3.726   0.148  1.00  0.00           C  
ATOM    275  O   GLU A  20       6.861  -3.703   0.404  1.00  0.00           O  
ATOM    276  CB  GLU A  20       6.289  -3.795  -2.269  1.00  0.00           C  
ATOM    277  CG  GLU A  20       6.368  -2.287  -2.515  1.00  0.00           C  
ATOM    278  CD  GLU A  20       7.566  -1.976  -3.413  1.00  0.00           C  
ATOM    279  OE1 GLU A  20       7.909  -2.821  -4.224  1.00  0.00           O  
ATOM    280  OE2 GLU A  20       8.121  -0.898  -3.275  1.00  0.00           O  
ATOM    281  H   GLU A  20       3.991  -2.328  -1.640  1.00  0.00           H  
ATOM    282  HA  GLU A  20       4.947  -5.143  -1.289  1.00  0.00           H  
ATOM    283  HB2 GLU A  20       7.234  -4.148  -1.880  1.00  0.00           H  
ATOM    284  HB3 GLU A  20       6.071  -4.298  -3.199  1.00  0.00           H  
ATOM    285  HG2 GLU A  20       5.460  -1.953  -2.996  1.00  0.00           H  
ATOM    286  HG3 GLU A  20       6.485  -1.775  -1.572  1.00  0.00           H  
ATOM    287  N   GLY A  21       4.787  -3.461   1.067  1.00  0.00           N  
ATOM    288  CA  GLY A  21       5.237  -3.129   2.441  1.00  0.00           C  
ATOM    289  C   GLY A  21       4.191  -2.294   3.157  1.00  0.00           C  
ATOM    290  O   GLY A  21       3.925  -1.158   2.819  1.00  0.00           O  
ATOM    291  H   GLY A  21       3.838  -3.495   0.863  1.00  0.00           H  
ATOM    292  HA2 GLY A  21       5.395  -4.045   2.993  1.00  0.00           H  
ATOM    293  HA3 GLY A  21       6.150  -2.585   2.403  1.00  0.00           H  
ATOM    294  N   CYS A  22       3.620  -2.864   4.159  1.00  0.00           N  
ATOM    295  CA  CYS A  22       2.596  -2.161   4.964  1.00  0.00           C  
ATOM    296  C   CYS A  22       3.185  -0.866   5.504  1.00  0.00           C  
ATOM    297  O   CYS A  22       2.552   0.170   5.527  1.00  0.00           O  
ATOM    298  CB  CYS A  22       2.186  -3.050   6.140  1.00  0.00           C  
ATOM    299  SG  CYS A  22       1.939  -4.757   5.587  1.00  0.00           S  
ATOM    300  H   CYS A  22       3.879  -3.765   4.389  1.00  0.00           H  
ATOM    301  HA  CYS A  22       1.750  -1.940   4.360  1.00  0.00           H  
ATOM    302  HB2 CYS A  22       2.957  -3.027   6.893  1.00  0.00           H  
ATOM    303  HB3 CYS A  22       1.275  -2.678   6.555  1.00  0.00           H  
ATOM    304  N   SER A  23       4.395  -0.940   5.941  1.00  0.00           N  
ATOM    305  CA  SER A  23       5.079   0.260   6.500  1.00  0.00           C  
ATOM    306  C   SER A  23       5.624   1.116   5.356  1.00  0.00           C  
ATOM    307  O   SER A  23       5.541   2.329   5.384  1.00  0.00           O  
ATOM    308  CB  SER A  23       6.233  -0.184   7.398  1.00  0.00           C  
ATOM    309  OG  SER A  23       6.489   0.825   8.366  1.00  0.00           O  
ATOM    310  H   SER A  23       4.855  -1.797   5.902  1.00  0.00           H  
ATOM    311  HA  SER A  23       4.374   0.839   7.078  1.00  0.00           H  
ATOM    312  HB2 SER A  23       5.970  -1.100   7.900  1.00  0.00           H  
ATOM    313  HB3 SER A  23       7.115  -0.350   6.794  1.00  0.00           H  
ATOM    314  HG  SER A  23       6.959   0.420   9.099  1.00  0.00           H  
ATOM    315  N   GLY A  24       6.181   0.498   4.351  1.00  0.00           N  
ATOM    316  CA  GLY A  24       6.727   1.282   3.207  1.00  0.00           C  
ATOM    317  C   GLY A  24       5.726   2.372   2.822  1.00  0.00           C  
ATOM    318  O   GLY A  24       4.590   2.347   3.254  1.00  0.00           O  
ATOM    319  H   GLY A  24       6.237  -0.479   4.347  1.00  0.00           H  
ATOM    320  HA2 GLY A  24       7.665   1.735   3.496  1.00  0.00           H  
ATOM    321  HA3 GLY A  24       6.885   0.629   2.363  1.00  0.00           H  
ATOM    322  N   PRO A  25       6.176   3.300   2.020  1.00  0.00           N  
ATOM    323  CA  PRO A  25       5.337   4.417   1.560  1.00  0.00           C  
ATOM    324  C   PRO A  25       4.396   3.961   0.451  1.00  0.00           C  
ATOM    325  O   PRO A  25       4.118   2.790   0.291  1.00  0.00           O  
ATOM    326  CB  PRO A  25       6.343   5.430   1.016  1.00  0.00           C  
ATOM    327  CG  PRO A  25       7.624   4.628   0.676  1.00  0.00           C  
ATOM    328  CD  PRO A  25       7.556   3.323   1.494  1.00  0.00           C  
ATOM    329  HA  PRO A  25       4.786   4.849   2.377  1.00  0.00           H  
ATOM    330  HB2 PRO A  25       5.942   5.899   0.123  1.00  0.00           H  
ATOM    331  HB3 PRO A  25       6.566   6.175   1.763  1.00  0.00           H  
ATOM    332  HG2 PRO A  25       7.650   4.405  -0.382  1.00  0.00           H  
ATOM    333  HG3 PRO A  25       8.500   5.190   0.959  1.00  0.00           H  
ATOM    334  HD2 PRO A  25       7.736   2.468   0.858  1.00  0.00           H  
ATOM    335  HD3 PRO A  25       8.264   3.348   2.308  1.00  0.00           H  
ATOM    336  N   LYS A  26       3.907   4.890  -0.312  1.00  0.00           N  
ATOM    337  CA  LYS A  26       2.982   4.547  -1.416  1.00  0.00           C  
ATOM    338  C   LYS A  26       3.738   3.813  -2.520  1.00  0.00           C  
ATOM    339  O   LYS A  26       4.941   3.654  -2.470  1.00  0.00           O  
ATOM    340  CB  LYS A  26       2.392   5.835  -1.975  1.00  0.00           C  
ATOM    341  CG  LYS A  26       1.021   6.057  -1.353  1.00  0.00           C  
ATOM    342  CD  LYS A  26       0.872   7.521  -0.936  1.00  0.00           C  
ATOM    343  CE  LYS A  26       1.199   8.427  -2.126  1.00  0.00           C  
ATOM    344  NZ  LYS A  26       0.119   8.317  -3.147  1.00  0.00           N  
ATOM    345  H   LYS A  26       4.147   5.826  -0.155  1.00  0.00           H  
ATOM    346  HA  LYS A  26       2.188   3.921  -1.041  1.00  0.00           H  
ATOM    347  HB2 LYS A  26       3.040   6.665  -1.732  1.00  0.00           H  
ATOM    348  HB3 LYS A  26       2.293   5.755  -3.047  1.00  0.00           H  
ATOM    349  HG2 LYS A  26       0.268   5.806  -2.074  1.00  0.00           H  
ATOM    350  HG3 LYS A  26       0.912   5.422  -0.487  1.00  0.00           H  
ATOM    351  HD2 LYS A  26      -0.144   7.702  -0.614  1.00  0.00           H  
ATOM    352  HD3 LYS A  26       1.552   7.735  -0.126  1.00  0.00           H  
ATOM    353  HE2 LYS A  26       1.272   9.451  -1.789  1.00  0.00           H  
ATOM    354  HE3 LYS A  26       2.139   8.123  -2.562  1.00  0.00           H  
ATOM    355  HZ1 LYS A  26      -0.799   8.523  -2.702  1.00  0.00           H  
ATOM    356  HZ2 LYS A  26       0.295   8.996  -3.913  1.00  0.00           H  
ATOM    357  HZ3 LYS A  26       0.107   7.354  -3.536  1.00  0.00           H  
ATOM    358  N   VAL A  27       3.034   3.363  -3.519  1.00  0.00           N  
ATOM    359  CA  VAL A  27       3.699   2.638  -4.634  1.00  0.00           C  
ATOM    360  C   VAL A  27       4.438   3.639  -5.525  1.00  0.00           C  
ATOM    361  O   VAL A  27       4.907   4.635  -5.000  1.00  0.00           O  
ATOM    362  CB  VAL A  27       2.643   1.903  -5.458  1.00  0.00           C  
ATOM    363  CG1 VAL A  27       1.816   2.916  -6.250  1.00  0.00           C  
ATOM    364  CG2 VAL A  27       3.335   0.942  -6.425  1.00  0.00           C  
ATOM    365  OXT VAL A  27       4.521   3.392  -6.717  1.00  0.00           O  
ATOM    366  H   VAL A  27       2.064   3.504  -3.536  1.00  0.00           H  
ATOM    367  HA  VAL A  27       4.403   1.924  -4.232  1.00  0.00           H  
ATOM    368  HB  VAL A  27       1.993   1.348  -4.798  1.00  0.00           H  
ATOM    369 HG11 VAL A  27       1.676   3.809  -5.658  1.00  0.00           H  
ATOM    370 HG12 VAL A  27       2.334   3.168  -7.164  1.00  0.00           H  
ATOM    371 HG13 VAL A  27       0.854   2.487  -6.489  1.00  0.00           H  
ATOM    372 HG21 VAL A  27       4.370   0.827  -6.139  1.00  0.00           H  
ATOM    373 HG22 VAL A  27       2.843  -0.019  -6.391  1.00  0.00           H  
ATOM    374 HG23 VAL A  27       3.280   1.339  -7.428  1.00  0.00           H  
TER     375      VAL A  27                                                      
ENDMDL                                                                          
