# Supplementary material for: Comparative Performance of High-Throughput Methods for Protein pKa Predictions
Source: J Chem Inf Model. 2023 Aug 8;63(16):5169–81. doi: 10.1021/acs.jcim.3c00165 (PMC10466379; doi:10.1021/acs.jcim.3c00165)
Supplement: Supplementary file 3 — ci3c00165_si_003.zip [file ci3c00165_si_003.zip › curated_pdbs/1jas_curated_20.pdb]

MODEL       20                                                                  
ATOM      1  N   MET A   1      29.978   3.059  -8.480  1.00  0.00           N  
ATOM      2  CA  MET A   1      30.019   1.648  -8.902  1.00  0.00           C  
ATOM      3  C   MET A   1      28.831   0.904  -8.302  1.00  0.00           C  
ATOM      4  O   MET A   1      27.779   0.881  -8.934  1.00  0.00           O  
ATOM      5  CB  MET A   1      31.361   0.961  -8.607  1.00  0.00           C  
ATOM      6  CG  MET A   1      32.475   1.472  -9.524  1.00  0.00           C  
ATOM      7  SD  MET A   1      34.021   0.537  -9.389  1.00  0.00           S  
ATOM      8  CE  MET A   1      33.601  -0.962 -10.323  1.00  0.00           C  
ATOM      9  H1  MET A   1      30.626   3.660  -8.947  1.00  0.00           H  
ATOM     10  HA  MET A   1      29.877   1.626  -9.980  1.00  0.00           H  
ATOM     11  HB2 MET A   1      31.645   1.120  -7.565  1.00  0.00           H  
ATOM     12  HB3 MET A   1      31.243  -0.110  -8.775  1.00  0.00           H  
ATOM     13  HG2 MET A   1      32.138   1.430 -10.561  1.00  0.00           H  
ATOM     14  HG3 MET A   1      32.685   2.512  -9.274  1.00  0.00           H  
ATOM     15  HE1 MET A   1      33.322  -0.692 -11.342  1.00  0.00           H  
ATOM     16  HE2 MET A   1      34.467  -1.624 -10.354  1.00  0.00           H  
ATOM     17  HE3 MET A   1      32.773  -1.484  -9.844  1.00  0.00           H  
ATOM     18  N   SER A   2      28.954   0.305  -7.110  1.00  0.00           N  
ATOM     19  CA  SER A   2      27.819  -0.308  -6.435  1.00  0.00           C  
ATOM     20  C   SER A   2      26.867   0.819  -6.033  1.00  0.00           C  
ATOM     21  O   SER A   2      27.271   1.707  -5.273  1.00  0.00           O  
ATOM     22  CB  SER A   2      28.297  -1.156  -5.242  1.00  0.00           C  
ATOM     23  OG  SER A   2      27.439  -2.263  -5.011  1.00  0.00           O  
ATOM     24  H   SER A   2      29.809   0.387  -6.581  1.00  0.00           H  
ATOM     25  HA  SER A   2      27.330  -0.955  -7.156  1.00  0.00           H  
ATOM     26  HB2 SER A   2      29.292  -1.548  -5.455  1.00  0.00           H  
ATOM     27  HB3 SER A   2      28.359  -0.540  -4.344  1.00  0.00           H  
ATOM     28  HG  SER A   2      26.581  -1.912  -4.674  1.00  0.00           H  
ATOM     29  N   THR A   3      25.647   0.826  -6.572  1.00  0.00           N  
ATOM     30  CA  THR A   3      24.747   1.962  -6.440  1.00  0.00           C  
ATOM     31  C   THR A   3      24.346   2.113  -4.964  1.00  0.00           C  
ATOM     32  O   THR A   3      23.903   1.130  -4.353  1.00  0.00           O  
ATOM     33  CB  THR A   3      23.508   1.747  -7.322  1.00  0.00           C  
ATOM     34  OG1 THR A   3      23.907   1.339  -8.615  1.00  0.00           O  
ATOM     35  CG2 THR A   3      22.635   2.997  -7.438  1.00  0.00           C  
ATOM     36  H   THR A   3      25.390   0.128  -7.266  1.00  0.00           H  
ATOM     37  HA  THR A   3      25.282   2.840  -6.798  1.00  0.00           H  
ATOM     38  HB  THR A   3      22.915   0.958  -6.879  1.00  0.00           H  
ATOM     39  HG1 THR A   3      23.119   0.990  -9.090  1.00  0.00           H  
ATOM     40 HG21 THR A   3      21.785   2.791  -8.091  1.00  0.00           H  
ATOM     41 HG22 THR A   3      22.251   3.284  -6.460  1.00  0.00           H  
ATOM     42 HG23 THR A   3      23.214   3.825  -7.848  1.00  0.00           H  
ATOM     43  N   PRO A   4      24.482   3.308  -4.369  1.00  0.00           N  
ATOM     44  CA  PRO A   4      24.153   3.541  -2.969  1.00  0.00           C  
ATOM     45  C   PRO A   4      22.662   3.312  -2.688  1.00  0.00           C  
ATOM     46  O   PRO A   4      22.341   2.743  -1.645  1.00  0.00           O  
ATOM     47  CB  PRO A   4      24.621   4.966  -2.664  1.00  0.00           C  
ATOM     48  CG  PRO A   4      24.670   5.649  -4.027  1.00  0.00           C  
ATOM     49  CD  PRO A   4      24.994   4.516  -4.991  1.00  0.00           C  
ATOM     50  HA  PRO A   4      24.729   2.853  -2.349  1.00  0.00           H  
ATOM     51  HB2 PRO A   4      23.942   5.485  -1.991  1.00  0.00           H  
ATOM     52  HB3 PRO A   4      25.624   4.932  -2.238  1.00  0.00           H  
ATOM     53  HG2 PRO A   4      23.686   6.043  -4.262  1.00  0.00           H  
ATOM     54  HG3 PRO A   4      25.418   6.440  -4.067  1.00  0.00           H  
ATOM     55  HD2 PRO A   4      24.509   4.686  -5.952  1.00  0.00           H  
ATOM     56  HD3 PRO A   4      26.074   4.433  -5.119  1.00  0.00           H  
ATOM     57  N   ALA A   5      21.773   3.662  -3.623  1.00  0.00           N  
ATOM     58  CA  ALA A   5      20.332   3.417  -3.557  1.00  0.00           C  
ATOM     59  C   ALA A   5      20.043   1.918  -3.428  1.00  0.00           C  
ATOM     60  O   ALA A   5      19.477   1.452  -2.445  1.00  0.00           O  
ATOM     61  CB  ALA A   5      19.673   4.002  -4.812  1.00  0.00           C  
ATOM     62  H   ALA A   5      22.085   4.270  -4.369  1.00  0.00           H  
ATOM     63  HA  ALA A   5      19.933   3.933  -2.682  1.00  0.00           H  
ATOM     64  HB1 ALA A   5      20.321   4.741  -5.281  1.00  0.00           H  
ATOM     65  HB2 ALA A   5      19.445   3.231  -5.548  1.00  0.00           H  
ATOM     66  HB3 ALA A   5      18.744   4.491  -4.519  1.00  0.00           H  
ATOM     67  N   ARG A   6      20.547   1.125  -4.381  1.00  0.00           N  
ATOM     68  CA  ARG A   6      20.516  -0.340  -4.353  1.00  0.00           C  
ATOM     69  C   ARG A   6      20.999  -0.849  -2.990  1.00  0.00           C  
ATOM     70  O   ARG A   6      20.411  -1.756  -2.413  1.00  0.00           O  
ATOM     71  CB  ARG A   6      21.390  -0.841  -5.516  1.00  0.00           C  
ATOM     72  CG  ARG A   6      21.209  -2.289  -5.986  1.00  0.00           C  
ATOM     73  CD  ARG A   6      22.338  -2.601  -6.986  1.00  0.00           C  
ATOM     74  NE  ARG A   6      22.006  -3.691  -7.922  1.00  0.00           N  
ATOM     75  CZ  ARG A   6      22.355  -3.729  -9.218  1.00  0.00           C  
ATOM     76  NH1 ARG A   6      23.108  -2.781  -9.764  1.00  0.00           N  
ATOM     77  NH2 ARG A   6      21.946  -4.731  -9.981  1.00  0.00           N  
ATOM     78  H   ARG A   6      20.935   1.589  -5.188  1.00  0.00           H  
ATOM     79  HA  ARG A   6      19.484  -0.663  -4.502  1.00  0.00           H  
ATOM     80  HB2 ARG A   6      21.182  -0.214  -6.382  1.00  0.00           H  
ATOM     81  HB3 ARG A   6      22.434  -0.700  -5.249  1.00  0.00           H  
ATOM     82  HG2 ARG A   6      21.251  -2.981  -5.144  1.00  0.00           H  
ATOM     83  HG3 ARG A   6      20.243  -2.362  -6.484  1.00  0.00           H  
ATOM     84  HD2 ARG A   6      22.540  -1.696  -7.563  1.00  0.00           H  
ATOM     85  HD3 ARG A   6      23.247  -2.860  -6.441  1.00  0.00           H  
ATOM     86  HE  ARG A   6      21.404  -4.440  -7.584  1.00  0.00           H  
ATOM     87 HH11 ARG A   6      23.588  -2.085  -9.200  1.00  0.00           H  
ATOM     88 HH12 ARG A   6      23.358  -2.825 -10.751  1.00  0.00           H  
ATOM     89 HH21 ARG A   6      21.390  -5.490  -9.597  1.00  0.00           H  
ATOM     90 HH22 ARG A   6      22.131  -4.763 -10.978  1.00  0.00           H  
ATOM     91  N   ARG A   7      22.074  -0.260  -2.457  1.00  0.00           N  
ATOM     92  CA  ARG A   7      22.646  -0.630  -1.164  1.00  0.00           C  
ATOM     93  C   ARG A   7      21.741  -0.256   0.018  1.00  0.00           C  
ATOM     94  O   ARG A   7      21.839  -0.945   1.039  1.00  0.00           O  
ATOM     95  CB  ARG A   7      24.040   0.011  -1.013  1.00  0.00           C  
ATOM     96  CG  ARG A   7      25.147  -1.020  -0.752  1.00  0.00           C  
ATOM     97  CD  ARG A   7      26.485  -0.284  -0.610  1.00  0.00           C  
ATOM     98  NE  ARG A   7      27.527  -1.132  -0.013  1.00  0.00           N  
ATOM     99  CZ  ARG A   7      27.845  -1.200   1.284  1.00  0.00           C  
ATOM    100  NH1 ARG A   7      27.098  -0.586   2.193  1.00  0.00           N  
ATOM    101  NH2 ARG A   7      28.911  -1.892   1.670  1.00  0.00           N  
ATOM    102  H   ARG A   7      22.477   0.524  -2.957  1.00  0.00           H  
ATOM    103  HA  ARG A   7      22.743  -1.716  -1.151  1.00  0.00           H  
ATOM    104  HB2 ARG A   7      24.302   0.565  -1.912  1.00  0.00           H  
ATOM    105  HB3 ARG A   7      24.018   0.730  -0.193  1.00  0.00           H  
ATOM    106  HG2 ARG A   7      24.923  -1.580   0.154  1.00  0.00           H  
ATOM    107  HG3 ARG A   7      25.204  -1.726  -1.579  1.00  0.00           H  
ATOM    108  HD2 ARG A   7      26.815   0.038  -1.600  1.00  0.00           H  
ATOM    109  HD3 ARG A   7      26.352   0.607   0.004  1.00  0.00           H  
ATOM    110  HE  ARG A   7      28.110  -1.623  -0.683  1.00  0.00           H  
ATOM    111 HH11 ARG A   7      26.207  -0.172   1.925  1.00  0.00           H  
ATOM    112 HH12 ARG A   7      27.317  -0.507   3.183  1.00  0.00           H  
ATOM    113 HH21 ARG A   7      29.480  -2.364   0.966  1.00  0.00           H  
ATOM    114 HH22 ARG A   7      29.179  -1.972   2.636  1.00  0.00           H  
ATOM    115  N   ARG A   8      20.904   0.785  -0.070  1.00  0.00           N  
ATOM    116  CA  ARG A   8      19.851   1.062   0.914  1.00  0.00           C  
ATOM    117  C   ARG A   8      18.870  -0.093   0.859  1.00  0.00           C  
ATOM    118  O   ARG A   8      18.707  -0.785   1.855  1.00  0.00           O  
ATOM    119  CB  ARG A   8      19.109   2.395   0.650  1.00  0.00           C  
ATOM    120  CG  ARG A   8      19.976   3.636   0.907  1.00  0.00           C  
ATOM    121  CD  ARG A   8      19.788   4.171   2.332  1.00  0.00           C  
ATOM    122  NE  ARG A   8      21.028   4.739   2.886  1.00  0.00           N  
ATOM    123  CZ  ARG A   8      21.270   4.876   4.196  1.00  0.00           C  
ATOM    124  NH1 ARG A   8      20.327   4.627   5.100  1.00  0.00           N  
ATOM    125  NH2 ARG A   8      22.469   5.236   4.629  1.00  0.00           N  
ATOM    126  H   ARG A   8      20.896   1.338  -0.922  1.00  0.00           H  
ATOM    127  HA  ARG A   8      20.281   1.086   1.918  1.00  0.00           H  
ATOM    128  HB2 ARG A   8      18.748   2.431  -0.374  1.00  0.00           H  
ATOM    129  HB3 ARG A   8      18.222   2.442   1.283  1.00  0.00           H  
ATOM    130  HG2 ARG A   8      21.014   3.367   0.741  1.00  0.00           H  
ATOM    131  HG3 ARG A   8      19.706   4.423   0.202  1.00  0.00           H  
ATOM    132  HD2 ARG A   8      19.007   4.929   2.345  1.00  0.00           H  
ATOM    133  HD3 ARG A   8      19.467   3.350   2.967  1.00  0.00           H  
ATOM    134  HE  ARG A   8      21.762   4.938   2.214  1.00  0.00           H  
ATOM    135 HH11 ARG A   8      19.337   4.680   4.824  1.00  0.00           H  
ATOM    136 HH12 ARG A   8      20.502   4.753   6.093  1.00  0.00           H  
ATOM    137 HH21 ARG A   8      23.240   5.462   4.005  1.00  0.00           H  
ATOM    138 HH22 ARG A   8      22.646   5.262   5.630  1.00  0.00           H  
ATOM    139  N   LEU A   9      18.308  -0.375  -0.318  1.00  0.00           N  
ATOM    140  CA  LEU A   9      17.225  -1.349  -0.448  1.00  0.00           C  
ATOM    141  C   LEU A   9      17.626  -2.761   0.007  1.00  0.00           C  
ATOM    142  O   LEU A   9      16.785  -3.493   0.527  1.00  0.00           O  
ATOM    143  CB  LEU A   9      16.591  -1.303  -1.854  1.00  0.00           C  
ATOM    144  CG  LEU A   9      15.645  -0.097  -2.011  1.00  0.00           C  
ATOM    145  CD1 LEU A   9      15.197   0.000  -3.467  1.00  0.00           C  
ATOM    146  CD2 LEU A   9      14.392  -0.172  -1.125  1.00  0.00           C  
ATOM    147  H   LEU A   9      18.514   0.232  -1.105  1.00  0.00           H  
ATOM    148  HA  LEU A   9      16.466  -1.033   0.262  1.00  0.00           H  
ATOM    149  HB2 LEU A   9      17.362  -1.233  -2.632  1.00  0.00           H  
ATOM    150  HB3 LEU A   9      16.016  -2.218  -2.012  1.00  0.00           H  
ATOM    151  HG  LEU A   9      16.194   0.814  -1.773  1.00  0.00           H  
ATOM    152 HD11 LEU A   9      14.654   0.929  -3.611  1.00  0.00           H  
ATOM    153 HD12 LEU A   9      16.059  -0.009  -4.133  1.00  0.00           H  
ATOM    154 HD13 LEU A   9      14.534  -0.827  -3.707  1.00  0.00           H  
ATOM    155 HD21 LEU A   9      13.717   0.650  -1.366  1.00  0.00           H  
ATOM    156 HD22 LEU A   9      13.864  -1.112  -1.270  1.00  0.00           H  
ATOM    157 HD23 LEU A   9      14.648  -0.066  -0.072  1.00  0.00           H  
ATOM    158  N   MET A  10      18.899  -3.150  -0.113  1.00  0.00           N  
ATOM    159  CA  MET A  10      19.405  -4.383   0.504  1.00  0.00           C  
ATOM    160  C   MET A  10      19.290  -4.347   2.038  1.00  0.00           C  
ATOM    161  O   MET A  10      18.841  -5.303   2.667  1.00  0.00           O  
ATOM    162  CB  MET A  10      20.873  -4.614   0.128  1.00  0.00           C  
ATOM    163  CG  MET A  10      21.116  -4.853  -1.362  1.00  0.00           C  
ATOM    164  SD  MET A  10      20.455  -6.404  -2.009  1.00  0.00           S  
ATOM    165  CE  MET A  10      21.082  -6.320  -3.707  1.00  0.00           C  
ATOM    166  H   MET A  10      19.532  -2.552  -0.629  1.00  0.00           H  
ATOM    167  HA  MET A  10      18.810  -5.224   0.145  1.00  0.00           H  
ATOM    168  HB2 MET A  10      21.461  -3.750   0.442  1.00  0.00           H  
ATOM    169  HB3 MET A  10      21.232  -5.489   0.670  1.00  0.00           H  
ATOM    170  HG2 MET A  10      20.683  -4.041  -1.936  1.00  0.00           H  
ATOM    171  HG3 MET A  10      22.192  -4.842  -1.520  1.00  0.00           H  
ATOM    172  HE1 MET A  10      20.771  -7.210  -4.253  1.00  0.00           H  
ATOM    173  HE2 MET A  10      20.686  -5.436  -4.205  1.00  0.00           H  
ATOM    174  HE3 MET A  10      22.170  -6.269  -3.694  1.00  0.00           H  
ATOM    175  N   ARG A  11      19.729  -3.258   2.674  1.00  0.00           N  
ATOM    176  CA  ARG A  11      19.694  -3.102   4.134  1.00  0.00           C  
ATOM    177  C   ARG A  11      18.264  -2.990   4.629  1.00  0.00           C  
ATOM    178  O   ARG A  11      17.951  -3.554   5.674  1.00  0.00           O  
ATOM    179  CB  ARG A  11      20.466  -1.849   4.564  1.00  0.00           C  
ATOM    180  CG  ARG A  11      21.957  -1.946   4.234  1.00  0.00           C  
ATOM    181  CD  ARG A  11      22.806  -2.319   5.453  1.00  0.00           C  
ATOM    182  NE  ARG A  11      23.109  -1.117   6.236  1.00  0.00           N  
ATOM    183  CZ  ARG A  11      23.564  -1.021   7.484  1.00  0.00           C  
ATOM    184  NH1 ARG A  11      23.784  -2.096   8.237  1.00  0.00           N  
ATOM    185  NH2 ARG A  11      23.801   0.197   7.944  1.00  0.00           N  
ATOM    186  H   ARG A  11      19.982  -2.448   2.124  1.00  0.00           H  
ATOM    187  HA  ARG A  11      20.137  -3.982   4.602  1.00  0.00           H  
ATOM    188  HB2 ARG A  11      20.049  -0.984   4.050  1.00  0.00           H  
ATOM    189  HB3 ARG A  11      20.330  -1.684   5.635  1.00  0.00           H  
ATOM    190  HG2 ARG A  11      22.120  -2.681   3.446  1.00  0.00           H  
ATOM    191  HG3 ARG A  11      22.268  -0.976   3.854  1.00  0.00           H  
ATOM    192  HD2 ARG A  11      22.279  -3.055   6.058  1.00  0.00           H  
ATOM    193  HD3 ARG A  11      23.744  -2.754   5.111  1.00  0.00           H  
ATOM    194  HE  ARG A  11      23.062  -0.242   5.718  1.00  0.00           H  
ATOM    195 HH11 ARG A  11      23.411  -2.998   7.960  1.00  0.00           H  
ATOM    196 HH12 ARG A  11      24.031  -2.023   9.218  1.00  0.00           H  
ATOM    197 HH21 ARG A  11      23.423   0.995   7.428  1.00  0.00           H  
ATOM    198 HH22 ARG A  11      24.145   0.422   8.875  1.00  0.00           H  
ATOM    199  N   ASP A  12      17.415  -2.279   3.891  1.00  0.00           N  
ATOM    200  CA  ASP A  12      15.975  -2.188   4.138  1.00  0.00           C  
ATOM    201  C   ASP A  12      15.425  -3.600   4.226  1.00  0.00           C  
ATOM    202  O   ASP A  12      14.871  -3.981   5.250  1.00  0.00           O  
ATOM    203  CB  ASP A  12      15.238  -1.455   3.006  1.00  0.00           C  
ATOM    204  CG  ASP A  12      15.248   0.057   3.161  1.00  0.00           C  
ATOM    205  OD1 ASP A  12      14.586   0.561   4.081  1.00  0.00           O  
ATOM    206  OD2 ASP A  12      15.884   0.754   2.326  1.00  0.00           O  
ATOM    207  H   ASP A  12      17.806  -1.772   3.103  1.00  0.00           H  
ATOM    208  HA  ASP A  12      15.786  -1.672   5.082  1.00  0.00           H  
ATOM    209  HB2 ASP A  12      15.662  -1.739   2.050  1.00  0.00           H  
ATOM    210  HB3 ASP A  12      14.193  -1.769   3.007  1.00  0.00           H  
ATOM    211  N   PHE A  13      15.644  -4.397   3.175  1.00  0.00           N  
ATOM    212  CA  PHE A  13      15.191  -5.774   3.105  1.00  0.00           C  
ATOM    213  C   PHE A  13      15.679  -6.591   4.288  1.00  0.00           C  
ATOM    214  O   PHE A  13      14.881  -7.214   4.985  1.00  0.00           O  
ATOM    215  CB  PHE A  13      15.655  -6.401   1.781  1.00  0.00           C  
ATOM    216  CG  PHE A  13      15.326  -7.869   1.693  1.00  0.00           C  
ATOM    217  CD1 PHE A  13      13.983  -8.278   1.733  1.00  0.00           C  
ATOM    218  CD2 PHE A  13      16.355  -8.827   1.675  1.00  0.00           C  
ATOM    219  CE1 PHE A  13      13.664  -9.639   1.721  1.00  0.00           C  
ATOM    220  CE2 PHE A  13      16.038 -10.193   1.696  1.00  0.00           C  
ATOM    221  CZ  PHE A  13      14.689 -10.602   1.700  1.00  0.00           C  
ATOM    222  H   PHE A  13      16.115  -4.011   2.363  1.00  0.00           H  
ATOM    223  HA  PHE A  13      14.108  -5.783   3.175  1.00  0.00           H  
ATOM    224  HB2 PHE A  13      15.190  -5.888   0.946  1.00  0.00           H  
ATOM    225  HB3 PHE A  13      16.731  -6.273   1.674  1.00  0.00           H  
ATOM    226  HD1 PHE A  13      13.179  -7.562   1.798  1.00  0.00           H  
ATOM    227  HD2 PHE A  13      17.392  -8.523   1.677  1.00  0.00           H  
ATOM    228  HE1 PHE A  13      12.621  -9.913   1.764  1.00  0.00           H  
ATOM    229  HE2 PHE A  13      16.848 -10.905   1.738  1.00  0.00           H  
ATOM    230  HZ  PHE A  13      14.423 -11.649   1.721  1.00  0.00           H  
ATOM    231  N   LYS A  14      16.989  -6.605   4.512  1.00  0.00           N  
ATOM    232  CA  LYS A  14      17.568  -7.456   5.534  1.00  0.00           C  
ATOM    233  C   LYS A  14      17.045  -7.080   6.914  1.00  0.00           C  
ATOM    234  O   LYS A  14      16.806  -7.984   7.707  1.00  0.00           O  
ATOM    235  CB  LYS A  14      19.098  -7.405   5.426  1.00  0.00           C  
ATOM    236  CG  LYS A  14      19.585  -8.167   4.175  1.00  0.00           C  
ATOM    237  CD  LYS A  14      19.583  -9.686   4.372  1.00  0.00           C  
ATOM    238  CE  LYS A  14      20.752 -10.128   5.253  1.00  0.00           C  
ATOM    239  NZ  LYS A  14      20.520 -11.488   5.758  1.00  0.00           N  
ATOM    240  H   LYS A  14      17.595  -6.071   3.898  1.00  0.00           H  
ATOM    241  HA  LYS A  14      17.220  -8.473   5.355  1.00  0.00           H  
ATOM    242  HB2 LYS A  14      19.416  -6.362   5.363  1.00  0.00           H  
ATOM    243  HB3 LYS A  14      19.542  -7.835   6.325  1.00  0.00           H  
ATOM    244  HG2 LYS A  14      18.928  -7.955   3.328  1.00  0.00           H  
ATOM    245  HG3 LYS A  14      20.594  -7.838   3.920  1.00  0.00           H  
ATOM    246  HD2 LYS A  14      18.639 -10.000   4.816  1.00  0.00           H  
ATOM    247  HD3 LYS A  14      19.666 -10.175   3.402  1.00  0.00           H  
ATOM    248  HE2 LYS A  14      21.678 -10.086   4.677  1.00  0.00           H  
ATOM    249  HE3 LYS A  14      20.834  -9.459   6.110  1.00  0.00           H  
ATOM    250  HZ1 LYS A  14      21.264 -11.790   6.372  1.00  0.00           H  
ATOM    251  HZ2 LYS A  14      19.688 -11.479   6.343  1.00  0.00           H  
ATOM    252  HZ3 LYS A  14      20.361 -12.149   5.005  1.00  0.00           H  
ATOM    253  N   ARG A  15      16.843  -5.793   7.206  1.00  0.00           N  
ATOM    254  CA  ARG A  15      16.317  -5.348   8.492  1.00  0.00           C  
ATOM    255  C   ARG A  15      14.813  -5.591   8.605  1.00  0.00           C  
ATOM    256  O   ARG A  15      14.385  -6.004   9.678  1.00  0.00           O  
ATOM    257  CB  ARG A  15      16.684  -3.876   8.706  1.00  0.00           C  
ATOM    258  CG  ARG A  15      18.156  -3.704   9.119  1.00  0.00           C  
ATOM    259  CD  ARG A  15      18.360  -3.517  10.631  1.00  0.00           C  
ATOM    260  NE  ARG A  15      18.016  -4.707  11.432  1.00  0.00           N  
ATOM    261  CZ  ARG A  15      16.893  -4.893  12.139  1.00  0.00           C  
ATOM    262  NH1 ARG A  15      15.844  -4.095  11.990  1.00  0.00           N  
ATOM    263  NH2 ARG A  15      16.838  -5.886  13.020  1.00  0.00           N  
ATOM    264  H   ARG A  15      17.028  -5.093   6.493  1.00  0.00           H  
ATOM    265  HA  ARG A  15      16.783  -5.943   9.278  1.00  0.00           H  
ATOM    266  HB2 ARG A  15      16.486  -3.323   7.789  1.00  0.00           H  
ATOM    267  HB3 ARG A  15      16.055  -3.448   9.476  1.00  0.00           H  
ATOM    268  HG2 ARG A  15      18.747  -4.552   8.771  1.00  0.00           H  
ATOM    269  HG3 ARG A  15      18.541  -2.810   8.633  1.00  0.00           H  
ATOM    270  HD2 ARG A  15      19.409  -3.282  10.809  1.00  0.00           H  
ATOM    271  HD3 ARG A  15      17.776  -2.660  10.968  1.00  0.00           H  
ATOM    272  HE  ARG A  15      18.765  -5.381  11.584  1.00  0.00           H  
ATOM    273 HH11 ARG A  15      15.776  -3.382  11.278  1.00  0.00           H  
ATOM    274 HH12 ARG A  15      15.030  -4.243  12.589  1.00  0.00           H  
ATOM    275 HH21 ARG A  15      17.632  -6.503  13.145  1.00  0.00           H  
ATOM    276 HH22 ARG A  15      15.989  -6.089  13.561  1.00  0.00           H  
ATOM    277  N   LEU A  16      14.029  -5.415   7.535  1.00  0.00           N  
ATOM    278  CA  LEU A  16      12.619  -5.812   7.495  1.00  0.00           C  
ATOM    279  C   LEU A  16      12.495  -7.301   7.806  1.00  0.00           C  
ATOM    280  O   LEU A  16      11.618  -7.696   8.561  1.00  0.00           O  
ATOM    281  CB  LEU A  16      11.998  -5.457   6.125  1.00  0.00           C  
ATOM    282  CG  LEU A  16      10.640  -6.127   5.807  1.00  0.00           C  
ATOM    283  CD1 LEU A  16       9.513  -5.856   6.807  1.00  0.00           C  
ATOM    284  CD2 LEU A  16      10.125  -5.627   4.455  1.00  0.00           C  
ATOM    285  H   LEU A  16      14.433  -5.034   6.687  1.00  0.00           H  
ATOM    286  HA  LEU A  16      12.082  -5.270   8.274  1.00  0.00           H  
ATOM    287  HB2 LEU A  16      11.894  -4.374   6.060  1.00  0.00           H  
ATOM    288  HB3 LEU A  16      12.697  -5.764   5.347  1.00  0.00           H  
ATOM    289  HG  LEU A  16      10.788  -7.205   5.737  1.00  0.00           H  
ATOM    290 HD11 LEU A  16       9.200  -4.812   6.775  1.00  0.00           H  
ATOM    291 HD12 LEU A  16       8.673  -6.516   6.575  1.00  0.00           H  
ATOM    292 HD13 LEU A  16       9.848  -6.083   7.815  1.00  0.00           H  
ATOM    293 HD21 LEU A  16       9.195  -6.139   4.205  1.00  0.00           H  
ATOM    294 HD22 LEU A  16       9.948  -4.553   4.493  1.00  0.00           H  
ATOM    295 HD23 LEU A  16      10.861  -5.856   3.688  1.00  0.00           H  
ATOM    296  N   GLN A  17      13.361  -8.138   7.239  1.00  0.00           N  
ATOM    297  CA  GLN A  17      13.276  -9.572   7.455  1.00  0.00           C  
ATOM    298  C   GLN A  17      13.697  -9.968   8.879  1.00  0.00           C  
ATOM    299  O   GLN A  17      13.271 -11.012   9.373  1.00  0.00           O  
ATOM    300  CB  GLN A  17      14.102 -10.276   6.371  1.00  0.00           C  
ATOM    301  CG  GLN A  17      13.793 -11.777   6.299  1.00  0.00           C  
ATOM    302  CD  GLN A  17      13.739 -12.273   4.860  1.00  0.00           C  
ATOM    303  OE1 GLN A  17      14.651 -12.967   4.407  1.00  0.00           O  
ATOM    304  NE2 GLN A  17      12.670 -11.959   4.143  1.00  0.00           N  
ATOM    305  H   GLN A  17      14.026  -7.780   6.561  1.00  0.00           H  
ATOM    306  HA  GLN A  17      12.231  -9.856   7.326  1.00  0.00           H  
ATOM    307  HB2 GLN A  17      13.855  -9.821   5.411  1.00  0.00           H  
ATOM    308  HB3 GLN A  17      15.168 -10.124   6.547  1.00  0.00           H  
ATOM    309  HG2 GLN A  17      14.551 -12.328   6.857  1.00  0.00           H  
ATOM    310  HG3 GLN A  17      12.831 -11.987   6.762  1.00  0.00           H  
ATOM    311 HE21 GLN A  17      11.942 -11.352   4.531  1.00  0.00           H  
ATOM    312 HE22 GLN A  17      12.554 -12.277   3.188  1.00  0.00           H  
ATOM    313  N   GLU A  18      14.528  -9.160   9.543  1.00  0.00           N  
ATOM    314  CA  GLU A  18      14.936  -9.372  10.930  1.00  0.00           C  
ATOM    315  C   GLU A  18      13.834  -8.911  11.878  1.00  0.00           C  
ATOM    316  O   GLU A  18      13.549  -9.596  12.861  1.00  0.00           O  
ATOM    317  CB  GLU A  18      16.220  -8.575  11.212  1.00  0.00           C  
ATOM    318  CG  GLU A  18      17.424  -9.136  10.452  1.00  0.00           C  
ATOM    319  CD  GLU A  18      18.223 -10.174  11.233  1.00  0.00           C  
ATOM    320  OE1 GLU A  18      17.618 -11.118  11.799  1.00  0.00           O  
ATOM    321  OE2 GLU A  18      19.464 -10.025  11.306  1.00  0.00           O  
ATOM    322  H   GLU A  18      14.834  -8.315   9.085  1.00  0.00           H  
ATOM    323  HA  GLU A  18      15.126 -10.431  11.103  1.00  0.00           H  
ATOM    324  HB2 GLU A  18      16.067  -7.545  10.897  1.00  0.00           H  
ATOM    325  HB3 GLU A  18      16.436  -8.570  12.280  1.00  0.00           H  
ATOM    326  HG2 GLU A  18      17.071  -9.597   9.535  1.00  0.00           H  
ATOM    327  HG3 GLU A  18      18.085  -8.305  10.198  1.00  0.00           H  
ATOM    328  N   ASP A  19      13.178  -7.797  11.562  1.00  0.00           N  
ATOM    329  CA  ASP A  19      12.131  -7.190  12.375  1.00  0.00           C  
ATOM    330  C   ASP A  19      10.857  -7.052  11.531  1.00  0.00           C  
ATOM    331  O   ASP A  19      10.485  -5.930  11.163  1.00  0.00           O  
ATOM    332  CB  ASP A  19      12.598  -5.831  12.922  1.00  0.00           C  
ATOM    333  CG  ASP A  19      13.783  -5.834  13.886  1.00  0.00           C  
ATOM    334  OD1 ASP A  19      14.326  -6.899  14.277  1.00  0.00           O  
ATOM    335  OD2 ASP A  19      14.303  -4.725  14.133  1.00  0.00           O  
ATOM    336  H   ASP A  19      13.474  -7.276  10.743  1.00  0.00           H  
ATOM    337  HA  ASP A  19      11.896  -7.832  13.220  1.00  0.00           H  
ATOM    338  HB2 ASP A  19      12.862  -5.187  12.080  1.00  0.00           H  
ATOM    339  HB3 ASP A  19      11.758  -5.372  13.434  1.00  0.00           H  
ATOM    340  N   PRO A  20      10.187  -8.164  11.179  1.00  0.00           N  
ATOM    341  CA  PRO A  20       9.027  -8.105  10.308  1.00  0.00           C  
ATOM    342  C   PRO A  20       7.799  -7.579  11.063  1.00  0.00           C  
ATOM    343  O   PRO A  20       7.537  -8.023  12.194  1.00  0.00           O  
ATOM    344  CB  PRO A  20       8.830  -9.522   9.770  1.00  0.00           C  
ATOM    345  CG  PRO A  20       9.491 -10.414  10.819  1.00  0.00           C  
ATOM    346  CD  PRO A  20      10.600  -9.543  11.392  1.00  0.00           C  
ATOM    347  HA  PRO A  20       9.268  -7.453   9.474  1.00  0.00           H  
ATOM    348  HB2 PRO A  20       7.776  -9.765   9.637  1.00  0.00           H  
ATOM    349  HB3 PRO A  20       9.362  -9.618   8.823  1.00  0.00           H  
ATOM    350  HG2 PRO A  20       8.782 -10.650  11.605  1.00  0.00           H  
ATOM    351  HG3 PRO A  20       9.886 -11.326  10.376  1.00  0.00           H  
ATOM    352  HD2 PRO A  20      10.749  -9.757  12.451  1.00  0.00           H  
ATOM    353  HD3 PRO A  20      11.512  -9.734  10.831  1.00  0.00           H  
ATOM    354  N   PRO A  21       7.008  -6.680  10.451  1.00  0.00           N  
ATOM    355  CA  PRO A  21       5.775  -6.167  11.026  1.00  0.00           C  
ATOM    356  C   PRO A  21       4.699  -7.255  11.039  1.00  0.00           C  
ATOM    357  O   PRO A  21       4.892  -8.368  10.532  1.00  0.00           O  
ATOM    358  CB  PRO A  21       5.384  -4.986  10.129  1.00  0.00           C  
ATOM    359  CG  PRO A  21       5.903  -5.407   8.763  1.00  0.00           C  
ATOM    360  CD  PRO A  21       7.195  -6.135   9.117  1.00  0.00           C  
ATOM    361  HA  PRO A  21       5.950  -5.815  12.045  1.00  0.00           H  
ATOM    362  HB2 PRO A  21       4.311  -4.793  10.111  1.00  0.00           H  
ATOM    363  HB3 PRO A  21       5.920  -4.099  10.458  1.00  0.00           H  
ATOM    364  HG2 PRO A  21       5.205  -6.106   8.305  1.00  0.00           H  
ATOM    365  HG3 PRO A  21       6.076  -4.553   8.110  1.00  0.00           H  
ATOM    366  HD2 PRO A  21       7.378  -6.929   8.394  1.00  0.00           H  
ATOM    367  HD3 PRO A  21       8.026  -5.430   9.140  1.00  0.00           H  
ATOM    368  N   VAL A  22       3.537  -6.919  11.588  1.00  0.00           N  
ATOM    369  CA  VAL A  22       2.369  -7.790  11.618  1.00  0.00           C  
ATOM    370  C   VAL A  22       1.295  -7.141  10.739  1.00  0.00           C  
ATOM    371  O   VAL A  22       1.284  -5.921  10.561  1.00  0.00           O  
ATOM    372  CB  VAL A  22       1.925  -8.035  13.081  1.00  0.00           C  
ATOM    373  CG1 VAL A  22       1.037  -9.283  13.186  1.00  0.00           C  
ATOM    374  CG2 VAL A  22       3.123  -8.254  14.020  1.00  0.00           C  
ATOM    375  H   VAL A  22       3.437  -5.984  11.973  1.00  0.00           H  
ATOM    376  HA  VAL A  22       2.637  -8.752  11.180  1.00  0.00           H  
ATOM    377  HB  VAL A  22       1.367  -7.168  13.437  1.00  0.00           H  
ATOM    378 HG11 VAL A  22       0.157  -9.179  12.557  1.00  0.00           H  
ATOM    379 HG12 VAL A  22       1.594 -10.172  12.885  1.00  0.00           H  
ATOM    380 HG13 VAL A  22       0.701  -9.408  14.217  1.00  0.00           H  
ATOM    381 HG21 VAL A  22       2.776  -8.541  15.012  1.00  0.00           H  
ATOM    382 HG22 VAL A  22       3.769  -9.035  13.619  1.00  0.00           H  
ATOM    383 HG23 VAL A  22       3.699  -7.335  14.133  1.00  0.00           H  
ATOM    384  N   GLY A  23       0.412  -7.951  10.156  1.00  0.00           N  
ATOM    385  CA  GLY A  23      -0.690  -7.513   9.310  1.00  0.00           C  
ATOM    386  C   GLY A  23      -0.278  -7.111   7.897  1.00  0.00           C  
ATOM    387  O   GLY A  23      -1.138  -7.061   7.018  1.00  0.00           O  
ATOM    388  H   GLY A  23       0.470  -8.949  10.308  1.00  0.00           H  
ATOM    389  HA2 GLY A  23      -1.415  -8.316   9.230  1.00  0.00           H  
ATOM    390  HA3 GLY A  23      -1.181  -6.660   9.780  1.00  0.00           H  
ATOM    391  N   VAL A  24       1.007  -6.895   7.624  1.00  0.00           N  
ATOM    392  CA  VAL A  24       1.511  -6.572   6.298  1.00  0.00           C  
ATOM    393  C   VAL A  24       2.819  -7.318   6.083  1.00  0.00           C  
ATOM    394  O   VAL A  24       3.525  -7.624   7.049  1.00  0.00           O  
ATOM    395  CB  VAL A  24       1.673  -5.047   6.125  1.00  0.00           C  
ATOM    396  CG1 VAL A  24       0.345  -4.317   6.295  1.00  0.00           C  
ATOM    397  CG2 VAL A  24       2.668  -4.394   7.098  1.00  0.00           C  
ATOM    398  H   VAL A  24       1.694  -6.968   8.360  1.00  0.00           H  
ATOM    399  HA  VAL A  24       0.799  -6.928   5.553  1.00  0.00           H  
ATOM    400  HB  VAL A  24       2.003  -4.872   5.102  1.00  0.00           H  
ATOM    401 HG11 VAL A  24      -0.414  -4.882   5.769  1.00  0.00           H  
ATOM    402 HG12 VAL A  24       0.085  -4.254   7.351  1.00  0.00           H  
ATOM    403 HG13 VAL A  24       0.405  -3.310   5.885  1.00  0.00           H  
ATOM    404 HG21 VAL A  24       2.586  -3.308   7.029  1.00  0.00           H  
ATOM    405 HG22 VAL A  24       2.427  -4.676   8.122  1.00  0.00           H  
ATOM    406 HG23 VAL A  24       3.685  -4.706   6.857  1.00  0.00           H  
ATOM    407  N   SER A  25       3.146  -7.627   4.832  1.00  0.00           N  
ATOM    408  CA  SER A  25       4.471  -8.081   4.451  1.00  0.00           C  
ATOM    409  C   SER A  25       4.941  -7.288   3.234  1.00  0.00           C  
ATOM    410  O   SER A  25       4.126  -6.696   2.520  1.00  0.00           O  
ATOM    411  CB  SER A  25       4.481  -9.593   4.195  1.00  0.00           C  
ATOM    412  OG  SER A  25       3.671 -10.309   5.120  1.00  0.00           O  
ATOM    413  H   SER A  25       2.580  -7.299   4.058  1.00  0.00           H  
ATOM    414  HA  SER A  25       5.161  -7.871   5.269  1.00  0.00           H  
ATOM    415  HB2 SER A  25       4.116  -9.788   3.186  1.00  0.00           H  
ATOM    416  HB3 SER A  25       5.520  -9.921   4.279  1.00  0.00           H  
ATOM    417  HG  SER A  25       3.457 -11.183   4.744  1.00  0.00           H  
ATOM    418  N   GLY A  26       6.239  -7.331   2.958  1.00  0.00           N  
ATOM    419  CA  GLY A  26       6.826  -6.849   1.723  1.00  0.00           C  
ATOM    420  C   GLY A  26       8.121  -7.595   1.453  1.00  0.00           C  
ATOM    421  O   GLY A  26       8.858  -7.910   2.385  1.00  0.00           O  
ATOM    422  H   GLY A  26       6.858  -7.801   3.612  1.00  0.00           H  
ATOM    423  HA2 GLY A  26       6.141  -7.026   0.902  1.00  0.00           H  
ATOM    424  HA3 GLY A  26       7.028  -5.782   1.807  1.00  0.00           H  
ATOM    425  N   ALA A  27       8.429  -7.853   0.184  1.00  0.00           N  
ATOM    426  CA  ALA A  27       9.729  -8.361  -0.225  1.00  0.00           C  
ATOM    427  C   ALA A  27      10.060  -7.795  -1.607  1.00  0.00           C  
ATOM    428  O   ALA A  27       9.158  -7.382  -2.344  1.00  0.00           O  
ATOM    429  CB  ALA A  27       9.713  -9.896  -0.227  1.00  0.00           C  
ATOM    430  H   ALA A  27       7.808  -7.577  -0.579  1.00  0.00           H  
ATOM    431  HA  ALA A  27      10.481  -8.018   0.487  1.00  0.00           H  
ATOM    432  HB1 ALA A  27       9.455 -10.263   0.766  1.00  0.00           H  
ATOM    433  HB2 ALA A  27       8.989 -10.264  -0.955  1.00  0.00           H  
ATOM    434  HB3 ALA A  27      10.701 -10.278  -0.481  1.00  0.00           H  
ATOM    435  N   PRO A  28      11.336  -7.754  -1.998  1.00  0.00           N  
ATOM    436  CA  PRO A  28      11.685  -7.337  -3.335  1.00  0.00           C  
ATOM    437  C   PRO A  28      11.295  -8.399  -4.361  1.00  0.00           C  
ATOM    438  O   PRO A  28      10.927  -9.528  -4.027  1.00  0.00           O  
ATOM    439  CB  PRO A  28      13.176  -7.057  -3.295  1.00  0.00           C  
ATOM    440  CG  PRO A  28      13.687  -7.991  -2.203  1.00  0.00           C  
ATOM    441  CD  PRO A  28      12.523  -8.060  -1.221  1.00  0.00           C  
ATOM    442  HA  PRO A  28      11.158  -6.413  -3.568  1.00  0.00           H  
ATOM    443  HB2 PRO A  28      13.644  -7.240  -4.260  1.00  0.00           H  
ATOM    444  HB3 PRO A  28      13.295  -6.022  -2.994  1.00  0.00           H  
ATOM    445  HG2 PRO A  28      13.848  -8.976  -2.633  1.00  0.00           H  
ATOM    446  HG3 PRO A  28      14.595  -7.614  -1.731  1.00  0.00           H  
ATOM    447  HD2 PRO A  28      12.472  -9.052  -0.776  1.00  0.00           H  
ATOM    448  HD3 PRO A  28      12.648  -7.302  -0.453  1.00  0.00           H  
ATOM    449  N   SER A  29      11.356  -8.010  -5.628  1.00  0.00           N  
ATOM    450  CA  SER A  29      11.204  -8.915  -6.746  1.00  0.00           C  
ATOM    451  C   SER A  29      12.404  -9.869  -6.832  1.00  0.00           C  
ATOM    452  O   SER A  29      13.451  -9.668  -6.207  1.00  0.00           O  
ATOM    453  CB  SER A  29      11.042  -8.082  -8.017  1.00  0.00           C  
ATOM    454  OG  SER A  29       9.873  -7.280  -7.951  1.00  0.00           O  
ATOM    455  H   SER A  29      11.767  -7.102  -5.813  1.00  0.00           H  
ATOM    456  HA  SER A  29      10.306  -9.514  -6.604  1.00  0.00           H  
ATOM    457  HB2 SER A  29      11.917  -7.444  -8.125  1.00  0.00           H  
ATOM    458  HB3 SER A  29      10.967  -8.751  -8.874  1.00  0.00           H  
ATOM    459  HG  SER A  29      10.127  -6.371  -7.688  1.00  0.00           H  
ATOM    460  N   GLU A  30      12.239 -10.913  -7.639  1.00  0.00           N  
ATOM    461  CA  GLU A  30      13.202 -11.990  -7.811  1.00  0.00           C  
ATOM    462  C   GLU A  30      14.527 -11.491  -8.398  1.00  0.00           C  
ATOM    463  O   GLU A  30      15.590 -11.846  -7.886  1.00  0.00           O  
ATOM    464  CB  GLU A  30      12.590 -13.086  -8.699  1.00  0.00           C  
ATOM    465  CG  GLU A  30      11.955 -12.551 -10.000  1.00  0.00           C  
ATOM    466  CD  GLU A  30      12.367 -13.372 -11.214  1.00  0.00           C  
ATOM    467  OE1 GLU A  30      13.550 -13.241 -11.621  1.00  0.00           O  
ATOM    468  OE2 GLU A  30      11.518 -14.126 -11.714  1.00  0.00           O  
ATOM    469  H   GLU A  30      11.331 -11.056  -8.056  1.00  0.00           H  
ATOM    470  HA  GLU A  30      13.407 -12.425  -6.829  1.00  0.00           H  
ATOM    471  HB2 GLU A  30      13.372 -13.810  -8.933  1.00  0.00           H  
ATOM    472  HB3 GLU A  30      11.817 -13.610  -8.135  1.00  0.00           H  
ATOM    473  HG2 GLU A  30      10.871 -12.557  -9.894  1.00  0.00           H  
ATOM    474  HG3 GLU A  30      12.228 -11.518 -10.190  1.00  0.00           H  
ATOM    475  N   ASN A  31      14.486 -10.699  -9.475  1.00  0.00           N  
ATOM    476  CA  ASN A  31      15.671 -10.144 -10.130  1.00  0.00           C  
ATOM    477  C   ASN A  31      15.780  -8.648  -9.898  1.00  0.00           C  
ATOM    478  O   ASN A  31      16.862  -8.126  -9.625  1.00  0.00           O  
ATOM    479  CB  ASN A  31      15.570 -10.389 -11.647  1.00  0.00           C  
ATOM    480  CG  ASN A  31      16.530 -11.474 -12.078  1.00  0.00           C  
ATOM    481  OD1 ASN A  31      17.472 -11.206 -12.815  1.00  0.00           O  
ATOM    482  ND2 ASN A  31      16.277 -12.698 -11.672  1.00  0.00           N  
ATOM    483  H   ASN A  31      13.572 -10.481  -9.842  1.00  0.00           H  
ATOM    484  HA  ASN A  31      16.577 -10.620  -9.750  1.00  0.00           H  
ATOM    485  HB2 ASN A  31      14.554 -10.660 -11.935  1.00  0.00           H  
ATOM    486  HB3 ASN A  31      15.835  -9.477 -12.184  1.00  0.00           H  
ATOM    487 HD21 ASN A  31      15.344 -12.900 -11.301  1.00  0.00           H  
ATOM    488 HD22 ASN A  31      16.919 -13.464 -11.832  1.00  0.00           H  
ATOM    489  N   ASN A  32      14.649  -7.954  -9.961  1.00  0.00           N  
ATOM    490  CA  ASN A  32      14.565  -6.508  -9.809  1.00  0.00           C  
ATOM    491  C   ASN A  32      14.678  -6.168  -8.315  1.00  0.00           C  
ATOM    492  O   ASN A  32      14.410  -7.024  -7.471  1.00  0.00           O  
ATOM    493  CB  ASN A  32      13.239  -6.092 -10.468  1.00  0.00           C  
ATOM    494  CG  ASN A  32      12.949  -4.608 -10.572  1.00  0.00           C  
ATOM    495  OD1 ASN A  32      13.599  -3.760  -9.971  1.00  0.00           O  
ATOM    496  ND2 ASN A  32      11.936  -4.263 -11.346  1.00  0.00           N  
ATOM    497  H   ASN A  32      13.790  -8.457 -10.135  1.00  0.00           H  
ATOM    498  HA  ASN A  32      15.392  -6.040 -10.347  1.00  0.00           H  
ATOM    499  HB2 ASN A  32      13.255  -6.488 -11.486  1.00  0.00           H  
ATOM    500  HB3 ASN A  32      12.407  -6.557  -9.948  1.00  0.00           H  
ATOM    501 HD21 ASN A  32      11.425  -4.995 -11.845  1.00  0.00           H  
ATOM    502 HD22 ASN A  32      11.703  -3.297 -11.511  1.00  0.00           H  
ATOM    503  N   ILE A  33      15.091  -4.948  -7.973  1.00  0.00           N  
ATOM    504  CA  ILE A  33      15.112  -4.444  -6.599  1.00  0.00           C  
ATOM    505  C   ILE A  33      14.480  -3.047  -6.499  1.00  0.00           C  
ATOM    506  O   ILE A  33      14.216  -2.587  -5.393  1.00  0.00           O  
ATOM    507  CB  ILE A  33      16.541  -4.522  -6.017  1.00  0.00           C  
ATOM    508  CG1 ILE A  33      16.514  -4.456  -4.472  1.00  0.00           C  
ATOM    509  CG2 ILE A  33      17.455  -3.437  -6.606  1.00  0.00           C  
ATOM    510  CD1 ILE A  33      17.862  -4.781  -3.822  1.00  0.00           C  
ATOM    511  H   ILE A  33      15.250  -4.291  -8.725  1.00  0.00           H  
ATOM    512  HA  ILE A  33      14.511  -5.118  -5.996  1.00  0.00           H  
ATOM    513  HB  ILE A  33      16.950  -5.494  -6.295  1.00  0.00           H  
ATOM    514 HG12 ILE A  33      16.213  -3.461  -4.146  1.00  0.00           H  
ATOM    515 HG13 ILE A  33      15.782  -5.175  -4.101  1.00  0.00           H  
ATOM    516 HG21 ILE A  33      17.262  -3.325  -7.671  1.00  0.00           H  
ATOM    517 HG22 ILE A  33      17.271  -2.475  -6.124  1.00  0.00           H  
ATOM    518 HG23 ILE A  33      18.492  -3.730  -6.463  1.00  0.00           H  
ATOM    519 HD11 ILE A  33      17.748  -4.774  -2.738  1.00  0.00           H  
ATOM    520 HD12 ILE A  33      18.190  -5.771  -4.140  1.00  0.00           H  
ATOM    521 HD13 ILE A  33      18.608  -4.038  -4.102  1.00  0.00           H  
ATOM    522  N   MET A  34      14.225  -2.366  -7.619  1.00  0.00           N  
ATOM    523  CA  MET A  34      13.656  -1.024  -7.660  1.00  0.00           C  
ATOM    524  C   MET A  34      12.138  -1.088  -7.569  1.00  0.00           C  
ATOM    525  O   MET A  34      11.522  -0.146  -7.058  1.00  0.00           O  
ATOM    526  CB  MET A  34      14.049  -0.374  -8.989  1.00  0.00           C  
ATOM    527  CG  MET A  34      15.473   0.184  -8.938  1.00  0.00           C  
ATOM    528  SD  MET A  34      15.525   1.900  -8.357  1.00  0.00           S  
ATOM    529  CE  MET A  34      16.570   1.742  -6.893  1.00  0.00           C  
ATOM    530  H   MET A  34      14.265  -2.834  -8.517  1.00  0.00           H  
ATOM    531  HA  MET A  34      14.034  -0.430  -6.826  1.00  0.00           H  
ATOM    532  HB2 MET A  34      13.977  -1.107  -9.796  1.00  0.00           H  
ATOM    533  HB3 MET A  34      13.355   0.442  -9.200  1.00  0.00           H  
ATOM    534  HG2 MET A  34      16.109  -0.445  -8.316  1.00  0.00           H  
ATOM    535  HG3 MET A  34      15.884   0.160  -9.947  1.00  0.00           H  
ATOM    536  HE1 MET A  34      17.477   1.195  -7.130  1.00  0.00           H  
ATOM    537  HE2 MET A  34      16.842   2.748  -6.581  1.00  0.00           H  
ATOM    538  HE3 MET A  34      16.045   1.219  -6.091  1.00  0.00           H  
ATOM    539  N   GLN A  35      11.537  -2.178  -8.038  1.00  0.00           N  
ATOM    540  CA  GLN A  35      10.108  -2.409  -7.958  1.00  0.00           C  
ATOM    541  C   GLN A  35       9.918  -3.609  -7.033  1.00  0.00           C  
ATOM    542  O   GLN A  35      10.348  -4.719  -7.336  1.00  0.00           O  
ATOM    543  CB  GLN A  35       9.554  -2.602  -9.377  1.00  0.00           C  
ATOM    544  CG  GLN A  35       8.028  -2.464  -9.364  1.00  0.00           C  
ATOM    545  CD  GLN A  35       7.411  -2.533 -10.755  1.00  0.00           C  
ATOM    546  OE1 GLN A  35       7.585  -3.522 -11.458  1.00  0.00           O  
ATOM    547  NE2 GLN A  35       6.667  -1.539 -11.206  1.00  0.00           N  
ATOM    548  H   GLN A  35      12.107  -2.885  -8.489  1.00  0.00           H  
ATOM    549  HA  GLN A  35       9.630  -1.531  -7.523  1.00  0.00           H  
ATOM    550  HB2 GLN A  35       9.995  -1.840 -10.026  1.00  0.00           H  
ATOM    551  HB3 GLN A  35       9.825  -3.590  -9.755  1.00  0.00           H  
ATOM    552  HG2 GLN A  35       7.629  -3.295  -8.786  1.00  0.00           H  
ATOM    553  HG3 GLN A  35       7.742  -1.531  -8.885  1.00  0.00           H  
ATOM    554 HE21 GLN A  35       6.454  -0.679 -10.694  1.00  0.00           H  
ATOM    555 HE22 GLN A  35       6.292  -1.589 -12.145  1.00  0.00           H  
ATOM    556  N   TRP A  36       9.363  -3.360  -5.849  1.00  0.00           N  
ATOM    557  CA  TRP A  36       9.134  -4.268  -4.729  1.00  0.00           C  
ATOM    558  C   TRP A  36       7.695  -4.723  -4.702  1.00  0.00           C  
ATOM    559  O   TRP A  36       6.844  -4.000  -5.207  1.00  0.00           O  
ATOM    560  CB  TRP A  36       9.392  -3.523  -3.425  1.00  0.00           C  
ATOM    561  CG  TRP A  36      10.780  -3.589  -2.907  1.00  0.00           C  
ATOM    562  CD1 TRP A  36      11.893  -3.126  -3.499  1.00  0.00           C  
ATOM    563  CD2 TRP A  36      11.176  -4.091  -1.606  1.00  0.00           C  
ATOM    564  NE1 TRP A  36      12.976  -3.340  -2.670  1.00  0.00           N  
ATOM    565  CE2 TRP A  36      12.585  -3.929  -1.480  1.00  0.00           C  
ATOM    566  CE3 TRP A  36      10.466  -4.641  -0.524  1.00  0.00           C  
ATOM    567  CZ2 TRP A  36      13.264  -4.347  -0.328  1.00  0.00           C  
ATOM    568  CZ3 TRP A  36      11.136  -5.086   0.624  1.00  0.00           C  
ATOM    569  CH2 TRP A  36      12.527  -4.948   0.710  1.00  0.00           C  
ATOM    570  H   TRP A  36       8.949  -2.440  -5.735  1.00  0.00           H  
ATOM    571  HA  TRP A  36       9.774  -5.147  -4.789  1.00  0.00           H  
ATOM    572  HB2 TRP A  36       9.130  -2.479  -3.561  1.00  0.00           H  
ATOM    573  HB3 TRP A  36       8.735  -3.918  -2.649  1.00  0.00           H  
ATOM    574  HD1 TRP A  36      11.922  -2.616  -4.455  1.00  0.00           H  
ATOM    575  HE1 TRP A  36      13.908  -3.042  -2.925  1.00  0.00           H  
ATOM    576  HE3 TRP A  36       9.392  -4.728  -0.572  1.00  0.00           H  
ATOM    577  HZ2 TRP A  36      14.332  -4.210  -0.247  1.00  0.00           H  
ATOM    578  HZ3 TRP A  36      10.580  -5.533   1.437  1.00  0.00           H  
ATOM    579  HH2 TRP A  36      13.007  -5.329   1.589  1.00  0.00           H  
ATOM    580  N   ASN A  37       7.407  -5.864  -4.091  1.00  0.00           N  
ATOM    581  CA  ASN A  37       6.037  -6.381  -4.015  1.00  0.00           C  
ATOM    582  C   ASN A  37       5.632  -6.622  -2.566  1.00  0.00           C  
ATOM    583  O   ASN A  37       6.417  -7.138  -1.773  1.00  0.00           O  
ATOM    584  CB  ASN A  37       5.955  -7.683  -4.806  1.00  0.00           C  
ATOM    585  CG  ASN A  37       5.794  -7.382  -6.281  1.00  0.00           C  
ATOM    586  OD1 ASN A  37       4.683  -7.177  -6.752  1.00  0.00           O  
ATOM    587  ND2 ASN A  37       6.878  -7.338  -7.037  1.00  0.00           N  
ATOM    588  H   ASN A  37       8.160  -6.377  -3.612  1.00  0.00           H  
ATOM    589  HA  ASN A  37       5.326  -5.660  -4.455  1.00  0.00           H  
ATOM    590  HB2 ASN A  37       6.832  -8.304  -4.619  1.00  0.00           H  
ATOM    591  HB3 ASN A  37       5.089  -8.239  -4.457  1.00  0.00           H  
ATOM    592 HD21 ASN A  37       7.803  -7.457  -6.649  1.00  0.00           H  
ATOM    593 HD22 ASN A  37       6.816  -6.953  -7.982  1.00  0.00           H  
ATOM    594  N   ALA A  38       4.404  -6.259  -2.204  1.00  0.00           N  
ATOM    595  CA  ALA A  38       3.946  -6.210  -0.823  1.00  0.00           C  
ATOM    596  C   ALA A  38       2.479  -6.608  -0.694  1.00  0.00           C  
ATOM    597  O   ALA A  38       1.752  -6.598  -1.683  1.00  0.00           O  
ATOM    598  CB  ALA A  38       4.203  -4.810  -0.278  1.00  0.00           C  
ATOM    599  H   ALA A  38       3.755  -5.893  -2.901  1.00  0.00           H  
ATOM    600  HA  ALA A  38       4.510  -6.931  -0.241  1.00  0.00           H  
ATOM    601  HB1 ALA A  38       5.251  -4.542  -0.407  1.00  0.00           H  
ATOM    602  HB2 ALA A  38       3.570  -4.086  -0.792  1.00  0.00           H  
ATOM    603  HB3 ALA A  38       3.971  -4.815   0.781  1.00  0.00           H  
ATOM    604  N   VAL A  39       2.044  -7.009   0.497  1.00  0.00           N  
ATOM    605  CA  VAL A  39       0.709  -7.546   0.749  1.00  0.00           C  
ATOM    606  C   VAL A  39       0.162  -6.937   2.042  1.00  0.00           C  
ATOM    607  O   VAL A  39       0.925  -6.646   2.970  1.00  0.00           O  
ATOM    608  CB  VAL A  39       0.801  -9.085   0.806  1.00  0.00           C  
ATOM    609  CG1 VAL A  39      -0.500  -9.769   1.261  1.00  0.00           C  
ATOM    610  CG2 VAL A  39       1.160  -9.672  -0.575  1.00  0.00           C  
ATOM    611  H   VAL A  39       2.672  -6.978   1.297  1.00  0.00           H  
ATOM    612  HA  VAL A  39       0.045  -7.266  -0.069  1.00  0.00           H  
ATOM    613  HB  VAL A  39       1.592  -9.324   1.519  1.00  0.00           H  
ATOM    614 HG11 VAL A  39      -1.329  -9.476   0.612  1.00  0.00           H  
ATOM    615 HG12 VAL A  39      -0.395 -10.855   1.224  1.00  0.00           H  
ATOM    616 HG13 VAL A  39      -0.737  -9.499   2.290  1.00  0.00           H  
ATOM    617 HG21 VAL A  39       2.146  -9.335  -0.893  1.00  0.00           H  
ATOM    618 HG22 VAL A  39       1.173 -10.762  -0.533  1.00  0.00           H  
ATOM    619 HG23 VAL A  39       0.415  -9.365  -1.312  1.00  0.00           H  
ATOM    620  N   ILE A  40      -1.158  -6.746   2.094  1.00  0.00           N  
ATOM    621  CA  ILE A  40      -1.915  -6.255   3.242  1.00  0.00           C  
ATOM    622  C   ILE A  40      -3.169  -7.142   3.352  1.00  0.00           C  
ATOM    623  O   ILE A  40      -3.666  -7.619   2.324  1.00  0.00           O  
ATOM    624  CB  ILE A  40      -2.266  -4.752   3.043  1.00  0.00           C  
ATOM    625  CG1 ILE A  40      -1.025  -3.910   2.655  1.00  0.00           C  
ATOM    626  CG2 ILE A  40      -2.915  -4.138   4.299  1.00  0.00           C  
ATOM    627  CD1 ILE A  40      -1.321  -2.424   2.457  1.00  0.00           C  
ATOM    628  H   ILE A  40      -1.738  -7.031   1.311  1.00  0.00           H  
ATOM    629  HA  ILE A  40      -1.316  -6.371   4.147  1.00  0.00           H  
ATOM    630  HB  ILE A  40      -2.986  -4.680   2.224  1.00  0.00           H  
ATOM    631 HG12 ILE A  40      -0.256  -4.016   3.419  1.00  0.00           H  
ATOM    632 HG13 ILE A  40      -0.614  -4.273   1.716  1.00  0.00           H  
ATOM    633 HG21 ILE A  40      -2.194  -4.082   5.113  1.00  0.00           H  
ATOM    634 HG22 ILE A  40      -3.291  -3.139   4.094  1.00  0.00           H  
ATOM    635 HG23 ILE A  40      -3.773  -4.723   4.609  1.00  0.00           H  
ATOM    636 HD11 ILE A  40      -0.450  -1.932   2.031  1.00  0.00           H  
ATOM    637 HD12 ILE A  40      -2.166  -2.302   1.779  1.00  0.00           H  
ATOM    638 HD13 ILE A  40      -1.546  -1.962   3.417  1.00  0.00           H  
ATOM    639  N   PHE A  41      -3.677  -7.330   4.574  1.00  0.00           N  
ATOM    640  CA  PHE A  41      -4.965  -7.938   4.923  1.00  0.00           C  
ATOM    641  C   PHE A  41      -5.774  -6.953   5.774  1.00  0.00           C  
ATOM    642  O   PHE A  41      -5.219  -5.953   6.234  1.00  0.00           O  
ATOM    643  CB  PHE A  41      -4.815  -9.307   5.625  1.00  0.00           C  
ATOM    644  CG  PHE A  41      -4.841  -9.338   7.150  1.00  0.00           C  
ATOM    645  CD1 PHE A  41      -4.093  -8.421   7.909  1.00  0.00           C  
ATOM    646  CD2 PHE A  41      -5.691 -10.245   7.814  1.00  0.00           C  
ATOM    647  CE1 PHE A  41      -4.251  -8.350   9.303  1.00  0.00           C  
ATOM    648  CE2 PHE A  41      -5.817 -10.207   9.214  1.00  0.00           C  
ATOM    649  CZ  PHE A  41      -5.116  -9.243   9.956  1.00  0.00           C  
ATOM    650  H   PHE A  41      -3.220  -6.876   5.353  1.00  0.00           H  
ATOM    651  HA  PHE A  41      -5.506  -8.076   3.976  1.00  0.00           H  
ATOM    652  HB2 PHE A  41      -5.677  -9.892   5.308  1.00  0.00           H  
ATOM    653  HB3 PHE A  41      -3.915  -9.803   5.263  1.00  0.00           H  
ATOM    654  HD1 PHE A  41      -3.447  -7.729   7.404  1.00  0.00           H  
ATOM    655  HD2 PHE A  41      -6.303 -10.936   7.250  1.00  0.00           H  
ATOM    656  HE1 PHE A  41      -3.735  -7.591   9.873  1.00  0.00           H  
ATOM    657  HE2 PHE A  41      -6.517 -10.862   9.714  1.00  0.00           H  
ATOM    658  HZ  PHE A  41      -5.266  -9.166  11.023  1.00  0.00           H  
ATOM    659  N   GLY A  42      -7.082  -7.152   5.931  1.00  0.00           N  
ATOM    660  CA  GLY A  42      -7.848  -6.308   6.833  1.00  0.00           C  
ATOM    661  C   GLY A  42      -7.565  -6.696   8.287  1.00  0.00           C  
ATOM    662  O   GLY A  42      -7.779  -7.854   8.624  1.00  0.00           O  
ATOM    663  H   GLY A  42      -7.495  -8.033   5.649  1.00  0.00           H  
ATOM    664  HA2 GLY A  42      -7.606  -5.267   6.647  1.00  0.00           H  
ATOM    665  HA3 GLY A  42      -8.907  -6.440   6.640  1.00  0.00           H  
ATOM    666  N   PRO A  43      -7.134  -5.786   9.175  1.00  0.00           N  
ATOM    667  CA  PRO A  43      -7.136  -6.054  10.607  1.00  0.00           C  
ATOM    668  C   PRO A  43      -8.579  -6.229  11.127  1.00  0.00           C  
ATOM    669  O   PRO A  43      -9.553  -5.867  10.450  1.00  0.00           O  
ATOM    670  CB  PRO A  43      -6.398  -4.863  11.223  1.00  0.00           C  
ATOM    671  CG  PRO A  43      -6.682  -3.726  10.244  1.00  0.00           C  
ATOM    672  CD  PRO A  43      -6.654  -4.446   8.905  1.00  0.00           C  
ATOM    673  HA  PRO A  43      -6.575  -6.967  10.809  1.00  0.00           H  
ATOM    674  HB2 PRO A  43      -6.767  -4.633  12.212  1.00  0.00           H  
ATOM    675  HB3 PRO A  43      -5.325  -5.065  11.247  1.00  0.00           H  
ATOM    676  HG2 PRO A  43      -7.680  -3.333  10.426  1.00  0.00           H  
ATOM    677  HG3 PRO A  43      -5.954  -2.918  10.291  1.00  0.00           H  
ATOM    678  HD2 PRO A  43      -7.286  -3.923   8.203  1.00  0.00           H  
ATOM    679  HD3 PRO A  43      -5.632  -4.503   8.537  1.00  0.00           H  
ATOM    680  N   GLU A  44      -8.716  -6.793  12.330  1.00  0.00           N  
ATOM    681  CA  GLU A  44      -9.989  -7.220  12.904  1.00  0.00           C  
ATOM    682  C   GLU A  44     -10.964  -6.047  12.987  1.00  0.00           C  
ATOM    683  O   GLU A  44     -10.664  -5.033  13.633  1.00  0.00           O  
ATOM    684  CB  GLU A  44      -9.786  -7.771  14.320  1.00  0.00           C  
ATOM    685  CG  GLU A  44      -9.089  -9.128  14.418  1.00  0.00           C  
ATOM    686  CD  GLU A  44      -8.792  -9.443  15.887  1.00  0.00           C  
ATOM    687  OE1 GLU A  44      -9.755  -9.458  16.700  1.00  0.00           O  
ATOM    688  OE2 GLU A  44      -7.606  -9.589  16.240  1.00  0.00           O  
ATOM    689  H   GLU A  44      -7.876  -7.035  12.844  1.00  0.00           H  
ATOM    690  HA  GLU A  44     -10.411  -8.001  12.273  1.00  0.00           H  
ATOM    691  HB2 GLU A  44      -9.228  -7.036  14.906  1.00  0.00           H  
ATOM    692  HB3 GLU A  44     -10.768  -7.893  14.775  1.00  0.00           H  
ATOM    693  HG2 GLU A  44      -9.722  -9.912  14.008  1.00  0.00           H  
ATOM    694  HG3 GLU A  44      -8.156  -9.102  13.859  1.00  0.00           H  
ATOM    695  N   GLY A  45     -12.160  -6.194  12.419  1.00  0.00           N  
ATOM    696  CA  GLY A  45     -13.228  -5.200  12.455  1.00  0.00           C  
ATOM    697  C   GLY A  45     -13.278  -4.357  11.188  1.00  0.00           C  
ATOM    698  O   GLY A  45     -14.221  -3.576  11.023  1.00  0.00           O  
ATOM    699  H   GLY A  45     -12.390  -7.066  11.954  1.00  0.00           H  
ATOM    700  HA2 GLY A  45     -14.187  -5.708  12.567  1.00  0.00           H  
ATOM    701  HA3 GLY A  45     -13.094  -4.531  13.306  1.00  0.00           H  
ATOM    702  N   THR A  46     -12.309  -4.486  10.280  1.00  0.00           N  
ATOM    703  CA  THR A  46     -12.392  -3.831   8.985  1.00  0.00           C  
ATOM    704  C   THR A  46     -13.143  -4.762   8.022  1.00  0.00           C  
ATOM    705  O   THR A  46     -13.083  -5.984   8.182  1.00  0.00           O  
ATOM    706  CB  THR A  46     -10.988  -3.411   8.520  1.00  0.00           C  
ATOM    707  OG1 THR A  46     -10.125  -4.491   8.223  1.00  0.00           O  
ATOM    708  CG2 THR A  46     -10.300  -2.534   9.568  1.00  0.00           C  
ATOM    709  H   THR A  46     -11.576  -5.175  10.413  1.00  0.00           H  
ATOM    710  HA  THR A  46     -12.977  -2.917   9.095  1.00  0.00           H  
ATOM    711  HB  THR A  46     -11.098  -2.816   7.616  1.00  0.00           H  
ATOM    712  HG1 THR A  46      -9.990  -5.011   9.045  1.00  0.00           H  
ATOM    713 HG21 THR A  46     -10.971  -1.724   9.848  1.00  0.00           H  
ATOM    714 HG22 THR A  46     -10.046  -3.113  10.459  1.00  0.00           H  
ATOM    715 HG23 THR A  46      -9.385  -2.110   9.162  1.00  0.00           H  
ATOM    716  N   PRO A  47     -13.816  -4.247   6.982  1.00  0.00           N  
ATOM    717  CA  PRO A  47     -14.631  -5.068   6.088  1.00  0.00           C  
ATOM    718  C   PRO A  47     -13.779  -5.975   5.186  1.00  0.00           C  
ATOM    719  O   PRO A  47     -14.322  -6.759   4.411  1.00  0.00           O  
ATOM    720  CB  PRO A  47     -15.471  -4.062   5.302  1.00  0.00           C  
ATOM    721  CG  PRO A  47     -14.534  -2.857   5.191  1.00  0.00           C  
ATOM    722  CD  PRO A  47     -13.806  -2.860   6.532  1.00  0.00           C  
ATOM    723  HA  PRO A  47     -15.295  -5.703   6.678  1.00  0.00           H  
ATOM    724  HB2 PRO A  47     -15.778  -4.443   4.330  1.00  0.00           H  
ATOM    725  HB3 PRO A  47     -16.348  -3.791   5.893  1.00  0.00           H  
ATOM    726  HG2 PRO A  47     -13.813  -3.022   4.390  1.00  0.00           H  
ATOM    727  HG3 PRO A  47     -15.070  -1.923   5.032  1.00  0.00           H  
ATOM    728  HD2 PRO A  47     -12.792  -2.489   6.395  1.00  0.00           H  
ATOM    729  HD3 PRO A  47     -14.338  -2.230   7.242  1.00  0.00           H  
ATOM    730  N   PHE A  48     -12.458  -5.821   5.226  1.00  0.00           N  
ATOM    731  CA  PHE A  48     -11.498  -6.508   4.385  1.00  0.00           C  
ATOM    732  C   PHE A  48     -10.875  -7.693   5.108  1.00  0.00           C  
ATOM    733  O   PHE A  48      -9.910  -8.242   4.588  1.00  0.00           O  
ATOM    734  CB  PHE A  48     -10.408  -5.512   3.968  1.00  0.00           C  
ATOM    735  CG  PHE A  48     -10.910  -4.226   3.351  1.00  0.00           C  
ATOM    736  CD1 PHE A  48     -11.489  -4.242   2.075  1.00  0.00           C  
ATOM    737  CD2 PHE A  48     -10.835  -3.020   4.067  1.00  0.00           C  
ATOM    738  CE1 PHE A  48     -12.023  -3.062   1.536  1.00  0.00           C  
ATOM    739  CE2 PHE A  48     -11.330  -1.828   3.519  1.00  0.00           C  
ATOM    740  CZ  PHE A  48     -11.940  -1.851   2.251  1.00  0.00           C  
ATOM    741  H   PHE A  48     -12.083  -5.272   5.986  1.00  0.00           H  
ATOM    742  HA  PHE A  48     -11.991  -6.893   3.496  1.00  0.00           H  
ATOM    743  HB2 PHE A  48      -9.793  -5.272   4.838  1.00  0.00           H  
ATOM    744  HB3 PHE A  48      -9.779  -6.007   3.238  1.00  0.00           H  
ATOM    745  HD1 PHE A  48     -11.561  -5.171   1.529  1.00  0.00           H  
ATOM    746  HD2 PHE A  48     -10.406  -3.004   5.052  1.00  0.00           H  
ATOM    747  HE1 PHE A  48     -12.542  -3.126   0.592  1.00  0.00           H  
ATOM    748  HE2 PHE A  48     -11.248  -0.922   4.108  1.00  0.00           H  
ATOM    749  HZ  PHE A  48     -12.365  -0.947   1.840  1.00  0.00           H  
ATOM    750  N   GLU A  49     -11.346  -8.024   6.312  1.00  0.00           N  
ATOM    751  CA  GLU A  49     -10.600  -8.808   7.279  1.00  0.00           C  
ATOM    752  C   GLU A  49     -10.029 -10.125   6.736  1.00  0.00           C  
ATOM    753  O   GLU A  49      -8.887 -10.458   7.043  1.00  0.00           O  
ATOM    754  CB  GLU A  49     -11.422  -9.007   8.557  1.00  0.00           C  
ATOM    755  CG  GLU A  49     -12.824  -9.597   8.331  1.00  0.00           C  
ATOM    756  CD  GLU A  49     -13.086 -10.720   9.326  1.00  0.00           C  
ATOM    757  OE1 GLU A  49     -13.507 -10.435  10.475  1.00  0.00           O  
ATOM    758  OE2 GLU A  49     -12.789 -11.890   9.004  1.00  0.00           O  
ATOM    759  H   GLU A  49     -12.150  -7.537   6.688  1.00  0.00           H  
ATOM    760  HA  GLU A  49      -9.761  -8.199   7.577  1.00  0.00           H  
ATOM    761  HB2 GLU A  49     -10.850  -9.661   9.217  1.00  0.00           H  
ATOM    762  HB3 GLU A  49     -11.534  -8.045   9.062  1.00  0.00           H  
ATOM    763  HG2 GLU A  49     -13.572  -8.810   8.439  1.00  0.00           H  
ATOM    764  HG3 GLU A  49     -12.922  -9.998   7.321  1.00  0.00           H  
ATOM    765  N   ASP A  50     -10.820 -10.938   6.031  1.00  0.00           N  
ATOM    766  CA  ASP A  50     -10.322 -12.212   5.493  1.00  0.00           C  
ATOM    767  C   ASP A  50      -9.637 -12.108   4.123  1.00  0.00           C  
ATOM    768  O   ASP A  50      -8.927 -13.021   3.708  1.00  0.00           O  
ATOM    769  CB  ASP A  50     -11.405 -13.291   5.538  1.00  0.00           C  
ATOM    770  CG  ASP A  50     -10.772 -14.681   5.463  1.00  0.00           C  
ATOM    771  OD1 ASP A  50      -9.840 -14.967   6.249  1.00  0.00           O  
ATOM    772  OD2 ASP A  50     -11.218 -15.483   4.611  1.00  0.00           O  
ATOM    773  H   ASP A  50     -11.755 -10.627   5.809  1.00  0.00           H  
ATOM    774  HA  ASP A  50      -9.543 -12.556   6.173  1.00  0.00           H  
ATOM    775  HB2 ASP A  50     -11.945 -13.221   6.482  1.00  0.00           H  
ATOM    776  HB3 ASP A  50     -12.110 -13.143   4.717  1.00  0.00           H  
ATOM    777  N   GLY A  51      -9.869 -11.027   3.378  1.00  0.00           N  
ATOM    778  CA  GLY A  51      -9.281 -10.813   2.061  1.00  0.00           C  
ATOM    779  C   GLY A  51      -7.904 -10.182   2.170  1.00  0.00           C  
ATOM    780  O   GLY A  51      -7.643  -9.407   3.095  1.00  0.00           O  
ATOM    781  H   GLY A  51     -10.377 -10.273   3.804  1.00  0.00           H  
ATOM    782  HA2 GLY A  51      -9.220 -11.757   1.519  1.00  0.00           H  
ATOM    783  HA3 GLY A  51      -9.902 -10.118   1.500  1.00  0.00           H  
ATOM    784  N   THR A  52      -7.057 -10.407   1.168  1.00  0.00           N  
ATOM    785  CA  THR A  52      -5.758  -9.761   1.077  1.00  0.00           C  
ATOM    786  C   THR A  52      -5.588  -9.145  -0.308  1.00  0.00           C  
ATOM    787  O   THR A  52      -6.258  -9.537  -1.272  1.00  0.00           O  
ATOM    788  CB  THR A  52      -4.631 -10.745   1.479  1.00  0.00           C  
ATOM    789  OG1 THR A  52      -4.341 -11.705   0.486  1.00  0.00           O  
ATOM    790  CG2 THR A  52      -4.948 -11.555   2.736  1.00  0.00           C  
ATOM    791  H   THR A  52      -7.281 -11.071   0.433  1.00  0.00           H  
ATOM    792  HA  THR A  52      -5.761  -8.915   1.770  1.00  0.00           H  
ATOM    793  HB  THR A  52      -3.728 -10.167   1.665  1.00  0.00           H  
ATOM    794  HG1 THR A  52      -4.253 -12.563   0.942  1.00  0.00           H  
ATOM    795 HG21 THR A  52      -5.709 -12.310   2.535  1.00  0.00           H  
ATOM    796 HG22 THR A  52      -4.047 -12.051   3.092  1.00  0.00           H  
ATOM    797 HG23 THR A  52      -5.321 -10.896   3.505  1.00  0.00           H  
ATOM    798  N   PHE A  53      -4.721  -8.139  -0.413  1.00  0.00           N  
ATOM    799  CA  PHE A  53      -4.494  -7.398  -1.644  1.00  0.00           C  
ATOM    800  C   PHE A  53      -2.991  -7.286  -1.876  1.00  0.00           C  
ATOM    801  O   PHE A  53      -2.218  -7.162  -0.920  1.00  0.00           O  
ATOM    802  CB  PHE A  53      -5.174  -6.028  -1.548  1.00  0.00           C  
ATOM    803  CG  PHE A  53      -6.673  -6.087  -1.286  1.00  0.00           C  
ATOM    804  CD1 PHE A  53      -7.585  -6.252  -2.350  1.00  0.00           C  
ATOM    805  CD2 PHE A  53      -7.153  -6.025   0.038  1.00  0.00           C  
ATOM    806  CE1 PHE A  53      -8.966  -6.341  -2.086  1.00  0.00           C  
ATOM    807  CE2 PHE A  53      -8.538  -6.048   0.282  1.00  0.00           C  
ATOM    808  CZ  PHE A  53      -9.442  -6.218  -0.773  1.00  0.00           C  
ATOM    809  H   PHE A  53      -4.177  -7.876   0.403  1.00  0.00           H  
ATOM    810  HA  PHE A  53      -4.932  -7.939  -2.484  1.00  0.00           H  
ATOM    811  HB2 PHE A  53      -4.691  -5.455  -0.755  1.00  0.00           H  
ATOM    812  HB3 PHE A  53      -5.002  -5.493  -2.478  1.00  0.00           H  
ATOM    813  HD1 PHE A  53      -7.238  -6.360  -3.368  1.00  0.00           H  
ATOM    814  HD2 PHE A  53      -6.465  -6.010   0.883  1.00  0.00           H  
ATOM    815  HE1 PHE A  53      -9.671  -6.543  -2.878  1.00  0.00           H  
ATOM    816  HE2 PHE A  53      -8.904  -5.983   1.291  1.00  0.00           H  
ATOM    817  HZ  PHE A  53     -10.495  -6.314  -0.565  1.00  0.00           H  
ATOM    818  N   LYS A  54      -2.572  -7.297  -3.144  1.00  0.00           N  
ATOM    819  CA  LYS A  54      -1.183  -7.334  -3.565  1.00  0.00           C  
ATOM    820  C   LYS A  54      -0.834  -5.980  -4.180  1.00  0.00           C  
ATOM    821  O   LYS A  54      -1.529  -5.452  -5.056  1.00  0.00           O  
ATOM    822  CB  LYS A  54      -1.020  -8.528  -4.511  1.00  0.00           C  
ATOM    823  CG  LYS A  54       0.394  -8.752  -5.047  1.00  0.00           C  
ATOM    824  CD  LYS A  54       1.464  -9.214  -4.054  1.00  0.00           C  
ATOM    825  CE  LYS A  54       2.642  -9.782  -4.861  1.00  0.00           C  
ATOM    826  NZ  LYS A  54       3.500 -10.688  -4.072  1.00  0.00           N  
ATOM    827  H   LYS A  54      -3.227  -7.356  -3.908  1.00  0.00           H  
ATOM    828  HA  LYS A  54      -0.555  -7.508  -2.689  1.00  0.00           H  
ATOM    829  HB2 LYS A  54      -1.344  -9.438  -4.001  1.00  0.00           H  
ATOM    830  HB3 LYS A  54      -1.679  -8.378  -5.369  1.00  0.00           H  
ATOM    831  HG2 LYS A  54       0.301  -9.566  -5.754  1.00  0.00           H  
ATOM    832  HG3 LYS A  54       0.715  -7.853  -5.569  1.00  0.00           H  
ATOM    833  HD2 LYS A  54       1.797  -8.383  -3.435  1.00  0.00           H  
ATOM    834  HD3 LYS A  54       1.040 -10.006  -3.437  1.00  0.00           H  
ATOM    835  HE2 LYS A  54       2.236 -10.363  -5.694  1.00  0.00           H  
ATOM    836  HE3 LYS A  54       3.223  -8.965  -5.293  1.00  0.00           H  
ATOM    837  HZ1 LYS A  54       2.954 -11.435  -3.657  1.00  0.00           H  
ATOM    838  HZ2 LYS A  54       4.186 -11.125  -4.679  1.00  0.00           H  
ATOM    839  HZ3 LYS A  54       4.032 -10.206  -3.351  1.00  0.00           H  
ATOM    840  N   LEU A  55       0.219  -5.387  -3.639  1.00  0.00           N  
ATOM    841  CA  LEU A  55       0.710  -4.042  -3.861  1.00  0.00           C  
ATOM    842  C   LEU A  55       2.135  -4.159  -4.374  1.00  0.00           C  
ATOM    843  O   LEU A  55       2.777  -5.203  -4.248  1.00  0.00           O  
ATOM    844  CB  LEU A  55       0.699  -3.203  -2.569  1.00  0.00           C  
ATOM    845  CG  LEU A  55      -0.682  -2.706  -2.108  1.00  0.00           C  
ATOM    846  CD1 LEU A  55      -1.496  -3.791  -1.395  1.00  0.00           C  
ATOM    847  CD2 LEU A  55      -0.489  -1.525  -1.154  1.00  0.00           C  
ATOM    848  H   LEU A  55       0.803  -5.927  -3.010  1.00  0.00           H  
ATOM    849  HA  LEU A  55       0.102  -3.547  -4.617  1.00  0.00           H  
ATOM    850  HB2 LEU A  55       1.184  -3.757  -1.766  1.00  0.00           H  
ATOM    851  HB3 LEU A  55       1.312  -2.320  -2.755  1.00  0.00           H  
ATOM    852  HG  LEU A  55      -1.234  -2.351  -2.976  1.00  0.00           H  
ATOM    853 HD11 LEU A  55      -1.849  -4.522  -2.116  1.00  0.00           H  
ATOM    854 HD12 LEU A  55      -0.884  -4.289  -0.644  1.00  0.00           H  
ATOM    855 HD13 LEU A  55      -2.369  -3.352  -0.911  1.00  0.00           H  
ATOM    856 HD21 LEU A  55      -0.023  -0.701  -1.693  1.00  0.00           H  
ATOM    857 HD22 LEU A  55      -1.454  -1.177  -0.786  1.00  0.00           H  
ATOM    858 HD23 LEU A  55       0.139  -1.816  -0.313  1.00  0.00           H  
ATOM    859  N   VAL A  56       2.631  -3.069  -4.932  1.00  0.00           N  
ATOM    860  CA  VAL A  56       3.975  -2.918  -5.447  1.00  0.00           C  
ATOM    861  C   VAL A  56       4.489  -1.563  -4.942  1.00  0.00           C  
ATOM    862  O   VAL A  56       3.707  -0.615  -4.807  1.00  0.00           O  
ATOM    863  CB  VAL A  56       3.928  -3.101  -6.981  1.00  0.00           C  
ATOM    864  CG1 VAL A  56       2.971  -2.105  -7.615  1.00  0.00           C  
ATOM    865  CG2 VAL A  56       5.252  -2.900  -7.706  1.00  0.00           C  
ATOM    866  H   VAL A  56       2.060  -2.233  -4.971  1.00  0.00           H  
ATOM    867  HA  VAL A  56       4.582  -3.712  -5.024  1.00  0.00           H  
ATOM    868  HB  VAL A  56       3.565  -4.107  -7.199  1.00  0.00           H  
ATOM    869 HG11 VAL A  56       3.008  -2.181  -8.698  1.00  0.00           H  
ATOM    870 HG12 VAL A  56       1.956  -2.293  -7.279  1.00  0.00           H  
ATOM    871 HG13 VAL A  56       3.298  -1.112  -7.325  1.00  0.00           H  
ATOM    872 HG21 VAL A  56       5.939  -3.686  -7.409  1.00  0.00           H  
ATOM    873 HG22 VAL A  56       5.095  -2.988  -8.783  1.00  0.00           H  
ATOM    874 HG23 VAL A  56       5.660  -1.912  -7.482  1.00  0.00           H  
ATOM    875  N   ILE A  57       5.775  -1.470  -4.603  1.00  0.00           N  
ATOM    876  CA  ILE A  57       6.431  -0.240  -4.174  1.00  0.00           C  
ATOM    877  C   ILE A  57       7.439   0.093  -5.269  1.00  0.00           C  
ATOM    878  O   ILE A  57       8.162  -0.800  -5.701  1.00  0.00           O  
ATOM    879  CB  ILE A  57       7.126  -0.370  -2.796  1.00  0.00           C  
ATOM    880  CG1 ILE A  57       6.508  -1.337  -1.758  1.00  0.00           C  
ATOM    881  CG2 ILE A  57       7.348   1.028  -2.205  1.00  0.00           C  
ATOM    882  CD1 ILE A  57       5.037  -1.131  -1.396  1.00  0.00           C  
ATOM    883  H   ILE A  57       6.381  -2.257  -4.810  1.00  0.00           H  
ATOM    884  HA  ILE A  57       5.691   0.551  -4.118  1.00  0.00           H  
ATOM    885  HB  ILE A  57       8.124  -0.752  -2.979  1.00  0.00           H  
ATOM    886 HG12 ILE A  57       6.632  -2.363  -2.114  1.00  0.00           H  
ATOM    887 HG13 ILE A  57       7.079  -1.234  -0.836  1.00  0.00           H  
ATOM    888 HG21 ILE A  57       6.427   1.602  -2.221  1.00  0.00           H  
ATOM    889 HG22 ILE A  57       7.723   0.960  -1.184  1.00  0.00           H  
ATOM    890 HG23 ILE A  57       8.095   1.548  -2.809  1.00  0.00           H  
ATOM    891 HD11 ILE A  57       4.404  -1.405  -2.237  1.00  0.00           H  
ATOM    892 HD12 ILE A  57       4.784  -1.783  -0.560  1.00  0.00           H  
ATOM    893 HD13 ILE A  57       4.868  -0.097  -1.099  1.00  0.00           H  
ATOM    894  N   GLU A  58       7.479   1.346  -5.716  1.00  0.00           N  
ATOM    895  CA  GLU A  58       8.425   1.814  -6.726  1.00  0.00           C  
ATOM    896  C   GLU A  58       9.383   2.830  -6.116  1.00  0.00           C  
ATOM    897  O   GLU A  58       8.969   3.860  -5.578  1.00  0.00           O  
ATOM    898  CB  GLU A  58       7.662   2.436  -7.894  1.00  0.00           C  
ATOM    899  CG  GLU A  58       7.161   1.322  -8.809  1.00  0.00           C  
ATOM    900  CD  GLU A  58       6.369   1.832 -10.000  1.00  0.00           C  
ATOM    901  OE1 GLU A  58       6.437   3.035 -10.344  1.00  0.00           O  
ATOM    902  OE2 GLU A  58       5.676   0.985 -10.602  1.00  0.00           O  
ATOM    903  H   GLU A  58       6.827   2.026  -5.326  1.00  0.00           H  
ATOM    904  HA  GLU A  58       9.014   0.968  -7.093  1.00  0.00           H  
ATOM    905  HB2 GLU A  58       6.826   3.041  -7.528  1.00  0.00           H  
ATOM    906  HB3 GLU A  58       8.350   3.063  -8.460  1.00  0.00           H  
ATOM    907  HG2 GLU A  58       8.018   0.760  -9.188  1.00  0.00           H  
ATOM    908  HG3 GLU A  58       6.530   0.642  -8.238  1.00  0.00           H  
ATOM    909  N   PHE A  59      10.675   2.539  -6.233  1.00  0.00           N  
ATOM    910  CA  PHE A  59      11.788   3.287  -5.679  1.00  0.00           C  
ATOM    911  C   PHE A  59      12.577   4.006  -6.777  1.00  0.00           C  
ATOM    912  O   PHE A  59      12.337   3.804  -7.975  1.00  0.00           O  
ATOM    913  CB  PHE A  59      12.658   2.341  -4.848  1.00  0.00           C  
ATOM    914  CG  PHE A  59      11.944   1.763  -3.641  1.00  0.00           C  
ATOM    915  CD1 PHE A  59      11.590   2.617  -2.587  1.00  0.00           C  
ATOM    916  CD2 PHE A  59      11.630   0.395  -3.549  1.00  0.00           C  
ATOM    917  CE1 PHE A  59      10.952   2.119  -1.438  1.00  0.00           C  
ATOM    918  CE2 PHE A  59      10.994  -0.100  -2.393  1.00  0.00           C  
ATOM    919  CZ  PHE A  59      10.668   0.753  -1.331  1.00  0.00           C  
ATOM    920  H   PHE A  59      10.933   1.664  -6.677  1.00  0.00           H  
ATOM    921  HA  PHE A  59      11.394   4.048  -5.009  1.00  0.00           H  
ATOM    922  HB2 PHE A  59      13.018   1.535  -5.484  1.00  0.00           H  
ATOM    923  HB3 PHE A  59      13.532   2.883  -4.487  1.00  0.00           H  
ATOM    924  HD1 PHE A  59      11.793   3.671  -2.669  1.00  0.00           H  
ATOM    925  HD2 PHE A  59      11.882  -0.277  -4.354  1.00  0.00           H  
ATOM    926  HE1 PHE A  59      10.689   2.779  -0.626  1.00  0.00           H  
ATOM    927  HE2 PHE A  59      10.759  -1.141  -2.285  1.00  0.00           H  
ATOM    928  HZ  PHE A  59      10.205   0.360  -0.435  1.00  0.00           H  
ATOM    929  N   SER A  60      13.485   4.894  -6.367  1.00  0.00           N  
ATOM    930  CA  SER A  60      14.372   5.652  -7.242  1.00  0.00           C  
ATOM    931  C   SER A  60      15.828   5.470  -6.818  1.00  0.00           C  
ATOM    932  O   SER A  60      16.105   4.959  -5.729  1.00  0.00           O  
ATOM    933  CB  SER A  60      13.993   7.146  -7.184  1.00  0.00           C  
ATOM    934  OG  SER A  60      12.595   7.382  -7.231  1.00  0.00           O  
ATOM    935  H   SER A  60      13.615   5.041  -5.376  1.00  0.00           H  
ATOM    936  HA  SER A  60      14.297   5.266  -8.257  1.00  0.00           H  
ATOM    937  HB2 SER A  60      14.365   7.564  -6.248  1.00  0.00           H  
ATOM    938  HB3 SER A  60      14.474   7.678  -8.004  1.00  0.00           H  
ATOM    939  HG  SER A  60      12.302   7.221  -8.140  1.00  0.00           H  
ATOM    940  N   GLU A  61      16.766   5.947  -7.638  1.00  0.00           N  
ATOM    941  CA  GLU A  61      18.160   6.069  -7.240  1.00  0.00           C  
ATOM    942  C   GLU A  61      18.326   7.116  -6.132  1.00  0.00           C  
ATOM    943  O   GLU A  61      19.281   7.042  -5.364  1.00  0.00           O  
ATOM    944  CB  GLU A  61      19.035   6.393  -8.460  1.00  0.00           C  
ATOM    945  CG  GLU A  61      19.651   5.125  -9.058  1.00  0.00           C  
ATOM    946  CD  GLU A  61      18.658   4.121  -9.648  1.00  0.00           C  
ATOM    947  OE1 GLU A  61      17.685   4.544 -10.350  1.00  0.00           O  
ATOM    948  OE2 GLU A  61      18.925   2.913  -9.575  1.00  0.00           O  
ATOM    949  H   GLU A  61      16.511   6.372  -8.522  1.00  0.00           H  
ATOM    950  HA  GLU A  61      18.477   5.117  -6.822  1.00  0.00           H  
ATOM    951  HB2 GLU A  61      18.462   6.934  -9.217  1.00  0.00           H  
ATOM    952  HB3 GLU A  61      19.856   7.035  -8.143  1.00  0.00           H  
ATOM    953  HG2 GLU A  61      20.339   5.424  -9.844  1.00  0.00           H  
ATOM    954  HG3 GLU A  61      20.246   4.622  -8.288  1.00  0.00           H  
ATOM    955  N   GLU A  62      17.395   8.063  -6.010  1.00  0.00           N  
ATOM    956  CA  GLU A  62      17.386   9.076  -4.958  1.00  0.00           C  
ATOM    957  C   GLU A  62      16.528   8.650  -3.745  1.00  0.00           C  
ATOM    958  O   GLU A  62      16.287   9.416  -2.816  1.00  0.00           O  
ATOM    959  CB  GLU A  62      16.961  10.406  -5.600  1.00  0.00           C  
ATOM    960  CG  GLU A  62      17.240  11.646  -4.744  1.00  0.00           C  
ATOM    961  CD  GLU A  62      18.722  11.793  -4.387  1.00  0.00           C  
ATOM    962  OE1 GLU A  62      19.501  12.373  -5.175  1.00  0.00           O  
ATOM    963  OE2 GLU A  62      19.149  11.311  -3.307  1.00  0.00           O  
ATOM    964  H   GLU A  62      16.733   8.169  -6.772  1.00  0.00           H  
ATOM    965  HA  GLU A  62      18.407   9.192  -4.594  1.00  0.00           H  
ATOM    966  HB2 GLU A  62      17.500  10.527  -6.539  1.00  0.00           H  
ATOM    967  HB3 GLU A  62      15.900  10.361  -5.838  1.00  0.00           H  
ATOM    968  HG2 GLU A  62      16.912  12.525  -5.295  1.00  0.00           H  
ATOM    969  HG3 GLU A  62      16.643  11.593  -3.838  1.00  0.00           H  
ATOM    970  N   TYR A  63      16.063   7.404  -3.695  1.00  0.00           N  
ATOM    971  CA  TYR A  63      15.435   6.877  -2.482  1.00  0.00           C  
ATOM    972  C   TYR A  63      16.539   6.683  -1.427  1.00  0.00           C  
ATOM    973  O   TYR A  63      17.684   6.373  -1.785  1.00  0.00           O  
ATOM    974  CB  TYR A  63      14.729   5.543  -2.789  1.00  0.00           C  
ATOM    975  CG  TYR A  63      14.430   4.662  -1.590  1.00  0.00           C  
ATOM    976  CD1 TYR A  63      13.214   4.783  -0.890  1.00  0.00           C  
ATOM    977  CD2 TYR A  63      15.401   3.740  -1.150  1.00  0.00           C  
ATOM    978  CE1 TYR A  63      12.962   3.971   0.232  1.00  0.00           C  
ATOM    979  CE2 TYR A  63      15.156   2.927  -0.032  1.00  0.00           C  
ATOM    980  CZ  TYR A  63      13.926   3.029   0.654  1.00  0.00           C  
ATOM    981  OH  TYR A  63      13.682   2.263   1.748  1.00  0.00           O  
ATOM    982  H   TYR A  63      16.369   6.776  -4.419  1.00  0.00           H  
ATOM    983  HA  TYR A  63      14.691   7.589  -2.127  1.00  0.00           H  
ATOM    984  HB2 TYR A  63      13.804   5.744  -3.329  1.00  0.00           H  
ATOM    985  HB3 TYR A  63      15.374   4.962  -3.437  1.00  0.00           H  
ATOM    986  HD1 TYR A  63      12.473   5.510  -1.197  1.00  0.00           H  
ATOM    987  HD2 TYR A  63      16.355   3.671  -1.650  1.00  0.00           H  
ATOM    988  HE1 TYR A  63      12.038   4.071   0.785  1.00  0.00           H  
ATOM    989  HE2 TYR A  63      15.907   2.224   0.298  1.00  0.00           H  
ATOM    990  HH  TYR A  63      14.459   1.727   2.010  1.00  0.00           H  
ATOM    991  N   PRO A  64      16.237   6.789  -0.121  1.00  0.00           N  
ATOM    992  CA  PRO A  64      14.982   7.233   0.486  1.00  0.00           C  
ATOM    993  C   PRO A  64      14.892   8.745   0.680  1.00  0.00           C  
ATOM    994  O   PRO A  64      14.017   9.212   1.412  1.00  0.00           O  
ATOM    995  CB  PRO A  64      14.919   6.498   1.822  1.00  0.00           C  
ATOM    996  CG  PRO A  64      16.377   6.376   2.230  1.00  0.00           C  
ATOM    997  CD  PRO A  64      17.121   6.266   0.903  1.00  0.00           C  
ATOM    998  HA  PRO A  64      14.127   6.942  -0.115  1.00  0.00           H  
ATOM    999  HB2 PRO A  64      14.321   7.009   2.577  1.00  0.00           H  
ATOM   1000  HB3 PRO A  64      14.524   5.503   1.654  1.00  0.00           H  
ATOM   1001  HG2 PRO A  64      16.691   7.268   2.771  1.00  0.00           H  
ATOM   1002  HG3 PRO A  64      16.523   5.476   2.819  1.00  0.00           H  
ATOM   1003  HD2 PRO A  64      18.051   6.830   0.942  1.00  0.00           H  
ATOM   1004  HD3 PRO A  64      17.328   5.217   0.681  1.00  0.00           H  
ATOM   1005  N   ASN A  65      15.761   9.542   0.056  1.00  0.00           N  
ATOM   1006  CA  ASN A  65      15.621  10.996   0.102  1.00  0.00           C  
ATOM   1007  C   ASN A  65      14.340  11.417  -0.623  1.00  0.00           C  
ATOM   1008  O   ASN A  65      13.688  12.376  -0.217  1.00  0.00           O  
ATOM   1009  CB  ASN A  65      16.847  11.705  -0.480  1.00  0.00           C  
ATOM   1010  CG  ASN A  65      18.128  11.297   0.228  1.00  0.00           C  
ATOM   1011  OD1 ASN A  65      18.184  11.267   1.455  1.00  0.00           O  
ATOM   1012  ND2 ASN A  65      19.156  10.941  -0.517  1.00  0.00           N  
ATOM   1013  H   ASN A  65      16.447   9.152  -0.580  1.00  0.00           H  
ATOM   1014  HA  ASN A  65      15.539  11.295   1.145  1.00  0.00           H  
ATOM   1015  HB2 ASN A  65      16.926  11.503  -1.545  1.00  0.00           H  
ATOM   1016  HB3 ASN A  65      16.719  12.779  -0.350  1.00  0.00           H  
ATOM   1017 HD21 ASN A  65      19.087  10.939  -1.539  1.00  0.00           H  
ATOM   1018 HD22 ASN A  65      20.072  10.882  -0.093  1.00  0.00           H  
ATOM   1019  N   LYS A  66      13.919  10.653  -1.635  1.00  0.00           N  
ATOM   1020  CA  LYS A  66      12.572  10.665  -2.181  1.00  0.00           C  
ATOM   1021  C   LYS A  66      11.756   9.602  -1.444  1.00  0.00           C  
ATOM   1022  O   LYS A  66      12.298   8.526  -1.179  1.00  0.00           O  
ATOM   1023  CB  LYS A  66      12.612  10.293  -3.672  1.00  0.00           C  
ATOM   1024  CG  LYS A  66      13.113  11.443  -4.552  1.00  0.00           C  
ATOM   1025  CD  LYS A  66      13.123  11.088  -6.049  1.00  0.00           C  
ATOM   1026  CE  LYS A  66      11.741  10.876  -6.686  1.00  0.00           C  
ATOM   1027  NZ  LYS A  66      10.875  12.071  -6.599  1.00  0.00           N  
ATOM   1028  H   LYS A  66      14.463   9.829  -1.847  1.00  0.00           H  
ATOM   1029  HA  LYS A  66      12.139  11.658  -2.052  1.00  0.00           H  
ATOM   1030  HB2 LYS A  66      13.243   9.413  -3.818  1.00  0.00           H  
ATOM   1031  HB3 LYS A  66      11.603  10.037  -3.979  1.00  0.00           H  
ATOM   1032  HG2 LYS A  66      12.479  12.314  -4.391  1.00  0.00           H  
ATOM   1033  HG3 LYS A  66      14.129  11.702  -4.253  1.00  0.00           H  
ATOM   1034  HD2 LYS A  66      13.637  11.886  -6.589  1.00  0.00           H  
ATOM   1035  HD3 LYS A  66      13.700  10.174  -6.192  1.00  0.00           H  
ATOM   1036  HE2 LYS A  66      11.891  10.631  -7.741  1.00  0.00           H  
ATOM   1037  HE3 LYS A  66      11.243  10.027  -6.216  1.00  0.00           H  
ATOM   1038  HZ1 LYS A  66      10.485  12.193  -5.668  1.00  0.00           H  
ATOM   1039  HZ2 LYS A  66      11.388  12.914  -6.844  1.00  0.00           H  
ATOM   1040  HZ3 LYS A  66      10.092  11.977  -7.243  1.00  0.00           H  
ATOM   1041  N   PRO A  67      10.457   9.828  -1.192  1.00  0.00           N  
ATOM   1042  CA  PRO A  67       9.532   8.742  -0.925  1.00  0.00           C  
ATOM   1043  C   PRO A  67       9.406   7.857  -2.172  1.00  0.00           C  
ATOM   1044  O   PRO A  67       9.642   8.326  -3.296  1.00  0.00           O  
ATOM   1045  CB  PRO A  67       8.192   9.403  -0.588  1.00  0.00           C  
ATOM   1046  CG  PRO A  67       8.264  10.755  -1.290  1.00  0.00           C  
ATOM   1047  CD  PRO A  67       9.752  11.089  -1.314  1.00  0.00           C  
ATOM   1048  HA  PRO A  67       9.891   8.157  -0.080  1.00  0.00           H  
ATOM   1049  HB2 PRO A  67       7.347   8.819  -0.951  1.00  0.00           H  
ATOM   1050  HB3 PRO A  67       8.109   9.543   0.486  1.00  0.00           H  
ATOM   1051  HG2 PRO A  67       7.904  10.643  -2.313  1.00  0.00           H  
ATOM   1052  HG3 PRO A  67       7.690  11.516  -0.760  1.00  0.00           H  
ATOM   1053  HD2 PRO A  67      10.000  11.573  -2.254  1.00  0.00           H  
ATOM   1054  HD3 PRO A  67      10.008  11.734  -0.474  1.00  0.00           H  
ATOM   1055  N   PRO A  68       8.966   6.602  -2.005  1.00  0.00           N  
ATOM   1056  CA  PRO A  68       8.486   5.804  -3.115  1.00  0.00           C  
ATOM   1057  C   PRO A  68       7.089   6.236  -3.558  1.00  0.00           C  
ATOM   1058  O   PRO A  68       6.327   6.843  -2.799  1.00  0.00           O  
ATOM   1059  CB  PRO A  68       8.436   4.379  -2.581  1.00  0.00           C  
ATOM   1060  CG  PRO A  68       8.142   4.567  -1.099  1.00  0.00           C  
ATOM   1061  CD  PRO A  68       8.880   5.861  -0.755  1.00  0.00           C  
ATOM   1062  HA  PRO A  68       9.177   5.863  -3.953  1.00  0.00           H  
ATOM   1063  HB2 PRO A  68       7.669   3.784  -3.069  1.00  0.00           H  
ATOM   1064  HB3 PRO A  68       9.410   3.924  -2.719  1.00  0.00           H  
ATOM   1065  HG2 PRO A  68       7.069   4.707  -0.956  1.00  0.00           H  
ATOM   1066  HG3 PRO A  68       8.507   3.722  -0.516  1.00  0.00           H  
ATOM   1067  HD2 PRO A  68       8.333   6.415   0.008  1.00  0.00           H  
ATOM   1068  HD3 PRO A  68       9.887   5.629  -0.403  1.00  0.00           H  
ATOM   1069  N   THR A  69       6.708   5.797  -4.752  1.00  0.00           N  
ATOM   1070  CA  THR A  69       5.312   5.622  -5.116  1.00  0.00           C  
ATOM   1071  C   THR A  69       4.886   4.229  -4.619  1.00  0.00           C  
ATOM   1072  O   THR A  69       5.698   3.299  -4.612  1.00  0.00           O  
ATOM   1073  CB  THR A  69       5.199   5.766  -6.643  1.00  0.00           C  
ATOM   1074  OG1 THR A  69       5.767   6.996  -7.077  1.00  0.00           O  
ATOM   1075  CG2 THR A  69       3.754   5.707  -7.138  1.00  0.00           C  
ATOM   1076  H   THR A  69       7.372   5.249  -5.286  1.00  0.00           H  
ATOM   1077  HA  THR A  69       4.714   6.395  -4.633  1.00  0.00           H  
ATOM   1078  HB  THR A  69       5.755   4.955  -7.115  1.00  0.00           H  
ATOM   1079  HG1 THR A  69       5.449   7.714  -6.481  1.00  0.00           H  
ATOM   1080 HG21 THR A  69       3.740   5.806  -8.222  1.00  0.00           H  
ATOM   1081 HG22 THR A  69       3.311   4.746  -6.881  1.00  0.00           H  
ATOM   1082 HG23 THR A  69       3.166   6.509  -6.691  1.00  0.00           H  
ATOM   1083  N   VAL A  70       3.620   4.044  -4.239  1.00  0.00           N  
ATOM   1084  CA  VAL A  70       3.050   2.727  -3.962  1.00  0.00           C  
ATOM   1085  C   VAL A  70       1.881   2.541  -4.924  1.00  0.00           C  
ATOM   1086  O   VAL A  70       1.070   3.458  -5.068  1.00  0.00           O  
ATOM   1087  CB  VAL A  70       2.616   2.571  -2.491  1.00  0.00           C  
ATOM   1088  CG1 VAL A  70       2.227   1.108  -2.226  1.00  0.00           C  
ATOM   1089  CG2 VAL A  70       3.701   2.953  -1.472  1.00  0.00           C  
ATOM   1090  H   VAL A  70       2.970   4.826  -4.272  1.00  0.00           H  
ATOM   1091  HA  VAL A  70       3.792   1.965  -4.179  1.00  0.00           H  
ATOM   1092  HB  VAL A  70       1.756   3.212  -2.312  1.00  0.00           H  
ATOM   1093 HG11 VAL A  70       1.916   0.979  -1.192  1.00  0.00           H  
ATOM   1094 HG12 VAL A  70       1.405   0.801  -2.872  1.00  0.00           H  
ATOM   1095 HG13 VAL A  70       3.072   0.460  -2.439  1.00  0.00           H  
ATOM   1096 HG21 VAL A  70       4.536   2.261  -1.539  1.00  0.00           H  
ATOM   1097 HG22 VAL A  70       4.054   3.970  -1.645  1.00  0.00           H  
ATOM   1098 HG23 VAL A  70       3.281   2.898  -0.468  1.00  0.00           H  
ATOM   1099  N   ARG A  71       1.804   1.374  -5.574  1.00  0.00           N  
ATOM   1100  CA  ARG A  71       0.726   1.047  -6.503  1.00  0.00           C  
ATOM   1101  C   ARG A  71      -0.015  -0.223  -6.055  1.00  0.00           C  
ATOM   1102  O   ARG A  71       0.562  -1.110  -5.424  1.00  0.00           O  
ATOM   1103  CB  ARG A  71       1.261   1.012  -7.957  1.00  0.00           C  
ATOM   1104  CG  ARG A  71       2.101   2.266  -8.309  1.00  0.00           C  
ATOM   1105  CD  ARG A  71       2.550   2.352  -9.778  1.00  0.00           C  
ATOM   1106  NE  ARG A  71       2.218   3.661 -10.365  1.00  0.00           N  
ATOM   1107  CZ  ARG A  71       1.978   3.949 -11.648  1.00  0.00           C  
ATOM   1108  NH1 ARG A  71       2.201   3.085 -12.631  1.00  0.00           N  
ATOM   1109  NH2 ARG A  71       1.499   5.144 -11.942  1.00  0.00           N  
ATOM   1110  H   ARG A  71       2.522   0.668  -5.428  1.00  0.00           H  
ATOM   1111  HA  ARG A  71       0.016   1.869  -6.447  1.00  0.00           H  
ATOM   1112  HB2 ARG A  71       1.835   0.108  -8.154  1.00  0.00           H  
ATOM   1113  HB3 ARG A  71       0.405   0.964  -8.613  1.00  0.00           H  
ATOM   1114  HG2 ARG A  71       1.505   3.145  -8.063  1.00  0.00           H  
ATOM   1115  HG3 ARG A  71       3.008   2.287  -7.698  1.00  0.00           H  
ATOM   1116  HD2 ARG A  71       3.624   2.207  -9.828  1.00  0.00           H  
ATOM   1117  HD3 ARG A  71       2.088   1.559 -10.359  1.00  0.00           H  
ATOM   1118  HE  ARG A  71       2.046   4.413  -9.704  1.00  0.00           H  
ATOM   1119 HH11 ARG A  71       2.668   2.202 -12.444  1.00  0.00           H  
ATOM   1120 HH12 ARG A  71       2.011   3.326 -13.592  1.00  0.00           H  
ATOM   1121 HH21 ARG A  71       1.367   5.827 -11.195  1.00  0.00           H  
ATOM   1122 HH22 ARG A  71       1.395   5.444 -12.904  1.00  0.00           H  
ATOM   1123  N   PHE A  72      -1.311  -0.310  -6.362  1.00  0.00           N  
ATOM   1124  CA  PHE A  72      -2.204  -1.450  -6.144  1.00  0.00           C  
ATOM   1125  C   PHE A  72      -2.250  -2.208  -7.456  1.00  0.00           C  
ATOM   1126  O   PHE A  72      -2.770  -1.692  -8.448  1.00  0.00           O  
ATOM   1127  CB  PHE A  72      -3.598  -0.907  -5.791  1.00  0.00           C  
ATOM   1128  CG  PHE A  72      -3.800  -0.457  -4.359  1.00  0.00           C  
ATOM   1129  CD1 PHE A  72      -3.791  -1.367  -3.286  1.00  0.00           C  
ATOM   1130  CD2 PHE A  72      -4.050   0.900  -4.104  1.00  0.00           C  
ATOM   1131  CE1 PHE A  72      -4.027  -0.919  -1.973  1.00  0.00           C  
ATOM   1132  CE2 PHE A  72      -4.337   1.338  -2.806  1.00  0.00           C  
ATOM   1133  CZ  PHE A  72      -4.289   0.439  -1.728  1.00  0.00           C  
ATOM   1134  H   PHE A  72      -1.693   0.444  -6.929  1.00  0.00           H  
ATOM   1135  HA  PHE A  72      -1.861  -2.144  -5.371  1.00  0.00           H  
ATOM   1136  HB2 PHE A  72      -3.787  -0.051  -6.419  1.00  0.00           H  
ATOM   1137  HB3 PHE A  72      -4.380  -1.602  -6.081  1.00  0.00           H  
ATOM   1138  HD1 PHE A  72      -3.575  -2.408  -3.451  1.00  0.00           H  
ATOM   1139  HD2 PHE A  72      -4.031   1.623  -4.903  1.00  0.00           H  
ATOM   1140  HE1 PHE A  72      -4.000  -1.613  -1.145  1.00  0.00           H  
ATOM   1141  HE2 PHE A  72      -4.568   2.385  -2.667  1.00  0.00           H  
ATOM   1142  HZ  PHE A  72      -4.421   0.788  -0.711  1.00  0.00           H  
ATOM   1143  N   LEU A  73      -1.719  -3.430  -7.478  1.00  0.00           N  
ATOM   1144  CA  LEU A  73      -1.802  -4.252  -8.678  1.00  0.00           C  
ATOM   1145  C   LEU A  73      -3.207  -4.836  -8.809  1.00  0.00           C  
ATOM   1146  O   LEU A  73      -3.741  -4.881  -9.915  1.00  0.00           O  
ATOM   1147  CB  LEU A  73      -0.737  -5.359  -8.670  1.00  0.00           C  
ATOM   1148  CG  LEU A  73       0.717  -4.854  -8.680  1.00  0.00           C  
ATOM   1149  CD1 LEU A  73       1.668  -6.046  -8.798  1.00  0.00           C  
ATOM   1150  CD2 LEU A  73       0.984  -3.838  -9.800  1.00  0.00           C  
ATOM   1151  H   LEU A  73      -1.369  -3.865  -6.632  1.00  0.00           H  
ATOM   1152  HA  LEU A  73      -1.630  -3.630  -9.556  1.00  0.00           H  
ATOM   1153  HB2 LEU A  73      -0.891  -6.000  -7.801  1.00  0.00           H  
ATOM   1154  HB3 LEU A  73      -0.888  -5.974  -9.557  1.00  0.00           H  
ATOM   1155  HG  LEU A  73       0.919  -4.372  -7.727  1.00  0.00           H  
ATOM   1156 HD11 LEU A  73       1.497  -6.573  -9.739  1.00  0.00           H  
ATOM   1157 HD12 LEU A  73       2.705  -5.710  -8.769  1.00  0.00           H  
ATOM   1158 HD13 LEU A  73       1.503  -6.733  -7.966  1.00  0.00           H  
ATOM   1159 HD21 LEU A  73       2.052  -3.751  -9.971  1.00  0.00           H  
ATOM   1160 HD22 LEU A  73       0.531  -4.185 -10.728  1.00  0.00           H  
ATOM   1161 HD23 LEU A  73       0.609  -2.853  -9.516  1.00  0.00           H  
ATOM   1162  N   SER A  74      -3.843  -5.214  -7.701  1.00  0.00           N  
ATOM   1163  CA  SER A  74      -5.201  -5.768  -7.704  1.00  0.00           C  
ATOM   1164  C   SER A  74      -6.239  -4.670  -7.468  1.00  0.00           C  
ATOM   1165  O   SER A  74      -5.946  -3.613  -6.893  1.00  0.00           O  
ATOM   1166  CB  SER A  74      -5.360  -6.953  -6.738  1.00  0.00           C  
ATOM   1167  OG  SER A  74      -4.851  -8.146  -7.324  1.00  0.00           O  
ATOM   1168  H   SER A  74      -3.383  -5.016  -6.814  1.00  0.00           H  
ATOM   1169  HA  SER A  74      -5.395  -6.157  -8.707  1.00  0.00           H  
ATOM   1170  HB2 SER A  74      -4.836  -6.743  -5.804  1.00  0.00           H  
ATOM   1171  HB3 SER A  74      -6.418  -7.103  -6.520  1.00  0.00           H  
ATOM   1172  HG  SER A  74      -5.594  -8.659  -7.710  1.00  0.00           H  
ATOM   1173  N   LYS A  75      -7.455  -4.920  -7.946  1.00  0.00           N  
ATOM   1174  CA  LYS A  75      -8.644  -4.097  -7.793  1.00  0.00           C  
ATOM   1175  C   LYS A  75      -8.889  -3.845  -6.304  1.00  0.00           C  
ATOM   1176  O   LYS A  75      -9.063  -4.783  -5.532  1.00  0.00           O  
ATOM   1177  CB  LYS A  75      -9.758  -4.935  -8.444  1.00  0.00           C  
ATOM   1178  CG  LYS A  75     -11.203  -4.523  -8.165  1.00  0.00           C  
ATOM   1179  CD  LYS A  75     -11.601  -3.206  -8.824  1.00  0.00           C  
ATOM   1180  CE  LYS A  75     -11.754  -3.436 -10.328  1.00  0.00           C  
ATOM   1181  NZ  LYS A  75     -12.171  -2.212 -11.029  1.00  0.00           N  
ATOM   1182  H   LYS A  75      -7.601  -5.791  -8.450  1.00  0.00           H  
ATOM   1183  HA  LYS A  75      -8.516  -3.157  -8.324  1.00  0.00           H  
ATOM   1184  HB2 LYS A  75      -9.579  -4.946  -9.518  1.00  0.00           H  
ATOM   1185  HB3 LYS A  75      -9.667  -5.962  -8.084  1.00  0.00           H  
ATOM   1186  HG2 LYS A  75     -11.873  -5.305  -8.527  1.00  0.00           H  
ATOM   1187  HG3 LYS A  75     -11.334  -4.459  -7.095  1.00  0.00           H  
ATOM   1188  HD2 LYS A  75     -12.555  -2.893  -8.403  1.00  0.00           H  
ATOM   1189  HD3 LYS A  75     -10.853  -2.438  -8.630  1.00  0.00           H  
ATOM   1190  HE2 LYS A  75     -10.807  -3.791 -10.742  1.00  0.00           H  
ATOM   1191  HE3 LYS A  75     -12.501  -4.215 -10.490  1.00  0.00           H  
ATOM   1192  HZ1 LYS A  75     -11.422  -1.528 -11.041  1.00  0.00           H  
ATOM   1193  HZ2 LYS A  75     -12.432  -2.451 -11.977  1.00  0.00           H  
ATOM   1194  HZ3 LYS A  75     -12.967  -1.795 -10.559  1.00  0.00           H  
ATOM   1195  N   MET A  76      -8.830  -2.583  -5.869  1.00  0.00           N  
ATOM   1196  CA  MET A  76      -9.033  -2.196  -4.476  1.00  0.00           C  
ATOM   1197  C   MET A  76      -9.945  -0.962  -4.409  1.00  0.00           C  
ATOM   1198  O   MET A  76      -9.549   0.145  -4.771  1.00  0.00           O  
ATOM   1199  CB  MET A  76      -7.670  -2.028  -3.790  1.00  0.00           C  
ATOM   1200  CG  MET A  76      -7.705  -2.431  -2.317  1.00  0.00           C  
ATOM   1201  SD  MET A  76      -8.199  -1.097  -1.202  1.00  0.00           S  
ATOM   1202  CE  MET A  76      -9.769  -1.776  -0.621  1.00  0.00           C  
ATOM   1203  H   MET A  76      -8.767  -1.827  -6.544  1.00  0.00           H  
ATOM   1204  HA  MET A  76      -9.539  -3.023  -3.974  1.00  0.00           H  
ATOM   1205  HB2 MET A  76      -6.945  -2.672  -4.277  1.00  0.00           H  
ATOM   1206  HB3 MET A  76      -7.308  -1.010  -3.897  1.00  0.00           H  
ATOM   1207  HG2 MET A  76      -8.368  -3.288  -2.197  1.00  0.00           H  
ATOM   1208  HG3 MET A  76      -6.714  -2.775  -2.028  1.00  0.00           H  
ATOM   1209  HE1 MET A  76      -9.595  -2.721  -0.108  1.00  0.00           H  
ATOM   1210  HE2 MET A  76     -10.233  -1.072   0.067  1.00  0.00           H  
ATOM   1211  HE3 MET A  76     -10.432  -1.937  -1.469  1.00  0.00           H  
ATOM   1212  N   PHE A  77     -11.202  -1.176  -4.015  1.00  0.00           N  
ATOM   1213  CA  PHE A  77     -12.226  -0.157  -3.849  1.00  0.00           C  
ATOM   1214  C   PHE A  77     -11.951   0.614  -2.561  1.00  0.00           C  
ATOM   1215  O   PHE A  77     -12.224   0.108  -1.470  1.00  0.00           O  
ATOM   1216  CB  PHE A  77     -13.617  -0.818  -3.811  1.00  0.00           C  
ATOM   1217  CG  PHE A  77     -14.765   0.050  -3.322  1.00  0.00           C  
ATOM   1218  CD1 PHE A  77     -14.800   1.424  -3.614  1.00  0.00           C  
ATOM   1219  CD2 PHE A  77     -15.782  -0.510  -2.522  1.00  0.00           C  
ATOM   1220  CE1 PHE A  77     -15.830   2.220  -3.103  1.00  0.00           C  
ATOM   1221  CE2 PHE A  77     -16.832   0.293  -2.043  1.00  0.00           C  
ATOM   1222  CZ  PHE A  77     -16.864   1.663  -2.346  1.00  0.00           C  
ATOM   1223  H   PHE A  77     -11.456  -2.109  -3.740  1.00  0.00           H  
ATOM   1224  HA  PHE A  77     -12.186   0.523  -4.700  1.00  0.00           H  
ATOM   1225  HB2 PHE A  77     -13.861  -1.178  -4.809  1.00  0.00           H  
ATOM   1226  HB3 PHE A  77     -13.560  -1.680  -3.148  1.00  0.00           H  
ATOM   1227  HD1 PHE A  77     -14.028   1.892  -4.203  1.00  0.00           H  
ATOM   1228  HD2 PHE A  77     -15.751  -1.555  -2.253  1.00  0.00           H  
ATOM   1229  HE1 PHE A  77     -15.803   3.275  -3.264  1.00  0.00           H  
ATOM   1230  HE2 PHE A  77     -17.594  -0.127  -1.406  1.00  0.00           H  
ATOM   1231  HZ  PHE A  77     -17.651   2.310  -1.989  1.00  0.00           H  
ATOM   1232  N   HIS A  78     -11.402   1.825  -2.680  1.00  0.00           N  
ATOM   1233  CA  HIS A  78     -11.186   2.730  -1.557  1.00  0.00           C  
ATOM   1234  C   HIS A  78     -11.088   4.169  -2.111  1.00  0.00           C  
ATOM   1235  O   HIS A  78     -10.695   4.324  -3.269  1.00  0.00           O  
ATOM   1236  CB  HIS A  78      -9.900   2.235  -0.865  1.00  0.00           C  
ATOM   1237  CG  HIS A  78      -9.580   2.851   0.458  1.00  0.00           C  
ATOM   1238  ND1 HIS A  78      -8.648   3.836   0.714  1.00  0.00           N  
ATOM   1239  CD2 HIS A  78     -10.170   2.498   1.639  1.00  0.00           C  
ATOM   1240  CE1 HIS A  78      -8.725   4.115   2.026  1.00  0.00           C  
ATOM   1241  NE2 HIS A  78      -9.638   3.330   2.618  1.00  0.00           N  
ATOM   1242  H   HIS A  78     -11.097   2.167  -3.584  1.00  0.00           H  
ATOM   1243  HA  HIS A  78     -12.048   2.661  -0.890  1.00  0.00           H  
ATOM   1244  HB2 HIS A  78      -9.988   1.167  -0.685  1.00  0.00           H  
ATOM   1245  HB3 HIS A  78      -9.064   2.353  -1.540  1.00  0.00           H  
ATOM   1246  HD1 HIS A  78      -7.929   4.175   0.089  1.00  0.00           H  
ATOM   1247  HD2 HIS A  78     -10.894   1.711   1.806  1.00  0.00           H  
ATOM   1248  HE1 HIS A  78      -8.130   4.854   2.545  1.00  0.00           H  
ATOM   1249  N   PRO A  79     -11.426   5.250  -1.375  1.00  0.00           N  
ATOM   1250  CA  PRO A  79     -11.572   6.580  -1.975  1.00  0.00           C  
ATOM   1251  C   PRO A  79     -10.233   7.238  -2.300  1.00  0.00           C  
ATOM   1252  O   PRO A  79     -10.175   8.123  -3.154  1.00  0.00           O  
ATOM   1253  CB  PRO A  79     -12.372   7.405  -0.965  1.00  0.00           C  
ATOM   1254  CG  PRO A  79     -11.927   6.799   0.364  1.00  0.00           C  
ATOM   1255  CD  PRO A  79     -11.839   5.315   0.018  1.00  0.00           C  
ATOM   1256  HA  PRO A  79     -12.129   6.510  -2.903  1.00  0.00           H  
ATOM   1257  HB2 PRO A  79     -12.152   8.471  -1.035  1.00  0.00           H  
ATOM   1258  HB3 PRO A  79     -13.439   7.226  -1.108  1.00  0.00           H  
ATOM   1259  HG2 PRO A  79     -10.944   7.184   0.643  1.00  0.00           H  
ATOM   1260  HG3 PRO A  79     -12.648   6.970   1.160  1.00  0.00           H  
ATOM   1261  HD2 PRO A  79     -11.143   4.825   0.688  1.00  0.00           H  
ATOM   1262  HD3 PRO A  79     -12.827   4.888   0.112  1.00  0.00           H  
ATOM   1263  N   ASN A  80      -9.157   6.774  -1.664  1.00  0.00           N  
ATOM   1264  CA  ASN A  80      -7.789   7.190  -1.951  1.00  0.00           C  
ATOM   1265  C   ASN A  80      -7.321   6.685  -3.323  1.00  0.00           C  
ATOM   1266  O   ASN A  80      -6.274   7.111  -3.801  1.00  0.00           O  
ATOM   1267  CB  ASN A  80      -6.863   6.656  -0.840  1.00  0.00           C  
ATOM   1268  CG  ASN A  80      -5.544   7.417  -0.770  1.00  0.00           C  
ATOM   1269  OD1 ASN A  80      -4.515   6.968  -1.266  1.00  0.00           O  
ATOM   1270  ND2 ASN A  80      -5.551   8.548  -0.091  1.00  0.00           N  
ATOM   1271  H   ASN A  80      -9.317   6.071  -0.961  1.00  0.00           H  
ATOM   1272  HA  ASN A  80      -7.746   8.280  -1.947  1.00  0.00           H  
ATOM   1273  HB2 ASN A  80      -7.357   6.752   0.128  1.00  0.00           H  
ATOM   1274  HB3 ASN A  80      -6.639   5.605  -1.009  1.00  0.00           H  
ATOM   1275 HD21 ASN A  80      -6.444   8.931   0.212  1.00  0.00           H  
ATOM   1276 HD22 ASN A  80      -4.699   9.101  -0.038  1.00  0.00           H  
ATOM   1277  N   VAL A  81      -8.051   5.742  -3.936  1.00  0.00           N  
ATOM   1278  CA  VAL A  81      -7.477   4.760  -4.843  1.00  0.00           C  
ATOM   1279  C   VAL A  81      -8.155   4.860  -6.206  1.00  0.00           C  
ATOM   1280  O   VAL A  81      -9.355   4.613  -6.361  1.00  0.00           O  
ATOM   1281  CB  VAL A  81      -7.593   3.359  -4.205  1.00  0.00           C  
ATOM   1282  CG1 VAL A  81      -6.936   2.286  -5.077  1.00  0.00           C  
ATOM   1283  CG2 VAL A  81      -6.974   3.386  -2.799  1.00  0.00           C  
ATOM   1284  H   VAL A  81      -8.967   5.494  -3.584  1.00  0.00           H  
ATOM   1285  HA  VAL A  81      -6.408   4.959  -4.953  1.00  0.00           H  
ATOM   1286  HB  VAL A  81      -8.633   3.076  -4.086  1.00  0.00           H  
ATOM   1287 HG11 VAL A  81      -6.924   1.333  -4.542  1.00  0.00           H  
ATOM   1288 HG12 VAL A  81      -7.516   2.150  -5.990  1.00  0.00           H  
ATOM   1289 HG13 VAL A  81      -5.926   2.592  -5.338  1.00  0.00           H  
ATOM   1290 HG21 VAL A  81      -6.011   3.897  -2.828  1.00  0.00           H  
ATOM   1291 HG22 VAL A  81      -7.631   3.928  -2.125  1.00  0.00           H  
ATOM   1292 HG23 VAL A  81      -6.865   2.371  -2.415  1.00  0.00           H  
ATOM   1293  N   TYR A  82      -7.353   5.210  -7.207  1.00  0.00           N  
ATOM   1294  CA  TYR A  82      -7.759   5.309  -8.598  1.00  0.00           C  
ATOM   1295  C   TYR A  82      -7.862   3.929  -9.244  1.00  0.00           C  
ATOM   1296  O   TYR A  82      -7.329   2.947  -8.721  1.00  0.00           O  
ATOM   1297  CB  TYR A  82      -6.707   6.148  -9.336  1.00  0.00           C  
ATOM   1298  CG  TYR A  82      -6.440   7.532  -8.765  1.00  0.00           C  
ATOM   1299  CD1 TYR A  82      -7.477   8.276  -8.173  1.00  0.00           C  
ATOM   1300  CD2 TYR A  82      -5.160   8.110  -8.881  1.00  0.00           C  
ATOM   1301  CE1 TYR A  82      -7.243   9.582  -7.723  1.00  0.00           C  
ATOM   1302  CE2 TYR A  82      -4.906   9.402  -8.382  1.00  0.00           C  
ATOM   1303  CZ  TYR A  82      -5.953  10.148  -7.793  1.00  0.00           C  
ATOM   1304  OH  TYR A  82      -5.759  11.417  -7.349  1.00  0.00           O  
ATOM   1305  H   TYR A  82      -6.399   5.445  -6.980  1.00  0.00           H  
ATOM   1306  HA  TYR A  82      -8.735   5.793  -8.661  1.00  0.00           H  
ATOM   1307  HB2 TYR A  82      -5.769   5.590  -9.353  1.00  0.00           H  
ATOM   1308  HB3 TYR A  82      -7.039   6.266 -10.364  1.00  0.00           H  
ATOM   1309  HD1 TYR A  82      -8.475   7.874  -8.089  1.00  0.00           H  
ATOM   1310  HD2 TYR A  82      -4.362   7.574  -9.374  1.00  0.00           H  
ATOM   1311  HE1 TYR A  82      -8.070  10.161  -7.351  1.00  0.00           H  
ATOM   1312  HE2 TYR A  82      -3.913   9.826  -8.468  1.00  0.00           H  
ATOM   1313  HH  TYR A  82      -4.995  11.850  -7.776  1.00  0.00           H  
ATOM   1314  N   ALA A  83      -8.450   3.868 -10.446  1.00  0.00           N  
ATOM   1315  CA  ALA A  83      -8.406   2.672 -11.285  1.00  0.00           C  
ATOM   1316  C   ALA A  83      -6.971   2.272 -11.636  1.00  0.00           C  
ATOM   1317  O   ALA A  83      -6.709   1.087 -11.850  1.00  0.00           O  
ATOM   1318  CB  ALA A  83      -9.209   2.870 -12.572  1.00  0.00           C  
ATOM   1319  H   ALA A  83      -8.918   4.688 -10.809  1.00  0.00           H  
ATOM   1320  HA  ALA A  83      -8.853   1.854 -10.722  1.00  0.00           H  
ATOM   1321  HB1 ALA A  83     -10.242   3.130 -12.344  1.00  0.00           H  
ATOM   1322  HB2 ALA A  83      -8.757   3.647 -13.186  1.00  0.00           H  
ATOM   1323  HB3 ALA A  83      -9.198   1.942 -13.142  1.00  0.00           H  
ATOM   1324  N   ASP A  84      -6.031   3.217 -11.594  1.00  0.00           N  
ATOM   1325  CA  ASP A  84      -4.612   2.962 -11.836  1.00  0.00           C  
ATOM   1326  C   ASP A  84      -3.991   2.195 -10.665  1.00  0.00           C  
ATOM   1327  O   ASP A  84      -2.870   1.715 -10.789  1.00  0.00           O  
ATOM   1328  CB  ASP A  84      -3.847   4.297 -12.018  1.00  0.00           C  
ATOM   1329  CG  ASP A  84      -3.776   4.790 -13.466  1.00  0.00           C  
ATOM   1330  OD1 ASP A  84      -4.684   4.457 -14.266  1.00  0.00           O  
ATOM   1331  OD2 ASP A  84      -2.818   5.514 -13.815  1.00  0.00           O  
ATOM   1332  H   ASP A  84      -6.318   4.177 -11.481  1.00  0.00           H  
ATOM   1333  HA  ASP A  84      -4.493   2.355 -12.733  1.00  0.00           H  
ATOM   1334  HB2 ASP A  84      -4.296   5.068 -11.388  1.00  0.00           H  
ATOM   1335  HB3 ASP A  84      -2.819   4.171 -11.681  1.00  0.00           H  
ATOM   1336  N   GLY A  85      -4.682   2.048  -9.528  1.00  0.00           N  
ATOM   1337  CA  GLY A  85      -4.112   1.563  -8.308  1.00  0.00           C  
ATOM   1338  C   GLY A  85      -3.001   2.486  -7.850  1.00  0.00           C  
ATOM   1339  O   GLY A  85      -1.859   2.051  -7.792  1.00  0.00           O  
ATOM   1340  H   GLY A  85      -5.648   2.289  -9.416  1.00  0.00           H  
ATOM   1341  HA2 GLY A  85      -4.891   1.510  -7.548  1.00  0.00           H  
ATOM   1342  HA3 GLY A  85      -3.708   0.573  -8.496  1.00  0.00           H  
ATOM   1343  N   SER A  86      -3.297   3.745  -7.537  1.00  0.00           N  
ATOM   1344  CA  SER A  86      -2.355   4.644  -6.875  1.00  0.00           C  
ATOM   1345  C   SER A  86      -2.780   4.822  -5.420  1.00  0.00           C  
ATOM   1346  O   SER A  86      -3.945   4.601  -5.082  1.00  0.00           O  
ATOM   1347  CB  SER A  86      -2.321   5.995  -7.606  1.00  0.00           C  
ATOM   1348  OG  SER A  86      -1.171   6.110  -8.423  1.00  0.00           O  
ATOM   1349  H   SER A  86      -4.260   4.040  -7.560  1.00  0.00           H  
ATOM   1350  HA  SER A  86      -1.350   4.218  -6.877  1.00  0.00           H  
ATOM   1351  HB2 SER A  86      -3.214   6.101  -8.219  1.00  0.00           H  
ATOM   1352  HB3 SER A  86      -2.313   6.805  -6.878  1.00  0.00           H  
ATOM   1353  HG  SER A  86      -1.090   5.278  -8.954  1.00  0.00           H  
ATOM   1354  N   ILE A  87      -1.830   5.248  -4.589  1.00  0.00           N  
ATOM   1355  CA  ILE A  87      -2.001   5.681  -3.216  1.00  0.00           C  
ATOM   1356  C   ILE A  87      -1.436   7.086  -3.159  1.00  0.00           C  
ATOM   1357  O   ILE A  87      -0.245   7.276  -3.430  1.00  0.00           O  
ATOM   1358  CB  ILE A  87      -1.235   4.732  -2.277  1.00  0.00           C  
ATOM   1359  CG1 ILE A  87      -1.984   3.399  -2.232  1.00  0.00           C  
ATOM   1360  CG2 ILE A  87      -1.093   5.290  -0.851  1.00  0.00           C  
ATOM   1361  CD1 ILE A  87      -1.084   2.216  -1.879  1.00  0.00           C  
ATOM   1362  H   ILE A  87      -0.873   5.306  -4.901  1.00  0.00           H  
ATOM   1363  HA  ILE A  87      -3.062   5.692  -2.952  1.00  0.00           H  
ATOM   1364  HB  ILE A  87      -0.235   4.572  -2.683  1.00  0.00           H  
ATOM   1365 HG12 ILE A  87      -2.800   3.487  -1.525  1.00  0.00           H  
ATOM   1366 HG13 ILE A  87      -2.425   3.204  -3.203  1.00  0.00           H  
ATOM   1367 HG21 ILE A  87      -2.072   5.546  -0.441  1.00  0.00           H  
ATOM   1368 HG22 ILE A  87      -0.628   4.550  -0.204  1.00  0.00           H  
ATOM   1369 HG23 ILE A  87      -0.462   6.178  -0.848  1.00  0.00           H  
ATOM   1370 HD11 ILE A  87      -0.515   2.422  -0.975  1.00  0.00           H  
ATOM   1371 HD12 ILE A  87      -1.684   1.322  -1.729  1.00  0.00           H  
ATOM   1372 HD13 ILE A  87      -0.407   2.044  -2.711  1.00  0.00           H  
ATOM   1373  N   CYS A  88      -2.271   8.043  -2.779  1.00  0.00           N  
ATOM   1374  CA  CYS A  88      -1.826   9.384  -2.460  1.00  0.00           C  
ATOM   1375  C   CYS A  88      -1.899   9.507  -0.938  1.00  0.00           C  
ATOM   1376  O   CYS A  88      -2.966   9.761  -0.374  1.00  0.00           O  
ATOM   1377  CB  CYS A  88      -2.710  10.400  -3.188  1.00  0.00           C  
ATOM   1378  SG  CYS A  88      -1.902  12.020  -3.243  1.00  0.00           S  
ATOM   1379  H   CYS A  88      -3.190   7.730  -2.468  1.00  0.00           H  
ATOM   1380  HA  CYS A  88      -0.798   9.522  -2.794  1.00  0.00           H  
ATOM   1381  HB2 CYS A  88      -2.897  10.066  -4.209  1.00  0.00           H  
ATOM   1382  HB3 CYS A  88      -3.659  10.483  -2.664  1.00  0.00           H  
ATOM   1383  HG  CYS A  88      -2.966  12.664  -3.756  1.00  0.00           H  
ATOM   1384  N   LEU A  89      -0.754   9.352  -0.282  1.00  0.00           N  
ATOM   1385  CA  LEU A  89      -0.630   9.400   1.172  1.00  0.00           C  
ATOM   1386  C   LEU A  89       0.216  10.613   1.502  1.00  0.00           C  
ATOM   1387  O   LEU A  89       1.252  10.825   0.878  1.00  0.00           O  
ATOM   1388  CB  LEU A  89       0.013   8.099   1.691  1.00  0.00           C  
ATOM   1389  CG  LEU A  89       0.130   8.084   3.229  1.00  0.00           C  
ATOM   1390  CD1 LEU A  89      -1.231   7.901   3.908  1.00  0.00           C  
ATOM   1391  CD2 LEU A  89       1.091   6.989   3.703  1.00  0.00           C  
ATOM   1392  H   LEU A  89       0.100   9.278  -0.803  1.00  0.00           H  
ATOM   1393  HA  LEU A  89      -1.616   9.517   1.612  1.00  0.00           H  
ATOM   1394  HB2 LEU A  89      -0.584   7.249   1.366  1.00  0.00           H  
ATOM   1395  HB3 LEU A  89       1.006   8.007   1.255  1.00  0.00           H  
ATOM   1396  HG  LEU A  89       0.549   9.032   3.555  1.00  0.00           H  
ATOM   1397 HD11 LEU A  89      -2.035   8.352   3.332  1.00  0.00           H  
ATOM   1398 HD12 LEU A  89      -1.468   6.851   4.050  1.00  0.00           H  
ATOM   1399 HD13 LEU A  89      -1.204   8.374   4.888  1.00  0.00           H  
ATOM   1400 HD21 LEU A  89       1.164   7.018   4.789  1.00  0.00           H  
ATOM   1401 HD22 LEU A  89       0.740   6.001   3.426  1.00  0.00           H  
ATOM   1402 HD23 LEU A  89       2.080   7.146   3.273  1.00  0.00           H  
ATOM   1403  N   ASP A  90      -0.220  11.403   2.492  1.00  0.00           N  
ATOM   1404  CA  ASP A  90       0.347  12.723   2.723  1.00  0.00           C  
ATOM   1405  C   ASP A  90       1.788  12.663   3.250  1.00  0.00           C  
ATOM   1406  O   ASP A  90       2.580  13.563   2.991  1.00  0.00           O  
ATOM   1407  CB  ASP A  90      -0.589  13.530   3.647  1.00  0.00           C  
ATOM   1408  CG  ASP A  90      -0.666  14.988   3.213  1.00  0.00           C  
ATOM   1409  OD1 ASP A  90       0.224  15.784   3.618  1.00  0.00           O  
ATOM   1410  OD2 ASP A  90      -1.610  15.339   2.474  1.00  0.00           O  
ATOM   1411  H   ASP A  90      -1.103  11.190   2.945  1.00  0.00           H  
ATOM   1412  HA  ASP A  90       0.370  13.240   1.767  1.00  0.00           H  
ATOM   1413  HB2 ASP A  90      -1.599  13.121   3.592  1.00  0.00           H  
ATOM   1414  HB3 ASP A  90      -0.248  13.453   4.676  1.00  0.00           H  
ATOM   1415  N   ILE A  91       2.188  11.577   3.941  1.00  0.00           N  
ATOM   1416  CA  ILE A  91       3.595  11.355   4.299  1.00  0.00           C  
ATOM   1417  C   ILE A  91       4.450  10.863   3.124  1.00  0.00           C  
ATOM   1418  O   ILE A  91       5.664  10.807   3.275  1.00  0.00           O  
ATOM   1419  CB  ILE A  91       3.778  10.417   5.515  1.00  0.00           C  
ATOM   1420  CG1 ILE A  91       3.175   9.020   5.293  1.00  0.00           C  
ATOM   1421  CG2 ILE A  91       3.218  11.079   6.775  1.00  0.00           C  
ATOM   1422  CD1 ILE A  91       3.649   7.967   6.299  1.00  0.00           C  
ATOM   1423  H   ILE A  91       1.510  10.865   4.159  1.00  0.00           H  
ATOM   1424  HA  ILE A  91       4.019  12.315   4.589  1.00  0.00           H  
ATOM   1425  HB  ILE A  91       4.849  10.295   5.678  1.00  0.00           H  
ATOM   1426 HG12 ILE A  91       2.092   9.091   5.348  1.00  0.00           H  
ATOM   1427 HG13 ILE A  91       3.463   8.666   4.306  1.00  0.00           H  
ATOM   1428 HG21 ILE A  91       2.132  11.122   6.734  1.00  0.00           H  
ATOM   1429 HG22 ILE A  91       3.529  10.509   7.650  1.00  0.00           H  
ATOM   1430 HG23 ILE A  91       3.625  12.084   6.864  1.00  0.00           H  
ATOM   1431 HD11 ILE A  91       3.395   8.253   7.322  1.00  0.00           H  
ATOM   1432 HD12 ILE A  91       3.176   7.012   6.075  1.00  0.00           H  
ATOM   1433 HD13 ILE A  91       4.723   7.843   6.196  1.00  0.00           H  
ATOM   1434  N   LEU A  92       3.868  10.521   1.968  1.00  0.00           N  
ATOM   1435  CA  LEU A  92       4.613  10.236   0.736  1.00  0.00           C  
ATOM   1436  C   LEU A  92       4.609  11.455  -0.201  1.00  0.00           C  
ATOM   1437  O   LEU A  92       4.995  11.365  -1.375  1.00  0.00           O  
ATOM   1438  CB  LEU A  92       4.121   8.951   0.050  1.00  0.00           C  
ATOM   1439  CG  LEU A  92       4.260   7.678   0.909  1.00  0.00           C  
ATOM   1440  CD1 LEU A  92       3.871   6.463   0.058  1.00  0.00           C  
ATOM   1441  CD2 LEU A  92       5.665   7.462   1.497  1.00  0.00           C  
ATOM   1442  H   LEU A  92       2.865  10.645   1.869  1.00  0.00           H  
ATOM   1443  HA  LEU A  92       5.651  10.066   1.005  1.00  0.00           H  
ATOM   1444  HB2 LEU A  92       3.078   9.081  -0.240  1.00  0.00           H  
ATOM   1445  HB3 LEU A  92       4.704   8.811  -0.861  1.00  0.00           H  
ATOM   1446  HG  LEU A  92       3.561   7.748   1.738  1.00  0.00           H  
ATOM   1447 HD11 LEU A  92       3.981   5.555   0.644  1.00  0.00           H  
ATOM   1448 HD12 LEU A  92       2.836   6.560  -0.274  1.00  0.00           H  
ATOM   1449 HD13 LEU A  92       4.527   6.396  -0.812  1.00  0.00           H  
ATOM   1450 HD21 LEU A  92       6.407   7.429   0.703  1.00  0.00           H  
ATOM   1451 HD22 LEU A  92       5.920   8.277   2.179  1.00  0.00           H  
ATOM   1452 HD23 LEU A  92       5.706   6.533   2.069  1.00  0.00           H  
ATOM   1453  N   GLN A  93       4.175  12.604   0.312  1.00  0.00           N  
ATOM   1454  CA  GLN A  93       4.567  13.917  -0.165  1.00  0.00           C  
ATOM   1455  C   GLN A  93       5.766  14.373   0.696  1.00  0.00           C  
ATOM   1456  O   GLN A  93       6.408  13.562   1.369  1.00  0.00           O  
ATOM   1457  CB  GLN A  93       3.359  14.868  -0.104  1.00  0.00           C  
ATOM   1458  CG  GLN A  93       2.133  14.333  -0.870  1.00  0.00           C  
ATOM   1459  CD  GLN A  93       1.006  15.362  -0.921  1.00  0.00           C  
ATOM   1460  OE1 GLN A  93       1.181  16.455  -1.453  1.00  0.00           O  
ATOM   1461  NE2 GLN A  93      -0.182  15.039  -0.435  1.00  0.00           N  
ATOM   1462  H   GLN A  93       3.858  12.594   1.272  1.00  0.00           H  
ATOM   1463  HA  GLN A  93       4.899  13.849  -1.201  1.00  0.00           H  
ATOM   1464  HB2 GLN A  93       3.087  15.028   0.937  1.00  0.00           H  
ATOM   1465  HB3 GLN A  93       3.648  15.828  -0.536  1.00  0.00           H  
ATOM   1466  HG2 GLN A  93       2.428  14.095  -1.893  1.00  0.00           H  
ATOM   1467  HG3 GLN A  93       1.769  13.422  -0.393  1.00  0.00           H  
ATOM   1468 HE21 GLN A  93      -0.407  14.124  -0.054  1.00  0.00           H  
ATOM   1469 HE22 GLN A  93      -0.887  15.757  -0.378  1.00  0.00           H  
ATOM   1470  N   ASN A  94       6.094  15.664   0.673  1.00  0.00           N  
ATOM   1471  CA  ASN A  94       7.354  16.215   1.191  1.00  0.00           C  
ATOM   1472  C   ASN A  94       7.502  16.171   2.726  1.00  0.00           C  
ATOM   1473  O   ASN A  94       8.473  16.685   3.282  1.00  0.00           O  
ATOM   1474  CB  ASN A  94       7.495  17.637   0.637  1.00  0.00           C  
ATOM   1475  CG  ASN A  94       8.894  18.198   0.822  1.00  0.00           C  
ATOM   1476  OD1 ASN A  94       9.864  17.600   0.377  1.00  0.00           O  
ATOM   1477  ND2 ASN A  94       9.035  19.378   1.398  1.00  0.00           N  
ATOM   1478  H   ASN A  94       5.520  16.288   0.123  1.00  0.00           H  
ATOM   1479  HA  ASN A  94       8.168  15.620   0.775  1.00  0.00           H  
ATOM   1480  HB2 ASN A  94       7.320  17.606  -0.438  1.00  0.00           H  
ATOM   1481  HB3 ASN A  94       6.747  18.279   1.092  1.00  0.00           H  
ATOM   1482 HD21 ASN A  94       8.269  19.802   1.915  1.00  0.00           H  
ATOM   1483 HD22 ASN A  94       9.996  19.690   1.534  1.00  0.00           H  
ATOM   1484  N   ARG A  95       6.554  15.569   3.450  1.00  0.00           N  
ATOM   1485  CA  ARG A  95       6.713  15.207   4.862  1.00  0.00           C  
ATOM   1486  C   ARG A  95       7.542  13.931   5.045  1.00  0.00           C  
ATOM   1487  O   ARG A  95       7.913  13.627   6.175  1.00  0.00           O  
ATOM   1488  CB  ARG A  95       5.326  15.031   5.494  1.00  0.00           C  
ATOM   1489  CG  ARG A  95       4.684  16.374   5.861  1.00  0.00           C  
ATOM   1490  CD  ARG A  95       5.145  16.918   7.222  1.00  0.00           C  
ATOM   1491  NE  ARG A  95       4.182  17.931   7.666  1.00  0.00           N  
ATOM   1492  CZ  ARG A  95       3.765  18.217   8.899  1.00  0.00           C  
ATOM   1493  NH1 ARG A  95       4.360  17.763   9.996  1.00  0.00           N  
ATOM   1494  NH2 ARG A  95       2.704  18.997   9.023  1.00  0.00           N  
ATOM   1495  H   ARG A  95       5.792  15.139   2.944  1.00  0.00           H  
ATOM   1496  HA  ARG A  95       7.247  15.997   5.390  1.00  0.00           H  
ATOM   1497  HB2 ARG A  95       4.678  14.509   4.787  1.00  0.00           H  
ATOM   1498  HB3 ARG A  95       5.395  14.417   6.392  1.00  0.00           H  
ATOM   1499  HG2 ARG A  95       4.876  17.115   5.082  1.00  0.00           H  
ATOM   1500  HG3 ARG A  95       3.609  16.224   5.906  1.00  0.00           H  
ATOM   1501  HD2 ARG A  95       5.178  16.107   7.951  1.00  0.00           H  
ATOM   1502  HD3 ARG A  95       6.140  17.356   7.138  1.00  0.00           H  
ATOM   1503  HE  ARG A  95       3.639  18.358   6.922  1.00  0.00           H  
ATOM   1504 HH11 ARG A  95       5.237  17.245   9.958  1.00  0.00           H  
ATOM   1505 HH12 ARG A  95       3.995  18.022  10.903  1.00  0.00           H  
ATOM   1506 HH21 ARG A  95       2.222  19.304   8.177  1.00  0.00           H  
ATOM   1507 HH22 ARG A  95       2.325  19.230   9.934  1.00  0.00           H  
ATOM   1508  N   TRP A  96       7.832  13.186   3.974  1.00  0.00           N  
ATOM   1509  CA  TRP A  96       8.657  11.986   4.050  1.00  0.00           C  
ATOM   1510  C   TRP A  96      10.034  12.298   4.653  1.00  0.00           C  
ATOM   1511  O   TRP A  96      10.526  13.426   4.523  1.00  0.00           O  
ATOM   1512  CB  TRP A  96       8.802  11.391   2.647  1.00  0.00           C  
ATOM   1513  CG  TRP A  96       9.622  10.158   2.581  1.00  0.00           C  
ATOM   1514  CD1 TRP A  96      10.874  10.087   2.099  1.00  0.00           C  
ATOM   1515  CD2 TRP A  96       9.291   8.830   3.066  1.00  0.00           C  
ATOM   1516  NE1 TRP A  96      11.316   8.781   2.147  1.00  0.00           N  
ATOM   1517  CE2 TRP A  96      10.377   7.956   2.750  1.00  0.00           C  
ATOM   1518  CE3 TRP A  96       8.185   8.301   3.764  1.00  0.00           C  
ATOM   1519  CZ2 TRP A  96      10.332   6.591   3.076  1.00  0.00           C  
ATOM   1520  CZ3 TRP A  96       8.145   6.939   4.103  1.00  0.00           C  
ATOM   1521  CH2 TRP A  96       9.214   6.093   3.762  1.00  0.00           C  
ATOM   1522  H   TRP A  96       7.417  13.407   3.076  1.00  0.00           H  
ATOM   1523  HA  TRP A  96       8.147  11.264   4.691  1.00  0.00           H  
ATOM   1524  HB2 TRP A  96       7.833  11.146   2.237  1.00  0.00           H  
ATOM   1525  HB3 TRP A  96       9.222  12.120   1.964  1.00  0.00           H  
ATOM   1526  HD1 TRP A  96      11.420  10.945   1.737  1.00  0.00           H  
ATOM   1527  HE1 TRP A  96      12.239   8.530   1.784  1.00  0.00           H  
ATOM   1528  HE3 TRP A  96       7.362   8.946   4.060  1.00  0.00           H  
ATOM   1529  HZ2 TRP A  96      11.145   5.912   2.859  1.00  0.00           H  
ATOM   1530  HZ3 TRP A  96       7.301   6.552   4.653  1.00  0.00           H  
ATOM   1531  HH2 TRP A  96       9.204   5.057   4.069  1.00  0.00           H  
ATOM   1532  N   SER A  97      10.684  11.292   5.240  1.00  0.00           N  
ATOM   1533  CA  SER A  97      11.997  11.392   5.861  1.00  0.00           C  
ATOM   1534  C   SER A  97      12.701  10.031   5.715  1.00  0.00           C  
ATOM   1535  O   SER A  97      12.021   9.008   5.688  1.00  0.00           O  
ATOM   1536  CB  SER A  97      11.768  11.749   7.345  1.00  0.00           C  
ATOM   1537  OG  SER A  97      12.409  12.937   7.765  1.00  0.00           O  
ATOM   1538  H   SER A  97      10.293  10.357   5.223  1.00  0.00           H  
ATOM   1539  HA  SER A  97      12.562  12.159   5.328  1.00  0.00           H  
ATOM   1540  HB2 SER A  97      10.701  11.876   7.531  1.00  0.00           H  
ATOM   1541  HB3 SER A  97      12.101  10.924   7.969  1.00  0.00           H  
ATOM   1542  HG  SER A  97      13.270  12.693   8.154  1.00  0.00           H  
ATOM   1543  N   PRO A  98      14.046   9.959   5.684  1.00  0.00           N  
ATOM   1544  CA  PRO A  98      14.766   8.705   5.432  1.00  0.00           C  
ATOM   1545  C   PRO A  98      14.837   7.762   6.647  1.00  0.00           C  
ATOM   1546  O   PRO A  98      15.371   6.660   6.541  1.00  0.00           O  
ATOM   1547  CB  PRO A  98      16.167   9.155   5.016  1.00  0.00           C  
ATOM   1548  CG  PRO A  98      16.374  10.410   5.862  1.00  0.00           C  
ATOM   1549  CD  PRO A  98      14.992  11.063   5.805  1.00  0.00           C  
ATOM   1550  HA  PRO A  98      14.300   8.164   4.606  1.00  0.00           H  
ATOM   1551  HB2 PRO A  98      16.930   8.399   5.212  1.00  0.00           H  
ATOM   1552  HB3 PRO A  98      16.157   9.420   3.957  1.00  0.00           H  
ATOM   1553  HG2 PRO A  98      16.607  10.132   6.892  1.00  0.00           H  
ATOM   1554  HG3 PRO A  98      17.153  11.049   5.447  1.00  0.00           H  
ATOM   1555  HD2 PRO A  98      14.809  11.646   6.701  1.00  0.00           H  
ATOM   1556  HD3 PRO A  98      14.937  11.720   4.940  1.00  0.00           H  
ATOM   1557  N   THR A  99      14.349   8.180   7.817  1.00  0.00           N  
ATOM   1558  CA  THR A  99      14.289   7.314   8.992  1.00  0.00           C  
ATOM   1559  C   THR A  99      13.185   6.257   8.877  1.00  0.00           C  
ATOM   1560  O   THR A  99      13.175   5.333   9.693  1.00  0.00           O  
ATOM   1561  CB  THR A  99      14.107   8.161  10.266  1.00  0.00           C  
ATOM   1562  OG1 THR A  99      13.900   7.328  11.392  1.00  0.00           O  
ATOM   1563  CG2 THR A  99      12.973   9.187  10.151  1.00  0.00           C  
ATOM   1564  H   THR A  99      13.970   9.109   7.896  1.00  0.00           H  
ATOM   1565  HA  THR A  99      15.239   6.782   9.080  1.00  0.00           H  
ATOM   1566  HB  THR A  99      15.018   8.723  10.445  1.00  0.00           H  
ATOM   1567  HG1 THR A  99      13.581   6.468  11.052  1.00  0.00           H  
ATOM   1568 HG21 THR A  99      12.039   8.707   9.863  1.00  0.00           H  
ATOM   1569 HG22 THR A  99      12.832   9.699  11.099  1.00  0.00           H  
ATOM   1570 HG23 THR A  99      13.250   9.946   9.425  1.00  0.00           H  
ATOM   1571  N   TYR A 100      12.216   6.421   7.974  1.00  0.00           N  
ATOM   1572  CA  TYR A 100      11.113   5.484   7.860  1.00  0.00           C  
ATOM   1573  C   TYR A 100      11.648   4.115   7.437  1.00  0.00           C  
ATOM   1574  O   TYR A 100      12.624   4.006   6.687  1.00  0.00           O  
ATOM   1575  CB  TYR A 100      10.083   6.021   6.865  1.00  0.00           C  
ATOM   1576  CG  TYR A 100       9.216   7.149   7.398  1.00  0.00           C  
ATOM   1577  CD1 TYR A 100       9.794   8.359   7.819  1.00  0.00           C  
ATOM   1578  CD2 TYR A 100       7.820   6.997   7.481  1.00  0.00           C  
ATOM   1579  CE1 TYR A 100       9.008   9.408   8.308  1.00  0.00           C  
ATOM   1580  CE2 TYR A 100       7.022   8.044   7.975  1.00  0.00           C  
ATOM   1581  CZ  TYR A 100       7.609   9.261   8.386  1.00  0.00           C  
ATOM   1582  OH  TYR A 100       6.842  10.259   8.898  1.00  0.00           O  
ATOM   1583  H   TYR A 100      12.182   7.235   7.373  1.00  0.00           H  
ATOM   1584  HA  TYR A 100      10.627   5.398   8.832  1.00  0.00           H  
ATOM   1585  HB2 TYR A 100      10.608   6.371   5.977  1.00  0.00           H  
ATOM   1586  HB3 TYR A 100       9.434   5.199   6.567  1.00  0.00           H  
ATOM   1587  HD1 TYR A 100      10.852   8.512   7.773  1.00  0.00           H  
ATOM   1588  HD2 TYR A 100       7.346   6.079   7.173  1.00  0.00           H  
ATOM   1589  HE1 TYR A 100       9.496  10.306   8.641  1.00  0.00           H  
ATOM   1590  HE2 TYR A 100       5.953   7.913   8.046  1.00  0.00           H  
ATOM   1591  HH  TYR A 100       6.154   9.860   9.465  1.00  0.00           H  
ATOM   1592  N   ASP A 101      10.986   3.066   7.913  1.00  0.00           N  
ATOM   1593  CA  ASP A 101      11.254   1.687   7.531  1.00  0.00           C  
ATOM   1594  C   ASP A 101      10.348   1.341   6.337  1.00  0.00           C  
ATOM   1595  O   ASP A 101       9.442   2.104   5.987  1.00  0.00           O  
ATOM   1596  CB  ASP A 101      10.989   0.774   8.744  1.00  0.00           C  
ATOM   1597  CG  ASP A 101      12.194   0.593   9.676  1.00  0.00           C  
ATOM   1598  OD1 ASP A 101      13.287   0.230   9.185  1.00  0.00           O  
ATOM   1599  OD2 ASP A 101      12.071   0.697  10.920  1.00  0.00           O  
ATOM   1600  H   ASP A 101      10.146   3.216   8.461  1.00  0.00           H  
ATOM   1601  HA  ASP A 101      12.295   1.576   7.225  1.00  0.00           H  
ATOM   1602  HB2 ASP A 101      10.132   1.139   9.311  1.00  0.00           H  
ATOM   1603  HB3 ASP A 101      10.734  -0.207   8.366  1.00  0.00           H  
ATOM   1604  N   VAL A 102      10.550   0.203   5.666  1.00  0.00           N  
ATOM   1605  CA  VAL A 102       9.571  -0.311   4.698  1.00  0.00           C  
ATOM   1606  C   VAL A 102       8.276  -0.669   5.445  1.00  0.00           C  
ATOM   1607  O   VAL A 102       7.180  -0.408   4.940  1.00  0.00           O  
ATOM   1608  CB  VAL A 102      10.153  -1.506   3.903  1.00  0.00           C  
ATOM   1609  CG1 VAL A 102       9.104  -2.199   3.014  1.00  0.00           C  
ATOM   1610  CG2 VAL A 102      11.290  -1.063   2.968  1.00  0.00           C  
ATOM   1611  H   VAL A 102      11.365  -0.365   5.893  1.00  0.00           H  
ATOM   1612  HA  VAL A 102       9.327   0.483   3.991  1.00  0.00           H  
ATOM   1613  HB  VAL A 102      10.545  -2.241   4.606  1.00  0.00           H  
ATOM   1614 HG11 VAL A 102       9.570  -2.993   2.430  1.00  0.00           H  
ATOM   1615 HG12 VAL A 102       8.327  -2.652   3.629  1.00  0.00           H  
ATOM   1616 HG13 VAL A 102       8.644  -1.478   2.338  1.00  0.00           H  
ATOM   1617 HG21 VAL A 102      11.668  -1.927   2.413  1.00  0.00           H  
ATOM   1618 HG22 VAL A 102      10.929  -0.320   2.257  1.00  0.00           H  
ATOM   1619 HG23 VAL A 102      12.106  -0.635   3.549  1.00  0.00           H  
ATOM   1620  N   SER A 103       8.393  -1.231   6.652  1.00  0.00           N  
ATOM   1621  CA  SER A 103       7.251  -1.572   7.488  1.00  0.00           C  
ATOM   1622  C   SER A 103       6.357  -0.356   7.761  1.00  0.00           C  
ATOM   1623  O   SER A 103       5.136  -0.504   7.732  1.00  0.00           O  
ATOM   1624  CB  SER A 103       7.720  -2.228   8.792  1.00  0.00           C  
ATOM   1625  OG  SER A 103       8.780  -1.507   9.379  1.00  0.00           O  
ATOM   1626  H   SER A 103       9.312  -1.420   7.037  1.00  0.00           H  
ATOM   1627  HA  SER A 103       6.661  -2.312   6.944  1.00  0.00           H  
ATOM   1628  HB2 SER A 103       6.887  -2.278   9.493  1.00  0.00           H  
ATOM   1629  HB3 SER A 103       8.067  -3.239   8.584  1.00  0.00           H  
ATOM   1630  HG  SER A 103       9.609  -1.885   9.044  1.00  0.00           H  
ATOM   1631  N   SER A 104       6.949   0.838   7.971  1.00  0.00           N  
ATOM   1632  CA  SER A 104       6.222   2.084   8.162  1.00  0.00           C  
ATOM   1633  C   SER A 104       5.188   2.265   7.051  1.00  0.00           C  
ATOM   1634  O   SER A 104       3.997   2.326   7.320  1.00  0.00           O  
ATOM   1635  CB  SER A 104       7.194   3.275   8.166  1.00  0.00           C  
ATOM   1636  OG  SER A 104       8.177   3.177   9.184  1.00  0.00           O  
ATOM   1637  H   SER A 104       7.956   0.892   8.037  1.00  0.00           H  
ATOM   1638  HA  SER A 104       5.699   2.047   9.120  1.00  0.00           H  
ATOM   1639  HB2 SER A 104       7.700   3.327   7.205  1.00  0.00           H  
ATOM   1640  HB3 SER A 104       6.625   4.198   8.271  1.00  0.00           H  
ATOM   1641  HG  SER A 104       8.128   3.968   9.751  1.00  0.00           H  
ATOM   1642  N   ILE A 105       5.638   2.271   5.787  1.00  0.00           N  
ATOM   1643  CA  ILE A 105       4.773   2.600   4.659  1.00  0.00           C  
ATOM   1644  C   ILE A 105       3.582   1.643   4.617  1.00  0.00           C  
ATOM   1645  O   ILE A 105       2.446   2.084   4.442  1.00  0.00           O  
ATOM   1646  CB  ILE A 105       5.572   2.587   3.333  1.00  0.00           C  
ATOM   1647  CG1 ILE A 105       6.794   3.538   3.406  1.00  0.00           C  
ATOM   1648  CG2 ILE A 105       4.638   2.971   2.165  1.00  0.00           C  
ATOM   1649  CD1 ILE A 105       7.498   3.701   2.054  1.00  0.00           C  
ATOM   1650  H   ILE A 105       6.616   2.090   5.619  1.00  0.00           H  
ATOM   1651  HA  ILE A 105       4.384   3.606   4.823  1.00  0.00           H  
ATOM   1652  HB  ILE A 105       5.940   1.575   3.152  1.00  0.00           H  
ATOM   1653 HG12 ILE A 105       6.483   4.509   3.797  1.00  0.00           H  
ATOM   1654 HG13 ILE A 105       7.541   3.153   4.098  1.00  0.00           H  
ATOM   1655 HG21 ILE A 105       4.274   3.987   2.311  1.00  0.00           H  
ATOM   1656 HG22 ILE A 105       5.161   2.900   1.211  1.00  0.00           H  
ATOM   1657 HG23 ILE A 105       3.793   2.286   2.108  1.00  0.00           H  
ATOM   1658 HD11 ILE A 105       8.493   4.120   2.184  1.00  0.00           H  
ATOM   1659 HD12 ILE A 105       7.602   2.728   1.571  1.00  0.00           H  
ATOM   1660 HD13 ILE A 105       6.918   4.373   1.423  1.00  0.00           H  
ATOM   1661  N   LEU A 106       3.834   0.337   4.746  1.00  0.00           N  
ATOM   1662  CA  LEU A 106       2.794  -0.671   4.624  1.00  0.00           C  
ATOM   1663  C   LEU A 106       1.777  -0.564   5.758  1.00  0.00           C  
ATOM   1664  O   LEU A 106       0.574  -0.617   5.491  1.00  0.00           O  
ATOM   1665  CB  LEU A 106       3.428  -2.066   4.571  1.00  0.00           C  
ATOM   1666  CG  LEU A 106       3.855  -2.449   3.145  1.00  0.00           C  
ATOM   1667  CD1 LEU A 106       5.046  -3.411   3.191  1.00  0.00           C  
ATOM   1668  CD2 LEU A 106       2.669  -3.078   2.390  1.00  0.00           C  
ATOM   1669  H   LEU A 106       4.791   0.063   4.945  1.00  0.00           H  
ATOM   1670  HA  LEU A 106       2.250  -0.495   3.696  1.00  0.00           H  
ATOM   1671  HB2 LEU A 106       4.273  -2.104   5.261  1.00  0.00           H  
ATOM   1672  HB3 LEU A 106       2.687  -2.787   4.896  1.00  0.00           H  
ATOM   1673  HG  LEU A 106       4.173  -1.551   2.613  1.00  0.00           H  
ATOM   1674 HD11 LEU A 106       4.759  -4.333   3.696  1.00  0.00           H  
ATOM   1675 HD12 LEU A 106       5.382  -3.637   2.181  1.00  0.00           H  
ATOM   1676 HD13 LEU A 106       5.872  -2.938   3.725  1.00  0.00           H  
ATOM   1677 HD21 LEU A 106       2.833  -3.003   1.319  1.00  0.00           H  
ATOM   1678 HD22 LEU A 106       2.533  -4.132   2.667  1.00  0.00           H  
ATOM   1679 HD23 LEU A 106       1.752  -2.538   2.618  1.00  0.00           H  
ATOM   1680  N   THR A 107       2.236  -0.416   7.003  1.00  0.00           N  
ATOM   1681  CA  THR A 107       1.334  -0.286   8.144  1.00  0.00           C  
ATOM   1682  C   THR A 107       0.475   0.982   8.010  1.00  0.00           C  
ATOM   1683  O   THR A 107      -0.722   0.928   8.301  1.00  0.00           O  
ATOM   1684  CB  THR A 107       2.104  -0.373   9.478  1.00  0.00           C  
ATOM   1685  OG1 THR A 107       3.253   0.449   9.514  1.00  0.00           O  
ATOM   1686  CG2 THR A 107       2.561  -1.807   9.775  1.00  0.00           C  
ATOM   1687  H   THR A 107       3.229  -0.308   7.172  1.00  0.00           H  
ATOM   1688  HA  THR A 107       0.637  -1.127   8.122  1.00  0.00           H  
ATOM   1689  HB  THR A 107       1.434  -0.064  10.279  1.00  0.00           H  
ATOM   1690  HG1 THR A 107       3.890   0.162   8.843  1.00  0.00           H  
ATOM   1691 HG21 THR A 107       1.697  -2.474   9.781  1.00  0.00           H  
ATOM   1692 HG22 THR A 107       3.280  -2.145   9.030  1.00  0.00           H  
ATOM   1693 HG23 THR A 107       3.027  -1.838  10.760  1.00  0.00           H  
ATOM   1694  N   SER A 108       1.019   2.081   7.471  1.00  0.00           N  
ATOM   1695  CA  SER A 108       0.243   3.289   7.202  1.00  0.00           C  
ATOM   1696  C   SER A 108      -0.924   3.013   6.241  1.00  0.00           C  
ATOM   1697  O   SER A 108      -2.033   3.487   6.494  1.00  0.00           O  
ATOM   1698  CB  SER A 108       1.135   4.413   6.652  1.00  0.00           C  
ATOM   1699  OG  SER A 108       2.252   4.664   7.482  1.00  0.00           O  
ATOM   1700  H   SER A 108       2.022   2.102   7.304  1.00  0.00           H  
ATOM   1701  HA  SER A 108      -0.181   3.624   8.151  1.00  0.00           H  
ATOM   1702  HB2 SER A 108       1.487   4.146   5.653  1.00  0.00           H  
ATOM   1703  HB3 SER A 108       0.544   5.327   6.587  1.00  0.00           H  
ATOM   1704  HG  SER A 108       1.942   4.884   8.382  1.00  0.00           H  
ATOM   1705  N   ILE A 109      -0.723   2.241   5.161  1.00  0.00           N  
ATOM   1706  CA  ILE A 109      -1.801   1.936   4.205  1.00  0.00           C  
ATOM   1707  C   ILE A 109      -2.863   1.073   4.887  1.00  0.00           C  
ATOM   1708  O   ILE A 109      -4.056   1.222   4.620  1.00  0.00           O  
ATOM   1709  CB  ILE A 109      -1.306   1.199   2.936  1.00  0.00           C  
ATOM   1710  CG1 ILE A 109      -0.128   1.888   2.237  1.00  0.00           C  
ATOM   1711  CG2 ILE A 109      -2.458   1.067   1.914  1.00  0.00           C  
ATOM   1712  CD1 ILE A 109       0.697   0.958   1.355  1.00  0.00           C  
ATOM   1713  H   ILE A 109       0.202   1.859   5.003  1.00  0.00           H  
ATOM   1714  HA  ILE A 109      -2.256   2.879   3.900  1.00  0.00           H  
ATOM   1715  HB  ILE A 109      -0.974   0.210   3.241  1.00  0.00           H  
ATOM   1716 HG12 ILE A 109      -0.495   2.686   1.602  1.00  0.00           H  
ATOM   1717 HG13 ILE A 109       0.529   2.310   2.985  1.00  0.00           H  
ATOM   1718 HG21 ILE A 109      -2.107   0.633   0.980  1.00  0.00           H  
ATOM   1719 HG22 ILE A 109      -3.246   0.424   2.306  1.00  0.00           H  
ATOM   1720 HG23 ILE A 109      -2.884   2.057   1.717  1.00  0.00           H  
ATOM   1721 HD11 ILE A 109       0.089   0.626   0.514  1.00  0.00           H  
ATOM   1722 HD12 ILE A 109       1.560   1.515   0.993  1.00  0.00           H  
ATOM   1723 HD13 ILE A 109       1.039   0.101   1.929  1.00  0.00           H  
ATOM   1724  N   GLN A 110      -2.440   0.140   5.738  1.00  0.00           N  
ATOM   1725  CA  GLN A 110      -3.363  -0.715   6.463  1.00  0.00           C  
ATOM   1726  C   GLN A 110      -4.290   0.125   7.347  1.00  0.00           C  
ATOM   1727  O   GLN A 110      -5.507  -0.063   7.323  1.00  0.00           O  
ATOM   1728  CB  GLN A 110      -2.558  -1.746   7.258  1.00  0.00           C  
ATOM   1729  CG  GLN A 110      -3.480  -2.784   7.894  1.00  0.00           C  
ATOM   1730  CD  GLN A 110      -2.695  -4.032   8.267  1.00  0.00           C  
ATOM   1731  OE1 GLN A 110      -1.736  -4.001   9.026  1.00  0.00           O  
ATOM   1732  NE2 GLN A 110      -3.048  -5.159   7.699  1.00  0.00           N  
ATOM   1733  H   GLN A 110      -1.444   0.024   5.884  1.00  0.00           H  
ATOM   1734  HA  GLN A 110      -3.978  -1.240   5.731  1.00  0.00           H  
ATOM   1735  HB2 GLN A 110      -1.873  -2.248   6.573  1.00  0.00           H  
ATOM   1736  HB3 GLN A 110      -1.972  -1.267   8.039  1.00  0.00           H  
ATOM   1737  HG2 GLN A 110      -3.951  -2.372   8.786  1.00  0.00           H  
ATOM   1738  HG3 GLN A 110      -4.250  -3.042   7.167  1.00  0.00           H  
ATOM   1739 HE21 GLN A 110      -3.881  -5.214   7.115  1.00  0.00           H  
ATOM   1740 HE22 GLN A 110      -2.437  -5.962   7.767  1.00  0.00           H  
ATOM   1741  N   SER A 111      -3.729   1.087   8.078  1.00  0.00           N  
ATOM   1742  CA  SER A 111      -4.505   1.976   8.925  1.00  0.00           C  
ATOM   1743  C   SER A 111      -5.337   2.931   8.072  1.00  0.00           C  
ATOM   1744  O   SER A 111      -6.454   3.257   8.450  1.00  0.00           O  
ATOM   1745  CB  SER A 111      -3.558   2.673   9.904  1.00  0.00           C  
ATOM   1746  OG  SER A 111      -2.825   1.667  10.593  1.00  0.00           O  
ATOM   1747  H   SER A 111      -2.729   1.255   8.028  1.00  0.00           H  
ATOM   1748  HA  SER A 111      -5.210   1.380   9.505  1.00  0.00           H  
ATOM   1749  HB2 SER A 111      -2.869   3.319   9.360  1.00  0.00           H  
ATOM   1750  HB3 SER A 111      -4.136   3.267  10.613  1.00  0.00           H  
ATOM   1751  HG  SER A 111      -2.429   2.059  11.391  1.00  0.00           H  
ATOM   1752  N   LEU A 112      -4.872   3.280   6.869  1.00  0.00           N  
ATOM   1753  CA  LEU A 112      -5.648   4.038   5.898  1.00  0.00           C  
ATOM   1754  C   LEU A 112      -6.886   3.263   5.415  1.00  0.00           C  
ATOM   1755  O   LEU A 112      -7.842   3.896   4.986  1.00  0.00           O  
ATOM   1756  CB  LEU A 112      -4.720   4.461   4.742  1.00  0.00           C  
ATOM   1757  CG  LEU A 112      -5.367   5.344   3.660  1.00  0.00           C  
ATOM   1758  CD1 LEU A 112      -5.906   6.661   4.213  1.00  0.00           C  
ATOM   1759  CD2 LEU A 112      -4.374   5.662   2.541  1.00  0.00           C  
ATOM   1760  H   LEU A 112      -3.929   3.009   6.621  1.00  0.00           H  
ATOM   1761  HA  LEU A 112      -6.002   4.938   6.402  1.00  0.00           H  
ATOM   1762  HB2 LEU A 112      -3.849   4.962   5.166  1.00  0.00           H  
ATOM   1763  HB3 LEU A 112      -4.365   3.571   4.239  1.00  0.00           H  
ATOM   1764  HG  LEU A 112      -6.186   4.799   3.207  1.00  0.00           H  
ATOM   1765 HD11 LEU A 112      -5.104   7.202   4.717  1.00  0.00           H  
ATOM   1766 HD12 LEU A 112      -6.299   7.258   3.393  1.00  0.00           H  
ATOM   1767 HD13 LEU A 112      -6.708   6.455   4.921  1.00  0.00           H  
ATOM   1768 HD21 LEU A 112      -4.865   6.226   1.750  1.00  0.00           H  
ATOM   1769 HD22 LEU A 112      -3.542   6.246   2.930  1.00  0.00           H  
ATOM   1770 HD23 LEU A 112      -3.992   4.733   2.113  1.00  0.00           H  
ATOM   1771  N   LEU A 113      -6.911   1.921   5.460  1.00  0.00           N  
ATOM   1772  CA  LEU A 113      -8.126   1.151   5.165  1.00  0.00           C  
ATOM   1773  C   LEU A 113      -9.047   1.115   6.383  1.00  0.00           C  
ATOM   1774  O   LEU A 113     -10.266   1.192   6.217  1.00  0.00           O  
ATOM   1775  CB  LEU A 113      -7.846  -0.306   4.766  1.00  0.00           C  
ATOM   1776  CG  LEU A 113      -6.924  -0.563   3.566  1.00  0.00           C  
ATOM   1777  CD1 LEU A 113      -6.341  -1.979   3.624  1.00  0.00           C  
ATOM   1778  CD2 LEU A 113      -7.669  -0.381   2.240  1.00  0.00           C  
ATOM   1779  H   LEU A 113      -6.103   1.433   5.832  1.00  0.00           H  
ATOM   1780  HA  LEU A 113      -8.665   1.642   4.355  1.00  0.00           H  
ATOM   1781  HB2 LEU A 113      -7.428  -0.793   5.640  1.00  0.00           H  
ATOM   1782  HB3 LEU A 113      -8.803  -0.785   4.564  1.00  0.00           H  
ATOM   1783  HG  LEU A 113      -6.093   0.133   3.596  1.00  0.00           H  
ATOM   1784 HD11 LEU A 113      -5.827  -2.126   4.574  1.00  0.00           H  
ATOM   1785 HD12 LEU A 113      -7.135  -2.723   3.549  1.00  0.00           H  
ATOM   1786 HD13 LEU A 113      -5.618  -2.120   2.822  1.00  0.00           H  
ATOM   1787 HD21 LEU A 113      -8.436  -1.151   2.131  1.00  0.00           H  
ATOM   1788 HD22 LEU A 113      -8.141   0.599   2.211  1.00  0.00           H  
ATOM   1789 HD23 LEU A 113      -6.963  -0.450   1.413  1.00  0.00           H  
ATOM   1790  N   ASP A 114      -8.504   0.997   7.599  1.00  0.00           N  
ATOM   1791  CA  ASP A 114      -9.318   1.019   8.820  1.00  0.00           C  
ATOM   1792  C   ASP A 114      -9.930   2.407   9.046  1.00  0.00           C  
ATOM   1793  O   ASP A 114     -10.997   2.557   9.645  1.00  0.00           O  
ATOM   1794  CB  ASP A 114      -8.451   0.637  10.028  1.00  0.00           C  
ATOM   1795  CG  ASP A 114      -9.266   0.502  11.325  1.00  0.00           C  
ATOM   1796  OD1 ASP A 114     -10.491   0.249  11.286  1.00  0.00           O  
ATOM   1797  OD2 ASP A 114      -8.655   0.598  12.418  1.00  0.00           O  
ATOM   1798  H   ASP A 114      -7.497   0.888   7.695  1.00  0.00           H  
ATOM   1799  HA  ASP A 114     -10.125   0.286   8.725  1.00  0.00           H  
ATOM   1800  HB2 ASP A 114      -7.954  -0.311   9.821  1.00  0.00           H  
ATOM   1801  HB3 ASP A 114      -7.675   1.396  10.165  1.00  0.00           H  
ATOM   1802  N   GLU A 115      -9.274   3.443   8.540  1.00  0.00           N  
ATOM   1803  CA  GLU A 115      -9.668   4.823   8.714  1.00  0.00           C  
ATOM   1804  C   GLU A 115      -9.317   5.592   7.442  1.00  0.00           C  
ATOM   1805  O   GLU A 115      -8.155   5.973   7.285  1.00  0.00           O  
ATOM   1806  CB  GLU A 115      -8.964   5.339   9.972  1.00  0.00           C  
ATOM   1807  CG  GLU A 115      -9.410   6.742  10.363  1.00  0.00           C  
ATOM   1808  CD  GLU A 115      -8.713   7.140  11.661  1.00  0.00           C  
ATOM   1809  OE1 GLU A 115      -7.598   7.708  11.586  1.00  0.00           O  
ATOM   1810  OE2 GLU A 115      -9.288   6.901  12.747  1.00  0.00           O  
ATOM   1811  H   GLU A 115      -8.383   3.258   8.083  1.00  0.00           H  
ATOM   1812  HA  GLU A 115     -10.741   4.871   8.885  1.00  0.00           H  
ATOM   1813  HB2 GLU A 115      -9.196   4.670  10.801  1.00  0.00           H  
ATOM   1814  HB3 GLU A 115      -7.885   5.324   9.826  1.00  0.00           H  
ATOM   1815  HG2 GLU A 115      -9.161   7.447   9.570  1.00  0.00           H  
ATOM   1816  HG3 GLU A 115     -10.492   6.756  10.497  1.00  0.00           H  
ATOM   1817  N   PRO A 116     -10.256   5.816   6.502  1.00  0.00           N  
ATOM   1818  CA  PRO A 116      -9.925   6.483   5.248  1.00  0.00           C  
ATOM   1819  C   PRO A 116      -9.538   7.955   5.458  1.00  0.00           C  
ATOM   1820  O   PRO A 116      -9.739   8.531   6.533  1.00  0.00           O  
ATOM   1821  CB  PRO A 116     -11.146   6.287   4.348  1.00  0.00           C  
ATOM   1822  CG  PRO A 116     -12.300   6.164   5.338  1.00  0.00           C  
ATOM   1823  CD  PRO A 116     -11.662   5.421   6.512  1.00  0.00           C  
ATOM   1824  HA  PRO A 116      -9.080   5.976   4.787  1.00  0.00           H  
ATOM   1825  HB2 PRO A 116     -11.280   7.105   3.646  1.00  0.00           H  
ATOM   1826  HB3 PRO A 116     -11.048   5.352   3.800  1.00  0.00           H  
ATOM   1827  HG2 PRO A 116     -12.613   7.157   5.662  1.00  0.00           H  
ATOM   1828  HG3 PRO A 116     -13.143   5.615   4.919  1.00  0.00           H  
ATOM   1829  HD2 PRO A 116     -12.183   5.699   7.428  1.00  0.00           H  
ATOM   1830  HD3 PRO A 116     -11.738   4.344   6.360  1.00  0.00           H  
ATOM   1831  N   ASN A 117      -8.936   8.564   4.429  1.00  0.00           N  
ATOM   1832  CA  ASN A 117      -8.522   9.965   4.412  1.00  0.00           C  
ATOM   1833  C   ASN A 117      -9.582  10.786   3.663  1.00  0.00           C  
ATOM   1834  O   ASN A 117      -9.514  10.844   2.430  1.00  0.00           O  
ATOM   1835  CB  ASN A 117      -7.136  10.109   3.745  1.00  0.00           C  
ATOM   1836  CG  ASN A 117      -6.737  11.570   3.559  1.00  0.00           C  
ATOM   1837  OD1 ASN A 117      -7.227  12.456   4.252  1.00  0.00           O  
ATOM   1838  ND2 ASN A 117      -5.818  11.854   2.654  1.00  0.00           N  
ATOM   1839  H   ASN A 117      -8.838   8.039   3.574  1.00  0.00           H  
ATOM   1840  HA  ASN A 117      -8.429  10.337   5.433  1.00  0.00           H  
ATOM   1841  HB2 ASN A 117      -6.375   9.611   4.345  1.00  0.00           H  
ATOM   1842  HB3 ASN A 117      -7.147   9.621   2.775  1.00  0.00           H  
ATOM   1843 HD21 ASN A 117      -5.371  11.125   2.118  1.00  0.00           H  
ATOM   1844 HD22 ASN A 117      -5.478  12.807   2.530  1.00  0.00           H  
ATOM   1845  N   PRO A 118     -10.554  11.426   4.338  1.00  0.00           N  
ATOM   1846  CA  PRO A 118     -11.564  12.251   3.681  1.00  0.00           C  
ATOM   1847  C   PRO A 118     -11.015  13.599   3.195  1.00  0.00           C  
ATOM   1848  O   PRO A 118     -11.718  14.313   2.472  1.00  0.00           O  
ATOM   1849  CB  PRO A 118     -12.661  12.443   4.727  1.00  0.00           C  
ATOM   1850  CG  PRO A 118     -11.869  12.471   6.027  1.00  0.00           C  
ATOM   1851  CD  PRO A 118     -10.802  11.408   5.773  1.00  0.00           C  
ATOM   1852  HA  PRO A 118     -11.993  11.726   2.832  1.00  0.00           H  
ATOM   1853  HB2 PRO A 118     -13.223  13.360   4.575  1.00  0.00           H  
ATOM   1854  HB3 PRO A 118     -13.333  11.583   4.721  1.00  0.00           H  
ATOM   1855  HG2 PRO A 118     -11.401  13.448   6.160  1.00  0.00           H  
ATOM   1856  HG3 PRO A 118     -12.498  12.225   6.879  1.00  0.00           H  
ATOM   1857  HD2 PRO A 118      -9.904  11.630   6.352  1.00  0.00           H  
ATOM   1858  HD3 PRO A 118     -11.208  10.435   6.043  1.00  0.00           H  
ATOM   1859  N   ASN A 119      -9.785  13.975   3.570  1.00  0.00           N  
ATOM   1860  CA  ASN A 119      -9.181  15.206   3.073  1.00  0.00           C  
ATOM   1861  C   ASN A 119      -8.813  15.072   1.604  1.00  0.00           C  
ATOM   1862  O   ASN A 119      -8.825  16.084   0.907  1.00  0.00           O  
ATOM   1863  CB  ASN A 119      -7.948  15.624   3.875  1.00  0.00           C  
ATOM   1864  CG  ASN A 119      -8.304  15.917   5.319  1.00  0.00           C  
ATOM   1865  OD1 ASN A 119      -9.165  16.753   5.595  1.00  0.00           O  
ATOM   1866  ND2 ASN A 119      -7.711  15.200   6.257  1.00  0.00           N  
ATOM   1867  H   ASN A 119      -9.215  13.365   4.144  1.00  0.00           H  
ATOM   1868  HA  ASN A 119      -9.914  16.008   3.161  1.00  0.00           H  
ATOM   1869  HB2 ASN A 119      -7.165  14.873   3.798  1.00  0.00           H  
ATOM   1870  HB3 ASN A 119      -7.553  16.540   3.439  1.00  0.00           H  
ATOM   1871 HD21 ASN A 119      -7.036  14.492   6.008  1.00  0.00           H  
ATOM   1872 HD22 ASN A 119      -7.727  15.549   7.206  1.00  0.00           H  
ATOM   1873  N   SER A 120      -8.565  13.857   1.108  1.00  0.00           N  
ATOM   1874  CA  SER A 120      -8.380  13.630  -0.315  1.00  0.00           C  
ATOM   1875  C   SER A 120      -9.454  12.651  -0.819  1.00  0.00           C  
ATOM   1876  O   SER A 120      -9.249  11.436  -0.783  1.00  0.00           O  
ATOM   1877  CB  SER A 120      -6.962  13.113  -0.564  1.00  0.00           C  
ATOM   1878  OG  SER A 120      -5.975  13.954   0.015  1.00  0.00           O  
ATOM   1879  H   SER A 120      -8.552  13.052   1.717  1.00  0.00           H  
ATOM   1880  HA  SER A 120      -8.462  14.564  -0.868  1.00  0.00           H  
ATOM   1881  HB2 SER A 120      -6.856  12.111  -0.143  1.00  0.00           H  
ATOM   1882  HB3 SER A 120      -6.828  13.077  -1.645  1.00  0.00           H  
ATOM   1883  HG  SER A 120      -5.814  14.672  -0.628  1.00  0.00           H  
ATOM   1884  N   PRO A 121     -10.578  13.151  -1.358  1.00  0.00           N  
ATOM   1885  CA  PRO A 121     -11.525  12.368  -2.138  1.00  0.00           C  
ATOM   1886  C   PRO A 121     -10.944  12.229  -3.542  1.00  0.00           C  
ATOM   1887  O   PRO A 121     -11.270  13.004  -4.449  1.00  0.00           O  
ATOM   1888  CB  PRO A 121     -12.835  13.158  -2.086  1.00  0.00           C  
ATOM   1889  CG  PRO A 121     -12.375  14.612  -1.951  1.00  0.00           C  
ATOM   1890  CD  PRO A 121     -11.038  14.523  -1.214  1.00  0.00           C  
ATOM   1891  HA  PRO A 121     -11.672  11.371  -1.713  1.00  0.00           H  
ATOM   1892  HB2 PRO A 121     -13.454  13.003  -2.972  1.00  0.00           H  
ATOM   1893  HB3 PRO A 121     -13.387  12.868  -1.193  1.00  0.00           H  
ATOM   1894  HG2 PRO A 121     -12.227  15.052  -2.938  1.00  0.00           H  
ATOM   1895  HG3 PRO A 121     -13.099  15.193  -1.380  1.00  0.00           H  
ATOM   1896  HD2 PRO A 121     -10.309  15.206  -1.652  1.00  0.00           H  
ATOM   1897  HD3 PRO A 121     -11.189  14.752  -0.157  1.00  0.00           H  
ATOM   1898  N   ALA A 122     -10.025  11.281  -3.697  1.00  0.00           N  
ATOM   1899  CA  ALA A 122      -9.318  11.015  -4.935  1.00  0.00           C  
ATOM   1900  C   ALA A 122     -10.318  10.507  -5.974  1.00  0.00           C  
ATOM   1901  O   ALA A 122     -10.591  11.186  -6.969  1.00  0.00           O  
ATOM   1902  CB  ALA A 122      -8.169  10.026  -4.665  1.00  0.00           C  
ATOM   1903  H   ALA A 122      -9.796  10.705  -2.897  1.00  0.00           H  
ATOM   1904  HA  ALA A 122      -8.887  11.949  -5.299  1.00  0.00           H  
ATOM   1905  HB1 ALA A 122      -8.301   9.092  -5.213  1.00  0.00           H  
ATOM   1906  HB2 ALA A 122      -7.224  10.478  -4.967  1.00  0.00           H  
ATOM   1907  HB3 ALA A 122      -8.115   9.778  -3.609  1.00  0.00           H  
ATOM   1908  N   ASN A 123     -10.860   9.307  -5.742  1.00  0.00           N  
ATOM   1909  CA  ASN A 123     -11.881   8.721  -6.599  1.00  0.00           C  
ATOM   1910  C   ASN A 123     -13.243   9.205  -6.124  1.00  0.00           C  
ATOM   1911  O   ASN A 123     -13.792   8.705  -5.138  1.00  0.00           O  
ATOM   1912  CB  ASN A 123     -11.813   7.189  -6.641  1.00  0.00           C  
ATOM   1913  CG  ASN A 123     -13.000   6.599  -7.410  1.00  0.00           C  
ATOM   1914  OD1 ASN A 123     -13.696   7.274  -8.168  1.00  0.00           O  
ATOM   1915  ND2 ASN A 123     -13.300   5.328  -7.221  1.00  0.00           N  
ATOM   1916  H   ASN A 123     -10.657   8.874  -4.843  1.00  0.00           H  
ATOM   1917  HA  ASN A 123     -11.726   9.068  -7.623  1.00  0.00           H  
ATOM   1918  HB2 ASN A 123     -10.882   6.898  -7.130  1.00  0.00           H  
ATOM   1919  HB3 ASN A 123     -11.808   6.797  -5.625  1.00  0.00           H  
ATOM   1920 HD21 ASN A 123     -12.677   4.720  -6.691  1.00  0.00           H  
ATOM   1921 HD22 ASN A 123     -14.048   4.898  -7.738  1.00  0.00           H  
ATOM   1922  N   SER A 124     -13.771  10.196  -6.833  1.00  0.00           N  
ATOM   1923  CA  SER A 124     -15.026  10.863  -6.543  1.00  0.00           C  
ATOM   1924  C   SER A 124     -16.201   9.898  -6.357  1.00  0.00           C  
ATOM   1925  O   SER A 124     -17.059  10.191  -5.529  1.00  0.00           O  
ATOM   1926  CB  SER A 124     -15.311  11.843  -7.682  1.00  0.00           C  
ATOM   1927  OG  SER A 124     -14.136  12.570  -8.010  1.00  0.00           O  
ATOM   1928  H   SER A 124     -13.224  10.608  -7.577  1.00  0.00           H  
ATOM   1929  HA  SER A 124     -14.903  11.431  -5.621  1.00  0.00           H  
ATOM   1930  HB2 SER A 124     -15.620  11.277  -8.559  1.00  0.00           H  
ATOM   1931  HB3 SER A 124     -16.116  12.520  -7.398  1.00  0.00           H  
ATOM   1932  HG  SER A 124     -13.873  13.075  -7.203  1.00  0.00           H  
ATOM   1933  N   GLN A 125     -16.245   8.774  -7.084  1.00  0.00           N  
ATOM   1934  CA  GLN A 125     -17.324   7.792  -6.994  1.00  0.00           C  
ATOM   1935  C   GLN A 125     -17.264   7.056  -5.654  1.00  0.00           C  
ATOM   1936  O   GLN A 125     -18.277   6.896  -4.981  1.00  0.00           O  
ATOM   1937  CB  GLN A 125     -17.218   6.819  -8.180  1.00  0.00           C  
ATOM   1938  CG  GLN A 125     -18.311   5.736  -8.180  1.00  0.00           C  
ATOM   1939  CD  GLN A 125     -18.260   4.855  -9.432  1.00  0.00           C  
ATOM   1940  OE1 GLN A 125     -17.302   4.872 -10.208  1.00  0.00           O  
ATOM   1941  NE2 GLN A 125     -19.262   4.024  -9.655  1.00  0.00           N  
ATOM   1942  H   GLN A 125     -15.489   8.580  -7.725  1.00  0.00           H  
ATOM   1943  HA  GLN A 125     -18.279   8.315  -7.063  1.00  0.00           H  
ATOM   1944  HB2 GLN A 125     -17.297   7.395  -9.103  1.00  0.00           H  
ATOM   1945  HB3 GLN A 125     -16.244   6.331  -8.161  1.00  0.00           H  
ATOM   1946  HG2 GLN A 125     -18.185   5.092  -7.309  1.00  0.00           H  
ATOM   1947  HG3 GLN A 125     -19.285   6.221  -8.105  1.00  0.00           H  
ATOM   1948 HE21 GLN A 125     -20.038   3.958  -8.995  1.00  0.00           H  
ATOM   1949 HE22 GLN A 125     -19.276   3.420 -10.458  1.00  0.00           H  
ATOM   1950  N   ALA A 126     -16.079   6.603  -5.243  1.00  0.00           N  
ATOM   1951  CA  ALA A 126     -15.911   5.931  -3.961  1.00  0.00           C  
ATOM   1952  C   ALA A 126     -16.261   6.878  -2.810  1.00  0.00           C  
ATOM   1953  O   ALA A 126     -16.986   6.497  -1.890  1.00  0.00           O  
ATOM   1954  CB  ALA A 126     -14.467   5.436  -3.855  1.00  0.00           C  
ATOM   1955  H   ALA A 126     -15.261   6.820  -5.791  1.00  0.00           H  
ATOM   1956  HA  ALA A 126     -16.597   5.082  -3.911  1.00  0.00           H  
ATOM   1957  HB1 ALA A 126     -14.298   4.628  -4.566  1.00  0.00           H  
ATOM   1958  HB2 ALA A 126     -13.792   6.255  -4.085  1.00  0.00           H  
ATOM   1959  HB3 ALA A 126     -14.275   5.070  -2.845  1.00  0.00           H  
ATOM   1960  N   ALA A 127     -15.773   8.120  -2.890  1.00  0.00           N  
ATOM   1961  CA  ALA A 127     -16.086   9.156  -1.921  1.00  0.00           C  
ATOM   1962  C   ALA A 127     -17.592   9.438  -1.878  1.00  0.00           C  
ATOM   1963  O   ALA A 127     -18.150   9.613  -0.792  1.00  0.00           O  
ATOM   1964  CB  ALA A 127     -15.292  10.418  -2.261  1.00  0.00           C  
ATOM   1965  H   ALA A 127     -15.190   8.349  -3.686  1.00  0.00           H  
ATOM   1966  HA  ALA A 127     -15.781   8.804  -0.935  1.00  0.00           H  
ATOM   1967  HB1 ALA A 127     -15.488  11.171  -1.500  1.00  0.00           H  
ATOM   1968  HB2 ALA A 127     -14.225  10.196  -2.274  1.00  0.00           H  
ATOM   1969  HB3 ALA A 127     -15.600  10.812  -3.230  1.00  0.00           H  
ATOM   1970  N   GLN A 128     -18.243   9.495  -3.044  1.00  0.00           N  
ATOM   1971  CA  GLN A 128     -19.675   9.711  -3.189  1.00  0.00           C  
ATOM   1972  C   GLN A 128     -20.422   8.638  -2.416  1.00  0.00           C  
ATOM   1973  O   GLN A 128     -21.216   8.949  -1.532  1.00  0.00           O  
ATOM   1974  CB  GLN A 128     -20.052   9.718  -4.684  1.00  0.00           C  
ATOM   1975  CG  GLN A 128     -21.525   9.408  -4.981  1.00  0.00           C  
ATOM   1976  CD  GLN A 128     -21.884   9.836  -6.402  1.00  0.00           C  
ATOM   1977  OE1 GLN A 128     -21.220   9.431  -7.347  1.00  0.00           O  
ATOM   1978  NE2 GLN A 128     -22.904  10.647  -6.616  1.00  0.00           N  
ATOM   1979  H   GLN A 128     -17.712   9.395  -3.900  1.00  0.00           H  
ATOM   1980  HA  GLN A 128     -19.934  10.678  -2.757  1.00  0.00           H  
ATOM   1981  HB2 GLN A 128     -19.799  10.690  -5.101  1.00  0.00           H  
ATOM   1982  HB3 GLN A 128     -19.460   8.988  -5.223  1.00  0.00           H  
ATOM   1983  HG2 GLN A 128     -21.691   8.334  -4.898  1.00  0.00           H  
ATOM   1984  HG3 GLN A 128     -22.147   9.894  -4.240  1.00  0.00           H  
ATOM   1985 HE21 GLN A 128     -23.548  10.959  -5.887  1.00  0.00           H  
ATOM   1986 HE22 GLN A 128     -23.080  10.979  -7.551  1.00  0.00           H  
ATOM   1987  N   LEU A 129     -20.173   7.371  -2.734  1.00  0.00           N  
ATOM   1988  CA  LEU A 129     -20.950   6.273  -2.183  1.00  0.00           C  
ATOM   1989  C   LEU A 129     -20.845   6.186  -0.668  1.00  0.00           C  
ATOM   1990  O   LEU A 129     -21.796   5.753  -0.030  1.00  0.00           O  
ATOM   1991  CB  LEU A 129     -20.468   4.965  -2.768  1.00  0.00           C  
ATOM   1992  CG  LEU A 129     -20.835   4.826  -4.252  1.00  0.00           C  
ATOM   1993  CD1 LEU A 129     -20.210   3.508  -4.641  1.00  0.00           C  
ATOM   1994  CD2 LEU A 129     -22.346   4.837  -4.498  1.00  0.00           C  
ATOM   1995  H   LEU A 129     -19.510   7.179  -3.482  1.00  0.00           H  
ATOM   1996  HA  LEU A 129     -22.000   6.400  -2.457  1.00  0.00           H  
ATOM   1997  HB2 LEU A 129     -19.385   4.895  -2.638  1.00  0.00           H  
ATOM   1998  HB3 LEU A 129     -20.934   4.151  -2.203  1.00  0.00           H  
ATOM   1999  HG  LEU A 129     -20.389   5.616  -4.849  1.00  0.00           H  
ATOM   2000 HD11 LEU A 129     -20.495   2.789  -3.886  1.00  0.00           H  
ATOM   2001 HD12 LEU A 129     -20.566   3.175  -5.606  1.00  0.00           H  
ATOM   2002 HD13 LEU A 129     -19.126   3.609  -4.650  1.00  0.00           H  
ATOM   2003 HD21 LEU A 129     -22.855   4.253  -3.744  1.00  0.00           H  
ATOM   2004 HD22 LEU A 129     -22.717   5.859  -4.468  1.00  0.00           H  
ATOM   2005 HD23 LEU A 129     -22.571   4.418  -5.477  1.00  0.00           H  
ATOM   2006  N   TYR A 130     -19.719   6.594  -0.083  1.00  0.00           N  
ATOM   2007  CA  TYR A 130     -19.592   6.691   1.370  1.00  0.00           C  
ATOM   2008  C   TYR A 130     -20.694   7.605   1.944  1.00  0.00           C  
ATOM   2009  O   TYR A 130     -21.434   7.205   2.849  1.00  0.00           O  
ATOM   2010  CB  TYR A 130     -18.167   7.151   1.741  1.00  0.00           C  
ATOM   2011  CG  TYR A 130     -17.732   6.784   3.156  1.00  0.00           C  
ATOM   2012  CD1 TYR A 130     -18.359   7.386   4.265  1.00  0.00           C  
ATOM   2013  CD2 TYR A 130     -16.711   5.832   3.381  1.00  0.00           C  
ATOM   2014  CE1 TYR A 130     -18.046   6.976   5.570  1.00  0.00           C  
ATOM   2015  CE2 TYR A 130     -16.379   5.429   4.693  1.00  0.00           C  
ATOM   2016  CZ  TYR A 130     -17.091   5.961   5.792  1.00  0.00           C  
ATOM   2017  OH  TYR A 130     -16.912   5.494   7.056  1.00  0.00           O  
ATOM   2018  H   TYR A 130     -18.943   6.846  -0.686  1.00  0.00           H  
ATOM   2019  HA  TYR A 130     -19.740   5.693   1.782  1.00  0.00           H  
ATOM   2020  HB2 TYR A 130     -17.471   6.696   1.037  1.00  0.00           H  
ATOM   2021  HB3 TYR A 130     -18.082   8.229   1.607  1.00  0.00           H  
ATOM   2022  HD1 TYR A 130     -19.109   8.153   4.133  1.00  0.00           H  
ATOM   2023  HD2 TYR A 130     -16.183   5.390   2.546  1.00  0.00           H  
ATOM   2024  HE1 TYR A 130     -18.549   7.432   6.413  1.00  0.00           H  
ATOM   2025  HE2 TYR A 130     -15.595   4.697   4.864  1.00  0.00           H  
ATOM   2026  HH  TYR A 130     -16.192   4.849   7.198  1.00  0.00           H  
ATOM   2027  N   GLN A 131     -20.844   8.818   1.395  1.00  0.00           N  
ATOM   2028  CA  GLN A 131     -21.802   9.796   1.919  1.00  0.00           C  
ATOM   2029  C   GLN A 131     -23.235   9.503   1.480  1.00  0.00           C  
ATOM   2030  O   GLN A 131     -24.200   9.838   2.171  1.00  0.00           O  
ATOM   2031  CB  GLN A 131     -21.399  11.230   1.554  1.00  0.00           C  
ATOM   2032  CG  GLN A 131     -21.655  11.730   0.118  1.00  0.00           C  
ATOM   2033  CD  GLN A 131     -21.527  13.251   0.014  1.00  0.00           C  
ATOM   2034  OE1 GLN A 131     -21.819  13.983   0.956  1.00  0.00           O  
ATOM   2035  NE2 GLN A 131     -21.106  13.785  -1.119  1.00  0.00           N  
ATOM   2036  H   GLN A 131     -20.339   9.012   0.537  1.00  0.00           H  
ATOM   2037  HA  GLN A 131     -21.774   9.732   3.007  1.00  0.00           H  
ATOM   2038  HB2 GLN A 131     -21.970  11.860   2.228  1.00  0.00           H  
ATOM   2039  HB3 GLN A 131     -20.342  11.349   1.774  1.00  0.00           H  
ATOM   2040  HG2 GLN A 131     -20.941  11.259  -0.552  1.00  0.00           H  
ATOM   2041  HG3 GLN A 131     -22.663  11.473  -0.200  1.00  0.00           H  
ATOM   2042 HE21 GLN A 131     -20.784  13.207  -1.893  1.00  0.00           H  
ATOM   2043 HE22 GLN A 131     -20.930  14.785  -1.132  1.00  0.00           H  
ATOM   2044  N   GLU A 132     -23.366   8.912   0.305  1.00  0.00           N  
ATOM   2045  CA  GLU A 132     -24.610   8.474  -0.297  1.00  0.00           C  
ATOM   2046  C   GLU A 132     -24.982   7.104   0.283  1.00  0.00           C  
ATOM   2047  O   GLU A 132     -25.623   7.022   1.331  1.00  0.00           O  
ATOM   2048  CB  GLU A 132     -24.446   8.421  -1.825  1.00  0.00           C  
ATOM   2049  CG  GLU A 132     -24.361   9.776  -2.525  1.00  0.00           C  
ATOM   2050  CD  GLU A 132     -25.688  10.524  -2.520  1.00  0.00           C  
ATOM   2051  OE1 GLU A 132     -26.538  10.204  -3.391  1.00  0.00           O  
ATOM   2052  OE2 GLU A 132     -25.882  11.446  -1.707  1.00  0.00           O  
ATOM   2053  H   GLU A 132     -22.494   8.837  -0.210  1.00  0.00           H  
ATOM   2054  HA  GLU A 132     -25.407   9.179  -0.051  1.00  0.00           H  
ATOM   2055  HB2 GLU A 132     -23.541   7.861  -2.060  1.00  0.00           H  
ATOM   2056  HB3 GLU A 132     -25.289   7.886  -2.250  1.00  0.00           H  
ATOM   2057  HG2 GLU A 132     -23.572  10.387  -2.087  1.00  0.00           H  
ATOM   2058  HG3 GLU A 132     -24.110   9.578  -3.565  1.00  0.00           H  
ATOM   2059  N   ASN A 133     -24.567   6.019  -0.367  1.00  0.00           N  
ATOM   2060  CA  ASN A 133     -25.110   4.680  -0.199  1.00  0.00           C  
ATOM   2061  C   ASN A 133     -24.113   3.827   0.586  1.00  0.00           C  
ATOM   2062  O   ASN A 133     -23.586   2.848   0.064  1.00  0.00           O  
ATOM   2063  CB  ASN A 133     -25.388   4.078  -1.596  1.00  0.00           C  
ATOM   2064  CG  ASN A 133     -26.482   4.806  -2.365  1.00  0.00           C  
ATOM   2065  OD1 ASN A 133     -26.212   5.744  -3.112  1.00  0.00           O  
ATOM   2066  ND2 ASN A 133     -27.735   4.409  -2.216  1.00  0.00           N  
ATOM   2067  H   ASN A 133     -23.819   6.142  -1.036  1.00  0.00           H  
ATOM   2068  HA  ASN A 133     -26.051   4.724   0.349  1.00  0.00           H  
ATOM   2069  HB2 ASN A 133     -24.459   4.083  -2.186  1.00  0.00           H  
ATOM   2070  HB3 ASN A 133     -25.704   3.045  -1.467  1.00  0.00           H  
ATOM   2071 HD21 ASN A 133     -27.981   3.632  -1.610  1.00  0.00           H  
ATOM   2072 HD22 ASN A 133     -28.465   4.890  -2.736  1.00  0.00           H  
ATOM   2073  N   LYS A 134     -23.890   4.124   1.871  1.00  0.00           N  
ATOM   2074  CA  LYS A 134     -22.849   3.441   2.658  1.00  0.00           C  
ATOM   2075  C   LYS A 134     -23.068   1.924   2.713  1.00  0.00           C  
ATOM   2076  O   LYS A 134     -22.121   1.150   2.656  1.00  0.00           O  
ATOM   2077  CB  LYS A 134     -22.771   4.094   4.046  1.00  0.00           C  
ATOM   2078  CG  LYS A 134     -21.634   3.594   4.960  1.00  0.00           C  
ATOM   2079  CD  LYS A 134     -20.708   4.729   5.424  1.00  0.00           C  
ATOM   2080  CE  LYS A 134     -19.957   4.394   6.721  1.00  0.00           C  
ATOM   2081  NZ  LYS A 134     -19.079   3.213   6.611  1.00  0.00           N  
ATOM   2082  H   LYS A 134     -24.319   4.957   2.255  1.00  0.00           H  
ATOM   2083  HA  LYS A 134     -21.895   3.611   2.155  1.00  0.00           H  
ATOM   2084  HB2 LYS A 134     -22.638   5.160   3.892  1.00  0.00           H  
ATOM   2085  HB3 LYS A 134     -23.723   3.962   4.561  1.00  0.00           H  
ATOM   2086  HG2 LYS A 134     -22.081   3.150   5.847  1.00  0.00           H  
ATOM   2087  HG3 LYS A 134     -21.035   2.837   4.453  1.00  0.00           H  
ATOM   2088  HD2 LYS A 134     -19.998   4.961   4.627  1.00  0.00           H  
ATOM   2089  HD3 LYS A 134     -21.297   5.626   5.624  1.00  0.00           H  
ATOM   2090  HE2 LYS A 134     -19.348   5.257   6.994  1.00  0.00           H  
ATOM   2091  HE3 LYS A 134     -20.674   4.234   7.528  1.00  0.00           H  
ATOM   2092  HZ1 LYS A 134     -19.619   2.352   6.632  1.00  0.00           H  
ATOM   2093  HZ2 LYS A 134     -18.554   3.227   5.741  1.00  0.00           H  
ATOM   2094  HZ3 LYS A 134     -18.437   3.170   7.395  1.00  0.00           H  
ATOM   2095  N   ARG A 135     -24.316   1.457   2.729  1.00  0.00           N  
ATOM   2096  CA  ARG A 135     -24.615   0.025   2.726  1.00  0.00           C  
ATOM   2097  C   ARG A 135     -24.247  -0.666   1.408  1.00  0.00           C  
ATOM   2098  O   ARG A 135     -23.933  -1.860   1.428  1.00  0.00           O  
ATOM   2099  CB  ARG A 135     -26.044  -0.273   3.212  1.00  0.00           C  
ATOM   2100  CG  ARG A 135     -27.174   0.619   2.677  1.00  0.00           C  
ATOM   2101  CD  ARG A 135     -27.219   2.019   3.321  1.00  0.00           C  
ATOM   2102  NE  ARG A 135     -28.584   2.547   3.481  1.00  0.00           N  
ATOM   2103  CZ  ARG A 135     -29.383   2.371   4.541  1.00  0.00           C  
ATOM   2104  NH1 ARG A 135     -29.022   1.585   5.549  1.00  0.00           N  
ATOM   2105  NH2 ARG A 135     -30.556   2.991   4.583  1.00  0.00           N  
ATOM   2106  H   ARG A 135     -25.055   2.131   2.808  1.00  0.00           H  
ATOM   2107  HA  ARG A 135     -23.971  -0.431   3.468  1.00  0.00           H  
ATOM   2108  HB2 ARG A 135     -26.265  -1.308   2.952  1.00  0.00           H  
ATOM   2109  HB3 ARG A 135     -26.054  -0.223   4.302  1.00  0.00           H  
ATOM   2110  HG2 ARG A 135     -27.069   0.708   1.598  1.00  0.00           H  
ATOM   2111  HG3 ARG A 135     -28.110   0.110   2.894  1.00  0.00           H  
ATOM   2112  HD2 ARG A 135     -26.734   1.993   4.295  1.00  0.00           H  
ATOM   2113  HD3 ARG A 135     -26.664   2.714   2.692  1.00  0.00           H  
ATOM   2114  HE  ARG A 135     -28.876   3.194   2.752  1.00  0.00           H  
ATOM   2115 HH11 ARG A 135     -28.059   1.268   5.642  1.00  0.00           H  
ATOM   2116 HH12 ARG A 135     -29.597   1.365   6.360  1.00  0.00           H  
ATOM   2117 HH21 ARG A 135     -30.798   3.660   3.864  1.00  0.00           H  
ATOM   2118 HH22 ARG A 135     -31.122   2.953   5.418  1.00  0.00           H  
ATOM   2119  N   GLU A 136     -24.194   0.057   0.283  1.00  0.00           N  
ATOM   2120  CA  GLU A 136     -23.669  -0.479  -0.976  1.00  0.00           C  
ATOM   2121  C   GLU A 136     -22.167  -0.735  -0.842  1.00  0.00           C  
ATOM   2122  O   GLU A 136     -21.651  -1.715  -1.375  1.00  0.00           O  
ATOM   2123  CB  GLU A 136     -24.005   0.452  -2.165  1.00  0.00           C  
ATOM   2124  CG  GLU A 136     -22.914   1.447  -2.623  1.00  0.00           C  
ATOM   2125  CD  GLU A 136     -22.040   0.867  -3.737  1.00  0.00           C  
ATOM   2126  OE1 GLU A 136     -22.471   0.913  -4.904  1.00  0.00           O  
ATOM   2127  OE2 GLU A 136     -20.879   0.464  -3.452  1.00  0.00           O  
ATOM   2128  H   GLU A 136     -24.347   1.057   0.316  1.00  0.00           H  
ATOM   2129  HA  GLU A 136     -24.162  -1.435  -1.155  1.00  0.00           H  
ATOM   2130  HB2 GLU A 136     -24.273  -0.175  -3.017  1.00  0.00           H  
ATOM   2131  HB3 GLU A 136     -24.903   1.013  -1.913  1.00  0.00           H  
ATOM   2132  HG2 GLU A 136     -23.381   2.363  -2.993  1.00  0.00           H  
ATOM   2133  HG3 GLU A 136     -22.292   1.773  -1.795  1.00  0.00           H  
ATOM   2134  N   TYR A 137     -21.479   0.125  -0.087  1.00  0.00           N  
ATOM   2135  CA  TYR A 137     -20.041   0.108   0.098  1.00  0.00           C  
ATOM   2136  C   TYR A 137     -19.645  -1.247   0.680  1.00  0.00           C  
ATOM   2137  O   TYR A 137     -18.782  -1.945   0.149  1.00  0.00           O  
ATOM   2138  CB  TYR A 137     -19.663   1.277   1.024  1.00  0.00           C  
ATOM   2139  CG  TYR A 137     -18.263   1.805   0.902  1.00  0.00           C  
ATOM   2140  CD1 TYR A 137     -17.175   0.982   1.241  1.00  0.00           C  
ATOM   2141  CD2 TYR A 137     -18.059   3.138   0.494  1.00  0.00           C  
ATOM   2142  CE1 TYR A 137     -15.868   1.463   1.073  1.00  0.00           C  
ATOM   2143  CE2 TYR A 137     -16.755   3.626   0.328  1.00  0.00           C  
ATOM   2144  CZ  TYR A 137     -15.660   2.773   0.589  1.00  0.00           C  
ATOM   2145  OH  TYR A 137     -14.398   3.234   0.441  1.00  0.00           O  
ATOM   2146  H   TYR A 137     -21.980   0.897   0.331  1.00  0.00           H  
ATOM   2147  HA  TYR A 137     -19.587   0.247  -0.881  1.00  0.00           H  
ATOM   2148  HB2 TYR A 137     -20.333   2.104   0.805  1.00  0.00           H  
ATOM   2149  HB3 TYR A 137     -19.798   0.987   2.065  1.00  0.00           H  
ATOM   2150  HD1 TYR A 137     -17.343  -0.019   1.620  1.00  0.00           H  
ATOM   2151  HD2 TYR A 137     -18.900   3.783   0.285  1.00  0.00           H  
ATOM   2152  HE1 TYR A 137     -15.022   0.828   1.293  1.00  0.00           H  
ATOM   2153  HE2 TYR A 137     -16.594   4.645  -0.004  1.00  0.00           H  
ATOM   2154  HH  TYR A 137     -14.006   3.328   1.333  1.00  0.00           H  
ATOM   2155  N   GLU A 138     -20.346  -1.636   1.743  1.00  0.00           N  
ATOM   2156  CA  GLU A 138     -20.211  -2.912   2.427  1.00  0.00           C  
ATOM   2157  C   GLU A 138     -20.399  -4.064   1.434  1.00  0.00           C  
ATOM   2158  O   GLU A 138     -19.596  -4.997   1.420  1.00  0.00           O  
ATOM   2159  CB  GLU A 138     -21.225  -2.949   3.585  1.00  0.00           C  
ATOM   2160  CG  GLU A 138     -20.875  -1.931   4.686  1.00  0.00           C  
ATOM   2161  CD  GLU A 138     -22.090  -1.480   5.503  1.00  0.00           C  
ATOM   2162  OE1 GLU A 138     -22.625  -2.259   6.325  1.00  0.00           O  
ATOM   2163  OE2 GLU A 138     -22.436  -0.279   5.467  1.00  0.00           O  
ATOM   2164  H   GLU A 138     -21.017  -0.973   2.110  1.00  0.00           H  
ATOM   2165  HA  GLU A 138     -19.204  -2.993   2.835  1.00  0.00           H  
ATOM   2166  HB2 GLU A 138     -22.218  -2.732   3.194  1.00  0.00           H  
ATOM   2167  HB3 GLU A 138     -21.236  -3.945   4.025  1.00  0.00           H  
ATOM   2168  HG2 GLU A 138     -20.146  -2.386   5.360  1.00  0.00           H  
ATOM   2169  HG3 GLU A 138     -20.401  -1.048   4.247  1.00  0.00           H  
ATOM   2170  N   LYS A 139     -21.405  -3.982   0.556  1.00  0.00           N  
ATOM   2171  CA  LYS A 139     -21.664  -4.976  -0.479  1.00  0.00           C  
ATOM   2172  C   LYS A 139     -20.517  -5.056  -1.491  1.00  0.00           C  
ATOM   2173  O   LYS A 139     -20.087  -6.162  -1.821  1.00  0.00           O  
ATOM   2174  CB  LYS A 139     -23.041  -4.699  -1.116  1.00  0.00           C  
ATOM   2175  CG  LYS A 139     -23.266  -5.498  -2.400  1.00  0.00           C  
ATOM   2176  CD  LYS A 139     -24.664  -5.293  -2.979  1.00  0.00           C  
ATOM   2177  CE  LYS A 139     -24.845  -6.195  -4.201  1.00  0.00           C  
ATOM   2178  NZ  LYS A 139     -26.261  -6.297  -4.589  1.00  0.00           N  
ATOM   2179  H   LYS A 139     -21.969  -3.143   0.540  1.00  0.00           H  
ATOM   2180  HA  LYS A 139     -21.710  -5.952   0.002  1.00  0.00           H  
ATOM   2181  HB2 LYS A 139     -23.815  -4.959  -0.392  1.00  0.00           H  
ATOM   2182  HB3 LYS A 139     -23.145  -3.644  -1.353  1.00  0.00           H  
ATOM   2183  HG2 LYS A 139     -22.545  -5.165  -3.142  1.00  0.00           H  
ATOM   2184  HG3 LYS A 139     -23.120  -6.555  -2.185  1.00  0.00           H  
ATOM   2185  HD2 LYS A 139     -25.400  -5.553  -2.226  1.00  0.00           H  
ATOM   2186  HD3 LYS A 139     -24.800  -4.249  -3.265  1.00  0.00           H  
ATOM   2187  HE2 LYS A 139     -24.267  -5.794  -5.034  1.00  0.00           H  
ATOM   2188  HE3 LYS A 139     -24.474  -7.196  -3.974  1.00  0.00           H  
ATOM   2189  HZ1 LYS A 139     -26.769  -6.865  -3.917  1.00  0.00           H  
ATOM   2190  HZ2 LYS A 139     -26.708  -5.386  -4.630  1.00  0.00           H  
ATOM   2191  HZ3 LYS A 139     -26.351  -6.749  -5.495  1.00  0.00           H  
ATOM   2192  N   ARG A 140     -19.997  -3.937  -2.015  1.00  0.00           N  
ATOM   2193  CA  ARG A 140     -18.860  -4.011  -2.923  1.00  0.00           C  
ATOM   2194  C   ARG A 140     -17.664  -4.616  -2.225  1.00  0.00           C  
ATOM   2195  O   ARG A 140     -16.936  -5.355  -2.888  1.00  0.00           O  
ATOM   2196  CB  ARG A 140     -18.461  -2.645  -3.490  1.00  0.00           C  
ATOM   2197  CG  ARG A 140     -19.065  -2.427  -4.880  1.00  0.00           C  
ATOM   2198  CD  ARG A 140     -20.572  -2.139  -4.854  1.00  0.00           C  
ATOM   2199  NE  ARG A 140     -21.326  -3.163  -5.590  1.00  0.00           N  
ATOM   2200  CZ  ARG A 140     -21.727  -3.062  -6.862  1.00  0.00           C  
ATOM   2201  NH1 ARG A 140     -21.539  -1.962  -7.587  1.00  0.00           N  
ATOM   2202  NH2 ARG A 140     -22.309  -4.101  -7.433  1.00  0.00           N  
ATOM   2203  H   ARG A 140     -20.339  -3.016  -1.759  1.00  0.00           H  
ATOM   2204  HA  ARG A 140     -19.121  -4.684  -3.739  1.00  0.00           H  
ATOM   2205  HB2 ARG A 140     -18.751  -1.838  -2.816  1.00  0.00           H  
ATOM   2206  HB3 ARG A 140     -17.370  -2.640  -3.589  1.00  0.00           H  
ATOM   2207  HG2 ARG A 140     -18.557  -1.590  -5.348  1.00  0.00           H  
ATOM   2208  HG3 ARG A 140     -18.859  -3.302  -5.495  1.00  0.00           H  
ATOM   2209  HD2 ARG A 140     -20.931  -2.087  -3.827  1.00  0.00           H  
ATOM   2210  HD3 ARG A 140     -20.745  -1.161  -5.299  1.00  0.00           H  
ATOM   2211  HE  ARG A 140     -21.473  -4.037  -5.098  1.00  0.00           H  
ATOM   2212 HH11 ARG A 140     -21.298  -1.064  -7.159  1.00  0.00           H  
ATOM   2213 HH12 ARG A 140     -21.851  -1.927  -8.550  1.00  0.00           H  
ATOM   2214 HH21 ARG A 140     -22.492  -4.983  -6.967  1.00  0.00           H  
ATOM   2215 HH22 ARG A 140     -22.614  -4.025  -8.406  1.00  0.00           H  
ATOM   2216  N   VAL A 141     -17.436  -4.305  -0.947  1.00  0.00           N  
ATOM   2217  CA  VAL A 141     -16.318  -4.909  -0.251  1.00  0.00           C  
ATOM   2218  C   VAL A 141     -16.551  -6.419  -0.079  1.00  0.00           C  
ATOM   2219  O   VAL A 141     -15.605  -7.162  -0.317  1.00  0.00           O  
ATOM   2220  CB  VAL A 141     -15.889  -4.123   1.003  1.00  0.00           C  
ATOM   2221  CG1 VAL A 141     -14.719  -4.831   1.682  1.00  0.00           C  
ATOM   2222  CG2 VAL A 141     -15.450  -2.696   0.626  1.00  0.00           C  
ATOM   2223  H   VAL A 141     -18.037  -3.661  -0.441  1.00  0.00           H  
ATOM   2224  HA  VAL A 141     -15.480  -4.816  -0.928  1.00  0.00           H  
ATOM   2225  HB  VAL A 141     -16.694  -4.041   1.717  1.00  0.00           H  
ATOM   2226 HG11 VAL A 141     -13.939  -5.054   0.957  1.00  0.00           H  
ATOM   2227 HG12 VAL A 141     -14.318  -4.222   2.487  1.00  0.00           H  
ATOM   2228 HG13 VAL A 141     -15.062  -5.767   2.114  1.00  0.00           H  
ATOM   2229 HG21 VAL A 141     -15.082  -2.174   1.510  1.00  0.00           H  
ATOM   2230 HG22 VAL A 141     -14.664  -2.726  -0.128  1.00  0.00           H  
ATOM   2231 HG23 VAL A 141     -16.289  -2.131   0.229  1.00  0.00           H  
ATOM   2232  N   SER A 142     -17.779  -6.904   0.156  1.00  0.00           N  
ATOM   2233  CA  SER A 142     -18.042  -8.344   0.139  1.00  0.00           C  
ATOM   2234  C   SER A 142     -17.542  -8.963  -1.166  1.00  0.00           C  
ATOM   2235  O   SER A 142     -16.772  -9.920  -1.137  1.00  0.00           O  
ATOM   2236  CB  SER A 142     -19.528  -8.653   0.336  1.00  0.00           C  
ATOM   2237  OG  SER A 142     -20.016  -8.053   1.517  1.00  0.00           O  
ATOM   2238  H   SER A 142     -18.551  -6.293   0.396  1.00  0.00           H  
ATOM   2239  HA  SER A 142     -17.489  -8.796   0.960  1.00  0.00           H  
ATOM   2240  HB2 SER A 142     -20.101  -8.287  -0.515  1.00  0.00           H  
ATOM   2241  HB3 SER A 142     -19.658  -9.735   0.403  1.00  0.00           H  
ATOM   2242  HG  SER A 142     -19.620  -8.563   2.261  1.00  0.00           H  
ATOM   2243  N   ALA A 143     -17.943  -8.382  -2.302  1.00  0.00           N  
ATOM   2244  CA  ALA A 143     -17.612  -8.900  -3.619  1.00  0.00           C  
ATOM   2245  C   ALA A 143     -16.125  -8.796  -3.944  1.00  0.00           C  
ATOM   2246  O   ALA A 143     -15.574  -9.727  -4.516  1.00  0.00           O  
ATOM   2247  CB  ALA A 143     -18.432  -8.175  -4.683  1.00  0.00           C  
ATOM   2248  H   ALA A 143     -18.572  -7.591  -2.222  1.00  0.00           H  
ATOM   2249  HA  ALA A 143     -17.882  -9.956  -3.648  1.00  0.00           H  
ATOM   2250  HB1 ALA A 143     -18.250  -7.103  -4.634  1.00  0.00           H  
ATOM   2251  HB2 ALA A 143     -18.142  -8.547  -5.662  1.00  0.00           H  
ATOM   2252  HB3 ALA A 143     -19.483  -8.403  -4.536  1.00  0.00           H  
ATOM   2253  N   ILE A 144     -15.470  -7.675  -3.640  1.00  0.00           N  
ATOM   2254  CA  ILE A 144     -14.072  -7.458  -3.995  1.00  0.00           C  
ATOM   2255  C   ILE A 144     -13.169  -8.419  -3.215  1.00  0.00           C  
ATOM   2256  O   ILE A 144     -12.212  -8.958  -3.767  1.00  0.00           O  
ATOM   2257  CB  ILE A 144     -13.747  -5.963  -3.800  1.00  0.00           C  
ATOM   2258  CG1 ILE A 144     -12.626  -5.495  -4.728  1.00  0.00           C  
ATOM   2259  CG2 ILE A 144     -13.455  -5.534  -2.357  1.00  0.00           C  
ATOM   2260  CD1 ILE A 144     -12.403  -3.995  -4.524  1.00  0.00           C  
ATOM   2261  H   ILE A 144     -15.949  -6.920  -3.166  1.00  0.00           H  
ATOM   2262  HA  ILE A 144     -13.961  -7.694  -5.051  1.00  0.00           H  
ATOM   2263  HB  ILE A 144     -14.634  -5.412  -4.108  1.00  0.00           H  
ATOM   2264 HG12 ILE A 144     -11.702  -6.040  -4.531  1.00  0.00           H  
ATOM   2265 HG13 ILE A 144     -12.946  -5.676  -5.751  1.00  0.00           H  
ATOM   2266 HG21 ILE A 144     -14.046  -6.117  -1.678  1.00  0.00           H  
ATOM   2267 HG22 ILE A 144     -12.403  -5.696  -2.121  1.00  0.00           H  
ATOM   2268 HG23 ILE A 144     -13.722  -4.481  -2.233  1.00  0.00           H  
ATOM   2269 HD11 ILE A 144     -11.719  -3.597  -5.261  1.00  0.00           H  
ATOM   2270 HD12 ILE A 144     -13.364  -3.484  -4.598  1.00  0.00           H  
ATOM   2271 HD13 ILE A 144     -11.968  -3.830  -3.536  1.00  0.00           H  
ATOM   2272  N   VAL A 145     -13.508  -8.662  -1.951  1.00  0.00           N  
ATOM   2273  CA  VAL A 145     -12.805  -9.590  -1.087  1.00  0.00           C  
ATOM   2274  C   VAL A 145     -13.122 -11.015  -1.553  1.00  0.00           C  
ATOM   2275  O   VAL A 145     -12.210 -11.823  -1.682  1.00  0.00           O  
ATOM   2276  CB  VAL A 145     -13.242  -9.301   0.363  1.00  0.00           C  
ATOM   2277  CG1 VAL A 145     -12.903 -10.425   1.350  1.00  0.00           C  
ATOM   2278  CG2 VAL A 145     -12.627  -7.960   0.811  1.00  0.00           C  
ATOM   2279  H   VAL A 145     -14.323  -8.207  -1.548  1.00  0.00           H  
ATOM   2280  HA  VAL A 145     -11.726  -9.399  -1.197  1.00  0.00           H  
ATOM   2281  HB  VAL A 145     -14.325  -9.202   0.381  1.00  0.00           H  
ATOM   2282 HG11 VAL A 145     -13.571 -11.272   1.180  1.00  0.00           H  
ATOM   2283 HG12 VAL A 145     -11.884 -10.766   1.192  1.00  0.00           H  
ATOM   2284 HG13 VAL A 145     -13.035 -10.082   2.377  1.00  0.00           H  
ATOM   2285 HG21 VAL A 145     -13.091  -7.656   1.748  1.00  0.00           H  
ATOM   2286 HG22 VAL A 145     -11.551  -8.070   0.949  1.00  0.00           H  
ATOM   2287 HG23 VAL A 145     -12.808  -7.174   0.071  1.00  0.00           H  
ATOM   2288  N   GLU A 146     -14.383 -11.318  -1.877  1.00  0.00           N  
ATOM   2289  CA  GLU A 146     -14.779 -12.628  -2.384  1.00  0.00           C  
ATOM   2290  C   GLU A 146     -14.053 -12.954  -3.685  1.00  0.00           C  
ATOM   2291  O   GLU A 146     -13.724 -14.110  -3.954  1.00  0.00           O  
ATOM   2292  CB  GLU A 146     -16.307 -12.670  -2.573  1.00  0.00           C  
ATOM   2293  CG  GLU A 146     -16.851 -13.746  -3.528  1.00  0.00           C  
ATOM   2294  CD  GLU A 146     -18.322 -13.533  -3.911  1.00  0.00           C  
ATOM   2295  OE1 GLU A 146     -18.796 -12.376  -4.027  1.00  0.00           O  
ATOM   2296  OE2 GLU A 146     -19.002 -14.525  -4.270  1.00  0.00           O  
ATOM   2297  H   GLU A 146     -15.118 -10.639  -1.724  1.00  0.00           H  
ATOM   2298  HA  GLU A 146     -14.472 -13.346  -1.640  1.00  0.00           H  
ATOM   2299  HB2 GLU A 146     -16.795 -12.751  -1.602  1.00  0.00           H  
ATOM   2300  HB3 GLU A 146     -16.587 -11.725  -2.999  1.00  0.00           H  
ATOM   2301  HG2 GLU A 146     -16.274 -13.723  -4.459  1.00  0.00           H  
ATOM   2302  HG3 GLU A 146     -16.736 -14.726  -3.067  1.00  0.00           H  
ATOM   2303  N   GLN A 147     -13.848 -11.953  -4.533  1.00  0.00           N  
ATOM   2304  CA  GLN A 147     -13.113 -12.113  -5.765  1.00  0.00           C  
ATOM   2305  C   GLN A 147     -11.667 -12.522  -5.496  1.00  0.00           C  
ATOM   2306  O   GLN A 147     -11.081 -13.175  -6.343  1.00  0.00           O  
ATOM   2307  CB  GLN A 147     -13.226 -10.863  -6.646  1.00  0.00           C  
ATOM   2308  CG  GLN A 147     -14.591 -10.824  -7.348  1.00  0.00           C  
ATOM   2309  CD  GLN A 147     -14.649 -11.831  -8.487  1.00  0.00           C  
ATOM   2310  OE1 GLN A 147     -14.205 -11.540  -9.591  1.00  0.00           O  
ATOM   2311  NE2 GLN A 147     -15.240 -12.989  -8.273  1.00  0.00           N  
ATOM   2312  H   GLN A 147     -14.240 -11.043  -4.318  1.00  0.00           H  
ATOM   2313  HA  GLN A 147     -13.597 -12.957  -6.260  1.00  0.00           H  
ATOM   2314  HB2 GLN A 147     -13.096  -9.968  -6.037  1.00  0.00           H  
ATOM   2315  HB3 GLN A 147     -12.441 -10.879  -7.404  1.00  0.00           H  
ATOM   2316  HG2 GLN A 147     -15.395 -11.028  -6.641  1.00  0.00           H  
ATOM   2317  HG3 GLN A 147     -14.749  -9.834  -7.767  1.00  0.00           H  
ATOM   2318 HE21 GLN A 147     -15.666 -13.223  -7.383  1.00  0.00           H  
ATOM   2319 HE22 GLN A 147     -15.172 -13.717  -8.988  1.00  0.00           H  
ATOM   2320  N   SER A 148     -11.085 -12.169  -4.351  1.00  0.00           N  
ATOM   2321  CA  SER A 148      -9.789 -12.694  -3.944  1.00  0.00           C  
ATOM   2322  C   SER A 148      -9.802 -14.228  -3.810  1.00  0.00           C  
ATOM   2323  O   SER A 148      -8.782 -14.870  -4.059  1.00  0.00           O  
ATOM   2324  CB  SER A 148      -9.388 -12.037  -2.621  1.00  0.00           C  
ATOM   2325  OG  SER A 148      -7.990 -11.874  -2.550  1.00  0.00           O  
ATOM   2326  H   SER A 148     -11.619 -11.663  -3.656  1.00  0.00           H  
ATOM   2327  HA  SER A 148      -9.067 -12.424  -4.714  1.00  0.00           H  
ATOM   2328  HB2 SER A 148      -9.849 -11.052  -2.537  1.00  0.00           H  
ATOM   2329  HB3 SER A 148      -9.733 -12.648  -1.786  1.00  0.00           H  
ATOM   2330  HG  SER A 148      -7.702 -12.268  -1.704  1.00  0.00           H  
ATOM   2331  N   TRP A 149     -10.935 -14.834  -3.435  1.00  0.00           N  
ATOM   2332  CA  TRP A 149     -11.082 -16.288  -3.372  1.00  0.00           C  
ATOM   2333  C   TRP A 149     -11.322 -16.882  -4.767  1.00  0.00           C  
ATOM   2334  O   TRP A 149     -11.034 -18.053  -5.007  1.00  0.00           O  
ATOM   2335  CB  TRP A 149     -12.253 -16.657  -2.445  1.00  0.00           C  
ATOM   2336  CG  TRP A 149     -12.389 -15.899  -1.153  1.00  0.00           C  
ATOM   2337  CD1 TRP A 149     -11.375 -15.476  -0.364  1.00  0.00           C  
ATOM   2338  CD2 TRP A 149     -13.615 -15.455  -0.490  1.00  0.00           C  
ATOM   2339  NE1 TRP A 149     -11.882 -14.811   0.736  1.00  0.00           N  
ATOM   2340  CE2 TRP A 149     -13.258 -14.766   0.709  1.00  0.00           C  
ATOM   2341  CE3 TRP A 149     -14.991 -15.501  -0.812  1.00  0.00           C  
ATOM   2342  CZ2 TRP A 149     -14.215 -14.191   1.558  1.00  0.00           C  
ATOM   2343  CZ3 TRP A 149     -15.959 -14.907   0.019  1.00  0.00           C  
ATOM   2344  CH2 TRP A 149     -15.573 -14.262   1.207  1.00  0.00           C  
ATOM   2345  H   TRP A 149     -11.748 -14.280  -3.199  1.00  0.00           H  
ATOM   2346  HA  TRP A 149     -10.165 -16.723  -2.968  1.00  0.00           H  
ATOM   2347  HB2 TRP A 149     -13.180 -16.522  -2.999  1.00  0.00           H  
ATOM   2348  HB3 TRP A 149     -12.181 -17.721  -2.214  1.00  0.00           H  
ATOM   2349  HD1 TRP A 149     -10.320 -15.627  -0.559  1.00  0.00           H  
ATOM   2350  HE1 TRP A 149     -11.277 -14.443   1.473  1.00  0.00           H  
ATOM   2351  HE3 TRP A 149     -15.302 -15.889  -1.770  1.00  0.00           H  
ATOM   2352  HZ2 TRP A 149     -13.896 -13.675   2.453  1.00  0.00           H  
ATOM   2353  HZ3 TRP A 149     -16.996 -14.909  -0.290  1.00  0.00           H  
ATOM   2354  HH2 TRP A 149     -16.316 -13.788   1.831  1.00  0.00           H  
ATOM   2355  N   ASN A 150     -11.884 -16.099  -5.693  1.00  0.00           N  
ATOM   2356  CA  ASN A 150     -12.035 -16.478  -7.097  1.00  0.00           C  
ATOM   2357  C   ASN A 150     -10.653 -16.482  -7.743  1.00  0.00           C  
ATOM   2358  O   ASN A 150     -10.295 -17.443  -8.426  1.00  0.00           O  
ATOM   2359  CB  ASN A 150     -12.990 -15.487  -7.805  1.00  0.00           C  
ATOM   2360  CG  ASN A 150     -13.171 -15.595  -9.325  1.00  0.00           C  
ATOM   2361  OD1 ASN A 150     -14.198 -15.165  -9.843  1.00  0.00           O  
ATOM   2362  ND2 ASN A 150     -12.231 -16.078 -10.119  1.00  0.00           N  
ATOM   2363  H   ASN A 150     -12.092 -15.152  -5.416  1.00  0.00           H  
ATOM   2364  HA  ASN A 150     -12.460 -17.482  -7.159  1.00  0.00           H  
ATOM   2365  HB2 ASN A 150     -13.974 -15.591  -7.348  1.00  0.00           H  
ATOM   2366  HB3 ASN A 150     -12.651 -14.474  -7.629  1.00  0.00           H  
ATOM   2367 HD21 ASN A 150     -11.340 -16.423  -9.775  1.00  0.00           H  
ATOM   2368 HD22 ASN A 150     -12.370 -15.986 -11.114  1.00  0.00           H  
ATOM   2369  N   ASP A 151      -9.949 -15.360  -7.660  1.00  0.00           N  
ATOM   2370  CA  ASP A 151      -8.771 -15.032  -8.446  1.00  0.00           C  
ATOM   2371  C   ASP A 151      -7.504 -15.189  -7.605  1.00  0.00           C  
ATOM   2372  O   ASP A 151      -7.168 -14.300  -6.818  1.00  0.00           O  
ATOM   2373  CB  ASP A 151      -8.954 -13.613  -9.004  1.00  0.00           C  
ATOM   2374  CG  ASP A 151      -7.801 -13.171  -9.902  1.00  0.00           C  
ATOM   2375  OD1 ASP A 151      -7.371 -14.002 -10.740  1.00  0.00           O  
ATOM   2376  OD2 ASP A 151      -7.405 -11.984  -9.790  1.00  0.00           O  
ATOM   2377  H   ASP A 151     -10.300 -14.610  -7.071  1.00  0.00           H  
ATOM   2378  HA  ASP A 151      -8.718 -15.714  -9.292  1.00  0.00           H  
ATOM   2379  HB2 ASP A 151      -9.875 -13.580  -9.588  1.00  0.00           H  
ATOM   2380  HB3 ASP A 151      -9.058 -12.908  -8.178  1.00  0.00           H  
ATOM   2381  N   SER A 152      -6.814 -16.323  -7.756  1.00  0.00           N  
ATOM   2382  CA  SER A 152      -5.631 -16.684  -6.979  1.00  0.00           C  
ATOM   2383  C   SER A 152      -4.402 -15.929  -7.465  1.00  0.00           C  
ATOM   2384  O   SER A 152      -4.134 -14.806  -6.997  1.00  0.00           O  
ATOM   2385  CB  SER A 152      -5.418 -18.201  -7.037  1.00  0.00           C  
ATOM   2386  OG  SER A 152      -6.424 -18.879  -6.309  1.00  0.00           O  
ATOM   2387  H   SER A 152      -7.157 -16.997  -8.424  1.00  0.00           H  
ATOM   2388  HA  SER A 152      -5.806 -16.399  -5.943  1.00  0.00           H  
ATOM   2389  HB2 SER A 152      -5.411 -18.543  -8.072  1.00  0.00           H  
ATOM   2390  HB3 SER A 152      -4.445 -18.435  -6.603  1.00  0.00           H  
ATOM   2391  HG  SER A 152      -7.203 -18.999  -6.897  1.00  0.00           H  
TER    2392      SER A 152                                                      
ENDMDL                                                                          
