# Supplementary material for: Comparative Performance of High-Throughput Methods for Protein pKa Predictions
Source: J Chem Inf Model. 2023 Aug 8;63(16):5169–81. doi: 10.1021/acs.jcim.3c00165 (PMC10466379; doi:10.1021/acs.jcim.3c00165)
Supplement: Supplementary file 3 — ci3c00165_si_003.zip [file ci3c00165_si_003.zip › curated_pdbs/1ey0_curated_1.pdb]

ATOM      1  N   LYS A   6      63.582  22.010  -9.585  1.00 67.45           N  
ATOM      2  CA  LYS A   6      63.469  22.366  -8.175  1.00 98.38           C  
ATOM      3  C   LYS A   6      62.720  23.683  -7.978  1.00 57.15           C  
ATOM      4  O   LYS A   6      63.134  24.746  -8.431  1.00 61.37           O  
ATOM      5  CB  LYS A   6      64.851  22.447  -7.522  1.00 60.18           C  
ATOM      6  CG  LYS A   6      65.999  22.092  -8.457  1.00151.86           C  
ATOM      7  CD  LYS A   6      66.725  20.834  -8.012  1.00157.91           C  
ATOM      8  CE  LYS A   6      68.170  20.803  -8.483  1.00156.93           C  
ATOM      9  NZ  LYS A   6      68.991  19.821  -7.717  1.00 62.55           N  
ATOM     10  N   LEU A   7      61.588  23.583  -7.288  1.00 38.34           N  
ATOM     11  CA  LEU A   7      60.812  24.776  -6.968  1.00 36.91           C  
ATOM     12  C   LEU A   7      61.747  25.701  -6.195  1.00 42.83           C  
ATOM     13  O   LEU A   7      62.671  25.236  -5.526  1.00 57.34           O  
ATOM     14  CB  LEU A   7      59.547  24.441  -6.180  1.00 44.03           C  
ATOM     15  CG  LEU A   7      58.505  23.510  -6.811  1.00 47.22           C  
ATOM     16  CD1 LEU A   7      57.147  23.674  -6.158  1.00 33.79           C  
ATOM     17  CD2 LEU A   7      58.357  23.743  -8.311  1.00 39.89           C  
ATOM     18  N   HIS A   8      61.546  27.007  -6.265  1.00 42.53           N  
ATOM     19  CA  HIS A   8      62.288  27.889  -5.353  1.00 47.20           C  
ATOM     20  C   HIS A   8      61.367  29.020  -4.887  1.00 43.74           C  
ATOM     21  O   HIS A   8      60.352  29.366  -5.496  1.00 36.81           O  
ATOM     22  CB  HIS A   8      63.577  28.321  -6.019  1.00 51.48           C  
ATOM     23  CG  HIS A   8      63.445  29.446  -6.980  1.00 53.91           C  
ATOM     24  ND1 HIS A   8      63.046  29.259  -8.283  1.00 93.91           N  
ATOM     25  CD2 HIS A   8      63.671  30.775  -6.833  1.00 62.80           C  
ATOM     26  CE1 HIS A   8      63.023  30.428  -8.900  1.00112.08           C  
ATOM     27  NE2 HIS A   8      63.396  31.363  -8.044  1.00106.81           N  
ATOM     28  N   LYS A   9      61.705  29.564  -3.724  1.00 37.18           N  
ATOM     29  CA  LYS A   9      60.948  30.637  -3.083  1.00 31.03           C  
ATOM     30  C   LYS A   9      61.508  31.972  -3.551  1.00 41.08           C  
ATOM     31  O   LYS A   9      62.695  32.178  -3.782  1.00 55.60           O  
ATOM     32  CB  LYS A   9      60.996  30.461  -1.572  1.00 31.77           C  
ATOM     33  CG  LYS A   9      60.340  29.218  -0.996  1.00 36.46           C  
ATOM     34  CD  LYS A   9      60.787  28.959   0.436  1.00 51.13           C  
ATOM     35  CE  LYS A   9      60.168  27.695   1.011  1.00 46.27           C  
ATOM     36  NZ  LYS A   9      60.824  26.467   0.475  1.00 63.54           N  
ATOM     37  N   GLU A  10      60.639  32.954  -3.737  1.00 29.76           N  
ATOM     38  CA  GLU A  10      61.024  34.309  -4.007  1.00 28.21           C  
ATOM     39  C   GLU A  10      60.305  35.232  -3.011  1.00 29.14           C  
ATOM     40  O   GLU A  10      59.197  34.940  -2.560  1.00 31.79           O  
ATOM     41  CB  GLU A  10      60.616  34.745  -5.422  1.00 30.49           C  
ATOM     42  CG  GLU A  10      61.228  33.730  -6.430  1.00 40.76           C  
ATOM     43  CD  GLU A  10      60.408  33.782  -7.710  1.00 78.13           C  
ATOM     44  OE1 GLU A  10      60.349  34.881  -8.299  1.00 65.46           O  
ATOM     45  OE2 GLU A  10      59.821  32.753  -8.093  1.00 55.15           O  
ATOM     46  N   PRO A  11      60.973  36.321  -2.730  1.00 32.67           N  
ATOM     47  CA  PRO A  11      60.379  37.265  -1.766  1.00 36.26           C  
ATOM     48  C   PRO A  11      59.208  37.989  -2.376  1.00 32.05           C  
ATOM     49  O   PRO A  11      59.093  38.226  -3.593  1.00 32.76           O  
ATOM     50  CB  PRO A  11      61.530  38.235  -1.467  1.00 44.58           C  
ATOM     51  CG  PRO A  11      62.505  38.101  -2.581  1.00 40.16           C  
ATOM     52  CD  PRO A  11      62.275  36.759  -3.237  1.00 39.92           C  
ATOM     53  N   ALA A  12      58.294  38.381  -1.493  1.00 27.46           N  
ATOM     54  CA  ALA A  12      57.220  39.270  -1.945  1.00 26.30           C  
ATOM     55  C   ALA A  12      56.781  40.131  -0.765  1.00 34.35           C  
ATOM     56  O   ALA A  12      57.171  39.874   0.382  1.00 32.78           O  
ATOM     57  CB  ALA A  12      56.052  38.480  -2.509  1.00 30.36           C  
ATOM     58  N   THR A  13      55.980  41.144  -1.007  1.00 29.07           N  
ATOM     59  CA  THR A  13      55.548  42.011   0.105  1.00 28.33           C  
ATOM     60  C   THR A  13      54.047  42.095   0.176  1.00 31.84           C  
ATOM     61  O   THR A  13      53.338  42.249  -0.822  1.00 29.00           O  
ATOM     62  CB  THR A  13      56.137  43.427  -0.053  1.00 33.30           C  
ATOM     63  OG1 THR A  13      57.564  43.301  -0.061  1.00 33.30           O  
ATOM     64  CG2 THR A  13      55.676  44.280   1.119  1.00 31.71           C  
ATOM     65  N   LEU A  14      53.491  41.946   1.389  1.00 28.34           N  
ATOM     66  CA  LEU A  14      52.029  41.982   1.443  1.00 24.47           C  
ATOM     67  C   LEU A  14      51.472  43.319   0.994  1.00 34.42           C  
ATOM     68  O   LEU A  14      51.936  44.405   1.305  1.00 37.46           O  
ATOM     69  CB  LEU A  14      51.503  41.684   2.856  1.00 31.93           C  
ATOM     70  CG  LEU A  14      49.990  41.762   3.100  1.00 31.07           C  
ATOM     71  CD1 LEU A  14      49.174  40.761   2.302  1.00 30.46           C  
ATOM     72  CD2 LEU A  14      49.705  41.540   4.595  1.00 29.99           C  
ATOM     73  N   ILE A  15      50.401  43.246   0.214  1.00 31.74           N  
ATOM     74  CA  ILE A  15      49.667  44.462  -0.078  1.00 27.84           C  
ATOM     75  C   ILE A  15      48.367  44.352   0.720  1.00 35.36           C  
ATOM     76  O   ILE A  15      48.158  45.174   1.605  1.00 37.42           O  
ATOM     77  CB  ILE A  15      49.387  44.715  -1.561  1.00 36.68           C  
ATOM     78  CG1 ILE A  15      50.640  45.026  -2.388  1.00 35.42           C  
ATOM     79  CG2 ILE A  15      48.350  45.820  -1.698  1.00 38.27           C  
ATOM     80  CD1 ILE A  15      50.434  45.001  -3.885  1.00 36.99           C  
ATOM     81  N   LYS A  16      47.559  43.345   0.436  1.00 31.14           N  
ATOM     82  CA  LYS A  16      46.275  43.157   1.104  1.00 35.56           C  
ATOM     83  C   LYS A  16      45.776  41.737   1.121  1.00 42.19           C  
ATOM     84  O   LYS A  16      45.771  41.048   0.090  1.00 33.50           O  
ATOM     85  CB  LYS A  16      45.274  44.056   0.354  1.00 35.43           C  
ATOM     86  CG  LYS A  16      43.931  44.181   1.043  1.00 42.77           C  
ATOM     87  CD  LYS A  16      43.047  45.123   0.219  1.00 52.59           C  
ATOM     88  CE  LYS A  16      41.881  45.644   1.036  1.00103.51           C  
ATOM     89  NZ  LYS A  16      40.864  44.587   1.297  1.00 75.59           N  
ATOM     90  N   ALA A  17      45.316  41.208   2.258  1.00 32.68           N  
ATOM     91  CA  ALA A  17      44.654  39.898   2.152  1.00 26.00           C  
ATOM     92  C   ALA A  17      43.242  40.102   1.637  1.00 36.09           C  
ATOM     93  O   ALA A  17      42.553  41.030   2.081  1.00 35.45           O  
ATOM     94  CB  ALA A  17      44.613  39.170   3.479  1.00 37.55           C  
ATOM     95  N   ILE A  18      42.790  39.260   0.702  1.00 30.93           N  
ATOM     96  CA  ILE A  18      41.467  39.501   0.146  1.00 29.97           C  
ATOM     97  C   ILE A  18      40.422  38.500   0.597  1.00 42.34           C  
ATOM     98  O   ILE A  18      39.256  38.835   0.725  1.00 40.03           O  
ATOM     99  CB  ILE A  18      41.495  39.468  -1.405  1.00 31.11           C  
ATOM    100  CG1 ILE A  18      42.200  40.686  -2.010  1.00 38.90           C  
ATOM    101  CG2 ILE A  18      40.086  39.305  -1.944  1.00 34.82           C  
ATOM    102  CD1 ILE A  18      42.694  40.458  -3.419  1.00 52.29           C  
ATOM    103  N   ASP A  19      40.808  37.244   0.791  1.00 27.91           N  
ATOM    104  CA  ASP A  19      39.869  36.188   1.133  1.00 26.33           C  
ATOM    105  C   ASP A  19      40.701  35.060   1.740  1.00 25.25           C  
ATOM    106  O   ASP A  19      41.911  35.228   1.862  1.00 30.44           O  
ATOM    107  CB  ASP A  19      39.145  35.659  -0.092  1.00 33.67           C  
ATOM    108  CG  ASP A  19      37.708  35.295   0.168  1.00 56.53           C  
ATOM    109  OD1 ASP A  19      37.324  35.338   1.349  1.00 49.60           O  
ATOM    110  OD2 ASP A  19      37.005  34.979  -0.807  1.00 51.80           O  
ATOM    111  N   GLY A  20      40.079  33.966   2.099  1.00 25.08           N  
ATOM    112  CA  GLY A  20      40.880  32.891   2.712  1.00 27.58           C  
ATOM    113  C   GLY A  20      41.867  32.333   1.696  1.00 35.91           C  
ATOM    114  O   GLY A  20      42.939  31.862   2.075  1.00 26.69           O  
ATOM    115  N   ASP A  21      41.499  32.393   0.413  1.00 27.29           N  
ATOM    116  CA  ASP A  21      42.284  31.737  -0.637  1.00 34.84           C  
ATOM    117  C   ASP A  21      42.981  32.723  -1.584  1.00 24.05           C  
ATOM    118  O   ASP A  21      43.629  32.289  -2.552  1.00 28.52           O  
ATOM    119  CB  ASP A  21      41.383  30.777  -1.440  1.00 31.00           C  
ATOM    120  CG  ASP A  21      40.365  31.503  -2.297  1.00 36.80           C  
ATOM    121  OD1 ASP A  21      40.290  32.754  -2.347  1.00 46.22           O  
ATOM    122  OD2 ASP A  21      39.563  30.836  -2.994  1.00 46.44           O  
ATOM    123  N   THR A  22      42.917  34.002  -1.323  1.00 22.60           N  
ATOM    124  CA  THR A  22      43.441  35.050  -2.196  1.00 27.37           C  
ATOM    125  C   THR A  22      44.098  36.172  -1.426  1.00 25.24           C  
ATOM    126  O   THR A  22      43.556  36.732  -0.460  1.00 33.15           O  
ATOM    127  CB  THR A  22      42.257  35.569  -3.057  1.00 27.58           C  
ATOM    128  OG1 THR A  22      41.654  34.426  -3.676  1.00 33.37           O  
ATOM    129  CG2 THR A  22      42.754  36.484  -4.161  1.00 32.05           C  
ATOM    130  N   VAL A  23      45.299  36.511  -1.846  1.00 23.50           N  
ATOM    131  CA  VAL A  23      46.074  37.607  -1.264  1.00 27.06           C  
ATOM    132  C   VAL A  23      46.701  38.419  -2.399  1.00 37.77           C  
ATOM    133  O   VAL A  23      47.127  37.884  -3.428  1.00 31.22           O  
ATOM    134  CB  VAL A  23      47.146  37.085  -0.301  1.00 30.04           C  
ATOM    135  CG1AVAL A  23      46.542  36.197   0.788  0.55 39.14           C  
ATOM    137  CG2AVAL A  23      48.207  36.326  -1.092  0.55 17.23           C  
ATOM    139  N   LYS A  24      46.757  39.727  -2.221  1.00 24.63           N  
ATOM    140  CA  LYS A  24      47.429  40.639  -3.132  1.00 24.99           C  
ATOM    141  C   LYS A  24      48.824  40.920  -2.630  1.00 28.87           C  
ATOM    142  O   LYS A  24      48.921  41.332  -1.467  1.00 29.50           O  
ATOM    143  CB  LYS A  24      46.641  41.939  -3.227  1.00 36.13           C  
ATOM    144  CG  LYS A  24      46.756  42.742  -4.499  1.00 48.58           C  
ATOM    145  CD  LYS A  24      45.408  42.848  -5.202  1.00127.81           C  
ATOM    146  CE  LYS A  24      44.968  44.287  -5.408  1.00138.50           C  
ATOM    147  NZ  LYS A  24      43.810  44.393  -6.342  1.00 76.63           N  
ATOM    148  N   LEU A  25      49.853  40.718  -3.439  1.00 23.33           N  
ATOM    149  CA  LEU A  25      51.240  40.893  -3.041  1.00 22.05           C  
ATOM    150  C   LEU A  25      51.949  41.815  -4.038  1.00 39.64           C  
ATOM    151  O   LEU A  25      51.527  41.942  -5.187  1.00 33.24           O  
ATOM    152  CB  LEU A  25      52.017  39.579  -2.975  1.00 24.43           C  
ATOM    153  CG  LEU A  25      51.456  38.437  -2.124  1.00 28.05           C  
ATOM    154  CD1 LEU A  25      52.263  37.154  -2.307  1.00 24.52           C  
ATOM    155  CD2 LEU A  25      51.446  38.798  -0.645  1.00 29.30           C  
ATOM    156  N   MET A  26      53.016  42.455  -3.595  1.00 29.80           N  
ATOM    157  CA  MET A  26      53.942  43.107  -4.515  1.00 33.46           C  
ATOM    158  C   MET A  26      54.981  42.064  -4.882  1.00 28.01           C  
ATOM    159  O   MET A  26      55.725  41.552  -4.041  1.00 35.89           O  
ATOM    160  CB  MET A  26      54.599  44.330  -3.883  1.00 36.28           C  
ATOM    161  CG  MET A  26      55.404  45.164  -4.870  1.00 53.83           C  
ATOM    162  SD  MET A  26      54.334  46.121  -5.971  1.00 60.25           S  
ATOM    163  CE  MET A  26      53.180  46.803  -4.797  1.00 42.30           C  
ATOM    164  N   TYR A  27      55.044  41.696  -6.157  1.00 33.36           N  
ATOM    165  CA  TYR A  27      55.973  40.644  -6.568  1.00 28.50           C  
ATOM    166  C   TYR A  27      56.835  41.157  -7.716  1.00 41.48           C  
ATOM    167  O   TYR A  27      56.274  41.575  -8.724  1.00 36.48           O  
ATOM    168  CB  TYR A  27      55.191  39.404  -6.993  1.00 26.98           C  
ATOM    169  CG  TYR A  27      56.068  38.345  -7.603  1.00 30.15           C  
ATOM    170  CD1 TYR A  27      57.050  37.672  -6.892  1.00 32.33           C  
ATOM    171  CD2 TYR A  27      55.894  38.046  -8.950  1.00 36.42           C  
ATOM    172  CE1 TYR A  27      57.839  36.713  -7.498  1.00 45.62           C  
ATOM    173  CE2 TYR A  27      56.677  37.087  -9.560  1.00 32.64           C  
ATOM    174  CZ  TYR A  27      57.642  36.428  -8.834  1.00 49.75           C  
ATOM    175  OH  TYR A  27      58.408  35.476  -9.470  1.00 44.94           O  
ATOM    176  N   LYS A  28      58.133  41.156  -7.534  1.00 38.29           N  
ATOM    177  CA  LYS A  28      59.078  41.724  -8.496  1.00 45.54           C  
ATOM    178  C   LYS A  28      58.682  43.127  -8.917  1.00 46.74           C  
ATOM    179  O   LYS A  28      58.697  43.452 -10.103  1.00 44.19           O  
ATOM    180  CB  LYS A  28      59.155  40.870  -9.761  1.00 53.93           C  
ATOM    181  CG  LYS A  28      59.880  39.551  -9.564  1.00 37.44           C  
ATOM    182  CD  LYS A  28      59.430  38.553 -10.609  1.00104.39           C  
ATOM    183  CE  LYS A  28      60.425  38.217 -11.694  1.00114.17           C  
ATOM    184  NZ  LYS A  28      59.911  37.109 -12.559  1.00 76.46           N  
ATOM    185  N   GLY A  29      58.313  43.950  -7.954  1.00 43.77           N  
ATOM    186  CA  GLY A  29      57.931  45.314  -8.195  1.00 39.86           C  
ATOM    187  C   GLY A  29      56.531  45.553  -8.694  1.00 55.03           C  
ATOM    188  O   GLY A  29      56.183  46.719  -8.936  1.00 48.22           O  
ATOM    189  N   GLN A  30      55.715  44.519  -8.856  1.00 50.59           N  
ATOM    190  CA  GLN A  30      54.362  44.675  -9.383  1.00 53.57           C  
ATOM    191  C   GLN A  30      53.261  44.179  -8.448  1.00 40.80           C  
ATOM    192  O   GLN A  30      53.424  43.120  -7.832  1.00 42.16           O  
ATOM    193  CB  GLN A  30      54.265  43.885 -10.696  1.00 41.35           C  
ATOM    194  CG  GLN A  30      53.227  44.467 -11.648  1.00138.72           C  
ATOM    195  CD  GLN A  30      53.489  45.934 -11.936  1.00157.91           C  
ATOM    196  OE1 GLN A  30      54.611  46.314 -12.277  1.00157.91           O  
ATOM    197  NE2 GLN A  30      52.459  46.762 -11.801  1.00157.91           N  
ATOM    198  N   PRO A  31      52.150  44.886  -8.328  1.00 46.19           N  
ATOM    199  CA  PRO A  31      51.054  44.376  -7.502  1.00 35.62           C  
ATOM    200  C   PRO A  31      50.429  43.232  -8.292  1.00 54.64           C  
ATOM    201  O   PRO A  31      50.235  43.400  -9.493  1.00 43.38           O  
ATOM    202  CB  PRO A  31      50.047  45.499  -7.376  1.00 42.95           C  
ATOM    203  CG  PRO A  31      50.671  46.666  -8.073  1.00 50.98           C  
ATOM    204  CD  PRO A  31      51.787  46.172  -8.938  1.00 51.28           C  
ATOM    205  N   MET A  32      50.155  42.136  -7.607  1.00 29.14           N  
ATOM    206  CA  MET A  32      49.565  40.985  -8.317  1.00 29.77           C  
ATOM    207  C   MET A  32      48.626  40.275  -7.366  1.00 34.48           C  
ATOM    208  O   MET A  32      48.903  40.236  -6.160  1.00 37.30           O  
ATOM    209  CB  MET A  32      50.695  40.079  -8.779  1.00 26.72           C  
ATOM    210  CG  MET A  32      50.667  39.593 -10.210  1.00 77.89           C  
ATOM    211  SD  MET A  32      52.084  38.482 -10.419  1.00 67.59           S  
ATOM    212  CE  MET A  32      51.215  36.921 -10.369  1.00 46.52           C  
ATOM    213  N   THR A  33      47.530  39.741  -7.845  1.00 25.19           N  
ATOM    214  CA  THR A  33      46.667  38.922  -6.989  1.00 25.28           C  
ATOM    215  C   THR A  33      47.113  37.470  -7.065  1.00 35.50           C  
ATOM    216  O   THR A  33      47.337  37.014  -8.198  1.00 29.63           O  
ATOM    217  CB  THR A  33      45.223  39.080  -7.472  1.00 30.65           C  
ATOM    218  OG1 THR A  33      44.942  40.494  -7.420  1.00 32.97           O  
ATOM    219  CG2 THR A  33      44.235  38.371  -6.572  1.00 27.35           C  
ATOM    220  N   PHE A  34      47.262  36.780  -5.942  1.00 22.18           N  
ATOM    221  CA  PHE A  34      47.688  35.402  -5.878  1.00 24.54           C  
ATOM    222  C   PHE A  34      46.530  34.550  -5.381  1.00 29.27           C  
ATOM    223  O   PHE A  34      45.872  34.896  -4.415  1.00 28.01           O  
ATOM    224  CB  PHE A  34      48.927  35.127  -4.992  1.00 24.18           C  
ATOM    225  CG  PHE A  34      50.232  35.515  -5.694  1.00 27.89           C  
ATOM    226  CD1 PHE A  34      50.634  36.841  -5.696  1.00 26.38           C  
ATOM    227  CD2 PHE A  34      51.008  34.557  -6.335  1.00 22.73           C  
ATOM    228  CE1 PHE A  34      51.805  37.199  -6.345  1.00 36.54           C  
ATOM    229  CE2 PHE A  34      52.186  34.923  -6.990  1.00 22.09           C  
ATOM    230  CZ  PHE A  34      52.576  36.248  -7.002  1.00 25.32           C  
ATOM    231  N   ARG A  35      46.293  33.446  -6.086  1.00 19.84           N  
ATOM    232  CA  ARG A  35      45.332  32.451  -5.625  1.00 24.24           C  
ATOM    233  C   ARG A  35      46.139  31.348  -4.952  1.00 33.43           C  
ATOM    234  O   ARG A  35      47.160  30.891  -5.489  1.00 27.36           O  
ATOM    235  CB  ARG A  35      44.563  31.905  -6.830  1.00 29.98           C  
ATOM    236  CG  ARG A  35      43.735  30.658  -6.611  1.00 26.70           C  
ATOM    237  CD  ARG A  35      42.498  30.933  -5.805  1.00 35.21           C  
ATOM    238  NE  ARG A  35      41.461  29.914  -5.717  1.00 33.48           N  
ATOM    239  CZ  ARG A  35      41.474  28.800  -4.996  1.00 45.87           C  
ATOM    240  NH1 ARG A  35      42.516  28.464  -4.236  1.00 28.88           N  
ATOM    241  NH2 ARG A  35      40.432  27.966  -5.014  1.00 36.44           N  
ATOM    242  N   LEU A  36      45.781  30.833  -3.793  1.00 23.01           N  
ATOM    243  CA  LEU A  36      46.649  29.811  -3.204  1.00 24.00           C  
ATOM    244  C   LEU A  36      46.501  28.466  -3.912  1.00 21.89           C  
ATOM    245  O   LEU A  36      45.368  27.975  -3.965  1.00 26.76           O  
ATOM    246  CB  LEU A  36      46.219  29.611  -1.742  1.00 25.92           C  
ATOM    247  CG  LEU A  36      46.515  30.666  -0.683  1.00 28.75           C  
ATOM    248  CD1ALEU A  36      45.964  30.214   0.682  0.75 26.45           C  
ATOM    250  CD2ALEU A  36      47.993  30.952  -0.593  0.75 25.48           C  
ATOM    252  N   LEU A  37      47.559  27.862  -4.420  1.00 22.28           N  
ATOM    253  CA  LEU A  37      47.466  26.559  -5.069  1.00 26.22           C  
ATOM    254  C   LEU A  37      46.935  25.434  -4.194  1.00 36.83           C  
ATOM    255  O   LEU A  37      47.327  25.360  -3.035  1.00 25.26           O  
ATOM    256  CB  LEU A  37      48.863  26.132  -5.536  1.00 24.65           C  
ATOM    257  CG  LEU A  37      49.241  26.413  -6.987  1.00 35.50           C  
ATOM    258  CD1 LEU A  37      50.686  26.052  -7.269  1.00 28.13           C  
ATOM    259  CD2 LEU A  37      48.291  25.634  -7.884  1.00 29.80           C  
ATOM    260  N   LEU A  38      46.095  24.568  -4.720  1.00 27.82           N  
ATOM    261  CA  LEU A  38      45.740  23.239  -4.249  1.00 23.29           C  
ATOM    262  C   LEU A  38      44.744  23.284  -3.111  1.00 28.49           C  
ATOM    263  O   LEU A  38      44.375  22.257  -2.533  1.00 30.56           O  
ATOM    264  CB  LEU A  38      46.973  22.461  -3.794  1.00 23.57           C  
ATOM    265  CG  LEU A  38      47.978  22.053  -4.866  1.00 39.36           C  
ATOM    266  CD1 LEU A  38      48.976  21.049  -4.313  1.00 39.45           C  
ATOM    267  CD2 LEU A  38      47.261  21.493  -6.088  1.00 43.47           C  
ATOM    268  N   VAL A  39      44.276  24.491  -2.775  1.00 23.90           N  
ATOM    269  CA  VAL A  39      43.264  24.437  -1.703  1.00 26.11           C  
ATOM    270  C   VAL A  39      42.013  25.219  -2.019  1.00 28.03           C  
ATOM    271  O   VAL A  39      42.025  26.224  -2.723  1.00 38.19           O  
ATOM    272  CB  VAL A  39      43.833  25.042  -0.390  1.00 36.32           C  
ATOM    273  CG1 VAL A  39      45.198  24.467  -0.075  1.00 31.39           C  
ATOM    274  CG2 VAL A  39      43.869  26.542  -0.552  1.00 32.89           C  
ATOM    275  N   ASP A  40      40.905  24.753  -1.468  1.00 25.80           N  
ATOM    276  CA  ASP A  40      39.681  25.498  -1.535  1.00 26.86           C  
ATOM    277  C   ASP A  40      39.211  25.875  -0.135  1.00 31.80           C  
ATOM    278  O   ASP A  40      38.958  24.967   0.669  1.00 32.96           O  
ATOM    279  CB  ASP A  40      38.603  24.644  -2.215  1.00 36.88           C  
ATOM    280  CG  ASP A  40      38.925  24.507  -3.697  1.00 82.01           C  
ATOM    281  OD1 ASP A  40      38.668  25.472  -4.444  1.00 71.46           O  
ATOM    282  OD2 ASP A  40      39.437  23.437  -4.088  1.00 95.99           O  
ATOM    283  N   THR A  41      39.103  27.162   0.113  1.00 29.66           N  
ATOM    284  CA  THR A  41      38.515  27.612   1.363  1.00 33.08           C  
ATOM    285  C   THR A  41      37.056  27.997   1.188  1.00 39.90           C  
ATOM    286  O   THR A  41      36.668  28.370   0.081  1.00 42.37           O  
ATOM    287  CB  THR A  41      39.197  28.865   1.929  1.00 37.91           C  
ATOM    288  OG1 THR A  41      39.180  29.877   0.909  1.00 39.34           O  
ATOM    289  CG2 THR A  41      40.645  28.593   2.243  1.00 36.22           C  
ATOM    290  N   PRO A  42      36.283  27.976   2.260  1.00 44.66           N  
ATOM    291  CA  PRO A  42      34.942  28.583   2.132  1.00 55.17           C  
ATOM    292  C   PRO A  42      35.207  30.051   1.810  1.00 44.54           C  
ATOM    293  O   PRO A  42      36.236  30.562   2.284  1.00 47.50           O  
ATOM    294  CB  PRO A  42      34.306  28.383   3.498  1.00 42.88           C  
ATOM    295  CG  PRO A  42      35.132  27.327   4.166  1.00 40.74           C  
ATOM    296  CD  PRO A  42      36.525  27.449   3.608  1.00 34.36           C  
ATOM    297  N   GLU A  43      34.359  30.719   1.043  1.00 39.10           N  
ATOM    298  CA  GLU A  43      34.631  32.114   0.694  1.00 64.41           C  
ATOM    299  C   GLU A  43      33.600  33.086   1.278  1.00 42.74           C  
ATOM    300  O   GLU A  43      32.500  32.664   1.595  1.00 41.34           O  
ATOM    301  CB  GLU A  43      34.681  32.332  -0.820  1.00 41.67           C  
ATOM    302  CG  GLU A  43      35.703  31.441  -1.524  1.00 53.11           C  
ATOM    303  CD  GLU A  43      35.411  31.397  -3.017  1.00 98.27           C  
ATOM    304  OE1 GLU A  43      35.413  32.493  -3.618  1.00 56.08           O  
ATOM    305  OE2 GLU A  43      35.179  30.293  -3.552  1.00 70.92           O  
ATOM    306  N   THR A  44      34.053  34.331   1.391  1.00 40.19           N  
ATOM    307  CA  THR A  44      33.273  35.453   1.859  1.00 40.44           C  
ATOM    308  C   THR A  44      32.689  36.199   0.648  1.00 62.76           C  
ATOM    309  O   THR A  44      31.581  36.719   0.678  1.00 50.70           O  
ATOM    310  CB  THR A  44      34.074  36.458   2.707  1.00 43.61           C  
ATOM    311  OG1 THR A  44      35.174  36.956   1.951  1.00 41.53           O  
ATOM    312  CG2 THR A  44      34.668  35.806   3.951  1.00 48.67           C  
ATOM    313  N   LYS A  45      33.502  36.214  -0.399  1.00 94.62           N  
ATOM    314  CA  LYS A  45      33.161  36.777  -1.691  1.00 86.97           C  
ATOM    315  C   LYS A  45      32.952  35.629  -2.678  1.00103.34           C  
ATOM    316  O   LYS A  45      33.803  35.444  -3.552  1.00 58.22           O  
ATOM    317  CB  LYS A  45      34.246  37.696  -2.242  1.00 88.45           C  
ATOM    318  CG  LYS A  45      34.551  38.945  -1.439  1.00 66.54           C  
ATOM    319  CD  LYS A  45      36.051  39.140  -1.276  1.00 66.03           C  
ATOM    320  CE  LYS A  45      36.636  39.880  -2.469  1.00100.12           C  
ATOM    321  NZ  LYS A  45      36.363  41.343  -2.419  1.00109.48           N  
ATOM    322  N   HIS A  46      31.858  34.889  -2.513  1.00 98.75           N  
ATOM    323  CA  HIS A  46      31.619  33.782  -3.434  1.00152.55           C  
ATOM    324  C   HIS A  46      30.733  34.237  -4.599  1.00145.02           C  
ATOM    325  O   HIS A  46      29.677  34.830  -4.380  1.00 60.69           O  
ATOM    326  CB  HIS A  46      30.986  32.561  -2.763  1.00157.91           C  
ATOM    327  CG  HIS A  46      30.900  31.388  -3.700  1.00146.85           C  
ATOM    328  ND1 HIS A  46      29.836  31.180  -4.549  1.00 70.09           N  
ATOM    329  CD2 HIS A  46      31.758  30.366  -3.926  1.00142.22           C  
ATOM    330  CE1 HIS A  46      30.038  30.080  -5.251  1.00 74.65           C  
ATOM    331  NE2 HIS A  46      31.202  29.564  -4.892  1.00100.61           N  
ATOM    332  N   PRO A  47      31.233  33.920  -5.790  1.00124.67           N  
ATOM    333  CA  PRO A  47      30.562  34.245  -7.046  1.00141.62           C  
ATOM    334  C   PRO A  47      29.061  33.973  -6.972  1.00144.66           C  
ATOM    335  O   PRO A  47      28.259  34.769  -7.463  1.00 75.53           O  
ATOM    336  CB  PRO A  47      31.217  33.282  -8.039  1.00129.84           C  
ATOM    337  CG  PRO A  47      32.584  33.040  -7.497  1.00100.64           C  
ATOM    338  CD  PRO A  47      32.505  33.207  -6.010  1.00118.57           C  
ATOM    339  N   LYS A  48      28.715  32.851  -6.349  1.00111.22           N  
ATOM    340  CA  LYS A  48      27.337  32.394  -6.286  1.00 86.72           C  
ATOM    341  C   LYS A  48      26.732  32.473  -4.893  1.00 99.30           C  
ATOM    342  O   LYS A  48      25.781  33.227  -4.664  1.00 63.37           O  
ATOM    343  CB  LYS A  48      27.255  30.947  -6.796  1.00 86.95           C  
ATOM    344  CG  LYS A  48      26.875  30.835  -8.264  1.00 92.84           C  
ATOM    345  CD  LYS A  48      27.773  29.853  -8.998  1.00108.59           C  
ATOM    346  CE  LYS A  48      26.974  28.823  -9.775  1.00113.61           C  
ATOM    347  NZ  LYS A  48      26.238  27.889  -8.877  1.00116.48           N  
ATOM    348  N   LYS A  49      27.254  31.692  -3.952  1.00111.04           N  
ATOM    349  CA  LYS A  49      26.611  31.614  -2.642  1.00120.31           C  
ATOM    350  C   LYS A  49      26.765  32.893  -1.829  1.00 91.77           C  
ATOM    351  O   LYS A  49      25.760  33.429  -1.354  1.00157.72           O  
ATOM    352  CB  LYS A  49      27.151  30.418  -1.847  1.00 87.76           C  
ATOM    353  CG  LYS A  49      26.357  30.133  -0.579  1.00 76.96           C  
ATOM    354  CD  LYS A  49      24.931  29.709  -0.897  1.00145.89           C  
ATOM    355  CE  LYS A  49      24.673  28.268  -0.487  1.00156.65           C  
ATOM    356  NZ  LYS A  49      23.579  27.636  -1.276  1.00 89.57           N  
ATOM    357  N   GLY A  50      27.988  33.386  -1.650  1.00116.29           N  
ATOM    358  CA  GLY A  50      28.202  34.603  -0.886  1.00139.32           C  
ATOM    359  C   GLY A  50      29.204  34.464   0.247  1.00118.70           C  
ATOM    360  O   GLY A  50      30.402  34.400  -0.036  1.00 60.29           O  
ATOM    361  N   VAL A  51      28.710  34.438   1.481  1.00 65.96           N  
ATOM    362  CA  VAL A  51      29.487  34.246   2.697  1.00103.38           C  
ATOM    363  C   VAL A  51      29.223  32.844   3.259  1.00 85.74           C  
ATOM    364  O   VAL A  51      28.350  32.658   4.108  1.00 68.59           O  
ATOM    365  CB  VAL A  51      29.200  35.258   3.823  1.00 56.72           C  
ATOM    366  CG1 VAL A  51      30.182  35.034   4.977  1.00 61.84           C  
ATOM    367  CG2 VAL A  51      29.289  36.717   3.397  1.00 52.38           C  
ATOM    368  N   GLU A  52      29.961  31.836   2.800  1.00 46.01           N  
ATOM    369  CA  GLU A  52      29.729  30.489   3.316  1.00 38.58           C  
ATOM    370  C   GLU A  52      30.272  30.271   4.721  1.00 51.49           C  
ATOM    371  O   GLU A  52      31.038  31.095   5.216  1.00 49.14           O  
ATOM    372  CB  GLU A  52      30.386  29.476   2.373  1.00 41.97           C  
ATOM    373  CG  GLU A  52      30.615  30.024   0.962  1.00 51.45           C  
ATOM    374  CD  GLU A  52      31.448  29.041   0.152  1.00 45.61           C  
ATOM    375  OE1 GLU A  52      32.633  29.341  -0.107  1.00 58.21           O  
ATOM    376  OE2 GLU A  52      30.939  27.961  -0.223  1.00 62.97           O  
ATOM    377  N   LYS A  53      29.884  29.156   5.319  1.00 42.92           N  
ATOM    378  CA  LYS A  53      30.278  28.704   6.634  1.00 48.59           C  
ATOM    379  C   LYS A  53      31.773  28.415   6.761  1.00 54.35           C  
ATOM    380  O   LYS A  53      32.276  27.580   6.007  1.00 59.62           O  
ATOM    381  CB  LYS A  53      29.525  27.403   6.985  1.00 47.71           C  
ATOM    382  CG  LYS A  53      29.770  26.977   8.424  1.00 59.38           C  
ATOM    383  CD  LYS A  53      28.557  26.279   9.015  1.00 83.62           C  
ATOM    384  CE  LYS A  53      28.270  26.783  10.422  1.00122.01           C  
ATOM    385  NZ  LYS A  53      29.430  26.577  11.336  1.00 60.64           N  
ATOM    386  N   TYR A  54      32.436  29.067   7.703  1.00 56.21           N  
ATOM    387  CA  TYR A  54      33.870  29.004   7.946  1.00 37.20           C  
ATOM    388  C   TYR A  54      34.612  29.974   7.016  1.00 42.20           C  
ATOM    389  O   TYR A  54      35.832  30.178   7.067  1.00 39.50           O  
ATOM    390  CB  TYR A  54      34.402  27.569   7.822  1.00 36.02           C  
ATOM    391  CG  TYR A  54      33.940  26.729   9.002  1.00 35.79           C  
ATOM    392  CD1 TYR A  54      34.473  26.961  10.267  1.00 52.45           C  
ATOM    393  CD2 TYR A  54      32.978  25.744   8.838  1.00 49.62           C  
ATOM    394  CE1 TYR A  54      34.066  26.214  11.358  1.00 53.44           C  
ATOM    395  CE2 TYR A  54      32.566  24.993   9.927  1.00 56.98           C  
ATOM    396  CZ  TYR A  54      33.110  25.235  11.171  1.00 56.03           C  
ATOM    397  OH  TYR A  54      32.697  24.484  12.248  1.00 75.33           O  
ATOM    398  N   GLY A  55      33.871  30.649   6.146  1.00 45.75           N  
ATOM    399  CA  GLY A  55      34.421  31.660   5.248  1.00 36.83           C  
ATOM    400  C   GLY A  55      35.115  32.767   6.003  1.00 43.99           C  
ATOM    401  O   GLY A  55      36.298  33.049   5.815  1.00 40.29           O  
ATOM    402  N   PRO A  56      34.389  33.463   6.870  1.00 36.70           N  
ATOM    403  CA  PRO A  56      35.034  34.527   7.646  1.00 28.24           C  
ATOM    404  C   PRO A  56      36.225  34.005   8.439  1.00 30.61           C  
ATOM    405  O   PRO A  56      37.261  34.655   8.593  1.00 32.31           O  
ATOM    406  CB  PRO A  56      33.907  34.968   8.584  1.00 50.05           C  
ATOM    407  CG  PRO A  56      32.639  34.581   7.898  1.00 38.83           C  
ATOM    408  CD  PRO A  56      32.948  33.322   7.133  1.00 39.03           C  
ATOM    409  N   GLU A  57      36.056  32.784   8.958  1.00 36.62           N  
ATOM    410  CA  GLU A  57      37.144  32.222   9.742  1.00 34.06           C  
ATOM    411  C   GLU A  57      38.374  31.880   8.908  1.00 35.95           C  
ATOM    412  O   GLU A  57      39.508  32.077   9.336  1.00 33.26           O  
ATOM    413  CB  GLU A  57      36.675  30.933  10.436  1.00 35.35           C  
ATOM    414  CG  GLU A  57      35.857  31.262  11.681  1.00 47.21           C  
ATOM    415  CD  GLU A  57      34.380  31.397  11.378  1.00 53.93           C  
ATOM    416  OE1 GLU A  57      34.005  31.317  10.187  1.00 50.52           O  
ATOM    417  OE2 GLU A  57      33.592  31.584  12.327  1.00 93.54           O  
ATOM    418  N   ALA A  58      38.128  31.331   7.710  1.00 33.72           N  
ATOM    419  CA  ALA A  58      39.284  31.006   6.848  1.00 28.08           C  
ATOM    420  C   ALA A  58      39.974  32.292   6.475  1.00 23.08           C  
ATOM    421  O   ALA A  58      41.173  32.534   6.400  1.00 27.25           O  
ATOM    422  CB  ALA A  58      38.752  30.203   5.673  1.00 27.85           C  
ATOM    423  N   SER A  59      39.102  33.285   6.214  1.00 29.00           N  
ATOM    424  CA  SER A  59      39.658  34.544   5.742  1.00 31.71           C  
ATOM    425  C   SER A  59      40.378  35.256   6.864  1.00 45.23           C  
ATOM    426  O   SER A  59      41.390  35.926   6.646  1.00 29.86           O  
ATOM    427  CB  SER A  59      38.498  35.355   5.131  1.00 29.84           C  
ATOM    428  OG  SER A  59      38.922  36.689   5.002  1.00 38.43           O  
ATOM    429  N   ALA A  60      39.927  35.137   8.123  1.00 31.16           N  
ATOM    430  CA  ALA A  60      40.719  35.796   9.178  1.00 36.35           C  
ATOM    431  C   ALA A  60      42.059  35.118   9.416  1.00 24.50           C  
ATOM    432  O   ALA A  60      43.075  35.730   9.759  1.00 29.81           O  
ATOM    433  CB  ALA A  60      39.901  35.837  10.472  1.00 31.90           C  
ATOM    434  N   PHE A  61      42.073  33.797   9.259  1.00 28.70           N  
ATOM    435  CA  PHE A  61      43.284  33.002   9.493  1.00 25.22           C  
ATOM    436  C   PHE A  61      44.339  33.414   8.483  1.00 35.31           C  
ATOM    437  O   PHE A  61      45.494  33.678   8.796  1.00 26.96           O  
ATOM    438  CB  PHE A  61      42.884  31.532   9.437  1.00 23.96           C  
ATOM    439  CG  PHE A  61      44.021  30.566   9.729  1.00 30.02           C  
ATOM    440  CD1 PHE A  61      44.983  30.219   8.794  1.00 30.30           C  
ATOM    441  CD2 PHE A  61      44.126  29.991  10.986  1.00 36.36           C  
ATOM    442  CE1 PHE A  61      46.031  29.353   9.073  1.00 34.42           C  
ATOM    443  CE2 PHE A  61      45.173  29.127  11.278  1.00 45.82           C  
ATOM    444  CZ  PHE A  61      46.129  28.794  10.327  1.00 35.81           C  
ATOM    445  N   THR A  62      43.997  33.464   7.187  1.00 30.48           N  
ATOM    446  CA  THR A  62      44.999  33.862   6.176  1.00 26.34           C  
ATOM    447  C   THR A  62      45.507  35.272   6.407  1.00 26.58           C  
ATOM    448  O   THR A  62      46.689  35.617   6.404  1.00 30.93           O  
ATOM    449  CB  THR A  62      44.348  33.739   4.778  1.00 25.72           C  
ATOM    450  OG1 THR A  62      44.013  32.358   4.531  1.00 25.79           O  
ATOM    451  CG2 THR A  62      45.333  34.228   3.726  1.00 27.32           C  
ATOM    452  N   LYS A  63      44.582  36.198   6.648  1.00 27.12           N  
ATOM    453  CA  LYS A  63      44.889  37.588   6.954  1.00 31.01           C  
ATOM    454  C   LYS A  63      45.884  37.708   8.101  1.00 30.23           C  
ATOM    455  O   LYS A  63      46.943  38.328   8.059  1.00 30.84           O  
ATOM    456  CB  LYS A  63      43.578  38.289   7.362  1.00 29.09           C  
ATOM    457  CG  LYS A  63      43.777  39.742   7.802  1.00 29.60           C  
ATOM    458  CD  LYS A  63      42.443  40.478   7.786  1.00 45.50           C  
ATOM    459  CE  LYS A  63      42.621  41.977   7.598  1.00 44.98           C  
ATOM    460  NZ  LYS A  63      43.484  42.573   8.650  1.00 60.27           N  
ATOM    461  N   LYS A  64      45.545  37.072   9.228  1.00 29.32           N  
ATOM    462  CA  LYS A  64      46.459  37.191  10.378  1.00 26.81           C  
ATOM    463  C   LYS A  64      47.828  36.630  10.101  1.00 29.84           C  
ATOM    464  O   LYS A  64      48.883  37.140  10.474  1.00 34.85           O  
ATOM    465  CB  LYS A  64      45.910  36.429  11.593  1.00 36.87           C  
ATOM    466  CG  LYS A  64      44.654  37.025  12.208  1.00 89.32           C  
ATOM    467  CD  LYS A  64      44.118  36.169  13.346  1.00123.43           C  
ATOM    468  CE  LYS A  64      44.820  36.455  14.662  1.00151.06           C  
ATOM    469  NZ  LYS A  64      44.208  35.733  15.813  1.00126.28           N  
ATOM    470  N   MET A  65      47.775  35.488   9.404  1.00 26.38           N  
ATOM    471  CA  MET A  65      49.055  34.825   9.166  1.00 28.10           C  
ATOM    472  C   MET A  65      49.925  35.668   8.275  1.00 31.24           C  
ATOM    473  O   MET A  65      51.130  35.783   8.503  1.00 29.81           O  
ATOM    474  CB  MET A  65      48.762  33.438   8.575  1.00 44.78           C  
ATOM    475  CG  MET A  65      49.970  32.524   8.657  1.00 38.44           C  
ATOM    476  SD  MET A  65      49.557  30.842   8.142  1.00 34.38           S  
ATOM    477  CE  MET A  65      51.202  30.282   7.719  1.00 37.08           C  
ATOM    478  N   VAL A  66      49.342  36.307   7.246  1.00 27.16           N  
ATOM    479  CA  VAL A  66      50.274  37.077   6.388  1.00 27.26           C  
ATOM    480  C   VAL A  66      50.578  38.458   6.950  1.00 29.20           C  
ATOM    481  O   VAL A  66      51.643  39.052   6.725  1.00 33.26           O  
ATOM    482  CB  VAL A  66      49.740  37.198   4.945  1.00 28.46           C  
ATOM    483  CG1 VAL A  66      49.779  35.803   4.334  1.00 32.33           C  
ATOM    484  CG2 VAL A  66      48.335  37.757   4.848  1.00 25.76           C  
ATOM    485  N   GLU A  67      49.609  38.997   7.677  1.00 27.76           N  
ATOM    486  CA  GLU A  67      49.839  40.357   8.197  1.00 29.04           C  
ATOM    487  C   GLU A  67      50.887  40.367   9.299  1.00 30.21           C  
ATOM    488  O   GLU A  67      51.573  41.384   9.471  1.00 43.76           O  
ATOM    489  CB  GLU A  67      48.514  40.930   8.691  1.00 32.52           C  
ATOM    490  CG  GLU A  67      48.032  42.182   7.981  1.00 63.05           C  
ATOM    491  CD  GLU A  67      46.546  42.407   8.194  1.00 57.72           C  
ATOM    492  OE1 GLU A  67      46.076  42.157   9.324  1.00 45.70           O  
ATOM    493  OE2 GLU A  67      45.858  42.825   7.241  1.00 41.06           O  
ATOM    494  N   ASN A  68      50.995  39.276  10.045  1.00 35.45           N  
ATOM    495  CA  ASN A  68      51.915  39.241  11.177  1.00 35.13           C  
ATOM    496  C   ASN A  68      53.259  38.618  10.847  1.00 46.59           C  
ATOM    497  O   ASN A  68      54.029  38.347  11.771  1.00 38.88           O  
ATOM    498  CB  ASN A  68      51.297  38.465  12.353  1.00 38.70           C  
ATOM    499  CG  ASN A  68      50.133  39.207  12.978  1.00 68.08           C  
ATOM    500  OD1 ASN A  68      50.250  40.379  13.348  1.00 56.18           O  
ATOM    501  ND2 ASN A  68      49.003  38.516  13.087  1.00 58.24           N  
ATOM    502  N   ALA A  69      53.548  38.389   9.574  1.00 40.39           N  
ATOM    503  CA  ALA A  69      54.801  37.753   9.166  1.00 32.43           C  
ATOM    504  C   ALA A  69      55.930  38.758   9.022  1.00 34.59           C  
ATOM    505  O   ALA A  69      55.717  39.902   8.623  1.00 39.86           O  
ATOM    506  CB  ALA A  69      54.606  37.044   7.833  1.00 29.68           C  
ATOM    507  N   LYS A  70      57.148  38.341   9.320  1.00 33.63           N  
ATOM    508  CA  LYS A  70      58.285  39.181   8.990  1.00 45.79           C  
ATOM    509  C   LYS A  70      58.632  39.056   7.494  1.00 38.49           C  
ATOM    510  O   LYS A  70      59.033  40.042   6.869  1.00 29.93           O  
ATOM    511  CB  LYS A  70      59.562  38.802   9.740  1.00 32.71           C  
ATOM    512  CG  LYS A  70      59.418  38.361  11.183  1.00 61.88           C  
ATOM    513  CD  LYS A  70      60.711  38.667  11.942  1.00 40.26           C  
ATOM    514  CE  LYS A  70      61.647  37.477  11.969  1.00 46.38           C  
ATOM    515  NZ  LYS A  70      62.834  37.667  12.854  1.00 35.87           N  
ATOM    516  N   LYS A  71      58.536  37.830   6.981  1.00 29.68           N  
ATOM    517  CA  LYS A  71      58.923  37.577   5.591  1.00 33.16           C  
ATOM    518  C   LYS A  71      57.824  36.808   4.853  1.00 28.73           C  
ATOM    519  O   LYS A  71      57.412  35.805   5.438  1.00 30.89           O  
ATOM    520  CB  LYS A  71      60.186  36.726   5.534  1.00 31.17           C  
ATOM    521  CG  LYS A  71      61.472  37.419   5.959  1.00 41.64           C  
ATOM    522  CD  LYS A  71      62.594  36.388   6.023  1.00 45.02           C  
ATOM    523  CE  LYS A  71      63.787  36.939   6.791  1.00128.90           C  
ATOM    524  NZ  LYS A  71      64.218  36.027   7.888  1.00157.91           N  
ATOM    525  N   ILE A  72      57.423  37.245   3.678  1.00 33.22           N  
ATOM    526  CA  ILE A  72      56.496  36.459   2.826  1.00 27.18           C  
ATOM    527  C   ILE A  72      57.275  35.971   1.603  1.00 30.03           C  
ATOM    528  O   ILE A  72      58.065  36.717   1.013  1.00 26.31           O  
ATOM    529  CB  ILE A  72      55.273  37.251   2.400  1.00 24.91           C  
ATOM    530  CG1 ILE A  72      54.420  37.675   3.603  1.00 33.36           C  
ATOM    531  CG2 ILE A  72      54.403  36.489   1.382  1.00 29.98           C  
ATOM    532  CD1AILE A  72      53.452  38.800   3.358  0.57 35.70           C  
ATOM    534  N   GLU A  73      57.057  34.698   1.252  1.00 25.98           N  
ATOM    535  CA  GLU A  73      57.786  34.197   0.082  1.00 22.30           C  
ATOM    536  C   GLU A  73      56.750  33.524  -0.824  1.00 36.92           C  
ATOM    537  O   GLU A  73      55.795  33.001  -0.273  1.00 27.06           O  
ATOM    538  CB  GLU A  73      58.872  33.196   0.417  1.00 22.65           C  
ATOM    539  CG  GLU A  73      60.061  33.895   1.108  1.00 28.59           C  
ATOM    540  CD  GLU A  73      60.938  32.833   1.740  1.00 36.84           C  
ATOM    541  OE1 GLU A  73      60.423  32.085   2.599  1.00 39.74           O  
ATOM    542  OE2 GLU A  73      62.098  32.772   1.316  1.00 39.11           O  
ATOM    543  N   VAL A  74      56.944  33.540  -2.140  1.00 28.43           N  
ATOM    544  CA  VAL A  74      55.983  32.831  -2.990  1.00 24.15           C  
ATOM    545  C   VAL A  74      56.779  31.717  -3.663  1.00 22.88           C  
ATOM    546  O   VAL A  74      57.956  31.948  -3.911  1.00 28.98           O  
ATOM    547  CB  VAL A  74      55.324  33.735  -4.034  1.00 39.01           C  
ATOM    548  CG1 VAL A  74      54.562  34.886  -3.388  1.00 30.31           C  
ATOM    549  CG2 VAL A  74      56.387  34.277  -4.976  1.00 45.55           C  
ATOM    550  N   GLU A  75      56.088  30.608  -3.909  1.00 22.72           N  
ATOM    551  CA  GLU A  75      56.721  29.488  -4.601  1.00 26.60           C  
ATOM    552  C   GLU A  75      55.823  29.056  -5.757  1.00 26.32           C  
ATOM    553  O   GLU A  75      54.777  28.491  -5.468  1.00 25.20           O  
ATOM    554  CB  GLU A  75      56.872  28.327  -3.640  1.00 25.93           C  
ATOM    555  CG  GLU A  75      57.597  27.104  -4.119  1.00 31.15           C  
ATOM    556  CD  GLU A  75      57.729  26.086  -2.997  1.00 29.51           C  
ATOM    557  OE1 GLU A  75      56.693  25.736  -2.414  1.00 30.53           O  
ATOM    558  OE2 GLU A  75      58.853  25.673  -2.693  1.00 46.52           O  
ATOM    559  N   PHE A  76      56.229  29.328  -6.992  1.00 27.23           N  
ATOM    560  CA  PHE A  76      55.446  28.796  -8.112  1.00 29.18           C  
ATOM    561  C   PHE A  76      55.679  27.284  -8.251  1.00 27.90           C  
ATOM    562  O   PHE A  76      56.715  26.767  -7.838  1.00 30.09           O  
ATOM    563  CB  PHE A  76      55.833  29.548  -9.391  1.00 30.65           C  
ATOM    564  CG  PHE A  76      55.308  30.979  -9.470  1.00 27.97           C  
ATOM    565  CD1 PHE A  76      53.987  31.247  -9.729  1.00 27.55           C  
ATOM    566  CD2 PHE A  76      56.175  32.048  -9.282  1.00 32.64           C  
ATOM    567  CE1 PHE A  76      53.487  32.531  -9.788  1.00 29.40           C  
ATOM    568  CE2 PHE A  76      55.702  33.345  -9.338  1.00 39.32           C  
ATOM    569  CZ  PHE A  76      54.366  33.589  -9.605  1.00 33.35           C  
ATOM    570  N   ASP A  77      54.732  26.552  -8.832  1.00 22.49           N  
ATOM    571  CA  ASP A  77      54.888  25.126  -9.122  1.00 22.51           C  
ATOM    572  C   ASP A  77      55.448  24.946 -10.549  1.00 32.06           C  
ATOM    573  O   ASP A  77      55.896  25.924 -11.145  1.00 27.98           O  
ATOM    574  CB  ASP A  77      53.564  24.393  -9.023  1.00 25.61           C  
ATOM    575  CG  ASP A  77      53.771  22.955  -8.550  1.00 37.72           C  
ATOM    576  OD1 ASP A  77      54.795  22.339  -8.893  1.00 35.69           O  
ATOM    577  OD2 ASP A  77      52.878  22.459  -7.830  1.00 33.36           O  
ATOM    578  N   LYS A  78      55.436  23.744 -11.101  1.00 36.24           N  
ATOM    579  CA  LYS A  78      56.104  23.484 -12.380  1.00 35.25           C  
ATOM    580  C   LYS A  78      55.248  23.749 -13.617  1.00 36.10           C  
ATOM    581  O   LYS A  78      55.809  23.634 -14.710  1.00 40.72           O  
ATOM    582  CB ALYS A  78      56.579  22.028 -12.440  0.34 31.79           C  
ATOM    584  CG ALYS A  78      55.444  21.044 -12.219  0.34 24.56           C  
ATOM    586  CD ALYS A  78      55.552  20.396 -10.845  0.34 57.31           C  
ATOM    588  CE ALYS A  78      55.385  18.886 -10.918  0.34 41.23           C  
ATOM    590  NZ ALYS A  78      55.702  18.230  -9.615  0.34 46.83           N  
ATOM    592  N   GLY A  79      53.965  24.042 -13.486  1.00 30.04           N  
ATOM    593  CA  GLY A  79      53.050  24.175 -14.613  1.00 28.57           C  
ATOM    594  C   GLY A  79      52.729  25.655 -14.773  1.00 25.19           C  
ATOM    595  O   GLY A  79      53.583  26.482 -14.475  1.00 33.62           O  
ATOM    596  N   GLN A  80      51.522  25.966 -15.218  1.00 27.12           N  
ATOM    597  CA  GLN A  80      51.110  27.334 -15.450  1.00 25.04           C  
ATOM    598  C   GLN A  80      51.221  28.185 -14.184  1.00 29.37           C  
ATOM    599  O   GLN A  80      50.860  27.689 -13.113  1.00 27.16           O  
ATOM    600  CB  GLN A  80      49.639  27.328 -15.918  1.00 37.60           C  
ATOM    601  CG  GLN A  80      49.471  26.367 -17.090  1.00 75.01           C  
ATOM    602  CD AGLN A  80      49.056  24.986 -16.612  0.75 84.35           C  
ATOM    604  OE1AGLN A  80      49.793  24.302 -15.897  0.75 39.79           O  
ATOM    606  NE2AGLN A  80      47.861  24.572 -17.017  0.75157.91           N  
ATOM    608  N   ARG A  81      51.703  29.393 -14.330  1.00 25.97           N  
ATOM    609  CA  ARG A  81      51.864  30.236 -13.131  1.00 24.96           C  
ATOM    610  C   ARG A  81      50.731  31.234 -12.949  1.00 34.22           C  
ATOM    611  O   ARG A  81      50.641  31.946 -11.927  1.00 28.92           O  
ATOM    612  CB  ARG A  81      53.234  30.915 -13.208  1.00 26.11           C  
ATOM    613  CG AARG A  81      54.425  29.983 -13.112  0.45 28.71           C  
ATOM    615  CD AARG A  81      55.721  30.739 -13.380  0.45 25.77           C  
ATOM    617  NE AARG A  81      56.898  30.007 -12.935  0.45 48.02           N  
ATOM    619  CZ AARG A  81      58.074  30.531 -12.617  0.45 31.42           C  
ATOM    621  NH1AARG A  81      58.283  31.838 -12.681  0.45 36.87           N  
ATOM    623  NH2AARG A  81      59.059  29.732 -12.224  0.45 34.76           N  
ATOM    625  N   THR A  82      49.814  31.368 -13.910  1.00 28.17           N  
ATOM    626  CA  THR A  82      48.656  32.257 -13.699  1.00 24.23           C  
ATOM    627  C   THR A  82      47.384  31.554 -14.101  1.00 31.95           C  
ATOM    628  O   THR A  82      47.374  30.593 -14.888  1.00 29.95           O  
ATOM    629  CB  THR A  82      48.813  33.590 -14.453  1.00 36.63           C  
ATOM    630  OG1 THR A  82      48.751  33.290 -15.845  1.00 39.92           O  
ATOM    631  CG2 THR A  82      50.153  34.272 -14.238  1.00 26.15           C  
ATOM    632  N   ASP A  83      46.228  31.970 -13.581  1.00 22.39           N  
ATOM    633  CA  ASP A  83      45.013  31.274 -14.028  1.00 24.43           C  
ATOM    634  C   ASP A  83      44.320  32.173 -15.060  1.00 28.52           C  
ATOM    635  O   ASP A  83      44.883  33.184 -15.487  1.00 29.16           O  
ATOM    636  CB  ASP A  83      44.096  30.918 -12.865  1.00 31.18           C  
ATOM    637  CG  ASP A  83      43.572  32.109 -12.095  1.00 27.36           C  
ATOM    638  OD1 ASP A  83      43.702  33.266 -12.570  1.00 28.89           O  
ATOM    639  OD2 ASP A  83      42.970  31.957 -11.006  1.00 30.23           O  
ATOM    640  N   LYS A  84      43.086  31.823 -15.409  1.00 29.89           N  
ATOM    641  CA  LYS A  84      42.431  32.589 -16.489  1.00 43.16           C  
ATOM    642  C   LYS A  84      42.007  33.968 -16.026  1.00 37.05           C  
ATOM    643  O   LYS A  84      41.652  34.829 -16.822  1.00 34.35           O  
ATOM    644  CB  LYS A  84      41.255  31.776 -17.035  1.00 33.97           C  
ATOM    645  CG  LYS A  84      40.004  31.766 -16.170  1.00 34.23           C  
ATOM    646  CD  LYS A  84      38.980  30.796 -16.733  1.00 43.94           C  
ATOM    647  CE  LYS A  84      38.299  29.953 -15.673  1.00 55.34           C  
ATOM    648  NZ  LYS A  84      37.238  30.695 -14.940  1.00 93.41           N  
ATOM    649  N   TYR A  85      42.039  34.271 -14.726  1.00 30.75           N  
ATOM    650  CA  TYR A  85      41.697  35.610 -14.248  1.00 26.73           C  
ATOM    651  C   TYR A  85      42.931  36.451 -14.023  1.00 33.52           C  
ATOM    652  O   TYR A  85      42.848  37.597 -13.581  1.00 35.79           O  
ATOM    653  CB  TYR A  85      40.872  35.550 -12.954  1.00 30.56           C  
ATOM    654  CG  TYR A  85      39.569  34.808 -13.156  1.00 34.09           C  
ATOM    655  CD1 TYR A  85      38.476  35.494 -13.693  1.00 32.82           C  
ATOM    656  CD2 TYR A  85      39.424  33.467 -12.851  1.00 29.33           C  
ATOM    657  CE1 TYR A  85      37.280  34.820 -13.890  1.00 35.03           C  
ATOM    658  CE2 TYR A  85      38.239  32.788 -13.039  1.00 30.86           C  
ATOM    659  CZ  TYR A  85      37.163  33.491 -13.564  1.00 38.37           C  
ATOM    660  OH  TYR A  85      35.956  32.869 -13.778  1.00 41.56           O  
ATOM    661  N   GLY A  86      44.099  35.888 -14.342  1.00 31.01           N  
ATOM    662  CA  GLY A  86      45.310  36.728 -14.250  1.00 31.26           C  
ATOM    663  C   GLY A  86      45.926  36.614 -12.867  1.00 23.91           C  
ATOM    664  O   GLY A  86      46.910  37.272 -12.531  1.00 30.46           O  
ATOM    665  N   ARG A  87      45.333  35.721 -12.060  1.00 25.28           N  
ATOM    666  CA  ARG A  87      45.946  35.527 -10.734  1.00 28.81           C  
ATOM    667  C   ARG A  87      47.133  34.583 -10.704  1.00 24.29           C  
ATOM    668  O   ARG A  87      47.082  33.501 -11.293  1.00 26.73           O  
ATOM    669  CB  ARG A  87      44.880  34.946  -9.796  1.00 25.41           C  
ATOM    670  CG  ARG A  87      43.635  35.814  -9.675  1.00 25.28           C  
ATOM    671  CD  ARG A  87      42.723  35.207  -8.620  1.00 31.79           C  
ATOM    672  NE  ARG A  87      42.090  33.983  -9.115  1.00 35.76           N  
ATOM    673  CZ  ARG A  87      41.152  33.323  -8.445  1.00 42.86           C  
ATOM    674  NH1 ARG A  87      40.700  33.710  -7.257  1.00 36.24           N  
ATOM    675  NH2 ARG A  87      40.688  32.233  -9.030  1.00 37.47           N  
ATOM    676  N   GLY A  88      48.189  34.944  -9.975  1.00 23.97           N  
ATOM    677  CA  GLY A  88      49.335  34.064  -9.747  1.00 25.87           C  
ATOM    678  C   GLY A  88      48.901  32.794  -9.048  1.00 27.32           C  
ATOM    679  O   GLY A  88      48.038  32.888  -8.170  1.00 28.70           O  
ATOM    680  N   LEU A  89      49.436  31.636  -9.413  1.00 21.68           N  
ATOM    681  CA  LEU A  89      49.120  30.364  -8.780  1.00 24.05           C  
ATOM    682  C   LEU A  89      50.328  29.896  -7.984  1.00 35.66           C  
ATOM    683  O   LEU A  89      51.349  29.535  -8.575  1.00 25.73           O  
ATOM    684  CB  LEU A  89      48.719  29.291  -9.807  1.00 27.49           C  
ATOM    685  CG  LEU A  89      47.394  29.565 -10.526  1.00 29.57           C  
ATOM    686  CD1 LEU A  89      47.225  28.613 -11.707  1.00 30.36           C  
ATOM    687  CD2 LEU A  89      46.237  29.438  -9.545  1.00 27.39           C  
ATOM    688  N   ALA A  90      50.223  29.897  -6.635  1.00 20.81           N  
ATOM    689  CA  ALA A  90      51.494  29.706  -5.921  1.00 22.03           C  
ATOM    690  C   ALA A  90      51.307  29.119  -4.519  1.00 21.98           C  
ATOM    691  O   ALA A  90      50.188  29.191  -4.010  1.00 21.84           O  
ATOM    692  CB  ALA A  90      52.190  31.064  -5.738  1.00 24.18           C  
ATOM    693  N   TYR A  91      52.372  28.577  -3.980  1.00 20.67           N  
ATOM    694  CA  TYR A  91      52.363  28.240  -2.544  1.00 21.34           C  
ATOM    695  C   TYR A  91      52.905  29.489  -1.855  1.00 22.65           C  
ATOM    696  O   TYR A  91      53.883  30.095  -2.314  1.00 25.03           O  
ATOM    697  CB  TYR A  91      53.195  27.006  -2.260  1.00 22.31           C  
ATOM    698  CG  TYR A  91      52.825  25.805  -3.115  1.00 22.70           C  
ATOM    699  CD1 TYR A  91      51.721  25.031  -2.825  1.00 21.71           C  
ATOM    700  CD2 TYR A  91      53.585  25.472  -4.229  1.00 30.17           C  
ATOM    701  CE1 TYR A  91      51.363  23.937  -3.598  1.00 27.40           C  
ATOM    702  CE2 TYR A  91      53.240  24.374  -5.018  1.00 25.73           C  
ATOM    703  CZ  TYR A  91      52.135  23.624  -4.698  1.00 33.66           C  
ATOM    704  OH  TYR A  91      51.801  22.528  -5.480  1.00 33.03           O  
ATOM    705  N   ILE A  92      52.248  29.921  -0.792  1.00 21.19           N  
ATOM    706  CA  ILE A  92      52.662  31.162  -0.139  1.00 20.90           C  
ATOM    707  C   ILE A  92      53.221  30.818   1.260  1.00 24.87           C  
ATOM    708  O   ILE A  92      52.516  30.041   1.924  1.00 25.03           O  
ATOM    709  CB  ILE A  92      51.489  32.116  -0.014  1.00 21.41           C  
ATOM    710  CG1 ILE A  92      50.890  32.560  -1.368  1.00 28.67           C  
ATOM    711  CG2 ILE A  92      51.878  33.345   0.797  1.00 24.86           C  
ATOM    712  CD1 ILE A  92      51.844  33.358  -2.213  1.00 37.60           C  
ATOM    713  N   TYR A  93      54.361  31.359   1.636  1.00 24.97           N  
ATOM    714  CA  TYR A  93      54.987  31.045   2.922  1.00 22.73           C  
ATOM    715  C   TYR A  93      55.040  32.293   3.821  1.00 30.51           C  
ATOM    716  O   TYR A  93      55.390  33.351   3.325  1.00 26.41           O  
ATOM    717  CB  TYR A  93      56.401  30.532   2.740  1.00 20.19           C  
ATOM    718  CG  TYR A  93      56.463  29.194   2.041  1.00 27.46           C  
ATOM    719  CD1 TYR A  93      56.371  29.146   0.639  1.00 29.05           C  
ATOM    720  CD2 TYR A  93      56.579  28.011   2.727  1.00 22.54           C  
ATOM    721  CE1 TYR A  93      56.414  27.923  -0.018  1.00 25.01           C  
ATOM    722  CE2 TYR A  93      56.635  26.778   2.095  1.00 25.41           C  
ATOM    723  CZ  TYR A  93      56.547  26.760   0.705  1.00 29.55           C  
ATOM    724  OH  TYR A  93      56.605  25.550   0.062  1.00 27.42           O  
ATOM    725  N   ALA A  94      54.647  32.178   5.086  1.00 24.55           N  
ATOM    726  CA  ALA A  94      54.714  33.294   6.056  1.00 24.55           C  
ATOM    727  C   ALA A  94      55.768  32.873   7.076  1.00 26.15           C  
ATOM    728  O   ALA A  94      55.552  31.849   7.726  1.00 27.92           O  
ATOM    729  CB  ALA A  94      53.377  33.584   6.685  1.00 27.84           C  
ATOM    730  N   ASP A  95      56.895  33.563   7.160  1.00 26.79           N  
ATOM    731  CA  ASP A  95      58.011  33.111   7.998  1.00 38.00           C  
ATOM    732  C   ASP A  95      58.351  31.644   7.869  1.00 37.09           C  
ATOM    733  O   ASP A  95      58.527  30.927   8.853  1.00 31.77           O  
ATOM    734  CB  ASP A  95      57.703  33.447   9.476  1.00 34.40           C  
ATOM    735  CG  ASP A  95      57.674  34.975   9.605  1.00 32.58           C  
ATOM    736  OD1 ASP A  95      58.471  35.657   8.922  1.00 34.11           O  
ATOM    737  OD2 ASP A  95      56.825  35.449  10.379  1.00 36.67           O  
ATOM    738  N   GLY A  96      58.500  31.110   6.649  1.00 32.06           N  
ATOM    739  CA  GLY A  96      58.860  29.708   6.538  1.00 28.61           C  
ATOM    740  C   GLY A  96      57.699  28.747   6.606  1.00 26.73           C  
ATOM    741  O   GLY A  96      57.870  27.557   6.302  1.00 32.93           O  
ATOM    742  N   LYS A  97      56.488  29.128   6.968  1.00 26.64           N  
ATOM    743  CA  LYS A  97      55.368  28.228   7.149  1.00 24.79           C  
ATOM    744  C   LYS A  97      54.401  28.352   5.956  1.00 27.39           C  
ATOM    745  O   LYS A  97      53.962  29.469   5.678  1.00 24.90           O  
ATOM    746  CB  LYS A  97      54.509  28.526   8.391  1.00 28.05           C  
ATOM    747  CG  LYS A  97      55.229  28.179   9.688  1.00 64.44           C  
ATOM    748  CD  LYS A  97      54.760  29.052  10.837  1.00 93.73           C  
ATOM    749  CE  LYS A  97      55.852  29.989  11.323  1.00119.04           C  
ATOM    750  NZ  LYS A  97      56.881  29.286  12.136  1.00152.31           N  
ATOM    751  N   MET A  98      54.075  27.231   5.316  1.00 28.63           N  
ATOM    752  CA  MET A  98      53.210  27.371   4.126  1.00 23.07           C  
ATOM    753  C   MET A  98      51.787  27.694   4.540  1.00 21.66           C  
ATOM    754  O   MET A  98      51.120  26.961   5.296  1.00 22.36           O  
ATOM    755  CB  MET A  98      53.293  26.078   3.285  1.00 24.61           C  
ATOM    756  CG  MET A  98      52.840  26.346   1.826  1.00 26.22           C  
ATOM    757  SD  MET A  98      52.212  24.809   1.096  1.00 29.24           S  
ATOM    758  CE  MET A  98      53.704  23.829   1.167  1.00 31.91           C  
ATOM    759  N   VAL A  99      51.224  28.797   4.026  1.00 19.91           N  
ATOM    760  CA  VAL A  99      49.854  29.163   4.376  1.00 19.97           C  
ATOM    761  C   VAL A  99      48.863  28.150   3.873  1.00 21.26           C  
ATOM    762  O   VAL A  99      47.845  27.827   4.463  1.00 22.29           O  
ATOM    763  CB  VAL A  99      49.516  30.565   3.785  1.00 29.37           C  
ATOM    764  CG1 VAL A  99      48.090  30.974   4.133  1.00 26.35           C  
ATOM    765  CG2 VAL A  99      50.545  31.571   4.287  1.00 30.18           C  
ATOM    766  N   ASN A 100      49.187  27.614   2.674  1.00 21.37           N  
ATOM    767  CA  ASN A 100      48.220  26.654   2.130  1.00 22.09           C  
ATOM    768  C   ASN A 100      48.040  25.436   3.029  1.00 20.94           C  
ATOM    769  O   ASN A 100      46.912  24.944   3.217  1.00 26.01           O  
ATOM    770  CB  ASN A 100      48.707  26.113   0.775  1.00 21.32           C  
ATOM    771  CG  ASN A 100      49.218  27.200  -0.147  1.00 32.81           C  
ATOM    772  OD1 ASN A 100      50.015  28.070   0.224  1.00 24.45           O  
ATOM    773  ND2 ASN A 100      48.750  27.165  -1.405  1.00 25.38           N  
ATOM    774  N   GLU A 101      49.189  24.973   3.524  1.00 23.77           N  
ATOM    775  CA  GLU A 101      49.164  23.788   4.409  1.00 26.22           C  
ATOM    776  C   GLU A 101      48.500  24.156   5.738  1.00 25.80           C  
ATOM    777  O   GLU A 101      47.740  23.321   6.263  1.00 27.13           O  
ATOM    778  CB  GLU A 101      50.569  23.219   4.653  1.00 26.94           C  
ATOM    779  CG  GLU A 101      50.576  21.824   5.304  1.00 25.85           C  
ATOM    780  CD  GLU A 101      50.548  21.847   6.820  1.00 75.14           C  
ATOM    781  OE1 GLU A 101      50.882  22.905   7.411  1.00 33.92           O  
ATOM    782  OE2 GLU A 101      50.149  20.885   7.503  1.00 39.31           O  
ATOM    783  N   ALA A 102      48.825  25.337   6.278  1.00 28.56           N  
ATOM    784  CA  ALA A 102      48.265  25.695   7.606  1.00 24.78           C  
ATOM    785  C   ALA A 102      46.766  25.679   7.550  1.00 26.32           C  
ATOM    786  O   ALA A 102      46.075  25.157   8.451  1.00 29.60           O  
ATOM    787  CB  ALA A 102      48.846  27.012   8.106  1.00 27.45           C  
ATOM    788  N   LEU A 103      46.165  26.213   6.470  1.00 28.16           N  
ATOM    789  CA  LEU A 103      44.699  26.202   6.369  1.00 22.14           C  
ATOM    790  C   LEU A 103      44.095  24.811   6.405  1.00 22.83           C  
ATOM    791  O   LEU A 103      43.068  24.563   7.037  1.00 28.03           O  
ATOM    792  CB ALEU A 103      44.231  26.887   5.071  0.88 24.49           C  
ATOM    794  CG ALEU A 103      44.369  28.407   4.996  0.88 23.73           C  
ATOM    796  CD1ALEU A 103      44.375  28.880   3.528  0.88 22.39           C  
ATOM    798  CD2ALEU A 103      43.245  29.118   5.739  0.88 25.24           C  
ATOM    800  N   VAL A 104      44.718  23.910   5.636  1.00 23.92           N  
ATOM    801  CA  VAL A 104      44.198  22.558   5.512  1.00 21.73           C  
ATOM    802  C   VAL A 104      44.390  21.823   6.842  1.00 26.03           C  
ATOM    803  O   VAL A 104      43.541  21.068   7.292  1.00 25.52           O  
ATOM    804  CB  VAL A 104      44.959  21.846   4.387  1.00 26.87           C  
ATOM    805  CG1 VAL A 104      44.728  20.341   4.411  1.00 33.75           C  
ATOM    806  CG2 VAL A 104      44.519  22.413   3.039  1.00 28.80           C  
ATOM    807  N   ARG A 105      45.542  22.066   7.469  1.00 26.78           N  
ATOM    808  CA  ARG A 105      45.814  21.423   8.776  1.00 27.66           C  
ATOM    809  C   ARG A 105      44.788  21.829   9.830  1.00 29.05           C  
ATOM    810  O   ARG A 105      44.489  20.987  10.704  1.00 32.28           O  
ATOM    811  CB  ARG A 105      47.226  21.739   9.275  1.00 28.67           C  
ATOM    812  CG  ARG A 105      47.655  21.046  10.579  1.00 25.86           C  
ATOM    813  CD  ARG A 105      47.477  19.544  10.485  1.00 34.66           C  
ATOM    814  NE  ARG A 105      47.800  18.820  11.741  1.00 37.82           N  
ATOM    815  CZ  ARG A 105      46.885  18.508  12.648  1.00 36.64           C  
ATOM    816  NH1 ARG A 105      45.603  18.835  12.485  1.00 30.99           N  
ATOM    817  NH2 ARG A 105      47.234  17.853  13.755  1.00 33.93           N  
ATOM    818  N   GLN A 106      44.237  23.023   9.775  1.00 24.32           N  
ATOM    819  CA  GLN A 106      43.253  23.570  10.703  1.00 24.49           C  
ATOM    820  C   GLN A 106      41.795  23.261  10.369  1.00 29.82           C  
ATOM    821  O   GLN A 106      40.896  23.722  11.085  1.00 31.37           O  
ATOM    822  CB  GLN A 106      43.326  25.095  10.800  1.00 31.86           C  
ATOM    823  CG  GLN A 106      44.360  25.733  11.681  1.00 50.74           C  
ATOM    824  CD  GLN A 106      44.438  25.178  13.088  1.00 50.41           C  
ATOM    825  OE1 GLN A 106      43.456  25.160  13.825  1.00 47.15           O  
ATOM    826  NE2 GLN A 106      45.635  24.718  13.426  1.00 50.97           N  
ATOM    827  N   GLY A 107      41.561  22.520   9.299  1.00 30.17           N  
ATOM    828  CA  GLY A 107      40.213  22.216   8.846  1.00 25.19           C  
ATOM    829  C   GLY A 107      39.549  23.469   8.308  1.00 25.84           C  
ATOM    830  O   GLY A 107      38.333  23.614   8.423  1.00 33.32           O  
ATOM    831  N   LEU A 108      40.357  24.378   7.739  1.00 26.64           N  
ATOM    832  CA  LEU A 108      39.749  25.598   7.219  1.00 25.59           C  
ATOM    833  C   LEU A 108      39.820  25.633   5.686  1.00 29.56           C  
ATOM    834  O   LEU A 108      39.464  26.638   5.097  1.00 30.60           O  
ATOM    835  CB  LEU A 108      40.411  26.847   7.788  1.00 29.37           C  
ATOM    836  CG  LEU A 108      40.037  27.157   9.245  1.00 30.69           C  
ATOM    837  CD1 LEU A 108      40.940  28.279   9.753  1.00 34.61           C  
ATOM    838  CD2 LEU A 108      38.585  27.545   9.405  1.00 31.54           C  
ATOM    839  N   ALA A 109      40.264  24.536   5.100  1.00 29.79           N  
ATOM    840  CA  ALA A 109      40.280  24.429   3.637  1.00 31.57           C  
ATOM    841  C   ALA A 109      40.281  22.951   3.291  1.00 40.73           C  
ATOM    842  O   ALA A 109      40.756  22.165   4.114  1.00 30.18           O  
ATOM    843  CB  ALA A 109      41.495  25.107   3.038  1.00 23.87           C  
ATOM    844  N   LYS A 110      39.780  22.607   2.131  1.00 27.73           N  
ATOM    845  CA  LYS A 110      39.903  21.286   1.534  1.00 27.78           C  
ATOM    846  C   LYS A 110      40.958  21.278   0.434  1.00 28.58           C  
ATOM    847  O   LYS A 110      41.217  22.342  -0.133  1.00 34.91           O  
ATOM    848  CB  LYS A 110      38.565  20.845   0.925  1.00 32.81           C  
ATOM    849  CG  LYS A 110      37.449  20.703   1.936  1.00 52.42           C  
ATOM    850  CD  LYS A 110      36.422  19.658   1.527  1.00 77.52           C  
ATOM    851  CE  LYS A 110      35.250  19.654   2.507  1.00 65.59           C  
ATOM    852  NZ  LYS A 110      33.934  19.562   1.817  1.00115.62           N  
ATOM    853  N   VAL A 111      41.531  20.121   0.148  1.00 30.82           N  
ATOM    854  CA  VAL A 111      42.516  20.011  -0.930  1.00 28.57           C  
ATOM    855  C   VAL A 111      41.676  20.110  -2.212  1.00 33.23           C  
ATOM    856  O   VAL A 111      40.669  19.420  -2.229  1.00 29.62           O  
ATOM    857  CB  VAL A 111      43.326  18.726  -0.882  1.00 34.24           C  
ATOM    858  CG1 VAL A 111      44.219  18.574  -2.104  1.00 35.30           C  
ATOM    859  CG2 VAL A 111      44.209  18.732   0.366  1.00 32.00           C  
ATOM    860  N   ALA A 112      42.047  20.948  -3.149  1.00 35.19           N  
ATOM    861  CA  ALA A 112      41.259  21.264  -4.340  1.00 42.07           C  
ATOM    862  C   ALA A 112      41.273  20.122  -5.329  1.00 44.33           C  
ATOM    863  O   ALA A 112      42.029  19.167  -5.115  1.00 37.50           O  
ATOM    864  CB  ALA A 112      41.886  22.470  -5.028  1.00 33.46           C  
ATOM    865  N   TYR A 113      40.512  20.219  -6.420  1.00 43.62           N  
ATOM    866  CA  TYR A 113      40.712  19.205  -7.476  1.00 45.81           C  
ATOM    867  C   TYR A 113      42.068  19.426  -8.108  1.00 57.00           C  
ATOM    868  O   TYR A 113      42.485  20.557  -8.390  1.00 49.14           O  
ATOM    869  CB ATYR A 113      39.571  19.273  -8.488  0.53 50.44           C  
ATOM    871  CG ATYR A 113      38.221  19.214  -7.804  0.53 59.38           C  
ATOM    873  CD1ATYR A 113      37.123  19.866  -8.340  0.53 92.92           C  
ATOM    875  CD2ATYR A 113      38.065  18.501  -6.621  0.53 62.18           C  
ATOM    877  CE1ATYR A 113      35.894  19.809  -7.711  0.53 82.53           C  
ATOM    879  CE2ATYR A 113      36.842  18.438  -5.985  0.53 72.73           C  
ATOM    881  CZ ATYR A 113      35.765  19.095  -6.539  0.53 68.04           C  
ATOM    883  OH ATYR A 113      34.540  19.041  -5.916  0.53 56.53           O  
ATOM    885  N   VAL A 114      42.882  18.398  -8.348  1.00 44.82           N  
ATOM    886  CA  VAL A 114      44.251  18.731  -8.754  1.00 44.99           C  
ATOM    887  C   VAL A 114      44.494  18.680 -10.254  1.00 79.38           C  
ATOM    888  O   VAL A 114      43.945  17.842 -10.968  1.00 60.66           O  
ATOM    889  CB  VAL A 114      45.229  17.776  -8.039  1.00 43.09           C  
ATOM    890  CG1 VAL A 114      46.621  17.909  -8.628  1.00 39.22           C  
ATOM    891  CG2 VAL A 114      45.206  18.072  -6.551  1.00 57.97           C  
ATOM    892  N   TYR A 115      45.332  19.594 -10.743  1.00 66.33           N  
ATOM    893  CA  TYR A 115      45.697  19.633 -12.160  1.00 56.27           C  
ATOM    894  C   TYR A 115      47.208  19.524 -12.323  1.00 53.20           C  
ATOM    895  O   TYR A 115      48.010  20.419 -12.038  1.00 56.91           O  
ATOM    896  CB  TYR A 115      45.141  20.897 -12.818  1.00 47.30           C  
ATOM    897  CG  TYR A 115      43.641  21.081 -12.734  1.00 56.98           C  
ATOM    898  CD1 TYR A 115      42.757  20.349 -13.517  1.00 85.24           C  
ATOM    899  CD2 TYR A 115      43.077  22.003 -11.861  1.00 80.88           C  
ATOM    900  CE1 TYR A 115      41.387  20.528 -13.430  1.00100.84           C  
ATOM    901  CE2 TYR A 115      41.712  22.191 -11.764  1.00 79.60           C  
ATOM    902  CZ  TYR A 115      40.858  21.450 -12.552  1.00 84.54           C  
ATOM    903  OH  TYR A 115      39.495  21.639 -12.456  1.00 60.71           O  
ATOM    904  N   LYS A 116      47.651  18.359 -12.803  1.00 61.60           N  
ATOM    905  CA  LYS A 116      49.072  18.161 -13.095  1.00 63.15           C  
ATOM    906  C   LYS A 116      49.488  19.070 -14.251  1.00 48.51           C  
ATOM    907  O   LYS A 116      48.667  19.363 -15.123  1.00 43.69           O  
ATOM    908  CB  LYS A 116      49.335  16.686 -13.387  1.00 58.26           C  
ATOM    909  CG  LYS A 116      50.341  16.019 -12.458  1.00 59.45           C  
ATOM    910  CD  LYS A 116      49.792  14.705 -11.926  1.00109.86           C  
ATOM    911  CE  LYS A 116      50.894  13.686 -11.683  1.00134.41           C  
ATOM    912  NZ  LYS A 116      50.613  12.831 -10.495  1.00135.97           N  
ATOM    913  N   PRO A 117      50.725  19.549 -14.270  1.00 33.30           N  
ATOM    914  CA  PRO A 117      51.709  19.214 -13.259  1.00 40.53           C  
ATOM    915  C   PRO A 117      51.759  20.220 -12.111  1.00 29.75           C  
ATOM    916  O   PRO A 117      52.841  20.282 -11.531  1.00 36.65           O  
ATOM    917  CB  PRO A 117      53.033  19.332 -14.026  1.00 46.50           C  
ATOM    918  CG  PRO A 117      52.779  20.432 -14.998  1.00 37.65           C  
ATOM    919  CD  PRO A 117      51.302  20.464 -15.269  1.00 41.28           C  
ATOM    920  N   ASN A 118      50.673  20.954 -11.844  1.00 35.62           N  
ATOM    921  CA  ASN A 118      50.779  21.851 -10.673  1.00 41.24           C  
ATOM    922  C   ASN A 118      50.328  21.060  -9.449  1.00 35.40           C  
ATOM    923  O   ASN A 118      49.231  21.232  -8.910  1.00 31.50           O  
ATOM    924  CB  ASN A 118      49.967  23.125 -10.863  1.00 27.17           C  
ATOM    925  CG  ASN A 118      50.741  24.211 -11.573  1.00 19.92           C  
ATOM    926  OD1 ASN A 118      51.938  24.195 -11.785  1.00 34.35           O  
ATOM    927  ND2 ASN A 118      49.999  25.237 -11.988  1.00 33.24           N  
ATOM    928  N   ASN A 119      51.198  20.131  -9.028  1.00 26.80           N  
ATOM    929  CA  ASN A 119      50.731  19.321  -7.897  1.00 29.05           C  
ATOM    930  C   ASN A 119      51.911  18.833  -7.079  1.00 23.44           C  
ATOM    931  O   ASN A 119      51.829  17.765  -6.472  1.00 36.14           O  
ATOM    932  CB  ASN A 119      49.896  18.151  -8.401  1.00 43.37           C  
ATOM    933  CG  ASN A 119      50.752  17.097  -9.076  1.00 45.92           C  
ATOM    934  OD1 ASN A 119      51.861  17.388  -9.534  1.00 43.34           O  
ATOM    935  ND2 ASN A 119      50.228  15.882  -9.122  1.00 70.60           N  
ATOM    936  N   THR A 120      52.985  19.595  -7.056  1.00 28.33           N  
ATOM    937  CA  THR A 120      54.151  19.148  -6.262  1.00 33.14           C  
ATOM    938  C   THR A 120      53.824  18.929  -4.805  1.00 48.92           C  
ATOM    939  O   THR A 120      54.246  17.906  -4.252  1.00 38.89           O  
ATOM    940  CB  THR A 120      55.264  20.180  -6.495  1.00 34.84           C  
ATOM    941  OG1 THR A 120      55.561  20.047  -7.904  1.00 34.88           O  
ATOM    942  CG2 THR A 120      56.577  19.949  -5.784  1.00 36.31           C  
ATOM    943  N   HIS A 121      53.096  19.791  -4.093  1.00 43.69           N  
ATOM    944  CA  HIS A 121      52.860  19.490  -2.675  1.00 34.31           C  
ATOM    945  C   HIS A 121      51.555  18.780  -2.436  1.00 31.80           C  
ATOM    946  O   HIS A 121      50.964  18.850  -1.344  1.00 31.26           O  
ATOM    947  CB  HIS A 121      52.863  20.797  -1.835  1.00 29.99           C  
ATOM    948  CG  HIS A 121      54.155  21.526  -1.969  1.00 26.76           C  
ATOM    949  ND1 HIS A 121      55.360  20.904  -1.706  1.00 34.28           N  
ATOM    950  CD2 HIS A 121      54.473  22.788  -2.312  1.00 30.24           C  
ATOM    951  CE1 HIS A 121      56.351  21.756  -1.898  1.00 34.05           C  
ATOM    952  NE2 HIS A 121      55.838  22.923  -2.263  1.00 33.19           N  
ATOM    953  N   GLU A 122      51.005  18.067  -3.427  1.00 26.98           N  
ATOM    954  CA  GLU A 122      49.703  17.454  -3.225  1.00 27.18           C  
ATOM    955  C   GLU A 122      49.642  16.420  -2.097  1.00 45.96           C  
ATOM    956  O   GLU A 122      48.738  16.396  -1.251  1.00 32.51           O  
ATOM    957  CB  GLU A 122      49.272  16.693  -4.499  1.00 27.37           C  
ATOM    958  CG  GLU A 122      47.850  16.163  -4.309  1.00 34.29           C  
ATOM    959  CD  GLU A 122      47.437  15.327  -5.515  1.00 56.45           C  
ATOM    960  OE1 GLU A 122      48.319  15.088  -6.367  1.00 43.38           O  
ATOM    961  OE2 GLU A 122      46.271  14.921  -5.633  1.00 40.71           O  
ATOM    962  N   GLN A 123      50.599  15.493  -2.068  1.00 36.12           N  
ATOM    963  CA  GLN A 123      50.531  14.417  -1.062  1.00 52.93           C  
ATOM    964  C   GLN A 123      50.707  14.944   0.362  1.00 28.41           C  
ATOM    965  O   GLN A 123      50.058  14.534   1.328  1.00 37.51           O  
ATOM    966  CB  GLN A 123      51.584  13.354  -1.398  1.00 47.37           C  
ATOM    967  CG  GLN A 123      51.006  11.988  -1.723  1.00 97.86           C  
ATOM    968  CD  GLN A 123      50.676  11.160  -0.495  1.00128.21           C  
ATOM    969  OE1 GLN A 123      50.068  11.641   0.466  1.00 75.22           O  
ATOM    970  NE2 GLN A 123      51.076   9.889  -0.520  1.00 81.83           N  
ATOM    971  N   HIS A 124      51.591  15.922   0.520  1.00 32.70           N  
ATOM    972  CA  HIS A 124      51.756  16.588   1.807  1.00 34.91           C  
ATOM    973  C   HIS A 124      50.486  17.261   2.306  1.00 41.90           C  
ATOM    974  O   HIS A 124      50.100  17.132   3.475  1.00 31.70           O  
ATOM    975  CB  HIS A 124      52.883  17.617   1.702  1.00 38.82           C  
ATOM    976  CG  HIS A 124      53.137  18.275   3.030  1.00 54.38           C  
ATOM    977  ND1 HIS A 124      52.749  17.694   4.220  1.00 94.20           N  
ATOM    978  CD2 HIS A 124      53.722  19.443   3.361  1.00 74.39           C  
ATOM    979  CE1 HIS A 124      53.086  18.473   5.229  1.00 67.94           C  
ATOM    980  NE2 HIS A 124      53.683  19.546   4.729  1.00 63.21           N  
ATOM    981  N   LEU A 125      49.798  18.012   1.443  1.00 30.52           N  
ATOM    982  CA  LEU A 125      48.535  18.615   1.820  1.00 31.47           C  
ATOM    983  C   LEU A 125      47.488  17.578   2.154  1.00 31.51           C  
ATOM    984  O   LEU A 125      46.638  17.638   3.038  1.00 29.23           O  
ATOM    985  CB  LEU A 125      48.033  19.491   0.648  1.00 31.40           C  
ATOM    986  CG  LEU A 125      48.853  20.764   0.414  1.00 40.28           C  
ATOM    987  CD1 LEU A 125      48.186  21.615  -0.661  1.00 48.95           C  
ATOM    988  CD2 LEU A 125      48.973  21.546   1.699  1.00 40.93           C  
ATOM    989  N   ARG A 126      47.468  16.506   1.348  1.00 34.16           N  
ATOM    990  CA  ARG A 126      46.442  15.500   1.618  1.00 32.60           C  
ATOM    991  C   ARG A 126      46.683  14.798   2.964  1.00 25.49           C  
ATOM    992  O   ARG A 126      45.725  14.372   3.605  1.00 34.27           O  
ATOM    993  CB  ARG A 126      46.429  14.441   0.495  1.00 34.85           C  
ATOM    994  CG  ARG A 126      45.592  14.927  -0.685  1.00 39.91           C  
ATOM    995  CD  ARG A 126      45.224  13.775  -1.608  1.00 47.51           C  
ATOM    996  NE  ARG A 126      45.058  14.274  -2.978  1.00 43.80           N  
ATOM    997  CZ  ARG A 126      43.908  14.793  -3.396  1.00 48.01           C  
ATOM    998  NH1 ARG A 126      42.870  14.875  -2.570  1.00 48.05           N  
ATOM    999  NH2 ARG A 126      43.830  15.223  -4.648  1.00 54.17           N  
ATOM   1000  N   LYS A 127      47.944  14.710   3.350  1.00 27.77           N  
ATOM   1001  CA  LYS A 127      48.222  14.143   4.689  1.00 47.39           C  
ATOM   1002  C   LYS A 127      47.730  15.077   5.784  1.00 46.51           C  
ATOM   1003  O   LYS A 127      47.137  14.607   6.756  1.00 34.64           O  
ATOM   1004  CB  LYS A 127      49.705  13.820   4.869  1.00 32.39           C  
ATOM   1005  CG  LYS A 127      50.073  12.503   4.154  1.00 40.59           C  
ATOM   1006  CD  LYS A 127      51.539  12.611   3.760  1.00 52.61           C  
ATOM   1007  CE  LYS A 127      52.122  11.301   3.271  1.00 47.61           C  
ATOM   1008  NZ  LYS A 127      53.596  11.268   3.502  1.00 55.86           N  
ATOM   1009  N   SER A 128      47.935  16.394   5.616  1.00 30.69           N  
ATOM   1010  CA  SER A 128      47.384  17.289   6.649  1.00 23.26           C  
ATOM   1011  C   SER A 128      45.882  17.270   6.654  1.00 29.41           C  
ATOM   1012  O   SER A 128      45.206  17.372   7.680  1.00 32.13           O  
ATOM   1013  CB  SER A 128      47.892  18.715   6.427  1.00 27.29           C  
ATOM   1014  OG  SER A 128      49.310  18.736   6.424  1.00 34.12           O  
ATOM   1015  N   GLU A 129      45.283  17.146   5.461  1.00 28.47           N  
ATOM   1016  CA  GLU A 129      43.829  17.124   5.433  1.00 21.65           C  
ATOM   1017  C   GLU A 129      43.284  15.891   6.164  1.00 27.61           C  
ATOM   1018  O   GLU A 129      42.252  15.929   6.832  1.00 29.74           O  
ATOM   1019  CB  GLU A 129      43.302  17.079   3.987  1.00 28.07           C  
ATOM   1020  CG  GLU A 129      41.813  17.288   3.856  1.00 30.55           C  
ATOM   1021  CD  GLU A 129      41.347  17.055   2.422  1.00 40.37           C  
ATOM   1022  OE1 GLU A 129      41.594  15.977   1.861  1.00 44.77           O  
ATOM   1023  OE2 GLU A 129      40.739  17.977   1.860  1.00 39.25           O  
ATOM   1024  N   ALA A 130      43.973  14.777   5.954  1.00 29.33           N  
ATOM   1025  CA  ALA A 130      43.499  13.568   6.653  1.00 54.20           C  
ATOM   1026  C   ALA A 130      43.594  13.709   8.174  1.00 34.42           C  
ATOM   1027  O   ALA A 130      42.751  13.198   8.902  1.00 40.02           O  
ATOM   1028  CB  ALA A 130      44.292  12.354   6.209  1.00 31.43           C  
ATOM   1029  N   GLN A 131      44.621  14.406   8.654  1.00 35.86           N  
ATOM   1030  CA  GLN A 131      44.739  14.635  10.111  1.00 30.04           C  
ATOM   1031  C   GLN A 131      43.668  15.575  10.593  1.00 31.96           C  
ATOM   1032  O   GLN A 131      43.019  15.380  11.619  1.00 33.65           O  
ATOM   1033  CB  GLN A 131      46.135  15.175  10.420  1.00 34.97           C  
ATOM   1034  CG  GLN A 131      46.379  15.267  11.928  1.00 73.09           C  
ATOM   1035  CD  GLN A 131      46.403  13.892  12.569  1.00 88.10           C  
ATOM   1036  OE1 GLN A 131      46.787  12.924  11.911  1.00 50.93           O  
ATOM   1037  NE2 GLN A 131      46.009  13.762  13.831  1.00 51.97           N  
ATOM   1038  N   ALA A 132      43.402  16.661   9.842  1.00 25.66           N  
ATOM   1039  CA  ALA A 132      42.343  17.560  10.301  1.00 27.07           C  
ATOM   1040  C   ALA A 132      40.989  16.866  10.268  1.00 37.87           C  
ATOM   1041  O   ALA A 132      40.053  17.110  11.039  1.00 34.65           O  
ATOM   1042  CB  ALA A 132      42.383  18.844   9.489  1.00 27.62           C  
ATOM   1043  N   LYS A 133      40.803  15.917   9.340  1.00 37.06           N  
ATOM   1044  CA  LYS A 133      39.513  15.234   9.327  1.00 32.08           C  
ATOM   1045  C   LYS A 133      39.409  14.320  10.553  1.00 29.50           C  
ATOM   1046  O   LYS A 133      38.398  14.246  11.229  1.00 42.74           O  
ATOM   1047  CB  LYS A 133      39.352  14.383   8.057  1.00 43.66           C  
ATOM   1048  CG  LYS A 133      39.426  15.139   6.745  1.00 90.96           C  
ATOM   1049  CD  LYS A 133      38.789  14.374   5.594  1.00 55.17           C  
ATOM   1050  CE  LYS A 133      39.766  13.380   4.983  1.00 96.30           C  
ATOM   1051  NZ  LYS A 133      39.136  12.050   4.750  1.00156.05           N  
ATOM   1052  N   LYS A 134      40.507  13.613  10.785  1.00 34.88           N  
ATOM   1053  CA  LYS A 134      40.498  12.664  11.913  1.00 48.19           C  
ATOM   1054  C   LYS A 134      40.378  13.433  13.211  1.00 48.08           C  
ATOM   1055  O   LYS A 134      39.829  12.980  14.214  1.00 53.09           O  
ATOM   1056  CB  LYS A 134      41.744  11.789  11.829  1.00 44.98           C  
ATOM   1057  CG  LYS A 134      42.503  11.609  13.122  1.00 63.02           C  
ATOM   1058  CD  LYS A 134      42.952  10.174  13.315  1.00 64.06           C  
ATOM   1059  CE  LYS A 134      43.205   9.878  14.787  1.00126.43           C  
ATOM   1060  NZ  LYS A 134      43.565  11.103  15.556  1.00 93.44           N  
ATOM   1061  N   GLU A 135      40.872  14.673  13.241  1.00 51.24           N  
ATOM   1062  CA  GLU A 135      40.705  15.480  14.443  1.00 40.35           C  
ATOM   1063  C   GLU A 135      39.365  16.210  14.433  1.00 55.27           C  
ATOM   1064  O   GLU A 135      39.094  16.932  15.396  1.00 39.89           O  
ATOM   1065  CB  GLU A 135      41.860  16.486  14.616  1.00 31.57           C  
ATOM   1066  CG  GLU A 135      43.181  15.775  14.856  1.00 29.92           C  
ATOM   1067  CD  GLU A 135      44.390  16.663  14.940  1.00 28.23           C  
ATOM   1068  OE1 GLU A 135      44.264  17.905  14.977  1.00 33.00           O  
ATOM   1069  OE2 GLU A 135      45.517  16.112  14.982  1.00 39.64           O  
ATOM   1070  N   LYS A 136      38.563  16.043  13.394  1.00 34.49           N  
ATOM   1071  CA  LYS A 136      37.264  16.707  13.227  1.00 32.81           C  
ATOM   1072  C   LYS A 136      37.298  18.192  13.484  1.00 40.08           C  
ATOM   1073  O   LYS A 136      36.491  18.761  14.220  1.00 37.24           O  
ATOM   1074  CB  LYS A 136      36.221  16.047  14.143  1.00 47.32           C  
ATOM   1075  CG  LYS A 136      35.747  14.694  13.635  1.00 51.74           C  
ATOM   1076  CD  LYS A 136      34.948  13.959  14.700  1.00101.28           C  
ATOM   1077  CE  LYS A 136      35.857  13.117  15.584  1.00 89.38           C  
ATOM   1078  NZ  LYS A 136      35.130  12.607  16.780  1.00 86.70           N  
ATOM   1079  N   LEU A 137      38.247  18.883  12.849  1.00 36.25           N  
ATOM   1080  CA  LEU A 137      38.401  20.309  13.049  1.00 29.90           C  
ATOM   1081  C   LEU A 137      37.562  21.138  12.069  1.00 34.89           C  
ATOM   1082  O   LEU A 137      37.587  20.834  10.874  1.00 39.04           O  
ATOM   1083  CB  LEU A 137      39.875  20.716  12.858  1.00 30.73           C  
ATOM   1084  CG  LEU A 137      40.933  20.269  13.863  1.00 40.00           C  
ATOM   1085  CD1 LEU A 137      42.331  20.530  13.323  1.00 32.93           C  
ATOM   1086  CD2 LEU A 137      40.775  20.998  15.197  1.00 46.20           C  
ATOM   1087  N   ASN A 138      36.891  22.163  12.543  1.00 32.29           N  
ATOM   1088  CA  ASN A 138      36.224  23.203  11.768  1.00 39.11           C  
ATOM   1089  C   ASN A 138      35.320  22.660  10.681  1.00 51.62           C  
ATOM   1090  O   ASN A 138      34.240  22.138  10.963  1.00 46.08           O  
ATOM   1091  CB  ASN A 138      37.326  24.122  11.184  1.00 33.61           C  
ATOM   1092  CG  ASN A 138      37.897  24.927  12.345  1.00 42.17           C  
ATOM   1093  OD1 ASN A 138      37.139  25.497  13.126  1.00 45.03           O  
ATOM   1094  ND2 ASN A 138      39.201  24.983  12.493  1.00 30.92           N  
ATOM   1095  N   ILE A 139      35.728  22.739   9.417  1.00 35.97           N  
ATOM   1096  CA  ILE A 139      34.954  22.162   8.323  1.00 47.03           C  
ATOM   1097  C   ILE A 139      34.590  20.714   8.586  1.00 46.25           C  
ATOM   1098  O   ILE A 139      33.554  20.208   8.172  1.00 50.73           O  
ATOM   1099  CB  ILE A 139      35.765  22.233   6.996  1.00 38.53           C  
ATOM   1100  CG1 ILE A 139      35.650  23.625   6.354  1.00 44.25           C  
ATOM   1101  CG2 ILE A 139      35.375  21.112   6.075  1.00 64.51           C  
ATOM   1102  CD1 ILE A 139      34.223  24.118   6.251  1.00135.33           C  
ATOM   1103  N   TRP A 140      35.474  20.011   9.288  1.00 47.51           N  
ATOM   1104  CA  TRP A 140      35.287  18.588   9.499  1.00 40.87           C  
ATOM   1105  C   TRP A 140      34.597  18.257  10.819  1.00 47.22           C  
ATOM   1106  O   TRP A 140      34.608  17.080  11.184  1.00 49.30           O  
ATOM   1107  CB  TRP A 140      36.641  17.872   9.478  1.00 35.43           C  
ATOM   1108  CG  TRP A 140      37.382  18.119   8.202  1.00 50.87           C  
ATOM   1109  CD1 TRP A 140      38.573  18.770   8.071  1.00 43.12           C  
ATOM   1110  CD2 TRP A 140      36.996  17.728   6.880  1.00 45.83           C  
ATOM   1111  NE1 TRP A 140      38.954  18.808   6.752  1.00 35.54           N  
ATOM   1112  CE2 TRP A 140      38.003  18.175   6.000  1.00 38.51           C  
ATOM   1113  CE3 TRP A 140      35.894  17.041   6.361  1.00 52.59           C  
ATOM   1114  CZ2 TRP A 140      37.948  17.961   4.620  1.00 66.74           C  
ATOM   1115  CZ3 TRP A 140      35.839  16.828   5.000  1.00 41.38           C  
ATOM   1116  CH2 TRP A 140      36.856  17.284   4.142  1.00 44.64           C  
ATOM   1117  N   SER A 141      34.042  19.265  11.482  1.00 72.42           N  
ATOM   1118  CA  SER A 141      33.465  19.076  12.809  1.00 39.12           C  
ATOM   1119  C   SER A 141      32.027  18.565  12.725  1.00 84.15           C  
ATOM   1120  O   SER A 141      31.188  19.120  12.019  1.00 51.46           O  
ATOM   1121  CB  SER A 141      33.515  20.366  13.625  1.00 51.99           C  
ATOM   1122  OG  SER A 141      32.635  21.359  13.134  1.00 58.65           O  
TER    1123      SER A 141                                                      
