# Supplementary material for: Comparative Performance of High-Throughput Methods for Protein pKa Predictions
Source: J Chem Inf Model. 2023 Aug 8;63(16):5169–81. doi: 10.1021/acs.jcim.3c00165 (PMC10466379; doi:10.1021/acs.jcim.3c00165)
Supplement: Supplementary file 3 — ci3c00165_si_003.zip [file ci3c00165_si_003.zip › curated_pdbs/1era_curated_2.pdb]

ATOM      1  N   ARG A   1      11.065   7.352   9.598  1.00  9.90           N  
ATOM      2  CA  ARG A   1      12.436   7.764   9.902  1.00  8.93           C  
ATOM      3  C   ARG A   1      12.883   7.090  11.208  1.00  8.54           C  
ATOM      4  O   ARG A   1      12.088   7.000  12.147  1.00  9.45           O  
ATOM      5  CB  ARG A   1      12.611   9.264  10.060  1.00  9.90           C  
ATOM      6  CG  ARG A   1      13.934   9.828  10.490  1.00 12.23           C  
ATOM      7  CD  ARG A   1      15.037   9.669   9.467  1.00 11.95           C  
ATOM      8  NE  ARG A   1      14.741  10.489   8.291  1.00 12.32           N  
ATOM      9  CZ  ARG A   1      14.442  10.077   7.055  1.00 14.48           C  
ATOM     10  NH1 ARG A   1      14.416   8.776   6.715  1.00 15.99           N  
ATOM     11  NH2 ARG A   1      14.192  11.041   6.158  1.00 15.84           N  
ATOM     12  N   ILE A   2      14.105   6.667  11.195  1.00  6.77           N  
ATOM     13  CA  ILE A   2      14.738   6.044  12.368  1.00  7.83           C  
ATOM     14  C   ILE A   2      15.979   6.942  12.628  1.00  8.57           C  
ATOM     15  O   ILE A   2      16.691   7.299  11.653  1.00  8.87           O  
ATOM     16  CB  ILE A   2      15.182   4.556  12.120  1.00  9.88           C  
ATOM     17  CG1 ILE A   2      13.888   3.688  12.093  1.00 15.37           C  
ATOM     18  CG2 ILE A   2      16.132   4.170  13.275  1.00 11.34           C  
ATOM     19  CD1 ILE A   2      14.101   2.246  11.521  1.00 18.74           C  
ATOM     20  N   CYS A   3      16.149   7.340  13.890  1.00  6.37           N  
ATOM     21  CA  CYS A   3      17.317   8.191  14.194  1.00  7.05           C  
ATOM     22  C   CYS A   3      18.089   7.606  15.365  1.00  7.14           C  
ATOM     23  O   CYS A   3      17.520   6.890  16.183  1.00  8.19           O  
ATOM     24  CB  CYS A   3      16.742   9.548  14.704  1.00  7.18           C  
ATOM     25  SG  CYS A   3      15.807  10.533  13.546  1.00  6.75           S  
ATOM     26  N   PHE A   4      19.355   7.993  15.480  1.00  6.87           N  
ATOM     27  CA  PHE A   4      20.072   7.601  16.712  1.00  6.16           C  
ATOM     28  C   PHE A   4      19.513   8.393  17.864  1.00  6.14           C  
ATOM     29  O   PHE A   4      19.006   9.534  17.659  1.00  6.93           O  
ATOM     30  CB  PHE A   4      21.567   7.923  16.558  1.00  7.38           C  
ATOM     31  CG  PHE A   4      22.297   6.952  15.676  1.00  8.82           C  
ATOM     32  CD1 PHE A   4      22.956   7.333  14.524  1.00 11.78           C  
ATOM     33  CD2 PHE A   4      22.247   5.593  16.102  1.00 11.69           C  
ATOM     34  CE1 PHE A   4      23.610   6.358  13.762  1.00 13.33           C  
ATOM     35  CE2 PHE A   4      22.936   4.612  15.353  1.00 12.61           C  
ATOM     36  CZ  PHE A   4      23.591   5.037  14.200  1.00 13.57           C  
ATOM     37  N   ASN A   5      19.516   7.862  19.069  1.00  6.62           N  
ATOM     38  CA  ASN A   5      19.033   8.640  20.222  1.00  7.91           C  
ATOM     39  C   ASN A   5      19.994   8.470  21.466  1.00  7.22           C  
ATOM     40  O   ASN A   5      19.505   8.838  22.534  1.00  9.46           O  
ATOM     41  CB  ASN A   5      17.577   8.380  20.559  1.00 10.30           C  
ATOM     42  CG  ASN A   5      17.333   7.047  21.229  1.00 10.13           C  
ATOM     43  OD1 ASN A   5      18.067   6.093  21.024  1.00 11.97           O  
ATOM     44  ND2 ASN A   5      16.271   7.035  22.016  1.00 11.14           N  
ATOM     45  N   HIS A   6      21.169   7.976  21.223  1.00  7.56           N  
ATOM     46  CA  HIS A   6      22.133   7.774  22.381  1.00  9.69           C  
ATOM     47  C   HIS A   6      22.847   9.087  22.662  1.00 11.47           C  
ATOM     48  O   HIS A   6      22.929   9.993  21.828  1.00 10.04           O  
ATOM     49  CB  HIS A   6      23.121   6.645  22.100  1.00 10.23           C  
ATOM     50  CG  HIS A   6      23.961   6.915  20.898  1.00  9.67           C  
ATOM     51  ND1 HIS A   6      23.459   6.946  19.618  1.00  9.44           N  
ATOM     52  CD2 HIS A   6      25.301   7.119  20.774  1.00 10.08           C  
ATOM     53  CE1 HIS A   6      24.442   7.184  18.773  1.00  9.96           C  
ATOM     54  NE2 HIS A   6      25.563   7.233  19.467  1.00 10.52           N  
ATOM     55  N   GLN A   7      23.290   9.199  23.910  1.00 11.80           N  
ATOM     56  CA  GLN A   7      23.982  10.391  24.401  1.00 13.13           C  
ATOM     57  C   GLN A   7      25.464  10.163  24.195  1.00 15.51           C  
ATOM     58  O   GLN A   7      25.981   9.042  24.301  1.00 14.68           O  
ATOM     59  CB  GLN A   7      23.611  10.574  25.904  1.00 16.15           C  
ATOM     60  CG  GLN A   7      24.487  11.659  26.523  1.00 24.21           C  
ATOM     61  CD  GLN A   7      24.033  12.160  27.889  1.00 29.91           C  
ATOM     62  OE1 GLN A   7      23.340  13.172  28.051  1.00 31.18           O  
ATOM     63  NE2 GLN A   7      24.426  11.388  28.909  1.00 31.71           N  
ATOM     64  N   SER A   8      26.178  11.206  23.795  1.00 16.90           N  
ATOM     65  CA  SER A   8      27.609  11.227  23.613  1.00 17.69           C  
ATOM     66  C   SER A   8      28.196  10.011  22.966  1.00 18.20           C  
ATOM     67  O   SER A   8      27.780   9.638  21.858  1.00 17.22           O  
ATOM     68  CB  SER A   8      28.276  11.529  24.970  1.00 18.89           C  
ATOM     69  OG  SER A   8      27.652  12.716  25.553  1.00 21.44           O  
ATOM     70  N  ASER A   9      29.162   9.372  23.645  0.50 18.55           N  
ATOM     72  CA ASER A   9      29.804   8.193  23.040  0.50 18.40           C  
ATOM     74  C  ASER A   9      29.328   6.866  23.604  0.50 18.67           C  
ATOM     76  O  ASER A   9      30.058   5.862  23.421  0.50 18.78           O  
ATOM     78  CB ASER A   9      31.330   8.333  23.002  0.50 18.98           C  
ATOM     80  OG ASER A   9      31.693   9.281  21.996  0.50 18.48           O  
ATOM     82  N   GLN A  10      28.169   6.840  24.231  1.00 17.24           N  
ATOM     83  CA  GLN A  10      27.552   5.614  24.747  1.00 16.32           C  
ATOM     84  C   GLN A  10      27.147   4.679  23.626  1.00 16.05           C  
ATOM     85  O   GLN A  10      27.127   5.043  22.450  1.00 13.69           O  
ATOM     86  CB  GLN A  10      26.392   5.999  25.651  1.00 16.46           C  
ATOM     87  CG  GLN A  10      26.895   6.828  26.816  1.00 21.77           C  
ATOM     88  CD  GLN A  10      25.759   7.414  27.626  1.00 22.86           C  
ATOM     89  OE1 GLN A  10      25.943   8.475  28.246  1.00 28.10           O  
ATOM     90  NE2 GLN A  10      24.594   6.813  27.639  1.00 23.08           N  
ATOM     91  N   PRO A  11      26.864   3.400  23.975  1.00 15.53           N  
ATOM     92  CA  PRO A  11      26.500   2.395  22.983  1.00 14.33           C  
ATOM     93  C   PRO A  11      25.355   3.000  22.143  1.00 10.47           C  
ATOM     94  O   PRO A  11      24.477   3.603  22.732  1.00  9.78           O  
ATOM     95  CB  PRO A  11      26.081   1.202  23.858  1.00 15.27           C  
ATOM     96  CG  PRO A  11      27.084   1.338  25.036  1.00 15.70           C  
ATOM     97  CD  PRO A  11      26.917   2.855  25.360  1.00 16.14           C  
ATOM     98  N   GLN A  12      25.357   2.720  20.887  1.00 10.96           N  
ATOM     99  CA  GLN A  12      24.322   3.241  19.984  1.00 10.47           C  
ATOM    100  C   GLN A  12      22.951   2.664  20.245  1.00 11.44           C  
ATOM    101  O   GLN A  12      22.776   1.477  20.429  1.00 11.14           O  
ATOM    102  CB  GLN A  12      24.704   2.865  18.543  1.00 12.99           C  
ATOM    103  CG  GLN A  12      25.942   3.592  18.078  1.00 13.06           C  
ATOM    104  CD  GLN A  12      26.285   3.324  16.665  1.00 16.10           C  
ATOM    105  OE1 GLN A  12      25.914   2.302  16.110  1.00 18.35           O  
ATOM    106  NE2 GLN A  12      26.954   4.280  16.016  1.00 21.13           N  
ATOM    107  N   THR A  13      21.967   3.546  20.183  1.00  9.26           N  
ATOM    108  CA  THR A  13      20.561   3.198  20.314  1.00  9.89           C  
ATOM    109  C   THR A  13      19.785   3.981  19.249  1.00  9.40           C  
ATOM    110  O   THR A  13      20.300   5.060  18.855  1.00  8.57           O  
ATOM    111  CB  THR A  13      19.908   3.384  21.701  1.00  9.47           C  
ATOM    112  OG1 THR A  13      20.047   4.787  22.100  1.00 12.66           O  
ATOM    113  CG2 THR A  13      20.589   2.443  22.741  1.00 13.21           C  
ATOM    114  N   THR A  14      18.660   3.425  18.841  1.00  8.74           N  
ATOM    115  CA  THR A  14      17.860   4.126  17.818  1.00  9.01           C  
ATOM    116  C   THR A  14      16.436   4.306  18.338  1.00 11.13           C  
ATOM    117  O   THR A  14      15.971   3.609  19.251  1.00 11.19           O  
ATOM    118  CB  THR A  14      17.864   3.362  16.449  1.00 11.81           C  
ATOM    119  OG1 THR A  14      17.099   2.133  16.732  1.00 12.39           O  
ATOM    120  CG2 THR A  14      19.264   3.144  15.903  1.00 10.70           C  
ATOM    121  N   LYS A  15      15.761   5.208  17.694  1.00  9.76           N  
ATOM    122  CA  LYS A  15      14.353   5.551  17.932  1.00 11.59           C  
ATOM    123  C   LYS A  15      13.620   5.647  16.620  1.00 10.07           C  
ATOM    124  O   LYS A  15      14.101   6.262  15.669  1.00  8.10           O  
ATOM    125  CB  LYS A  15      14.259   6.874  18.660  1.00 13.49           C  
ATOM    126  CG  LYS A  15      12.851   7.182  19.146  1.00 18.63           C  
ATOM    127  CD  LYS A  15      12.814   8.533  19.790  1.00 24.50           C  
ATOM    128  CE  LYS A  15      11.464   8.848  20.378  1.00 28.25           C  
ATOM    129  NZ  LYS A  15      11.538  10.275  20.859  1.00 30.38           N  
ATOM    130  N   THR A  16      12.442   5.051  16.574  1.00  9.76           N  
ATOM    131  CA  THR A  16      11.594   5.162  15.385  1.00  8.90           C  
ATOM    132  C   THR A  16      10.719   6.415  15.592  1.00  7.83           C  
ATOM    133  O   THR A  16      10.012   6.494  16.601  1.00  9.76           O  
ATOM    134  CB  THR A  16      10.678   3.920  15.120  1.00 10.36           C  
ATOM    135  OG1 THR A  16      11.652   2.850  14.941  1.00 14.50           O  
ATOM    136  CG2 THR A  16       9.808   4.079  13.852  1.00 12.84           C  
ATOM    137  N   CYS A  17      10.803   7.389  14.697  1.00  6.33           N  
ATOM    138  CA  CYS A  17      10.077   8.656  14.860  1.00  8.35           C  
ATOM    139  C   CYS A  17       8.593   8.520  14.573  1.00  8.80           C  
ATOM    140  O   CYS A  17       8.161   7.491  14.066  1.00  9.23           O  
ATOM    141  CB  CYS A  17      10.706   9.750  13.984  1.00  8.91           C  
ATOM    142  SG  CYS A  17      12.534   9.834  14.112  1.00  9.01           S  
ATOM    143  N   SER A  18       7.902   9.621  14.878  1.00  8.15           N  
ATOM    144  CA  SER A  18       6.436   9.552  14.567  1.00 10.68           C  
ATOM    145  C   SER A  18       6.287   9.730  13.049  1.00 10.82           C  
ATOM    146  O   SER A  18       7.124  10.246  12.306  1.00 11.90           O  
ATOM    147  CB  SER A  18       5.687  10.570  15.337  1.00 14.98           C  
ATOM    148  OG ASER A  18       6.225  11.165  16.468  0.50 14.28           O  
ATOM    150  N   PRO A  19       5.119   9.294  12.538  1.00 11.31           N  
ATOM    151  CA  PRO A  19       4.792   9.427  11.112  1.00 12.97           C  
ATOM    152  C   PRO A  19       4.905  10.856  10.596  1.00 13.57           C  
ATOM    153  O   PRO A  19       4.432  11.779  11.259  1.00 15.42           O  
ATOM    154  CB  PRO A  19       3.299   8.972  11.035  1.00 13.95           C  
ATOM    155  CG  PRO A  19       3.238   7.947  12.157  1.00 12.13           C  
ATOM    156  CD  PRO A  19       4.016   8.660  13.303  1.00 12.79           C  
ATOM    157  N   GLY A  20       5.562  10.984   9.445  1.00 16.34           N  
ATOM    158  CA  GLY A  20       5.750  12.275   8.808  1.00 16.51           C  
ATOM    159  C   GLY A  20       6.941  13.037   9.356  1.00 17.77           C  
ATOM    160  O   GLY A  20       7.178  14.175   8.904  1.00 19.15           O  
ATOM    161  N   GLU A  21       7.616  12.470  10.369  1.00 16.80           N  
ATOM    162  CA  GLU A  21       8.802  13.255  10.857  1.00 15.09           C  
ATOM    163  C   GLU A  21       9.948  12.836   9.967  1.00 16.54           C  
ATOM    164  O   GLU A  21      10.308  11.633   9.843  1.00 17.81           O  
ATOM    165  CB  GLU A  21       9.082  12.888  12.297  1.00 13.14           C  
ATOM    166  CG  GLU A  21      10.401  13.525  12.870  1.00 13.60           C  
ATOM    167  CD  GLU A  21      10.448  15.017  12.651  1.00 15.80           C  
ATOM    168  OE1 GLU A  21      11.067  15.533  11.722  1.00 16.91           O  
ATOM    169  OE2 GLU A  21       9.705  15.659  13.448  1.00 17.65           O  
ATOM    170  N   SER A  22      10.599  13.780   9.281  1.00 15.18           N  
ATOM    171  CA  SER A  22      11.699  13.387   8.379  1.00 15.02           C  
ATOM    172  C   SER A  22      13.100  13.741   8.902  1.00 12.77           C  
ATOM    173  O   SER A  22      14.050  13.270   8.255  1.00 13.54           O  
ATOM    174  CB  SER A  22      11.491  14.080   7.014  1.00 17.96           C  
ATOM    175  OG  SER A  22      11.703  15.508   7.201  1.00 22.59           O  
ATOM    176  N   SER A  23      13.165  14.435  10.030  1.00 11.36           N  
ATOM    177  CA  SER A  23      14.488  14.855  10.510  1.00 10.17           C  
ATOM    178  C   SER A  23      14.992  14.129  11.730  1.00  9.19           C  
ATOM    179  O   SER A  23      14.176  13.541  12.460  1.00  8.96           O  
ATOM    180  CB  SER A  23      14.365  16.351  10.953  1.00 11.72           C  
ATOM    181  OG  SER A  23      14.034  17.134   9.833  1.00 17.36           O  
ATOM    182  N   CYS A  24      16.292  14.250  11.942  1.00  8.01           N  
ATOM    183  CA  CYS A  24      16.962  13.757  13.147  1.00  6.86           C  
ATOM    184  C   CYS A  24      17.805  14.956  13.642  1.00  8.67           C  
ATOM    185  O   CYS A  24      18.154  15.805  12.769  1.00  9.40           O  
ATOM    186  CB  CYS A  24      17.927  12.608  12.880  1.00  6.90           C  
ATOM    187  SG  CYS A  24      17.196  11.134  12.179  1.00  8.11           S  
ATOM    188  N   TYR A  25      18.202  14.904  14.880  1.00  7.59           N  
ATOM    189  CA  TYR A  25      19.053  16.033  15.347  1.00  8.44           C  
ATOM    190  C   TYR A  25      20.191  15.486  16.207  1.00  8.32           C  
ATOM    191  O   TYR A  25      20.183  14.370  16.755  1.00  7.62           O  
ATOM    192  CB  TYR A  25      18.241  17.101  16.113  1.00  9.01           C  
ATOM    193  CG  TYR A  25      17.764  16.611  17.455  1.00  7.33           C  
ATOM    194  CD1 TYR A  25      18.589  16.730  18.586  1.00  9.53           C  
ATOM    195  CD2 TYR A  25      16.501  15.984  17.631  1.00  8.76           C  
ATOM    196  CE1 TYR A  25      18.176  16.278  19.844  1.00  9.89           C  
ATOM    197  CE2 TYR A  25      16.112  15.575  18.878  1.00  9.03           C  
ATOM    198  CZ  TYR A  25      16.911  15.699  20.009  1.00 11.57           C  
ATOM    199  OH  TYR A  25      16.487  15.317  21.245  1.00 13.66           O  
ATOM    200  N   HIS A  26      21.156  16.369  16.283  1.00  9.57           N  
ATOM    201  CA  HIS A  26      22.382  16.199  17.089  1.00  9.17           C  
ATOM    202  C   HIS A  26      22.585  17.556  17.762  1.00  9.48           C  
ATOM    203  O   HIS A  26      22.715  18.611  17.105  1.00 10.43           O  
ATOM    204  CB  HIS A  26      23.571  15.762  16.222  1.00 13.17           C  
ATOM    205  CG  HIS A  26      24.931  15.862  16.863  1.00 15.07           C  
ATOM    206  ND1 HIS A  26      25.853  14.845  16.853  1.00 16.16           N  
ATOM    207  CD2 HIS A  26      25.467  16.931  17.504  1.00 14.50           C  
ATOM    208  CE1 HIS A  26      26.954  15.314  17.478  1.00 14.43           C  
ATOM    209  NE2 HIS A  26      26.722  16.534  17.869  1.00 15.24           N  
ATOM    210  N   LYS A  27      22.514  17.622  19.070  1.00 10.49           N  
ATOM    211  CA  LYS A  27      22.650  18.855  19.862  1.00 11.03           C  
ATOM    212  C   LYS A  27      23.874  18.691  20.778  1.00 11.80           C  
ATOM    213  O   LYS A  27      24.026  17.607  21.348  1.00 12.92           O  
ATOM    214  CB  LYS A  27      21.474  18.955  20.866  1.00 16.44           C  
ATOM    215  CG  LYS A  27      20.315  19.787  20.422  1.00 25.93           C  
ATOM    216  CD  LYS A  27      19.500  20.353  21.588  1.00 29.44           C  
ATOM    217  CE  LYS A  27      18.689  19.310  22.308  1.00 31.79           C  
ATOM    218  NZ  LYS A  27      17.343  19.866  22.653  1.00 32.99           N  
ATOM    219  N   GLN A  28      24.596  19.771  20.893  1.00 11.37           N  
ATOM    220  CA  GLN A  28      25.796  19.621  21.748  1.00 11.23           C  
ATOM    221  C   GLN A  28      25.942  20.893  22.574  1.00  9.88           C  
ATOM    222  O   GLN A  28      25.744  21.995  22.016  1.00 11.56           O  
ATOM    223  CB  GLN A  28      26.992  19.548  20.795  1.00 14.24           C  
ATOM    224  CG  GLN A  28      28.330  19.362  21.483  1.00 17.58           C  
ATOM    225  CD  GLN A  28      29.458  19.176  20.479  1.00 22.62           C  
ATOM    226  OE1 GLN A  28      30.462  19.848  20.662  1.00 27.19           O  
ATOM    227  NE2 GLN A  28      29.276  18.343  19.450  1.00 24.95           N  
ATOM    228  N   TRP A  29      26.351  20.695  23.797  1.00  9.19           N  
ATOM    229  CA  TRP A  29      26.571  21.916  24.635  1.00 10.23           C  
ATOM    230  C   TRP A  29      27.469  21.433  25.782  1.00 10.51           C  
ATOM    231  O   TRP A  29      27.728  20.244  25.932  1.00 11.98           O  
ATOM    232  CB  TRP A  29      25.289  22.513  25.145  1.00 13.48           C  
ATOM    233  CG  TRP A  29      24.609  21.758  26.224  1.00 13.73           C  
ATOM    234  CD1 TRP A  29      24.725  21.921  27.585  1.00 15.22           C  
ATOM    235  CD2 TRP A  29      23.650  20.715  26.042  1.00 13.55           C  
ATOM    236  NE1 TRP A  29      23.923  21.022  28.242  1.00 15.44           N  
ATOM    237  CE2 TRP A  29      23.240  20.270  27.318  1.00 14.52           C  
ATOM    238  CE3 TRP A  29      23.099  20.150  24.885  1.00 13.49           C  
ATOM    239  CZ2 TRP A  29      22.303  19.278  27.535  1.00 15.98           C  
ATOM    240  CZ3 TRP A  29      22.172  19.149  25.106  1.00 16.88           C  
ATOM    241  CH2 TRP A  29      21.798  18.728  26.358  1.00 15.61           C  
ATOM    242  N   SER A  30      27.910  22.381  26.528  1.00  9.37           N  
ATOM    243  CA  SER A  30      28.742  22.179  27.728  1.00 10.57           C  
ATOM    244  C   SER A  30      28.054  22.667  28.976  1.00 11.49           C  
ATOM    245  O   SER A  30      27.286  23.638  28.965  1.00 15.12           O  
ATOM    246  CB  SER A  30      30.055  22.970  27.551  1.00 16.55           C  
ATOM    247  OG  SER A  30      30.834  22.327  26.547  1.00 20.42           O  
ATOM    248  N   ASP A  31      28.270  21.944  30.063  1.00 11.60           N  
ATOM    249  CA  ASP A  31      27.784  22.386  31.365  1.00 11.57           C  
ATOM    250  C   ASP A  31      29.033  22.116  32.270  1.00  9.87           C  
ATOM    251  O   ASP A  31      30.074  21.687  31.787  1.00  9.62           O  
ATOM    252  CB  ASP A  31      26.464  21.890  31.817  1.00 14.69           C  
ATOM    253  CG  ASP A  31      26.429  20.429  32.141  1.00 13.94           C  
ATOM    254  OD1 ASP A  31      27.422  19.735  32.318  1.00 13.53           O  
ATOM    255  OD2 ASP A  31      25.297  19.902  32.267  1.00 20.88           O  
ATOM    256  N   PHE A  32      28.798  22.375  33.550  1.00 10.54           N  
ATOM    257  CA  PHE A  32      29.905  22.152  34.510  1.00 12.74           C  
ATOM    258  C   PHE A  32      30.326  20.683  34.546  1.00 12.64           C  
ATOM    259  O   PHE A  32      31.434  20.462  35.037  1.00 14.90           O  
ATOM    260  CB  PHE A  32      29.519  22.729  35.883  1.00 13.92           C  
ATOM    261  CG  PHE A  32      28.407  21.998  36.584  1.00 12.81           C  
ATOM    262  CD1 PHE A  32      27.081  22.403  36.358  1.00 16.01           C  
ATOM    263  CD2 PHE A  32      28.661  20.913  37.412  1.00 14.73           C  
ATOM    264  CE1 PHE A  32      26.025  21.797  36.998  1.00 15.67           C  
ATOM    265  CE2 PHE A  32      27.574  20.264  38.045  1.00 17.15           C  
ATOM    266  CZ  PHE A  32      26.290  20.690  37.811  1.00 14.30           C  
ATOM    267  N   ARG A  33      29.551  19.725  34.086  1.00 12.30           N  
ATOM    268  CA  ARG A  33      29.917  18.296  34.153  1.00 12.20           C  
ATOM    269  C   ARG A  33      30.767  17.852  32.966  1.00 11.16           C  
ATOM    270  O   ARG A  33      31.542  16.872  33.076  1.00 13.79           O  
ATOM    271  CB  ARG A  33      28.688  17.407  34.200  1.00 13.11           C  
ATOM    272  CG AARG A  33      27.803  17.577  35.457  0.50 11.82           C  
ATOM    274  CD AARG A  33      26.615  16.693  35.324  0.50 14.41           C  
ATOM    276  NE AARG A  33      25.900  16.833  34.063  0.50 15.77           N  
ATOM    278  CZ AARG A  33      25.228  15.890  33.415  0.50 13.92           C  
ATOM    280  NH1AARG A  33      24.583  16.145  32.267  0.50 15.61           N  
ATOM    282  NH2AARG A  33      25.198  14.639  33.828  0.50 14.36           N  
ATOM    284  N   GLY A  34      30.602  18.522  31.848  1.00  8.79           N  
ATOM    285  CA  GLY A  34      31.385  18.107  30.649  1.00 10.04           C  
ATOM    286  C   GLY A  34      30.670  18.507  29.402  1.00  9.22           C  
ATOM    287  O   GLY A  34      29.801  19.410  29.383  1.00  9.73           O  
ATOM    288  N   THR A  35      31.010  17.834  28.317  1.00  7.83           N  
ATOM    289  CA  THR A  35      30.436  18.141  26.985  1.00  8.43           C  
ATOM    290  C   THR A  35      29.363  17.084  26.718  1.00  8.77           C  
ATOM    291  O   THR A  35      29.636  15.865  26.880  1.00 10.63           O  
ATOM    292  CB  THR A  35      31.532  18.006  25.880  1.00 11.22           C  
ATOM    293  OG1 THR A  35      32.551  18.984  26.155  1.00 13.74           O  
ATOM    294  CG2 THR A  35      30.892  18.277  24.518  1.00 10.63           C  
ATOM    295  N   ILE A  36      28.172  17.558  26.399  1.00  8.76           N  
ATOM    296  CA  ILE A  36      27.073  16.644  26.168  1.00 11.24           C  
ATOM    297  C   ILE A  36      26.614  16.663  24.726  1.00 11.09           C  
ATOM    298  O   ILE A  36      26.509  17.744  24.126  1.00  9.55           O  
ATOM    299  CB  ILE A  36      25.835  17.102  27.068  1.00 14.20           C  
ATOM    300  CG1 ILE A  36      26.243  17.044  28.558  1.00 17.02           C  
ATOM    301  CG2 ILE A  36      24.574  16.249  26.726  1.00 18.24           C  
ATOM    302  CD1 ILE A  36      25.841  18.319  29.369  1.00 20.55           C  
ATOM    303  N   ILE A  37      26.306  15.479  24.211  1.00 10.29           N  
ATOM    304  CA  ILE A  37      25.687  15.365  22.884  1.00  9.06           C  
ATOM    305  C   ILE A  37      24.351  14.620  23.108  1.00 10.10           C  
ATOM    306  O   ILE A  37      24.419  13.525  23.684  1.00 10.26           O  
ATOM    307  CB  ILE A  37      26.559  14.577  21.853  1.00 11.77           C  
ATOM    308  CG1 ILE A  37      27.819  15.452  21.596  1.00 10.62           C  
ATOM    309  CG2 ILE A  37      25.715  14.246  20.586  1.00 14.51           C  
ATOM    310  CD1 ILE A  37      28.917  14.599  20.912  1.00 16.47           C  
ATOM    311  N   GLU A  38      23.331  15.247  22.624  1.00  8.98           N  
ATOM    312  CA  GLU A  38      21.978  14.580  22.703  1.00  9.46           C  
ATOM    313  C   GLU A  38      21.502  14.364  21.272  1.00  9.59           C  
ATOM    314  O   GLU A  38      21.785  15.228  20.426  1.00  9.43           O  
ATOM    315  CB  GLU A  38      21.021  15.479  23.505  1.00 12.89           C  
ATOM    316  CG AGLU A  38      19.562  15.105  23.639  0.50 13.24           C  
ATOM    318  CD AGLU A  38      18.583  16.202  23.907  0.50 12.40           C  
ATOM    320  OE1AGLU A  38      17.689  16.584  23.183  0.50 12.70           O  
ATOM    322  OE2AGLU A  38      18.780  16.808  24.988  0.50 12.79           O  
ATOM    324  N   ARG A  39      20.839  13.233  21.054  1.00  7.76           N  
ATOM    325  CA  ARG A  39      20.378  12.910  19.659  1.00  6.77           C  
ATOM    326  C   ARG A  39      18.933  12.464  19.702  1.00  7.28           C  
ATOM    327  O   ARG A  39      18.518  11.848  20.723  1.00  8.64           O  
ATOM    328  CB  ARG A  39      21.188  11.713  19.163  1.00  5.59           C  
ATOM    329  CG  ARG A  39      22.673  11.945  18.947  1.00  7.87           C  
ATOM    330  CD  ARG A  39      23.405  10.758  18.447  1.00  8.14           C  
ATOM    331  NE  ARG A  39      24.853  10.994  18.276  1.00 10.09           N  
ATOM    332  CZ  ARG A  39      25.760  10.809  19.238  1.00 13.02           C  
ATOM    333  NH1 ARG A  39      27.044  10.993  18.876  1.00 15.33           N  
ATOM    334  NH2 ARG A  39      25.486  10.490  20.507  1.00 11.81           N  
ATOM    335  N   GLY A  40      18.177  12.723  18.647  1.00  5.69           N  
ATOM    336  CA  GLY A  40      16.788  12.222  18.677  1.00  7.41           C  
ATOM    337  C   GLY A  40      16.108  12.526  17.351  1.00  8.40           C  
ATOM    338  O   GLY A  40      16.742  12.854  16.352  1.00  8.80           O  
ATOM    339  N   CYS A  41      14.780  12.350  17.430  1.00  6.63           N  
ATOM    340  CA  CYS A  41      13.954  12.604  16.223  1.00  9.52           C  
ATOM    341  C   CYS A  41      13.576  14.074  16.162  1.00 10.01           C  
ATOM    342  O   CYS A  41      13.366  14.686  17.233  1.00 11.32           O  
ATOM    343  CB  CYS A  41      12.644  11.806  16.346  1.00  8.50           C  
ATOM    344  SG  CYS A  41      12.871  10.017  16.070  1.00  8.87           S  
ATOM    345  N   GLY A  42      13.372  14.589  14.973  1.00 11.01           N  
ATOM    346  CA  GLY A  42      12.931  15.963  14.751  1.00 10.83           C  
ATOM    347  C   GLY A  42      14.123  16.916  14.609  1.00 12.02           C  
ATOM    348  O   GLY A  42      15.280  16.564  14.512  1.00 11.93           O  
ATOM    349  N   CYS A  43      13.716  18.175  14.526  1.00 13.78           N  
ATOM    350  CA  CYS A  43      14.673  19.282  14.431  1.00 15.32           C  
ATOM    351  C   CYS A  43      14.149  20.350  15.361  1.00 17.24           C  
ATOM    352  O   CYS A  43      13.335  21.138  14.882  1.00 18.80           O  
ATOM    353  CB  CYS A  43      14.804  19.795  12.988  1.00 14.24           C  
ATOM    354  SG  CYS A  43      16.131  21.036  12.977  1.00 16.66           S  
ATOM    355  N  APRO A  44      14.623  20.358  16.588  0.60 18.18           N  
ATOM    357  CA APRO A  44      14.145  21.338  17.563  0.60 19.67           C  
ATOM    359  C  APRO A  44      14.565  22.761  17.269  0.60 20.20           C  
ATOM    361  O  APRO A  44      15.287  23.078  16.316  0.60 20.62           O  
ATOM    363  CB APRO A  44      14.623  20.808  18.898  0.60 20.21           C  
ATOM    365  CG APRO A  44      15.641  19.760  18.618  0.60 18.82           C  
ATOM    367  CD APRO A  44      15.603  19.424  17.159  0.60 18.17           C  
ATOM    369  N  ATHR A  45      14.034  23.688  18.063  0.60 22.16           N  
ATOM    371  CA ATHR A  45      14.341  25.120  17.929  0.60 22.38           C  
ATOM    373  C  ATHR A  45      15.808  25.413  18.269  0.60 23.67           C  
ATOM    375  O  ATHR A  45      16.330  24.787  19.215  0.60 23.14           O  
ATOM    377  CB ATHR A  45      13.416  25.962  18.924  0.60 24.04           C  
ATOM    379  OG1ATHR A  45      12.059  25.446  18.797  0.60 24.60           O  
ATOM    381  CG2ATHR A  45      13.499  27.469  18.684  0.60 22.22           C  
ATOM    383  N  AVAL A  46      16.440  26.342  17.536  0.60 24.11           N  
ATOM    385  CA AVAL A  46      17.837  26.703  17.881  0.60 25.45           C  
ATOM    387  C  AVAL A  46      17.711  27.569  19.158  0.60 24.71           C  
ATOM    389  O  AVAL A  46      16.871  28.493  19.217  0.60 25.04           O  
ATOM    391  CB AVAL A  46      18.667  27.296  16.749  0.60 26.99           C  
ATOM    393  CG1AVAL A  46      19.161  26.266  15.724  0.60 28.74           C  
ATOM    395  CG2AVAL A  46      18.025  28.453  16.017  0.60 27.92           C  
ATOM    397  N  ALYS A  47      18.460  27.164  20.165  0.60 23.80           N  
ATOM    399  CA ALYS A  47      18.524  27.782  21.489  0.60 21.96           C  
ATOM    401  C  ALYS A  47      19.919  28.446  21.606  0.60 20.71           C  
ATOM    403  O  ALYS A  47      20.880  27.976  21.020  0.60 19.65           O  
ATOM    405  CB ALYS A  47      18.390  26.874  22.686  0.60 24.28           C  
ATOM    407  CG ALYS A  47      17.050  26.526  23.271  0.60 25.18           C  
ATOM    409  CD ALYS A  47      17.172  25.608  24.484  0.60 26.51           C  
ATOM    411  CE ALYS A  47      16.009  24.683  24.715  0.60 25.98           C  
ATOM    413  NZ ALYS A  47      14.663  25.319  24.688  0.60 26.34           N  
ATOM    415  N  APRO A  48      19.941  29.523  22.374  0.60 19.86           N  
ATOM    417  CA APRO A  48      21.205  30.247  22.563  0.60 18.77           C  
ATOM    419  C  APRO A  48      22.233  29.385  23.259  0.60 18.46           C  
ATOM    421  O  APRO A  48      21.970  28.688  24.259  0.60 19.71           O  
ATOM    423  CB APRO A  48      20.808  31.483  23.372  0.60 19.57           C  
ATOM    425  CG APRO A  48      19.319  31.547  23.340  0.60 18.21           C  
ATOM    427  CD APRO A  48      18.821  30.127  23.122  0.60 19.62           C  
ATOM    429  N  AGLY A  49      23.457  29.398  22.736  0.60 18.42           N  
ATOM    431  CA AGLY A  49      24.563  28.645  23.314  0.60 18.38           C  
ATOM    433  C  AGLY A  49      24.639  27.195  22.894  0.60 18.43           C  
ATOM    435  O  AGLY A  49      25.736  26.621  23.025  0.60 18.32           O  
ATOM    437  N  AILE A  50      23.543  26.594  22.472  0.60 17.47           N  
ATOM    439  CA AILE A  50      23.476  25.206  22.016  0.60 16.49           C  
ATOM    441  C  AILE A  50      23.877  25.088  20.548  0.60 14.02           C  
ATOM    443  O  AILE A  50      23.541  25.924  19.691  0.60 15.04           O  
ATOM    445  CB AILE A  50      22.030  24.615  22.241  0.60 16.82           C  
ATOM    447  CG1AILE A  50      21.620  24.912  23.701  0.60 18.66           C  
ATOM    449  CG2AILE A  50      21.947  23.118  21.830  0.60 15.00           C  
ATOM    451  CD1AILE A  50      21.050  23.704  24.479  0.60 23.30           C  
ATOM    453  N  ALYS A  51      24.612  24.051  20.223  0.60 12.43           N  
ATOM    455  CA ALYS A  51      25.021  23.821  18.815  0.60 11.85           C  
ATOM    457  C  ALYS A  51      24.039  22.773  18.307  0.60 12.11           C  
ATOM    459  O  ALYS A  51      23.935  21.717  18.985  0.60 12.67           O  
ATOM    461  CB ALYS A  51      26.437  23.333  18.730  0.60 10.65           C  
ATOM    463  CG ALYS A  51      27.475  24.388  19.210  0.60 13.93           C  
ATOM    465  CD ALYS A  51      28.811  23.664  19.318  0.60 16.03           C  
ATOM    467  CE ALYS A  51      29.751  24.208  20.337  0.60 19.09           C  
ATOM    469  NZ ALYS A  51      31.164  23.906  19.984  0.60 22.13           N  
ATOM    471  N   LEU A  52      23.313  23.049  17.267  1.00 11.98           N  
ATOM    472  CA  LEU A  52      22.302  22.079  16.750  1.00 12.45           C  
ATOM    473  C   LEU A  52      22.571  21.808  15.296  1.00 12.80           C  
ATOM    474  O   LEU A  52      22.904  22.749  14.525  1.00 14.85           O  
ATOM    475  CB  LEU A  52      20.915  22.748  17.042  1.00 15.98           C  
ATOM    476  CG  LEU A  52      19.724  22.015  16.410  1.00 14.81           C  
ATOM    477  CD1 LEU A  52      19.430  20.713  17.119  1.00 14.83           C  
ATOM    478  CD2 LEU A  52      18.477  22.914  16.485  1.00 15.89           C  
ATOM    479  N   SER A  53      22.445  20.571  14.900  1.00 12.27           N  
ATOM    480  CA  SER A  53      22.615  20.082  13.539  1.00 13.02           C  
ATOM    481  C   SER A  53      21.422  19.160  13.238  1.00 13.89           C  
ATOM    482  O   SER A  53      21.203  18.199  14.011  1.00 13.84           O  
ATOM    483  CB  SER A  53      23.879  19.218  13.432  1.00 16.18           C  
ATOM    484  OG  SER A  53      24.077  18.728  12.137  1.00 20.00           O  
ATOM    485  N   CYS A  54      20.686  19.431  12.208  1.00 12.98           N  
ATOM    486  CA  CYS A  54      19.542  18.589  11.761  1.00 11.10           C  
ATOM    487  C   CYS A  54      19.928  18.017  10.405  1.00 12.11           C  
ATOM    488  O   CYS A  54      20.742  18.552   9.652  1.00 14.24           O  
ATOM    489  CB  CYS A  54      18.260  19.377  11.717  1.00 13.87           C  
ATOM    490  SG  CYS A  54      17.853  19.989  13.391  1.00 15.31           S  
ATOM    491  N   CYS A  55      19.386  16.826  10.143  1.00 10.53           N  
ATOM    492  CA  CYS A  55      19.648  16.090   8.895  1.00 11.17           C  
ATOM    493  C   CYS A  55      18.321  15.352   8.610  1.00 12.00           C  
ATOM    494  O   CYS A  55      17.491  15.223   9.536  1.00 12.62           O  
ATOM    495  CB  CYS A  55      20.899  15.234   8.975  1.00 11.83           C  
ATOM    496  SG  CYS A  55      20.871  14.113  10.416  1.00 11.80           S  
ATOM    497  N   GLU A  56      18.163  14.964   7.358  1.00 11.81           N  
ATOM    498  CA  GLU A  56      16.906  14.342   6.922  1.00 15.45           C  
ATOM    499  C   GLU A  56      17.117  13.040   6.219  1.00 15.90           C  
ATOM    500  O   GLU A  56      16.572  12.840   5.081  1.00 19.85           O  
ATOM    501  CB  GLU A  56      16.144  15.341   6.028  1.00 15.67           C  
ATOM    502  CG AGLU A  56      15.339  16.468   6.629  0.50 21.38           C  
ATOM    504  CD AGLU A  56      14.175  16.982   5.838  0.50 23.20           C  
ATOM    506  OE1AGLU A  56      13.442  16.292   5.152  0.50 26.60           O  
ATOM    508  OE2AGLU A  56      13.971  18.214   5.929  0.50 26.79           O  
ATOM    510  N  ASER A  57      17.839  12.118   6.799  0.50 15.99           N  
ATOM    512  CA ASER A  57      18.061  10.775   6.206  0.50 14.79           C  
ATOM    514  C  ASER A  57      18.148   9.782   7.359  0.50 14.87           C  
ATOM    516  O  ASER A  57      18.401  10.203   8.502  0.50 13.49           O  
ATOM    518  CB ASER A  57      19.237  10.722   5.267  0.50 16.85           C  
ATOM    520  OG ASER A  57      20.503  10.633   5.862  0.50 17.66           O  
ATOM    522  N   GLU A  58      18.005   8.501   7.076  1.00 14.09           N  
ATOM    523  CA  GLU A  58      18.056   7.432   8.076  1.00 15.09           C  
ATOM    524  C   GLU A  58      19.317   7.448   8.901  1.00 14.68           C  
ATOM    525  O   GLU A  58      20.422   7.527   8.316  1.00 16.80           O  
ATOM    526  CB  GLU A  58      17.967   6.002   7.471  1.00 16.74           C  
ATOM    527  CG  GLU A  58      16.602   5.613   6.901  1.00 19.06           C  
ATOM    528  CD  GLU A  58      15.558   5.565   8.006  1.00 17.65           C  
ATOM    529  OE1 GLU A  58      14.995   6.544   8.389  1.00 17.14           O  
ATOM    530  OE2 GLU A  58      15.356   4.417   8.434  1.00 19.85           O  
ATOM    531  N   VAL A  59      19.176   7.358  10.234  1.00 14.09           N  
ATOM    532  CA  VAL A  59      20.276   7.347  11.185  1.00 14.49           C  
ATOM    533  C   VAL A  59      21.391   8.314  10.754  1.00 13.27           C  
ATOM    534  O   VAL A  59      22.576   7.929  10.793  1.00 15.75           O  
ATOM    535  CB  VAL A  59      20.813   5.948  11.525  1.00 16.78           C  
ATOM    536  CG1 VAL A  59      19.884   5.193  12.486  1.00 17.29           C  
ATOM    537  CG2 VAL A  59      21.143   5.099  10.311  1.00 15.34           C  
ATOM    538  N   CYS A  60      21.021   9.511  10.407  1.00 11.43           N  
ATOM    539  CA  CYS A  60      22.021  10.503   9.930  1.00 12.68           C  
ATOM    540  C   CYS A  60      22.744  11.278  10.993  1.00 11.38           C  
ATOM    541  O   CYS A  60      23.747  11.976  10.742  1.00 12.68           O  
ATOM    542  CB  CYS A  60      21.288  11.467   8.945  1.00 12.19           C  
ATOM    543  SG  CYS A  60      19.950  12.442   9.708  1.00 11.34           S  
ATOM    544  N   ASN A  61      22.260  11.238  12.218  1.00 10.35           N  
ATOM    545  CA  ASN A  61      22.726  12.016  13.369  1.00 10.03           C  
ATOM    546  C   ASN A  61      23.750  11.399  14.270  1.00 12.84           C  
ATOM    547  O   ASN A  61      23.795  11.854  15.441  1.00 13.27           O  
ATOM    548  CB  ASN A  61      21.446  12.534  14.116  1.00  6.62           C  
ATOM    549  CG  ASN A  61      20.669  11.348  14.678  1.00  7.82           C  
ATOM    550  OD1 ASN A  61      20.669  10.257  14.168  1.00  9.40           O  
ATOM    551  ND2 ASN A  61      20.017  11.624  15.806  1.00  7.16           N  
ATOM    552  N  AASN A  62      24.676  10.595  13.796  0.50 15.36           N  
ATOM    554  CA AASN A  62      25.733  10.036  14.703  0.50 18.44           C  
ATOM    556  C  AASN A  62      26.547  11.216  15.253  0.50 18.79           C  
ATOM    558  O  AASN A  62      26.704  12.146  14.420  0.50 17.72           O  
ATOM    560  CB AASN A  62      26.557   8.971  14.016  0.50 23.66           C  
ATOM    562  CG AASN A  62      26.891   9.209  12.566  0.50 26.34           C  
ATOM    564  OD1AASN A  62      26.697   8.311  11.723  0.50 27.92           O  
ATOM    566  ND2AASN A  62      27.399  10.393  12.247  0.50 26.11           N  
ATOM    568  OXTAASN A  62      26.944  11.211  16.432  0.50 17.62           O  
TER     570      ASN A  62                                                      
