# Supplementary material for: Comparative Performance of High-Throughput Methods for Protein pKa Predictions
Source: J Chem Inf Model. 2023 Aug 8;63(16):5169–81. doi: 10.1021/acs.jcim.3c00165 (PMC10466379; doi:10.1021/acs.jcim.3c00165)
Supplement: Supplementary file 3 — ci3c00165_si_003.zip [file ci3c00165_si_003.zip › curated_pdbs/1mut_curated_5.pdb]

MODEL        5                                                                  
ATOM      1  N   MET A   1      12.056  12.884  12.959  1.00  0.00           N  
ATOM      2  CA  MET A   1      12.280  13.252  11.531  1.00  0.00           C  
ATOM      3  C   MET A   1      12.542  11.983  10.715  1.00  0.00           C  
ATOM      4  O   MET A   1      11.978  11.790   9.656  1.00  0.00           O  
ATOM      5  CB  MET A   1      13.488  14.186  11.429  1.00  0.00           C  
ATOM      6  CG  MET A   1      13.927  14.301   9.967  1.00  0.00           C  
ATOM      7  SD  MET A   1      15.018  15.733   9.776  1.00  0.00           S  
ATOM      8  CE  MET A   1      13.816  16.999  10.253  1.00  0.00           C  
ATOM      9  H1  MET A   1      11.572  11.965  13.008  1.00  0.00           H  
ATOM     10  H2  MET A   1      12.972  12.822  13.449  1.00  0.00           H  
ATOM     11  H3  MET A   1      11.467  13.608  13.415  1.00  0.00           H  
ATOM     12  HA  MET A   1      11.404  13.754  11.148  1.00  0.00           H  
ATOM     13  HB2 MET A   1      13.218  15.163  11.802  1.00  0.00           H  
ATOM     14  HB3 MET A   1      14.302  13.789  12.016  1.00  0.00           H  
ATOM     15  HG2 MET A   1      14.455  13.405   9.678  1.00  0.00           H  
ATOM     16  HG3 MET A   1      13.057  14.425   9.339  1.00  0.00           H  
ATOM     17  HE1 MET A   1      12.816  16.616  10.124  1.00  0.00           H  
ATOM     18  HE2 MET A   1      13.966  17.263  11.291  1.00  0.00           H  
ATOM     19  HE3 MET A   1      13.949  17.873   9.630  1.00  0.00           H  
ATOM     20  N   LYS A   2      13.390  11.117  11.200  1.00  0.00           N  
ATOM     21  CA  LYS A   2      13.683   9.862  10.450  1.00  0.00           C  
ATOM     22  C   LYS A   2      13.969  10.202   8.985  1.00  0.00           C  
ATOM     23  O   LYS A   2      14.554  11.223   8.681  1.00  0.00           O  
ATOM     24  CB  LYS A   2      12.475   8.925  10.537  1.00  0.00           C  
ATOM     25  CG  LYS A   2      11.922   8.935  11.963  1.00  0.00           C  
ATOM     26  CD  LYS A   2      12.078   7.545  12.582  1.00  0.00           C  
ATOM     27  CE  LYS A   2      13.563   7.192  12.684  1.00  0.00           C  
ATOM     28  NZ  LYS A   2      13.773   5.792  12.221  1.00  0.00           N  
ATOM     29  H   LYS A   2      13.833  11.291  12.056  1.00  0.00           H  
ATOM     30  HA  LYS A   2      14.547   9.377  10.883  1.00  0.00           H  
ATOM     31  HB2 LYS A   2      11.711   9.260   9.851  1.00  0.00           H  
ATOM     32  HB3 LYS A   2      12.778   7.921  10.277  1.00  0.00           H  
ATOM     33  HG2 LYS A   2      12.465   9.657  12.556  1.00  0.00           H  
ATOM     34  HG3 LYS A   2      10.876   9.202  11.942  1.00  0.00           H  
ATOM     35  HD2 LYS A   2      11.637   7.540  13.569  1.00  0.00           H  
ATOM     36  HD3 LYS A   2      11.580   6.816  11.960  1.00  0.00           H  
ATOM     37  HE2 LYS A   2      14.137   7.866  12.065  1.00  0.00           H  
ATOM     38  HE3 LYS A   2      13.885   7.284  13.710  1.00  0.00           H  
ATOM     39  HZ1 LYS A   2      13.234   5.631  11.347  1.00  0.00           H  
ATOM     40  HZ2 LYS A   2      14.784   5.635  12.036  1.00  0.00           H  
ATOM     41  HZ3 LYS A   2      13.448   5.131  12.957  1.00  0.00           H  
ATOM     42  N   LYS A   3      13.563   9.360   8.073  1.00  0.00           N  
ATOM     43  CA  LYS A   3      13.818   9.649   6.633  1.00  0.00           C  
ATOM     44  C   LYS A   3      12.623   9.186   5.796  1.00  0.00           C  
ATOM     45  O   LYS A   3      11.743   8.499   6.277  1.00  0.00           O  
ATOM     46  CB  LYS A   3      15.080   8.913   6.180  1.00  0.00           C  
ATOM     47  CG  LYS A   3      16.290   9.833   6.357  1.00  0.00           C  
ATOM     48  CD  LYS A   3      17.576   9.007   6.308  1.00  0.00           C  
ATOM     49  CE  LYS A   3      17.572   8.120   5.061  1.00  0.00           C  
ATOM     50  NZ  LYS A   3      17.395   6.700   5.469  1.00  0.00           N  
ATOM     51  H   LYS A   3      13.094   8.541   8.332  1.00  0.00           H  
ATOM     52  HA  LYS A   3      13.956  10.712   6.501  1.00  0.00           H  
ATOM     53  HB2 LYS A   3      15.212   8.022   6.777  1.00  0.00           H  
ATOM     54  HB3 LYS A   3      14.986   8.642   5.140  1.00  0.00           H  
ATOM     55  HG2 LYS A   3      16.302  10.567   5.565  1.00  0.00           H  
ATOM     56  HG3 LYS A   3      16.223  10.334   7.310  1.00  0.00           H  
ATOM     57  HD2 LYS A   3      18.428   9.671   6.275  1.00  0.00           H  
ATOM     58  HD3 LYS A   3      17.639   8.385   7.188  1.00  0.00           H  
ATOM     59  HE2 LYS A   3      16.759   8.414   4.412  1.00  0.00           H  
ATOM     60  HE3 LYS A   3      18.510   8.231   4.537  1.00  0.00           H  
ATOM     61  HZ1 LYS A   3      18.057   6.474   6.237  1.00  0.00           H  
ATOM     62  HZ2 LYS A   3      16.421   6.553   5.799  1.00  0.00           H  
ATOM     63  HZ3 LYS A   3      17.584   6.080   4.654  1.00  0.00           H  
ATOM     64  N   LEU A   4      12.582   9.563   4.547  1.00  0.00           N  
ATOM     65  CA  LEU A   4      11.442   9.154   3.678  1.00  0.00           C  
ATOM     66  C   LEU A   4      11.732   7.794   3.041  1.00  0.00           C  
ATOM     67  O   LEU A   4      12.705   7.624   2.335  1.00  0.00           O  
ATOM     68  CB  LEU A   4      11.245  10.195   2.575  1.00  0.00           C  
ATOM     69  CG  LEU A   4      12.535  10.328   1.761  1.00  0.00           C  
ATOM     70  CD1 LEU A   4      12.408   9.525   0.466  1.00  0.00           C  
ATOM     71  CD2 LEU A   4      12.773  11.804   1.427  1.00  0.00           C  
ATOM     72  H   LEU A   4      13.300  10.121   4.182  1.00  0.00           H  
ATOM     73  HA  LEU A   4      10.544   9.088   4.272  1.00  0.00           H  
ATOM     74  HB2 LEU A   4      10.440   9.884   1.927  1.00  0.00           H  
ATOM     75  HB3 LEU A   4      11.003  11.149   3.019  1.00  0.00           H  
ATOM     76  HG  LEU A   4      13.366   9.949   2.336  1.00  0.00           H  
ATOM     77 HD11 LEU A   4      11.806   8.646   0.644  1.00  0.00           H  
ATOM     78 HD12 LEU A   4      11.939  10.134  -0.293  1.00  0.00           H  
ATOM     79 HD13 LEU A   4      13.390   9.225   0.130  1.00  0.00           H  
ATOM     80 HD21 LEU A   4      12.848  12.372   2.342  1.00  0.00           H  
ATOM     81 HD22 LEU A   4      13.691  11.903   0.866  1.00  0.00           H  
ATOM     82 HD23 LEU A   4      11.949  12.178   0.838  1.00  0.00           H  
ATOM     83  N   GLN A   5      10.888   6.827   3.278  1.00  0.00           N  
ATOM     84  CA  GLN A   5      11.106   5.480   2.678  1.00  0.00           C  
ATOM     85  C   GLN A   5      10.138   4.472   3.301  1.00  0.00           C  
ATOM     86  O   GLN A   5      10.370   3.959   4.377  1.00  0.00           O  
ATOM     87  CB  GLN A   5      12.547   5.022   2.930  1.00  0.00           C  
ATOM     88  CG  GLN A   5      13.073   5.645   4.224  1.00  0.00           C  
ATOM     89  CD  GLN A   5      13.998   4.653   4.928  1.00  0.00           C  
ATOM     90  OE1 GLN A   5      15.196   4.674   4.728  1.00  0.00           O  
ATOM     91  NE2 GLN A   5      13.489   3.776   5.749  1.00  0.00           N  
ATOM     92  H   GLN A   5      10.106   6.988   3.845  1.00  0.00           H  
ATOM     93  HA  GLN A   5      10.932   5.531   1.613  1.00  0.00           H  
ATOM     94  HB2 GLN A   5      12.570   3.945   3.016  1.00  0.00           H  
ATOM     95  HB3 GLN A   5      13.172   5.329   2.105  1.00  0.00           H  
ATOM     96  HG2 GLN A   5      13.620   6.548   3.992  1.00  0.00           H  
ATOM     97  HG3 GLN A   5      12.243   5.884   4.873  1.00  0.00           H  
ATOM     98 HE21 GLN A   5      12.522   3.759   5.909  1.00  0.00           H  
ATOM     99 HE22 GLN A   5      14.072   3.134   6.205  1.00  0.00           H  
ATOM    100  N   ILE A   6       9.057   4.178   2.629  1.00  0.00           N  
ATOM    101  CA  ILE A   6       8.082   3.195   3.176  1.00  0.00           C  
ATOM    102  C   ILE A   6       7.921   2.056   2.164  1.00  0.00           C  
ATOM    103  O   ILE A   6       8.344   2.156   1.029  1.00  0.00           O  
ATOM    104  CB  ILE A   6       6.735   3.904   3.443  1.00  0.00           C  
ATOM    105  CG1 ILE A   6       6.576   4.114   4.949  1.00  0.00           C  
ATOM    106  CG2 ILE A   6       5.551   3.069   2.932  1.00  0.00           C  
ATOM    107  CD1 ILE A   6       6.776   5.591   5.286  1.00  0.00           C  
ATOM    108  H   ILE A   6       8.890   4.596   1.762  1.00  0.00           H  
ATOM    109  HA  ILE A   6       8.465   2.795   4.102  1.00  0.00           H  
ATOM    110  HB  ILE A   6       6.733   4.864   2.947  1.00  0.00           H  
ATOM    111 HG12 ILE A   6       5.584   3.807   5.251  1.00  0.00           H  
ATOM    112 HG13 ILE A   6       7.311   3.523   5.474  1.00  0.00           H  
ATOM    113 HG21 ILE A   6       5.550   2.108   3.424  1.00  0.00           H  
ATOM    114 HG22 ILE A   6       4.627   3.586   3.148  1.00  0.00           H  
ATOM    115 HG23 ILE A   6       5.643   2.928   1.865  1.00  0.00           H  
ATOM    116 HD11 ILE A   6       7.640   5.967   4.758  1.00  0.00           H  
ATOM    117 HD12 ILE A   6       5.901   6.149   4.990  1.00  0.00           H  
ATOM    118 HD13 ILE A   6       6.929   5.700   6.349  1.00  0.00           H  
ATOM    119  N   ALA A   7       7.313   0.979   2.567  1.00  0.00           N  
ATOM    120  CA  ALA A   7       7.124  -0.159   1.631  1.00  0.00           C  
ATOM    121  C   ALA A   7       5.688  -0.660   1.737  1.00  0.00           C  
ATOM    122  O   ALA A   7       5.406  -1.627   2.416  1.00  0.00           O  
ATOM    123  CB  ALA A   7       8.089  -1.290   1.989  1.00  0.00           C  
ATOM    124  H   ALA A   7       6.977   0.920   3.484  1.00  0.00           H  
ATOM    125  HA  ALA A   7       7.316   0.172   0.622  1.00  0.00           H  
ATOM    126  HB1 ALA A   7       8.190  -1.352   3.062  1.00  0.00           H  
ATOM    127  HB2 ALA A   7       7.704  -2.226   1.609  1.00  0.00           H  
ATOM    128  HB3 ALA A   7       9.054  -1.093   1.547  1.00  0.00           H  
ATOM    129  N   VAL A   8       4.777  -0.012   1.069  1.00  0.00           N  
ATOM    130  CA  VAL A   8       3.355  -0.460   1.134  1.00  0.00           C  
ATOM    131  C   VAL A   8       3.115  -1.493   0.035  1.00  0.00           C  
ATOM    132  O   VAL A   8       3.600  -1.363  -1.069  1.00  0.00           O  
ATOM    133  CB  VAL A   8       2.417   0.740   0.948  1.00  0.00           C  
ATOM    134  CG1 VAL A   8       2.630   1.361  -0.424  1.00  0.00           C  
ATOM    135  CG2 VAL A   8       0.965   0.278   1.057  1.00  0.00           C  
ATOM    136  H   VAL A   8       5.030   0.766   0.520  1.00  0.00           H  
ATOM    137  HA  VAL A   8       3.165  -0.919   2.097  1.00  0.00           H  
ATOM    138  HB  VAL A   8       2.621   1.479   1.706  1.00  0.00           H  
ATOM    139 HG11 VAL A   8       2.839   0.584  -1.132  1.00  0.00           H  
ATOM    140 HG12 VAL A   8       1.737   1.888  -0.721  1.00  0.00           H  
ATOM    141 HG13 VAL A   8       3.459   2.049  -0.383  1.00  0.00           H  
ATOM    142 HG21 VAL A   8       0.907  -0.581   1.705  1.00  0.00           H  
ATOM    143 HG22 VAL A   8       0.363   1.080   1.460  1.00  0.00           H  
ATOM    144 HG23 VAL A   8       0.600   0.014   0.075  1.00  0.00           H  
ATOM    145  N   GLY A   9       2.382  -2.526   0.333  1.00  0.00           N  
ATOM    146  CA  GLY A   9       2.123  -3.570  -0.695  1.00  0.00           C  
ATOM    147  C   GLY A   9       0.627  -3.860  -0.757  1.00  0.00           C  
ATOM    148  O   GLY A   9       0.033  -4.319   0.200  1.00  0.00           O  
ATOM    149  H   GLY A   9       2.007  -2.618   1.233  1.00  0.00           H  
ATOM    150  HA2 GLY A   9       2.463  -3.220  -1.659  1.00  0.00           H  
ATOM    151  HA3 GLY A   9       2.649  -4.473  -0.432  1.00  0.00           H  
ATOM    152  N   ILE A  10       0.011  -3.602  -1.873  1.00  0.00           N  
ATOM    153  CA  ILE A  10      -1.441  -3.866  -1.992  1.00  0.00           C  
ATOM    154  C   ILE A  10      -1.639  -5.185  -2.732  1.00  0.00           C  
ATOM    155  O   ILE A  10      -0.705  -5.749  -3.267  1.00  0.00           O  
ATOM    156  CB  ILE A  10      -2.113  -2.739  -2.772  1.00  0.00           C  
ATOM    157  CG1 ILE A  10      -1.286  -1.448  -2.672  1.00  0.00           C  
ATOM    158  CG2 ILE A  10      -3.494  -2.492  -2.185  1.00  0.00           C  
ATOM    159  CD1 ILE A  10      -1.870  -0.406  -3.621  1.00  0.00           C  
ATOM    160  H   ILE A  10       0.502  -3.236  -2.636  1.00  0.00           H  
ATOM    161  HA  ILE A  10      -1.877  -3.936  -1.008  1.00  0.00           H  
ATOM    162  HB  ILE A  10      -2.214  -3.030  -3.805  1.00  0.00           H  
ATOM    163 HG12 ILE A  10      -1.318  -1.073  -1.659  1.00  0.00           H  
ATOM    164 HG13 ILE A  10      -0.263  -1.646  -2.949  1.00  0.00           H  
ATOM    165 HG21 ILE A  10      -3.479  -2.725  -1.131  1.00  0.00           H  
ATOM    166 HG22 ILE A  10      -3.762  -1.456  -2.323  1.00  0.00           H  
ATOM    167 HG23 ILE A  10      -4.214  -3.123  -2.685  1.00  0.00           H  
ATOM    168 HD11 ILE A  10      -2.862  -0.708  -3.920  1.00  0.00           H  
ATOM    169 HD12 ILE A  10      -1.915   0.550  -3.124  1.00  0.00           H  
ATOM    170 HD13 ILE A  10      -1.240  -0.328  -4.494  1.00  0.00           H  
ATOM    171  N   ILE A  11      -2.837  -5.693  -2.766  1.00  0.00           N  
ATOM    172  CA  ILE A  11      -3.060  -6.981  -3.470  1.00  0.00           C  
ATOM    173  C   ILE A  11      -4.458  -7.017  -4.090  1.00  0.00           C  
ATOM    174  O   ILE A  11      -5.379  -6.369  -3.638  1.00  0.00           O  
ATOM    175  CB  ILE A  11      -2.941  -8.162  -2.497  1.00  0.00           C  
ATOM    176  CG1 ILE A  11      -2.368  -7.716  -1.135  1.00  0.00           C  
ATOM    177  CG2 ILE A  11      -2.065  -9.261  -3.119  1.00  0.00           C  
ATOM    178  CD1 ILE A  11      -0.838  -7.858  -1.080  1.00  0.00           C  
ATOM    179  H   ILE A  11      -3.584  -5.235  -2.326  1.00  0.00           H  
ATOM    180  HA  ILE A  11      -2.325  -7.088  -4.250  1.00  0.00           H  
ATOM    181  HB  ILE A  11      -3.935  -8.561  -2.339  1.00  0.00           H  
ATOM    182 HG12 ILE A  11      -2.633  -6.690  -0.945  1.00  0.00           H  
ATOM    183 HG13 ILE A  11      -2.804  -8.333  -0.371  1.00  0.00           H  
ATOM    184 HG21 ILE A  11      -2.328  -9.385  -4.158  1.00  0.00           H  
ATOM    185 HG22 ILE A  11      -1.025  -8.987  -3.044  1.00  0.00           H  
ATOM    186 HG23 ILE A  11      -2.228 -10.190  -2.594  1.00  0.00           H  
ATOM    187 HD11 ILE A  11      -0.551  -8.835  -1.431  1.00  0.00           H  
ATOM    188 HD12 ILE A  11      -0.382  -7.104  -1.699  1.00  0.00           H  
ATOM    189 HD13 ILE A  11      -0.504  -7.735  -0.059  1.00  0.00           H  
ATOM    190  N   ARG A  12      -4.608  -7.800  -5.116  1.00  0.00           N  
ATOM    191  CA  ARG A  12      -5.928  -7.948  -5.798  1.00  0.00           C  
ATOM    192  C   ARG A  12      -5.897  -9.239  -6.622  1.00  0.00           C  
ATOM    193  O   ARG A  12      -5.088  -9.389  -7.515  1.00  0.00           O  
ATOM    194  CB  ARG A  12      -6.177  -6.754  -6.717  1.00  0.00           C  
ATOM    195  CG  ARG A  12      -7.666  -6.403  -6.698  1.00  0.00           C  
ATOM    196  CD  ARG A  12      -8.091  -5.937  -8.088  1.00  0.00           C  
ATOM    197  NE  ARG A  12      -7.791  -7.011  -9.078  1.00  0.00           N  
ATOM    198  CZ  ARG A  12      -8.311  -6.966 -10.273  1.00  0.00           C  
ATOM    199  NH1 ARG A  12      -7.756  -6.233 -11.199  1.00  0.00           N  
ATOM    200  NH2 ARG A  12      -9.385  -7.657 -10.544  1.00  0.00           N  
ATOM    201  H   ARG A  12      -3.840  -8.315  -5.433  1.00  0.00           H  
ATOM    202  HA  ARG A  12      -6.713  -8.009  -5.058  1.00  0.00           H  
ATOM    203  HB2 ARG A  12      -5.600  -5.907  -6.372  1.00  0.00           H  
ATOM    204  HB3 ARG A  12      -5.880  -7.006  -7.722  1.00  0.00           H  
ATOM    205  HG2 ARG A  12      -8.238  -7.276  -6.420  1.00  0.00           H  
ATOM    206  HG3 ARG A  12      -7.843  -5.613  -5.985  1.00  0.00           H  
ATOM    207  HD2 ARG A  12      -9.151  -5.726  -8.092  1.00  0.00           H  
ATOM    208  HD3 ARG A  12      -7.545  -5.042  -8.346  1.00  0.00           H  
ATOM    209  HE  ARG A  12      -7.202  -7.753  -8.829  1.00  0.00           H  
ATOM    210 HH11 ARG A  12      -6.931  -5.706 -10.991  1.00  0.00           H  
ATOM    211 HH12 ARG A  12      -8.154  -6.199 -12.115  1.00  0.00           H  
ATOM    212 HH21 ARG A  12      -9.807  -8.221  -9.835  1.00  0.00           H  
ATOM    213 HH22 ARG A  12      -9.783  -7.624 -11.460  1.00  0.00           H  
ATOM    214  N   ASN A  13      -6.742 -10.187  -6.317  1.00  0.00           N  
ATOM    215  CA  ASN A  13      -6.714 -11.475  -7.076  1.00  0.00           C  
ATOM    216  C   ASN A  13      -7.894 -11.562  -8.042  1.00  0.00           C  
ATOM    217  O   ASN A  13      -8.417 -10.565  -8.501  1.00  0.00           O  
ATOM    218  CB  ASN A  13      -6.790 -12.646  -6.094  1.00  0.00           C  
ATOM    219  CG  ASN A  13      -5.698 -13.667  -6.424  1.00  0.00           C  
ATOM    220  OD1 ASN A  13      -5.362 -13.865  -7.574  1.00  0.00           O  
ATOM    221  ND2 ASN A  13      -5.128 -14.328  -5.454  1.00  0.00           N  
ATOM    222  H   ASN A  13      -7.377 -10.062  -5.581  1.00  0.00           H  
ATOM    223  HA  ASN A  13      -5.791 -11.539  -7.633  1.00  0.00           H  
ATOM    224  HB2 ASN A  13      -6.650 -12.282  -5.089  1.00  0.00           H  
ATOM    225  HB3 ASN A  13      -7.757 -13.120  -6.172  1.00  0.00           H  
ATOM    226 HD21 ASN A  13      -5.399 -14.168  -4.525  1.00  0.00           H  
ATOM    227 HD22 ASN A  13      -4.428 -14.984  -5.653  1.00  0.00           H  
ATOM    228  N   GLU A  14      -8.308 -12.761  -8.354  1.00  0.00           N  
ATOM    229  CA  GLU A  14      -9.449 -12.941  -9.293  1.00  0.00           C  
ATOM    230  C   GLU A  14     -10.765 -12.738  -8.543  1.00  0.00           C  
ATOM    231  O   GLU A  14     -11.829 -12.722  -9.130  1.00  0.00           O  
ATOM    232  CB  GLU A  14      -9.404 -14.349  -9.892  1.00  0.00           C  
ATOM    233  CG  GLU A  14      -8.119 -14.513 -10.706  1.00  0.00           C  
ATOM    234  CD  GLU A  14      -7.352 -15.741 -10.212  1.00  0.00           C  
ATOM    235  OE1 GLU A  14      -7.036 -15.784  -9.035  1.00  0.00           O  
ATOM    236  OE2 GLU A  14      -7.095 -16.618 -11.020  1.00  0.00           O  
ATOM    237  H   GLU A  14      -7.862 -13.545  -7.970  1.00  0.00           H  
ATOM    238  HA  GLU A  14      -9.376 -12.212 -10.085  1.00  0.00           H  
ATOM    239  HB2 GLU A  14      -9.426 -15.080  -9.098  1.00  0.00           H  
ATOM    240  HB3 GLU A  14     -10.258 -14.491 -10.539  1.00  0.00           H  
ATOM    241  HG2 GLU A  14      -8.367 -14.638 -11.750  1.00  0.00           H  
ATOM    242  HG3 GLU A  14      -7.502 -13.635 -10.585  1.00  0.00           H  
ATOM    243  N   ASN A  15     -10.702 -12.562  -7.251  1.00  0.00           N  
ATOM    244  CA  ASN A  15     -11.934 -12.339  -6.467  1.00  0.00           C  
ATOM    245  C   ASN A  15     -12.361 -10.876  -6.617  1.00  0.00           C  
ATOM    246  O   ASN A  15     -13.297 -10.421  -5.989  1.00  0.00           O  
ATOM    247  CB  ASN A  15     -11.639 -12.640  -5.002  1.00  0.00           C  
ATOM    248  CG  ASN A  15     -10.318 -11.986  -4.596  1.00  0.00           C  
ATOM    249  OD1 ASN A  15      -9.825 -11.109  -5.278  1.00  0.00           O  
ATOM    250  ND2 ASN A  15      -9.719 -12.377  -3.505  1.00  0.00           N  
ATOM    251  H   ASN A  15      -9.840 -12.565  -6.795  1.00  0.00           H  
ATOM    252  HA  ASN A  15     -12.719 -12.989  -6.823  1.00  0.00           H  
ATOM    253  HB2 ASN A  15     -12.430 -12.247  -4.398  1.00  0.00           H  
ATOM    254  HB3 ASN A  15     -11.569 -13.706  -4.861  1.00  0.00           H  
ATOM    255 HD21 ASN A  15     -10.116 -13.084  -2.955  1.00  0.00           H  
ATOM    256 HD22 ASN A  15      -8.872 -11.965  -3.238  1.00  0.00           H  
ATOM    257  N   ASN A  16     -11.679 -10.140  -7.454  1.00  0.00           N  
ATOM    258  CA  ASN A  16     -12.033  -8.720  -7.665  1.00  0.00           C  
ATOM    259  C   ASN A  16     -12.091  -8.006  -6.313  1.00  0.00           C  
ATOM    260  O   ASN A  16     -12.975  -7.218  -6.046  1.00  0.00           O  
ATOM    261  CB  ASN A  16     -13.385  -8.667  -8.362  1.00  0.00           C  
ATOM    262  CG  ASN A  16     -13.730  -7.227  -8.746  1.00  0.00           C  
ATOM    263  OD1 ASN A  16     -14.112  -6.434  -7.910  1.00  0.00           O  
ATOM    264  ND2 ASN A  16     -13.616  -6.858  -9.994  1.00  0.00           N  
ATOM    265  H   ASN A  16     -10.944 -10.524  -7.951  1.00  0.00           H  
ATOM    266  HA  ASN A  16     -11.281  -8.254  -8.286  1.00  0.00           H  
ATOM    267  HB2 ASN A  16     -13.348  -9.276  -9.255  1.00  0.00           H  
ATOM    268  HB3 ASN A  16     -14.132  -9.057  -7.698  1.00  0.00           H  
ATOM    269 HD21 ASN A  16     -13.313  -7.500 -10.668  1.00  0.00           H  
ATOM    270 HD22 ASN A  16     -13.836  -5.941 -10.256  1.00  0.00           H  
ATOM    271  N   GLU A  17     -11.140  -8.276  -5.461  1.00  0.00           N  
ATOM    272  CA  GLU A  17     -11.113  -7.618  -4.125  1.00  0.00           C  
ATOM    273  C   GLU A  17      -9.685  -7.147  -3.840  1.00  0.00           C  
ATOM    274  O   GLU A  17      -8.727  -7.734  -4.302  1.00  0.00           O  
ATOM    275  CB  GLU A  17     -11.545  -8.618  -3.052  1.00  0.00           C  
ATOM    276  CG  GLU A  17     -12.905  -9.211  -3.428  1.00  0.00           C  
ATOM    277  CD  GLU A  17     -13.824  -9.198  -2.205  1.00  0.00           C  
ATOM    278  OE1 GLU A  17     -13.763 -10.139  -1.432  1.00  0.00           O  
ATOM    279  OE2 GLU A  17     -14.574  -8.245  -2.065  1.00  0.00           O  
ATOM    280  H   GLU A  17     -10.434  -8.911  -5.705  1.00  0.00           H  
ATOM    281  HA  GLU A  17     -11.785  -6.771  -4.125  1.00  0.00           H  
ATOM    282  HB2 GLU A  17     -10.813  -9.411  -2.981  1.00  0.00           H  
ATOM    283  HB3 GLU A  17     -11.625  -8.115  -2.100  1.00  0.00           H  
ATOM    284  HG2 GLU A  17     -13.346  -8.622  -4.218  1.00  0.00           H  
ATOM    285  HG3 GLU A  17     -12.773 -10.228  -3.766  1.00  0.00           H  
ATOM    286  N   ILE A  18      -9.529  -6.092  -3.090  1.00  0.00           N  
ATOM    287  CA  ILE A  18      -8.156  -5.597  -2.792  1.00  0.00           C  
ATOM    288  C   ILE A  18      -7.836  -5.840  -1.317  1.00  0.00           C  
ATOM    289  O   ILE A  18      -8.717  -5.925  -0.486  1.00  0.00           O  
ATOM    290  CB  ILE A  18      -8.060  -4.095  -3.083  1.00  0.00           C  
ATOM    291  CG1 ILE A  18      -9.134  -3.684  -4.093  1.00  0.00           C  
ATOM    292  CG2 ILE A  18      -6.681  -3.776  -3.658  1.00  0.00           C  
ATOM    293  CD1 ILE A  18      -9.224  -2.159  -4.142  1.00  0.00           C  
ATOM    294  H   ILE A  18     -10.310  -5.626  -2.728  1.00  0.00           H  
ATOM    295  HA  ILE A  18      -7.445  -6.127  -3.408  1.00  0.00           H  
ATOM    296  HB  ILE A  18      -8.199  -3.546  -2.164  1.00  0.00           H  
ATOM    297 HG12 ILE A  18      -8.874  -4.064  -5.071  1.00  0.00           H  
ATOM    298 HG13 ILE A  18     -10.087  -4.090  -3.790  1.00  0.00           H  
ATOM    299 HG21 ILE A  18      -5.933  -4.365  -3.147  1.00  0.00           H  
ATOM    300 HG22 ILE A  18      -6.666  -4.013  -4.712  1.00  0.00           H  
ATOM    301 HG23 ILE A  18      -6.467  -2.726  -3.522  1.00  0.00           H  
ATOM    302 HD11 ILE A  18      -8.229  -1.742  -4.202  1.00  0.00           H  
ATOM    303 HD12 ILE A  18      -9.793  -1.858  -5.008  1.00  0.00           H  
ATOM    304 HD13 ILE A  18      -9.710  -1.799  -3.247  1.00  0.00           H  
ATOM    305  N   PHE A  19      -6.581  -5.945  -0.982  1.00  0.00           N  
ATOM    306  CA  PHE A  19      -6.203  -6.175   0.441  1.00  0.00           C  
ATOM    307  C   PHE A  19      -5.691  -4.864   1.047  1.00  0.00           C  
ATOM    308  O   PHE A  19      -4.513  -4.702   1.300  1.00  0.00           O  
ATOM    309  CB  PHE A  19      -5.103  -7.235   0.501  1.00  0.00           C  
ATOM    310  CG  PHE A  19      -4.627  -7.405   1.924  1.00  0.00           C  
ATOM    311  CD1 PHE A  19      -5.521  -7.808   2.922  1.00  0.00           C  
ATOM    312  CD2 PHE A  19      -3.287  -7.158   2.243  1.00  0.00           C  
ATOM    313  CE1 PHE A  19      -5.077  -7.962   4.241  1.00  0.00           C  
ATOM    314  CE2 PHE A  19      -2.842  -7.313   3.560  1.00  0.00           C  
ATOM    315  CZ  PHE A  19      -3.734  -7.714   4.559  1.00  0.00           C  
ATOM    316  H   PHE A  19      -5.883  -5.871  -1.668  1.00  0.00           H  
ATOM    317  HA  PHE A  19      -7.066  -6.516   0.994  1.00  0.00           H  
ATOM    318  HB2 PHE A  19      -5.490  -8.176   0.137  1.00  0.00           H  
ATOM    319  HB3 PHE A  19      -4.279  -6.923  -0.116  1.00  0.00           H  
ATOM    320  HD1 PHE A  19      -6.554  -8.001   2.676  1.00  0.00           H  
ATOM    321  HD2 PHE A  19      -2.595  -6.850   1.473  1.00  0.00           H  
ATOM    322  HE1 PHE A  19      -5.768  -8.273   5.012  1.00  0.00           H  
ATOM    323  HE2 PHE A  19      -1.810  -7.122   3.805  1.00  0.00           H  
ATOM    324  HZ  PHE A  19      -3.386  -7.833   5.575  1.00  0.00           H  
ATOM    325  N   ILE A  20      -6.569  -3.925   1.280  1.00  0.00           N  
ATOM    326  CA  ILE A  20      -6.143  -2.623   1.866  1.00  0.00           C  
ATOM    327  C   ILE A  20      -5.997  -2.767   3.375  1.00  0.00           C  
ATOM    328  O   ILE A  20      -6.185  -3.829   3.928  1.00  0.00           O  
ATOM    329  CB  ILE A  20      -7.210  -1.567   1.576  1.00  0.00           C  
ATOM    330  CG1 ILE A  20      -7.840  -1.834   0.212  1.00  0.00           C  
ATOM    331  CG2 ILE A  20      -6.563  -0.186   1.574  1.00  0.00           C  
ATOM    332  CD1 ILE A  20      -6.735  -2.071  -0.810  1.00  0.00           C  
ATOM    333  H   ILE A  20      -7.512  -4.074   1.066  1.00  0.00           H  
ATOM    334  HA  ILE A  20      -5.202  -2.318   1.433  1.00  0.00           H  
ATOM    335  HB  ILE A  20      -7.971  -1.607   2.343  1.00  0.00           H  
ATOM    336 HG12 ILE A  20      -8.476  -2.706   0.270  1.00  0.00           H  
ATOM    337 HG13 ILE A  20      -8.428  -0.979  -0.087  1.00  0.00           H  
ATOM    338 HG21 ILE A  20      -5.493  -0.292   1.668  1.00  0.00           H  
ATOM    339 HG22 ILE A  20      -6.795   0.317   0.647  1.00  0.00           H  
ATOM    340 HG23 ILE A  20      -6.944   0.390   2.403  1.00  0.00           H  
ATOM    341 HD11 ILE A  20      -5.789  -1.769  -0.386  1.00  0.00           H  
ATOM    342 HD12 ILE A  20      -6.699  -3.120  -1.062  1.00  0.00           H  
ATOM    343 HD13 ILE A  20      -6.935  -1.491  -1.697  1.00  0.00           H  
ATOM    344  N   THR A  21      -5.672  -1.702   4.053  1.00  0.00           N  
ATOM    345  CA  THR A  21      -5.538  -1.792   5.528  1.00  0.00           C  
ATOM    346  C   THR A  21      -5.753  -0.410   6.135  1.00  0.00           C  
ATOM    347  O   THR A  21      -5.389   0.596   5.560  1.00  0.00           O  
ATOM    348  CB  THR A  21      -4.149  -2.298   5.890  1.00  0.00           C  
ATOM    349  OG1 THR A  21      -3.468  -2.692   4.707  1.00  0.00           O  
ATOM    350  CG2 THR A  21      -4.264  -3.491   6.838  1.00  0.00           C  
ATOM    351  H   THR A  21      -5.523  -0.842   3.591  1.00  0.00           H  
ATOM    352  HA  THR A  21      -6.281  -2.471   5.915  1.00  0.00           H  
ATOM    353  HB  THR A  21      -3.609  -1.507   6.376  1.00  0.00           H  
ATOM    354  HG1 THR A  21      -3.796  -3.556   4.451  1.00  0.00           H  
ATOM    355 HG21 THR A  21      -5.126  -3.364   7.475  1.00  0.00           H  
ATOM    356 HG22 THR A  21      -4.373  -4.400   6.263  1.00  0.00           H  
ATOM    357 HG23 THR A  21      -3.373  -3.555   7.446  1.00  0.00           H  
ATOM    358  N   ARG A  22      -6.365  -0.349   7.282  1.00  0.00           N  
ATOM    359  CA  ARG A  22      -6.624   0.964   7.908  1.00  0.00           C  
ATOM    360  C   ARG A  22      -6.797   0.798   9.420  1.00  0.00           C  
ATOM    361  O   ARG A  22      -7.620   0.031   9.879  1.00  0.00           O  
ATOM    362  CB  ARG A  22      -7.908   1.521   7.311  1.00  0.00           C  
ATOM    363  CG  ARG A  22      -7.606   2.822   6.576  1.00  0.00           C  
ATOM    364  CD  ARG A  22      -8.504   3.935   7.116  1.00  0.00           C  
ATOM    365  NE  ARG A  22      -8.132   4.229   8.527  1.00  0.00           N  
ATOM    366  CZ  ARG A  22      -8.541   5.329   9.094  1.00  0.00           C  
ATOM    367  NH1 ARG A  22      -9.514   6.015   8.560  1.00  0.00           N  
ATOM    368  NH2 ARG A  22      -7.978   5.745  10.196  1.00  0.00           N  
ATOM    369  H   ARG A  22      -6.670  -1.163   7.721  1.00  0.00           H  
ATOM    370  HA  ARG A  22      -5.806   1.639   7.703  1.00  0.00           H  
ATOM    371  HB2 ARG A  22      -8.317   0.802   6.615  1.00  0.00           H  
ATOM    372  HB3 ARG A  22      -8.614   1.700   8.098  1.00  0.00           H  
ATOM    373  HG2 ARG A  22      -6.569   3.088   6.729  1.00  0.00           H  
ATOM    374  HG3 ARG A  22      -7.792   2.690   5.522  1.00  0.00           H  
ATOM    375  HD2 ARG A  22      -8.376   4.824   6.515  1.00  0.00           H  
ATOM    376  HD3 ARG A  22      -9.535   3.617   7.075  1.00  0.00           H  
ATOM    377  HE  ARG A  22      -7.578   3.595   9.030  1.00  0.00           H  
ATOM    378 HH11 ARG A  22      -9.946   5.697   7.716  1.00  0.00           H  
ATOM    379 HH12 ARG A  22      -9.827   6.860   8.994  1.00  0.00           H  
ATOM    380 HH21 ARG A  22      -7.233   5.218  10.604  1.00  0.00           H  
ATOM    381 HH22 ARG A  22      -8.291   6.588  10.630  1.00  0.00           H  
ATOM    382  N   ARG A  23      -6.030   1.512  10.199  1.00  0.00           N  
ATOM    383  CA  ARG A  23      -6.144   1.406  11.668  1.00  0.00           C  
ATOM    384  C   ARG A  23      -7.259   2.333  12.159  1.00  0.00           C  
ATOM    385  O   ARG A  23      -7.088   3.078  13.105  1.00  0.00           O  
ATOM    386  CB  ARG A  23      -4.814   1.835  12.276  1.00  0.00           C  
ATOM    387  CG  ARG A  23      -4.641   3.349  12.125  1.00  0.00           C  
ATOM    388  CD  ARG A  23      -3.150   3.688  12.076  1.00  0.00           C  
ATOM    389  NE  ARG A  23      -2.976   5.131  11.747  1.00  0.00           N  
ATOM    390  CZ  ARG A  23      -1.824   5.711  11.944  1.00  0.00           C  
ATOM    391  NH1 ARG A  23      -1.541   6.221  13.111  1.00  0.00           N  
ATOM    392  NH2 ARG A  23      -0.954   5.783  10.973  1.00  0.00           N  
ATOM    393  H   ARG A  23      -5.371   2.122   9.819  1.00  0.00           H  
ATOM    394  HA  ARG A  23      -6.362   0.386  11.949  1.00  0.00           H  
ATOM    395  HB2 ARG A  23      -4.801   1.574  13.310  1.00  0.00           H  
ATOM    396  HB3 ARG A  23      -4.007   1.332  11.767  1.00  0.00           H  
ATOM    397  HG2 ARG A  23      -5.116   3.676  11.212  1.00  0.00           H  
ATOM    398  HG3 ARG A  23      -5.095   3.849  12.968  1.00  0.00           H  
ATOM    399  HD2 ARG A  23      -2.702   3.481  13.038  1.00  0.00           H  
ATOM    400  HD3 ARG A  23      -2.669   3.085  11.318  1.00  0.00           H  
ATOM    401  HE  ARG A  23      -3.727   5.644  11.382  1.00  0.00           H  
ATOM    402 HH11 ARG A  23      -2.207   6.167  13.855  1.00  0.00           H  
ATOM    403 HH12 ARG A  23      -0.658   6.665  13.262  1.00  0.00           H  
ATOM    404 HH21 ARG A  23      -1.171   5.394  10.078  1.00  0.00           H  
ATOM    405 HH22 ARG A  23      -0.072   6.228  11.125  1.00  0.00           H  
ATOM    406  N   ALA A  24      -8.397   2.301  11.522  1.00  0.00           N  
ATOM    407  CA  ALA A  24      -9.516   3.187  11.948  1.00  0.00           C  
ATOM    408  C   ALA A  24     -10.260   2.549  13.122  1.00  0.00           C  
ATOM    409  O   ALA A  24     -10.763   1.446  13.027  1.00  0.00           O  
ATOM    410  CB  ALA A  24     -10.481   3.388  10.777  1.00  0.00           C  
ATOM    411  H   ALA A  24      -8.514   1.699  10.759  1.00  0.00           H  
ATOM    412  HA  ALA A  24      -9.119   4.143  12.254  1.00  0.00           H  
ATOM    413  HB1 ALA A  24      -9.994   3.104   9.856  1.00  0.00           H  
ATOM    414  HB2 ALA A  24     -11.359   2.777  10.924  1.00  0.00           H  
ATOM    415  HB3 ALA A  24     -10.771   4.427  10.725  1.00  0.00           H  
ATOM    416  N   ALA A  25     -10.335   3.237  14.229  1.00  0.00           N  
ATOM    417  CA  ALA A  25     -11.047   2.676  15.412  1.00  0.00           C  
ATOM    418  C   ALA A  25     -12.538   2.993  15.298  1.00  0.00           C  
ATOM    419  O   ALA A  25     -13.382   2.228  15.723  1.00  0.00           O  
ATOM    420  CB  ALA A  25     -10.488   3.309  16.688  1.00  0.00           C  
ATOM    421  H   ALA A  25      -9.923   4.124  14.282  1.00  0.00           H  
ATOM    422  HA  ALA A  25     -10.906   1.606  15.447  1.00  0.00           H  
ATOM    423  HB1 ALA A  25      -9.554   3.805  16.464  1.00  0.00           H  
ATOM    424  HB2 ALA A  25     -11.195   4.031  17.070  1.00  0.00           H  
ATOM    425  HB3 ALA A  25     -10.322   2.541  17.428  1.00  0.00           H  
ATOM    426  N   ASP A  26     -12.867   4.116  14.722  1.00  0.00           N  
ATOM    427  CA  ASP A  26     -14.301   4.487  14.573  1.00  0.00           C  
ATOM    428  C   ASP A  26     -14.738   4.217  13.130  1.00  0.00           C  
ATOM    429  O   ASP A  26     -14.339   3.241  12.528  1.00  0.00           O  
ATOM    430  CB  ASP A  26     -14.475   5.972  14.902  1.00  0.00           C  
ATOM    431  CG  ASP A  26     -13.698   6.814  13.888  1.00  0.00           C  
ATOM    432  OD1 ASP A  26     -13.117   6.233  12.986  1.00  0.00           O  
ATOM    433  OD2 ASP A  26     -13.693   8.025  14.034  1.00  0.00           O  
ATOM    434  H   ASP A  26     -12.170   4.715  14.385  1.00  0.00           H  
ATOM    435  HA  ASP A  26     -14.900   3.895  15.248  1.00  0.00           H  
ATOM    436  HB2 ASP A  26     -15.523   6.230  14.857  1.00  0.00           H  
ATOM    437  HB3 ASP A  26     -14.098   6.168  15.895  1.00  0.00           H  
ATOM    438  N   ALA A  27     -15.554   5.068  12.567  1.00  0.00           N  
ATOM    439  CA  ALA A  27     -16.004   4.841  11.166  1.00  0.00           C  
ATOM    440  C   ALA A  27     -16.822   3.552  11.106  1.00  0.00           C  
ATOM    441  O   ALA A  27     -16.317   2.499  10.765  1.00  0.00           O  
ATOM    442  CB  ALA A  27     -14.782   4.717  10.253  1.00  0.00           C  
ATOM    443  H   ALA A  27     -15.871   5.851  13.062  1.00  0.00           H  
ATOM    444  HA  ALA A  27     -16.614   5.672  10.844  1.00  0.00           H  
ATOM    445  HB1 ALA A  27     -13.964   5.288  10.667  1.00  0.00           H  
ATOM    446  HB2 ALA A  27     -14.494   3.679  10.176  1.00  0.00           H  
ATOM    447  HB3 ALA A  27     -15.025   5.098   9.272  1.00  0.00           H  
ATOM    448  N   HIS A  28     -18.080   3.622  11.443  1.00  0.00           N  
ATOM    449  CA  HIS A  28     -18.930   2.401  11.413  1.00  0.00           C  
ATOM    450  C   HIS A  28     -19.468   2.182   9.998  1.00  0.00           C  
ATOM    451  O   HIS A  28     -19.765   3.119   9.284  1.00  0.00           O  
ATOM    452  CB  HIS A  28     -20.102   2.574  12.380  1.00  0.00           C  
ATOM    453  CG  HIS A  28     -20.993   3.683  11.891  1.00  0.00           C  
ATOM    454  ND1 HIS A  28     -22.079   3.447  11.062  1.00  0.00           N  
ATOM    455  CD2 HIS A  28     -20.971   5.040  12.103  1.00  0.00           C  
ATOM    456  CE1 HIS A  28     -22.660   4.634  10.809  1.00  0.00           C  
ATOM    457  NE2 HIS A  28     -22.026   5.638  11.420  1.00  0.00           N  
ATOM    458  H   HIS A  28     -18.465   4.480  11.720  1.00  0.00           H  
ATOM    459  HA  HIS A  28     -18.343   1.546  11.711  1.00  0.00           H  
ATOM    460  HB2 HIS A  28     -20.666   1.654  12.430  1.00  0.00           H  
ATOM    461  HB3 HIS A  28     -19.727   2.822  13.361  1.00  0.00           H  
ATOM    462  HD1 HIS A  28     -22.371   2.575  10.722  1.00  0.00           H  
ATOM    463  HD2 HIS A  28     -20.246   5.562  12.709  1.00  0.00           H  
ATOM    464  HE1 HIS A  28     -23.535   4.761  10.188  1.00  0.00           H  
ATOM    465  N   MET A  29     -19.597   0.951   9.590  1.00  0.00           N  
ATOM    466  CA  MET A  29     -20.118   0.667   8.225  1.00  0.00           C  
ATOM    467  C   MET A  29     -19.153   1.222   7.176  1.00  0.00           C  
ATOM    468  O   MET A  29     -19.180   2.392   6.849  1.00  0.00           O  
ATOM    469  CB  MET A  29     -21.488   1.328   8.056  1.00  0.00           C  
ATOM    470  CG  MET A  29     -22.333   0.507   7.079  1.00  0.00           C  
ATOM    471  SD  MET A  29     -24.068   0.562   7.592  1.00  0.00           S  
ATOM    472  CE  MET A  29     -24.568  -1.023   6.873  1.00  0.00           C  
ATOM    473  H   MET A  29     -19.353   0.211  10.185  1.00  0.00           H  
ATOM    474  HA  MET A  29     -20.217  -0.401   8.093  1.00  0.00           H  
ATOM    475  HB2 MET A  29     -21.986   1.374   9.013  1.00  0.00           H  
ATOM    476  HB3 MET A  29     -21.360   2.327   7.666  1.00  0.00           H  
ATOM    477  HG2 MET A  29     -22.238   0.919   6.085  1.00  0.00           H  
ATOM    478  HG3 MET A  29     -21.990  -0.517   7.079  1.00  0.00           H  
ATOM    479  HE1 MET A  29     -23.827  -1.339   6.152  1.00  0.00           H  
ATOM    480  HE2 MET A  29     -24.647  -1.764   7.651  1.00  0.00           H  
ATOM    481  HE3 MET A  29     -25.527  -0.911   6.386  1.00  0.00           H  
ATOM    482  N   ALA A  30     -18.301   0.390   6.644  1.00  0.00           N  
ATOM    483  CA  ALA A  30     -17.336   0.864   5.611  1.00  0.00           C  
ATOM    484  C   ALA A  30     -16.388   1.899   6.220  1.00  0.00           C  
ATOM    485  O   ALA A  30     -16.807   2.834   6.873  1.00  0.00           O  
ATOM    486  CB  ALA A  30     -18.103   1.499   4.449  1.00  0.00           C  
ATOM    487  H   ALA A  30     -18.300  -0.550   6.920  1.00  0.00           H  
ATOM    488  HA  ALA A  30     -16.763   0.025   5.245  1.00  0.00           H  
ATOM    489  HB1 ALA A  30     -19.120   1.136   4.447  1.00  0.00           H  
ATOM    490  HB2 ALA A  30     -18.105   2.573   4.565  1.00  0.00           H  
ATOM    491  HB3 ALA A  30     -17.624   1.238   3.517  1.00  0.00           H  
ATOM    492  N   ASN A  31     -15.111   1.739   6.002  1.00  0.00           N  
ATOM    493  CA  ASN A  31     -14.126   2.712   6.558  1.00  0.00           C  
ATOM    494  C   ASN A  31     -13.356   3.364   5.414  1.00  0.00           C  
ATOM    495  O   ASN A  31     -13.661   3.171   4.254  1.00  0.00           O  
ATOM    496  CB  ASN A  31     -13.129   1.979   7.454  1.00  0.00           C  
ATOM    497  CG  ASN A  31     -13.880   1.159   8.503  1.00  0.00           C  
ATOM    498  OD1 ASN A  31     -15.063   0.913   8.369  1.00  0.00           O  
ATOM    499  ND2 ASN A  31     -13.238   0.721   9.552  1.00  0.00           N  
ATOM    500  H   ASN A  31     -14.798   0.980   5.468  1.00  0.00           H  
ATOM    501  HA  ASN A  31     -14.641   3.468   7.130  1.00  0.00           H  
ATOM    502  HB2 ASN A  31     -12.520   1.322   6.848  1.00  0.00           H  
ATOM    503  HB3 ASN A  31     -12.494   2.701   7.947  1.00  0.00           H  
ATOM    504 HD21 ASN A  31     -12.284   0.921   9.660  1.00  0.00           H  
ATOM    505 HD22 ASN A  31     -13.709   0.192  10.229  1.00  0.00           H  
ATOM    506  N   LYS A  32     -12.344   4.119   5.732  1.00  0.00           N  
ATOM    507  CA  LYS A  32     -11.539   4.764   4.665  1.00  0.00           C  
ATOM    508  C   LYS A  32     -10.371   3.848   4.310  1.00  0.00           C  
ATOM    509  O   LYS A  32     -10.124   2.859   4.973  1.00  0.00           O  
ATOM    510  CB  LYS A  32     -11.014   6.114   5.151  1.00  0.00           C  
ATOM    511  CG  LYS A  32     -11.890   7.227   4.575  1.00  0.00           C  
ATOM    512  CD  LYS A  32     -11.381   8.584   5.060  1.00  0.00           C  
ATOM    513  CE  LYS A  32     -12.492   9.624   4.913  1.00  0.00           C  
ATOM    514  NZ  LYS A  32     -13.533   9.392   5.955  1.00  0.00           N  
ATOM    515  H   LYS A  32     -12.105   4.251   6.675  1.00  0.00           H  
ATOM    516  HA  LYS A  32     -12.156   4.912   3.789  1.00  0.00           H  
ATOM    517  HB2 LYS A  32     -11.050   6.147   6.231  1.00  0.00           H  
ATOM    518  HB3 LYS A  32      -9.996   6.249   4.818  1.00  0.00           H  
ATOM    519  HG2 LYS A  32     -11.853   7.192   3.496  1.00  0.00           H  
ATOM    520  HG3 LYS A  32     -12.908   7.089   4.903  1.00  0.00           H  
ATOM    521  HD2 LYS A  32     -11.089   8.506   6.096  1.00  0.00           H  
ATOM    522  HD3 LYS A  32     -10.531   8.885   4.469  1.00  0.00           H  
ATOM    523  HE2 LYS A  32     -12.077  10.613   5.033  1.00  0.00           H  
ATOM    524  HE3 LYS A  32     -12.937   9.536   3.933  1.00  0.00           H  
ATOM    525  HZ1 LYS A  32     -13.202   8.669   6.622  1.00  0.00           H  
ATOM    526  HZ2 LYS A  32     -13.713  10.278   6.468  1.00  0.00           H  
ATOM    527  HZ3 LYS A  32     -14.412   9.070   5.500  1.00  0.00           H  
ATOM    528  N   LEU A  33      -9.665   4.149   3.263  1.00  0.00           N  
ATOM    529  CA  LEU A  33      -8.540   3.289   2.853  1.00  0.00           C  
ATOM    530  C   LEU A  33      -7.229   3.965   3.205  1.00  0.00           C  
ATOM    531  O   LEU A  33      -7.197   5.086   3.672  1.00  0.00           O  
ATOM    532  CB  LEU A  33      -8.590   3.118   1.351  1.00  0.00           C  
ATOM    533  CG  LEU A  33      -9.792   2.268   0.960  1.00  0.00           C  
ATOM    534  CD1 LEU A  33      -9.659   0.886   1.594  1.00  0.00           C  
ATOM    535  CD2 LEU A  33     -11.081   2.934   1.440  1.00  0.00           C  
ATOM    536  H   LEU A  33      -9.883   4.936   2.727  1.00  0.00           H  
ATOM    537  HA  LEU A  33      -8.605   2.322   3.332  1.00  0.00           H  
ATOM    538  HB2 LEU A  33      -8.658   4.087   0.889  1.00  0.00           H  
ATOM    539  HB3 LEU A  33      -7.697   2.640   1.030  1.00  0.00           H  
ATOM    540  HG  LEU A  33      -9.820   2.172  -0.111  1.00  0.00           H  
ATOM    541 HD11 LEU A  33      -8.751   0.848   2.179  1.00  0.00           H  
ATOM    542 HD12 LEU A  33     -10.509   0.700   2.233  1.00  0.00           H  
ATOM    543 HD13 LEU A  33      -9.618   0.138   0.817  1.00  0.00           H  
ATOM    544 HD21 LEU A  33     -10.971   4.008   1.384  1.00  0.00           H  
ATOM    545 HD22 LEU A  33     -11.902   2.623   0.813  1.00  0.00           H  
ATOM    546 HD23 LEU A  33     -11.275   2.645   2.461  1.00  0.00           H  
ATOM    547  N   GLU A  34      -6.144   3.300   2.966  1.00  0.00           N  
ATOM    548  CA  GLU A  34      -4.835   3.923   3.267  1.00  0.00           C  
ATOM    549  C   GLU A  34      -3.718   3.216   2.508  1.00  0.00           C  
ATOM    550  O   GLU A  34      -3.935   2.514   1.542  1.00  0.00           O  
ATOM    551  CB  GLU A  34      -4.552   3.832   4.763  1.00  0.00           C  
ATOM    552  CG  GLU A  34      -3.929   5.142   5.251  1.00  0.00           C  
ATOM    553  CD  GLU A  34      -4.255   5.342   6.732  1.00  0.00           C  
ATOM    554  OE1 GLU A  34      -5.251   4.796   7.179  1.00  0.00           O  
ATOM    555  OE2 GLU A  34      -3.504   6.038   7.395  1.00  0.00           O  
ATOM    556  H   GLU A  34      -6.193   2.403   2.575  1.00  0.00           H  
ATOM    557  HA  GLU A  34      -4.866   4.957   2.974  1.00  0.00           H  
ATOM    558  HB2 GLU A  34      -5.470   3.654   5.289  1.00  0.00           H  
ATOM    559  HB3 GLU A  34      -3.869   3.017   4.946  1.00  0.00           H  
ATOM    560  HG2 GLU A  34      -2.857   5.103   5.122  1.00  0.00           H  
ATOM    561  HG3 GLU A  34      -4.331   5.965   4.681  1.00  0.00           H  
ATOM    562  N   PHE A  35      -2.521   3.402   2.966  1.00  0.00           N  
ATOM    563  CA  PHE A  35      -1.344   2.760   2.322  1.00  0.00           C  
ATOM    564  C   PHE A  35      -0.335   2.388   3.411  1.00  0.00           C  
ATOM    565  O   PHE A  35       0.580   3.138   3.690  1.00  0.00           O  
ATOM    566  CB  PHE A  35      -0.696   3.732   1.337  1.00  0.00           C  
ATOM    567  CG  PHE A  35      -1.459   3.710   0.038  1.00  0.00           C  
ATOM    568  CD1 PHE A  35      -2.696   4.352  -0.050  1.00  0.00           C  
ATOM    569  CD2 PHE A  35      -0.930   3.053  -1.079  1.00  0.00           C  
ATOM    570  CE1 PHE A  35      -3.407   4.339  -1.254  1.00  0.00           C  
ATOM    571  CE2 PHE A  35      -1.641   3.038  -2.284  1.00  0.00           C  
ATOM    572  CZ  PHE A  35      -2.881   3.682  -2.372  1.00  0.00           C  
ATOM    573  H   PHE A  35      -2.398   3.968   3.752  1.00  0.00           H  
ATOM    574  HA  PHE A  35      -1.660   1.866   1.802  1.00  0.00           H  
ATOM    575  HB2 PHE A  35      -0.716   4.730   1.751  1.00  0.00           H  
ATOM    576  HB3 PHE A  35       0.327   3.437   1.158  1.00  0.00           H  
ATOM    577  HD1 PHE A  35      -3.103   4.856   0.813  1.00  0.00           H  
ATOM    578  HD2 PHE A  35       0.026   2.556  -1.010  1.00  0.00           H  
ATOM    579  HE1 PHE A  35      -4.363   4.837  -1.322  1.00  0.00           H  
ATOM    580  HE2 PHE A  35      -1.234   2.530  -3.145  1.00  0.00           H  
ATOM    581  HZ  PHE A  35      -3.430   3.673  -3.301  1.00  0.00           H  
ATOM    582  N   PRO A  36      -0.545   1.241   3.998  1.00  0.00           N  
ATOM    583  CA  PRO A  36       0.323   0.735   5.077  1.00  0.00           C  
ATOM    584  C   PRO A  36       1.758   0.578   4.571  1.00  0.00           C  
ATOM    585  O   PRO A  36       2.194   1.292   3.695  1.00  0.00           O  
ATOM    586  CB  PRO A  36      -0.280  -0.627   5.450  1.00  0.00           C  
ATOM    587  CG  PRO A  36      -1.513  -0.863   4.545  1.00  0.00           C  
ATOM    588  CD  PRO A  36      -1.661   0.354   3.627  1.00  0.00           C  
ATOM    589  HA  PRO A  36       0.292   1.396   5.928  1.00  0.00           H  
ATOM    590  HB2 PRO A  36       0.449  -1.410   5.291  1.00  0.00           H  
ATOM    591  HB3 PRO A  36      -0.591  -0.618   6.482  1.00  0.00           H  
ATOM    592  HG2 PRO A  36      -1.370  -1.757   3.953  1.00  0.00           H  
ATOM    593  HG3 PRO A  36      -2.394  -0.963   5.152  1.00  0.00           H  
ATOM    594  HD2 PRO A  36      -1.583   0.055   2.591  1.00  0.00           H  
ATOM    595  HD3 PRO A  36      -2.603   0.849   3.808  1.00  0.00           H  
ATOM    596  N   GLY A  37       2.496  -0.348   5.117  1.00  0.00           N  
ATOM    597  CA  GLY A  37       3.899  -0.541   4.657  1.00  0.00           C  
ATOM    598  C   GLY A  37       4.745  -1.088   5.805  1.00  0.00           C  
ATOM    599  O   GLY A  37       4.234  -1.493   6.831  1.00  0.00           O  
ATOM    600  H   GLY A  37       2.131  -0.913   5.827  1.00  0.00           H  
ATOM    601  HA2 GLY A  37       3.913  -1.241   3.835  1.00  0.00           H  
ATOM    602  HA3 GLY A  37       4.306   0.405   4.334  1.00  0.00           H  
ATOM    603  N   GLY A  38       6.038  -1.101   5.640  1.00  0.00           N  
ATOM    604  CA  GLY A  38       6.926  -1.618   6.720  1.00  0.00           C  
ATOM    605  C   GLY A  38       8.246  -0.848   6.697  1.00  0.00           C  
ATOM    606  O   GLY A  38       9.239  -1.278   7.248  1.00  0.00           O  
ATOM    607  H   GLY A  38       6.428  -0.767   4.805  1.00  0.00           H  
ATOM    608  HA2 GLY A  38       6.443  -1.484   7.677  1.00  0.00           H  
ATOM    609  HA3 GLY A  38       7.121  -2.667   6.556  1.00  0.00           H  
ATOM    610  N   LYS A  39       8.261   0.292   6.065  1.00  0.00           N  
ATOM    611  CA  LYS A  39       9.510   1.097   6.007  1.00  0.00           C  
ATOM    612  C   LYS A  39      10.543   0.393   5.127  1.00  0.00           C  
ATOM    613  O   LYS A  39      10.584  -0.818   5.046  1.00  0.00           O  
ATOM    614  CB  LYS A  39      10.070   1.262   7.419  1.00  0.00           C  
ATOM    615  CG  LYS A  39      10.358   2.738   7.680  1.00  0.00           C  
ATOM    616  CD  LYS A  39       9.046   3.521   7.686  1.00  0.00           C  
ATOM    617  CE  LYS A  39       8.457   3.516   9.098  1.00  0.00           C  
ATOM    618  NZ  LYS A  39       7.382   2.489   9.183  1.00  0.00           N  
ATOM    619  H   LYS A  39       7.449   0.623   5.632  1.00  0.00           H  
ATOM    620  HA  LYS A  39       9.289   2.069   5.594  1.00  0.00           H  
ATOM    621  HB2 LYS A  39       9.347   0.901   8.137  1.00  0.00           H  
ATOM    622  HB3 LYS A  39      10.985   0.694   7.511  1.00  0.00           H  
ATOM    623  HG2 LYS A  39      10.844   2.843   8.638  1.00  0.00           H  
ATOM    624  HG3 LYS A  39      11.002   3.123   6.904  1.00  0.00           H  
ATOM    625  HD2 LYS A  39       9.233   4.540   7.378  1.00  0.00           H  
ATOM    626  HD3 LYS A  39       8.347   3.061   7.005  1.00  0.00           H  
ATOM    627  HE2 LYS A  39       9.234   3.282   9.810  1.00  0.00           H  
ATOM    628  HE3 LYS A  39       8.045   4.489   9.321  1.00  0.00           H  
ATOM    629  HZ1 LYS A  39       7.267   2.027   8.259  1.00  0.00           H  
ATOM    630  HZ2 LYS A  39       7.640   1.776   9.896  1.00  0.00           H  
ATOM    631  HZ3 LYS A  39       6.487   2.944   9.454  1.00  0.00           H  
ATOM    632  N   ILE A  40      11.382   1.148   4.474  1.00  0.00           N  
ATOM    633  CA  ILE A  40      12.422   0.536   3.605  1.00  0.00           C  
ATOM    634  C   ILE A  40      13.727   0.433   4.406  1.00  0.00           C  
ATOM    635  O   ILE A  40      14.148   1.376   5.045  1.00  0.00           O  
ATOM    636  CB  ILE A  40      12.594   1.409   2.340  1.00  0.00           C  
ATOM    637  CG1 ILE A  40      12.330   0.551   1.102  1.00  0.00           C  
ATOM    638  CG2 ILE A  40      14.006   2.006   2.250  1.00  0.00           C  
ATOM    639  CD1 ILE A  40      11.443   1.324   0.123  1.00  0.00           C  
ATOM    640  H   ILE A  40      11.332   2.121   4.562  1.00  0.00           H  
ATOM    641  HA  ILE A  40      12.104  -0.455   3.316  1.00  0.00           H  
ATOM    642  HB  ILE A  40      11.874   2.215   2.369  1.00  0.00           H  
ATOM    643 HG12 ILE A  40      13.271   0.310   0.625  1.00  0.00           H  
ATOM    644 HG13 ILE A  40      11.831  -0.360   1.394  1.00  0.00           H  
ATOM    645 HG21 ILE A  40      14.254   2.488   3.184  1.00  0.00           H  
ATOM    646 HG22 ILE A  40      14.717   1.219   2.050  1.00  0.00           H  
ATOM    647 HG23 ILE A  40      14.038   2.732   1.451  1.00  0.00           H  
ATOM    648 HD11 ILE A  40      11.917   2.261  -0.129  1.00  0.00           H  
ATOM    649 HD12 ILE A  40      11.302   0.739  -0.773  1.00  0.00           H  
ATOM    650 HD13 ILE A  40      10.485   1.517   0.582  1.00  0.00           H  
ATOM    651  N   GLU A  41      14.361  -0.708   4.391  1.00  0.00           N  
ATOM    652  CA  GLU A  41      15.625  -0.860   5.165  1.00  0.00           C  
ATOM    653  C   GLU A  41      16.682  -1.567   4.311  1.00  0.00           C  
ATOM    654  O   GLU A  41      16.723  -1.414   3.106  1.00  0.00           O  
ATOM    655  CB  GLU A  41      15.352  -1.686   6.425  1.00  0.00           C  
ATOM    656  CG  GLU A  41      13.929  -1.416   6.921  1.00  0.00           C  
ATOM    657  CD  GLU A  41      13.839  -1.739   8.413  1.00  0.00           C  
ATOM    658  OE1 GLU A  41      14.544  -2.633   8.849  1.00  0.00           O  
ATOM    659  OE2 GLU A  41      13.066  -1.085   9.095  1.00  0.00           O  
ATOM    660  H   GLU A  41      14.005  -1.463   3.878  1.00  0.00           H  
ATOM    661  HA  GLU A  41      15.991   0.116   5.451  1.00  0.00           H  
ATOM    662  HB2 GLU A  41      15.459  -2.737   6.197  1.00  0.00           H  
ATOM    663  HB3 GLU A  41      16.056  -1.413   7.197  1.00  0.00           H  
ATOM    664  HG2 GLU A  41      13.684  -0.376   6.760  1.00  0.00           H  
ATOM    665  HG3 GLU A  41      13.233  -2.039   6.378  1.00  0.00           H  
ATOM    666  N   MET A  42      17.540  -2.332   4.933  1.00  0.00           N  
ATOM    667  CA  MET A  42      18.606  -3.053   4.176  1.00  0.00           C  
ATOM    668  C   MET A  42      18.045  -3.589   2.858  1.00  0.00           C  
ATOM    669  O   MET A  42      16.848  -3.701   2.678  1.00  0.00           O  
ATOM    670  CB  MET A  42      19.118  -4.220   5.021  1.00  0.00           C  
ATOM    671  CG  MET A  42      17.929  -4.984   5.609  1.00  0.00           C  
ATOM    672  SD  MET A  42      18.435  -5.799   7.143  1.00  0.00           S  
ATOM    673  CE  MET A  42      18.632  -7.462   6.457  1.00  0.00           C  
ATOM    674  H   MET A  42      17.488  -2.431   5.906  1.00  0.00           H  
ATOM    675  HA  MET A  42      19.421  -2.376   3.972  1.00  0.00           H  
ATOM    676  HB2 MET A  42      19.703  -4.885   4.402  1.00  0.00           H  
ATOM    677  HB3 MET A  42      19.731  -3.842   5.824  1.00  0.00           H  
ATOM    678  HG2 MET A  42      17.124  -4.294   5.817  1.00  0.00           H  
ATOM    679  HG3 MET A  42      17.591  -5.726   4.900  1.00  0.00           H  
ATOM    680  HE1 MET A  42      17.814  -7.670   5.781  1.00  0.00           H  
ATOM    681  HE2 MET A  42      19.565  -7.521   5.919  1.00  0.00           H  
ATOM    682  HE3 MET A  42      18.635  -8.183   7.261  1.00  0.00           H  
ATOM    683  N   GLY A  43      18.905  -3.924   1.934  1.00  0.00           N  
ATOM    684  CA  GLY A  43      18.429  -4.454   0.625  1.00  0.00           C  
ATOM    685  C   GLY A  43      19.352  -3.963  -0.493  1.00  0.00           C  
ATOM    686  O   GLY A  43      20.496  -3.621  -0.264  1.00  0.00           O  
ATOM    687  H   GLY A  43      19.866  -3.827   2.103  1.00  0.00           H  
ATOM    688  HA2 GLY A  43      18.436  -5.535   0.651  1.00  0.00           H  
ATOM    689  HA3 GLY A  43      17.426  -4.104   0.437  1.00  0.00           H  
ATOM    690  N   GLU A  44      18.865  -3.929  -1.704  1.00  0.00           N  
ATOM    691  CA  GLU A  44      19.712  -3.463  -2.838  1.00  0.00           C  
ATOM    692  C   GLU A  44      18.998  -2.326  -3.573  1.00  0.00           C  
ATOM    693  O   GLU A  44      19.619  -1.403  -4.063  1.00  0.00           O  
ATOM    694  CB  GLU A  44      19.945  -4.626  -3.806  1.00  0.00           C  
ATOM    695  CG  GLU A  44      20.074  -5.929  -3.015  1.00  0.00           C  
ATOM    696  CD  GLU A  44      20.989  -6.895  -3.768  1.00  0.00           C  
ATOM    697  OE1 GLU A  44      21.596  -6.472  -4.738  1.00  0.00           O  
ATOM    698  OE2 GLU A  44      21.070  -8.042  -3.360  1.00  0.00           O  
ATOM    699  H   GLU A  44      17.941  -4.211  -1.867  1.00  0.00           H  
ATOM    700  HA  GLU A  44      20.661  -3.111  -2.462  1.00  0.00           H  
ATOM    701  HB2 GLU A  44      19.111  -4.697  -4.489  1.00  0.00           H  
ATOM    702  HB3 GLU A  44      20.852  -4.455  -4.364  1.00  0.00           H  
ATOM    703  HG2 GLU A  44      20.492  -5.718  -2.042  1.00  0.00           H  
ATOM    704  HG3 GLU A  44      19.098  -6.377  -2.899  1.00  0.00           H  
ATOM    705  N   THR A  45      17.698  -2.387  -3.654  1.00  0.00           N  
ATOM    706  CA  THR A  45      16.938  -1.318  -4.355  1.00  0.00           C  
ATOM    707  C   THR A  45      15.470  -1.370  -3.882  1.00  0.00           C  
ATOM    708  O   THR A  45      15.094  -2.274  -3.165  1.00  0.00           O  
ATOM    709  CB  THR A  45      17.087  -1.531  -5.881  1.00  0.00           C  
ATOM    710  OG1 THR A  45      17.391  -0.291  -6.509  1.00  0.00           O  
ATOM    711  CG2 THR A  45      15.811  -2.116  -6.495  1.00  0.00           C  
ATOM    712  H   THR A  45      17.218  -3.142  -3.252  1.00  0.00           H  
ATOM    713  HA  THR A  45      17.357  -0.357  -4.088  1.00  0.00           H  
ATOM    714  HB  THR A  45      17.902  -2.218  -6.056  1.00  0.00           H  
ATOM    715  HG1 THR A  45      17.375   0.398  -5.840  1.00  0.00           H  
ATOM    716 HG21 THR A  45      15.551  -3.030  -5.982  1.00  0.00           H  
ATOM    717 HG22 THR A  45      15.004  -1.407  -6.398  1.00  0.00           H  
ATOM    718 HG23 THR A  45      15.981  -2.327  -7.540  1.00  0.00           H  
ATOM    719  N   PRO A  46      14.692  -0.389  -4.269  1.00  0.00           N  
ATOM    720  CA  PRO A  46      13.268  -0.292  -3.863  1.00  0.00           C  
ATOM    721  C   PRO A  46      12.434  -1.515  -4.296  1.00  0.00           C  
ATOM    722  O   PRO A  46      11.258  -1.596  -4.001  1.00  0.00           O  
ATOM    723  CB  PRO A  46      12.751   0.977  -4.552  1.00  0.00           C  
ATOM    724  CG  PRO A  46      13.934   1.611  -5.325  1.00  0.00           C  
ATOM    725  CD  PRO A  46      15.162   0.707  -5.134  1.00  0.00           C  
ATOM    726  HA  PRO A  46      13.202  -0.166  -2.794  1.00  0.00           H  
ATOM    727  HB2 PRO A  46      11.955   0.721  -5.239  1.00  0.00           H  
ATOM    728  HB3 PRO A  46      12.388   1.674  -3.812  1.00  0.00           H  
ATOM    729  HG2 PRO A  46      13.688   1.681  -6.376  1.00  0.00           H  
ATOM    730  HG3 PRO A  46      14.144   2.593  -4.933  1.00  0.00           H  
ATOM    731  HD2 PRO A  46      15.490   0.328  -6.088  1.00  0.00           H  
ATOM    732  HD3 PRO A  46      15.957   1.250  -4.648  1.00  0.00           H  
ATOM    733  N   GLU A  47      13.011  -2.463  -4.982  1.00  0.00           N  
ATOM    734  CA  GLU A  47      12.226  -3.656  -5.407  1.00  0.00           C  
ATOM    735  C   GLU A  47      12.565  -4.829  -4.489  1.00  0.00           C  
ATOM    736  O   GLU A  47      11.702  -5.438  -3.890  1.00  0.00           O  
ATOM    737  CB  GLU A  47      12.596  -4.014  -6.847  1.00  0.00           C  
ATOM    738  CG  GLU A  47      11.400  -3.753  -7.766  1.00  0.00           C  
ATOM    739  CD  GLU A  47      11.834  -2.863  -8.931  1.00  0.00           C  
ATOM    740  OE1 GLU A  47      12.308  -1.768  -8.670  1.00  0.00           O  
ATOM    741  OE2 GLU A  47      11.688  -3.290 -10.065  1.00  0.00           O  
ATOM    742  H   GLU A  47      13.951  -2.398  -5.216  1.00  0.00           H  
ATOM    743  HA  GLU A  47      11.170  -3.438  -5.345  1.00  0.00           H  
ATOM    744  HB2 GLU A  47      13.433  -3.408  -7.162  1.00  0.00           H  
ATOM    745  HB3 GLU A  47      12.868  -5.057  -6.899  1.00  0.00           H  
ATOM    746  HG2 GLU A  47      11.028  -4.693  -8.148  1.00  0.00           H  
ATOM    747  HG3 GLU A  47      10.618  -3.257  -7.208  1.00  0.00           H  
ATOM    748  N   GLN A  48      13.823  -5.140  -4.369  1.00  0.00           N  
ATOM    749  CA  GLN A  48      14.252  -6.246  -3.495  1.00  0.00           C  
ATOM    750  C   GLN A  48      13.900  -5.901  -2.068  1.00  0.00           C  
ATOM    751  O   GLN A  48      13.368  -6.686  -1.323  1.00  0.00           O  
ATOM    752  CB  GLN A  48      15.764  -6.393  -3.616  1.00  0.00           C  
ATOM    753  CG  GLN A  48      16.080  -7.844  -3.889  1.00  0.00           C  
ATOM    754  CD  GLN A  48      17.581  -8.016  -4.133  1.00  0.00           C  
ATOM    755  OE1 GLN A  48      18.218  -7.156  -4.708  1.00  0.00           O  
ATOM    756  NE2 GLN A  48      18.176  -9.100  -3.717  1.00  0.00           N  
ATOM    757  H   GLN A  48      14.494  -4.637  -4.847  1.00  0.00           H  
ATOM    758  HA  GLN A  48      13.770  -7.156  -3.786  1.00  0.00           H  
ATOM    759  HB2 GLN A  48      16.122  -5.782  -4.434  1.00  0.00           H  
ATOM    760  HB3 GLN A  48      16.235  -6.084  -2.697  1.00  0.00           H  
ATOM    761  HG2 GLN A  48      15.777  -8.429  -3.037  1.00  0.00           H  
ATOM    762  HG3 GLN A  48      15.532  -8.158  -4.762  1.00  0.00           H  
ATOM    763 HE21 GLN A  48      17.663  -9.795  -3.253  1.00  0.00           H  
ATOM    764 HE22 GLN A  48      19.137  -9.221  -3.868  1.00  0.00           H  
ATOM    765  N   ALA A  49      14.216  -4.720  -1.696  1.00  0.00           N  
ATOM    766  CA  ALA A  49      13.928  -4.263  -0.314  1.00  0.00           C  
ATOM    767  C   ALA A  49      12.499  -4.663   0.086  1.00  0.00           C  
ATOM    768  O   ALA A  49      12.271  -5.222   1.141  1.00  0.00           O  
ATOM    769  CB  ALA A  49      14.073  -2.742  -0.242  1.00  0.00           C  
ATOM    770  H   ALA A  49      14.658  -4.134  -2.333  1.00  0.00           H  
ATOM    771  HA  ALA A  49      14.633  -4.722   0.354  1.00  0.00           H  
ATOM    772  HB1 ALA A  49      13.601  -2.294  -1.103  1.00  0.00           H  
ATOM    773  HB2 ALA A  49      13.602  -2.376   0.658  1.00  0.00           H  
ATOM    774  HB3 ALA A  49      15.122  -2.481  -0.230  1.00  0.00           H  
ATOM    775  N   VAL A  50      11.537  -4.369  -0.750  1.00  0.00           N  
ATOM    776  CA  VAL A  50      10.115  -4.710  -0.436  1.00  0.00           C  
ATOM    777  C   VAL A  50       9.853  -6.183  -0.736  1.00  0.00           C  
ATOM    778  O   VAL A  50       8.921  -6.780  -0.235  1.00  0.00           O  
ATOM    779  CB  VAL A  50       9.217  -3.850  -1.318  1.00  0.00           C  
ATOM    780  CG1 VAL A  50       9.140  -4.441  -2.731  1.00  0.00           C  
ATOM    781  CG2 VAL A  50       7.815  -3.792  -0.738  1.00  0.00           C  
ATOM    782  H   VAL A  50      11.746  -3.912  -1.588  1.00  0.00           H  
ATOM    783  HA  VAL A  50       9.908  -4.505   0.603  1.00  0.00           H  
ATOM    784  HB  VAL A  50       9.629  -2.864  -1.361  1.00  0.00           H  
ATOM    785 HG11 VAL A  50       9.914  -5.181  -2.852  1.00  0.00           H  
ATOM    786 HG12 VAL A  50       8.175  -4.907  -2.871  1.00  0.00           H  
ATOM    787 HG13 VAL A  50       9.271  -3.657  -3.458  1.00  0.00           H  
ATOM    788 HG21 VAL A  50       7.856  -4.002   0.318  1.00  0.00           H  
ATOM    789 HG22 VAL A  50       7.403  -2.807  -0.896  1.00  0.00           H  
ATOM    790 HG23 VAL A  50       7.194  -4.526  -1.232  1.00  0.00           H  
ATOM    791  N   VAL A  51      10.678  -6.765  -1.546  1.00  0.00           N  
ATOM    792  CA  VAL A  51      10.509  -8.193  -1.888  1.00  0.00           C  
ATOM    793  C   VAL A  51      10.632  -8.951  -0.586  1.00  0.00           C  
ATOM    794  O   VAL A  51       9.812  -9.757  -0.201  1.00  0.00           O  
ATOM    795  CB  VAL A  51      11.627  -8.564  -2.878  1.00  0.00           C  
ATOM    796  CG1 VAL A  51      12.743  -9.375  -2.214  1.00  0.00           C  
ATOM    797  CG2 VAL A  51      11.041  -9.379  -4.005  1.00  0.00           C  
ATOM    798  H   VAL A  51      11.428  -6.263  -1.915  1.00  0.00           H  
ATOM    799  HA  VAL A  51       9.538  -8.362  -2.332  1.00  0.00           H  
ATOM    800  HB  VAL A  51      12.049  -7.657  -3.284  1.00  0.00           H  
ATOM    801 HG11 VAL A  51      12.311 -10.157  -1.609  1.00  0.00           H  
ATOM    802 HG12 VAL A  51      13.366  -9.813  -2.976  1.00  0.00           H  
ATOM    803 HG13 VAL A  51      13.338  -8.726  -1.593  1.00  0.00           H  
ATOM    804 HG21 VAL A  51      10.070  -9.739  -3.711  1.00  0.00           H  
ATOM    805 HG22 VAL A  51      10.950  -8.755  -4.879  1.00  0.00           H  
ATOM    806 HG23 VAL A  51      11.695 -10.210  -4.213  1.00  0.00           H  
ATOM    807  N   ARG A  52      11.679  -8.641   0.078  1.00  0.00           N  
ATOM    808  CA  ARG A  52      11.993  -9.228   1.385  1.00  0.00           C  
ATOM    809  C   ARG A  52      10.845  -8.962   2.364  1.00  0.00           C  
ATOM    810  O   ARG A  52      10.534  -9.790   3.198  1.00  0.00           O  
ATOM    811  CB  ARG A  52      13.261  -8.547   1.878  1.00  0.00           C  
ATOM    812  CG  ARG A  52      14.331  -9.599   2.128  1.00  0.00           C  
ATOM    813  CD  ARG A  52      13.834 -10.592   3.178  1.00  0.00           C  
ATOM    814  NE  ARG A  52      14.862 -11.650   3.392  1.00  0.00           N  
ATOM    815  CZ  ARG A  52      15.557 -12.102   2.385  1.00  0.00           C  
ATOM    816  NH1 ARG A  52      15.051 -13.017   1.605  1.00  0.00           N  
ATOM    817  NH2 ARG A  52      16.755 -11.640   2.158  1.00  0.00           N  
ATOM    818  H   ARG A  52      12.284  -7.988  -0.301  1.00  0.00           H  
ATOM    819  HA  ARG A  52      12.162 -10.289   1.286  1.00  0.00           H  
ATOM    820  HB2 ARG A  52      13.608  -7.856   1.122  1.00  0.00           H  
ATOM    821  HB3 ARG A  52      13.052  -8.008   2.780  1.00  0.00           H  
ATOM    822  HG2 ARG A  52      14.530 -10.118   1.201  1.00  0.00           H  
ATOM    823  HG3 ARG A  52      15.234  -9.122   2.478  1.00  0.00           H  
ATOM    824  HD2 ARG A  52      13.658 -10.073   4.108  1.00  0.00           H  
ATOM    825  HD3 ARG A  52      12.913 -11.044   2.837  1.00  0.00           H  
ATOM    826  HE  ARG A  52      15.016 -12.006   4.291  1.00  0.00           H  
ATOM    827 HH11 ARG A  52      14.132 -13.370   1.779  1.00  0.00           H  
ATOM    828 HH12 ARG A  52      15.583 -13.365   0.832  1.00  0.00           H  
ATOM    829 HH21 ARG A  52      17.142 -10.939   2.756  1.00  0.00           H  
ATOM    830 HH22 ARG A  52      17.288 -11.989   1.386  1.00  0.00           H  
ATOM    831  N   GLU A  53      10.205  -7.816   2.281  1.00  0.00           N  
ATOM    832  CA  GLU A  53       9.084  -7.536   3.228  1.00  0.00           C  
ATOM    833  C   GLU A  53       7.947  -8.523   2.965  1.00  0.00           C  
ATOM    834  O   GLU A  53       7.145  -8.815   3.830  1.00  0.00           O  
ATOM    835  CB  GLU A  53       8.585  -6.103   3.020  1.00  0.00           C  
ATOM    836  CG  GLU A  53       9.637  -5.118   3.535  1.00  0.00           C  
ATOM    837  CD  GLU A  53       9.019  -4.215   4.606  1.00  0.00           C  
ATOM    838  OE1 GLU A  53       8.321  -4.735   5.462  1.00  0.00           O  
ATOM    839  OE2 GLU A  53       9.255  -3.020   4.554  1.00  0.00           O  
ATOM    840  H   GLU A  53      10.460  -7.144   1.598  1.00  0.00           H  
ATOM    841  HA  GLU A  53       9.430  -7.655   4.243  1.00  0.00           H  
ATOM    842  HB2 GLU A  53       8.415  -5.932   1.966  1.00  0.00           H  
ATOM    843  HB3 GLU A  53       7.662  -5.960   3.562  1.00  0.00           H  
ATOM    844  HG2 GLU A  53      10.464  -5.666   3.960  1.00  0.00           H  
ATOM    845  HG3 GLU A  53       9.991  -4.509   2.718  1.00  0.00           H  
ATOM    846  N   LEU A  54       7.880  -9.039   1.774  1.00  0.00           N  
ATOM    847  CA  LEU A  54       6.807 -10.012   1.430  1.00  0.00           C  
ATOM    848  C   LEU A  54       7.093 -11.352   2.088  1.00  0.00           C  
ATOM    849  O   LEU A  54       6.408 -11.774   2.991  1.00  0.00           O  
ATOM    850  CB  LEU A  54       6.781 -10.195  -0.091  1.00  0.00           C  
ATOM    851  CG  LEU A  54       6.045 -11.486  -0.497  1.00  0.00           C  
ATOM    852  CD1 LEU A  54       4.841 -11.759   0.413  1.00  0.00           C  
ATOM    853  CD2 LEU A  54       5.553 -11.344  -1.940  1.00  0.00           C  
ATOM    854  H   LEU A  54       8.540  -8.785   1.099  1.00  0.00           H  
ATOM    855  HA  LEU A  54       5.856  -9.637   1.767  1.00  0.00           H  
ATOM    856  HB2 LEU A  54       6.297  -9.356  -0.537  1.00  0.00           H  
ATOM    857  HB3 LEU A  54       7.798 -10.246  -0.452  1.00  0.00           H  
ATOM    858  HG  LEU A  54       6.730 -12.319  -0.437  1.00  0.00           H  
ATOM    859 HD11 LEU A  54       4.806 -11.040   1.212  1.00  0.00           H  
ATOM    860 HD12 LEU A  54       3.931 -11.693  -0.167  1.00  0.00           H  
ATOM    861 HD13 LEU A  54       4.928 -12.749   0.825  1.00  0.00           H  
ATOM    862 HD21 LEU A  54       6.180 -10.639  -2.467  1.00  0.00           H  
ATOM    863 HD22 LEU A  54       5.600 -12.303  -2.433  1.00  0.00           H  
ATOM    864 HD23 LEU A  54       4.533 -10.988  -1.940  1.00  0.00           H  
ATOM    865  N   GLN A  55       8.084 -12.030   1.605  1.00  0.00           N  
ATOM    866  CA  GLN A  55       8.428 -13.376   2.156  1.00  0.00           C  
ATOM    867  C   GLN A  55       8.761 -13.303   3.653  1.00  0.00           C  
ATOM    868  O   GLN A  55       8.702 -14.298   4.349  1.00  0.00           O  
ATOM    869  CB  GLN A  55       9.630 -13.940   1.393  1.00  0.00           C  
ATOM    870  CG  GLN A  55      10.869 -13.095   1.690  1.00  0.00           C  
ATOM    871  CD  GLN A  55      11.702 -13.775   2.776  1.00  0.00           C  
ATOM    872  OE1 GLN A  55      11.944 -13.204   3.820  1.00  0.00           O  
ATOM    873  NE2 GLN A  55      12.154 -14.983   2.572  1.00  0.00           N  
ATOM    874  H   GLN A  55       8.593 -11.660   0.851  1.00  0.00           H  
ATOM    875  HA  GLN A  55       7.589 -14.032   2.024  1.00  0.00           H  
ATOM    876  HB2 GLN A  55       9.806 -14.960   1.704  1.00  0.00           H  
ATOM    877  HB3 GLN A  55       9.425 -13.916   0.334  1.00  0.00           H  
ATOM    878  HG2 GLN A  55      11.459 -12.996   0.790  1.00  0.00           H  
ATOM    879  HG3 GLN A  55      10.565 -12.117   2.031  1.00  0.00           H  
ATOM    880 HE21 GLN A  55      11.957 -15.444   1.730  1.00  0.00           H  
ATOM    881 HE22 GLN A  55      12.688 -15.429   3.262  1.00  0.00           H  
ATOM    882  N   GLU A  56       9.121 -12.160   4.161  1.00  0.00           N  
ATOM    883  CA  GLU A  56       9.461 -12.080   5.614  1.00  0.00           C  
ATOM    884  C   GLU A  56       8.184 -11.984   6.462  1.00  0.00           C  
ATOM    885  O   GLU A  56       8.242 -11.868   7.670  1.00  0.00           O  
ATOM    886  CB  GLU A  56      10.338 -10.852   5.868  1.00  0.00           C  
ATOM    887  CG  GLU A  56       9.486  -9.585   5.783  1.00  0.00           C  
ATOM    888  CD  GLU A  56      10.303  -8.393   6.282  1.00  0.00           C  
ATOM    889  OE1 GLU A  56      11.372  -8.163   5.739  1.00  0.00           O  
ATOM    890  OE2 GLU A  56       9.847  -7.732   7.199  1.00  0.00           O  
ATOM    891  H   GLU A  56       9.177 -11.361   3.594  1.00  0.00           H  
ATOM    892  HA  GLU A  56      10.005 -12.968   5.897  1.00  0.00           H  
ATOM    893  HB2 GLU A  56      10.779 -10.924   6.851  1.00  0.00           H  
ATOM    894  HB3 GLU A  56      11.120 -10.809   5.125  1.00  0.00           H  
ATOM    895  HG2 GLU A  56       9.189  -9.420   4.759  1.00  0.00           H  
ATOM    896  HG3 GLU A  56       8.607  -9.698   6.398  1.00  0.00           H  
ATOM    897  N   GLU A  57       7.033 -12.015   5.845  1.00  0.00           N  
ATOM    898  CA  GLU A  57       5.770 -11.906   6.626  1.00  0.00           C  
ATOM    899  C   GLU A  57       4.733 -12.935   6.143  1.00  0.00           C  
ATOM    900  O   GLU A  57       4.270 -13.763   6.901  1.00  0.00           O  
ATOM    901  CB  GLU A  57       5.202 -10.503   6.436  1.00  0.00           C  
ATOM    902  CG  GLU A  57       3.855 -10.404   7.140  1.00  0.00           C  
ATOM    903  CD  GLU A  57       3.547  -8.938   7.447  1.00  0.00           C  
ATOM    904  OE1 GLU A  57       4.480  -8.153   7.483  1.00  0.00           O  
ATOM    905  OE2 GLU A  57       2.384  -8.625   7.639  1.00  0.00           O  
ATOM    906  H   GLU A  57       7.000 -12.090   4.878  1.00  0.00           H  
ATOM    907  HA  GLU A  57       5.977 -12.067   7.673  1.00  0.00           H  
ATOM    908  HB2 GLU A  57       5.885  -9.777   6.854  1.00  0.00           H  
ATOM    909  HB3 GLU A  57       5.071 -10.309   5.382  1.00  0.00           H  
ATOM    910  HG2 GLU A  57       3.088 -10.812   6.498  1.00  0.00           H  
ATOM    911  HG3 GLU A  57       3.893 -10.965   8.060  1.00  0.00           H  
ATOM    912  N   VAL A  58       4.358 -12.877   4.894  1.00  0.00           N  
ATOM    913  CA  VAL A  58       3.339 -13.837   4.361  1.00  0.00           C  
ATOM    914  C   VAL A  58       4.018 -14.730   3.328  1.00  0.00           C  
ATOM    915  O   VAL A  58       3.818 -15.928   3.285  1.00  0.00           O  
ATOM    916  CB  VAL A  58       2.167 -13.039   3.723  1.00  0.00           C  
ATOM    917  CG1 VAL A  58       2.580 -11.590   3.514  1.00  0.00           C  
ATOM    918  CG2 VAL A  58       1.765 -13.602   2.354  1.00  0.00           C  
ATOM    919  H   VAL A  58       4.741 -12.196   4.302  1.00  0.00           H  
ATOM    920  HA  VAL A  58       2.961 -14.446   5.170  1.00  0.00           H  
ATOM    921  HB  VAL A  58       1.316 -13.073   4.386  1.00  0.00           H  
ATOM    922 HG11 VAL A  58       3.008 -11.204   4.425  1.00  0.00           H  
ATOM    923 HG12 VAL A  58       3.309 -11.535   2.720  1.00  0.00           H  
ATOM    924 HG13 VAL A  58       1.711 -11.005   3.244  1.00  0.00           H  
ATOM    925 HG21 VAL A  58       2.635 -13.660   1.718  1.00  0.00           H  
ATOM    926 HG22 VAL A  58       1.336 -14.582   2.476  1.00  0.00           H  
ATOM    927 HG23 VAL A  58       1.037 -12.943   1.902  1.00  0.00           H  
ATOM    928  N   GLY A  59       4.824 -14.140   2.507  1.00  0.00           N  
ATOM    929  CA  GLY A  59       5.545 -14.909   1.467  1.00  0.00           C  
ATOM    930  C   GLY A  59       4.557 -15.612   0.545  1.00  0.00           C  
ATOM    931  O   GLY A  59       4.426 -16.820   0.559  1.00  0.00           O  
ATOM    932  H   GLY A  59       4.962 -13.176   2.580  1.00  0.00           H  
ATOM    933  HA2 GLY A  59       6.148 -14.226   0.883  1.00  0.00           H  
ATOM    934  HA3 GLY A  59       6.181 -15.642   1.937  1.00  0.00           H  
ATOM    935  N   ILE A  60       3.893 -14.867  -0.289  1.00  0.00           N  
ATOM    936  CA  ILE A  60       2.947 -15.496  -1.252  1.00  0.00           C  
ATOM    937  C   ILE A  60       3.803 -16.043  -2.403  1.00  0.00           C  
ATOM    938  O   ILE A  60       4.956 -15.681  -2.534  1.00  0.00           O  
ATOM    939  CB  ILE A  60       1.921 -14.467  -1.775  1.00  0.00           C  
ATOM    940  CG1 ILE A  60       2.231 -13.058  -1.259  1.00  0.00           C  
ATOM    941  CG2 ILE A  60       0.528 -14.849  -1.273  1.00  0.00           C  
ATOM    942  CD1 ILE A  60       1.155 -12.090  -1.751  1.00  0.00           C  
ATOM    943  H   ILE A  60       4.048 -13.903  -0.302  1.00  0.00           H  
ATOM    944  HA  ILE A  60       2.427 -16.316  -0.763  1.00  0.00           H  
ATOM    945  HB  ILE A  60       1.931 -14.469  -2.854  1.00  0.00           H  
ATOM    946 HG12 ILE A  60       2.239 -13.071  -0.181  1.00  0.00           H  
ATOM    947 HG13 ILE A  60       3.193 -12.735  -1.621  1.00  0.00           H  
ATOM    948 HG21 ILE A  60       0.575 -15.065  -0.215  1.00  0.00           H  
ATOM    949 HG22 ILE A  60      -0.151 -14.023  -1.437  1.00  0.00           H  
ATOM    950 HG23 ILE A  60       0.175 -15.716  -1.804  1.00  0.00           H  
ATOM    951 HD11 ILE A  60       0.750 -12.448  -2.687  1.00  0.00           H  
ATOM    952 HD12 ILE A  60       0.364 -12.027  -1.019  1.00  0.00           H  
ATOM    953 HD13 ILE A  60       1.589 -11.112  -1.897  1.00  0.00           H  
ATOM    954  N   THR A  61       3.293 -16.920  -3.223  1.00  0.00           N  
ATOM    955  CA  THR A  61       4.157 -17.463  -4.321  1.00  0.00           C  
ATOM    956  C   THR A  61       3.833 -16.767  -5.655  1.00  0.00           C  
ATOM    957  O   THR A  61       4.656 -16.016  -6.137  1.00  0.00           O  
ATOM    958  CB  THR A  61       4.005 -18.991  -4.406  1.00  0.00           C  
ATOM    959  OG1 THR A  61       4.884 -19.595  -3.468  1.00  0.00           O  
ATOM    960  CG2 THR A  61       4.356 -19.486  -5.815  1.00  0.00           C  
ATOM    961  H   THR A  61       2.368 -17.225  -3.112  1.00  0.00           H  
ATOM    962  HA  THR A  61       5.186 -17.239  -4.072  1.00  0.00           H  
ATOM    963  HB  THR A  61       2.991 -19.268  -4.167  1.00  0.00           H  
ATOM    964  HG1 THR A  61       4.373 -20.209  -2.934  1.00  0.00           H  
ATOM    965 HG21 THR A  61       3.774 -18.941  -6.543  1.00  0.00           H  
ATOM    966 HG22 THR A  61       5.407 -19.327  -6.001  1.00  0.00           H  
ATOM    967 HG23 THR A  61       4.132 -20.540  -5.891  1.00  0.00           H  
ATOM    968  N   PRO A  62       2.661 -17.014  -6.214  1.00  0.00           N  
ATOM    969  CA  PRO A  62       2.235 -16.361  -7.476  1.00  0.00           C  
ATOM    970  C   PRO A  62       1.938 -14.861  -7.272  1.00  0.00           C  
ATOM    971  O   PRO A  62       0.904 -14.376  -7.680  1.00  0.00           O  
ATOM    972  CB  PRO A  62       0.936 -17.072  -7.865  1.00  0.00           C  
ATOM    973  CG  PRO A  62       0.536 -17.992  -6.692  1.00  0.00           C  
ATOM    974  CD  PRO A  62       1.691 -17.990  -5.681  1.00  0.00           C  
ATOM    975  HA  PRO A  62       2.972 -16.503  -8.240  1.00  0.00           H  
ATOM    976  HB2 PRO A  62       0.160 -16.341  -8.044  1.00  0.00           H  
ATOM    977  HB3 PRO A  62       1.094 -17.664  -8.748  1.00  0.00           H  
ATOM    978  HG2 PRO A  62      -0.364 -17.625  -6.231  1.00  0.00           H  
ATOM    979  HG3 PRO A  62       0.376 -18.996  -7.055  1.00  0.00           H  
ATOM    980  HD2 PRO A  62       1.348 -17.702  -4.703  1.00  0.00           H  
ATOM    981  HD3 PRO A  62       2.127 -18.969  -5.654  1.00  0.00           H  
ATOM    982  N   GLN A  63       2.820 -14.132  -6.648  1.00  0.00           N  
ATOM    983  CA  GLN A  63       2.596 -12.681  -6.416  1.00  0.00           C  
ATOM    984  C   GLN A  63       3.020 -11.902  -7.658  1.00  0.00           C  
ATOM    985  O   GLN A  63       3.843 -11.013  -7.593  1.00  0.00           O  
ATOM    986  CB  GLN A  63       3.435 -12.225  -5.220  1.00  0.00           C  
ATOM    987  CG  GLN A  63       4.863 -12.756  -5.365  1.00  0.00           C  
ATOM    988  CD  GLN A  63       5.861 -11.634  -5.069  1.00  0.00           C  
ATOM    989  OE1 GLN A  63       5.574 -10.475  -5.294  1.00  0.00           O  
ATOM    990  NE2 GLN A  63       7.029 -11.932  -4.568  1.00  0.00           N  
ATOM    991  H   GLN A  63       3.624 -14.534  -6.329  1.00  0.00           H  
ATOM    992  HA  GLN A  63       1.558 -12.501  -6.213  1.00  0.00           H  
ATOM    993  HB2 GLN A  63       3.452 -11.145  -5.185  1.00  0.00           H  
ATOM    994  HB3 GLN A  63       3.001 -12.608  -4.310  1.00  0.00           H  
ATOM    995  HG2 GLN A  63       5.016 -13.568  -4.670  1.00  0.00           H  
ATOM    996  HG3 GLN A  63       5.014 -13.113  -6.373  1.00  0.00           H  
ATOM    997 HE21 GLN A  63       7.260 -12.866  -4.386  1.00  0.00           H  
ATOM    998 HE22 GLN A  63       7.675 -11.220  -4.377  1.00  0.00           H  
ATOM    999  N   HIS A  64       2.471 -12.231  -8.792  1.00  0.00           N  
ATOM   1000  CA  HIS A  64       2.852 -11.507 -10.039  1.00  0.00           C  
ATOM   1001  C   HIS A  64       2.473 -10.031  -9.902  1.00  0.00           C  
ATOM   1002  O   HIS A  64       1.316  -9.692  -9.749  1.00  0.00           O  
ATOM   1003  CB  HIS A  64       2.113 -12.116 -11.233  1.00  0.00           C  
ATOM   1004  CG  HIS A  64       2.898 -11.859 -12.492  1.00  0.00           C  
ATOM   1005  ND1 HIS A  64       3.148 -10.579 -12.960  1.00  0.00           N  
ATOM   1006  CD2 HIS A  64       3.494 -12.710 -13.390  1.00  0.00           C  
ATOM   1007  CE1 HIS A  64       3.867 -10.694 -14.092  1.00  0.00           C  
ATOM   1008  NE2 HIS A  64       4.105 -11.973 -14.399  1.00  0.00           N  
ATOM   1009  H   HIS A  64       1.811 -12.955  -8.821  1.00  0.00           H  
ATOM   1010  HA  HIS A  64       3.918 -11.591 -10.192  1.00  0.00           H  
ATOM   1011  HB2 HIS A  64       2.007 -13.180 -11.086  1.00  0.00           H  
ATOM   1012  HB3 HIS A  64       1.136 -11.664 -11.320  1.00  0.00           H  
ATOM   1013  HD1 HIS A  64       2.856  -9.742 -12.542  1.00  0.00           H  
ATOM   1014  HD2 HIS A  64       3.489 -13.788 -13.323  1.00  0.00           H  
ATOM   1015  HE1 HIS A  64       4.207  -9.857 -14.682  1.00  0.00           H  
ATOM   1016  N   PHE A  65       3.435  -9.148  -9.949  1.00  0.00           N  
ATOM   1017  CA  PHE A  65       3.112  -7.700  -9.811  1.00  0.00           C  
ATOM   1018  C   PHE A  65       3.825  -6.882 -10.884  1.00  0.00           C  
ATOM   1019  O   PHE A  65       4.454  -7.403 -11.783  1.00  0.00           O  
ATOM   1020  CB  PHE A  65       3.572  -7.194  -8.447  1.00  0.00           C  
ATOM   1021  CG  PHE A  65       5.069  -7.373  -8.326  1.00  0.00           C  
ATOM   1022  CD1 PHE A  65       5.931  -6.391  -8.828  1.00  0.00           C  
ATOM   1023  CD2 PHE A  65       5.593  -8.520  -7.719  1.00  0.00           C  
ATOM   1024  CE1 PHE A  65       7.317  -6.556  -8.722  1.00  0.00           C  
ATOM   1025  CE2 PHE A  65       6.978  -8.685  -7.616  1.00  0.00           C  
ATOM   1026  CZ  PHE A  65       7.841  -7.703  -8.117  1.00  0.00           C  
ATOM   1027  H   PHE A  65       4.363  -9.435 -10.067  1.00  0.00           H  
ATOM   1028  HA  PHE A  65       2.046  -7.560  -9.901  1.00  0.00           H  
ATOM   1029  HB2 PHE A  65       3.327  -6.146  -8.351  1.00  0.00           H  
ATOM   1030  HB3 PHE A  65       3.079  -7.748  -7.672  1.00  0.00           H  
ATOM   1031  HD1 PHE A  65       5.528  -5.505  -9.294  1.00  0.00           H  
ATOM   1032  HD2 PHE A  65       4.929  -9.275  -7.331  1.00  0.00           H  
ATOM   1033  HE1 PHE A  65       7.982  -5.798  -9.109  1.00  0.00           H  
ATOM   1034  HE2 PHE A  65       7.383  -9.571  -7.149  1.00  0.00           H  
ATOM   1035  HZ  PHE A  65       8.910  -7.832  -8.037  1.00  0.00           H  
ATOM   1036  N   SER A  66       3.714  -5.594 -10.771  1.00  0.00           N  
ATOM   1037  CA  SER A  66       4.364  -4.676 -11.760  1.00  0.00           C  
ATOM   1038  C   SER A  66       4.582  -3.272 -11.156  1.00  0.00           C  
ATOM   1039  O   SER A  66       5.154  -2.403 -11.782  1.00  0.00           O  
ATOM   1040  CB  SER A  66       3.457  -4.549 -12.978  1.00  0.00           C  
ATOM   1041  OG  SER A  66       4.185  -3.984 -14.064  1.00  0.00           O  
ATOM   1042  H   SER A  66       3.188  -5.237 -10.032  1.00  0.00           H  
ATOM   1043  HA  SER A  66       5.314  -5.087 -12.061  1.00  0.00           H  
ATOM   1044  HB2 SER A  66       3.095  -5.524 -13.263  1.00  0.00           H  
ATOM   1045  HB3 SER A  66       2.618  -3.915 -12.723  1.00  0.00           H  
ATOM   1046  HG  SER A  66       5.035  -3.683 -13.734  1.00  0.00           H  
ATOM   1047  N   LEU A  67       4.124  -3.042  -9.955  1.00  0.00           N  
ATOM   1048  CA  LEU A  67       4.284  -1.709  -9.313  1.00  0.00           C  
ATOM   1049  C   LEU A  67       3.703  -0.623 -10.207  1.00  0.00           C  
ATOM   1050  O   LEU A  67       4.252  -0.283 -11.236  1.00  0.00           O  
ATOM   1051  CB  LEU A  67       5.762  -1.414  -9.050  1.00  0.00           C  
ATOM   1052  CG  LEU A  67       5.954   0.085  -8.744  1.00  0.00           C  
ATOM   1053  CD1 LEU A  67       5.300   0.441  -7.403  1.00  0.00           C  
ATOM   1054  CD2 LEU A  67       7.447   0.405  -8.671  1.00  0.00           C  
ATOM   1055  H   LEU A  67       3.666  -3.740  -9.475  1.00  0.00           H  
ATOM   1056  HA  LEU A  67       3.751  -1.708  -8.377  1.00  0.00           H  
ATOM   1057  HB2 LEU A  67       6.100  -2.000  -8.207  1.00  0.00           H  
ATOM   1058  HB3 LEU A  67       6.335  -1.679  -9.923  1.00  0.00           H  
ATOM   1059  HG  LEU A  67       5.496   0.678  -9.526  1.00  0.00           H  
ATOM   1060 HD11 LEU A  67       5.341  -0.410  -6.741  1.00  0.00           H  
ATOM   1061 HD12 LEU A  67       5.826   1.270  -6.952  1.00  0.00           H  
ATOM   1062 HD13 LEU A  67       4.270   0.719  -7.571  1.00  0.00           H  
ATOM   1063 HD21 LEU A  67       7.987  -0.472  -8.346  1.00  0.00           H  
ATOM   1064 HD22 LEU A  67       7.799   0.703  -9.647  1.00  0.00           H  
ATOM   1065 HD23 LEU A  67       7.608   1.209  -7.969  1.00  0.00           H  
ATOM   1066  N   PHE A  68       2.615  -0.051  -9.794  1.00  0.00           N  
ATOM   1067  CA  PHE A  68       2.010   1.047 -10.580  1.00  0.00           C  
ATOM   1068  C   PHE A  68       3.077   2.124 -10.758  1.00  0.00           C  
ATOM   1069  O   PHE A  68       3.664   2.286 -11.810  1.00  0.00           O  
ATOM   1070  CB  PHE A  68       0.819   1.603  -9.782  1.00  0.00           C  
ATOM   1071  CG  PHE A  68       0.679   3.090  -9.994  1.00  0.00           C  
ATOM   1072  CD1 PHE A  68       0.323   3.589 -11.251  1.00  0.00           C  
ATOM   1073  CD2 PHE A  68       0.917   3.968  -8.932  1.00  0.00           C  
ATOM   1074  CE1 PHE A  68       0.207   4.968 -11.444  1.00  0.00           C  
ATOM   1075  CE2 PHE A  68       0.800   5.345  -9.125  1.00  0.00           C  
ATOM   1076  CZ  PHE A  68       0.447   5.843 -10.379  1.00  0.00           C  
ATOM   1077  H   PHE A  68       2.210  -0.326  -8.945  1.00  0.00           H  
ATOM   1078  HA  PHE A  68       1.679   0.682 -11.542  1.00  0.00           H  
ATOM   1079  HB2 PHE A  68      -0.078   1.115 -10.100  1.00  0.00           H  
ATOM   1080  HB3 PHE A  68       0.975   1.407  -8.732  1.00  0.00           H  
ATOM   1081  HD1 PHE A  68       0.139   2.910 -12.071  1.00  0.00           H  
ATOM   1082  HD2 PHE A  68       1.190   3.580  -7.961  1.00  0.00           H  
ATOM   1083  HE1 PHE A  68      -0.067   5.357 -12.413  1.00  0.00           H  
ATOM   1084  HE2 PHE A  68       0.984   6.023  -8.307  1.00  0.00           H  
ATOM   1085  HZ  PHE A  68       0.361   6.902 -10.524  1.00  0.00           H  
ATOM   1086  N   GLU A  69       3.325   2.850  -9.712  1.00  0.00           N  
ATOM   1087  CA  GLU A  69       4.355   3.925  -9.756  1.00  0.00           C  
ATOM   1088  C   GLU A  69       4.878   4.184  -8.339  1.00  0.00           C  
ATOM   1089  O   GLU A  69       4.606   3.435  -7.423  1.00  0.00           O  
ATOM   1090  CB  GLU A  69       3.735   5.204 -10.317  1.00  0.00           C  
ATOM   1091  CG  GLU A  69       4.450   5.584 -11.613  1.00  0.00           C  
ATOM   1092  CD  GLU A  69       3.788   6.824 -12.217  1.00  0.00           C  
ATOM   1093  OE1 GLU A  69       2.679   7.133 -11.816  1.00  0.00           O  
ATOM   1094  OE2 GLU A  69       4.403   7.441 -13.072  1.00  0.00           O  
ATOM   1095  H   GLU A  69       2.830   2.677  -8.884  1.00  0.00           H  
ATOM   1096  HA  GLU A  69       5.172   3.613 -10.391  1.00  0.00           H  
ATOM   1097  HB2 GLU A  69       2.686   5.041 -10.516  1.00  0.00           H  
ATOM   1098  HB3 GLU A  69       3.847   6.003  -9.599  1.00  0.00           H  
ATOM   1099  HG2 GLU A  69       5.488   5.795 -11.403  1.00  0.00           H  
ATOM   1100  HG3 GLU A  69       4.383   4.765 -12.314  1.00  0.00           H  
ATOM   1101  N   LYS A  70       5.627   5.239  -8.153  1.00  0.00           N  
ATOM   1102  CA  LYS A  70       6.169   5.542  -6.794  1.00  0.00           C  
ATOM   1103  C   LYS A  70       6.235   7.060  -6.595  1.00  0.00           C  
ATOM   1104  O   LYS A  70       6.814   7.771  -7.392  1.00  0.00           O  
ATOM   1105  CB  LYS A  70       7.578   4.953  -6.667  1.00  0.00           C  
ATOM   1106  CG  LYS A  70       7.943   4.799  -5.187  1.00  0.00           C  
ATOM   1107  CD  LYS A  70       9.455   4.971  -5.005  1.00  0.00           C  
ATOM   1108  CE  LYS A  70      10.203   3.999  -5.923  1.00  0.00           C  
ATOM   1109  NZ  LYS A  70      11.511   4.598  -6.316  1.00  0.00           N  
ATOM   1110  H   LYS A  70       5.836   5.830  -8.906  1.00  0.00           H  
ATOM   1111  HA  LYS A  70       5.527   5.106  -6.043  1.00  0.00           H  
ATOM   1112  HB2 LYS A  70       7.607   3.985  -7.147  1.00  0.00           H  
ATOM   1113  HB3 LYS A  70       8.287   5.613  -7.143  1.00  0.00           H  
ATOM   1114  HG2 LYS A  70       7.423   5.550  -4.610  1.00  0.00           H  
ATOM   1115  HG3 LYS A  70       7.652   3.817  -4.845  1.00  0.00           H  
ATOM   1116  HD2 LYS A  70       9.733   5.985  -5.253  1.00  0.00           H  
ATOM   1117  HD3 LYS A  70       9.720   4.768  -3.979  1.00  0.00           H  
ATOM   1118  HE2 LYS A  70      10.376   3.068  -5.401  1.00  0.00           H  
ATOM   1119  HE3 LYS A  70       9.614   3.813  -6.807  1.00  0.00           H  
ATOM   1120  HZ1 LYS A  70      12.013   4.921  -5.465  1.00  0.00           H  
ATOM   1121  HZ2 LYS A  70      12.085   3.882  -6.807  1.00  0.00           H  
ATOM   1122  HZ3 LYS A  70      11.347   5.406  -6.947  1.00  0.00           H  
ATOM   1123  N   LEU A  71       5.655   7.564  -5.535  1.00  0.00           N  
ATOM   1124  CA  LEU A  71       5.701   9.035  -5.295  1.00  0.00           C  
ATOM   1125  C   LEU A  71       6.556   9.324  -4.061  1.00  0.00           C  
ATOM   1126  O   LEU A  71       7.233   8.459  -3.545  1.00  0.00           O  
ATOM   1127  CB  LEU A  71       4.285   9.580  -5.074  1.00  0.00           C  
ATOM   1128  CG  LEU A  71       3.484   8.625  -4.184  1.00  0.00           C  
ATOM   1129  CD1 LEU A  71       4.160   8.506  -2.818  1.00  0.00           C  
ATOM   1130  CD2 LEU A  71       2.066   9.174  -3.999  1.00  0.00           C  
ATOM   1131  H   LEU A  71       5.198   6.977  -4.896  1.00  0.00           H  
ATOM   1132  HA  LEU A  71       6.140   9.523  -6.153  1.00  0.00           H  
ATOM   1133  HB2 LEU A  71       4.343  10.547  -4.597  1.00  0.00           H  
ATOM   1134  HB3 LEU A  71       3.790   9.681  -6.025  1.00  0.00           H  
ATOM   1135  HG  LEU A  71       3.439   7.651  -4.649  1.00  0.00           H  
ATOM   1136 HD11 LEU A  71       4.597   9.456  -2.548  1.00  0.00           H  
ATOM   1137 HD12 LEU A  71       3.426   8.224  -2.078  1.00  0.00           H  
ATOM   1138 HD13 LEU A  71       4.933   7.754  -2.863  1.00  0.00           H  
ATOM   1139 HD21 LEU A  71       1.798   9.778  -4.853  1.00  0.00           H  
ATOM   1140 HD22 LEU A  71       1.369   8.353  -3.906  1.00  0.00           H  
ATOM   1141 HD23 LEU A  71       2.029   9.779  -3.104  1.00  0.00           H  
ATOM   1142  N   GLU A  72       6.529  10.536  -3.583  1.00  0.00           N  
ATOM   1143  CA  GLU A  72       7.339  10.879  -2.381  1.00  0.00           C  
ATOM   1144  C   GLU A  72       6.597  11.930  -1.558  1.00  0.00           C  
ATOM   1145  O   GLU A  72       5.982  12.829  -2.094  1.00  0.00           O  
ATOM   1146  CB  GLU A  72       8.700  11.428  -2.815  1.00  0.00           C  
ATOM   1147  CG  GLU A  72       8.500  12.698  -3.644  1.00  0.00           C  
ATOM   1148  CD  GLU A  72       9.691  12.884  -4.587  1.00  0.00           C  
ATOM   1149  OE1 GLU A  72      10.772  12.441  -4.238  1.00  0.00           O  
ATOM   1150  OE2 GLU A  72       9.501  13.468  -5.641  1.00  0.00           O  
ATOM   1151  H   GLU A  72       5.975  11.220  -4.014  1.00  0.00           H  
ATOM   1152  HA  GLU A  72       7.483   9.991  -1.783  1.00  0.00           H  
ATOM   1153  HB2 GLU A  72       9.290  11.659  -1.940  1.00  0.00           H  
ATOM   1154  HB3 GLU A  72       9.213  10.690  -3.411  1.00  0.00           H  
ATOM   1155  HG2 GLU A  72       7.591  12.612  -4.221  1.00  0.00           H  
ATOM   1156  HG3 GLU A  72       8.429  13.551  -2.985  1.00  0.00           H  
ATOM   1157  N   TYR A  73       6.638  11.819  -0.260  1.00  0.00           N  
ATOM   1158  CA  TYR A  73       5.923  12.806   0.588  1.00  0.00           C  
ATOM   1159  C   TYR A  73       6.864  13.346   1.665  1.00  0.00           C  
ATOM   1160  O   TYR A  73       7.952  12.846   1.865  1.00  0.00           O  
ATOM   1161  CB  TYR A  73       4.734  12.116   1.253  1.00  0.00           C  
ATOM   1162  CG  TYR A  73       3.451  12.778   0.811  1.00  0.00           C  
ATOM   1163  CD1 TYR A  73       3.402  14.166   0.633  1.00  0.00           C  
ATOM   1164  CD2 TYR A  73       2.310  12.002   0.575  1.00  0.00           C  
ATOM   1165  CE1 TYR A  73       2.214  14.779   0.221  1.00  0.00           C  
ATOM   1166  CE2 TYR A  73       1.120  12.616   0.163  1.00  0.00           C  
ATOM   1167  CZ  TYR A  73       1.073  14.004  -0.015  1.00  0.00           C  
ATOM   1168  OH  TYR A  73      -0.097  14.609  -0.421  1.00  0.00           O  
ATOM   1169  H   TYR A  73       7.130  11.083   0.156  1.00  0.00           H  
ATOM   1170  HA  TYR A  73       5.572  13.622  -0.026  1.00  0.00           H  
ATOM   1171  HB2 TYR A  73       4.718  11.075   0.965  1.00  0.00           H  
ATOM   1172  HB3 TYR A  73       4.829  12.192   2.324  1.00  0.00           H  
ATOM   1173  HD1 TYR A  73       4.283  14.765   0.815  1.00  0.00           H  
ATOM   1174  HD2 TYR A  73       2.346  10.930   0.711  1.00  0.00           H  
ATOM   1175  HE1 TYR A  73       2.177  15.849   0.084  1.00  0.00           H  
ATOM   1176  HE2 TYR A  73       0.240  12.016  -0.021  1.00  0.00           H  
ATOM   1177  HH  TYR A  73      -0.721  14.564   0.308  1.00  0.00           H  
ATOM   1178  N   GLU A  74       6.445  14.366   2.359  1.00  0.00           N  
ATOM   1179  CA  GLU A  74       7.293  14.955   3.431  1.00  0.00           C  
ATOM   1180  C   GLU A  74       6.404  15.779   4.357  1.00  0.00           C  
ATOM   1181  O   GLU A  74       5.847  16.786   3.968  1.00  0.00           O  
ATOM   1182  CB  GLU A  74       8.358  15.857   2.801  1.00  0.00           C  
ATOM   1183  CG  GLU A  74       9.653  15.765   3.610  1.00  0.00           C  
ATOM   1184  CD  GLU A  74      10.471  17.042   3.406  1.00  0.00           C  
ATOM   1185  OE1 GLU A  74       9.931  17.986   2.854  1.00  0.00           O  
ATOM   1186  OE2 GLU A  74      11.625  17.053   3.803  1.00  0.00           O  
ATOM   1187  H   GLU A  74       5.562  14.748   2.173  1.00  0.00           H  
ATOM   1188  HA  GLU A  74       7.770  14.169   4.000  1.00  0.00           H  
ATOM   1189  HB2 GLU A  74       8.544  15.536   1.786  1.00  0.00           H  
ATOM   1190  HB3 GLU A  74       8.008  16.878   2.798  1.00  0.00           H  
ATOM   1191  HG2 GLU A  74       9.416  15.651   4.658  1.00  0.00           H  
ATOM   1192  HG3 GLU A  74      10.227  14.915   3.275  1.00  0.00           H  
ATOM   1193  N   PHE A  75       6.257  15.357   5.579  1.00  0.00           N  
ATOM   1194  CA  PHE A  75       5.399  16.114   6.522  1.00  0.00           C  
ATOM   1195  C   PHE A  75       6.178  17.322   7.048  1.00  0.00           C  
ATOM   1196  O   PHE A  75       7.342  17.484   6.737  1.00  0.00           O  
ATOM   1197  CB  PHE A  75       4.997  15.193   7.675  1.00  0.00           C  
ATOM   1198  CG  PHE A  75       3.522  14.878   7.566  1.00  0.00           C  
ATOM   1199  CD1 PHE A  75       3.003  14.374   6.365  1.00  0.00           C  
ATOM   1200  CD2 PHE A  75       2.672  15.094   8.658  1.00  0.00           C  
ATOM   1201  CE1 PHE A  75       1.637  14.086   6.257  1.00  0.00           C  
ATOM   1202  CE2 PHE A  75       1.306  14.806   8.550  1.00  0.00           C  
ATOM   1203  CZ  PHE A  75       0.789  14.302   7.349  1.00  0.00           C  
ATOM   1204  H   PHE A  75       6.709  14.540   5.876  1.00  0.00           H  
ATOM   1205  HA  PHE A  75       4.512  16.454   6.007  1.00  0.00           H  
ATOM   1206  HB2 PHE A  75       5.565  14.276   7.617  1.00  0.00           H  
ATOM   1207  HB3 PHE A  75       5.196  15.680   8.616  1.00  0.00           H  
ATOM   1208  HD1 PHE A  75       3.658  14.207   5.523  1.00  0.00           H  
ATOM   1209  HD2 PHE A  75       3.071  15.481   9.583  1.00  0.00           H  
ATOM   1210  HE1 PHE A  75       1.238  13.697   5.331  1.00  0.00           H  
ATOM   1211  HE2 PHE A  75       0.651  14.971   9.392  1.00  0.00           H  
ATOM   1212  HZ  PHE A  75      -0.265  14.081   7.267  1.00  0.00           H  
ATOM   1213  N   PRO A  76       5.515  18.144   7.820  1.00  0.00           N  
ATOM   1214  CA  PRO A  76       6.132  19.357   8.388  1.00  0.00           C  
ATOM   1215  C   PRO A  76       7.281  19.018   9.351  1.00  0.00           C  
ATOM   1216  O   PRO A  76       7.860  19.901   9.952  1.00  0.00           O  
ATOM   1217  CB  PRO A  76       4.994  20.056   9.147  1.00  0.00           C  
ATOM   1218  CG  PRO A  76       3.735  19.159   9.043  1.00  0.00           C  
ATOM   1219  CD  PRO A  76       4.099  17.941   8.180  1.00  0.00           C  
ATOM   1220  HA  PRO A  76       6.486  19.997   7.600  1.00  0.00           H  
ATOM   1221  HB2 PRO A  76       5.272  20.185  10.185  1.00  0.00           H  
ATOM   1222  HB3 PRO A  76       4.791  21.016   8.701  1.00  0.00           H  
ATOM   1223  HG2 PRO A  76       3.435  18.835  10.030  1.00  0.00           H  
ATOM   1224  HG3 PRO A  76       2.932  19.707   8.576  1.00  0.00           H  
ATOM   1225  HD2 PRO A  76       3.977  17.031   8.750  1.00  0.00           H  
ATOM   1226  HD3 PRO A  76       3.488  17.913   7.290  1.00  0.00           H  
ATOM   1227  N   ASP A  77       7.619  17.767   9.522  1.00  0.00           N  
ATOM   1228  CA  ASP A  77       8.723  17.442  10.464  1.00  0.00           C  
ATOM   1229  C   ASP A  77       9.539  16.234   9.993  1.00  0.00           C  
ATOM   1230  O   ASP A  77      10.683  16.075  10.370  1.00  0.00           O  
ATOM   1231  CB  ASP A  77       8.138  17.147  11.845  1.00  0.00           C  
ATOM   1232  CG  ASP A  77       8.736  18.111  12.870  1.00  0.00           C  
ATOM   1233  OD1 ASP A  77       8.350  19.268  12.861  1.00  0.00           O  
ATOM   1234  OD2 ASP A  77       9.572  17.676  13.644  1.00  0.00           O  
ATOM   1235  H   ASP A  77       7.154  17.060   9.054  1.00  0.00           H  
ATOM   1236  HA  ASP A  77       9.370  18.286  10.529  1.00  0.00           H  
ATOM   1237  HB2 ASP A  77       7.065  17.273  11.814  1.00  0.00           H  
ATOM   1238  HB3 ASP A  77       8.374  16.132  12.126  1.00  0.00           H  
ATOM   1239  N   ARG A  78       8.973  15.364   9.211  1.00  0.00           N  
ATOM   1240  CA  ARG A  78       9.728  14.173   8.776  1.00  0.00           C  
ATOM   1241  C   ARG A  78       9.610  13.972   7.265  1.00  0.00           C  
ATOM   1242  O   ARG A  78       8.949  14.718   6.571  1.00  0.00           O  
ATOM   1243  CB  ARG A  78       9.141  12.958   9.478  1.00  0.00           C  
ATOM   1244  CG  ARG A  78       7.640  13.154   9.711  1.00  0.00           C  
ATOM   1245  CD  ARG A  78       7.120  12.043  10.622  1.00  0.00           C  
ATOM   1246  NE  ARG A  78       6.248  12.639  11.675  1.00  0.00           N  
ATOM   1247  CZ  ARG A  78       5.485  11.875  12.414  1.00  0.00           C  
ATOM   1248  NH1 ARG A  78       5.093  10.712  11.972  1.00  0.00           N  
ATOM   1249  NH2 ARG A  78       5.115  12.277  13.600  1.00  0.00           N  
ATOM   1250  H   ARG A  78       8.052  15.472   8.934  1.00  0.00           H  
ATOM   1251  HA  ARG A  78      10.766  14.278   9.051  1.00  0.00           H  
ATOM   1252  HB2 ARG A  78       9.290  12.099   8.859  1.00  0.00           H  
ATOM   1253  HB3 ARG A  78       9.632  12.818  10.423  1.00  0.00           H  
ATOM   1254  HG2 ARG A  78       7.469  14.112  10.179  1.00  0.00           H  
ATOM   1255  HG3 ARG A  78       7.121  13.115   8.766  1.00  0.00           H  
ATOM   1256  HD2 ARG A  78       6.550  11.339  10.038  1.00  0.00           H  
ATOM   1257  HD3 ARG A  78       7.955  11.533  11.083  1.00  0.00           H  
ATOM   1258  HE  ARG A  78       6.245  13.610  11.814  1.00  0.00           H  
ATOM   1259 HH11 ARG A  78       5.373  10.398  11.067  1.00  0.00           H  
ATOM   1260 HH12 ARG A  78       4.509  10.133  12.542  1.00  0.00           H  
ATOM   1261 HH21 ARG A  78       5.415  13.167  13.942  1.00  0.00           H  
ATOM   1262 HH22 ARG A  78       4.531  11.695  14.165  1.00  0.00           H  
ATOM   1263  N   HIS A  79      10.245  12.947   6.763  1.00  0.00           N  
ATOM   1264  CA  HIS A  79      10.180  12.651   5.305  1.00  0.00           C  
ATOM   1265  C   HIS A  79       9.556  11.268   5.127  1.00  0.00           C  
ATOM   1266  O   HIS A  79       9.890  10.337   5.832  1.00  0.00           O  
ATOM   1267  CB  HIS A  79      11.594  12.656   4.715  1.00  0.00           C  
ATOM   1268  CG  HIS A  79      12.440  13.651   5.457  1.00  0.00           C  
ATOM   1269  ND1 HIS A  79      13.760  13.396   5.797  1.00  0.00           N  
ATOM   1270  CD2 HIS A  79      12.164  14.905   5.939  1.00  0.00           C  
ATOM   1271  CE1 HIS A  79      14.224  14.474   6.454  1.00  0.00           C  
ATOM   1272  NE2 HIS A  79      13.292  15.424   6.568  1.00  0.00           N  
ATOM   1273  H   HIS A  79      10.759  12.359   7.355  1.00  0.00           H  
ATOM   1274  HA  HIS A  79       9.571  13.394   4.809  1.00  0.00           H  
ATOM   1275  HB2 HIS A  79      12.028  11.672   4.810  1.00  0.00           H  
ATOM   1276  HB3 HIS A  79      11.548  12.931   3.672  1.00  0.00           H  
ATOM   1277  HD1 HIS A  79      14.262  12.578   5.596  1.00  0.00           H  
ATOM   1278  HD2 HIS A  79      11.214  15.410   5.844  1.00  0.00           H  
ATOM   1279  HE1 HIS A  79      15.228  14.560   6.844  1.00  0.00           H  
ATOM   1280  N   ILE A  80       8.644  11.121   4.207  1.00  0.00           N  
ATOM   1281  CA  ILE A  80       8.004   9.789   4.021  1.00  0.00           C  
ATOM   1282  C   ILE A  80       7.666   9.552   2.548  1.00  0.00           C  
ATOM   1283  O   ILE A  80       6.743  10.129   2.008  1.00  0.00           O  
ATOM   1284  CB  ILE A  80       6.722   9.728   4.854  1.00  0.00           C  
ATOM   1285  CG1 ILE A  80       7.082   9.749   6.342  1.00  0.00           C  
ATOM   1286  CG2 ILE A  80       5.961   8.439   4.533  1.00  0.00           C  
ATOM   1287  CD1 ILE A  80       7.730   8.419   6.729  1.00  0.00           C  
ATOM   1288  H   ILE A  80       8.375  11.882   3.656  1.00  0.00           H  
ATOM   1289  HA  ILE A  80       8.681   9.019   4.359  1.00  0.00           H  
ATOM   1290  HB  ILE A  80       6.100  10.580   4.621  1.00  0.00           H  
ATOM   1291 HG12 ILE A  80       7.774  10.556   6.533  1.00  0.00           H  
ATOM   1292 HG13 ILE A  80       6.188   9.895   6.927  1.00  0.00           H  
ATOM   1293 HG21 ILE A  80       6.593   7.783   3.950  1.00  0.00           H  
ATOM   1294 HG22 ILE A  80       5.683   7.947   5.453  1.00  0.00           H  
ATOM   1295 HG23 ILE A  80       5.072   8.676   3.969  1.00  0.00           H  
ATOM   1296 HD11 ILE A  80       7.081   7.606   6.440  1.00  0.00           H  
ATOM   1297 HD12 ILE A  80       8.678   8.320   6.221  1.00  0.00           H  
ATOM   1298 HD13 ILE A  80       7.888   8.393   7.797  1.00  0.00           H  
ATOM   1299  N   THR A  81       8.394   8.681   1.901  1.00  0.00           N  
ATOM   1300  CA  THR A  81       8.105   8.373   0.473  1.00  0.00           C  
ATOM   1301  C   THR A  81       7.351   7.043   0.425  1.00  0.00           C  
ATOM   1302  O   THR A  81       7.922   5.994   0.632  1.00  0.00           O  
ATOM   1303  CB  THR A  81       9.421   8.256  -0.302  1.00  0.00           C  
ATOM   1304  OG1 THR A  81       9.932   9.558  -0.561  1.00  0.00           O  
ATOM   1305  CG2 THR A  81       9.184   7.522  -1.625  1.00  0.00           C  
ATOM   1306  H   THR A  81       9.121   8.213   2.364  1.00  0.00           H  
ATOM   1307  HA  THR A  81       7.493   9.156   0.045  1.00  0.00           H  
ATOM   1308  HB  THR A  81      10.136   7.702   0.287  1.00  0.00           H  
ATOM   1309  HG1 THR A  81       9.782   9.759  -1.488  1.00  0.00           H  
ATOM   1310 HG21 THR A  81       8.123   7.458  -1.816  1.00  0.00           H  
ATOM   1311 HG22 THR A  81       9.664   8.063  -2.428  1.00  0.00           H  
ATOM   1312 HG23 THR A  81       9.599   6.527  -1.563  1.00  0.00           H  
ATOM   1313  N   LEU A  82       6.072   7.073   0.182  1.00  0.00           N  
ATOM   1314  CA  LEU A  82       5.296   5.803   0.159  1.00  0.00           C  
ATOM   1315  C   LEU A  82       5.487   5.085  -1.179  1.00  0.00           C  
ATOM   1316  O   LEU A  82       5.381   5.676  -2.235  1.00  0.00           O  
ATOM   1317  CB  LEU A  82       3.816   6.121   0.367  1.00  0.00           C  
ATOM   1318  CG  LEU A  82       3.390   5.681   1.769  1.00  0.00           C  
ATOM   1319  CD1 LEU A  82       2.640   6.824   2.456  1.00  0.00           C  
ATOM   1320  CD2 LEU A  82       2.476   4.461   1.665  1.00  0.00           C  
ATOM   1321  H   LEU A  82       5.617   7.928   0.031  1.00  0.00           H  
ATOM   1322  HA  LEU A  82       5.643   5.162   0.960  1.00  0.00           H  
ATOM   1323  HB2 LEU A  82       3.659   7.184   0.259  1.00  0.00           H  
ATOM   1324  HB3 LEU A  82       3.231   5.594  -0.368  1.00  0.00           H  
ATOM   1325  HG  LEU A  82       4.268   5.428   2.347  1.00  0.00           H  
ATOM   1326 HD11 LEU A  82       2.169   7.446   1.710  1.00  0.00           H  
ATOM   1327 HD12 LEU A  82       1.885   6.415   3.112  1.00  0.00           H  
ATOM   1328 HD13 LEU A  82       3.335   7.415   3.033  1.00  0.00           H  
ATOM   1329 HD21 LEU A  82       2.261   4.259   0.626  1.00  0.00           H  
ATOM   1330 HD22 LEU A  82       2.967   3.605   2.104  1.00  0.00           H  
ATOM   1331 HD23 LEU A  82       1.553   4.656   2.192  1.00  0.00           H  
ATOM   1332  N   TRP A  83       5.780   3.813  -1.133  1.00  0.00           N  
ATOM   1333  CA  TRP A  83       5.993   3.042  -2.376  1.00  0.00           C  
ATOM   1334  C   TRP A  83       4.993   1.878  -2.407  1.00  0.00           C  
ATOM   1335  O   TRP A  83       4.939   1.081  -1.497  1.00  0.00           O  
ATOM   1336  CB  TRP A  83       7.442   2.539  -2.334  1.00  0.00           C  
ATOM   1337  CG  TRP A  83       7.557   1.131  -2.817  1.00  0.00           C  
ATOM   1338  CD1 TRP A  83       7.175   0.054  -2.107  1.00  0.00           C  
ATOM   1339  CD2 TRP A  83       8.086   0.630  -4.078  1.00  0.00           C  
ATOM   1340  NE1 TRP A  83       7.430  -1.086  -2.851  1.00  0.00           N  
ATOM   1341  CE2 TRP A  83       7.995  -0.780  -4.072  1.00  0.00           C  
ATOM   1342  CE3 TRP A  83       8.630   1.257  -5.210  1.00  0.00           C  
ATOM   1343  CZ2 TRP A  83       8.430  -1.543  -5.156  1.00  0.00           C  
ATOM   1344  CZ3 TRP A  83       9.070   0.491  -6.303  1.00  0.00           C  
ATOM   1345  CH2 TRP A  83       8.971  -0.906  -6.275  1.00  0.00           C  
ATOM   1346  H   TRP A  83       5.875   3.358  -0.273  1.00  0.00           H  
ATOM   1347  HA  TRP A  83       5.848   3.678  -3.235  1.00  0.00           H  
ATOM   1348  HB2 TRP A  83       8.044   3.174  -2.942  1.00  0.00           H  
ATOM   1349  HB3 TRP A  83       7.800   2.593  -1.316  1.00  0.00           H  
ATOM   1350  HD1 TRP A  83       6.735   0.085  -1.120  1.00  0.00           H  
ATOM   1351  HE1 TRP A  83       7.243  -2.003  -2.562  1.00  0.00           H  
ATOM   1352  HE3 TRP A  83       8.708   2.331  -5.242  1.00  0.00           H  
ATOM   1353  HZ2 TRP A  83       8.352  -2.619  -5.129  1.00  0.00           H  
ATOM   1354  HZ3 TRP A  83       9.489   0.983  -7.168  1.00  0.00           H  
ATOM   1355  HH2 TRP A  83       9.310  -1.490  -7.118  1.00  0.00           H  
ATOM   1356  N   PHE A  84       4.195   1.765  -3.433  1.00  0.00           N  
ATOM   1357  CA  PHE A  84       3.226   0.643  -3.460  1.00  0.00           C  
ATOM   1358  C   PHE A  84       3.413  -0.175  -4.724  1.00  0.00           C  
ATOM   1359  O   PHE A  84       3.267   0.309  -5.826  1.00  0.00           O  
ATOM   1360  CB  PHE A  84       1.782   1.150  -3.393  1.00  0.00           C  
ATOM   1361  CG  PHE A  84       1.705   2.649  -3.572  1.00  0.00           C  
ATOM   1362  CD1 PHE A  84       2.388   3.512  -2.703  1.00  0.00           C  
ATOM   1363  CD2 PHE A  84       0.926   3.174  -4.606  1.00  0.00           C  
ATOM   1364  CE1 PHE A  84       2.293   4.897  -2.876  1.00  0.00           C  
ATOM   1365  CE2 PHE A  84       0.828   4.555  -4.777  1.00  0.00           C  
ATOM   1366  CZ  PHE A  84       1.513   5.420  -3.914  1.00  0.00           C  
ATOM   1367  H   PHE A  84       4.226   2.406  -4.170  1.00  0.00           H  
ATOM   1368  HA  PHE A  84       3.414   0.003  -2.619  1.00  0.00           H  
ATOM   1369  HB2 PHE A  84       1.219   0.682  -4.179  1.00  0.00           H  
ATOM   1370  HB3 PHE A  84       1.354   0.883  -2.438  1.00  0.00           H  
ATOM   1371  HD1 PHE A  84       2.990   3.109  -1.905  1.00  0.00           H  
ATOM   1372  HD2 PHE A  84       0.400   2.509  -5.275  1.00  0.00           H  
ATOM   1373  HE1 PHE A  84       2.821   5.561  -2.208  1.00  0.00           H  
ATOM   1374  HE2 PHE A  84       0.224   4.952  -5.575  1.00  0.00           H  
ATOM   1375  HZ  PHE A  84       1.436   6.488  -4.049  1.00  0.00           H  
ATOM   1376  N   TRP A  85       3.719  -1.426  -4.558  1.00  0.00           N  
ATOM   1377  CA  TRP A  85       3.907  -2.310  -5.735  1.00  0.00           C  
ATOM   1378  C   TRP A  85       2.637  -3.134  -5.930  1.00  0.00           C  
ATOM   1379  O   TRP A  85       2.501  -4.225  -5.410  1.00  0.00           O  
ATOM   1380  CB  TRP A  85       5.116  -3.230  -5.515  1.00  0.00           C  
ATOM   1381  CG  TRP A  85       4.893  -4.114  -4.325  1.00  0.00           C  
ATOM   1382  CD1 TRP A  85       4.904  -3.709  -3.032  1.00  0.00           C  
ATOM   1383  CD2 TRP A  85       4.646  -5.548  -4.299  1.00  0.00           C  
ATOM   1384  NE1 TRP A  85       4.661  -4.800  -2.219  1.00  0.00           N  
ATOM   1385  CE2 TRP A  85       4.498  -5.958  -2.954  1.00  0.00           C  
ATOM   1386  CE3 TRP A  85       4.533  -6.522  -5.304  1.00  0.00           C  
ATOM   1387  CZ2 TRP A  85       4.245  -7.288  -2.618  1.00  0.00           C  
ATOM   1388  CZ3 TRP A  85       4.280  -7.862  -4.971  1.00  0.00           C  
ATOM   1389  CH2 TRP A  85       4.135  -8.244  -3.630  1.00  0.00           C  
ATOM   1390  H   TRP A  85       3.809  -1.783  -3.652  1.00  0.00           H  
ATOM   1391  HA  TRP A  85       4.071  -1.699  -6.609  1.00  0.00           H  
ATOM   1392  HB2 TRP A  85       5.257  -3.845  -6.392  1.00  0.00           H  
ATOM   1393  HB3 TRP A  85       5.999  -2.629  -5.356  1.00  0.00           H  
ATOM   1394  HD1 TRP A  85       5.066  -2.698  -2.690  1.00  0.00           H  
ATOM   1395  HE1 TRP A  85       4.609  -4.778  -1.241  1.00  0.00           H  
ATOM   1396  HE3 TRP A  85       4.642  -6.237  -6.340  1.00  0.00           H  
ATOM   1397  HZ2 TRP A  85       4.132  -7.576  -1.585  1.00  0.00           H  
ATOM   1398  HZ3 TRP A  85       4.193  -8.602  -5.752  1.00  0.00           H  
ATOM   1399  HH2 TRP A  85       3.940  -9.276  -3.379  1.00  0.00           H  
ATOM   1400  N   LEU A  86       1.697  -2.604  -6.665  1.00  0.00           N  
ATOM   1401  CA  LEU A  86       0.422  -3.319  -6.892  1.00  0.00           C  
ATOM   1402  C   LEU A  86       0.682  -4.694  -7.492  1.00  0.00           C  
ATOM   1403  O   LEU A  86       1.402  -4.840  -8.461  1.00  0.00           O  
ATOM   1404  CB  LEU A  86      -0.425  -2.498  -7.858  1.00  0.00           C  
ATOM   1405  CG  LEU A  86      -1.218  -1.438  -7.093  1.00  0.00           C  
ATOM   1406  CD1 LEU A  86      -1.920  -2.073  -5.897  1.00  0.00           C  
ATOM   1407  CD2 LEU A  86      -0.264  -0.345  -6.610  1.00  0.00           C  
ATOM   1408  H   LEU A  86       1.824  -1.721  -7.061  1.00  0.00           H  
ATOM   1409  HA  LEU A  86      -0.099  -3.431  -5.957  1.00  0.00           H  
ATOM   1410  HB2 LEU A  86       0.222  -2.013  -8.574  1.00  0.00           H  
ATOM   1411  HB3 LEU A  86      -1.100  -3.149  -8.374  1.00  0.00           H  
ATOM   1412  HG  LEU A  86      -1.956  -1.009  -7.746  1.00  0.00           H  
ATOM   1413 HD11 LEU A  86      -2.245  -3.070  -6.156  1.00  0.00           H  
ATOM   1414 HD12 LEU A  86      -1.232  -2.124  -5.066  1.00  0.00           H  
ATOM   1415 HD13 LEU A  86      -2.776  -1.475  -5.621  1.00  0.00           H  
ATOM   1416 HD21 LEU A  86       0.280   0.055  -7.452  1.00  0.00           H  
ATOM   1417 HD22 LEU A  86      -0.831   0.445  -6.139  1.00  0.00           H  
ATOM   1418 HD23 LEU A  86       0.431  -0.763  -5.898  1.00  0.00           H  
ATOM   1419  N   VAL A  87       0.094  -5.706  -6.924  1.00  0.00           N  
ATOM   1420  CA  VAL A  87       0.295  -7.069  -7.452  1.00  0.00           C  
ATOM   1421  C   VAL A  87      -0.945  -7.494  -8.242  1.00  0.00           C  
ATOM   1422  O   VAL A  87      -1.823  -6.696  -8.506  1.00  0.00           O  
ATOM   1423  CB  VAL A  87       0.521  -8.006  -6.278  1.00  0.00           C  
ATOM   1424  CG1 VAL A  87       1.536  -7.382  -5.316  1.00  0.00           C  
ATOM   1425  CG2 VAL A  87      -0.798  -8.248  -5.545  1.00  0.00           C  
ATOM   1426  H   VAL A  87      -0.482  -5.571  -6.143  1.00  0.00           H  
ATOM   1427  HA  VAL A  87       1.159  -7.084  -8.099  1.00  0.00           H  
ATOM   1428  HB  VAL A  87       0.901  -8.929  -6.643  1.00  0.00           H  
ATOM   1429 HG11 VAL A  87       2.310  -6.886  -5.883  1.00  0.00           H  
ATOM   1430 HG12 VAL A  87       1.040  -6.663  -4.682  1.00  0.00           H  
ATOM   1431 HG13 VAL A  87       1.978  -8.155  -4.705  1.00  0.00           H  
ATOM   1432 HG21 VAL A  87      -1.584  -7.675  -6.014  1.00  0.00           H  
ATOM   1433 HG22 VAL A  87      -1.045  -9.299  -5.587  1.00  0.00           H  
ATOM   1434 HG23 VAL A  87      -0.695  -7.943  -4.517  1.00  0.00           H  
ATOM   1435  N   GLU A  88      -1.029  -8.737  -8.632  1.00  0.00           N  
ATOM   1436  CA  GLU A  88      -2.219  -9.180  -9.412  1.00  0.00           C  
ATOM   1437  C   GLU A  88      -2.687 -10.563  -8.945  1.00  0.00           C  
ATOM   1438  O   GLU A  88      -3.868 -10.845  -8.915  1.00  0.00           O  
ATOM   1439  CB  GLU A  88      -1.854  -9.238 -10.896  1.00  0.00           C  
ATOM   1440  CG  GLU A  88      -2.501  -8.061 -11.627  1.00  0.00           C  
ATOM   1441  CD  GLU A  88      -2.836  -8.471 -13.063  1.00  0.00           C  
ATOM   1442  OE1 GLU A  88      -2.033  -9.170 -13.661  1.00  0.00           O  
ATOM   1443  OE2 GLU A  88      -3.889  -8.081 -13.539  1.00  0.00           O  
ATOM   1444  H   GLU A  88      -0.312  -9.370  -8.419  1.00  0.00           H  
ATOM   1445  HA  GLU A  88      -3.020  -8.469  -9.273  1.00  0.00           H  
ATOM   1446  HB2 GLU A  88      -0.780  -9.185 -11.005  1.00  0.00           H  
ATOM   1447  HB3 GLU A  88      -2.213 -10.164 -11.320  1.00  0.00           H  
ATOM   1448  HG2 GLU A  88      -3.407  -7.774 -11.113  1.00  0.00           H  
ATOM   1449  HG3 GLU A  88      -1.816  -7.227 -11.643  1.00  0.00           H  
ATOM   1450  N   ARG A  89      -1.778 -11.430  -8.587  1.00  0.00           N  
ATOM   1451  CA  ARG A  89      -2.191 -12.795  -8.135  1.00  0.00           C  
ATOM   1452  C   ARG A  89      -1.289 -13.260  -6.996  1.00  0.00           C  
ATOM   1453  O   ARG A  89      -0.370 -12.577  -6.616  1.00  0.00           O  
ATOM   1454  CB  ARG A  89      -2.060 -13.783  -9.298  1.00  0.00           C  
ATOM   1455  CG  ARG A  89      -2.966 -13.354 -10.454  1.00  0.00           C  
ATOM   1456  CD  ARG A  89      -2.137 -13.239 -11.736  1.00  0.00           C  
ATOM   1457  NE  ARG A  89      -2.159 -14.539 -12.468  1.00  0.00           N  
ATOM   1458  CZ  ARG A  89      -2.149 -15.665 -11.805  1.00  0.00           C  
ATOM   1459  NH1 ARG A  89      -1.055 -16.068 -11.219  1.00  0.00           N  
ATOM   1460  NH2 ARG A  89      -3.233 -16.387 -11.728  1.00  0.00           N  
ATOM   1461  H   ARG A  89      -0.829 -11.188  -8.617  1.00  0.00           H  
ATOM   1462  HA  ARG A  89      -3.209 -12.769  -7.799  1.00  0.00           H  
ATOM   1463  HB2 ARG A  89      -1.033 -13.806  -9.635  1.00  0.00           H  
ATOM   1464  HB3 ARG A  89      -2.349 -14.768  -8.965  1.00  0.00           H  
ATOM   1465  HG2 ARG A  89      -3.744 -14.090 -10.593  1.00  0.00           H  
ATOM   1466  HG3 ARG A  89      -3.410 -12.397 -10.229  1.00  0.00           H  
ATOM   1467  HD2 ARG A  89      -2.555 -12.467 -12.365  1.00  0.00           H  
ATOM   1468  HD3 ARG A  89      -1.118 -12.984 -11.484  1.00  0.00           H  
ATOM   1469  HE  ARG A  89      -2.179 -14.550 -13.448  1.00  0.00           H  
ATOM   1470 HH11 ARG A  89      -0.224 -15.515 -11.277  1.00  0.00           H  
ATOM   1471 HH12 ARG A  89      -1.048 -16.929 -10.712  1.00  0.00           H  
ATOM   1472 HH21 ARG A  89      -4.072 -16.080 -12.176  1.00  0.00           H  
ATOM   1473 HH22 ARG A  89      -3.225 -17.249 -11.219  1.00  0.00           H  
ATOM   1474  N   TRP A  90      -1.536 -14.435  -6.470  1.00  0.00           N  
ATOM   1475  CA  TRP A  90      -0.675 -14.976  -5.373  1.00  0.00           C  
ATOM   1476  C   TRP A  90      -1.310 -16.200  -4.747  1.00  0.00           C  
ATOM   1477  O   TRP A  90      -2.460 -16.523  -4.962  1.00  0.00           O  
ATOM   1478  CB  TRP A  90      -0.464 -13.967  -4.253  1.00  0.00           C  
ATOM   1479  CG  TRP A  90      -1.758 -13.695  -3.558  1.00  0.00           C  
ATOM   1480  CD1 TRP A  90      -2.216 -14.375  -2.481  1.00  0.00           C  
ATOM   1481  CD2 TRP A  90      -2.762 -12.689  -3.862  1.00  0.00           C  
ATOM   1482  NE1 TRP A  90      -3.437 -13.845  -2.102  1.00  0.00           N  
ATOM   1483  CE2 TRP A  90      -3.816 -12.803  -2.925  1.00  0.00           C  
ATOM   1484  CE3 TRP A  90      -2.857 -11.700  -4.850  1.00  0.00           C  
ATOM   1485  CZ2 TRP A  90      -4.925 -11.959  -2.967  1.00  0.00           C  
ATOM   1486  CZ3 TRP A  90      -3.969 -10.850  -4.896  1.00  0.00           C  
ATOM   1487  CH2 TRP A  90      -5.001 -10.978  -3.958  1.00  0.00           C  
ATOM   1488  H   TRP A  90      -2.278 -14.974  -6.815  1.00  0.00           H  
ATOM   1489  HA  TRP A  90       0.288 -15.249  -5.780  1.00  0.00           H  
ATOM   1490  HB2 TRP A  90       0.235 -14.379  -3.542  1.00  0.00           H  
ATOM   1491  HB3 TRP A  90      -0.061 -13.067  -4.650  1.00  0.00           H  
ATOM   1492  HD1 TRP A  90      -1.710 -15.197  -1.994  1.00  0.00           H  
ATOM   1493  HE1 TRP A  90      -3.978 -14.155  -1.343  1.00  0.00           H  
ATOM   1494  HE3 TRP A  90      -2.069 -11.589  -5.579  1.00  0.00           H  
ATOM   1495  HZ2 TRP A  90      -5.717 -12.062  -2.240  1.00  0.00           H  
ATOM   1496  HZ3 TRP A  90      -4.030 -10.097  -5.659  1.00  0.00           H  
ATOM   1497  HH2 TRP A  90      -5.850 -10.315  -3.996  1.00  0.00           H  
ATOM   1498  N   GLU A  91      -0.536 -16.865  -3.958  1.00  0.00           N  
ATOM   1499  CA  GLU A  91      -1.008 -18.078  -3.257  1.00  0.00           C  
ATOM   1500  C   GLU A  91      -0.758 -17.913  -1.760  1.00  0.00           C  
ATOM   1501  O   GLU A  91       0.339 -18.113  -1.279  1.00  0.00           O  
ATOM   1502  CB  GLU A  91      -0.222 -19.279  -3.762  1.00  0.00           C  
ATOM   1503  CG  GLU A  91      -0.989 -20.547  -3.419  1.00  0.00           C  
ATOM   1504  CD  GLU A  91      -0.039 -21.747  -3.440  1.00  0.00           C  
ATOM   1505  OE1 GLU A  91       0.145 -22.314  -4.506  1.00  0.00           O  
ATOM   1506  OE2 GLU A  91       0.486 -22.079  -2.391  1.00  0.00           O  
ATOM   1507  H   GLU A  91       0.376 -16.551  -3.825  1.00  0.00           H  
ATOM   1508  HA  GLU A  91      -2.061 -18.224  -3.441  1.00  0.00           H  
ATOM   1509  HB2 GLU A  91      -0.102 -19.203  -4.829  1.00  0.00           H  
ATOM   1510  HB3 GLU A  91       0.747 -19.303  -3.287  1.00  0.00           H  
ATOM   1511  HG2 GLU A  91      -1.420 -20.442  -2.436  1.00  0.00           H  
ATOM   1512  HG3 GLU A  91      -1.772 -20.692  -4.145  1.00  0.00           H  
ATOM   1513  N   GLY A  92      -1.760 -17.544  -1.017  1.00  0.00           N  
ATOM   1514  CA  GLY A  92      -1.564 -17.362   0.448  1.00  0.00           C  
ATOM   1515  C   GLY A  92      -2.235 -16.063   0.888  1.00  0.00           C  
ATOM   1516  O   GLY A  92      -2.965 -15.446   0.140  1.00  0.00           O  
ATOM   1517  H   GLY A  92      -2.639 -17.382  -1.419  1.00  0.00           H  
ATOM   1518  HA2 GLY A  92      -1.997 -18.196   0.974  1.00  0.00           H  
ATOM   1519  HA3 GLY A  92      -0.508 -17.309   0.665  1.00  0.00           H  
ATOM   1520  N   GLU A  93      -1.983 -15.635   2.093  1.00  0.00           N  
ATOM   1521  CA  GLU A  93      -2.589 -14.374   2.578  1.00  0.00           C  
ATOM   1522  C   GLU A  93      -1.542 -13.264   2.440  1.00  0.00           C  
ATOM   1523  O   GLU A  93      -0.596 -13.219   3.199  1.00  0.00           O  
ATOM   1524  CB  GLU A  93      -2.968 -14.550   4.045  1.00  0.00           C  
ATOM   1525  CG  GLU A  93      -4.420 -15.024   4.147  1.00  0.00           C  
ATOM   1526  CD  GLU A  93      -5.266 -13.944   4.821  1.00  0.00           C  
ATOM   1527  OE1 GLU A  93      -5.038 -12.779   4.540  1.00  0.00           O  
ATOM   1528  OE2 GLU A  93      -6.129 -14.301   5.605  1.00  0.00           O  
ATOM   1529  H   GLU A  93      -1.388 -16.139   2.681  1.00  0.00           H  
ATOM   1530  HA  GLU A  93      -3.467 -14.141   1.993  1.00  0.00           H  
ATOM   1531  HB2 GLU A  93      -2.317 -15.285   4.497  1.00  0.00           H  
ATOM   1532  HB3 GLU A  93      -2.857 -13.614   4.556  1.00  0.00           H  
ATOM   1533  HG2 GLU A  93      -4.804 -15.218   3.156  1.00  0.00           H  
ATOM   1534  HG3 GLU A  93      -4.462 -15.929   4.734  1.00  0.00           H  
ATOM   1535  N   PRO A  94      -1.718 -12.421   1.454  1.00  0.00           N  
ATOM   1536  CA  PRO A  94      -0.767 -11.333   1.171  1.00  0.00           C  
ATOM   1537  C   PRO A  94      -0.540 -10.432   2.385  1.00  0.00           C  
ATOM   1538  O   PRO A  94      -1.122 -10.607   3.436  1.00  0.00           O  
ATOM   1539  CB  PRO A  94      -1.407 -10.534   0.035  1.00  0.00           C  
ATOM   1540  CG  PRO A  94      -2.741 -11.225  -0.335  1.00  0.00           C  
ATOM   1541  CD  PRO A  94      -2.883 -12.471   0.553  1.00  0.00           C  
ATOM   1542  HA  PRO A  94       0.171 -11.739   0.831  1.00  0.00           H  
ATOM   1543  HB2 PRO A  94      -1.592  -9.521   0.361  1.00  0.00           H  
ATOM   1544  HB3 PRO A  94      -0.755 -10.535  -0.823  1.00  0.00           H  
ATOM   1545  HG2 PRO A  94      -3.566 -10.548  -0.158  1.00  0.00           H  
ATOM   1546  HG3 PRO A  94      -2.723 -11.517  -1.370  1.00  0.00           H  
ATOM   1547  HD2 PRO A  94      -3.804 -12.427   1.117  1.00  0.00           H  
ATOM   1548  HD3 PRO A  94      -2.849 -13.366  -0.047  1.00  0.00           H  
ATOM   1549  N   TRP A  95       0.315  -9.462   2.219  1.00  0.00           N  
ATOM   1550  CA  TRP A  95       0.623  -8.506   3.326  1.00  0.00           C  
ATOM   1551  C   TRP A  95       0.401  -7.079   2.841  1.00  0.00           C  
ATOM   1552  O   TRP A  95      -0.168  -6.840   1.796  1.00  0.00           O  
ATOM   1553  CB  TRP A  95       2.092  -8.633   3.743  1.00  0.00           C  
ATOM   1554  CG  TRP A  95       2.964  -8.602   2.523  1.00  0.00           C  
ATOM   1555  CD1 TRP A  95       2.989  -9.544   1.550  1.00  0.00           C  
ATOM   1556  CD2 TRP A  95       3.939  -7.590   2.130  1.00  0.00           C  
ATOM   1557  NE1 TRP A  95       3.904  -9.171   0.586  1.00  0.00           N  
ATOM   1558  CE2 TRP A  95       4.519  -7.979   0.900  1.00  0.00           C  
ATOM   1559  CE3 TRP A  95       4.371  -6.386   2.713  1.00  0.00           C  
ATOM   1560  CZ2 TRP A  95       5.491  -7.205   0.272  1.00  0.00           C  
ATOM   1561  CZ3 TRP A  95       5.353  -5.604   2.081  1.00  0.00           C  
ATOM   1562  CH2 TRP A  95       5.909  -6.016   0.864  1.00  0.00           C  
ATOM   1563  H   TRP A  95       0.755  -9.361   1.352  1.00  0.00           H  
ATOM   1564  HA  TRP A  95      -0.015  -8.709   4.174  1.00  0.00           H  
ATOM   1565  HB2 TRP A  95       2.355  -7.809   4.386  1.00  0.00           H  
ATOM   1566  HB3 TRP A  95       2.239  -9.550   4.276  1.00  0.00           H  
ATOM   1567  HD1 TRP A  95       2.383 -10.437   1.523  1.00  0.00           H  
ATOM   1568  HE1 TRP A  95       4.110  -9.683  -0.226  1.00  0.00           H  
ATOM   1569  HE3 TRP A  95       3.946  -6.060   3.652  1.00  0.00           H  
ATOM   1570  HZ2 TRP A  95       5.918  -7.525  -0.668  1.00  0.00           H  
ATOM   1571  HZ3 TRP A  95       5.682  -4.681   2.533  1.00  0.00           H  
ATOM   1572  HH2 TRP A  95       6.659  -5.415   0.386  1.00  0.00           H  
ATOM   1573  N   GLY A  96       0.866  -6.132   3.598  1.00  0.00           N  
ATOM   1574  CA  GLY A  96       0.717  -4.711   3.203  1.00  0.00           C  
ATOM   1575  C   GLY A  96       1.274  -3.834   4.323  1.00  0.00           C  
ATOM   1576  O   GLY A  96       1.822  -2.774   4.094  1.00  0.00           O  
ATOM   1577  H   GLY A  96       1.324  -6.357   4.432  1.00  0.00           H  
ATOM   1578  HA2 GLY A  96       1.271  -4.535   2.300  1.00  0.00           H  
ATOM   1579  HA3 GLY A  96      -0.320  -4.492   3.041  1.00  0.00           H  
ATOM   1580  N   LYS A  97       1.151  -4.294   5.531  1.00  0.00           N  
ATOM   1581  CA  LYS A  97       1.678  -3.544   6.695  1.00  0.00           C  
ATOM   1582  C   LYS A  97       2.602  -4.469   7.493  1.00  0.00           C  
ATOM   1583  O   LYS A  97       3.286  -5.304   6.936  1.00  0.00           O  
ATOM   1584  CB  LYS A  97       0.514  -3.097   7.577  1.00  0.00           C  
ATOM   1585  CG  LYS A  97       0.933  -1.854   8.347  1.00  0.00           C  
ATOM   1586  CD  LYS A  97       0.445  -1.956   9.793  1.00  0.00           C  
ATOM   1587  CE  LYS A  97       1.469  -1.308  10.726  1.00  0.00           C  
ATOM   1588  NZ  LYS A  97       1.014   0.065  11.085  1.00  0.00           N  
ATOM   1589  H   LYS A  97       0.718  -5.149   5.673  1.00  0.00           H  
ATOM   1590  HA  LYS A  97       2.231  -2.682   6.354  1.00  0.00           H  
ATOM   1591  HB2 LYS A  97      -0.343  -2.871   6.958  1.00  0.00           H  
ATOM   1592  HB3 LYS A  97       0.264  -3.883   8.273  1.00  0.00           H  
ATOM   1593  HG2 LYS A  97       2.009  -1.779   8.331  1.00  0.00           H  
ATOM   1594  HG3 LYS A  97       0.503  -0.985   7.881  1.00  0.00           H  
ATOM   1595  HD2 LYS A  97      -0.504  -1.450   9.891  1.00  0.00           H  
ATOM   1596  HD3 LYS A  97       0.329  -2.996  10.061  1.00  0.00           H  
ATOM   1597  HE2 LYS A  97       1.564  -1.901  11.624  1.00  0.00           H  
ATOM   1598  HE3 LYS A  97       2.426  -1.252  10.229  1.00  0.00           H  
ATOM   1599  HZ1 LYS A  97       0.242   0.353  10.448  1.00  0.00           H  
ATOM   1600  HZ2 LYS A  97       0.674   0.073  12.067  1.00  0.00           H  
ATOM   1601  HZ3 LYS A  97       1.808   0.729  10.991  1.00  0.00           H  
ATOM   1602  N   GLU A  98       2.621  -4.338   8.791  1.00  0.00           N  
ATOM   1603  CA  GLU A  98       3.492  -5.219   9.616  1.00  0.00           C  
ATOM   1604  C   GLU A  98       2.608  -6.099  10.500  1.00  0.00           C  
ATOM   1605  O   GLU A  98       2.915  -6.354  11.648  1.00  0.00           O  
ATOM   1606  CB  GLU A  98       4.401  -4.357  10.493  1.00  0.00           C  
ATOM   1607  CG  GLU A  98       5.065  -3.279   9.634  1.00  0.00           C  
ATOM   1608  CD  GLU A  98       5.823  -2.303  10.534  1.00  0.00           C  
ATOM   1609  OE1 GLU A  98       5.170  -1.535  11.223  1.00  0.00           O  
ATOM   1610  OE2 GLU A  98       7.042  -2.338  10.520  1.00  0.00           O  
ATOM   1611  H   GLU A  98       2.060  -3.667   9.226  1.00  0.00           H  
ATOM   1612  HA  GLU A  98       4.094  -5.842   8.970  1.00  0.00           H  
ATOM   1613  HB2 GLU A  98       3.814  -3.889  11.270  1.00  0.00           H  
ATOM   1614  HB3 GLU A  98       5.163  -4.977  10.941  1.00  0.00           H  
ATOM   1615  HG2 GLU A  98       5.754  -3.743   8.943  1.00  0.00           H  
ATOM   1616  HG3 GLU A  98       4.308  -2.742   9.081  1.00  0.00           H  
ATOM   1617  N   GLY A  99       1.505  -6.557   9.974  1.00  0.00           N  
ATOM   1618  CA  GLY A  99       0.589  -7.414  10.780  1.00  0.00           C  
ATOM   1619  C   GLY A  99      -0.623  -6.587  11.210  1.00  0.00           C  
ATOM   1620  O   GLY A  99      -0.927  -6.475  12.380  1.00  0.00           O  
ATOM   1621  H   GLY A  99       1.274  -6.333   9.049  1.00  0.00           H  
ATOM   1622  HA2 GLY A  99       0.263  -8.254  10.183  1.00  0.00           H  
ATOM   1623  HA3 GLY A  99       1.107  -7.772  11.656  1.00  0.00           H  
ATOM   1624  N   GLN A 100      -1.313  -5.998  10.271  1.00  0.00           N  
ATOM   1625  CA  GLN A 100      -2.501  -5.171  10.626  1.00  0.00           C  
ATOM   1626  C   GLN A 100      -3.754  -5.749   9.959  1.00  0.00           C  
ATOM   1627  O   GLN A 100      -3.672  -6.371   8.918  1.00  0.00           O  
ATOM   1628  CB  GLN A 100      -2.281  -3.740  10.140  1.00  0.00           C  
ATOM   1629  CG  GLN A 100      -2.272  -2.791  11.340  1.00  0.00           C  
ATOM   1630  CD  GLN A 100      -3.024  -1.507  10.985  1.00  0.00           C  
ATOM   1631  OE1 GLN A 100      -3.539  -0.831  11.852  1.00  0.00           O  
ATOM   1632  NE2 GLN A 100      -3.112  -1.140   9.735  1.00  0.00           N  
ATOM   1633  H   GLN A 100      -1.049  -6.094   9.333  1.00  0.00           H  
ATOM   1634  HA  GLN A 100      -2.631  -5.171  11.698  1.00  0.00           H  
ATOM   1635  HB2 GLN A 100      -1.336  -3.679   9.622  1.00  0.00           H  
ATOM   1636  HB3 GLN A 100      -3.078  -3.464   9.469  1.00  0.00           H  
ATOM   1637  HG2 GLN A 100      -2.753  -3.271  12.180  1.00  0.00           H  
ATOM   1638  HG3 GLN A 100      -1.253  -2.548  11.598  1.00  0.00           H  
ATOM   1639 HE21 GLN A 100      -2.697  -1.685   9.035  1.00  0.00           H  
ATOM   1640 HE22 GLN A 100      -3.591  -0.319   9.499  1.00  0.00           H  
ATOM   1641  N   PRO A 101      -4.881  -5.523  10.588  1.00  0.00           N  
ATOM   1642  CA  PRO A 101      -6.178  -6.010  10.083  1.00  0.00           C  
ATOM   1643  C   PRO A 101      -6.544  -5.295   8.780  1.00  0.00           C  
ATOM   1644  O   PRO A 101      -7.054  -4.192   8.791  1.00  0.00           O  
ATOM   1645  CB  PRO A 101      -7.184  -5.649  11.184  1.00  0.00           C  
ATOM   1646  CG  PRO A 101      -6.438  -4.794  12.239  1.00  0.00           C  
ATOM   1647  CD  PRO A 101      -4.951  -4.768  11.851  1.00  0.00           C  
ATOM   1648  HA  PRO A 101      -6.155  -7.078   9.939  1.00  0.00           H  
ATOM   1649  HB2 PRO A 101      -8.002  -5.081  10.760  1.00  0.00           H  
ATOM   1650  HB3 PRO A 101      -7.560  -6.547  11.647  1.00  0.00           H  
ATOM   1651  HG2 PRO A 101      -6.835  -3.788  12.242  1.00  0.00           H  
ATOM   1652  HG3 PRO A 101      -6.549  -5.237  13.216  1.00  0.00           H  
ATOM   1653  HD2 PRO A 101      -4.620  -3.749  11.703  1.00  0.00           H  
ATOM   1654  HD3 PRO A 101      -4.355  -5.254  12.608  1.00  0.00           H  
ATOM   1655  N   GLY A 102      -6.300  -5.912   7.657  1.00  0.00           N  
ATOM   1656  CA  GLY A 102      -6.650  -5.259   6.365  1.00  0.00           C  
ATOM   1657  C   GLY A 102      -8.133  -5.488   6.075  1.00  0.00           C  
ATOM   1658  O   GLY A 102      -8.864  -5.982   6.910  1.00  0.00           O  
ATOM   1659  H   GLY A 102      -5.895  -6.805   7.664  1.00  0.00           H  
ATOM   1660  HA2 GLY A 102      -6.454  -4.201   6.435  1.00  0.00           H  
ATOM   1661  HA3 GLY A 102      -6.058  -5.684   5.570  1.00  0.00           H  
ATOM   1662  N   GLU A 103      -8.591  -5.139   4.904  1.00  0.00           N  
ATOM   1663  CA  GLU A 103     -10.027  -5.350   4.587  1.00  0.00           C  
ATOM   1664  C   GLU A 103     -10.180  -5.657   3.099  1.00  0.00           C  
ATOM   1665  O   GLU A 103      -9.763  -4.895   2.250  1.00  0.00           O  
ATOM   1666  CB  GLU A 103     -10.820  -4.086   4.936  1.00  0.00           C  
ATOM   1667  CG  GLU A 103     -10.113  -2.859   4.356  1.00  0.00           C  
ATOM   1668  CD  GLU A 103     -10.308  -1.667   5.296  1.00  0.00           C  
ATOM   1669  OE1 GLU A 103     -11.345  -1.607   5.937  1.00  0.00           O  
ATOM   1670  OE2 GLU A 103      -9.418  -0.835   5.360  1.00  0.00           O  
ATOM   1671  H   GLU A 103      -7.993  -4.743   4.234  1.00  0.00           H  
ATOM   1672  HA  GLU A 103     -10.404  -6.180   5.166  1.00  0.00           H  
ATOM   1673  HB2 GLU A 103     -11.814  -4.159   4.519  1.00  0.00           H  
ATOM   1674  HB3 GLU A 103     -10.886  -3.988   6.009  1.00  0.00           H  
ATOM   1675  HG2 GLU A 103      -9.057  -3.067   4.252  1.00  0.00           H  
ATOM   1676  HG3 GLU A 103     -10.532  -2.625   3.390  1.00  0.00           H  
ATOM   1677  N   TRP A 104     -10.774  -6.772   2.775  1.00  0.00           N  
ATOM   1678  CA  TRP A 104     -10.952  -7.127   1.340  1.00  0.00           C  
ATOM   1679  C   TRP A 104     -12.120  -6.324   0.769  1.00  0.00           C  
ATOM   1680  O   TRP A 104     -13.240  -6.792   0.709  1.00  0.00           O  
ATOM   1681  CB  TRP A 104     -11.257  -8.622   1.211  1.00  0.00           C  
ATOM   1682  CG  TRP A 104     -10.299  -9.406   2.049  1.00  0.00           C  
ATOM   1683  CD1 TRP A 104     -10.507  -9.769   3.335  1.00  0.00           C  
ATOM   1684  CD2 TRP A 104      -8.991  -9.933   1.681  1.00  0.00           C  
ATOM   1685  NE1 TRP A 104      -9.409 -10.483   3.781  1.00  0.00           N  
ATOM   1686  CE2 TRP A 104      -8.448 -10.610   2.799  1.00  0.00           C  
ATOM   1687  CE3 TRP A 104      -8.229  -9.889   0.498  1.00  0.00           C  
ATOM   1688  CZ2 TRP A 104      -7.194 -11.223   2.745  1.00  0.00           C  
ATOM   1689  CZ3 TRP A 104      -6.968 -10.504   0.441  1.00  0.00           C  
ATOM   1690  CH2 TRP A 104      -6.452 -11.169   1.562  1.00  0.00           C  
ATOM   1691  H   TRP A 104     -11.098  -7.376   3.474  1.00  0.00           H  
ATOM   1692  HA  TRP A 104     -10.050  -6.894   0.794  1.00  0.00           H  
ATOM   1693  HB2 TRP A 104     -12.266  -8.811   1.547  1.00  0.00           H  
ATOM   1694  HB3 TRP A 104     -11.161  -8.920   0.177  1.00  0.00           H  
ATOM   1695  HD1 TRP A 104     -11.385  -9.538   3.919  1.00  0.00           H  
ATOM   1696  HE1 TRP A 104      -9.306 -10.860   4.681  1.00  0.00           H  
ATOM   1697  HE3 TRP A 104      -8.618  -9.380  -0.372  1.00  0.00           H  
ATOM   1698  HZ2 TRP A 104      -6.801 -11.734   3.611  1.00  0.00           H  
ATOM   1699  HZ3 TRP A 104      -6.391 -10.465  -0.472  1.00  0.00           H  
ATOM   1700  HH2 TRP A 104      -5.480 -11.640   1.512  1.00  0.00           H  
ATOM   1701  N   MET A 105     -11.868  -5.113   0.350  1.00  0.00           N  
ATOM   1702  CA  MET A 105     -12.962  -4.276  -0.215  1.00  0.00           C  
ATOM   1703  C   MET A 105     -13.205  -4.680  -1.670  1.00  0.00           C  
ATOM   1704  O   MET A 105     -12.302  -5.095  -2.368  1.00  0.00           O  
ATOM   1705  CB  MET A 105     -12.556  -2.801  -0.146  1.00  0.00           C  
ATOM   1706  CG  MET A 105     -13.503  -1.967  -1.010  1.00  0.00           C  
ATOM   1707  SD  MET A 105     -13.194  -0.208  -0.714  1.00  0.00           S  
ATOM   1708  CE  MET A 105     -11.387  -0.297  -0.655  1.00  0.00           C  
ATOM   1709  H   MET A 105     -10.958  -4.755   0.407  1.00  0.00           H  
ATOM   1710  HA  MET A 105     -13.865  -4.429   0.357  1.00  0.00           H  
ATOM   1711  HB2 MET A 105     -12.609  -2.462   0.878  1.00  0.00           H  
ATOM   1712  HB3 MET A 105     -11.546  -2.689  -0.511  1.00  0.00           H  
ATOM   1713  HG2 MET A 105     -13.332  -2.192  -2.051  1.00  0.00           H  
ATOM   1714  HG3 MET A 105     -14.524  -2.201  -0.753  1.00  0.00           H  
ATOM   1715  HE1 MET A 105     -11.020  -0.783  -1.546  1.00  0.00           H  
ATOM   1716  HE2 MET A 105     -10.980   0.702  -0.600  1.00  0.00           H  
ATOM   1717  HE3 MET A 105     -11.084  -0.865   0.214  1.00  0.00           H  
ATOM   1718  N   SER A 106     -14.418  -4.570  -2.133  1.00  0.00           N  
ATOM   1719  CA  SER A 106     -14.714  -4.959  -3.539  1.00  0.00           C  
ATOM   1720  C   SER A 106     -13.872  -4.121  -4.501  1.00  0.00           C  
ATOM   1721  O   SER A 106     -13.373  -3.068  -4.157  1.00  0.00           O  
ATOM   1722  CB  SER A 106     -16.197  -4.730  -3.831  1.00  0.00           C  
ATOM   1723  OG  SER A 106     -16.689  -5.797  -4.632  1.00  0.00           O  
ATOM   1724  H   SER A 106     -15.136  -4.239  -1.554  1.00  0.00           H  
ATOM   1725  HA  SER A 106     -14.478  -6.004  -3.679  1.00  0.00           H  
ATOM   1726  HB2 SER A 106     -16.747  -4.699  -2.905  1.00  0.00           H  
ATOM   1727  HB3 SER A 106     -16.320  -3.789  -4.352  1.00  0.00           H  
ATOM   1728  HG  SER A 106     -17.133  -5.416  -5.392  1.00  0.00           H  
ATOM   1729  N   LEU A 107     -13.718  -4.582  -5.710  1.00  0.00           N  
ATOM   1730  CA  LEU A 107     -12.919  -3.826  -6.710  1.00  0.00           C  
ATOM   1731  C   LEU A 107     -13.732  -3.713  -8.000  1.00  0.00           C  
ATOM   1732  O   LEU A 107     -13.432  -4.339  -8.994  1.00  0.00           O  
ATOM   1733  CB  LEU A 107     -11.603  -4.572  -6.977  1.00  0.00           C  
ATOM   1734  CG  LEU A 107     -10.682  -3.765  -7.911  1.00  0.00           C  
ATOM   1735  CD1 LEU A 107     -10.922  -4.186  -9.361  1.00  0.00           C  
ATOM   1736  CD2 LEU A 107     -10.947  -2.261  -7.769  1.00  0.00           C  
ATOM   1737  H   LEU A 107     -14.135  -5.431  -5.965  1.00  0.00           H  
ATOM   1738  HA  LEU A 107     -12.705  -2.838  -6.328  1.00  0.00           H  
ATOM   1739  HB2 LEU A 107     -11.097  -4.741  -6.038  1.00  0.00           H  
ATOM   1740  HB3 LEU A 107     -11.824  -5.526  -7.435  1.00  0.00           H  
ATOM   1741  HG  LEU A 107      -9.653  -3.972  -7.651  1.00  0.00           H  
ATOM   1742 HD11 LEU A 107     -11.499  -5.099  -9.381  1.00  0.00           H  
ATOM   1743 HD12 LEU A 107     -11.463  -3.407  -9.878  1.00  0.00           H  
ATOM   1744 HD13 LEU A 107      -9.973  -4.350  -9.850  1.00  0.00           H  
ATOM   1745 HD21 LEU A 107     -11.082  -2.015  -6.726  1.00  0.00           H  
ATOM   1746 HD22 LEU A 107     -10.107  -1.709  -8.163  1.00  0.00           H  
ATOM   1747 HD23 LEU A 107     -11.840  -2.000  -8.319  1.00  0.00           H  
ATOM   1748  N   VAL A 108     -14.770  -2.926  -7.984  1.00  0.00           N  
ATOM   1749  CA  VAL A 108     -15.615  -2.781  -9.205  1.00  0.00           C  
ATOM   1750  C   VAL A 108     -15.300  -1.454  -9.898  1.00  0.00           C  
ATOM   1751  O   VAL A 108     -15.167  -1.390 -11.104  1.00  0.00           O  
ATOM   1752  CB  VAL A 108     -17.092  -2.814  -8.806  1.00  0.00           C  
ATOM   1753  CG1 VAL A 108     -17.967  -2.621 -10.047  1.00  0.00           C  
ATOM   1754  CG2 VAL A 108     -17.413  -4.166  -8.164  1.00  0.00           C  
ATOM   1755  H   VAL A 108     -15.000  -2.436  -7.167  1.00  0.00           H  
ATOM   1756  HA  VAL A 108     -15.408  -3.597  -9.883  1.00  0.00           H  
ATOM   1757  HB  VAL A 108     -17.291  -2.022  -8.099  1.00  0.00           H  
ATOM   1758 HG11 VAL A 108     -17.734  -3.384 -10.773  1.00  0.00           H  
ATOM   1759 HG12 VAL A 108     -19.008  -2.695  -9.767  1.00  0.00           H  
ATOM   1760 HG13 VAL A 108     -17.776  -1.647 -10.474  1.00  0.00           H  
ATOM   1761 HG21 VAL A 108     -16.528  -4.787  -8.169  1.00  0.00           H  
ATOM   1762 HG22 VAL A 108     -17.739  -4.013  -7.146  1.00  0.00           H  
ATOM   1763 HG23 VAL A 108     -18.197  -4.654  -8.725  1.00  0.00           H  
ATOM   1764  N   GLY A 109     -15.176  -0.396  -9.147  1.00  0.00           N  
ATOM   1765  CA  GLY A 109     -14.867   0.923  -9.765  1.00  0.00           C  
ATOM   1766  C   GLY A 109     -13.867   1.663  -8.882  1.00  0.00           C  
ATOM   1767  O   GLY A 109     -14.068   2.805  -8.521  1.00  0.00           O  
ATOM   1768  H   GLY A 109     -15.282  -0.467  -8.175  1.00  0.00           H  
ATOM   1769  HA2 GLY A 109     -14.443   0.769 -10.749  1.00  0.00           H  
ATOM   1770  HA3 GLY A 109     -15.772   1.505  -9.848  1.00  0.00           H  
ATOM   1771  N   LEU A 110     -12.790   1.016  -8.526  1.00  0.00           N  
ATOM   1772  CA  LEU A 110     -11.779   1.670  -7.662  1.00  0.00           C  
ATOM   1773  C   LEU A 110     -11.553   3.105  -8.129  1.00  0.00           C  
ATOM   1774  O   LEU A 110     -11.533   3.393  -9.309  1.00  0.00           O  
ATOM   1775  CB  LEU A 110     -10.465   0.902  -7.757  1.00  0.00           C  
ATOM   1776  CG  LEU A 110     -10.079   0.378  -6.376  1.00  0.00           C  
ATOM   1777  CD1 LEU A 110      -8.744  -0.363  -6.464  1.00  0.00           C  
ATOM   1778  CD2 LEU A 110      -9.947   1.553  -5.402  1.00  0.00           C  
ATOM   1779  H   LEU A 110     -12.648   0.094  -8.823  1.00  0.00           H  
ATOM   1780  HA  LEU A 110     -12.124   1.669  -6.639  1.00  0.00           H  
ATOM   1781  HB2 LEU A 110     -10.581   0.073  -8.441  1.00  0.00           H  
ATOM   1782  HB3 LEU A 110      -9.694   1.561  -8.118  1.00  0.00           H  
ATOM   1783  HG  LEU A 110     -10.846  -0.299  -6.025  1.00  0.00           H  
ATOM   1784 HD11 LEU A 110      -8.140   0.077  -7.243  1.00  0.00           H  
ATOM   1785 HD12 LEU A 110      -8.227  -0.286  -5.519  1.00  0.00           H  
ATOM   1786 HD13 LEU A 110      -8.924  -1.404  -6.692  1.00  0.00           H  
ATOM   1787 HD21 LEU A 110      -9.885   2.476  -5.959  1.00  0.00           H  
ATOM   1788 HD22 LEU A 110     -10.808   1.581  -4.753  1.00  0.00           H  
ATOM   1789 HD23 LEU A 110      -9.052   1.429  -4.809  1.00  0.00           H  
ATOM   1790  N   ASN A 111     -11.378   4.005  -7.208  1.00  0.00           N  
ATOM   1791  CA  ASN A 111     -11.146   5.424  -7.582  1.00  0.00           C  
ATOM   1792  C   ASN A 111     -10.435   6.132  -6.430  1.00  0.00           C  
ATOM   1793  O   ASN A 111     -10.048   5.517  -5.457  1.00  0.00           O  
ATOM   1794  CB  ASN A 111     -12.488   6.104  -7.853  1.00  0.00           C  
ATOM   1795  CG  ASN A 111     -12.378   6.982  -9.101  1.00  0.00           C  
ATOM   1796  OD1 ASN A 111     -11.848   6.561 -10.111  1.00  0.00           O  
ATOM   1797  ND2 ASN A 111     -12.860   8.195  -9.076  1.00  0.00           N  
ATOM   1798  H   ASN A 111     -11.397   3.747  -6.265  1.00  0.00           H  
ATOM   1799  HA  ASN A 111     -10.531   5.468  -8.470  1.00  0.00           H  
ATOM   1800  HB2 ASN A 111     -13.247   5.351  -8.006  1.00  0.00           H  
ATOM   1801  HB3 ASN A 111     -12.754   6.716  -7.005  1.00  0.00           H  
ATOM   1802 HD21 ASN A 111     -13.288   8.536  -8.263  1.00  0.00           H  
ATOM   1803 HD22 ASN A 111     -12.797   8.765  -9.872  1.00  0.00           H  
ATOM   1804  N   ALA A 112     -10.258   7.418  -6.531  1.00  0.00           N  
ATOM   1805  CA  ALA A 112      -9.569   8.162  -5.439  1.00  0.00           C  
ATOM   1806  C   ALA A 112     -10.558   8.446  -4.302  1.00  0.00           C  
ATOM   1807  O   ALA A 112     -10.178   8.890  -3.236  1.00  0.00           O  
ATOM   1808  CB  ALA A 112      -9.044   9.489  -5.987  1.00  0.00           C  
ATOM   1809  H   ALA A 112     -10.575   7.896  -7.326  1.00  0.00           H  
ATOM   1810  HA  ALA A 112      -8.741   7.574  -5.067  1.00  0.00           H  
ATOM   1811  HB1 ALA A 112      -8.517   9.309  -6.912  1.00  0.00           H  
ATOM   1812  HB2 ALA A 112      -9.872  10.157  -6.168  1.00  0.00           H  
ATOM   1813  HB3 ALA A 112      -8.372   9.934  -5.270  1.00  0.00           H  
ATOM   1814  N   ASP A 113     -11.826   8.211  -4.522  1.00  0.00           N  
ATOM   1815  CA  ASP A 113     -12.828   8.484  -3.467  1.00  0.00           C  
ATOM   1816  C   ASP A 113     -12.631   7.538  -2.277  1.00  0.00           C  
ATOM   1817  O   ASP A 113     -12.794   7.928  -1.139  1.00  0.00           O  
ATOM   1818  CB  ASP A 113     -14.227   8.291  -4.049  1.00  0.00           C  
ATOM   1819  CG  ASP A 113     -14.256   7.065  -4.964  1.00  0.00           C  
ATOM   1820  OD1 ASP A 113     -13.948   5.986  -4.487  1.00  0.00           O  
ATOM   1821  OD2 ASP A 113     -14.590   7.228  -6.125  1.00  0.00           O  
ATOM   1822  H   ASP A 113     -12.123   7.868  -5.384  1.00  0.00           H  
ATOM   1823  HA  ASP A 113     -12.722   9.504  -3.135  1.00  0.00           H  
ATOM   1824  HB2 ASP A 113     -14.920   8.148  -3.246  1.00  0.00           H  
ATOM   1825  HB3 ASP A 113     -14.506   9.166  -4.615  1.00  0.00           H  
ATOM   1826  N   ASP A 114     -12.285   6.302  -2.521  1.00  0.00           N  
ATOM   1827  CA  ASP A 114     -12.090   5.357  -1.390  1.00  0.00           C  
ATOM   1828  C   ASP A 114     -10.606   5.280  -1.041  1.00  0.00           C  
ATOM   1829  O   ASP A 114     -10.135   4.284  -0.541  1.00  0.00           O  
ATOM   1830  CB  ASP A 114     -12.587   3.965  -1.785  1.00  0.00           C  
ATOM   1831  CG  ASP A 114     -13.834   3.614  -0.972  1.00  0.00           C  
ATOM   1832  OD1 ASP A 114     -13.971   4.138   0.121  1.00  0.00           O  
ATOM   1833  OD2 ASP A 114     -14.630   2.826  -1.455  1.00  0.00           O  
ATOM   1834  H   ASP A 114     -12.155   5.995  -3.438  1.00  0.00           H  
ATOM   1835  HA  ASP A 114     -12.644   5.705  -0.531  1.00  0.00           H  
ATOM   1836  HB2 ASP A 114     -12.825   3.952  -2.838  1.00  0.00           H  
ATOM   1837  HB3 ASP A 114     -11.813   3.240  -1.586  1.00  0.00           H  
ATOM   1838  N   PHE A 115      -9.867   6.321  -1.295  1.00  0.00           N  
ATOM   1839  CA  PHE A 115      -8.415   6.295  -0.963  1.00  0.00           C  
ATOM   1840  C   PHE A 115      -7.970   7.695  -0.545  1.00  0.00           C  
ATOM   1841  O   PHE A 115      -7.572   8.491  -1.372  1.00  0.00           O  
ATOM   1842  CB  PHE A 115      -7.608   5.839  -2.179  1.00  0.00           C  
ATOM   1843  CG  PHE A 115      -7.172   4.407  -1.980  1.00  0.00           C  
ATOM   1844  CD1 PHE A 115      -6.491   4.032  -0.813  1.00  0.00           C  
ATOM   1845  CD2 PHE A 115      -7.457   3.450  -2.959  1.00  0.00           C  
ATOM   1846  CE1 PHE A 115      -6.097   2.701  -0.633  1.00  0.00           C  
ATOM   1847  CE2 PHE A 115      -7.066   2.120  -2.776  1.00  0.00           C  
ATOM   1848  CZ  PHE A 115      -6.386   1.745  -1.613  1.00  0.00           C  
ATOM   1849  H   PHE A 115     -10.265   7.122  -1.699  1.00  0.00           H  
ATOM   1850  HA  PHE A 115      -8.249   5.609  -0.146  1.00  0.00           H  
ATOM   1851  HB2 PHE A 115      -8.221   5.911  -3.067  1.00  0.00           H  
ATOM   1852  HB3 PHE A 115      -6.737   6.468  -2.291  1.00  0.00           H  
ATOM   1853  HD1 PHE A 115      -6.266   4.769  -0.054  1.00  0.00           H  
ATOM   1854  HD2 PHE A 115      -7.979   3.739  -3.856  1.00  0.00           H  
ATOM   1855  HE1 PHE A 115      -5.574   2.410   0.264  1.00  0.00           H  
ATOM   1856  HE2 PHE A 115      -7.287   1.383  -3.534  1.00  0.00           H  
ATOM   1857  HZ  PHE A 115      -6.087   0.719  -1.471  1.00  0.00           H  
ATOM   1858  N   PRO A 116      -8.075   7.954   0.743  1.00  0.00           N  
ATOM   1859  CA  PRO A 116      -7.706   9.251   1.349  1.00  0.00           C  
ATOM   1860  C   PRO A 116      -6.304   9.314   2.021  1.00  0.00           C  
ATOM   1861  O   PRO A 116      -6.163   9.994   3.019  1.00  0.00           O  
ATOM   1862  CB  PRO A 116      -8.756   9.378   2.456  1.00  0.00           C  
ATOM   1863  CG  PRO A 116      -9.249   7.935   2.773  1.00  0.00           C  
ATOM   1864  CD  PRO A 116      -8.654   7.009   1.699  1.00  0.00           C  
ATOM   1865  HA  PRO A 116      -7.814  10.037   0.641  1.00  0.00           H  
ATOM   1866  HB2 PRO A 116      -8.312   9.811   3.338  1.00  0.00           H  
ATOM   1867  HB3 PRO A 116      -9.585   9.980   2.119  1.00  0.00           H  
ATOM   1868  HG2 PRO A 116      -8.906   7.636   3.754  1.00  0.00           H  
ATOM   1869  HG3 PRO A 116     -10.325   7.897   2.730  1.00  0.00           H  
ATOM   1870  HD2 PRO A 116      -7.890   6.373   2.125  1.00  0.00           H  
ATOM   1871  HD3 PRO A 116      -9.426   6.422   1.228  1.00  0.00           H  
ATOM   1872  N   PRO A 117      -5.311   8.656   1.486  1.00  0.00           N  
ATOM   1873  CA  PRO A 117      -3.954   8.697   2.063  1.00  0.00           C  
ATOM   1874  C   PRO A 117      -3.302  10.054   1.777  1.00  0.00           C  
ATOM   1875  O   PRO A 117      -2.175  10.300   2.157  1.00  0.00           O  
ATOM   1876  CB  PRO A 117      -3.194   7.602   1.314  1.00  0.00           C  
ATOM   1877  CG  PRO A 117      -4.061   7.212   0.096  1.00  0.00           C  
ATOM   1878  CD  PRO A 117      -5.438   7.819   0.300  1.00  0.00           C  
ATOM   1879  HA  PRO A 117      -3.972   8.486   3.119  1.00  0.00           H  
ATOM   1880  HB2 PRO A 117      -2.234   7.978   0.985  1.00  0.00           H  
ATOM   1881  HB3 PRO A 117      -3.058   6.743   1.952  1.00  0.00           H  
ATOM   1882  HG2 PRO A 117      -3.624   7.594  -0.812  1.00  0.00           H  
ATOM   1883  HG3 PRO A 117      -4.164   6.152   0.038  1.00  0.00           H  
ATOM   1884  HD2 PRO A 117      -5.719   8.409  -0.556  1.00  0.00           H  
ATOM   1885  HD3 PRO A 117      -6.147   7.032   0.481  1.00  0.00           H  
ATOM   1886  N   ALA A 118      -3.994  10.921   1.084  1.00  0.00           N  
ATOM   1887  CA  ALA A 118      -3.411  12.251   0.740  1.00  0.00           C  
ATOM   1888  C   ALA A 118      -2.488  12.076  -0.466  1.00  0.00           C  
ATOM   1889  O   ALA A 118      -1.566  12.836  -0.677  1.00  0.00           O  
ATOM   1890  CB  ALA A 118      -2.611  12.794   1.928  1.00  0.00           C  
ATOM   1891  H   ALA A 118      -4.894  10.689   0.770  1.00  0.00           H  
ATOM   1892  HA  ALA A 118      -4.205  12.940   0.491  1.00  0.00           H  
ATOM   1893  HB1 ALA A 118      -2.934  12.305   2.834  1.00  0.00           H  
ATOM   1894  HB2 ALA A 118      -1.559  12.601   1.770  1.00  0.00           H  
ATOM   1895  HB3 ALA A 118      -2.773  13.858   2.015  1.00  0.00           H  
ATOM   1896  N   ASN A 119      -2.732  11.065  -1.254  1.00  0.00           N  
ATOM   1897  CA  ASN A 119      -1.897  10.799  -2.439  1.00  0.00           C  
ATOM   1898  C   ASN A 119      -2.690  11.165  -3.692  1.00  0.00           C  
ATOM   1899  O   ASN A 119      -2.680  10.466  -4.673  1.00  0.00           O  
ATOM   1900  CB  ASN A 119      -1.570   9.313  -2.453  1.00  0.00           C  
ATOM   1901  CG  ASN A 119      -0.444   9.028  -1.458  1.00  0.00           C  
ATOM   1902  OD1 ASN A 119      -0.523   8.095  -0.684  1.00  0.00           O  
ATOM   1903  ND2 ASN A 119       0.608   9.800  -1.442  1.00  0.00           N  
ATOM   1904  H   ASN A 119      -3.471  10.467  -1.065  1.00  0.00           H  
ATOM   1905  HA  ASN A 119      -0.984  11.376  -2.392  1.00  0.00           H  
ATOM   1906  HB2 ASN A 119      -2.450   8.752  -2.172  1.00  0.00           H  
ATOM   1907  HB3 ASN A 119      -1.266   9.027  -3.436  1.00  0.00           H  
ATOM   1908 HD21 ASN A 119       0.671  10.555  -2.064  1.00  0.00           H  
ATOM   1909 HD22 ASN A 119       1.335   9.624  -0.808  1.00  0.00           H  
ATOM   1910  N   GLU A 120      -3.384  12.259  -3.655  1.00  0.00           N  
ATOM   1911  CA  GLU A 120      -4.195  12.679  -4.836  1.00  0.00           C  
ATOM   1912  C   GLU A 120      -3.394  12.583  -6.155  1.00  0.00           C  
ATOM   1913  O   GLU A 120      -3.925  12.128  -7.147  1.00  0.00           O  
ATOM   1914  CB  GLU A 120      -4.680  14.119  -4.635  1.00  0.00           C  
ATOM   1915  CG  GLU A 120      -5.589  14.185  -3.406  1.00  0.00           C  
ATOM   1916  CD  GLU A 120      -6.872  14.937  -3.760  1.00  0.00           C  
ATOM   1917  OE1 GLU A 120      -6.773  16.097  -4.125  1.00  0.00           O  
ATOM   1918  OE2 GLU A 120      -7.932  14.340  -3.662  1.00  0.00           O  
ATOM   1919  H   GLU A 120      -3.384  12.803  -2.839  1.00  0.00           H  
ATOM   1920  HA  GLU A 120      -5.058  12.034  -4.910  1.00  0.00           H  
ATOM   1921  HB2 GLU A 120      -3.833  14.771  -4.490  1.00  0.00           H  
ATOM   1922  HB3 GLU A 120      -5.233  14.438  -5.506  1.00  0.00           H  
ATOM   1923  HG2 GLU A 120      -5.835  13.182  -3.087  1.00  0.00           H  
ATOM   1924  HG3 GLU A 120      -5.080  14.703  -2.608  1.00  0.00           H  
ATOM   1925  N   PRO A 121      -2.157  13.036  -6.150  1.00  0.00           N  
ATOM   1926  CA  PRO A 121      -1.315  13.022  -7.366  1.00  0.00           C  
ATOM   1927  C   PRO A 121      -1.065  11.598  -7.895  1.00  0.00           C  
ATOM   1928  O   PRO A 121      -1.058  11.379  -9.090  1.00  0.00           O  
ATOM   1929  CB  PRO A 121       0.006  13.676  -6.942  1.00  0.00           C  
ATOM   1930  CG  PRO A 121      -0.135  14.098  -5.460  1.00  0.00           C  
ATOM   1931  CD  PRO A 121      -1.496  13.594  -4.958  1.00  0.00           C  
ATOM   1932  HA  PRO A 121      -1.774  13.621  -8.136  1.00  0.00           H  
ATOM   1933  HB2 PRO A 121       0.817  12.969  -7.050  1.00  0.00           H  
ATOM   1934  HB3 PRO A 121       0.196  14.549  -7.549  1.00  0.00           H  
ATOM   1935  HG2 PRO A 121       0.661  13.656  -4.876  1.00  0.00           H  
ATOM   1936  HG3 PRO A 121      -0.096  15.173  -5.379  1.00  0.00           H  
ATOM   1937  HD2 PRO A 121      -1.348  12.828  -4.221  1.00  0.00           H  
ATOM   1938  HD3 PRO A 121      -2.074  14.407  -4.554  1.00  0.00           H  
ATOM   1939  N   VAL A 122      -0.855  10.624  -7.043  1.00  0.00           N  
ATOM   1940  CA  VAL A 122      -0.609   9.256  -7.550  1.00  0.00           C  
ATOM   1941  C   VAL A 122      -1.961   8.548  -7.664  1.00  0.00           C  
ATOM   1942  O   VAL A 122      -2.342   8.071  -8.712  1.00  0.00           O  
ATOM   1943  CB  VAL A 122       0.328   8.551  -6.564  1.00  0.00           C  
ATOM   1944  CG1 VAL A 122      -0.008   7.071  -6.468  1.00  0.00           C  
ATOM   1945  CG2 VAL A 122       1.769   8.713  -7.047  1.00  0.00           C  
ATOM   1946  H   VAL A 122      -0.861  10.781  -6.078  1.00  0.00           H  
ATOM   1947  HA  VAL A 122      -0.144   9.308  -8.523  1.00  0.00           H  
ATOM   1948  HB  VAL A 122       0.226   9.003  -5.588  1.00  0.00           H  
ATOM   1949 HG11 VAL A 122      -0.483   6.755  -7.384  1.00  0.00           H  
ATOM   1950 HG12 VAL A 122       0.900   6.511  -6.316  1.00  0.00           H  
ATOM   1951 HG13 VAL A 122      -0.679   6.913  -5.638  1.00  0.00           H  
ATOM   1952 HG21 VAL A 122       1.816   8.516  -8.108  1.00  0.00           H  
ATOM   1953 HG22 VAL A 122       2.102   9.721  -6.852  1.00  0.00           H  
ATOM   1954 HG23 VAL A 122       2.404   8.016  -6.523  1.00  0.00           H  
ATOM   1955  N   ILE A 123      -2.692   8.511  -6.595  1.00  0.00           N  
ATOM   1956  CA  ILE A 123      -4.035   7.887  -6.617  1.00  0.00           C  
ATOM   1957  C   ILE A 123      -4.758   8.338  -7.882  1.00  0.00           C  
ATOM   1958  O   ILE A 123      -5.527   7.605  -8.471  1.00  0.00           O  
ATOM   1959  CB  ILE A 123      -4.807   8.375  -5.399  1.00  0.00           C  
ATOM   1960  CG1 ILE A 123      -4.073   7.929  -4.131  1.00  0.00           C  
ATOM   1961  CG2 ILE A 123      -6.217   7.794  -5.424  1.00  0.00           C  
ATOM   1962  CD1 ILE A 123      -4.358   6.451  -3.861  1.00  0.00           C  
ATOM   1963  H   ILE A 123      -2.365   8.916  -5.776  1.00  0.00           H  
ATOM   1964  HA  ILE A 123      -3.955   6.812  -6.597  1.00  0.00           H  
ATOM   1965  HB  ILE A 123      -4.864   9.453  -5.421  1.00  0.00           H  
ATOM   1966 HG12 ILE A 123      -3.009   8.073  -4.265  1.00  0.00           H  
ATOM   1967 HG13 ILE A 123      -4.411   8.521  -3.295  1.00  0.00           H  
ATOM   1968 HG21 ILE A 123      -6.272   7.021  -6.175  1.00  0.00           H  
ATOM   1969 HG22 ILE A 123      -6.449   7.377  -4.457  1.00  0.00           H  
ATOM   1970 HG23 ILE A 123      -6.921   8.577  -5.659  1.00  0.00           H  
ATOM   1971 HD11 ILE A 123      -4.107   5.870  -4.736  1.00  0.00           H  
ATOM   1972 HD12 ILE A 123      -3.764   6.116  -3.024  1.00  0.00           H  
ATOM   1973 HD13 ILE A 123      -5.406   6.322  -3.632  1.00  0.00           H  
ATOM   1974  N   ALA A 124      -4.511   9.549  -8.305  1.00  0.00           N  
ATOM   1975  CA  ALA A 124      -5.179  10.052  -9.534  1.00  0.00           C  
ATOM   1976  C   ALA A 124      -4.955   9.050 -10.663  1.00  0.00           C  
ATOM   1977  O   ALA A 124      -5.882   8.597 -11.305  1.00  0.00           O  
ATOM   1978  CB  ALA A 124      -4.583  11.406  -9.926  1.00  0.00           C  
ATOM   1979  H   ALA A 124      -3.881  10.123  -7.812  1.00  0.00           H  
ATOM   1980  HA  ALA A 124      -6.237  10.162  -9.353  1.00  0.00           H  
ATOM   1981  HB1 ALA A 124      -4.689  12.098  -9.104  1.00  0.00           H  
ATOM   1982  HB2 ALA A 124      -3.535  11.283 -10.159  1.00  0.00           H  
ATOM   1983  HB3 ALA A 124      -5.102  11.791 -10.791  1.00  0.00           H  
ATOM   1984  N   LYS A 125      -3.724   8.700 -10.905  1.00  0.00           N  
ATOM   1985  CA  LYS A 125      -3.423   7.724 -11.988  1.00  0.00           C  
ATOM   1986  C   LYS A 125      -4.058   6.370 -11.657  1.00  0.00           C  
ATOM   1987  O   LYS A 125      -4.628   5.718 -12.510  1.00  0.00           O  
ATOM   1988  CB  LYS A 125      -1.908   7.561 -12.115  1.00  0.00           C  
ATOM   1989  CG  LYS A 125      -1.374   8.546 -13.156  1.00  0.00           C  
ATOM   1990  CD  LYS A 125      -0.723   9.737 -12.449  1.00  0.00           C  
ATOM   1991  CE  LYS A 125      -0.867  10.987 -13.317  1.00  0.00           C  
ATOM   1992  NZ  LYS A 125      -0.442  10.675 -14.709  1.00  0.00           N  
ATOM   1993  H   LYS A 125      -2.996   9.082 -10.372  1.00  0.00           H  
ATOM   1994  HA  LYS A 125      -3.823   8.093 -12.919  1.00  0.00           H  
ATOM   1995  HB2 LYS A 125      -1.444   7.758 -11.159  1.00  0.00           H  
ATOM   1996  HB3 LYS A 125      -1.680   6.552 -12.425  1.00  0.00           H  
ATOM   1997  HG2 LYS A 125      -0.642   8.051 -13.777  1.00  0.00           H  
ATOM   1998  HG3 LYS A 125      -2.190   8.897 -13.770  1.00  0.00           H  
ATOM   1999  HD2 LYS A 125      -1.208   9.900 -11.496  1.00  0.00           H  
ATOM   2000  HD3 LYS A 125       0.325   9.531 -12.288  1.00  0.00           H  
ATOM   2001  HE2 LYS A 125      -1.899  11.308 -13.317  1.00  0.00           H  
ATOM   2002  HE3 LYS A 125      -0.245  11.775 -12.919  1.00  0.00           H  
ATOM   2003  HZ1 LYS A 125       0.018   9.741 -14.730  1.00  0.00           H  
ATOM   2004  HZ2 LYS A 125      -1.275  10.664 -15.332  1.00  0.00           H  
ATOM   2005  HZ3 LYS A 125       0.226  11.398 -15.041  1.00  0.00           H  
ATOM   2006  N   LEU A 126      -3.963   5.937 -10.427  1.00  0.00           N  
ATOM   2007  CA  LEU A 126      -4.550   4.634 -10.040  1.00  0.00           C  
ATOM   2008  C   LEU A 126      -6.069   4.687 -10.141  1.00  0.00           C  
ATOM   2009  O   LEU A 126      -6.741   3.694  -9.956  1.00  0.00           O  
ATOM   2010  CB  LEU A 126      -4.164   4.343  -8.603  1.00  0.00           C  
ATOM   2011  CG  LEU A 126      -2.655   4.496  -8.443  1.00  0.00           C  
ATOM   2012  CD1 LEU A 126      -2.343   5.159  -7.101  1.00  0.00           C  
ATOM   2013  CD2 LEU A 126      -2.009   3.114  -8.491  1.00  0.00           C  
ATOM   2014  H   LEU A 126      -3.498   6.467  -9.751  1.00  0.00           H  
ATOM   2015  HA  LEU A 126      -4.167   3.855 -10.681  1.00  0.00           H  
ATOM   2016  HB2 LEU A 126      -4.679   5.028  -7.951  1.00  0.00           H  
ATOM   2017  HB3 LEU A 126      -4.447   3.342  -8.361  1.00  0.00           H  
ATOM   2018  HG  LEU A 126      -2.267   5.106  -9.244  1.00  0.00           H  
ATOM   2019 HD11 LEU A 126      -3.134   4.940  -6.399  1.00  0.00           H  
ATOM   2020 HD12 LEU A 126      -1.408   4.774  -6.721  1.00  0.00           H  
ATOM   2021 HD13 LEU A 126      -2.265   6.226  -7.237  1.00  0.00           H  
ATOM   2022 HD21 LEU A 126      -2.652   2.400  -7.997  1.00  0.00           H  
ATOM   2023 HD22 LEU A 126      -1.867   2.820  -9.521  1.00  0.00           H  
ATOM   2024 HD23 LEU A 126      -1.054   3.146  -7.989  1.00  0.00           H  
ATOM   2025  N   LYS A 127      -6.623   5.828 -10.427  1.00  0.00           N  
ATOM   2026  CA  LYS A 127      -8.089   5.919 -10.538  1.00  0.00           C  
ATOM   2027  C   LYS A 127      -8.556   4.907 -11.583  1.00  0.00           C  
ATOM   2028  O   LYS A 127      -9.449   4.119 -11.346  1.00  0.00           O  
ATOM   2029  CB  LYS A 127      -8.445   7.338 -10.962  1.00  0.00           C  
ATOM   2030  CG  LYS A 127      -8.277   8.265  -9.759  1.00  0.00           C  
ATOM   2031  CD  LYS A 127      -9.006   9.582 -10.011  1.00  0.00           C  
ATOM   2032  CE  LYS A 127      -8.627  10.584  -8.919  1.00  0.00           C  
ATOM   2033  NZ  LYS A 127      -8.254  11.883  -9.545  1.00  0.00           N  
ATOM   2034  H   LYS A 127      -6.080   6.623 -10.570  1.00  0.00           H  
ATOM   2035  HA  LYS A 127      -8.543   5.698  -9.584  1.00  0.00           H  
ATOM   2036  HB2 LYS A 127      -7.787   7.654 -11.760  1.00  0.00           H  
ATOM   2037  HB3 LYS A 127      -9.458   7.366 -11.299  1.00  0.00           H  
ATOM   2038  HG2 LYS A 127      -8.686   7.789  -8.882  1.00  0.00           H  
ATOM   2039  HG3 LYS A 127      -7.228   8.462  -9.603  1.00  0.00           H  
ATOM   2040  HD2 LYS A 127      -8.720   9.974 -10.978  1.00  0.00           H  
ATOM   2041  HD3 LYS A 127     -10.072   9.416  -9.990  1.00  0.00           H  
ATOM   2042  HE2 LYS A 127      -9.467  10.731  -8.257  1.00  0.00           H  
ATOM   2043  HE3 LYS A 127      -7.788  10.201  -8.355  1.00  0.00           H  
ATOM   2044  HZ1 LYS A 127      -7.701  11.704 -10.410  1.00  0.00           H  
ATOM   2045  HZ2 LYS A 127      -9.115  12.412  -9.787  1.00  0.00           H  
ATOM   2046  HZ3 LYS A 127      -7.683  12.440  -8.878  1.00  0.00           H  
ATOM   2047  N   ARG A 128      -7.940   4.912 -12.733  1.00  0.00           N  
ATOM   2048  CA  ARG A 128      -8.312   3.958 -13.787  1.00  0.00           C  
ATOM   2049  C   ARG A 128      -7.463   2.689 -13.634  1.00  0.00           C  
ATOM   2050  O   ARG A 128      -7.088   2.061 -14.603  1.00  0.00           O  
ATOM   2051  CB  ARG A 128      -8.030   4.611 -15.134  1.00  0.00           C  
ATOM   2052  CG  ARG A 128      -8.857   5.892 -15.265  1.00  0.00           C  
ATOM   2053  CD  ARG A 128      -8.039   6.956 -15.998  1.00  0.00           C  
ATOM   2054  NE  ARG A 128      -8.202   6.781 -17.468  1.00  0.00           N  
ATOM   2055  CZ  ARG A 128      -7.839   7.733 -18.286  1.00  0.00           C  
ATOM   2056  NH1 ARG A 128      -8.059   8.982 -17.975  1.00  0.00           N  
ATOM   2057  NH2 ARG A 128      -7.257   7.436 -19.415  1.00  0.00           N  
ATOM   2058  H   ARG A 128      -7.223   5.542 -12.903  1.00  0.00           H  
ATOM   2059  HA  ARG A 128      -9.356   3.717 -13.708  1.00  0.00           H  
ATOM   2060  HB2 ARG A 128      -6.980   4.850 -15.205  1.00  0.00           H  
ATOM   2061  HB3 ARG A 128      -8.294   3.934 -15.915  1.00  0.00           H  
ATOM   2062  HG2 ARG A 128      -9.759   5.682 -15.821  1.00  0.00           H  
ATOM   2063  HG3 ARG A 128      -9.117   6.254 -14.281  1.00  0.00           H  
ATOM   2064  HD2 ARG A 128      -8.386   7.938 -15.712  1.00  0.00           H  
ATOM   2065  HD3 ARG A 128      -6.996   6.852 -15.734  1.00  0.00           H  
ATOM   2066  HE  ARG A 128      -8.581   5.950 -17.823  1.00  0.00           H  
ATOM   2067 HH11 ARG A 128      -8.507   9.211 -17.111  1.00  0.00           H  
ATOM   2068 HH12 ARG A 128      -7.781   9.710 -18.603  1.00  0.00           H  
ATOM   2069 HH21 ARG A 128      -7.089   6.480 -19.655  1.00  0.00           H  
ATOM   2070 HH22 ARG A 128      -6.980   8.166 -20.041  1.00  0.00           H  
ATOM   2071  N   LEU A 129      -7.157   2.315 -12.416  1.00  0.00           N  
ATOM   2072  CA  LEU A 129      -6.336   1.101 -12.176  1.00  0.00           C  
ATOM   2073  C   LEU A 129      -6.755  -0.010 -13.141  1.00  0.00           C  
ATOM   2074  O   LEU A 129      -5.911  -0.825 -13.478  1.00  0.00           O  
ATOM   2075  CB  LEU A 129      -6.564   0.645 -10.737  1.00  0.00           C  
ATOM   2076  CG  LEU A 129      -5.469   1.209  -9.827  1.00  0.00           C  
ATOM   2077  CD1 LEU A 129      -6.040   1.447  -8.426  1.00  0.00           C  
ATOM   2078  CD2 LEU A 129      -4.312   0.210  -9.733  1.00  0.00           C  
ATOM   2079  OXT LEU A 129      -7.911  -0.026 -13.529  1.00  0.00           O  
ATOM   2080  H   LEU A 129      -7.467   2.834 -11.650  1.00  0.00           H  
ATOM   2081  HA  LEU A 129      -5.291   1.335 -12.318  1.00  0.00           H  
ATOM   2082  HB2 LEU A 129      -7.529   0.999 -10.399  1.00  0.00           H  
ATOM   2083  HB3 LEU A 129      -6.548  -0.423 -10.699  1.00  0.00           H  
ATOM   2084  HG  LEU A 129      -5.110   2.144 -10.233  1.00  0.00           H  
ATOM   2085 HD11 LEU A 129      -6.470   0.529  -8.052  1.00  0.00           H  
ATOM   2086 HD12 LEU A 129      -5.250   1.769  -7.765  1.00  0.00           H  
ATOM   2087 HD13 LEU A 129      -6.803   2.209  -8.473  1.00  0.00           H  
ATOM   2088 HD21 LEU A 129      -4.525  -0.647 -10.354  1.00  0.00           H  
ATOM   2089 HD22 LEU A 129      -3.401   0.682 -10.068  1.00  0.00           H  
ATOM   2090 HD23 LEU A 129      -4.195  -0.109  -8.707  1.00  0.00           H  
TER    2091      LEU A 129                                                      
ENDMDL                                                                          
