# Supplementary material for: Comparative Performance of High-Throughput Methods for Protein pKa Predictions
Source: J Chem Inf Model. 2023 Aug 8;63(16):5169–81. doi: 10.1021/acs.jcim.3c00165 (PMC10466379; doi:10.1021/acs.jcim.3c00165)
Supplement: Supplementary file 3 — ci3c00165_si_003.zip [file ci3c00165_si_003.zip › curated_pdbs/1mut_curated_7.pdb]

MODEL        7                                                                  
ATOM      1  N   MET A   1      13.601  15.944   6.310  1.00  0.00           N  
ATOM      2  CA  MET A   1      15.042  16.288   6.161  1.00  0.00           C  
ATOM      3  C   MET A   1      15.622  15.523   4.965  1.00  0.00           C  
ATOM      4  O   MET A   1      15.459  15.922   3.828  1.00  0.00           O  
ATOM      5  CB  MET A   1      15.789  15.903   7.441  1.00  0.00           C  
ATOM      6  CG  MET A   1      15.548  16.970   8.512  1.00  0.00           C  
ATOM      7  SD  MET A   1      15.460  16.185  10.140  1.00  0.00           S  
ATOM      8  CE  MET A   1      13.745  15.617  10.026  1.00  0.00           C  
ATOM      9  H1  MET A   1      13.226  15.617   5.396  1.00  0.00           H  
ATOM     10  H2  MET A   1      13.497  15.190   7.018  1.00  0.00           H  
ATOM     11  H3  MET A   1      13.072  16.786   6.617  1.00  0.00           H  
ATOM     12  HA  MET A   1      15.142  17.351   5.992  1.00  0.00           H  
ATOM     13  HB2 MET A   1      15.427  14.949   7.796  1.00  0.00           H  
ATOM     14  HB3 MET A   1      16.846  15.834   7.236  1.00  0.00           H  
ATOM     15  HG2 MET A   1      16.361  17.681   8.500  1.00  0.00           H  
ATOM     16  HG3 MET A   1      14.620  17.481   8.309  1.00  0.00           H  
ATOM     17  HE1 MET A   1      13.467  15.511   8.990  1.00  0.00           H  
ATOM     18  HE2 MET A   1      13.649  14.660  10.522  1.00  0.00           H  
ATOM     19  HE3 MET A   1      13.094  16.338  10.500  1.00  0.00           H  
ATOM     20  N   LYS A   2      16.287  14.423   5.203  1.00  0.00           N  
ATOM     21  CA  LYS A   2      16.858  13.639   4.070  1.00  0.00           C  
ATOM     22  C   LYS A   2      15.722  12.987   3.287  1.00  0.00           C  
ATOM     23  O   LYS A   2      15.280  13.492   2.274  1.00  0.00           O  
ATOM     24  CB  LYS A   2      17.800  12.561   4.613  1.00  0.00           C  
ATOM     25  CG  LYS A   2      18.334  11.720   3.452  1.00  0.00           C  
ATOM     26  CD  LYS A   2      19.648  12.325   2.948  1.00  0.00           C  
ATOM     27  CE  LYS A   2      20.455  11.252   2.215  1.00  0.00           C  
ATOM     28  NZ  LYS A   2      21.103  10.352   3.211  1.00  0.00           N  
ATOM     29  H   LYS A   2      16.405  14.108   6.122  1.00  0.00           H  
ATOM     30  HA  LYS A   2      17.402  14.292   3.420  1.00  0.00           H  
ATOM     31  HB2 LYS A   2      18.625  13.032   5.128  1.00  0.00           H  
ATOM     32  HB3 LYS A   2      17.263  11.925   5.301  1.00  0.00           H  
ATOM     33  HG2 LYS A   2      18.509  10.709   3.790  1.00  0.00           H  
ATOM     34  HG3 LYS A   2      17.613  11.714   2.650  1.00  0.00           H  
ATOM     35  HD2 LYS A   2      19.432  13.140   2.272  1.00  0.00           H  
ATOM     36  HD3 LYS A   2      20.220  12.693   3.786  1.00  0.00           H  
ATOM     37  HE2 LYS A   2      19.796  10.675   1.583  1.00  0.00           H  
ATOM     38  HE3 LYS A   2      21.214  11.724   1.609  1.00  0.00           H  
ATOM     39  HZ1 LYS A   2      21.698  10.916   3.852  1.00  0.00           H  
ATOM     40  HZ2 LYS A   2      20.370   9.860   3.761  1.00  0.00           H  
ATOM     41  HZ3 LYS A   2      21.691   9.653   2.717  1.00  0.00           H  
ATOM     42  N   LYS A   3      15.241  11.876   3.756  1.00  0.00           N  
ATOM     43  CA  LYS A   3      14.121  11.189   3.049  1.00  0.00           C  
ATOM     44  C   LYS A   3      13.788   9.868   3.752  1.00  0.00           C  
ATOM     45  O   LYS A   3      14.602   8.969   3.825  1.00  0.00           O  
ATOM     46  CB  LYS A   3      14.533  10.903   1.603  1.00  0.00           C  
ATOM     47  CG  LYS A   3      13.655  11.713   0.647  1.00  0.00           C  
ATOM     48  CD  LYS A   3      14.540  12.434  -0.375  1.00  0.00           C  
ATOM     49  CE  LYS A   3      14.106  13.897  -0.482  1.00  0.00           C  
ATOM     50  NZ  LYS A   3      14.455  14.423  -1.833  1.00  0.00           N  
ATOM     51  H   LYS A   3      15.612  11.500   4.576  1.00  0.00           H  
ATOM     52  HA  LYS A   3      13.249  11.828   3.054  1.00  0.00           H  
ATOM     53  HB2 LYS A   3      15.568  11.177   1.463  1.00  0.00           H  
ATOM     54  HB3 LYS A   3      14.409   9.850   1.397  1.00  0.00           H  
ATOM     55  HG2 LYS A   3      12.977  11.049   0.131  1.00  0.00           H  
ATOM     56  HG3 LYS A   3      13.090  12.442   1.207  1.00  0.00           H  
ATOM     57  HD2 LYS A   3      15.572  12.384  -0.055  1.00  0.00           H  
ATOM     58  HD3 LYS A   3      14.438  11.958  -1.338  1.00  0.00           H  
ATOM     59  HE2 LYS A   3      13.040  13.967  -0.332  1.00  0.00           H  
ATOM     60  HE3 LYS A   3      14.615  14.479   0.272  1.00  0.00           H  
ATOM     61  HZ1 LYS A   3      15.223  13.851  -2.241  1.00  0.00           H  
ATOM     62  HZ2 LYS A   3      13.621  14.372  -2.451  1.00  0.00           H  
ATOM     63  HZ3 LYS A   3      14.763  15.412  -1.750  1.00  0.00           H  
ATOM     64  N   LEU A   4      12.590   9.743   4.260  1.00  0.00           N  
ATOM     65  CA  LEU A   4      12.194   8.478   4.946  1.00  0.00           C  
ATOM     66  C   LEU A   4      11.423   7.599   3.958  1.00  0.00           C  
ATOM     67  O   LEU A   4      10.854   8.089   3.003  1.00  0.00           O  
ATOM     68  CB  LEU A   4      11.305   8.806   6.149  1.00  0.00           C  
ATOM     69  CG  LEU A   4      11.160   7.568   7.034  1.00  0.00           C  
ATOM     70  CD1 LEU A   4      12.541   6.982   7.325  1.00  0.00           C  
ATOM     71  CD2 LEU A   4      10.488   7.964   8.351  1.00  0.00           C  
ATOM     72  H   LEU A   4      11.946  10.478   4.182  1.00  0.00           H  
ATOM     73  HA  LEU A   4      13.079   7.957   5.279  1.00  0.00           H  
ATOM     74  HB2 LEU A   4      11.753   9.606   6.718  1.00  0.00           H  
ATOM     75  HB3 LEU A   4      10.330   9.114   5.801  1.00  0.00           H  
ATOM     76  HG  LEU A   4      10.555   6.831   6.527  1.00  0.00           H  
ATOM     77 HD11 LEU A   4      13.226   7.780   7.570  1.00  0.00           H  
ATOM     78 HD12 LEU A   4      12.475   6.298   8.157  1.00  0.00           H  
ATOM     79 HD13 LEU A   4      12.900   6.454   6.454  1.00  0.00           H  
ATOM     80 HD21 LEU A   4      10.395   9.038   8.399  1.00  0.00           H  
ATOM     81 HD22 LEU A   4       9.508   7.515   8.404  1.00  0.00           H  
ATOM     82 HD23 LEU A   4      11.088   7.618   9.180  1.00  0.00           H  
ATOM     83  N   GLN A   5      11.402   6.308   4.166  1.00  0.00           N  
ATOM     84  CA  GLN A   5      10.671   5.425   3.210  1.00  0.00           C  
ATOM     85  C   GLN A   5      10.028   4.242   3.943  1.00  0.00           C  
ATOM     86  O   GLN A   5      10.675   3.526   4.683  1.00  0.00           O  
ATOM     87  CB  GLN A   5      11.654   4.897   2.162  1.00  0.00           C  
ATOM     88  CG  GLN A   5      11.897   5.964   1.095  1.00  0.00           C  
ATOM     89  CD  GLN A   5      13.402   6.193   0.935  1.00  0.00           C  
ATOM     90  OE1 GLN A   5      13.982   7.004   1.630  1.00  0.00           O  
ATOM     91  NE2 GLN A   5      14.066   5.508   0.044  1.00  0.00           N  
ATOM     92  H   GLN A   5      11.871   5.924   4.936  1.00  0.00           H  
ATOM     93  HA  GLN A   5       9.902   5.997   2.715  1.00  0.00           H  
ATOM     94  HB2 GLN A   5      12.590   4.650   2.640  1.00  0.00           H  
ATOM     95  HB3 GLN A   5      11.243   4.013   1.698  1.00  0.00           H  
ATOM     96  HG2 GLN A   5      11.480   5.635   0.154  1.00  0.00           H  
ATOM     97  HG3 GLN A   5      11.426   6.887   1.394  1.00  0.00           H  
ATOM     98 HE21 GLN A   5      13.599   4.853  -0.518  1.00  0.00           H  
ATOM     99 HE22 GLN A   5      15.030   5.647  -0.064  1.00  0.00           H  
ATOM    100  N   ILE A   6       8.755   4.026   3.729  1.00  0.00           N  
ATOM    101  CA  ILE A   6       8.053   2.893   4.387  1.00  0.00           C  
ATOM    102  C   ILE A   6       7.869   1.765   3.365  1.00  0.00           C  
ATOM    103  O   ILE A   6       8.526   1.740   2.345  1.00  0.00           O  
ATOM    104  CB  ILE A   6       6.695   3.383   4.887  1.00  0.00           C  
ATOM    105  CG1 ILE A   6       6.832   4.822   5.388  1.00  0.00           C  
ATOM    106  CG2 ILE A   6       6.233   2.504   6.038  1.00  0.00           C  
ATOM    107  CD1 ILE A   6       7.850   4.859   6.528  1.00  0.00           C  
ATOM    108  H   ILE A   6       8.255   4.609   3.127  1.00  0.00           H  
ATOM    109  HA  ILE A   6       8.638   2.534   5.220  1.00  0.00           H  
ATOM    110  HB  ILE A   6       5.972   3.344   4.085  1.00  0.00           H  
ATOM    111 HG12 ILE A   6       7.168   5.455   4.579  1.00  0.00           H  
ATOM    112 HG13 ILE A   6       5.876   5.173   5.749  1.00  0.00           H  
ATOM    113 HG21 ILE A   6       6.882   1.645   6.113  1.00  0.00           H  
ATOM    114 HG22 ILE A   6       6.272   3.070   6.957  1.00  0.00           H  
ATOM    115 HG23 ILE A   6       5.221   2.180   5.856  1.00  0.00           H  
ATOM    116 HD11 ILE A   6       7.576   4.133   7.280  1.00  0.00           H  
ATOM    117 HD12 ILE A   6       8.831   4.623   6.142  1.00  0.00           H  
ATOM    118 HD13 ILE A   6       7.864   5.845   6.968  1.00  0.00           H  
ATOM    119  N   ALA A   7       6.995   0.825   3.621  1.00  0.00           N  
ATOM    120  CA  ALA A   7       6.807  -0.287   2.640  1.00  0.00           C  
ATOM    121  C   ALA A   7       5.339  -0.726   2.597  1.00  0.00           C  
ATOM    122  O   ALA A   7       4.798  -1.215   3.568  1.00  0.00           O  
ATOM    123  CB  ALA A   7       7.671  -1.478   3.056  1.00  0.00           C  
ATOM    124  H   ALA A   7       6.475   0.846   4.449  1.00  0.00           H  
ATOM    125  HA  ALA A   7       7.111   0.047   1.659  1.00  0.00           H  
ATOM    126  HB1 ALA A   7       7.391  -1.797   4.048  1.00  0.00           H  
ATOM    127  HB2 ALA A   7       7.520  -2.291   2.361  1.00  0.00           H  
ATOM    128  HB3 ALA A   7       8.712  -1.189   3.050  1.00  0.00           H  
ATOM    129  N   VAL A   8       4.695  -0.576   1.466  1.00  0.00           N  
ATOM    130  CA  VAL A   8       3.271  -1.004   1.350  1.00  0.00           C  
ATOM    131  C   VAL A   8       3.093  -1.801   0.064  1.00  0.00           C  
ATOM    132  O   VAL A   8       3.469  -1.364  -1.006  1.00  0.00           O  
ATOM    133  CB  VAL A   8       2.355   0.218   1.277  1.00  0.00           C  
ATOM    134  CG1 VAL A   8       2.855   1.164   0.191  1.00  0.00           C  
ATOM    135  CG2 VAL A   8       0.936  -0.233   0.917  1.00  0.00           C  
ATOM    136  H   VAL A   8       5.154  -0.190   0.689  1.00  0.00           H  
ATOM    137  HA  VAL A   8       2.995  -1.618   2.202  1.00  0.00           H  
ATOM    138  HB  VAL A   8       2.350   0.726   2.230  1.00  0.00           H  
ATOM    139 HG11 VAL A   8       3.931   1.229   0.234  1.00  0.00           H  
ATOM    140 HG12 VAL A   8       2.555   0.786  -0.777  1.00  0.00           H  
ATOM    141 HG13 VAL A   8       2.426   2.142   0.342  1.00  0.00           H  
ATOM    142 HG21 VAL A   8       0.662  -1.081   1.528  1.00  0.00           H  
ATOM    143 HG22 VAL A   8       0.246   0.579   1.098  1.00  0.00           H  
ATOM    144 HG23 VAL A   8       0.900  -0.510  -0.125  1.00  0.00           H  
ATOM    145  N   GLY A   9       2.499  -2.949   0.150  1.00  0.00           N  
ATOM    146  CA  GLY A   9       2.270  -3.751  -1.078  1.00  0.00           C  
ATOM    147  C   GLY A   9       0.771  -3.898  -1.275  1.00  0.00           C  
ATOM    148  O   GLY A   9       0.073  -4.432  -0.437  1.00  0.00           O  
ATOM    149  H   GLY A   9       2.183  -3.277   1.017  1.00  0.00           H  
ATOM    150  HA2 GLY A   9       2.696  -3.236  -1.928  1.00  0.00           H  
ATOM    151  HA3 GLY A   9       2.721  -4.721  -0.975  1.00  0.00           H  
ATOM    152  N   ILE A  10       0.262  -3.416  -2.369  1.00  0.00           N  
ATOM    153  CA  ILE A  10      -1.191  -3.518  -2.607  1.00  0.00           C  
ATOM    154  C   ILE A  10      -1.460  -4.733  -3.487  1.00  0.00           C  
ATOM    155  O   ILE A  10      -0.577  -5.229  -4.159  1.00  0.00           O  
ATOM    156  CB  ILE A  10      -1.696  -2.249  -3.292  1.00  0.00           C  
ATOM    157  CG1 ILE A  10      -0.815  -1.046  -2.911  1.00  0.00           C  
ATOM    158  CG2 ILE A  10      -3.125  -1.985  -2.836  1.00  0.00           C  
ATOM    159  CD1 ILE A  10      -1.074   0.093  -3.893  1.00  0.00           C  
ATOM    160  H   ILE A  10       0.834  -2.985  -3.032  1.00  0.00           H  
ATOM    161  HA  ILE A  10      -1.700  -3.642  -1.661  1.00  0.00           H  
ATOM    162  HB  ILE A  10      -1.680  -2.387  -4.363  1.00  0.00           H  
ATOM    163 HG12 ILE A  10      -1.051  -0.719  -1.907  1.00  0.00           H  
ATOM    164 HG13 ILE A  10       0.223  -1.319  -2.960  1.00  0.00           H  
ATOM    165 HG21 ILE A  10      -3.535  -2.890  -2.412  1.00  0.00           H  
ATOM    166 HG22 ILE A  10      -3.123  -1.205  -2.089  1.00  0.00           H  
ATOM    167 HG23 ILE A  10      -3.720  -1.679  -3.680  1.00  0.00           H  
ATOM    168 HD11 ILE A  10      -2.047  -0.036  -4.342  1.00  0.00           H  
ATOM    169 HD12 ILE A  10      -1.037   1.035  -3.372  1.00  0.00           H  
ATOM    170 HD13 ILE A  10      -0.318   0.076  -4.665  1.00  0.00           H  
ATOM    171  N   ILE A  11      -2.659  -5.233  -3.472  1.00  0.00           N  
ATOM    172  CA  ILE A  11      -2.966  -6.438  -4.294  1.00  0.00           C  
ATOM    173  C   ILE A  11      -4.455  -6.444  -4.621  1.00  0.00           C  
ATOM    174  O   ILE A  11      -5.260  -5.998  -3.839  1.00  0.00           O  
ATOM    175  CB  ILE A  11      -2.609  -7.701  -3.498  1.00  0.00           C  
ATOM    176  CG1 ILE A  11      -1.671  -7.334  -2.348  1.00  0.00           C  
ATOM    177  CG2 ILE A  11      -1.902  -8.715  -4.404  1.00  0.00           C  
ATOM    178  CD1 ILE A  11      -1.239  -8.598  -1.605  1.00  0.00           C  
ATOM    179  H   ILE A  11      -3.355  -4.827  -2.907  1.00  0.00           H  
ATOM    180  HA  ILE A  11      -2.393  -6.411  -5.209  1.00  0.00           H  
ATOM    181  HB  ILE A  11      -3.515  -8.135  -3.099  1.00  0.00           H  
ATOM    182 HG12 ILE A  11      -0.798  -6.832  -2.740  1.00  0.00           H  
ATOM    183 HG13 ILE A  11      -2.189  -6.678  -1.671  1.00  0.00           H  
ATOM    184 HG21 ILE A  11      -2.147  -8.510  -5.435  1.00  0.00           H  
ATOM    185 HG22 ILE A  11      -0.833  -8.636  -4.265  1.00  0.00           H  
ATOM    186 HG23 ILE A  11      -2.224  -9.713  -4.147  1.00  0.00           H  
ATOM    187 HD11 ILE A  11      -1.478  -9.464  -2.203  1.00  0.00           H  
ATOM    188 HD12 ILE A  11      -0.173  -8.566  -1.427  1.00  0.00           H  
ATOM    189 HD13 ILE A  11      -1.759  -8.656  -0.661  1.00  0.00           H  
ATOM    190  N   ARG A  12      -4.825  -6.936  -5.771  1.00  0.00           N  
ATOM    191  CA  ARG A  12      -6.275  -6.953  -6.146  1.00  0.00           C  
ATOM    192  C   ARG A  12      -6.543  -8.015  -7.217  1.00  0.00           C  
ATOM    193  O   ARG A  12      -6.581  -7.717  -8.394  1.00  0.00           O  
ATOM    194  CB  ARG A  12      -6.668  -5.589  -6.708  1.00  0.00           C  
ATOM    195  CG  ARG A  12      -8.179  -5.551  -6.949  1.00  0.00           C  
ATOM    196  CD  ARG A  12      -8.498  -4.513  -8.028  1.00  0.00           C  
ATOM    197  NE  ARG A  12      -8.197  -5.088  -9.371  1.00  0.00           N  
ATOM    198  CZ  ARG A  12      -8.653  -4.508 -10.447  1.00  0.00           C  
ATOM    199  NH1 ARG A  12      -7.976  -3.537 -10.997  1.00  0.00           N  
ATOM    200  NH2 ARG A  12      -9.779  -4.901 -10.977  1.00  0.00           N  
ATOM    201  H   ARG A  12      -4.153  -7.285  -6.385  1.00  0.00           H  
ATOM    202  HA  ARG A  12      -6.870  -7.165  -5.271  1.00  0.00           H  
ATOM    203  HB2 ARG A  12      -6.391  -4.819  -6.009  1.00  0.00           H  
ATOM    204  HB3 ARG A  12      -6.153  -5.425  -7.643  1.00  0.00           H  
ATOM    205  HG2 ARG A  12      -8.515  -6.525  -7.276  1.00  0.00           H  
ATOM    206  HG3 ARG A  12      -8.686  -5.284  -6.034  1.00  0.00           H  
ATOM    207  HD2 ARG A  12      -9.543  -4.247  -7.975  1.00  0.00           H  
ATOM    208  HD3 ARG A  12      -7.893  -3.631  -7.868  1.00  0.00           H  
ATOM    209  HE  ARG A  12      -7.656  -5.902  -9.444  1.00  0.00           H  
ATOM    210 HH11 ARG A  12      -7.111  -3.238 -10.594  1.00  0.00           H  
ATOM    211 HH12 ARG A  12      -8.322  -3.092 -11.824  1.00  0.00           H  
ATOM    212 HH21 ARG A  12     -10.296  -5.648 -10.556  1.00  0.00           H  
ATOM    213 HH22 ARG A  12     -10.126  -4.457 -11.802  1.00  0.00           H  
ATOM    214  N   ASN A  13      -6.742  -9.245  -6.830  1.00  0.00           N  
ATOM    215  CA  ASN A  13      -7.015 -10.306  -7.842  1.00  0.00           C  
ATOM    216  C   ASN A  13      -7.672 -11.502  -7.166  1.00  0.00           C  
ATOM    217  O   ASN A  13      -7.878 -11.509  -5.972  1.00  0.00           O  
ATOM    218  CB  ASN A  13      -5.710 -10.771  -8.472  1.00  0.00           C  
ATOM    219  CG  ASN A  13      -5.040  -9.606  -9.206  1.00  0.00           C  
ATOM    220  OD1 ASN A  13      -5.128  -9.508 -10.414  1.00  0.00           O  
ATOM    221  ND2 ASN A  13      -4.372  -8.714  -8.528  1.00  0.00           N  
ATOM    222  H   ASN A  13      -6.719  -9.470  -5.877  1.00  0.00           H  
ATOM    223  HA  ASN A  13      -7.670  -9.918  -8.608  1.00  0.00           H  
ATOM    224  HB2 ASN A  13      -5.062 -11.140  -7.694  1.00  0.00           H  
ATOM    225  HB3 ASN A  13      -5.915 -11.566  -9.174  1.00  0.00           H  
ATOM    226 HD21 ASN A  13      -4.299  -8.791  -7.554  1.00  0.00           H  
ATOM    227 HD22 ASN A  13      -3.952  -7.961  -8.991  1.00  0.00           H  
ATOM    228  N   GLU A  14      -7.984 -12.517  -7.933  1.00  0.00           N  
ATOM    229  CA  GLU A  14      -8.624 -13.738  -7.366  1.00  0.00           C  
ATOM    230  C   GLU A  14     -10.115 -13.494  -7.209  1.00  0.00           C  
ATOM    231  O   GLU A  14     -10.935 -14.059  -7.906  1.00  0.00           O  
ATOM    232  CB  GLU A  14      -8.016 -14.063  -6.001  1.00  0.00           C  
ATOM    233  CG  GLU A  14      -6.492 -13.955  -6.079  1.00  0.00           C  
ATOM    234  CD  GLU A  14      -5.871 -15.346  -5.932  1.00  0.00           C  
ATOM    235  OE1 GLU A  14      -6.569 -16.314  -6.183  1.00  0.00           O  
ATOM    236  OE2 GLU A  14      -4.708 -15.418  -5.571  1.00  0.00           O  
ATOM    237  H   GLU A  14      -7.791 -12.474  -8.892  1.00  0.00           H  
ATOM    238  HA  GLU A  14      -8.470 -14.562  -8.031  1.00  0.00           H  
ATOM    239  HB2 GLU A  14      -8.392 -13.372  -5.262  1.00  0.00           H  
ATOM    240  HB3 GLU A  14      -8.291 -15.065  -5.724  1.00  0.00           H  
ATOM    241  HG2 GLU A  14      -6.209 -13.532  -7.032  1.00  0.00           H  
ATOM    242  HG3 GLU A  14      -6.135 -13.319  -5.282  1.00  0.00           H  
ATOM    243  N   ASN A  15     -10.460 -12.643  -6.305  1.00  0.00           N  
ATOM    244  CA  ASN A  15     -11.896 -12.322  -6.083  1.00  0.00           C  
ATOM    245  C   ASN A  15     -12.142 -10.889  -6.539  1.00  0.00           C  
ATOM    246  O   ASN A  15     -13.074 -10.237  -6.111  1.00  0.00           O  
ATOM    247  CB  ASN A  15     -12.234 -12.455  -4.597  1.00  0.00           C  
ATOM    248  CG  ASN A  15     -13.751 -12.542  -4.429  1.00  0.00           C  
ATOM    249  OD1 ASN A  15     -14.495 -12.124  -5.294  1.00  0.00           O  
ATOM    250  ND2 ASN A  15     -14.247 -13.074  -3.346  1.00  0.00           N  
ATOM    251  H   ASN A  15      -9.766 -12.204  -5.778  1.00  0.00           H  
ATOM    252  HA  ASN A  15     -12.511 -12.998  -6.658  1.00  0.00           H  
ATOM    253  HB2 ASN A  15     -11.774 -13.350  -4.202  1.00  0.00           H  
ATOM    254  HB3 ASN A  15     -11.864 -11.592  -4.064  1.00  0.00           H  
ATOM    255 HD21 ASN A  15     -13.648 -13.414  -2.649  1.00  0.00           H  
ATOM    256 HD22 ASN A  15     -15.218 -13.132  -3.228  1.00  0.00           H  
ATOM    257  N   ASN A  16     -11.305 -10.395  -7.405  1.00  0.00           N  
ATOM    258  CA  ASN A  16     -11.474  -9.001  -7.892  1.00  0.00           C  
ATOM    259  C   ASN A  16     -11.650  -8.074  -6.685  1.00  0.00           C  
ATOM    260  O   ASN A  16     -12.535  -7.242  -6.646  1.00  0.00           O  
ATOM    261  CB  ASN A  16     -12.705  -8.933  -8.796  1.00  0.00           C  
ATOM    262  CG  ASN A  16     -13.016  -7.476  -9.144  1.00  0.00           C  
ATOM    263  OD1 ASN A  16     -13.917  -6.886  -8.583  1.00  0.00           O  
ATOM    264  ND2 ASN A  16     -12.301  -6.867 -10.051  1.00  0.00           N  
ATOM    265  H   ASN A  16     -10.563 -10.943  -7.732  1.00  0.00           H  
ATOM    266  HA  ASN A  16     -10.598  -8.705  -8.450  1.00  0.00           H  
ATOM    267  HB2 ASN A  16     -12.512  -9.487  -9.705  1.00  0.00           H  
ATOM    268  HB3 ASN A  16     -13.545  -9.370  -8.283  1.00  0.00           H  
ATOM    269 HD21 ASN A  16     -11.573  -7.343 -10.502  1.00  0.00           H  
ATOM    270 HD22 ASN A  16     -12.493  -5.933 -10.281  1.00  0.00           H  
ATOM    271  N   GLU A  17     -10.807  -8.213  -5.697  1.00  0.00           N  
ATOM    272  CA  GLU A  17     -10.912  -7.345  -4.489  1.00  0.00           C  
ATOM    273  C   GLU A  17      -9.503  -6.971  -4.038  1.00  0.00           C  
ATOM    274  O   GLU A  17      -8.573  -7.736  -4.203  1.00  0.00           O  
ATOM    275  CB  GLU A  17     -11.626  -8.106  -3.368  1.00  0.00           C  
ATOM    276  CG  GLU A  17     -12.884  -8.775  -3.927  1.00  0.00           C  
ATOM    277  CD  GLU A  17     -14.030  -8.645  -2.920  1.00  0.00           C  
ATOM    278  OE1 GLU A  17     -13.987  -7.728  -2.117  1.00  0.00           O  
ATOM    279  OE2 GLU A  17     -14.930  -9.467  -2.971  1.00  0.00           O  
ATOM    280  H   GLU A  17     -10.094  -8.891  -5.752  1.00  0.00           H  
ATOM    281  HA  GLU A  17     -11.468  -6.449  -4.732  1.00  0.00           H  
ATOM    282  HB2 GLU A  17     -10.964  -8.860  -2.968  1.00  0.00           H  
ATOM    283  HB3 GLU A  17     -11.903  -7.417  -2.585  1.00  0.00           H  
ATOM    284  HG2 GLU A  17     -13.165  -8.296  -4.854  1.00  0.00           H  
ATOM    285  HG3 GLU A  17     -12.684  -9.819  -4.106  1.00  0.00           H  
ATOM    286  N   ILE A  18      -9.321  -5.806  -3.483  1.00  0.00           N  
ATOM    287  CA  ILE A  18      -7.950  -5.417  -3.051  1.00  0.00           C  
ATOM    288  C   ILE A  18      -7.758  -5.695  -1.564  1.00  0.00           C  
ATOM    289  O   ILE A  18      -8.683  -5.633  -0.781  1.00  0.00           O  
ATOM    290  CB  ILE A  18      -7.712  -3.922  -3.283  1.00  0.00           C  
ATOM    291  CG1 ILE A  18      -8.486  -3.441  -4.514  1.00  0.00           C  
ATOM    292  CG2 ILE A  18      -6.217  -3.662  -3.487  1.00  0.00           C  
ATOM    293  CD1 ILE A  18      -8.652  -1.922  -4.448  1.00  0.00           C  
ATOM    294  H   ILE A  18     -10.074  -5.192  -3.359  1.00  0.00           H  
ATOM    295  HA  ILE A  18      -7.235  -5.984  -3.616  1.00  0.00           H  
ATOM    296  HB  ILE A  18      -8.043  -3.381  -2.412  1.00  0.00           H  
ATOM    297 HG12 ILE A  18      -7.938  -3.704  -5.408  1.00  0.00           H  
ATOM    298 HG13 ILE A  18      -9.459  -3.905  -4.538  1.00  0.00           H  
ATOM    299 HG21 ILE A  18      -5.652  -4.200  -2.742  1.00  0.00           H  
ATOM    300 HG22 ILE A  18      -5.923  -3.995  -4.468  1.00  0.00           H  
ATOM    301 HG23 ILE A  18      -6.020  -2.604  -3.393  1.00  0.00           H  
ATOM    302 HD11 ILE A  18      -8.924  -1.632  -3.443  1.00  0.00           H  
ATOM    303 HD12 ILE A  18      -7.722  -1.445  -4.721  1.00  0.00           H  
ATOM    304 HD13 ILE A  18      -9.429  -1.614  -5.133  1.00  0.00           H  
ATOM    305  N   PHE A  19      -6.546  -5.948  -1.168  1.00  0.00           N  
ATOM    306  CA  PHE A  19      -6.264  -6.172   0.274  1.00  0.00           C  
ATOM    307  C   PHE A  19      -5.697  -4.866   0.815  1.00  0.00           C  
ATOM    308  O   PHE A  19      -4.502  -4.713   0.980  1.00  0.00           O  
ATOM    309  CB  PHE A  19      -5.235  -7.290   0.450  1.00  0.00           C  
ATOM    310  CG  PHE A  19      -4.841  -7.372   1.906  1.00  0.00           C  
ATOM    311  CD1 PHE A  19      -5.775  -7.800   2.857  1.00  0.00           C  
ATOM    312  CD2 PHE A  19      -3.547  -7.013   2.308  1.00  0.00           C  
ATOM    313  CE1 PHE A  19      -5.417  -7.870   4.209  1.00  0.00           C  
ATOM    314  CE2 PHE A  19      -3.189  -7.085   3.661  1.00  0.00           C  
ATOM    315  CZ  PHE A  19      -4.125  -7.513   4.610  1.00  0.00           C  
ATOM    316  H   PHE A  19      -5.812  -5.954  -1.820  1.00  0.00           H  
ATOM    317  HA  PHE A  19      -7.179  -6.421   0.794  1.00  0.00           H  
ATOM    318  HB2 PHE A  19      -5.667  -8.231   0.139  1.00  0.00           H  
ATOM    319  HB3 PHE A  19      -4.363  -7.076  -0.148  1.00  0.00           H  
ATOM    320  HD1 PHE A  19      -6.771  -8.076   2.548  1.00  0.00           H  
ATOM    321  HD2 PHE A  19      -2.825  -6.682   1.576  1.00  0.00           H  
ATOM    322  HE1 PHE A  19      -6.138  -8.200   4.941  1.00  0.00           H  
ATOM    323  HE2 PHE A  19      -2.193  -6.808   3.972  1.00  0.00           H  
ATOM    324  HZ  PHE A  19      -3.849  -7.568   5.654  1.00  0.00           H  
ATOM    325  N   ILE A  20      -6.543  -3.904   1.046  1.00  0.00           N  
ATOM    326  CA  ILE A  20      -6.067  -2.588   1.518  1.00  0.00           C  
ATOM    327  C   ILE A  20      -5.782  -2.626   3.008  1.00  0.00           C  
ATOM    328  O   ILE A  20      -5.924  -3.635   3.662  1.00  0.00           O  
ATOM    329  CB  ILE A  20      -7.167  -1.560   1.229  1.00  0.00           C  
ATOM    330  CG1 ILE A  20      -6.633  -0.127   1.265  1.00  0.00           C  
ATOM    331  CG2 ILE A  20      -8.294  -1.696   2.258  1.00  0.00           C  
ATOM    332  CD1 ILE A  20      -5.208  -0.079   0.713  1.00  0.00           C  
ATOM    333  H   ILE A  20      -7.496  -4.034   0.876  1.00  0.00           H  
ATOM    334  HA  ILE A  20      -5.172  -2.323   0.985  1.00  0.00           H  
ATOM    335  HB  ILE A  20      -7.559  -1.753   0.259  1.00  0.00           H  
ATOM    336 HG12 ILE A  20      -7.271   0.497   0.660  1.00  0.00           H  
ATOM    337 HG13 ILE A  20      -6.641   0.232   2.281  1.00  0.00           H  
ATOM    338 HG21 ILE A  20      -7.890  -1.585   3.253  1.00  0.00           H  
ATOM    339 HG22 ILE A  20      -9.035  -0.929   2.083  1.00  0.00           H  
ATOM    340 HG23 ILE A  20      -8.753  -2.668   2.162  1.00  0.00           H  
ATOM    341 HD11 ILE A  20      -5.194  -0.522  -0.270  1.00  0.00           H  
ATOM    342 HD12 ILE A  20      -4.880   0.944   0.655  1.00  0.00           H  
ATOM    343 HD13 ILE A  20      -4.549  -0.634   1.365  1.00  0.00           H  
ATOM    344  N   THR A  21      -5.396  -1.512   3.537  1.00  0.00           N  
ATOM    345  CA  THR A  21      -5.110  -1.424   4.985  1.00  0.00           C  
ATOM    346  C   THR A  21      -6.141  -0.490   5.614  1.00  0.00           C  
ATOM    347  O   THR A  21      -6.469   0.544   5.066  1.00  0.00           O  
ATOM    348  CB  THR A  21      -3.710  -0.859   5.200  1.00  0.00           C  
ATOM    349  OG1 THR A  21      -3.184  -0.413   3.958  1.00  0.00           O  
ATOM    350  CG2 THR A  21      -2.803  -1.943   5.783  1.00  0.00           C  
ATOM    351  H   THR A  21      -5.306  -0.723   2.972  1.00  0.00           H  
ATOM    352  HA  THR A  21      -5.183  -2.404   5.428  1.00  0.00           H  
ATOM    353  HB  THR A  21      -3.764  -0.033   5.887  1.00  0.00           H  
ATOM    354  HG1 THR A  21      -3.792   0.234   3.594  1.00  0.00           H  
ATOM    355 HG21 THR A  21      -3.291  -2.405   6.628  1.00  0.00           H  
ATOM    356 HG22 THR A  21      -2.606  -2.690   5.029  1.00  0.00           H  
ATOM    357 HG23 THR A  21      -1.871  -1.499   6.103  1.00  0.00           H  
ATOM    358  N   ARG A  22      -6.667  -0.841   6.749  1.00  0.00           N  
ATOM    359  CA  ARG A  22      -7.688   0.031   7.387  1.00  0.00           C  
ATOM    360  C   ARG A  22      -7.262   0.361   8.817  1.00  0.00           C  
ATOM    361  O   ARG A  22      -6.854  -0.498   9.572  1.00  0.00           O  
ATOM    362  CB  ARG A  22      -9.031  -0.700   7.395  1.00  0.00           C  
ATOM    363  CG  ARG A  22     -10.047   0.088   6.567  1.00  0.00           C  
ATOM    364  CD  ARG A  22     -11.481  -0.394   6.852  1.00  0.00           C  
ATOM    365  NE  ARG A  22     -11.485  -1.638   7.683  1.00  0.00           N  
ATOM    366  CZ  ARG A  22     -12.562  -1.973   8.339  1.00  0.00           C  
ATOM    367  NH1 ARG A  22     -13.704  -1.413   8.049  1.00  0.00           N  
ATOM    368  NH2 ARG A  22     -12.497  -2.868   9.287  1.00  0.00           N  
ATOM    369  H   ARG A  22      -6.401  -1.680   7.177  1.00  0.00           H  
ATOM    370  HA  ARG A  22      -7.782   0.945   6.820  1.00  0.00           H  
ATOM    371  HB2 ARG A  22      -8.905  -1.683   6.962  1.00  0.00           H  
ATOM    372  HB3 ARG A  22      -9.385  -0.796   8.408  1.00  0.00           H  
ATOM    373  HG2 ARG A  22      -9.969   1.136   6.815  1.00  0.00           H  
ATOM    374  HG3 ARG A  22      -9.830  -0.045   5.518  1.00  0.00           H  
ATOM    375  HD2 ARG A  22     -12.016   0.387   7.376  1.00  0.00           H  
ATOM    376  HD3 ARG A  22     -11.979  -0.601   5.918  1.00  0.00           H  
ATOM    377  HE  ARG A  22     -10.691  -2.208   7.723  1.00  0.00           H  
ATOM    378 HH11 ARG A  22     -13.755  -0.726   7.323  1.00  0.00           H  
ATOM    379 HH12 ARG A  22     -14.529  -1.669   8.552  1.00  0.00           H  
ATOM    380 HH21 ARG A  22     -11.622  -3.297   9.510  1.00  0.00           H  
ATOM    381 HH22 ARG A  22     -13.322  -3.124   9.791  1.00  0.00           H  
ATOM    382  N   ARG A  23      -7.352   1.608   9.191  1.00  0.00           N  
ATOM    383  CA  ARG A  23      -6.958   2.015  10.556  1.00  0.00           C  
ATOM    384  C   ARG A  23      -7.607   1.093  11.591  1.00  0.00           C  
ATOM    385  O   ARG A  23      -8.772   1.223  11.912  1.00  0.00           O  
ATOM    386  CB  ARG A  23      -7.419   3.452  10.780  1.00  0.00           C  
ATOM    387  CG  ARG A  23      -8.847   3.633  10.255  1.00  0.00           C  
ATOM    388  CD  ARG A  23      -9.814   3.722  11.434  1.00  0.00           C  
ATOM    389  NE  ARG A  23     -11.056   2.960  11.115  1.00  0.00           N  
ATOM    390  CZ  ARG A  23     -11.552   2.984   9.908  1.00  0.00           C  
ATOM    391  NH1 ARG A  23     -11.660   4.116   9.268  1.00  0.00           N  
ATOM    392  NH2 ARG A  23     -11.944   1.876   9.343  1.00  0.00           N  
ATOM    393  H   ARG A  23      -7.681   2.285   8.571  1.00  0.00           H  
ATOM    394  HA  ARG A  23      -5.884   1.965  10.652  1.00  0.00           H  
ATOM    395  HB2 ARG A  23      -7.396   3.668  11.826  1.00  0.00           H  
ATOM    396  HB3 ARG A  23      -6.758   4.128  10.259  1.00  0.00           H  
ATOM    397  HG2 ARG A  23      -8.904   4.541   9.672  1.00  0.00           H  
ATOM    398  HG3 ARG A  23      -9.116   2.792   9.636  1.00  0.00           H  
ATOM    399  HD2 ARG A  23      -9.352   3.297  12.311  1.00  0.00           H  
ATOM    400  HD3 ARG A  23     -10.060   4.758  11.622  1.00  0.00           H  
ATOM    401  HE  ARG A  23     -11.498   2.436  11.812  1.00  0.00           H  
ATOM    402 HH11 ARG A  23     -11.363   4.966   9.701  1.00  0.00           H  
ATOM    403 HH12 ARG A  23     -12.043   4.131   8.345  1.00  0.00           H  
ATOM    404 HH21 ARG A  23     -11.865   1.009   9.834  1.00  0.00           H  
ATOM    405 HH22 ARG A  23     -12.326   1.895   8.419  1.00  0.00           H  
ATOM    406  N   ALA A  24      -6.854   0.167  12.120  1.00  0.00           N  
ATOM    407  CA  ALA A  24      -7.411  -0.763  13.143  1.00  0.00           C  
ATOM    408  C   ALA A  24      -8.788  -1.264  12.699  1.00  0.00           C  
ATOM    409  O   ALA A  24      -9.094  -1.316  11.525  1.00  0.00           O  
ATOM    410  CB  ALA A  24      -7.543  -0.028  14.477  1.00  0.00           C  
ATOM    411  H   ALA A  24      -5.916   0.088  11.848  1.00  0.00           H  
ATOM    412  HA  ALA A  24      -6.745  -1.605  13.262  1.00  0.00           H  
ATOM    413  HB1 ALA A  24      -6.852   0.802  14.499  1.00  0.00           H  
ATOM    414  HB2 ALA A  24      -8.551   0.341  14.585  1.00  0.00           H  
ATOM    415  HB3 ALA A  24      -7.319  -0.707  15.286  1.00  0.00           H  
ATOM    416  N   ALA A  25      -9.619  -1.641  13.636  1.00  0.00           N  
ATOM    417  CA  ALA A  25     -10.975  -2.148  13.278  1.00  0.00           C  
ATOM    418  C   ALA A  25     -11.935  -0.972  13.076  1.00  0.00           C  
ATOM    419  O   ALA A  25     -12.231  -0.584  11.963  1.00  0.00           O  
ATOM    420  CB  ALA A  25     -11.495  -3.041  14.407  1.00  0.00           C  
ATOM    421  H   ALA A  25      -9.348  -1.594  14.576  1.00  0.00           H  
ATOM    422  HA  ALA A  25     -10.914  -2.722  12.366  1.00  0.00           H  
ATOM    423  HB1 ALA A  25     -10.762  -3.082  15.199  1.00  0.00           H  
ATOM    424  HB2 ALA A  25     -12.418  -2.636  14.792  1.00  0.00           H  
ATOM    425  HB3 ALA A  25     -11.670  -4.036  14.027  1.00  0.00           H  
ATOM    426  N   ASP A  26     -12.431  -0.402  14.142  1.00  0.00           N  
ATOM    427  CA  ASP A  26     -13.376   0.742  14.002  1.00  0.00           C  
ATOM    428  C   ASP A  26     -12.588   2.040  13.812  1.00  0.00           C  
ATOM    429  O   ASP A  26     -11.385   2.078  13.974  1.00  0.00           O  
ATOM    430  CB  ASP A  26     -14.243   0.851  15.259  1.00  0.00           C  
ATOM    431  CG  ASP A  26     -13.414   1.429  16.407  1.00  0.00           C  
ATOM    432  OD1 ASP A  26     -13.303   2.643  16.477  1.00  0.00           O  
ATOM    433  OD2 ASP A  26     -12.900   0.652  17.194  1.00  0.00           O  
ATOM    434  H   ASP A  26     -12.185  -0.730  15.032  1.00  0.00           H  
ATOM    435  HA  ASP A  26     -14.008   0.579  13.143  1.00  0.00           H  
ATOM    436  HB2 ASP A  26     -15.085   1.498  15.058  1.00  0.00           H  
ATOM    437  HB3 ASP A  26     -14.601  -0.130  15.534  1.00  0.00           H  
ATOM    438  N   ALA A  27     -13.258   3.105  13.463  1.00  0.00           N  
ATOM    439  CA  ALA A  27     -12.549   4.399  13.256  1.00  0.00           C  
ATOM    440  C   ALA A  27     -13.014   5.415  14.299  1.00  0.00           C  
ATOM    441  O   ALA A  27     -14.030   5.241  14.940  1.00  0.00           O  
ATOM    442  CB  ALA A  27     -12.865   4.933  11.858  1.00  0.00           C  
ATOM    443  H   ALA A  27     -14.229   3.052  13.333  1.00  0.00           H  
ATOM    444  HA  ALA A  27     -11.484   4.246  13.351  1.00  0.00           H  
ATOM    445  HB1 ALA A  27     -13.156   4.112  11.218  1.00  0.00           H  
ATOM    446  HB2 ALA A  27     -13.674   5.646  11.920  1.00  0.00           H  
ATOM    447  HB3 ALA A  27     -11.989   5.414  11.450  1.00  0.00           H  
ATOM    448  N   HIS A  28     -12.280   6.480  14.471  1.00  0.00           N  
ATOM    449  CA  HIS A  28     -12.685   7.510  15.467  1.00  0.00           C  
ATOM    450  C   HIS A  28     -13.518   8.588  14.771  1.00  0.00           C  
ATOM    451  O   HIS A  28     -13.089   9.713  14.616  1.00  0.00           O  
ATOM    452  CB  HIS A  28     -11.438   8.147  16.084  1.00  0.00           C  
ATOM    453  CG  HIS A  28     -10.756   7.147  16.975  1.00  0.00           C  
ATOM    454  ND1 HIS A  28     -10.133   7.514  18.158  1.00  0.00           N  
ATOM    455  CD2 HIS A  28     -10.592   5.788  16.871  1.00  0.00           C  
ATOM    456  CE1 HIS A  28      -9.628   6.397  18.713  1.00  0.00           C  
ATOM    457  NE2 HIS A  28      -9.879   5.317  17.969  1.00  0.00           N  
ATOM    458  H   HIS A  28     -11.465   6.605  13.941  1.00  0.00           H  
ATOM    459  HA  HIS A  28     -13.273   7.045  16.245  1.00  0.00           H  
ATOM    460  HB2 HIS A  28     -10.763   8.450  15.297  1.00  0.00           H  
ATOM    461  HB3 HIS A  28     -11.725   9.011  16.665  1.00  0.00           H  
ATOM    462  HD1 HIS A  28     -10.071   8.422  18.522  1.00  0.00           H  
ATOM    463  HD2 HIS A  28     -10.959   5.178  16.060  1.00  0.00           H  
ATOM    464  HE1 HIS A  28      -9.083   6.377  19.646  1.00  0.00           H  
ATOM    465  N   MET A  29     -14.707   8.249  14.348  1.00  0.00           N  
ATOM    466  CA  MET A  29     -15.568   9.253  13.662  1.00  0.00           C  
ATOM    467  C   MET A  29     -14.833   9.810  12.442  1.00  0.00           C  
ATOM    468  O   MET A  29     -14.570  10.993  12.348  1.00  0.00           O  
ATOM    469  CB  MET A  29     -15.888  10.396  14.626  1.00  0.00           C  
ATOM    470  CG  MET A  29     -16.302   9.820  15.980  1.00  0.00           C  
ATOM    471  SD  MET A  29     -16.471  11.162  17.183  1.00  0.00           S  
ATOM    472  CE  MET A  29     -17.997  10.574  17.959  1.00  0.00           C  
ATOM    473  H   MET A  29     -15.032   7.335  14.483  1.00  0.00           H  
ATOM    474  HA  MET A  29     -16.488   8.783  13.345  1.00  0.00           H  
ATOM    475  HB2 MET A  29     -15.012  11.017  14.750  1.00  0.00           H  
ATOM    476  HB3 MET A  29     -16.696  10.989  14.227  1.00  0.00           H  
ATOM    477  HG2 MET A  29     -17.247   9.307  15.880  1.00  0.00           H  
ATOM    478  HG3 MET A  29     -15.550   9.123  16.321  1.00  0.00           H  
ATOM    479  HE1 MET A  29     -18.711  10.308  17.196  1.00  0.00           H  
ATOM    480  HE2 MET A  29     -17.780   9.705  18.564  1.00  0.00           H  
ATOM    481  HE3 MET A  29     -18.410  11.358  18.578  1.00  0.00           H  
ATOM    482  N   ALA A  30     -14.499   8.967  11.504  1.00  0.00           N  
ATOM    483  CA  ALA A  30     -13.780   9.448  10.290  1.00  0.00           C  
ATOM    484  C   ALA A  30     -13.287   8.245   9.483  1.00  0.00           C  
ATOM    485  O   ALA A  30     -12.454   7.483   9.934  1.00  0.00           O  
ATOM    486  CB  ALA A  30     -12.585  10.304  10.711  1.00  0.00           C  
ATOM    487  H   ALA A  30     -14.720   8.017  11.597  1.00  0.00           H  
ATOM    488  HA  ALA A  30     -14.451  10.039   9.684  1.00  0.00           H  
ATOM    489  HB1 ALA A  30     -12.448  10.231  11.781  1.00  0.00           H  
ATOM    490  HB2 ALA A  30     -11.695   9.953  10.211  1.00  0.00           H  
ATOM    491  HB3 ALA A  30     -12.766  11.334  10.441  1.00  0.00           H  
ATOM    492  N   ASN A  31     -13.791   8.067   8.294  1.00  0.00           N  
ATOM    493  CA  ASN A  31     -13.345   6.914   7.463  1.00  0.00           C  
ATOM    494  C   ASN A  31     -11.971   7.221   6.866  1.00  0.00           C  
ATOM    495  O   ASN A  31     -11.796   8.186   6.150  1.00  0.00           O  
ATOM    496  CB  ASN A  31     -14.350   6.679   6.332  1.00  0.00           C  
ATOM    497  CG  ASN A  31     -15.713   6.317   6.926  1.00  0.00           C  
ATOM    498  OD1 ASN A  31     -16.679   7.028   6.735  1.00  0.00           O  
ATOM    499  ND2 ASN A  31     -15.832   5.234   7.645  1.00  0.00           N  
ATOM    500  H   ASN A  31     -14.460   8.693   7.946  1.00  0.00           H  
ATOM    501  HA  ASN A  31     -13.281   6.029   8.078  1.00  0.00           H  
ATOM    502  HB2 ASN A  31     -14.441   7.577   5.738  1.00  0.00           H  
ATOM    503  HB3 ASN A  31     -14.006   5.867   5.708  1.00  0.00           H  
ATOM    504 HD21 ASN A  31     -15.053   4.661   7.798  1.00  0.00           H  
ATOM    505 HD22 ASN A  31     -16.700   4.995   8.030  1.00  0.00           H  
ATOM    506  N   LYS A  32     -10.993   6.409   7.155  1.00  0.00           N  
ATOM    507  CA  LYS A  32      -9.633   6.657   6.604  1.00  0.00           C  
ATOM    508  C   LYS A  32      -8.936   5.320   6.344  1.00  0.00           C  
ATOM    509  O   LYS A  32      -8.834   4.481   7.215  1.00  0.00           O  
ATOM    510  CB  LYS A  32      -8.818   7.471   7.611  1.00  0.00           C  
ATOM    511  CG  LYS A  32      -9.389   8.888   7.708  1.00  0.00           C  
ATOM    512  CD  LYS A  32      -8.881   9.727   6.533  1.00  0.00           C  
ATOM    513  CE  LYS A  32      -8.053  10.899   7.061  1.00  0.00           C  
ATOM    514  NZ  LYS A  32      -8.687  12.185   6.650  1.00  0.00           N  
ATOM    515  H   LYS A  32     -11.153   5.637   7.735  1.00  0.00           H  
ATOM    516  HA  LYS A  32      -9.716   7.207   5.678  1.00  0.00           H  
ATOM    517  HB2 LYS A  32      -8.865   6.995   8.579  1.00  0.00           H  
ATOM    518  HB3 LYS A  32      -7.790   7.522   7.283  1.00  0.00           H  
ATOM    519  HG2 LYS A  32     -10.469   8.844   7.681  1.00  0.00           H  
ATOM    520  HG3 LYS A  32      -9.071   9.341   8.634  1.00  0.00           H  
ATOM    521  HD2 LYS A  32      -8.268   9.112   5.890  1.00  0.00           H  
ATOM    522  HD3 LYS A  32      -9.722  10.107   5.972  1.00  0.00           H  
ATOM    523  HE2 LYS A  32      -8.005  10.851   8.139  1.00  0.00           H  
ATOM    524  HE3 LYS A  32      -7.053  10.847   6.655  1.00  0.00           H  
ATOM    525  HZ1 LYS A  32      -9.353  12.009   5.872  1.00  0.00           H  
ATOM    526  HZ2 LYS A  32      -9.199  12.592   7.461  1.00  0.00           H  
ATOM    527  HZ3 LYS A  32      -7.954  12.849   6.333  1.00  0.00           H  
ATOM    528  N   LEU A  33      -8.449   5.124   5.151  1.00  0.00           N  
ATOM    529  CA  LEU A  33      -7.751   3.859   4.821  1.00  0.00           C  
ATOM    530  C   LEU A  33      -6.258   4.058   5.048  1.00  0.00           C  
ATOM    531  O   LEU A  33      -5.843   5.010   5.676  1.00  0.00           O  
ATOM    532  CB  LEU A  33      -8.013   3.526   3.354  1.00  0.00           C  
ATOM    533  CG  LEU A  33      -9.443   2.995   3.163  1.00  0.00           C  
ATOM    534  CD1 LEU A  33      -9.518   2.190   1.866  1.00  0.00           C  
ATOM    535  CD2 LEU A  33      -9.836   2.086   4.330  1.00  0.00           C  
ATOM    536  H   LEU A  33      -8.533   5.814   4.466  1.00  0.00           H  
ATOM    537  HA  LEU A  33      -8.105   3.059   5.448  1.00  0.00           H  
ATOM    538  HB2 LEU A  33      -7.883   4.418   2.760  1.00  0.00           H  
ATOM    539  HB3 LEU A  33      -7.312   2.787   3.034  1.00  0.00           H  
ATOM    540  HG  LEU A  33     -10.129   3.829   3.105  1.00  0.00           H  
ATOM    541 HD11 LEU A  33      -8.853   2.623   1.135  1.00  0.00           H  
ATOM    542 HD12 LEU A  33      -9.225   1.169   2.061  1.00  0.00           H  
ATOM    543 HD13 LEU A  33     -10.530   2.209   1.490  1.00  0.00           H  
ATOM    544 HD21 LEU A  33      -9.038   1.387   4.526  1.00  0.00           H  
ATOM    545 HD22 LEU A  33     -10.013   2.688   5.210  1.00  0.00           H  
ATOM    546 HD23 LEU A  33     -10.736   1.546   4.076  1.00  0.00           H  
ATOM    547  N   GLU A  34      -5.436   3.184   4.548  1.00  0.00           N  
ATOM    548  CA  GLU A  34      -3.985   3.370   4.754  1.00  0.00           C  
ATOM    549  C   GLU A  34      -3.212   2.793   3.584  1.00  0.00           C  
ATOM    550  O   GLU A  34      -3.746   2.527   2.525  1.00  0.00           O  
ATOM    551  CB  GLU A  34      -3.539   2.671   6.034  1.00  0.00           C  
ATOM    552  CG  GLU A  34      -2.527   3.552   6.764  1.00  0.00           C  
ATOM    553  CD  GLU A  34      -2.988   3.775   8.205  1.00  0.00           C  
ATOM    554  OE1 GLU A  34      -3.935   4.522   8.395  1.00  0.00           O  
ATOM    555  OE2 GLU A  34      -2.388   3.197   9.095  1.00  0.00           O  
ATOM    556  H   GLU A  34      -5.767   2.420   4.042  1.00  0.00           H  
ATOM    557  HA  GLU A  34      -3.777   4.420   4.832  1.00  0.00           H  
ATOM    558  HB2 GLU A  34      -4.390   2.502   6.665  1.00  0.00           H  
ATOM    559  HB3 GLU A  34      -3.079   1.727   5.789  1.00  0.00           H  
ATOM    560  HG2 GLU A  34      -1.565   3.064   6.763  1.00  0.00           H  
ATOM    561  HG3 GLU A  34      -2.451   4.505   6.261  1.00  0.00           H  
ATOM    562  N   PHE A  35      -1.950   2.599   3.782  1.00  0.00           N  
ATOM    563  CA  PHE A  35      -1.099   2.035   2.704  1.00  0.00           C  
ATOM    564  C   PHE A  35       0.206   1.499   3.301  1.00  0.00           C  
ATOM    565  O   PHE A  35       0.442   0.309   3.290  1.00  0.00           O  
ATOM    566  CB  PHE A  35      -0.796   3.118   1.667  1.00  0.00           C  
ATOM    567  CG  PHE A  35      -1.834   3.071   0.571  1.00  0.00           C  
ATOM    568  CD1 PHE A  35      -1.961   1.926  -0.223  1.00  0.00           C  
ATOM    569  CD2 PHE A  35      -2.666   4.175   0.348  1.00  0.00           C  
ATOM    570  CE1 PHE A  35      -2.921   1.884  -1.241  1.00  0.00           C  
ATOM    571  CE2 PHE A  35      -3.627   4.132  -0.669  1.00  0.00           C  
ATOM    572  CZ  PHE A  35      -3.753   2.986  -1.464  1.00  0.00           C  
ATOM    573  H   PHE A  35      -1.566   2.817   4.656  1.00  0.00           H  
ATOM    574  HA  PHE A  35      -1.629   1.224   2.227  1.00  0.00           H  
ATOM    575  HB2 PHE A  35      -0.816   4.086   2.141  1.00  0.00           H  
ATOM    576  HB3 PHE A  35       0.182   2.943   1.242  1.00  0.00           H  
ATOM    577  HD1 PHE A  35      -1.319   1.074  -0.051  1.00  0.00           H  
ATOM    578  HD2 PHE A  35      -2.569   5.059   0.963  1.00  0.00           H  
ATOM    579  HE1 PHE A  35      -3.019   0.999  -1.855  1.00  0.00           H  
ATOM    580  HE2 PHE A  35      -4.270   4.982  -0.841  1.00  0.00           H  
ATOM    581  HZ  PHE A  35      -4.490   2.953  -2.251  1.00  0.00           H  
ATOM    582  N   PRO A  36       1.022   2.389   3.812  1.00  0.00           N  
ATOM    583  CA  PRO A  36       2.312   2.008   4.398  1.00  0.00           C  
ATOM    584  C   PRO A  36       2.172   0.721   5.205  1.00  0.00           C  
ATOM    585  O   PRO A  36       1.109   0.384   5.690  1.00  0.00           O  
ATOM    586  CB  PRO A  36       2.701   3.201   5.275  1.00  0.00           C  
ATOM    587  CG  PRO A  36       1.754   4.373   4.894  1.00  0.00           C  
ATOM    588  CD  PRO A  36       0.728   3.830   3.882  1.00  0.00           C  
ATOM    589  HA  PRO A  36       3.048   1.878   3.622  1.00  0.00           H  
ATOM    590  HB2 PRO A  36       2.581   2.943   6.318  1.00  0.00           H  
ATOM    591  HB3 PRO A  36       3.723   3.484   5.081  1.00  0.00           H  
ATOM    592  HG2 PRO A  36       1.245   4.735   5.778  1.00  0.00           H  
ATOM    593  HG3 PRO A  36       2.321   5.174   4.443  1.00  0.00           H  
ATOM    594  HD2 PRO A  36      -0.277   4.002   4.234  1.00  0.00           H  
ATOM    595  HD3 PRO A  36       0.874   4.285   2.915  1.00  0.00           H  
ATOM    596  N   GLY A  37       3.238  -0.014   5.325  1.00  0.00           N  
ATOM    597  CA  GLY A  37       3.182  -1.300   6.069  1.00  0.00           C  
ATOM    598  C   GLY A  37       3.974  -1.191   7.367  1.00  0.00           C  
ATOM    599  O   GLY A  37       3.437  -0.891   8.414  1.00  0.00           O  
ATOM    600  H   GLY A  37       4.076   0.275   4.910  1.00  0.00           H  
ATOM    601  HA2 GLY A  37       2.162  -1.539   6.295  1.00  0.00           H  
ATOM    602  HA3 GLY A  37       3.607  -2.080   5.455  1.00  0.00           H  
ATOM    603  N   GLY A  38       5.244  -1.443   7.302  1.00  0.00           N  
ATOM    604  CA  GLY A  38       6.084  -1.367   8.529  1.00  0.00           C  
ATOM    605  C   GLY A  38       7.138  -0.273   8.369  1.00  0.00           C  
ATOM    606  O   GLY A  38       7.173   0.680   9.122  1.00  0.00           O  
ATOM    607  H   GLY A  38       5.643  -1.687   6.445  1.00  0.00           H  
ATOM    608  HA2 GLY A  38       5.455  -1.141   9.380  1.00  0.00           H  
ATOM    609  HA3 GLY A  38       6.575  -2.314   8.686  1.00  0.00           H  
ATOM    610  N   LYS A  39       8.001  -0.399   7.398  1.00  0.00           N  
ATOM    611  CA  LYS A  39       9.050   0.637   7.205  1.00  0.00           C  
ATOM    612  C   LYS A  39      10.068   0.166   6.164  1.00  0.00           C  
ATOM    613  O   LYS A  39      10.012  -0.946   5.678  1.00  0.00           O  
ATOM    614  CB  LYS A  39       9.766   0.873   8.535  1.00  0.00           C  
ATOM    615  CG  LYS A  39       9.824   2.372   8.827  1.00  0.00           C  
ATOM    616  CD  LYS A  39      10.014   2.589  10.329  1.00  0.00           C  
ATOM    617  CE  LYS A  39      11.351   3.289  10.581  1.00  0.00           C  
ATOM    618  NZ  LYS A  39      11.160   4.370  11.587  1.00  0.00           N  
ATOM    619  H   LYS A  39       7.962  -1.172   6.801  1.00  0.00           H  
ATOM    620  HA  LYS A  39       8.593   1.558   6.875  1.00  0.00           H  
ATOM    621  HB2 LYS A  39       9.228   0.372   9.325  1.00  0.00           H  
ATOM    622  HB3 LYS A  39      10.771   0.481   8.478  1.00  0.00           H  
ATOM    623  HG2 LYS A  39      10.651   2.810   8.289  1.00  0.00           H  
ATOM    624  HG3 LYS A  39       8.901   2.836   8.512  1.00  0.00           H  
ATOM    625  HD2 LYS A  39       9.210   3.202  10.708  1.00  0.00           H  
ATOM    626  HD3 LYS A  39      10.010   1.635  10.833  1.00  0.00           H  
ATOM    627  HE2 LYS A  39      12.069   2.572  10.952  1.00  0.00           H  
ATOM    628  HE3 LYS A  39      11.715   3.716   9.657  1.00  0.00           H  
ATOM    629  HZ1 LYS A  39      10.434   4.081  12.272  1.00  0.00           H  
ATOM    630  HZ2 LYS A  39      12.058   4.543  12.084  1.00  0.00           H  
ATOM    631  HZ3 LYS A  39      10.855   5.239  11.108  1.00  0.00           H  
ATOM    632  N   ILE A  40      11.002   1.011   5.831  1.00  0.00           N  
ATOM    633  CA  ILE A  40      12.045   0.642   4.834  1.00  0.00           C  
ATOM    634  C   ILE A  40      13.364   1.300   5.272  1.00  0.00           C  
ATOM    635  O   ILE A  40      13.568   2.487   5.104  1.00  0.00           O  
ATOM    636  CB  ILE A  40      11.593   1.123   3.435  1.00  0.00           C  
ATOM    637  CG1 ILE A  40      11.345  -0.096   2.545  1.00  0.00           C  
ATOM    638  CG2 ILE A  40      12.653   2.014   2.773  1.00  0.00           C  
ATOM    639  CD1 ILE A  40      11.069   0.368   1.114  1.00  0.00           C  
ATOM    640  H   ILE A  40      11.023   1.898   6.247  1.00  0.00           H  
ATOM    641  HA  ILE A  40      12.169  -0.433   4.820  1.00  0.00           H  
ATOM    642  HB  ILE A  40      10.674   1.680   3.534  1.00  0.00           H  
ATOM    643 HG12 ILE A  40      12.217  -0.734   2.556  1.00  0.00           H  
ATOM    644 HG13 ILE A  40      10.492  -0.646   2.914  1.00  0.00           H  
ATOM    645 HG21 ILE A  40      13.617   1.533   2.832  1.00  0.00           H  
ATOM    646 HG22 ILE A  40      12.393   2.175   1.738  1.00  0.00           H  
ATOM    647 HG23 ILE A  40      12.690   2.961   3.285  1.00  0.00           H  
ATOM    648 HD11 ILE A  40      11.048   1.449   1.086  1.00  0.00           H  
ATOM    649 HD12 ILE A  40      11.850   0.008   0.462  1.00  0.00           H  
ATOM    650 HD13 ILE A  40      10.116  -0.019   0.786  1.00  0.00           H  
ATOM    651  N   GLU A  41      14.252   0.542   5.854  1.00  0.00           N  
ATOM    652  CA  GLU A  41      15.540   1.131   6.315  1.00  0.00           C  
ATOM    653  C   GLU A  41      16.707   0.305   5.776  1.00  0.00           C  
ATOM    654  O   GLU A  41      17.858   0.640   5.971  1.00  0.00           O  
ATOM    655  CB  GLU A  41      15.578   1.136   7.846  1.00  0.00           C  
ATOM    656  CG  GLU A  41      15.028  -0.188   8.378  1.00  0.00           C  
ATOM    657  CD  GLU A  41      15.969  -0.737   9.454  1.00  0.00           C  
ATOM    658  OE1 GLU A  41      16.551   0.064  10.167  1.00  0.00           O  
ATOM    659  OE2 GLU A  41      16.087  -1.947   9.549  1.00  0.00           O  
ATOM    660  H   GLU A  41      14.067  -0.408   5.998  1.00  0.00           H  
ATOM    661  HA  GLU A  41      15.622   2.144   5.952  1.00  0.00           H  
ATOM    662  HB2 GLU A  41      16.598   1.265   8.180  1.00  0.00           H  
ATOM    663  HB3 GLU A  41      14.973   1.949   8.218  1.00  0.00           H  
ATOM    664  HG2 GLU A  41      14.049  -0.026   8.803  1.00  0.00           H  
ATOM    665  HG3 GLU A  41      14.956  -0.901   7.570  1.00  0.00           H  
ATOM    666  N   MET A  42      16.424  -0.770   5.094  1.00  0.00           N  
ATOM    667  CA  MET A  42      17.525  -1.607   4.541  1.00  0.00           C  
ATOM    668  C   MET A  42      18.461  -0.719   3.722  1.00  0.00           C  
ATOM    669  O   MET A  42      19.635  -1.001   3.580  1.00  0.00           O  
ATOM    670  CB  MET A  42      16.941  -2.700   3.643  1.00  0.00           C  
ATOM    671  CG  MET A  42      16.525  -3.896   4.501  1.00  0.00           C  
ATOM    672  SD  MET A  42      15.015  -3.486   5.412  1.00  0.00           S  
ATOM    673  CE  MET A  42      14.521  -5.180   5.811  1.00  0.00           C  
ATOM    674  H   MET A  42      15.490  -1.024   4.942  1.00  0.00           H  
ATOM    675  HA  MET A  42      18.075  -2.059   5.353  1.00  0.00           H  
ATOM    676  HB2 MET A  42      16.078  -2.314   3.120  1.00  0.00           H  
ATOM    677  HB3 MET A  42      17.686  -3.015   2.928  1.00  0.00           H  
ATOM    678  HG2 MET A  42      16.342  -4.751   3.866  1.00  0.00           H  
ATOM    679  HG3 MET A  42      17.314  -4.129   5.201  1.00  0.00           H  
ATOM    680  HE1 MET A  42      15.369  -5.837   5.710  1.00  0.00           H  
ATOM    681  HE2 MET A  42      14.159  -5.216   6.829  1.00  0.00           H  
ATOM    682  HE3 MET A  42      13.741  -5.495   5.132  1.00  0.00           H  
ATOM    683  N   GLY A  43      17.951   0.353   3.178  1.00  0.00           N  
ATOM    684  CA  GLY A  43      18.812   1.258   2.367  1.00  0.00           C  
ATOM    685  C   GLY A  43      19.421   0.473   1.207  1.00  0.00           C  
ATOM    686  O   GLY A  43      20.370   0.900   0.583  1.00  0.00           O  
ATOM    687  H   GLY A  43      17.002   0.562   3.305  1.00  0.00           H  
ATOM    688  HA2 GLY A  43      18.217   2.075   1.984  1.00  0.00           H  
ATOM    689  HA3 GLY A  43      19.603   1.646   2.983  1.00  0.00           H  
ATOM    690  N   GLU A  44      18.879  -0.676   0.921  1.00  0.00           N  
ATOM    691  CA  GLU A  44      19.420  -1.503  -0.192  1.00  0.00           C  
ATOM    692  C   GLU A  44      18.778  -1.076  -1.514  1.00  0.00           C  
ATOM    693  O   GLU A  44      19.356  -0.331  -2.280  1.00  0.00           O  
ATOM    694  CB  GLU A  44      19.116  -2.978   0.079  1.00  0.00           C  
ATOM    695  CG  GLU A  44      19.711  -3.379   1.429  1.00  0.00           C  
ATOM    696  CD  GLU A  44      21.188  -3.734   1.252  1.00  0.00           C  
ATOM    697  OE1 GLU A  44      21.632  -3.791   0.117  1.00  0.00           O  
ATOM    698  OE2 GLU A  44      21.852  -3.944   2.255  1.00  0.00           O  
ATOM    699  H   GLU A  44      18.118  -0.995   1.443  1.00  0.00           H  
ATOM    700  HA  GLU A  44      20.489  -1.364  -0.253  1.00  0.00           H  
ATOM    701  HB2 GLU A  44      18.047  -3.128   0.098  1.00  0.00           H  
ATOM    702  HB3 GLU A  44      19.552  -3.586  -0.700  1.00  0.00           H  
ATOM    703  HG2 GLU A  44      19.619  -2.554   2.121  1.00  0.00           H  
ATOM    704  HG3 GLU A  44      19.181  -4.236   1.817  1.00  0.00           H  
ATOM    705  N   THR A  45      17.586  -1.536  -1.794  1.00  0.00           N  
ATOM    706  CA  THR A  45      16.928  -1.145  -3.068  1.00  0.00           C  
ATOM    707  C   THR A  45      15.409  -1.094  -2.878  1.00  0.00           C  
ATOM    708  O   THR A  45      14.906  -1.376  -1.808  1.00  0.00           O  
ATOM    709  CB  THR A  45      17.275  -2.155  -4.159  1.00  0.00           C  
ATOM    710  OG1 THR A  45      18.109  -3.166  -3.611  1.00  0.00           O  
ATOM    711  CG2 THR A  45      18.005  -1.438  -5.296  1.00  0.00           C  
ATOM    712  H   THR A  45      17.127  -2.134  -1.170  1.00  0.00           H  
ATOM    713  HA  THR A  45      17.281  -0.167  -3.364  1.00  0.00           H  
ATOM    714  HB  THR A  45      16.370  -2.601  -4.541  1.00  0.00           H  
ATOM    715  HG1 THR A  45      17.689  -3.493  -2.812  1.00  0.00           H  
ATOM    716 HG21 THR A  45      17.945  -0.370  -5.144  1.00  0.00           H  
ATOM    717 HG22 THR A  45      19.040  -1.743  -5.310  1.00  0.00           H  
ATOM    718 HG23 THR A  45      17.541  -1.692  -6.238  1.00  0.00           H  
ATOM    719  N   PRO A  46      14.731  -0.709  -3.928  1.00  0.00           N  
ATOM    720  CA  PRO A  46      13.264  -0.576  -3.923  1.00  0.00           C  
ATOM    721  C   PRO A  46      12.586  -1.951  -3.941  1.00  0.00           C  
ATOM    722  O   PRO A  46      11.592  -2.171  -3.278  1.00  0.00           O  
ATOM    723  CB  PRO A  46      12.948   0.185  -5.218  1.00  0.00           C  
ATOM    724  CG  PRO A  46      14.260   0.270  -6.044  1.00  0.00           C  
ATOM    725  CD  PRO A  46      15.373  -0.368  -5.209  1.00  0.00           C  
ATOM    726  HA  PRO A  46      12.941  -0.003  -3.070  1.00  0.00           H  
ATOM    727  HB2 PRO A  46      12.191  -0.346  -5.780  1.00  0.00           H  
ATOM    728  HB3 PRO A  46      12.604   1.180  -4.987  1.00  0.00           H  
ATOM    729  HG2 PRO A  46      14.144  -0.267  -6.974  1.00  0.00           H  
ATOM    730  HG3 PRO A  46      14.508   1.298  -6.242  1.00  0.00           H  
ATOM    731  HD2 PRO A  46      15.739  -1.259  -5.697  1.00  0.00           H  
ATOM    732  HD3 PRO A  46      16.176   0.336  -5.047  1.00  0.00           H  
ATOM    733  N   GLU A  47      13.109  -2.872  -4.702  1.00  0.00           N  
ATOM    734  CA  GLU A  47      12.487  -4.224  -4.771  1.00  0.00           C  
ATOM    735  C   GLU A  47      13.011  -5.080  -3.622  1.00  0.00           C  
ATOM    736  O   GLU A  47      12.262  -5.641  -2.867  1.00  0.00           O  
ATOM    737  CB  GLU A  47      12.858  -4.879  -6.101  1.00  0.00           C  
ATOM    738  CG  GLU A  47      11.614  -4.977  -6.987  1.00  0.00           C  
ATOM    739  CD  GLU A  47      11.111  -6.422  -7.005  1.00  0.00           C  
ATOM    740  OE1 GLU A  47      11.891  -7.296  -7.347  1.00  0.00           O  
ATOM    741  OE2 GLU A  47       9.955  -6.630  -6.677  1.00  0.00           O  
ATOM    742  H   GLU A  47      13.908  -2.675  -5.232  1.00  0.00           H  
ATOM    743  HA  GLU A  47      11.414  -4.133  -4.697  1.00  0.00           H  
ATOM    744  HB2 GLU A  47      13.609  -4.283  -6.598  1.00  0.00           H  
ATOM    745  HB3 GLU A  47      13.246  -5.868  -5.918  1.00  0.00           H  
ATOM    746  HG2 GLU A  47      10.842  -4.331  -6.594  1.00  0.00           H  
ATOM    747  HG3 GLU A  47      11.862  -4.672  -7.992  1.00  0.00           H  
ATOM    748  N   GLN A  48      14.300  -5.167  -3.494  1.00  0.00           N  
ATOM    749  CA  GLN A  48      14.927  -5.958  -2.420  1.00  0.00           C  
ATOM    750  C   GLN A  48      14.236  -5.687  -1.109  1.00  0.00           C  
ATOM    751  O   GLN A  48      14.202  -6.504  -0.208  1.00  0.00           O  
ATOM    752  CB  GLN A  48      16.367  -5.510  -2.307  1.00  0.00           C  
ATOM    753  CG  GLN A  48      17.217  -6.733  -2.097  1.00  0.00           C  
ATOM    754  CD  GLN A  48      18.683  -6.410  -2.389  1.00  0.00           C  
ATOM    755  OE1 GLN A  48      19.503  -6.392  -1.492  1.00  0.00           O  
ATOM    756  NE2 GLN A  48      19.050  -6.153  -3.614  1.00  0.00           N  
ATOM    757  H   GLN A  48      14.869  -4.705  -4.110  1.00  0.00           H  
ATOM    758  HA  GLN A  48      14.883  -7.002  -2.652  1.00  0.00           H  
ATOM    759  HB2 GLN A  48      16.659  -5.003  -3.214  1.00  0.00           H  
ATOM    760  HB3 GLN A  48      16.476  -4.843  -1.467  1.00  0.00           H  
ATOM    761  HG2 GLN A  48      17.103  -7.055  -1.077  1.00  0.00           H  
ATOM    762  HG3 GLN A  48      16.873  -7.505  -2.766  1.00  0.00           H  
ATOM    763 HE21 GLN A  48      18.388  -6.169  -4.336  1.00  0.00           H  
ATOM    764 HE22 GLN A  48      19.988  -5.946  -3.811  1.00  0.00           H  
ATOM    765  N   ALA A  49      13.719  -4.532  -0.992  1.00  0.00           N  
ATOM    766  CA  ALA A  49      13.043  -4.161   0.268  1.00  0.00           C  
ATOM    767  C   ALA A  49      11.695  -4.890   0.393  1.00  0.00           C  
ATOM    768  O   ALA A  49      11.463  -5.625   1.333  1.00  0.00           O  
ATOM    769  CB  ALA A  49      12.817  -2.647   0.321  1.00  0.00           C  
ATOM    770  H   ALA A  49      13.804  -3.903  -1.728  1.00  0.00           H  
ATOM    771  HA  ALA A  49      13.680  -4.451   1.077  1.00  0.00           H  
ATOM    772  HB1 ALA A  49      13.272  -2.184  -0.543  1.00  0.00           H  
ATOM    773  HB2 ALA A  49      11.758  -2.440   0.326  1.00  0.00           H  
ATOM    774  HB3 ALA A  49      13.265  -2.249   1.220  1.00  0.00           H  
ATOM    775  N   VAL A  50      10.798  -4.680  -0.536  1.00  0.00           N  
ATOM    776  CA  VAL A  50       9.456  -5.341  -0.463  1.00  0.00           C  
ATOM    777  C   VAL A  50       9.520  -6.774  -0.996  1.00  0.00           C  
ATOM    778  O   VAL A  50       8.549  -7.504  -0.962  1.00  0.00           O  
ATOM    779  CB  VAL A  50       8.470  -4.519  -1.290  1.00  0.00           C  
ATOM    780  CG1 VAL A  50       8.375  -5.054  -2.728  1.00  0.00           C  
ATOM    781  CG2 VAL A  50       7.090  -4.572  -0.644  1.00  0.00           C  
ATOM    782  H   VAL A  50      11.002  -4.075  -1.278  1.00  0.00           H  
ATOM    783  HA  VAL A  50       9.125  -5.359   0.565  1.00  0.00           H  
ATOM    784  HB  VAL A  50       8.815  -3.506  -1.308  1.00  0.00           H  
ATOM    785 HG11 VAL A  50       9.326  -5.477  -3.018  1.00  0.00           H  
ATOM    786 HG12 VAL A  50       7.612  -5.819  -2.776  1.00  0.00           H  
ATOM    787 HG13 VAL A  50       8.119  -4.249  -3.399  1.00  0.00           H  
ATOM    788 HG21 VAL A  50       7.163  -5.052   0.319  1.00  0.00           H  
ATOM    789 HG22 VAL A  50       6.715  -3.567  -0.521  1.00  0.00           H  
ATOM    790 HG23 VAL A  50       6.420  -5.133  -1.277  1.00  0.00           H  
ATOM    791  N   VAL A  51      10.650  -7.181  -1.473  1.00  0.00           N  
ATOM    792  CA  VAL A  51      10.784  -8.557  -1.993  1.00  0.00           C  
ATOM    793  C   VAL A  51      11.010  -9.427  -0.778  1.00  0.00           C  
ATOM    794  O   VAL A  51      10.400 -10.458  -0.582  1.00  0.00           O  
ATOM    795  CB  VAL A  51      11.977  -8.604  -2.951  1.00  0.00           C  
ATOM    796  CG1 VAL A  51      13.283  -8.632  -2.172  1.00  0.00           C  
ATOM    797  CG2 VAL A  51      11.892  -9.845  -3.809  1.00  0.00           C  
ATOM    798  H   VAL A  51      11.421  -6.592  -1.463  1.00  0.00           H  
ATOM    799  HA  VAL A  51       9.878  -8.853  -2.501  1.00  0.00           H  
ATOM    800  HB  VAL A  51      11.959  -7.729  -3.585  1.00  0.00           H  
ATOM    801 HG11 VAL A  51      13.293  -9.490  -1.516  1.00  0.00           H  
ATOM    802 HG12 VAL A  51      14.111  -8.692  -2.860  1.00  0.00           H  
ATOM    803 HG13 VAL A  51      13.363  -7.736  -1.592  1.00  0.00           H  
ATOM    804 HG21 VAL A  51      10.875  -9.984  -4.132  1.00  0.00           H  
ATOM    805 HG22 VAL A  51      12.535  -9.725  -4.667  1.00  0.00           H  
ATOM    806 HG23 VAL A  51      12.214 -10.696  -3.229  1.00  0.00           H  
ATOM    807  N   ARG A  52      11.872  -8.954   0.059  1.00  0.00           N  
ATOM    808  CA  ARG A  52      12.177  -9.636   1.318  1.00  0.00           C  
ATOM    809  C   ARG A  52      10.969  -9.497   2.239  1.00  0.00           C  
ATOM    810  O   ARG A  52      10.720 -10.334   3.082  1.00  0.00           O  
ATOM    811  CB  ARG A  52      13.375  -8.935   1.948  1.00  0.00           C  
ATOM    812  CG  ARG A  52      14.575  -9.870   1.928  1.00  0.00           C  
ATOM    813  CD  ARG A  52      14.565 -10.741   3.186  1.00  0.00           C  
ATOM    814  NE  ARG A  52      14.365 -12.167   2.804  1.00  0.00           N  
ATOM    815  CZ  ARG A  52      14.625 -13.115   3.663  1.00  0.00           C  
ATOM    816  NH1 ARG A  52      14.526 -12.879   4.943  1.00  0.00           N  
ATOM    817  NH2 ARG A  52      14.987 -14.296   3.244  1.00  0.00           N  
ATOM    818  H   ARG A  52      12.309  -8.109  -0.138  1.00  0.00           H  
ATOM    819  HA  ARG A  52      12.403 -10.676   1.141  1.00  0.00           H  
ATOM    820  HB2 ARG A  52      13.604  -8.043   1.382  1.00  0.00           H  
ATOM    821  HB3 ARG A  52      13.138  -8.664   2.960  1.00  0.00           H  
ATOM    822  HG2 ARG A  52      14.515 -10.492   1.048  1.00  0.00           H  
ATOM    823  HG3 ARG A  52      15.484  -9.289   1.899  1.00  0.00           H  
ATOM    824  HD2 ARG A  52      15.508 -10.636   3.703  1.00  0.00           H  
ATOM    825  HD3 ARG A  52      13.761 -10.427   3.835  1.00  0.00           H  
ATOM    826  HE  ARG A  52      14.039 -12.393   1.907  1.00  0.00           H  
ATOM    827 HH11 ARG A  52      14.250 -11.972   5.264  1.00  0.00           H  
ATOM    828 HH12 ARG A  52      14.724 -13.604   5.602  1.00  0.00           H  
ATOM    829 HH21 ARG A  52      15.066 -14.476   2.263  1.00  0.00           H  
ATOM    830 HH22 ARG A  52      15.186 -15.022   3.901  1.00  0.00           H  
ATOM    831  N   GLU A  53      10.210  -8.437   2.087  1.00  0.00           N  
ATOM    832  CA  GLU A  53       9.028  -8.259   2.968  1.00  0.00           C  
ATOM    833  C   GLU A  53       7.902  -9.182   2.507  1.00  0.00           C  
ATOM    834  O   GLU A  53       6.980  -9.439   3.241  1.00  0.00           O  
ATOM    835  CB  GLU A  53       8.557  -6.805   2.909  1.00  0.00           C  
ATOM    836  CG  GLU A  53       9.570  -5.913   3.630  1.00  0.00           C  
ATOM    837  CD  GLU A  53       8.837  -4.990   4.605  1.00  0.00           C  
ATOM    838  OE1 GLU A  53       8.307  -3.987   4.156  1.00  0.00           O  
ATOM    839  OE2 GLU A  53       8.818  -5.303   5.784  1.00  0.00           O  
ATOM    840  H   GLU A  53      10.420  -7.756   1.396  1.00  0.00           H  
ATOM    841  HA  GLU A  53       9.299  -8.507   3.984  1.00  0.00           H  
ATOM    842  HB2 GLU A  53       8.471  -6.498   1.878  1.00  0.00           H  
ATOM    843  HB3 GLU A  53       7.596  -6.719   3.393  1.00  0.00           H  
ATOM    844  HG2 GLU A  53      10.270  -6.530   4.174  1.00  0.00           H  
ATOM    845  HG3 GLU A  53      10.103  -5.317   2.906  1.00  0.00           H  
ATOM    846  N   LEU A  54       7.970  -9.675   1.297  1.00  0.00           N  
ATOM    847  CA  LEU A  54       6.892 -10.580   0.790  1.00  0.00           C  
ATOM    848  C   LEU A  54       6.962 -11.940   1.491  1.00  0.00           C  
ATOM    849  O   LEU A  54       5.991 -12.415   2.048  1.00  0.00           O  
ATOM    850  CB  LEU A  54       7.055 -10.765  -0.722  1.00  0.00           C  
ATOM    851  CG  LEU A  54       6.078  -9.838  -1.454  1.00  0.00           C  
ATOM    852  CD1 LEU A  54       6.386  -9.826  -2.953  1.00  0.00           C  
ATOM    853  CD2 LEU A  54       4.649 -10.336  -1.239  1.00  0.00           C  
ATOM    854  H   LEU A  54       8.728  -9.448   0.718  1.00  0.00           H  
ATOM    855  HA  LEU A  54       5.931 -10.135   0.983  1.00  0.00           H  
ATOM    856  HB2 LEU A  54       8.069 -10.522  -1.009  1.00  0.00           H  
ATOM    857  HB3 LEU A  54       6.841 -11.791  -0.986  1.00  0.00           H  
ATOM    858  HG  LEU A  54       6.172  -8.835  -1.061  1.00  0.00           H  
ATOM    859 HD11 LEU A  54       7.168 -10.537  -3.166  1.00  0.00           H  
ATOM    860 HD12 LEU A  54       5.496 -10.094  -3.504  1.00  0.00           H  
ATOM    861 HD13 LEU A  54       6.707  -8.837  -3.247  1.00  0.00           H  
ATOM    862 HD21 LEU A  54       4.670 -11.274  -0.704  1.00  0.00           H  
ATOM    863 HD22 LEU A  54       4.095  -9.607  -0.666  1.00  0.00           H  
ATOM    864 HD23 LEU A  54       4.170 -10.479  -2.197  1.00  0.00           H  
ATOM    865  N   GLN A  55       8.088 -12.589   1.451  1.00  0.00           N  
ATOM    866  CA  GLN A  55       8.189 -13.925   2.101  1.00  0.00           C  
ATOM    867  C   GLN A  55       8.452 -13.795   3.609  1.00  0.00           C  
ATOM    868  O   GLN A  55       7.964 -14.585   4.394  1.00  0.00           O  
ATOM    869  CB  GLN A  55       9.321 -14.722   1.452  1.00  0.00           C  
ATOM    870  CG  GLN A  55       8.853 -15.265   0.100  1.00  0.00           C  
ATOM    871  CD  GLN A  55       9.029 -16.784   0.071  1.00  0.00           C  
ATOM    872  OE1 GLN A  55       9.706 -17.313  -0.789  1.00  0.00           O  
ATOM    873  NE2 GLN A  55       8.444 -17.515   0.979  1.00  0.00           N  
ATOM    874  H   GLN A  55       8.859 -12.208   0.984  1.00  0.00           H  
ATOM    875  HA  GLN A  55       7.259 -14.450   1.958  1.00  0.00           H  
ATOM    876  HB2 GLN A  55      10.177 -14.078   1.304  1.00  0.00           H  
ATOM    877  HB3 GLN A  55       9.596 -15.546   2.092  1.00  0.00           H  
ATOM    878  HG2 GLN A  55       7.811 -15.020  -0.044  1.00  0.00           H  
ATOM    879  HG3 GLN A  55       9.440 -14.822  -0.691  1.00  0.00           H  
ATOM    880 HE21 GLN A  55       7.896 -17.089   1.671  1.00  0.00           H  
ATOM    881 HE22 GLN A  55       8.553 -18.488   0.971  1.00  0.00           H  
ATOM    882  N   GLU A  56       9.236 -12.836   4.027  1.00  0.00           N  
ATOM    883  CA  GLU A  56       9.535 -12.714   5.488  1.00  0.00           C  
ATOM    884  C   GLU A  56       8.395 -12.007   6.240  1.00  0.00           C  
ATOM    885  O   GLU A  56       8.631 -11.282   7.185  1.00  0.00           O  
ATOM    886  CB  GLU A  56      10.856 -11.950   5.682  1.00  0.00           C  
ATOM    887  CG  GLU A  56      10.612 -10.436   5.689  1.00  0.00           C  
ATOM    888  CD  GLU A  56      10.780  -9.896   7.110  1.00  0.00           C  
ATOM    889  OE1 GLU A  56      11.566 -10.466   7.849  1.00  0.00           O  
ATOM    890  OE2 GLU A  56      10.121  -8.922   7.435  1.00  0.00           O  
ATOM    891  H   GLU A  56       9.646 -12.217   3.386  1.00  0.00           H  
ATOM    892  HA  GLU A  56       9.651 -13.708   5.898  1.00  0.00           H  
ATOM    893  HB2 GLU A  56      11.302 -12.242   6.622  1.00  0.00           H  
ATOM    894  HB3 GLU A  56      11.532 -12.197   4.877  1.00  0.00           H  
ATOM    895  HG2 GLU A  56      11.328  -9.955   5.038  1.00  0.00           H  
ATOM    896  HG3 GLU A  56       9.612 -10.228   5.342  1.00  0.00           H  
ATOM    897  N   GLU A  57       7.164 -12.212   5.850  1.00  0.00           N  
ATOM    898  CA  GLU A  57       6.042 -11.546   6.577  1.00  0.00           C  
ATOM    899  C   GLU A  57       4.784 -12.415   6.512  1.00  0.00           C  
ATOM    900  O   GLU A  57       4.223 -12.795   7.521  1.00  0.00           O  
ATOM    901  CB  GLU A  57       5.745 -10.190   5.934  1.00  0.00           C  
ATOM    902  CG  GLU A  57       6.559  -9.099   6.631  1.00  0.00           C  
ATOM    903  CD  GLU A  57       5.661  -8.339   7.610  1.00  0.00           C  
ATOM    904  OE1 GLU A  57       5.110  -8.974   8.494  1.00  0.00           O  
ATOM    905  OE2 GLU A  57       5.540  -7.135   7.459  1.00  0.00           O  
ATOM    906  H   GLU A  57       6.977 -12.805   5.094  1.00  0.00           H  
ATOM    907  HA  GLU A  57       6.321 -11.398   7.610  1.00  0.00           H  
ATOM    908  HB2 GLU A  57       6.008 -10.226   4.889  1.00  0.00           H  
ATOM    909  HB3 GLU A  57       4.693  -9.969   6.032  1.00  0.00           H  
ATOM    910  HG2 GLU A  57       7.380  -9.550   7.171  1.00  0.00           H  
ATOM    911  HG3 GLU A  57       6.947  -8.412   5.895  1.00  0.00           H  
ATOM    912  N   VAL A  58       4.328 -12.717   5.330  1.00  0.00           N  
ATOM    913  CA  VAL A  58       3.105 -13.536   5.179  1.00  0.00           C  
ATOM    914  C   VAL A  58       3.443 -14.773   4.337  1.00  0.00           C  
ATOM    915  O   VAL A  58       2.688 -15.722   4.262  1.00  0.00           O  
ATOM    916  CB  VAL A  58       2.026 -12.669   4.521  1.00  0.00           C  
ATOM    917  CG1 VAL A  58       2.280 -12.498   3.023  1.00  0.00           C  
ATOM    918  CG2 VAL A  58       0.680 -13.304   4.724  1.00  0.00           C  
ATOM    919  H   VAL A  58       4.785 -12.392   4.532  1.00  0.00           H  
ATOM    920  HA  VAL A  58       2.766 -13.852   6.155  1.00  0.00           H  
ATOM    921  HB  VAL A  58       2.026 -11.699   4.992  1.00  0.00           H  
ATOM    922 HG11 VAL A  58       3.325 -12.651   2.812  1.00  0.00           H  
ATOM    923 HG12 VAL A  58       1.688 -13.213   2.473  1.00  0.00           H  
ATOM    924 HG13 VAL A  58       1.995 -11.496   2.726  1.00  0.00           H  
ATOM    925 HG21 VAL A  58       0.688 -14.288   4.286  1.00  0.00           H  
ATOM    926 HG22 VAL A  58       0.475 -13.371   5.776  1.00  0.00           H  
ATOM    927 HG23 VAL A  58      -0.067 -12.692   4.241  1.00  0.00           H  
ATOM    928  N   GLY A  59       4.609 -14.773   3.747  1.00  0.00           N  
ATOM    929  CA  GLY A  59       5.080 -15.935   2.950  1.00  0.00           C  
ATOM    930  C   GLY A  59       4.172 -16.247   1.758  1.00  0.00           C  
ATOM    931  O   GLY A  59       3.473 -17.240   1.742  1.00  0.00           O  
ATOM    932  H   GLY A  59       5.206 -14.009   3.860  1.00  0.00           H  
ATOM    933  HA2 GLY A  59       6.067 -15.705   2.579  1.00  0.00           H  
ATOM    934  HA3 GLY A  59       5.135 -16.804   3.591  1.00  0.00           H  
ATOM    935  N   ILE A  60       4.216 -15.435   0.742  1.00  0.00           N  
ATOM    936  CA  ILE A  60       3.398 -15.716  -0.475  1.00  0.00           C  
ATOM    937  C   ILE A  60       4.342 -16.056  -1.622  1.00  0.00           C  
ATOM    938  O   ILE A  60       5.549 -16.021  -1.482  1.00  0.00           O  
ATOM    939  CB  ILE A  60       2.588 -14.485  -0.895  1.00  0.00           C  
ATOM    940  CG1 ILE A  60       3.052 -13.255  -0.120  1.00  0.00           C  
ATOM    941  CG2 ILE A  60       1.101 -14.721  -0.633  1.00  0.00           C  
ATOM    942  CD1 ILE A  60       2.261 -12.044  -0.602  1.00  0.00           C  
ATOM    943  H   ILE A  60       4.809 -14.658   0.765  1.00  0.00           H  
ATOM    944  HA  ILE A  60       2.732 -16.546  -0.287  1.00  0.00           H  
ATOM    945  HB  ILE A  60       2.734 -14.314  -1.953  1.00  0.00           H  
ATOM    946 HG12 ILE A  60       2.881 -13.411   0.930  1.00  0.00           H  
ATOM    947 HG13 ILE A  60       4.103 -13.088  -0.293  1.00  0.00           H  
ATOM    948 HG21 ILE A  60       0.977 -15.232   0.308  1.00  0.00           H  
ATOM    949 HG22 ILE A  60       0.587 -13.772  -0.601  1.00  0.00           H  
ATOM    950 HG23 ILE A  60       0.689 -15.324  -1.428  1.00  0.00           H  
ATOM    951 HD11 ILE A  60       1.263 -12.355  -0.866  1.00  0.00           H  
ATOM    952 HD12 ILE A  60       2.213 -11.306   0.185  1.00  0.00           H  
ATOM    953 HD13 ILE A  60       2.745 -11.620  -1.468  1.00  0.00           H  
ATOM    954  N   THR A  61       3.801 -16.332  -2.771  1.00  0.00           N  
ATOM    955  CA  THR A  61       4.657 -16.613  -3.949  1.00  0.00           C  
ATOM    956  C   THR A  61       4.120 -15.761  -5.091  1.00  0.00           C  
ATOM    957  O   THR A  61       3.273 -16.195  -5.847  1.00  0.00           O  
ATOM    958  CB  THR A  61       4.611 -18.088  -4.335  1.00  0.00           C  
ATOM    959  OG1 THR A  61       4.957 -18.885  -3.211  1.00  0.00           O  
ATOM    960  CG2 THR A  61       5.615 -18.316  -5.462  1.00  0.00           C  
ATOM    961  H   THR A  61       2.825 -16.312  -2.871  1.00  0.00           H  
ATOM    962  HA  THR A  61       5.676 -16.326  -3.730  1.00  0.00           H  
ATOM    963  HB  THR A  61       3.624 -18.347  -4.678  1.00  0.00           H  
ATOM    964  HG1 THR A  61       4.624 -19.771  -3.361  1.00  0.00           H  
ATOM    965 HG21 THR A  61       6.562 -17.867  -5.194  1.00  0.00           H  
ATOM    966 HG22 THR A  61       5.748 -19.373  -5.619  1.00  0.00           H  
ATOM    967 HG23 THR A  61       5.246 -17.857  -6.368  1.00  0.00           H  
ATOM    968  N   PRO A  62       4.602 -14.552  -5.150  1.00  0.00           N  
ATOM    969  CA  PRO A  62       4.154 -13.583  -6.154  1.00  0.00           C  
ATOM    970  C   PRO A  62       4.419 -14.107  -7.559  1.00  0.00           C  
ATOM    971  O   PRO A  62       5.507 -14.534  -7.886  1.00  0.00           O  
ATOM    972  CB  PRO A  62       4.964 -12.319  -5.868  1.00  0.00           C  
ATOM    973  CG  PRO A  62       5.955 -12.647  -4.723  1.00  0.00           C  
ATOM    974  CD  PRO A  62       5.644 -14.063  -4.233  1.00  0.00           C  
ATOM    975  HA  PRO A  62       3.104 -13.376  -6.028  1.00  0.00           H  
ATOM    976  HB2 PRO A  62       5.502 -12.013  -6.755  1.00  0.00           H  
ATOM    977  HB3 PRO A  62       4.294 -11.536  -5.549  1.00  0.00           H  
ATOM    978  HG2 PRO A  62       6.970 -12.598  -5.091  1.00  0.00           H  
ATOM    979  HG3 PRO A  62       5.824 -11.954  -3.915  1.00  0.00           H  
ATOM    980  HD2 PRO A  62       6.527 -14.683  -4.295  1.00  0.00           H  
ATOM    981  HD3 PRO A  62       5.267 -14.038  -3.222  1.00  0.00           H  
ATOM    982  N   GLN A  63       3.419 -14.082  -8.385  1.00  0.00           N  
ATOM    983  CA  GLN A  63       3.583 -14.582  -9.767  1.00  0.00           C  
ATOM    984  C   GLN A  63       4.178 -13.478 -10.642  1.00  0.00           C  
ATOM    985  O   GLN A  63       4.993 -13.736 -11.505  1.00  0.00           O  
ATOM    986  CB  GLN A  63       2.217 -15.011 -10.297  1.00  0.00           C  
ATOM    987  CG  GLN A  63       1.458 -15.741  -9.183  1.00  0.00           C  
ATOM    988  CD  GLN A  63       1.039 -17.128  -9.673  1.00  0.00           C  
ATOM    989  OE1 GLN A  63       1.545 -18.129  -9.207  1.00  0.00           O  
ATOM    990  NE2 GLN A  63       0.132 -17.230 -10.606  1.00  0.00           N  
ATOM    991  H   GLN A  63       2.551 -13.738  -8.093  1.00  0.00           H  
ATOM    992  HA  GLN A  63       4.249 -15.431  -9.763  1.00  0.00           H  
ATOM    993  HB2 GLN A  63       1.658 -14.140 -10.608  1.00  0.00           H  
ATOM    994  HB3 GLN A  63       2.348 -15.677 -11.138  1.00  0.00           H  
ATOM    995  HG2 GLN A  63       2.100 -15.844  -8.317  1.00  0.00           H  
ATOM    996  HG3 GLN A  63       0.579 -15.176  -8.910  1.00  0.00           H  
ATOM    997 HE21 GLN A  63      -0.275 -16.422 -10.984  1.00  0.00           H  
ATOM    998 HE22 GLN A  63      -0.144 -18.113 -10.927  1.00  0.00           H  
ATOM    999  N   HIS A  64       3.790 -12.245 -10.434  1.00  0.00           N  
ATOM   1000  CA  HIS A  64       4.367 -11.160 -11.275  1.00  0.00           C  
ATOM   1001  C   HIS A  64       4.025  -9.774 -10.716  1.00  0.00           C  
ATOM   1002  O   HIS A  64       3.539  -8.923 -11.435  1.00  0.00           O  
ATOM   1003  CB  HIS A  64       3.805 -11.280 -12.692  1.00  0.00           C  
ATOM   1004  CG  HIS A  64       4.622 -10.435 -13.631  1.00  0.00           C  
ATOM   1005  ND1 HIS A  64       5.658  -9.627 -13.187  1.00  0.00           N  
ATOM   1006  CD2 HIS A  64       4.564 -10.255 -14.991  1.00  0.00           C  
ATOM   1007  CE1 HIS A  64       6.175  -9.003 -14.261  1.00  0.00           C  
ATOM   1008  NE2 HIS A  64       5.545  -9.349 -15.387  1.00  0.00           N  
ATOM   1009  H   HIS A  64       3.132 -12.039  -9.736  1.00  0.00           H  
ATOM   1010  HA  HIS A  64       5.439 -11.272 -11.312  1.00  0.00           H  
ATOM   1011  HB2 HIS A  64       3.844 -12.311 -13.004  1.00  0.00           H  
ATOM   1012  HB3 HIS A  64       2.781 -10.939 -12.702  1.00  0.00           H  
ATOM   1013  HD1 HIS A  64       5.960  -9.529 -12.260  1.00  0.00           H  
ATOM   1014  HD2 HIS A  64       3.865 -10.742 -15.654  1.00  0.00           H  
ATOM   1015  HE1 HIS A  64       6.998  -8.305 -14.219  1.00  0.00           H  
ATOM   1016  N   PHE A  65       4.274  -9.519  -9.454  1.00  0.00           N  
ATOM   1017  CA  PHE A  65       3.961  -8.171  -8.912  1.00  0.00           C  
ATOM   1018  C   PHE A  65       4.485  -7.106  -9.866  1.00  0.00           C  
ATOM   1019  O   PHE A  65       5.170  -7.393 -10.829  1.00  0.00           O  
ATOM   1020  CB  PHE A  65       4.620  -7.974  -7.547  1.00  0.00           C  
ATOM   1021  CG  PHE A  65       6.035  -8.501  -7.552  1.00  0.00           C  
ATOM   1022  CD1 PHE A  65       6.984  -7.961  -8.428  1.00  0.00           C  
ATOM   1023  CD2 PHE A  65       6.402  -9.516  -6.661  1.00  0.00           C  
ATOM   1024  CE1 PHE A  65       8.301  -8.436  -8.411  1.00  0.00           C  
ATOM   1025  CE2 PHE A  65       7.717  -9.994  -6.647  1.00  0.00           C  
ATOM   1026  CZ  PHE A  65       8.667  -9.453  -7.521  1.00  0.00           C  
ATOM   1027  H   PHE A  65       4.664 -10.200  -8.871  1.00  0.00           H  
ATOM   1028  HA  PHE A  65       2.891  -8.066  -8.811  1.00  0.00           H  
ATOM   1029  HB2 PHE A  65       4.635  -6.921  -7.310  1.00  0.00           H  
ATOM   1030  HB3 PHE A  65       4.048  -8.494  -6.803  1.00  0.00           H  
ATOM   1031  HD1 PHE A  65       6.702  -7.177  -9.116  1.00  0.00           H  
ATOM   1032  HD2 PHE A  65       5.669  -9.934  -5.987  1.00  0.00           H  
ATOM   1033  HE1 PHE A  65       9.035  -8.019  -9.087  1.00  0.00           H  
ATOM   1034  HE2 PHE A  65       8.000 -10.778  -5.960  1.00  0.00           H  
ATOM   1035  HZ  PHE A  65       9.683  -9.816  -7.505  1.00  0.00           H  
ATOM   1036  N   SER A  66       4.173  -5.876  -9.597  1.00  0.00           N  
ATOM   1037  CA  SER A  66       4.653  -4.775 -10.482  1.00  0.00           C  
ATOM   1038  C   SER A  66       4.569  -3.443  -9.737  1.00  0.00           C  
ATOM   1039  O   SER A  66       3.805  -3.290  -8.805  1.00  0.00           O  
ATOM   1040  CB  SER A  66       3.782  -4.716 -11.737  1.00  0.00           C  
ATOM   1041  OG  SER A  66       4.595  -4.923 -12.883  1.00  0.00           O  
ATOM   1042  H   SER A  66       3.627  -5.676  -8.806  1.00  0.00           H  
ATOM   1043  HA  SER A  66       5.677  -4.964 -10.765  1.00  0.00           H  
ATOM   1044  HB2 SER A  66       3.029  -5.486 -11.693  1.00  0.00           H  
ATOM   1045  HB3 SER A  66       3.299  -3.749 -11.794  1.00  0.00           H  
ATOM   1046  HG  SER A  66       4.665  -5.868 -13.032  1.00  0.00           H  
ATOM   1047  N   LEU A  67       5.339  -2.472 -10.146  1.00  0.00           N  
ATOM   1048  CA  LEU A  67       5.285  -1.150  -9.463  1.00  0.00           C  
ATOM   1049  C   LEU A  67       4.691  -0.115 -10.418  1.00  0.00           C  
ATOM   1050  O   LEU A  67       5.387   0.491 -11.207  1.00  0.00           O  
ATOM   1051  CB  LEU A  67       6.692  -0.720  -9.040  1.00  0.00           C  
ATOM   1052  CG  LEU A  67       6.623   0.645  -8.352  1.00  0.00           C  
ATOM   1053  CD1 LEU A  67       5.896   0.514  -7.010  1.00  0.00           C  
ATOM   1054  CD2 LEU A  67       8.040   1.172  -8.115  1.00  0.00           C  
ATOM   1055  H   LEU A  67       5.944  -2.608 -10.905  1.00  0.00           H  
ATOM   1056  HA  LEU A  67       4.658  -1.226  -8.593  1.00  0.00           H  
ATOM   1057  HB2 LEU A  67       7.101  -1.451  -8.355  1.00  0.00           H  
ATOM   1058  HB3 LEU A  67       7.326  -0.652  -9.913  1.00  0.00           H  
ATOM   1059  HG  LEU A  67       6.082   1.337  -8.984  1.00  0.00           H  
ATOM   1060 HD11 LEU A  67       6.175  -0.417  -6.537  1.00  0.00           H  
ATOM   1061 HD12 LEU A  67       6.169   1.339  -6.368  1.00  0.00           H  
ATOM   1062 HD13 LEU A  67       4.832   0.525  -7.176  1.00  0.00           H  
ATOM   1063 HD21 LEU A  67       8.683   0.851  -8.922  1.00  0.00           H  
ATOM   1064 HD22 LEU A  67       8.022   2.252  -8.078  1.00  0.00           H  
ATOM   1065 HD23 LEU A  67       8.417   0.785  -7.180  1.00  0.00           H  
ATOM   1066  N   PHE A  68       3.404   0.080 -10.354  1.00  0.00           N  
ATOM   1067  CA  PHE A  68       2.752   1.061 -11.258  1.00  0.00           C  
ATOM   1068  C   PHE A  68       3.448   2.418 -11.132  1.00  0.00           C  
ATOM   1069  O   PHE A  68       3.966   2.958 -12.087  1.00  0.00           O  
ATOM   1070  CB  PHE A  68       1.257   1.154 -10.894  1.00  0.00           C  
ATOM   1071  CG  PHE A  68       0.928   2.383 -10.076  1.00  0.00           C  
ATOM   1072  CD1 PHE A  68       0.800   3.627 -10.706  1.00  0.00           C  
ATOM   1073  CD2 PHE A  68       0.751   2.277  -8.692  1.00  0.00           C  
ATOM   1074  CE1 PHE A  68       0.497   4.765  -9.951  1.00  0.00           C  
ATOM   1075  CE2 PHE A  68       0.448   3.415  -7.937  1.00  0.00           C  
ATOM   1076  CZ  PHE A  68       0.321   4.661  -8.567  1.00  0.00           C  
ATOM   1077  H   PHE A  68       2.862  -0.426  -9.712  1.00  0.00           H  
ATOM   1078  HA  PHE A  68       2.846   0.715 -12.277  1.00  0.00           H  
ATOM   1079  HB2 PHE A  68       0.700   1.192 -11.791  1.00  0.00           H  
ATOM   1080  HB3 PHE A  68       0.972   0.272 -10.338  1.00  0.00           H  
ATOM   1081  HD1 PHE A  68       0.936   3.708 -11.774  1.00  0.00           H  
ATOM   1082  HD2 PHE A  68       0.849   1.317  -8.207  1.00  0.00           H  
ATOM   1083  HE1 PHE A  68       0.399   5.725 -10.437  1.00  0.00           H  
ATOM   1084  HE2 PHE A  68       0.311   3.334  -6.869  1.00  0.00           H  
ATOM   1085  HZ  PHE A  68       0.088   5.539  -7.985  1.00  0.00           H  
ATOM   1086  N   GLU A  69       3.453   2.964  -9.957  1.00  0.00           N  
ATOM   1087  CA  GLU A  69       4.104   4.287  -9.749  1.00  0.00           C  
ATOM   1088  C   GLU A  69       4.234   4.578  -8.251  1.00  0.00           C  
ATOM   1089  O   GLU A  69       3.351   4.278  -7.471  1.00  0.00           O  
ATOM   1090  CB  GLU A  69       3.252   5.377 -10.404  1.00  0.00           C  
ATOM   1091  CG  GLU A  69       4.163   6.468 -10.967  1.00  0.00           C  
ATOM   1092  CD  GLU A  69       4.595   6.089 -12.386  1.00  0.00           C  
ATOM   1093  OE1 GLU A  69       3.880   6.432 -13.313  1.00  0.00           O  
ATOM   1094  OE2 GLU A  69       5.635   5.465 -12.520  1.00  0.00           O  
ATOM   1095  H   GLU A  69       3.016   2.502  -9.216  1.00  0.00           H  
ATOM   1096  HA  GLU A  69       5.085   4.280 -10.200  1.00  0.00           H  
ATOM   1097  HB2 GLU A  69       2.670   4.944 -11.205  1.00  0.00           H  
ATOM   1098  HB3 GLU A  69       2.590   5.807  -9.668  1.00  0.00           H  
ATOM   1099  HG2 GLU A  69       3.628   7.407 -10.990  1.00  0.00           H  
ATOM   1100  HG3 GLU A  69       5.037   6.566 -10.341  1.00  0.00           H  
ATOM   1101  N   LYS A  70       5.327   5.166  -7.848  1.00  0.00           N  
ATOM   1102  CA  LYS A  70       5.522   5.488  -6.404  1.00  0.00           C  
ATOM   1103  C   LYS A  70       5.726   6.997  -6.253  1.00  0.00           C  
ATOM   1104  O   LYS A  70       6.410   7.620  -7.041  1.00  0.00           O  
ATOM   1105  CB  LYS A  70       6.757   4.746  -5.878  1.00  0.00           C  
ATOM   1106  CG  LYS A  70       7.212   5.367  -4.554  1.00  0.00           C  
ATOM   1107  CD  LYS A  70       8.422   6.270  -4.800  1.00  0.00           C  
ATOM   1108  CE  LYS A  70       9.636   5.412  -5.163  1.00  0.00           C  
ATOM   1109  NZ  LYS A  70      10.881   6.104  -4.724  1.00  0.00           N  
ATOM   1110  H   LYS A  70       6.022   5.401  -8.498  1.00  0.00           H  
ATOM   1111  HA  LYS A  70       4.651   5.184  -5.844  1.00  0.00           H  
ATOM   1112  HB2 LYS A  70       6.511   3.706  -5.722  1.00  0.00           H  
ATOM   1113  HB3 LYS A  70       7.557   4.822  -6.600  1.00  0.00           H  
ATOM   1114  HG2 LYS A  70       6.405   5.951  -4.135  1.00  0.00           H  
ATOM   1115  HG3 LYS A  70       7.485   4.584  -3.863  1.00  0.00           H  
ATOM   1116  HD2 LYS A  70       8.203   6.949  -5.612  1.00  0.00           H  
ATOM   1117  HD3 LYS A  70       8.637   6.836  -3.906  1.00  0.00           H  
ATOM   1118  HE2 LYS A  70       9.561   4.457  -4.668  1.00  0.00           H  
ATOM   1119  HE3 LYS A  70       9.665   5.264  -6.233  1.00  0.00           H  
ATOM   1120  HZ1 LYS A  70      10.650   7.066  -4.407  1.00  0.00           H  
ATOM   1121  HZ2 LYS A  70      11.313   5.573  -3.939  1.00  0.00           H  
ATOM   1122  HZ3 LYS A  70      11.549   6.154  -5.518  1.00  0.00           H  
ATOM   1123  N   LEU A  71       5.139   7.594  -5.251  1.00  0.00           N  
ATOM   1124  CA  LEU A  71       5.309   9.063  -5.066  1.00  0.00           C  
ATOM   1125  C   LEU A  71       6.172   9.337  -3.834  1.00  0.00           C  
ATOM   1126  O   LEU A  71       6.737   8.438  -3.243  1.00  0.00           O  
ATOM   1127  CB  LEU A  71       3.942   9.727  -4.880  1.00  0.00           C  
ATOM   1128  CG  LEU A  71       3.043   8.845  -4.008  1.00  0.00           C  
ATOM   1129  CD1 LEU A  71       3.759   8.501  -2.701  1.00  0.00           C  
ATOM   1130  CD2 LEU A  71       1.754   9.603  -3.689  1.00  0.00           C  
ATOM   1131  H   LEU A  71       4.589   7.079  -4.625  1.00  0.00           H  
ATOM   1132  HA  LEU A  71       5.790   9.479  -5.938  1.00  0.00           H  
ATOM   1133  HB2 LEU A  71       4.074  10.687  -4.402  1.00  0.00           H  
ATOM   1134  HB3 LEU A  71       3.478   9.868  -5.843  1.00  0.00           H  
ATOM   1135  HG  LEU A  71       2.804   7.935  -4.539  1.00  0.00           H  
ATOM   1136 HD11 LEU A  71       4.279   9.375  -2.336  1.00  0.00           H  
ATOM   1137 HD12 LEU A  71       3.034   8.181  -1.967  1.00  0.00           H  
ATOM   1138 HD13 LEU A  71       4.469   7.707  -2.877  1.00  0.00           H  
ATOM   1139 HD21 LEU A  71       1.988  10.632  -3.466  1.00  0.00           H  
ATOM   1140 HD22 LEU A  71       1.095   9.561  -4.539  1.00  0.00           H  
ATOM   1141 HD23 LEU A  71       1.272   9.150  -2.835  1.00  0.00           H  
ATOM   1142  N   GLU A  72       6.270  10.576  -3.442  1.00  0.00           N  
ATOM   1143  CA  GLU A  72       7.089  10.922  -2.247  1.00  0.00           C  
ATOM   1144  C   GLU A  72       6.405  12.061  -1.488  1.00  0.00           C  
ATOM   1145  O   GLU A  72       5.407  12.597  -1.928  1.00  0.00           O  
ATOM   1146  CB  GLU A  72       8.485  11.365  -2.694  1.00  0.00           C  
ATOM   1147  CG  GLU A  72       8.370  12.616  -3.566  1.00  0.00           C  
ATOM   1148  CD  GLU A  72       9.525  13.566  -3.249  1.00  0.00           C  
ATOM   1149  OE1 GLU A  72      10.135  13.400  -2.205  1.00  0.00           O  
ATOM   1150  OE2 GLU A  72       9.782  14.445  -4.055  1.00  0.00           O  
ATOM   1151  H   GLU A  72       5.800  11.282  -3.935  1.00  0.00           H  
ATOM   1152  HA  GLU A  72       7.172  10.059  -1.603  1.00  0.00           H  
ATOM   1153  HB2 GLU A  72       9.088  11.585  -1.824  1.00  0.00           H  
ATOM   1154  HB3 GLU A  72       8.948  10.574  -3.263  1.00  0.00           H  
ATOM   1155  HG2 GLU A  72       8.410  12.333  -4.609  1.00  0.00           H  
ATOM   1156  HG3 GLU A  72       7.433  13.112  -3.363  1.00  0.00           H  
ATOM   1157  N   TYR A  73       6.924  12.439  -0.352  1.00  0.00           N  
ATOM   1158  CA  TYR A  73       6.283  13.541   0.419  1.00  0.00           C  
ATOM   1159  C   TYR A  73       7.336  14.300   1.228  1.00  0.00           C  
ATOM   1160  O   TYR A  73       8.437  13.830   1.436  1.00  0.00           O  
ATOM   1161  CB  TYR A  73       5.235  12.955   1.367  1.00  0.00           C  
ATOM   1162  CG  TYR A  73       4.050  13.886   1.442  1.00  0.00           C  
ATOM   1163  CD1 TYR A  73       3.168  13.984   0.359  1.00  0.00           C  
ATOM   1164  CD2 TYR A  73       3.834  14.652   2.594  1.00  0.00           C  
ATOM   1165  CE1 TYR A  73       2.070  14.849   0.428  1.00  0.00           C  
ATOM   1166  CE2 TYR A  73       2.736  15.518   2.661  1.00  0.00           C  
ATOM   1167  CZ  TYR A  73       1.855  15.616   1.579  1.00  0.00           C  
ATOM   1168  OH  TYR A  73       0.775  16.472   1.647  1.00  0.00           O  
ATOM   1169  H   TYR A  73       7.728  11.997  -0.005  1.00  0.00           H  
ATOM   1170  HA  TYR A  73       5.801  14.221  -0.267  1.00  0.00           H  
ATOM   1171  HB2 TYR A  73       4.914  11.991   0.998  1.00  0.00           H  
ATOM   1172  HB3 TYR A  73       5.664  12.839   2.352  1.00  0.00           H  
ATOM   1173  HD1 TYR A  73       3.335  13.392  -0.528  1.00  0.00           H  
ATOM   1174  HD2 TYR A  73       4.514  14.577   3.428  1.00  0.00           H  
ATOM   1175  HE1 TYR A  73       1.389  14.925  -0.407  1.00  0.00           H  
ATOM   1176  HE2 TYR A  73       2.569  16.109   3.549  1.00  0.00           H  
ATOM   1177  HH  TYR A  73       1.111  17.368   1.723  1.00  0.00           H  
ATOM   1178  N   GLU A  74       7.001  15.475   1.685  1.00  0.00           N  
ATOM   1179  CA  GLU A  74       7.969  16.277   2.483  1.00  0.00           C  
ATOM   1180  C   GLU A  74       7.219  17.008   3.595  1.00  0.00           C  
ATOM   1181  O   GLU A  74       6.477  17.938   3.342  1.00  0.00           O  
ATOM   1182  CB  GLU A  74       8.658  17.300   1.579  1.00  0.00           C  
ATOM   1183  CG  GLU A  74      10.152  17.347   1.908  1.00  0.00           C  
ATOM   1184  CD  GLU A  74      10.886  18.161   0.842  1.00  0.00           C  
ATOM   1185  OE1 GLU A  74      10.298  18.405  -0.199  1.00  0.00           O  
ATOM   1186  OE2 GLU A  74      12.025  18.526   1.084  1.00  0.00           O  
ATOM   1187  H   GLU A  74       6.106  15.833   1.504  1.00  0.00           H  
ATOM   1188  HA  GLU A  74       8.709  15.628   2.918  1.00  0.00           H  
ATOM   1189  HB2 GLU A  74       8.522  17.014   0.545  1.00  0.00           H  
ATOM   1190  HB3 GLU A  74       8.224  18.276   1.743  1.00  0.00           H  
ATOM   1191  HG2 GLU A  74      10.292  17.807   2.876  1.00  0.00           H  
ATOM   1192  HG3 GLU A  74      10.547  16.343   1.927  1.00  0.00           H  
ATOM   1193  N   PHE A  75       7.399  16.605   4.823  1.00  0.00           N  
ATOM   1194  CA  PHE A  75       6.684  17.298   5.929  1.00  0.00           C  
ATOM   1195  C   PHE A  75       7.414  18.606   6.249  1.00  0.00           C  
ATOM   1196  O   PHE A  75       8.467  18.868   5.703  1.00  0.00           O  
ATOM   1197  CB  PHE A  75       6.662  16.390   7.159  1.00  0.00           C  
ATOM   1198  CG  PHE A  75       5.247  15.918   7.398  1.00  0.00           C  
ATOM   1199  CD1 PHE A  75       4.521  15.336   6.350  1.00  0.00           C  
ATOM   1200  CD2 PHE A  75       4.657  16.066   8.659  1.00  0.00           C  
ATOM   1201  CE1 PHE A  75       3.207  14.904   6.565  1.00  0.00           C  
ATOM   1202  CE2 PHE A  75       3.342  15.633   8.873  1.00  0.00           C  
ATOM   1203  CZ  PHE A  75       2.618  15.053   7.826  1.00  0.00           C  
ATOM   1204  H   PHE A  75       8.005  15.847   5.018  1.00  0.00           H  
ATOM   1205  HA  PHE A  75       5.671  17.516   5.624  1.00  0.00           H  
ATOM   1206  HB2 PHE A  75       7.303  15.537   6.987  1.00  0.00           H  
ATOM   1207  HB3 PHE A  75       7.011  16.936   8.018  1.00  0.00           H  
ATOM   1208  HD1 PHE A  75       4.976  15.222   5.377  1.00  0.00           H  
ATOM   1209  HD2 PHE A  75       5.215  16.514   9.467  1.00  0.00           H  
ATOM   1210  HE1 PHE A  75       2.647  14.455   5.756  1.00  0.00           H  
ATOM   1211  HE2 PHE A  75       2.887  15.749   9.845  1.00  0.00           H  
ATOM   1212  HZ  PHE A  75       1.604  14.720   7.991  1.00  0.00           H  
ATOM   1213  N   PRO A  76       6.833  19.401   7.116  1.00  0.00           N  
ATOM   1214  CA  PRO A  76       7.426  20.691   7.501  1.00  0.00           C  
ATOM   1215  C   PRO A  76       8.877  20.481   7.918  1.00  0.00           C  
ATOM   1216  O   PRO A  76       9.706  21.362   7.817  1.00  0.00           O  
ATOM   1217  CB  PRO A  76       6.562  21.187   8.668  1.00  0.00           C  
ATOM   1218  CG  PRO A  76       5.355  20.219   8.796  1.00  0.00           C  
ATOM   1219  CD  PRO A  76       5.562  19.078   7.786  1.00  0.00           C  
ATOM   1220  HA  PRO A  76       7.374  21.382   6.683  1.00  0.00           H  
ATOM   1221  HB2 PRO A  76       7.141  21.180   9.582  1.00  0.00           H  
ATOM   1222  HB3 PRO A  76       6.205  22.184   8.464  1.00  0.00           H  
ATOM   1223  HG2 PRO A  76       5.312  19.819   9.800  1.00  0.00           H  
ATOM   1224  HG3 PRO A  76       4.440  20.742   8.569  1.00  0.00           H  
ATOM   1225  HD2 PRO A  76       5.634  18.135   8.302  1.00  0.00           H  
ATOM   1226  HD3 PRO A  76       4.757  19.057   7.067  1.00  0.00           H  
ATOM   1227  N   ASP A  77       9.180  19.304   8.369  1.00  0.00           N  
ATOM   1228  CA  ASP A  77      10.572  18.992   8.783  1.00  0.00           C  
ATOM   1229  C   ASP A  77      10.882  17.512   8.516  1.00  0.00           C  
ATOM   1230  O   ASP A  77      11.955  17.034   8.830  1.00  0.00           O  
ATOM   1231  CB  ASP A  77      10.746  19.290  10.273  1.00  0.00           C  
ATOM   1232  CG  ASP A  77      12.235  19.405  10.601  1.00  0.00           C  
ATOM   1233  OD1 ASP A  77      13.038  19.091   9.738  1.00  0.00           O  
ATOM   1234  OD2 ASP A  77      12.549  19.806  11.710  1.00  0.00           O  
ATOM   1235  H   ASP A  77       8.491  18.627   8.426  1.00  0.00           H  
ATOM   1236  HA  ASP A  77      11.250  19.604   8.215  1.00  0.00           H  
ATOM   1237  HB2 ASP A  77      10.249  20.219  10.514  1.00  0.00           H  
ATOM   1238  HB3 ASP A  77      10.313  18.489  10.853  1.00  0.00           H  
ATOM   1239  N   ARG A  78       9.957  16.776   7.952  1.00  0.00           N  
ATOM   1240  CA  ARG A  78      10.202  15.350   7.685  1.00  0.00           C  
ATOM   1241  C   ARG A  78      10.018  15.070   6.194  1.00  0.00           C  
ATOM   1242  O   ARG A  78      10.061  15.962   5.369  1.00  0.00           O  
ATOM   1243  CB  ARG A  78       9.194  14.520   8.472  1.00  0.00           C  
ATOM   1244  CG  ARG A  78       8.667  15.307   9.679  1.00  0.00           C  
ATOM   1245  CD  ARG A  78       7.937  14.353  10.629  1.00  0.00           C  
ATOM   1246  NE  ARG A  78       8.932  13.623  11.465  1.00  0.00           N  
ATOM   1247  CZ  ARG A  78       8.547  12.992  12.539  1.00  0.00           C  
ATOM   1248  NH1 ARG A  78       7.313  12.579  12.648  1.00  0.00           N  
ATOM   1249  NH2 ARG A  78       9.396  12.769  13.505  1.00  0.00           N  
ATOM   1250  H   ARG A  78       9.102  17.149   7.713  1.00  0.00           H  
ATOM   1251  HA  ARG A  78      11.204  15.087   7.986  1.00  0.00           H  
ATOM   1252  HB2 ARG A  78       8.370  14.249   7.831  1.00  0.00           H  
ATOM   1253  HB3 ARG A  78       9.678  13.641   8.816  1.00  0.00           H  
ATOM   1254  HG2 ARG A  78       9.494  15.770  10.197  1.00  0.00           H  
ATOM   1255  HG3 ARG A  78       7.983  16.068   9.342  1.00  0.00           H  
ATOM   1256  HD2 ARG A  78       7.275  14.918  11.268  1.00  0.00           H  
ATOM   1257  HD3 ARG A  78       7.362  13.643  10.054  1.00  0.00           H  
ATOM   1258  HE  ARG A  78       9.878  13.619  11.206  1.00  0.00           H  
ATOM   1259 HH11 ARG A  78       6.662  12.746  11.908  1.00  0.00           H  
ATOM   1260 HH12 ARG A  78       7.019  12.094  13.472  1.00  0.00           H  
ATOM   1261 HH21 ARG A  78      10.340  13.084  13.422  1.00  0.00           H  
ATOM   1262 HH22 ARG A  78       9.099  12.285  14.329  1.00  0.00           H  
ATOM   1263  N   HIS A  79       9.834  13.829   5.849  1.00  0.00           N  
ATOM   1264  CA  HIS A  79       9.667  13.455   4.415  1.00  0.00           C  
ATOM   1265  C   HIS A  79       9.034  12.063   4.336  1.00  0.00           C  
ATOM   1266  O   HIS A  79       9.656  11.071   4.661  1.00  0.00           O  
ATOM   1267  CB  HIS A  79      11.045  13.420   3.756  1.00  0.00           C  
ATOM   1268  CG  HIS A  79      12.032  12.965   4.789  1.00  0.00           C  
ATOM   1269  ND1 HIS A  79      13.353  13.365   4.797  1.00  0.00           N  
ATOM   1270  CD2 HIS A  79      11.871  12.164   5.887  1.00  0.00           C  
ATOM   1271  CE1 HIS A  79      13.931  12.806   5.877  1.00  0.00           C  
ATOM   1272  NE2 HIS A  79      13.072  12.062   6.574  1.00  0.00           N  
ATOM   1273  H   HIS A  79       9.831  13.132   6.535  1.00  0.00           H  
ATOM   1274  HA  HIS A  79       9.037  14.170   3.917  1.00  0.00           H  
ATOM   1275  HB2 HIS A  79      11.037  12.729   2.926  1.00  0.00           H  
ATOM   1276  HB3 HIS A  79      11.311  14.407   3.410  1.00  0.00           H  
ATOM   1277  HD1 HIS A  79      13.787  13.952   4.144  1.00  0.00           H  
ATOM   1278  HD2 HIS A  79      10.937  11.714   6.189  1.00  0.00           H  
ATOM   1279  HE1 HIS A  79      14.958  12.952   6.153  1.00  0.00           H  
ATOM   1280  N   ILE A  80       7.802  11.977   3.919  1.00  0.00           N  
ATOM   1281  CA  ILE A  80       7.141  10.644   3.837  1.00  0.00           C  
ATOM   1282  C   ILE A  80       7.176  10.130   2.399  1.00  0.00           C  
ATOM   1283  O   ILE A  80       6.723  10.783   1.482  1.00  0.00           O  
ATOM   1284  CB  ILE A  80       5.690  10.769   4.303  1.00  0.00           C  
ATOM   1285  CG1 ILE A  80       5.662  11.334   5.725  1.00  0.00           C  
ATOM   1286  CG2 ILE A  80       5.029   9.389   4.293  1.00  0.00           C  
ATOM   1287  CD1 ILE A  80       6.655  10.565   6.600  1.00  0.00           C  
ATOM   1288  H   ILE A  80       7.310  12.786   3.666  1.00  0.00           H  
ATOM   1289  HA  ILE A  80       7.662   9.950   4.478  1.00  0.00           H  
ATOM   1290  HB  ILE A  80       5.154  11.430   3.638  1.00  0.00           H  
ATOM   1291 HG12 ILE A  80       5.936  12.379   5.702  1.00  0.00           H  
ATOM   1292 HG13 ILE A  80       4.669  11.230   6.135  1.00  0.00           H  
ATOM   1293 HG21 ILE A  80       5.684   8.672   4.765  1.00  0.00           H  
ATOM   1294 HG22 ILE A  80       4.094   9.434   4.834  1.00  0.00           H  
ATOM   1295 HG23 ILE A  80       4.840   9.087   3.274  1.00  0.00           H  
ATOM   1296 HD11 ILE A  80       6.750   9.553   6.231  1.00  0.00           H  
ATOM   1297 HD12 ILE A  80       7.619  11.052   6.564  1.00  0.00           H  
ATOM   1298 HD13 ILE A  80       6.298  10.545   7.619  1.00  0.00           H  
ATOM   1299  N   THR A  81       7.706   8.955   2.200  1.00  0.00           N  
ATOM   1300  CA  THR A  81       7.769   8.381   0.828  1.00  0.00           C  
ATOM   1301  C   THR A  81       7.215   6.955   0.865  1.00  0.00           C  
ATOM   1302  O   THR A  81       7.756   6.089   1.523  1.00  0.00           O  
ATOM   1303  CB  THR A  81       9.225   8.354   0.353  1.00  0.00           C  
ATOM   1304  OG1 THR A  81       9.763   9.667   0.413  1.00  0.00           O  
ATOM   1305  CG2 THR A  81       9.290   7.839  -1.086  1.00  0.00           C  
ATOM   1306  H   THR A  81       8.058   8.445   2.958  1.00  0.00           H  
ATOM   1307  HA  THR A  81       7.177   8.983   0.154  1.00  0.00           H  
ATOM   1308  HB  THR A  81       9.798   7.700   0.991  1.00  0.00           H  
ATOM   1309  HG1 THR A  81      10.007   9.846   1.325  1.00  0.00           H  
ATOM   1310 HG21 THR A  81       8.587   7.029  -1.211  1.00  0.00           H  
ATOM   1311 HG22 THR A  81       9.043   8.640  -1.767  1.00  0.00           H  
ATOM   1312 HG23 THR A  81      10.289   7.483  -1.295  1.00  0.00           H  
ATOM   1313  N   LEU A  82       6.134   6.703   0.179  1.00  0.00           N  
ATOM   1314  CA  LEU A  82       5.549   5.333   0.202  1.00  0.00           C  
ATOM   1315  C   LEU A  82       5.782   4.636  -1.139  1.00  0.00           C  
ATOM   1316  O   LEU A  82       5.911   5.268  -2.169  1.00  0.00           O  
ATOM   1317  CB  LEU A  82       4.046   5.432   0.465  1.00  0.00           C  
ATOM   1318  CG  LEU A  82       3.726   4.815   1.827  1.00  0.00           C  
ATOM   1319  CD1 LEU A  82       3.904   3.296   1.759  1.00  0.00           C  
ATOM   1320  CD2 LEU A  82       4.676   5.394   2.878  1.00  0.00           C  
ATOM   1321  H   LEU A  82       5.700   7.413  -0.337  1.00  0.00           H  
ATOM   1322  HA  LEU A  82       6.012   4.758   0.990  1.00  0.00           H  
ATOM   1323  HB2 LEU A  82       3.747   6.470   0.460  1.00  0.00           H  
ATOM   1324  HB3 LEU A  82       3.510   4.900  -0.305  1.00  0.00           H  
ATOM   1325  HG  LEU A  82       2.705   5.045   2.095  1.00  0.00           H  
ATOM   1326 HD11 LEU A  82       4.194   3.013   0.758  1.00  0.00           H  
ATOM   1327 HD12 LEU A  82       4.672   2.992   2.456  1.00  0.00           H  
ATOM   1328 HD13 LEU A  82       2.973   2.813   2.014  1.00  0.00           H  
ATOM   1329 HD21 LEU A  82       4.968   6.392   2.585  1.00  0.00           H  
ATOM   1330 HD22 LEU A  82       4.175   5.431   3.834  1.00  0.00           H  
ATOM   1331 HD23 LEU A  82       5.553   4.769   2.953  1.00  0.00           H  
ATOM   1332  N   TRP A  83       5.828   3.331  -1.130  1.00  0.00           N  
ATOM   1333  CA  TRP A  83       6.042   2.576  -2.395  1.00  0.00           C  
ATOM   1334  C   TRP A  83       4.752   1.840  -2.755  1.00  0.00           C  
ATOM   1335  O   TRP A  83       4.286   0.991  -2.021  1.00  0.00           O  
ATOM   1336  CB  TRP A  83       7.162   1.554  -2.203  1.00  0.00           C  
ATOM   1337  CG  TRP A  83       8.258   2.155  -1.388  1.00  0.00           C  
ATOM   1338  CD1 TRP A  83       8.165   2.481  -0.080  1.00  0.00           C  
ATOM   1339  CD2 TRP A  83       9.610   2.502  -1.802  1.00  0.00           C  
ATOM   1340  NE1 TRP A  83       9.374   3.009   0.337  1.00  0.00           N  
ATOM   1341  CE2 TRP A  83      10.297   3.042  -0.690  1.00  0.00           C  
ATOM   1342  CE3 TRP A  83      10.300   2.401  -3.023  1.00  0.00           C  
ATOM   1343  CZ2 TRP A  83      11.623   3.466  -0.786  1.00  0.00           C  
ATOM   1344  CZ3 TRP A  83      11.634   2.829  -3.122  1.00  0.00           C  
ATOM   1345  CH2 TRP A  83      12.293   3.360  -2.005  1.00  0.00           C  
ATOM   1346  H   TRP A  83       5.714   2.847  -0.288  1.00  0.00           H  
ATOM   1347  HA  TRP A  83       6.304   3.261  -3.189  1.00  0.00           H  
ATOM   1348  HB2 TRP A  83       6.772   0.685  -1.694  1.00  0.00           H  
ATOM   1349  HB3 TRP A  83       7.549   1.261  -3.168  1.00  0.00           H  
ATOM   1350  HD1 TRP A  83       7.289   2.350   0.539  1.00  0.00           H  
ATOM   1351  HE1 TRP A  83       9.571   3.324   1.243  1.00  0.00           H  
ATOM   1352  HE3 TRP A  83       9.801   1.994  -3.890  1.00  0.00           H  
ATOM   1353  HZ2 TRP A  83      12.127   3.874   0.077  1.00  0.00           H  
ATOM   1354  HZ3 TRP A  83      12.155   2.746  -4.065  1.00  0.00           H  
ATOM   1355  HH2 TRP A  83      13.318   3.687  -2.088  1.00  0.00           H  
ATOM   1356  N   PHE A  84       4.170   2.153  -3.876  1.00  0.00           N  
ATOM   1357  CA  PHE A  84       2.912   1.464  -4.271  1.00  0.00           C  
ATOM   1358  C   PHE A  84       3.232   0.368  -5.286  1.00  0.00           C  
ATOM   1359  O   PHE A  84       2.895   0.488  -6.447  1.00  0.00           O  
ATOM   1360  CB  PHE A  84       1.967   2.467  -4.936  1.00  0.00           C  
ATOM   1361  CG  PHE A  84       1.183   3.230  -3.894  1.00  0.00           C  
ATOM   1362  CD1 PHE A  84       1.833   3.793  -2.790  1.00  0.00           C  
ATOM   1363  CD2 PHE A  84      -0.200   3.388  -4.048  1.00  0.00           C  
ATOM   1364  CE1 PHE A  84       1.099   4.517  -1.841  1.00  0.00           C  
ATOM   1365  CE2 PHE A  84      -0.933   4.107  -3.099  1.00  0.00           C  
ATOM   1366  CZ  PHE A  84      -0.285   4.673  -1.996  1.00  0.00           C  
ATOM   1367  H   PHE A  84       4.558   2.839  -4.459  1.00  0.00           H  
ATOM   1368  HA  PHE A  84       2.440   1.034  -3.400  1.00  0.00           H  
ATOM   1369  HB2 PHE A  84       2.546   3.164  -5.525  1.00  0.00           H  
ATOM   1370  HB3 PHE A  84       1.282   1.938  -5.581  1.00  0.00           H  
ATOM   1371  HD1 PHE A  84       2.900   3.671  -2.670  1.00  0.00           H  
ATOM   1372  HD2 PHE A  84      -0.702   2.951  -4.900  1.00  0.00           H  
ATOM   1373  HE1 PHE A  84       1.599   4.952  -0.988  1.00  0.00           H  
ATOM   1374  HE2 PHE A  84      -1.999   4.228  -3.219  1.00  0.00           H  
ATOM   1375  HZ  PHE A  84      -0.851   5.233  -1.268  1.00  0.00           H  
ATOM   1376  N   TRP A  85       3.865  -0.703  -4.885  1.00  0.00           N  
ATOM   1377  CA  TRP A  85       4.161  -1.759  -5.888  1.00  0.00           C  
ATOM   1378  C   TRP A  85       2.909  -2.601  -6.102  1.00  0.00           C  
ATOM   1379  O   TRP A  85       2.724  -3.641  -5.499  1.00  0.00           O  
ATOM   1380  CB  TRP A  85       5.346  -2.628  -5.439  1.00  0.00           C  
ATOM   1381  CG  TRP A  85       5.038  -3.347  -4.165  1.00  0.00           C  
ATOM   1382  CD1 TRP A  85       5.105  -2.803  -2.928  1.00  0.00           C  
ATOM   1383  CD2 TRP A  85       4.643  -4.739  -3.979  1.00  0.00           C  
ATOM   1384  NE1 TRP A  85       4.777  -3.771  -1.995  1.00  0.00           N  
ATOM   1385  CE2 TRP A  85       4.479  -4.979  -2.595  1.00  0.00           C  
ATOM   1386  CE3 TRP A  85       4.409  -5.805  -4.868  1.00  0.00           C  
ATOM   1387  CZ2 TRP A  85       4.099  -6.231  -2.109  1.00  0.00           C  
ATOM   1388  CZ3 TRP A  85       4.026  -7.065  -4.382  1.00  0.00           C  
ATOM   1389  CH2 TRP A  85       3.872  -7.277  -3.005  1.00  0.00           C  
ATOM   1390  H   TRP A  85       4.131  -0.814  -3.946  1.00  0.00           H  
ATOM   1391  HA  TRP A  85       4.411  -1.280  -6.823  1.00  0.00           H  
ATOM   1392  HB2 TRP A  85       5.565  -3.352  -6.208  1.00  0.00           H  
ATOM   1393  HB3 TRP A  85       6.211  -1.997  -5.292  1.00  0.00           H  
ATOM   1394  HD1 TRP A  85       5.375  -1.781  -2.705  1.00  0.00           H  
ATOM   1395  HE1 TRP A  85       4.747  -3.635  -1.025  1.00  0.00           H  
ATOM   1396  HE3 TRP A  85       4.526  -5.653  -5.931  1.00  0.00           H  
ATOM   1397  HZ2 TRP A  85       3.982  -6.390  -1.049  1.00  0.00           H  
ATOM   1398  HZ3 TRP A  85       3.851  -7.876  -5.072  1.00  0.00           H  
ATOM   1399  HH2 TRP A  85       3.578  -8.250  -2.638  1.00  0.00           H  
ATOM   1400  N   LEU A  86       2.040  -2.135  -6.959  1.00  0.00           N  
ATOM   1401  CA  LEU A  86       0.776  -2.867  -7.238  1.00  0.00           C  
ATOM   1402  C   LEU A  86       1.087  -4.216  -7.874  1.00  0.00           C  
ATOM   1403  O   LEU A  86       1.695  -4.291  -8.924  1.00  0.00           O  
ATOM   1404  CB  LEU A  86      -0.080  -2.046  -8.207  1.00  0.00           C  
ATOM   1405  CG  LEU A  86      -1.495  -1.910  -7.650  1.00  0.00           C  
ATOM   1406  CD1 LEU A  86      -1.454  -1.080  -6.371  1.00  0.00           C  
ATOM   1407  CD2 LEU A  86      -2.389  -1.213  -8.680  1.00  0.00           C  
ATOM   1408  H   LEU A  86       2.222  -1.288  -7.418  1.00  0.00           H  
ATOM   1409  HA  LEU A  86       0.233  -3.015  -6.316  1.00  0.00           H  
ATOM   1410  HB2 LEU A  86       0.357  -1.065  -8.329  1.00  0.00           H  
ATOM   1411  HB3 LEU A  86      -0.118  -2.544  -9.164  1.00  0.00           H  
ATOM   1412  HG  LEU A  86      -1.893  -2.891  -7.431  1.00  0.00           H  
ATOM   1413 HD11 LEU A  86      -0.728  -1.503  -5.692  1.00  0.00           H  
ATOM   1414 HD12 LEU A  86      -1.173  -0.063  -6.609  1.00  0.00           H  
ATOM   1415 HD13 LEU A  86      -2.429  -1.084  -5.907  1.00  0.00           H  
ATOM   1416 HD21 LEU A  86      -1.783  -0.582  -9.314  1.00  0.00           H  
ATOM   1417 HD22 LEU A  86      -2.888  -1.956  -9.285  1.00  0.00           H  
ATOM   1418 HD23 LEU A  86      -3.126  -0.611  -8.169  1.00  0.00           H  
ATOM   1419  N   VAL A  87       0.662  -5.283  -7.263  1.00  0.00           N  
ATOM   1420  CA  VAL A  87       0.929  -6.622  -7.869  1.00  0.00           C  
ATOM   1421  C   VAL A  87      -0.353  -7.133  -8.533  1.00  0.00           C  
ATOM   1422  O   VAL A  87      -1.436  -6.649  -8.268  1.00  0.00           O  
ATOM   1423  CB  VAL A  87       1.435  -7.601  -6.795  1.00  0.00           C  
ATOM   1424  CG1 VAL A  87       0.916  -7.197  -5.424  1.00  0.00           C  
ATOM   1425  CG2 VAL A  87       0.986  -9.035  -7.107  1.00  0.00           C  
ATOM   1426  H   VAL A  87       0.158  -5.201  -6.418  1.00  0.00           H  
ATOM   1427  HA  VAL A  87       1.691  -6.511  -8.629  1.00  0.00           H  
ATOM   1428  HB  VAL A  87       2.506  -7.562  -6.776  1.00  0.00           H  
ATOM   1429 HG11 VAL A  87       1.255  -6.199  -5.197  1.00  0.00           H  
ATOM   1430 HG12 VAL A  87      -0.161  -7.227  -5.426  1.00  0.00           H  
ATOM   1431 HG13 VAL A  87       1.298  -7.885  -4.683  1.00  0.00           H  
ATOM   1432 HG21 VAL A  87      -0.092  -9.073  -7.154  1.00  0.00           H  
ATOM   1433 HG22 VAL A  87       1.399  -9.342  -8.056  1.00  0.00           H  
ATOM   1434 HG23 VAL A  87       1.336  -9.698  -6.330  1.00  0.00           H  
ATOM   1435  N   GLU A  88      -0.236  -8.089  -9.416  1.00  0.00           N  
ATOM   1436  CA  GLU A  88      -1.447  -8.603 -10.113  1.00  0.00           C  
ATOM   1437  C   GLU A  88      -1.661 -10.088  -9.806  1.00  0.00           C  
ATOM   1438  O   GLU A  88      -2.762 -10.590  -9.905  1.00  0.00           O  
ATOM   1439  CB  GLU A  88      -1.274  -8.419 -11.624  1.00  0.00           C  
ATOM   1440  CG  GLU A  88      -0.002  -9.133 -12.085  1.00  0.00           C  
ATOM   1441  CD  GLU A  88       1.077  -8.097 -12.411  1.00  0.00           C  
ATOM   1442  OE1 GLU A  88       1.120  -7.083 -11.736  1.00  0.00           O  
ATOM   1443  OE2 GLU A  88       1.843  -8.338 -13.330  1.00  0.00           O  
ATOM   1444  H   GLU A  88       0.648  -8.455  -9.631  1.00  0.00           H  
ATOM   1445  HA  GLU A  88      -2.308  -8.044  -9.787  1.00  0.00           H  
ATOM   1446  HB2 GLU A  88      -2.128  -8.837 -12.137  1.00  0.00           H  
ATOM   1447  HB3 GLU A  88      -1.196  -7.366 -11.851  1.00  0.00           H  
ATOM   1448  HG2 GLU A  88       0.350  -9.785 -11.300  1.00  0.00           H  
ATOM   1449  HG3 GLU A  88      -0.216  -9.717 -12.968  1.00  0.00           H  
ATOM   1450  N   ARG A  89      -0.629 -10.804  -9.446  1.00  0.00           N  
ATOM   1451  CA  ARG A  89      -0.815 -12.254  -9.158  1.00  0.00           C  
ATOM   1452  C   ARG A  89       0.140 -12.709  -8.054  1.00  0.00           C  
ATOM   1453  O   ARG A  89       1.206 -12.158  -7.868  1.00  0.00           O  
ATOM   1454  CB  ARG A  89      -0.536 -13.059 -10.430  1.00  0.00           C  
ATOM   1455  CG  ARG A  89      -1.808 -13.129 -11.278  1.00  0.00           C  
ATOM   1456  CD  ARG A  89      -1.503 -12.639 -12.695  1.00  0.00           C  
ATOM   1457  NE  ARG A  89      -2.778 -12.457 -13.449  1.00  0.00           N  
ATOM   1458  CZ  ARG A  89      -3.770 -13.286 -13.271  1.00  0.00           C  
ATOM   1459  NH1 ARG A  89      -3.690 -14.510 -13.717  1.00  0.00           N  
ATOM   1460  NH2 ARG A  89      -4.845 -12.890 -12.646  1.00  0.00           N  
ATOM   1461  H   ARG A  89       0.259 -10.395  -9.377  1.00  0.00           H  
ATOM   1462  HA  ARG A  89      -1.829 -12.427  -8.845  1.00  0.00           H  
ATOM   1463  HB2 ARG A  89       0.248 -12.577 -10.996  1.00  0.00           H  
ATOM   1464  HB3 ARG A  89      -0.227 -14.058 -10.165  1.00  0.00           H  
ATOM   1465  HG2 ARG A  89      -2.161 -14.150 -11.316  1.00  0.00           H  
ATOM   1466  HG3 ARG A  89      -2.569 -12.501 -10.839  1.00  0.00           H  
ATOM   1467  HD2 ARG A  89      -0.981 -11.695 -12.644  1.00  0.00           H  
ATOM   1468  HD3 ARG A  89      -0.883 -13.365 -13.202  1.00  0.00           H  
ATOM   1469  HE  ARG A  89      -2.871 -11.712 -14.078  1.00  0.00           H  
ATOM   1470 HH11 ARG A  89      -2.868 -14.814 -14.196  1.00  0.00           H  
ATOM   1471 HH12 ARG A  89      -4.453 -15.142 -13.579  1.00  0.00           H  
ATOM   1472 HH21 ARG A  89      -4.906 -11.952 -12.304  1.00  0.00           H  
ATOM   1473 HH22 ARG A  89      -5.605 -13.524 -12.508  1.00  0.00           H  
ATOM   1474  N   TRP A  90      -0.240 -13.727  -7.330  1.00  0.00           N  
ATOM   1475  CA  TRP A  90       0.636 -14.253  -6.245  1.00  0.00           C  
ATOM   1476  C   TRP A  90       0.093 -15.585  -5.761  1.00  0.00           C  
ATOM   1477  O   TRP A  90      -0.832 -16.141  -6.319  1.00  0.00           O  
ATOM   1478  CB  TRP A  90       0.672 -13.294  -5.057  1.00  0.00           C  
ATOM   1479  CG  TRP A  90      -0.681 -13.225  -4.420  1.00  0.00           C  
ATOM   1480  CD1 TRP A  90      -1.038 -13.890  -3.296  1.00  0.00           C  
ATOM   1481  CD2 TRP A  90      -1.858 -12.469  -4.838  1.00  0.00           C  
ATOM   1482  NE1 TRP A  90      -2.355 -13.591  -2.998  1.00  0.00           N  
ATOM   1483  CE2 TRP A  90      -2.904 -12.723  -3.917  1.00  0.00           C  
ATOM   1484  CE3 TRP A  90      -2.124 -11.597  -5.914  1.00  0.00           C  
ATOM   1485  CZ2 TRP A  90      -4.161 -12.137  -4.054  1.00  0.00           C  
ATOM   1486  CZ3 TRP A  90      -3.394 -11.006  -6.051  1.00  0.00           C  
ATOM   1487  CH2 TRP A  90      -4.407 -11.276  -5.124  1.00  0.00           C  
ATOM   1488  H   TRP A  90      -1.101 -14.159  -7.511  1.00  0.00           H  
ATOM   1489  HA  TRP A  90       1.636 -14.392  -6.625  1.00  0.00           H  
ATOM   1490  HB2 TRP A  90       1.388 -13.655  -4.332  1.00  0.00           H  
ATOM   1491  HB3 TRP A  90       0.969 -12.324  -5.389  1.00  0.00           H  
ATOM   1492  HD1 TRP A  90      -0.400 -14.546  -2.725  1.00  0.00           H  
ATOM   1493  HE1 TRP A  90      -2.857 -13.942  -2.232  1.00  0.00           H  
ATOM   1494  HE3 TRP A  90      -1.348 -11.380  -6.634  1.00  0.00           H  
ATOM   1495  HZ2 TRP A  90      -4.940 -12.350  -3.338  1.00  0.00           H  
ATOM   1496  HZ3 TRP A  90      -3.591 -10.338  -6.876  1.00  0.00           H  
ATOM   1497  HH2 TRP A  90      -5.378 -10.818  -5.237  1.00  0.00           H  
ATOM   1498  N   GLU A  91       0.676 -16.103  -4.726  1.00  0.00           N  
ATOM   1499  CA  GLU A  91       0.221 -17.402  -4.194  1.00  0.00           C  
ATOM   1500  C   GLU A  91       0.162 -17.360  -2.664  1.00  0.00           C  
ATOM   1501  O   GLU A  91       1.173 -17.260  -2.000  1.00  0.00           O  
ATOM   1502  CB  GLU A  91       1.218 -18.458  -4.622  1.00  0.00           C  
ATOM   1503  CG  GLU A  91       0.493 -19.785  -4.762  1.00  0.00           C  
ATOM   1504  CD  GLU A  91       1.509 -20.919  -4.906  1.00  0.00           C  
ATOM   1505  OE1 GLU A  91       2.152 -21.241  -3.921  1.00  0.00           O  
ATOM   1506  OE2 GLU A  91       1.625 -21.448  -5.999  1.00  0.00           O  
ATOM   1507  H   GLU A  91       1.428 -15.640  -4.309  1.00  0.00           H  
ATOM   1508  HA  GLU A  91      -0.753 -17.641  -4.594  1.00  0.00           H  
ATOM   1509  HB2 GLU A  91       1.657 -18.177  -5.569  1.00  0.00           H  
ATOM   1510  HB3 GLU A  91       1.988 -18.537  -3.874  1.00  0.00           H  
ATOM   1511  HG2 GLU A  91      -0.115 -19.947  -3.885  1.00  0.00           H  
ATOM   1512  HG3 GLU A  91      -0.138 -19.750  -5.638  1.00  0.00           H  
ATOM   1513  N   GLY A  92      -1.012 -17.451  -2.098  1.00  0.00           N  
ATOM   1514  CA  GLY A  92      -1.125 -17.429  -0.610  1.00  0.00           C  
ATOM   1515  C   GLY A  92      -1.694 -16.087  -0.149  1.00  0.00           C  
ATOM   1516  O   GLY A  92      -1.805 -15.153  -0.915  1.00  0.00           O  
ATOM   1517  H   GLY A  92      -1.817 -17.544  -2.650  1.00  0.00           H  
ATOM   1518  HA2 GLY A  92      -1.778 -18.228  -0.289  1.00  0.00           H  
ATOM   1519  HA3 GLY A  92      -0.147 -17.568  -0.175  1.00  0.00           H  
ATOM   1520  N   GLU A  93      -2.052 -15.984   1.103  1.00  0.00           N  
ATOM   1521  CA  GLU A  93      -2.612 -14.703   1.622  1.00  0.00           C  
ATOM   1522  C   GLU A  93      -1.458 -13.726   1.887  1.00  0.00           C  
ATOM   1523  O   GLU A  93      -0.633 -13.989   2.723  1.00  0.00           O  
ATOM   1524  CB  GLU A  93      -3.354 -14.972   2.934  1.00  0.00           C  
ATOM   1525  CG  GLU A  93      -4.801 -14.492   2.811  1.00  0.00           C  
ATOM   1526  CD  GLU A  93      -5.276 -13.950   4.161  1.00  0.00           C  
ATOM   1527  OE1 GLU A  93      -4.432 -13.684   5.002  1.00  0.00           O  
ATOM   1528  OE2 GLU A  93      -6.477 -13.810   4.332  1.00  0.00           O  
ATOM   1529  H   GLU A  93      -1.949 -16.751   1.704  1.00  0.00           H  
ATOM   1530  HA  GLU A  93      -3.296 -14.291   0.899  1.00  0.00           H  
ATOM   1531  HB2 GLU A  93      -3.341 -16.032   3.143  1.00  0.00           H  
ATOM   1532  HB3 GLU A  93      -2.867 -14.439   3.737  1.00  0.00           H  
ATOM   1533  HG2 GLU A  93      -4.860 -13.710   2.067  1.00  0.00           H  
ATOM   1534  HG3 GLU A  93      -5.431 -15.317   2.516  1.00  0.00           H  
ATOM   1535  N   PRO A  94      -1.423 -12.644   1.148  1.00  0.00           N  
ATOM   1536  CA  PRO A  94      -0.359 -11.619   1.279  1.00  0.00           C  
ATOM   1537  C   PRO A  94      -0.515 -10.764   2.551  1.00  0.00           C  
ATOM   1538  O   PRO A  94      -1.469 -10.890   3.294  1.00  0.00           O  
ATOM   1539  CB  PRO A  94      -0.550 -10.720   0.054  1.00  0.00           C  
ATOM   1540  CG  PRO A  94      -1.866 -11.148  -0.646  1.00  0.00           C  
ATOM   1541  CD  PRO A  94      -2.421 -12.365   0.104  1.00  0.00           C  
ATOM   1542  HA  PRO A  94       0.616 -12.076   1.247  1.00  0.00           H  
ATOM   1543  HB2 PRO A  94      -0.619  -9.688   0.370  1.00  0.00           H  
ATOM   1544  HB3 PRO A  94       0.275 -10.838  -0.627  1.00  0.00           H  
ATOM   1545  HG2 PRO A  94      -2.581 -10.338  -0.611  1.00  0.00           H  
ATOM   1546  HG3 PRO A  94      -1.666 -11.416  -1.672  1.00  0.00           H  
ATOM   1547  HD2 PRO A  94      -3.379 -12.131   0.544  1.00  0.00           H  
ATOM   1548  HD3 PRO A  94      -2.508 -13.209  -0.559  1.00  0.00           H  
ATOM   1549  N   TRP A  95       0.423  -9.871   2.773  1.00  0.00           N  
ATOM   1550  CA  TRP A  95       0.370  -8.961   3.950  1.00  0.00           C  
ATOM   1551  C   TRP A  95       0.213  -7.529   3.448  1.00  0.00           C  
ATOM   1552  O   TRP A  95      -0.134  -7.293   2.308  1.00  0.00           O  
ATOM   1553  CB  TRP A  95       1.675  -9.056   4.755  1.00  0.00           C  
ATOM   1554  CG  TRP A  95       2.872  -9.115   3.845  1.00  0.00           C  
ATOM   1555  CD1 TRP A  95       3.686 -10.177   3.755  1.00  0.00           C  
ATOM   1556  CD2 TRP A  95       3.427  -8.108   2.934  1.00  0.00           C  
ATOM   1557  NE1 TRP A  95       4.682  -9.925   2.848  1.00  0.00           N  
ATOM   1558  CE2 TRP A  95       4.578  -8.656   2.314  1.00  0.00           C  
ATOM   1559  CE3 TRP A  95       3.055  -6.798   2.582  1.00  0.00           C  
ATOM   1560  CZ2 TRP A  95       5.329  -7.927   1.386  1.00  0.00           C  
ATOM   1561  CZ3 TRP A  95       3.810  -6.066   1.647  1.00  0.00           C  
ATOM   1562  CH2 TRP A  95       4.943  -6.630   1.055  1.00  0.00           C  
ATOM   1563  H   TRP A  95       1.158  -9.785   2.149  1.00  0.00           H  
ATOM   1564  HA  TRP A  95      -0.467  -9.223   4.578  1.00  0.00           H  
ATOM   1565  HB2 TRP A  95       1.767  -8.200   5.399  1.00  0.00           H  
ATOM   1566  HB3 TRP A  95       1.649  -9.948   5.361  1.00  0.00           H  
ATOM   1567  HD1 TRP A  95       3.570 -11.081   4.297  1.00  0.00           H  
ATOM   1568  HE1 TRP A  95       5.390 -10.558   2.607  1.00  0.00           H  
ATOM   1569  HE3 TRP A  95       2.190  -6.353   3.029  1.00  0.00           H  
ATOM   1570  HZ2 TRP A  95       6.204  -8.360   0.931  1.00  0.00           H  
ATOM   1571  HZ3 TRP A  95       3.516  -5.061   1.387  1.00  0.00           H  
ATOM   1572  HH2 TRP A  95       5.519  -6.062   0.338  1.00  0.00           H  
ATOM   1573  N   GLY A  96       0.484  -6.571   4.284  1.00  0.00           N  
ATOM   1574  CA  GLY A  96       0.371  -5.155   3.855  1.00  0.00           C  
ATOM   1575  C   GLY A  96       0.736  -4.254   5.032  1.00  0.00           C  
ATOM   1576  O   GLY A  96       1.304  -3.192   4.873  1.00  0.00           O  
ATOM   1577  H   GLY A  96       0.772  -6.780   5.193  1.00  0.00           H  
ATOM   1578  HA2 GLY A  96       1.049  -4.972   3.042  1.00  0.00           H  
ATOM   1579  HA3 GLY A  96      -0.630  -4.960   3.536  1.00  0.00           H  
ATOM   1580  N   LYS A  97       0.431  -4.696   6.213  1.00  0.00           N  
ATOM   1581  CA  LYS A  97       0.764  -3.912   7.432  1.00  0.00           C  
ATOM   1582  C   LYS A  97       1.495  -4.827   8.420  1.00  0.00           C  
ATOM   1583  O   LYS A  97       1.962  -5.889   8.059  1.00  0.00           O  
ATOM   1584  CB  LYS A  97      -0.524  -3.398   8.073  1.00  0.00           C  
ATOM   1585  CG  LYS A  97      -0.464  -1.877   8.180  1.00  0.00           C  
ATOM   1586  CD  LYS A  97      -0.073  -1.484   9.606  1.00  0.00           C  
ATOM   1587  CE  LYS A  97      -0.280   0.020   9.794  1.00  0.00           C  
ATOM   1588  NZ  LYS A  97       0.713   0.766   8.970  1.00  0.00           N  
ATOM   1589  H   LYS A  97      -0.012  -5.559   6.300  1.00  0.00           H  
ATOM   1590  HA  LYS A  97       1.399  -3.079   7.170  1.00  0.00           H  
ATOM   1591  HB2 LYS A  97      -1.368  -3.683   7.461  1.00  0.00           H  
ATOM   1592  HB3 LYS A  97      -0.631  -3.823   9.058  1.00  0.00           H  
ATOM   1593  HG2 LYS A  97       0.272  -1.497   7.485  1.00  0.00           H  
ATOM   1594  HG3 LYS A  97      -1.431  -1.461   7.946  1.00  0.00           H  
ATOM   1595  HD2 LYS A  97      -0.689  -2.025  10.309  1.00  0.00           H  
ATOM   1596  HD3 LYS A  97       0.965  -1.727   9.775  1.00  0.00           H  
ATOM   1597  HE2 LYS A  97      -1.278   0.287   9.483  1.00  0.00           H  
ATOM   1598  HE3 LYS A  97      -0.146   0.274  10.835  1.00  0.00           H  
ATOM   1599  HZ1 LYS A  97       1.657   0.352   9.104  1.00  0.00           H  
ATOM   1600  HZ2 LYS A  97       0.445   0.703   7.966  1.00  0.00           H  
ATOM   1601  HZ3 LYS A  97       0.729   1.762   9.264  1.00  0.00           H  
ATOM   1602  N   GLU A  98       1.593  -4.438   9.662  1.00  0.00           N  
ATOM   1603  CA  GLU A  98       2.286  -5.309  10.652  1.00  0.00           C  
ATOM   1604  C   GLU A  98       1.628  -6.688  10.631  1.00  0.00           C  
ATOM   1605  O   GLU A  98       2.288  -7.707  10.585  1.00  0.00           O  
ATOM   1606  CB  GLU A  98       2.164  -4.699  12.050  1.00  0.00           C  
ATOM   1607  CG  GLU A  98       0.687  -4.487  12.390  1.00  0.00           C  
ATOM   1608  CD  GLU A  98       0.572  -3.626  13.650  1.00  0.00           C  
ATOM   1609  OE1 GLU A  98       1.019  -2.492  13.610  1.00  0.00           O  
ATOM   1610  OE2 GLU A  98       0.040  -4.116  14.632  1.00  0.00           O  
ATOM   1611  H   GLU A  98       1.205  -3.583   9.943  1.00  0.00           H  
ATOM   1612  HA  GLU A  98       3.329  -5.402  10.387  1.00  0.00           H  
ATOM   1613  HB2 GLU A  98       2.609  -5.367  12.774  1.00  0.00           H  
ATOM   1614  HB3 GLU A  98       2.676  -3.750  12.073  1.00  0.00           H  
ATOM   1615  HG2 GLU A  98       0.195  -3.990  11.566  1.00  0.00           H  
ATOM   1616  HG3 GLU A  98       0.218  -5.443  12.567  1.00  0.00           H  
ATOM   1617  N   GLY A  99       0.325  -6.721  10.648  1.00  0.00           N  
ATOM   1618  CA  GLY A  99      -0.397  -8.024  10.611  1.00  0.00           C  
ATOM   1619  C   GLY A  99      -1.373  -8.005   9.435  1.00  0.00           C  
ATOM   1620  O   GLY A  99      -1.010  -7.667   8.326  1.00  0.00           O  
ATOM   1621  H   GLY A  99      -0.182  -5.884  10.673  1.00  0.00           H  
ATOM   1622  HA2 GLY A  99       0.314  -8.829  10.484  1.00  0.00           H  
ATOM   1623  HA3 GLY A  99      -0.944  -8.161  11.530  1.00  0.00           H  
ATOM   1624  N   GLN A 100      -2.612  -8.346   9.662  1.00  0.00           N  
ATOM   1625  CA  GLN A 100      -3.595  -8.322   8.545  1.00  0.00           C  
ATOM   1626  C   GLN A 100      -4.815  -7.453   8.903  1.00  0.00           C  
ATOM   1627  O   GLN A 100      -5.932  -7.836   8.616  1.00  0.00           O  
ATOM   1628  CB  GLN A 100      -4.063  -9.751   8.262  1.00  0.00           C  
ATOM   1629  CG  GLN A 100      -3.799 -10.091   6.796  1.00  0.00           C  
ATOM   1630  CD  GLN A 100      -5.134 -10.288   6.072  1.00  0.00           C  
ATOM   1631  OE1 GLN A 100      -6.152  -9.789   6.507  1.00  0.00           O  
ATOM   1632  NE2 GLN A 100      -5.173 -10.999   4.979  1.00  0.00           N  
ATOM   1633  H   GLN A 100      -2.896  -8.606  10.562  1.00  0.00           H  
ATOM   1634  HA  GLN A 100      -3.120  -7.923   7.662  1.00  0.00           H  
ATOM   1635  HB2 GLN A 100      -3.521 -10.438   8.896  1.00  0.00           H  
ATOM   1636  HB3 GLN A 100      -5.120  -9.830   8.464  1.00  0.00           H  
ATOM   1637  HG2 GLN A 100      -3.253  -9.282   6.332  1.00  0.00           H  
ATOM   1638  HG3 GLN A 100      -3.220 -11.000   6.735  1.00  0.00           H  
ATOM   1639 HE21 GLN A 100      -4.351 -11.402   4.627  1.00  0.00           H  
ATOM   1640 HE22 GLN A 100      -6.023 -11.131   4.510  1.00  0.00           H  
ATOM   1641  N   PRO A 101      -4.585  -6.302   9.505  1.00  0.00           N  
ATOM   1642  CA  PRO A 101      -5.687  -5.392   9.875  1.00  0.00           C  
ATOM   1643  C   PRO A 101      -6.343  -4.825   8.615  1.00  0.00           C  
ATOM   1644  O   PRO A 101      -7.402  -4.231   8.664  1.00  0.00           O  
ATOM   1645  CB  PRO A 101      -5.017  -4.262  10.666  1.00  0.00           C  
ATOM   1646  CG  PRO A 101      -3.485  -4.451  10.537  1.00  0.00           C  
ATOM   1647  CD  PRO A 101      -3.239  -5.813   9.869  1.00  0.00           C  
ATOM   1648  HA  PRO A 101      -6.408  -5.898  10.486  1.00  0.00           H  
ATOM   1649  HB2 PRO A 101      -5.308  -3.305  10.255  1.00  0.00           H  
ATOM   1650  HB3 PRO A 101      -5.302  -4.322  11.704  1.00  0.00           H  
ATOM   1651  HG2 PRO A 101      -3.069  -3.661   9.928  1.00  0.00           H  
ATOM   1652  HG3 PRO A 101      -3.029  -4.440  11.515  1.00  0.00           H  
ATOM   1653  HD2 PRO A 101      -2.622  -5.697   8.989  1.00  0.00           H  
ATOM   1654  HD3 PRO A 101      -2.777  -6.483  10.573  1.00  0.00           H  
ATOM   1655  N   GLY A 102      -5.708  -4.997   7.493  1.00  0.00           N  
ATOM   1656  CA  GLY A 102      -6.268  -4.460   6.221  1.00  0.00           C  
ATOM   1657  C   GLY A 102      -7.625  -5.097   5.938  1.00  0.00           C  
ATOM   1658  O   GLY A 102      -8.106  -5.912   6.699  1.00  0.00           O  
ATOM   1659  H   GLY A 102      -4.852  -5.470   7.490  1.00  0.00           H  
ATOM   1660  HA2 GLY A 102      -6.391  -3.392   6.312  1.00  0.00           H  
ATOM   1661  HA3 GLY A 102      -5.592  -4.679   5.411  1.00  0.00           H  
ATOM   1662  N   GLU A 103      -8.258  -4.730   4.853  1.00  0.00           N  
ATOM   1663  CA  GLU A 103      -9.593  -5.331   4.560  1.00  0.00           C  
ATOM   1664  C   GLU A 103      -9.743  -5.584   3.060  1.00  0.00           C  
ATOM   1665  O   GLU A 103      -9.040  -5.019   2.246  1.00  0.00           O  
ATOM   1666  CB  GLU A 103     -10.697  -4.382   5.037  1.00  0.00           C  
ATOM   1667  CG  GLU A 103     -10.703  -3.116   4.178  1.00  0.00           C  
ATOM   1668  CD  GLU A 103     -12.115  -2.530   4.147  1.00  0.00           C  
ATOM   1669  OE1 GLU A 103     -12.785  -2.594   5.166  1.00  0.00           O  
ATOM   1670  OE2 GLU A 103     -12.505  -2.027   3.106  1.00  0.00           O  
ATOM   1671  H   GLU A 103      -7.862  -4.060   4.240  1.00  0.00           H  
ATOM   1672  HA  GLU A 103      -9.680  -6.269   5.088  1.00  0.00           H  
ATOM   1673  HB2 GLU A 103     -11.654  -4.877   4.953  1.00  0.00           H  
ATOM   1674  HB3 GLU A 103     -10.521  -4.114   6.068  1.00  0.00           H  
ATOM   1675  HG2 GLU A 103     -10.021  -2.392   4.601  1.00  0.00           H  
ATOM   1676  HG3 GLU A 103     -10.394  -3.357   3.172  1.00  0.00           H  
ATOM   1677  N   TRP A 104     -10.662  -6.434   2.691  1.00  0.00           N  
ATOM   1678  CA  TRP A 104     -10.872  -6.732   1.248  1.00  0.00           C  
ATOM   1679  C   TRP A 104     -11.886  -5.746   0.663  1.00  0.00           C  
ATOM   1680  O   TRP A 104     -13.076  -5.864   0.877  1.00  0.00           O  
ATOM   1681  CB  TRP A 104     -11.405  -8.157   1.097  1.00  0.00           C  
ATOM   1682  CG  TRP A 104     -10.263  -9.121   1.112  1.00  0.00           C  
ATOM   1683  CD1 TRP A 104      -9.215  -9.069   1.965  1.00  0.00           C  
ATOM   1684  CD2 TRP A 104     -10.038 -10.275   0.253  1.00  0.00           C  
ATOM   1685  NE1 TRP A 104      -8.360 -10.121   1.686  1.00  0.00           N  
ATOM   1686  CE2 TRP A 104      -8.824 -10.893   0.638  1.00  0.00           C  
ATOM   1687  CE3 TRP A 104     -10.761 -10.842  -0.810  1.00  0.00           C  
ATOM   1688  CZ2 TRP A 104      -8.345 -12.033  -0.010  1.00  0.00           C  
ATOM   1689  CZ3 TRP A 104     -10.283 -11.988  -1.465  1.00  0.00           C  
ATOM   1690  CH2 TRP A 104      -9.077 -12.582  -1.065  1.00  0.00           C  
ATOM   1691  H   TRP A 104     -11.218  -6.877   3.368  1.00  0.00           H  
ATOM   1692  HA  TRP A 104      -9.934  -6.640   0.722  1.00  0.00           H  
ATOM   1693  HB2 TRP A 104     -12.074  -8.380   1.915  1.00  0.00           H  
ATOM   1694  HB3 TRP A 104     -11.938  -8.246   0.162  1.00  0.00           H  
ATOM   1695  HD1 TRP A 104      -9.070  -8.329   2.738  1.00  0.00           H  
ATOM   1696  HE1 TRP A 104      -7.525 -10.311   2.160  1.00  0.00           H  
ATOM   1697  HE3 TRP A 104     -11.690 -10.392  -1.127  1.00  0.00           H  
ATOM   1698  HZ2 TRP A 104      -7.416 -12.486   0.303  1.00  0.00           H  
ATOM   1699  HZ3 TRP A 104     -10.846 -12.415  -2.282  1.00  0.00           H  
ATOM   1700  HH2 TRP A 104      -8.714 -13.464  -1.573  1.00  0.00           H  
ATOM   1701  N   MET A 105     -11.423  -4.775  -0.075  1.00  0.00           N  
ATOM   1702  CA  MET A 105     -12.353  -3.783  -0.675  1.00  0.00           C  
ATOM   1703  C   MET A 105     -12.851  -4.301  -2.025  1.00  0.00           C  
ATOM   1704  O   MET A 105     -12.075  -4.700  -2.871  1.00  0.00           O  
ATOM   1705  CB  MET A 105     -11.613  -2.461  -0.880  1.00  0.00           C  
ATOM   1706  CG  MET A 105     -12.447  -1.542  -1.774  1.00  0.00           C  
ATOM   1707  SD  MET A 105     -11.487  -0.066  -2.180  1.00  0.00           S  
ATOM   1708  CE  MET A 105     -10.810   0.214  -0.527  1.00  0.00           C  
ATOM   1709  H   MET A 105     -10.460  -4.697  -0.234  1.00  0.00           H  
ATOM   1710  HA  MET A 105     -13.193  -3.628  -0.013  1.00  0.00           H  
ATOM   1711  HB2 MET A 105     -11.452  -1.985   0.077  1.00  0.00           H  
ATOM   1712  HB3 MET A 105     -10.662  -2.652  -1.353  1.00  0.00           H  
ATOM   1713  HG2 MET A 105     -12.706  -2.065  -2.681  1.00  0.00           H  
ATOM   1714  HG3 MET A 105     -13.347  -1.256  -1.252  1.00  0.00           H  
ATOM   1715  HE1 MET A 105     -11.590   0.068   0.209  1.00  0.00           H  
ATOM   1716  HE2 MET A 105     -10.009  -0.482  -0.341  1.00  0.00           H  
ATOM   1717  HE3 MET A 105     -10.429   1.225  -0.459  1.00  0.00           H  
ATOM   1718  N   SER A 106     -14.137  -4.294  -2.235  1.00  0.00           N  
ATOM   1719  CA  SER A 106     -14.684  -4.781  -3.527  1.00  0.00           C  
ATOM   1720  C   SER A 106     -14.845  -3.602  -4.489  1.00  0.00           C  
ATOM   1721  O   SER A 106     -15.943  -3.161  -4.769  1.00  0.00           O  
ATOM   1722  CB  SER A 106     -16.044  -5.427  -3.280  1.00  0.00           C  
ATOM   1723  OG  SER A 106     -16.469  -5.135  -1.955  1.00  0.00           O  
ATOM   1724  H   SER A 106     -14.746  -3.968  -1.542  1.00  0.00           H  
ATOM   1725  HA  SER A 106     -14.010  -5.509  -3.955  1.00  0.00           H  
ATOM   1726  HB2 SER A 106     -16.764  -5.035  -3.976  1.00  0.00           H  
ATOM   1727  HB3 SER A 106     -15.961  -6.496  -3.414  1.00  0.00           H  
ATOM   1728  HG  SER A 106     -17.252  -4.582  -2.009  1.00  0.00           H  
ATOM   1729  N   LEU A 107     -13.761  -3.087  -5.000  1.00  0.00           N  
ATOM   1730  CA  LEU A 107     -13.857  -1.938  -5.945  1.00  0.00           C  
ATOM   1731  C   LEU A 107     -14.752  -0.850  -5.341  1.00  0.00           C  
ATOM   1732  O   LEU A 107     -15.672  -0.370  -5.973  1.00  0.00           O  
ATOM   1733  CB  LEU A 107     -14.462  -2.419  -7.266  1.00  0.00           C  
ATOM   1734  CG  LEU A 107     -13.813  -1.671  -8.430  1.00  0.00           C  
ATOM   1735  CD1 LEU A 107     -12.341  -2.075  -8.538  1.00  0.00           C  
ATOM   1736  CD2 LEU A 107     -14.540  -2.027  -9.731  1.00  0.00           C  
ATOM   1737  H   LEU A 107     -12.884  -3.457  -4.765  1.00  0.00           H  
ATOM   1738  HA  LEU A 107     -12.872  -1.536  -6.126  1.00  0.00           H  
ATOM   1739  HB2 LEU A 107     -14.288  -3.479  -7.376  1.00  0.00           H  
ATOM   1740  HB3 LEU A 107     -15.525  -2.226  -7.266  1.00  0.00           H  
ATOM   1741  HG  LEU A 107     -13.882  -0.607  -8.256  1.00  0.00           H  
ATOM   1742 HD11 LEU A 107     -12.174  -2.977  -7.969  1.00  0.00           H  
ATOM   1743 HD12 LEU A 107     -12.089  -2.250  -9.574  1.00  0.00           H  
ATOM   1744 HD13 LEU A 107     -11.721  -1.283  -8.146  1.00  0.00           H  
ATOM   1745 HD21 LEU A 107     -15.335  -2.726  -9.518  1.00  0.00           H  
ATOM   1746 HD22 LEU A 107     -14.955  -1.131 -10.168  1.00  0.00           H  
ATOM   1747 HD23 LEU A 107     -13.843  -2.475 -10.422  1.00  0.00           H  
ATOM   1748  N   VAL A 108     -14.488  -0.457  -4.125  1.00  0.00           N  
ATOM   1749  CA  VAL A 108     -15.321   0.599  -3.485  1.00  0.00           C  
ATOM   1750  C   VAL A 108     -14.420   1.554  -2.702  1.00  0.00           C  
ATOM   1751  O   VAL A 108     -13.992   1.257  -1.604  1.00  0.00           O  
ATOM   1752  CB  VAL A 108     -16.318  -0.049  -2.525  1.00  0.00           C  
ATOM   1753  CG1 VAL A 108     -17.277   1.014  -1.984  1.00  0.00           C  
ATOM   1754  CG2 VAL A 108     -17.116  -1.123  -3.265  1.00  0.00           C  
ATOM   1755  H   VAL A 108     -13.743  -0.856  -3.632  1.00  0.00           H  
ATOM   1756  HA  VAL A 108     -15.857   1.148  -4.246  1.00  0.00           H  
ATOM   1757  HB  VAL A 108     -15.781  -0.500  -1.704  1.00  0.00           H  
ATOM   1758 HG11 VAL A 108     -16.838   1.993  -2.114  1.00  0.00           H  
ATOM   1759 HG12 VAL A 108     -18.211   0.966  -2.525  1.00  0.00           H  
ATOM   1760 HG13 VAL A 108     -17.457   0.836  -0.935  1.00  0.00           H  
ATOM   1761 HG21 VAL A 108     -17.139  -0.893  -4.321  1.00  0.00           H  
ATOM   1762 HG22 VAL A 108     -16.649  -2.085  -3.118  1.00  0.00           H  
ATOM   1763 HG23 VAL A 108     -18.124  -1.151  -2.880  1.00  0.00           H  
ATOM   1764  N   GLY A 109     -14.132   2.700  -3.253  1.00  0.00           N  
ATOM   1765  CA  GLY A 109     -13.261   3.670  -2.534  1.00  0.00           C  
ATOM   1766  C   GLY A 109     -11.807   3.464  -2.959  1.00  0.00           C  
ATOM   1767  O   GLY A 109     -10.887   3.912  -2.304  1.00  0.00           O  
ATOM   1768  H   GLY A 109     -14.489   2.922  -4.138  1.00  0.00           H  
ATOM   1769  HA2 GLY A 109     -13.570   4.677  -2.774  1.00  0.00           H  
ATOM   1770  HA3 GLY A 109     -13.349   3.509  -1.471  1.00  0.00           H  
ATOM   1771  N   LEU A 110     -11.593   2.791  -4.058  1.00  0.00           N  
ATOM   1772  CA  LEU A 110     -10.229   2.548  -4.545  1.00  0.00           C  
ATOM   1773  C   LEU A 110      -9.569   3.890  -4.867  1.00  0.00           C  
ATOM   1774  O   LEU A 110      -8.364   4.000  -4.983  1.00  0.00           O  
ATOM   1775  CB  LEU A 110     -10.383   1.666  -5.788  1.00  0.00           C  
ATOM   1776  CG  LEU A 110      -9.679   2.278  -6.995  1.00  0.00           C  
ATOM   1777  CD1 LEU A 110      -8.164   2.204  -6.804  1.00  0.00           C  
ATOM   1778  CD2 LEU A 110     -10.074   1.516  -8.261  1.00  0.00           C  
ATOM   1779  H   LEU A 110     -12.337   2.440  -4.579  1.00  0.00           H  
ATOM   1780  HA  LEU A 110      -9.659   2.030  -3.796  1.00  0.00           H  
ATOM   1781  HB2 LEU A 110      -9.985   0.696  -5.582  1.00  0.00           H  
ATOM   1782  HB3 LEU A 110     -11.435   1.573  -6.011  1.00  0.00           H  
ATOM   1783  HG  LEU A 110      -9.988   3.308  -7.083  1.00  0.00           H  
ATOM   1784 HD11 LEU A 110      -7.943   1.777  -5.837  1.00  0.00           H  
ATOM   1785 HD12 LEU A 110      -7.733   1.585  -7.577  1.00  0.00           H  
ATOM   1786 HD13 LEU A 110      -7.744   3.198  -6.863  1.00  0.00           H  
ATOM   1787 HD21 LEU A 110     -11.073   1.121  -8.147  1.00  0.00           H  
ATOM   1788 HD22 LEU A 110     -10.045   2.186  -9.107  1.00  0.00           H  
ATOM   1789 HD23 LEU A 110      -9.382   0.703  -8.422  1.00  0.00           H  
ATOM   1790  N   ASN A 111     -10.364   4.903  -5.018  1.00  0.00           N  
ATOM   1791  CA  ASN A 111      -9.825   6.243  -5.341  1.00  0.00           C  
ATOM   1792  C   ASN A 111      -9.261   6.885  -4.072  1.00  0.00           C  
ATOM   1793  O   ASN A 111      -9.321   6.317  -3.000  1.00  0.00           O  
ATOM   1794  CB  ASN A 111     -10.968   7.096  -5.881  1.00  0.00           C  
ATOM   1795  CG  ASN A 111     -11.170   6.812  -7.369  1.00  0.00           C  
ATOM   1796  OD1 ASN A 111     -10.757   5.783  -7.865  1.00  0.00           O  
ATOM   1797  ND2 ASN A 111     -11.801   7.684  -8.106  1.00  0.00           N  
ATOM   1798  H   ASN A 111     -11.327   4.781  -4.926  1.00  0.00           H  
ATOM   1799  HA  ASN A 111      -9.050   6.158  -6.088  1.00  0.00           H  
ATOM   1800  HB2 ASN A 111     -11.875   6.860  -5.344  1.00  0.00           H  
ATOM   1801  HB3 ASN A 111     -10.732   8.131  -5.743  1.00  0.00           H  
ATOM   1802 HD21 ASN A 111     -12.137   8.512  -7.703  1.00  0.00           H  
ATOM   1803 HD22 ASN A 111     -11.940   7.512  -9.060  1.00  0.00           H  
ATOM   1804  N   ALA A 112      -8.712   8.064  -4.184  1.00  0.00           N  
ATOM   1805  CA  ALA A 112      -8.144   8.737  -2.981  1.00  0.00           C  
ATOM   1806  C   ALA A 112      -9.277   9.109  -2.019  1.00  0.00           C  
ATOM   1807  O   ALA A 112      -9.045   9.566  -0.918  1.00  0.00           O  
ATOM   1808  CB  ALA A 112      -7.410  10.012  -3.404  1.00  0.00           C  
ATOM   1809  H   ALA A 112      -8.672   8.506  -5.058  1.00  0.00           H  
ATOM   1810  HA  ALA A 112      -7.450   8.068  -2.491  1.00  0.00           H  
ATOM   1811  HB1 ALA A 112      -7.472  10.123  -4.477  1.00  0.00           H  
ATOM   1812  HB2 ALA A 112      -7.867  10.865  -2.927  1.00  0.00           H  
ATOM   1813  HB3 ALA A 112      -6.374   9.945  -3.109  1.00  0.00           H  
ATOM   1814  N   ASP A 113     -10.502   8.926  -2.432  1.00  0.00           N  
ATOM   1815  CA  ASP A 113     -11.652   9.278  -1.556  1.00  0.00           C  
ATOM   1816  C   ASP A 113     -11.626   8.427  -0.288  1.00  0.00           C  
ATOM   1817  O   ASP A 113     -11.667   8.937   0.814  1.00  0.00           O  
ATOM   1818  CB  ASP A 113     -12.950   9.017  -2.311  1.00  0.00           C  
ATOM   1819  CG  ASP A 113     -14.066   9.880  -1.724  1.00  0.00           C  
ATOM   1820  OD1 ASP A 113     -14.622   9.486  -0.712  1.00  0.00           O  
ATOM   1821  OD2 ASP A 113     -14.346  10.921  -2.295  1.00  0.00           O  
ATOM   1822  H   ASP A 113     -10.670   8.565  -3.323  1.00  0.00           H  
ATOM   1823  HA  ASP A 113     -11.594  10.321  -1.293  1.00  0.00           H  
ATOM   1824  HB2 ASP A 113     -12.810   9.260  -3.352  1.00  0.00           H  
ATOM   1825  HB3 ASP A 113     -13.215   7.975  -2.218  1.00  0.00           H  
ATOM   1826  N   ASP A 114     -11.555   7.132  -0.429  1.00  0.00           N  
ATOM   1827  CA  ASP A 114     -11.527   6.261   0.774  1.00  0.00           C  
ATOM   1828  C   ASP A 114     -10.117   6.264   1.350  1.00  0.00           C  
ATOM   1829  O   ASP A 114      -9.887   5.833   2.462  1.00  0.00           O  
ATOM   1830  CB  ASP A 114     -11.922   4.836   0.390  1.00  0.00           C  
ATOM   1831  CG  ASP A 114     -12.778   4.227   1.501  1.00  0.00           C  
ATOM   1832  OD1 ASP A 114     -13.978   4.448   1.485  1.00  0.00           O  
ATOM   1833  OD2 ASP A 114     -12.220   3.550   2.350  1.00  0.00           O  
ATOM   1834  H   ASP A 114     -11.519   6.735  -1.325  1.00  0.00           H  
ATOM   1835  HA  ASP A 114     -12.219   6.640   1.512  1.00  0.00           H  
ATOM   1836  HB2 ASP A 114     -12.484   4.855  -0.531  1.00  0.00           H  
ATOM   1837  HB3 ASP A 114     -11.032   4.239   0.256  1.00  0.00           H  
ATOM   1838  N   PHE A 115      -9.170   6.765   0.607  1.00  0.00           N  
ATOM   1839  CA  PHE A 115      -7.780   6.811   1.129  1.00  0.00           C  
ATOM   1840  C   PHE A 115      -7.545   8.185   1.760  1.00  0.00           C  
ATOM   1841  O   PHE A 115      -8.009   9.185   1.249  1.00  0.00           O  
ATOM   1842  CB  PHE A 115      -6.786   6.572  -0.009  1.00  0.00           C  
ATOM   1843  CG  PHE A 115      -6.652   5.086  -0.233  1.00  0.00           C  
ATOM   1844  CD1 PHE A 115      -6.336   4.242   0.840  1.00  0.00           C  
ATOM   1845  CD2 PHE A 115      -6.854   4.549  -1.509  1.00  0.00           C  
ATOM   1846  CE1 PHE A 115      -6.224   2.863   0.633  1.00  0.00           C  
ATOM   1847  CE2 PHE A 115      -6.740   3.171  -1.716  1.00  0.00           C  
ATOM   1848  CZ  PHE A 115      -6.427   2.328  -0.645  1.00  0.00           C  
ATOM   1849  H   PHE A 115      -9.376   7.122  -0.285  1.00  0.00           H  
ATOM   1850  HA  PHE A 115      -7.660   6.044   1.878  1.00  0.00           H  
ATOM   1851  HB2 PHE A 115      -7.147   7.045  -0.912  1.00  0.00           H  
ATOM   1852  HB3 PHE A 115      -5.825   6.984   0.257  1.00  0.00           H  
ATOM   1853  HD1 PHE A 115      -6.178   4.655   1.827  1.00  0.00           H  
ATOM   1854  HD2 PHE A 115      -7.095   5.200  -2.335  1.00  0.00           H  
ATOM   1855  HE1 PHE A 115      -5.982   2.211   1.460  1.00  0.00           H  
ATOM   1856  HE2 PHE A 115      -6.895   2.759  -2.702  1.00  0.00           H  
ATOM   1857  HZ  PHE A 115      -6.341   1.264  -0.805  1.00  0.00           H  
ATOM   1858  N   PRO A 116      -6.849   8.195   2.867  1.00  0.00           N  
ATOM   1859  CA  PRO A 116      -6.566   9.439   3.598  1.00  0.00           C  
ATOM   1860  C   PRO A 116      -5.713  10.373   2.734  1.00  0.00           C  
ATOM   1861  O   PRO A 116      -4.920   9.920   1.933  1.00  0.00           O  
ATOM   1862  CB  PRO A 116      -5.798   8.987   4.848  1.00  0.00           C  
ATOM   1863  CG  PRO A 116      -5.707   7.443   4.816  1.00  0.00           C  
ATOM   1864  CD  PRO A 116      -6.288   6.976   3.475  1.00  0.00           C  
ATOM   1865  HA  PRO A 116      -7.484   9.923   3.887  1.00  0.00           H  
ATOM   1866  HB2 PRO A 116      -4.811   9.406   4.836  1.00  0.00           H  
ATOM   1867  HB3 PRO A 116      -6.322   9.299   5.737  1.00  0.00           H  
ATOM   1868  HG2 PRO A 116      -4.674   7.134   4.901  1.00  0.00           H  
ATOM   1869  HG3 PRO A 116      -6.286   7.029   5.626  1.00  0.00           H  
ATOM   1870  HD2 PRO A 116      -5.506   6.568   2.850  1.00  0.00           H  
ATOM   1871  HD3 PRO A 116      -7.061   6.246   3.630  1.00  0.00           H  
ATOM   1872  N   PRO A 117      -5.908  11.655   2.919  1.00  0.00           N  
ATOM   1873  CA  PRO A 117      -5.171  12.676   2.159  1.00  0.00           C  
ATOM   1874  C   PRO A 117      -3.665  12.520   2.381  1.00  0.00           C  
ATOM   1875  O   PRO A 117      -3.174  12.635   3.486  1.00  0.00           O  
ATOM   1876  CB  PRO A 117      -5.666  14.017   2.716  1.00  0.00           C  
ATOM   1877  CG  PRO A 117      -6.725  13.712   3.805  1.00  0.00           C  
ATOM   1878  CD  PRO A 117      -6.873  12.185   3.899  1.00  0.00           C  
ATOM   1879  HA  PRO A 117      -5.406  12.607   1.109  1.00  0.00           H  
ATOM   1880  HB2 PRO A 117      -4.837  14.562   3.149  1.00  0.00           H  
ATOM   1881  HB3 PRO A 117      -6.116  14.599   1.928  1.00  0.00           H  
ATOM   1882  HG2 PRO A 117      -6.399  14.109   4.755  1.00  0.00           H  
ATOM   1883  HG3 PRO A 117      -7.672  14.150   3.529  1.00  0.00           H  
ATOM   1884  HD2 PRO A 117      -6.627  11.845   4.896  1.00  0.00           H  
ATOM   1885  HD3 PRO A 117      -7.874  11.886   3.633  1.00  0.00           H  
ATOM   1886  N   ALA A 118      -2.932  12.260   1.333  1.00  0.00           N  
ATOM   1887  CA  ALA A 118      -1.458  12.096   1.470  1.00  0.00           C  
ATOM   1888  C   ALA A 118      -0.915  11.382   0.229  1.00  0.00           C  
ATOM   1889  O   ALA A 118       0.243  11.508  -0.113  1.00  0.00           O  
ATOM   1890  CB  ALA A 118      -1.148  11.260   2.715  1.00  0.00           C  
ATOM   1891  H   ALA A 118      -3.353  12.172   0.453  1.00  0.00           H  
ATOM   1892  HA  ALA A 118      -0.994  13.066   1.561  1.00  0.00           H  
ATOM   1893  HB1 ALA A 118      -1.902  10.496   2.833  1.00  0.00           H  
ATOM   1894  HB2 ALA A 118      -0.179  10.797   2.606  1.00  0.00           H  
ATOM   1895  HB3 ALA A 118      -1.146  11.899   3.586  1.00  0.00           H  
ATOM   1896  N   ASN A 119      -1.742  10.625  -0.441  1.00  0.00           N  
ATOM   1897  CA  ASN A 119      -1.280   9.896  -1.649  1.00  0.00           C  
ATOM   1898  C   ASN A 119      -2.148  10.283  -2.850  1.00  0.00           C  
ATOM   1899  O   ASN A 119      -2.562   9.446  -3.622  1.00  0.00           O  
ATOM   1900  CB  ASN A 119      -1.410   8.400  -1.391  1.00  0.00           C  
ATOM   1901  CG  ASN A 119      -0.027   7.805  -1.145  1.00  0.00           C  
ATOM   1902  OD1 ASN A 119       0.559   7.209  -2.027  1.00  0.00           O  
ATOM   1903  ND2 ASN A 119       0.525   7.945   0.028  1.00  0.00           N  
ATOM   1904  H   ASN A 119      -2.668  10.527  -0.147  1.00  0.00           H  
ATOM   1905  HA  ASN A 119      -0.248  10.141  -1.850  1.00  0.00           H  
ATOM   1906  HB2 ASN A 119      -2.033   8.239  -0.523  1.00  0.00           H  
ATOM   1907  HB3 ASN A 119      -1.859   7.931  -2.246  1.00  0.00           H  
ATOM   1908 HD21 ASN A 119       0.051   8.426   0.738  1.00  0.00           H  
ATOM   1909 HD22 ASN A 119       1.413   7.572   0.198  1.00  0.00           H  
ATOM   1910  N   GLU A 120      -2.429  11.542  -3.007  1.00  0.00           N  
ATOM   1911  CA  GLU A 120      -3.272  11.991  -4.152  1.00  0.00           C  
ATOM   1912  C   GLU A 120      -2.571  11.771  -5.515  1.00  0.00           C  
ATOM   1913  O   GLU A 120      -3.226  11.426  -6.477  1.00  0.00           O  
ATOM   1914  CB  GLU A 120      -3.585  13.480  -3.991  1.00  0.00           C  
ATOM   1915  CG  GLU A 120      -3.848  13.791  -2.516  1.00  0.00           C  
ATOM   1916  CD  GLU A 120      -4.611  15.113  -2.401  1.00  0.00           C  
ATOM   1917  OE1 GLU A 120      -3.996  16.147  -2.595  1.00  0.00           O  
ATOM   1918  OE2 GLU A 120      -5.798  15.066  -2.121  1.00  0.00           O  
ATOM   1919  H   GLU A 120      -2.091  12.198  -2.366  1.00  0.00           H  
ATOM   1920  HA  GLU A 120      -4.197  11.439  -4.140  1.00  0.00           H  
ATOM   1921  HB2 GLU A 120      -2.745  14.064  -4.338  1.00  0.00           H  
ATOM   1922  HB3 GLU A 120      -4.460  13.729  -4.571  1.00  0.00           H  
ATOM   1923  HG2 GLU A 120      -4.436  12.996  -2.081  1.00  0.00           H  
ATOM   1924  HG3 GLU A 120      -2.908  13.873  -1.991  1.00  0.00           H  
ATOM   1925  N   PRO A 121      -1.277  12.011  -5.578  1.00  0.00           N  
ATOM   1926  CA  PRO A 121      -0.512  11.876  -6.838  1.00  0.00           C  
ATOM   1927  C   PRO A 121      -0.479  10.427  -7.350  1.00  0.00           C  
ATOM   1928  O   PRO A 121      -0.482  10.194  -8.542  1.00  0.00           O  
ATOM   1929  CB  PRO A 121       0.907  12.343  -6.489  1.00  0.00           C  
ATOM   1930  CG  PRO A 121       0.916  12.742  -4.993  1.00  0.00           C  
ATOM   1931  CD  PRO A 121      -0.475  12.433  -4.421  1.00  0.00           C  
ATOM   1932  HA  PRO A 121      -0.925  12.525  -7.593  1.00  0.00           H  
ATOM   1933  HB2 PRO A 121       1.609  11.540  -6.662  1.00  0.00           H  
ATOM   1934  HB3 PRO A 121       1.170  13.198  -7.092  1.00  0.00           H  
ATOM   1935  HG2 PRO A 121       1.667  12.171  -4.467  1.00  0.00           H  
ATOM   1936  HG3 PRO A 121       1.121  13.797  -4.896  1.00  0.00           H  
ATOM   1937  HD2 PRO A 121      -0.409  11.627  -3.706  1.00  0.00           H  
ATOM   1938  HD3 PRO A 121      -0.905  13.312  -3.967  1.00  0.00           H  
ATOM   1939  N   VAL A 122      -0.442   9.451  -6.481  1.00  0.00           N  
ATOM   1940  CA  VAL A 122      -0.405   8.048  -6.961  1.00  0.00           C  
ATOM   1941  C   VAL A 122      -1.847   7.541  -7.005  1.00  0.00           C  
ATOM   1942  O   VAL A 122      -2.309   7.023  -8.001  1.00  0.00           O  
ATOM   1943  CB  VAL A 122       0.481   7.229  -5.999  1.00  0.00           C  
ATOM   1944  CG1 VAL A 122      -0.211   5.942  -5.558  1.00  0.00           C  
ATOM   1945  CG2 VAL A 122       1.795   6.877  -6.700  1.00  0.00           C  
ATOM   1946  H   VAL A 122      -0.445   9.633  -5.520  1.00  0.00           H  
ATOM   1947  HA  VAL A 122       0.016   8.020  -7.955  1.00  0.00           H  
ATOM   1948  HB  VAL A 122       0.698   7.827  -5.126  1.00  0.00           H  
ATOM   1949 HG11 VAL A 122      -0.813   5.561  -6.367  1.00  0.00           H  
ATOM   1950 HG12 VAL A 122       0.537   5.214  -5.288  1.00  0.00           H  
ATOM   1951 HG13 VAL A 122      -0.839   6.149  -4.705  1.00  0.00           H  
ATOM   1952 HG21 VAL A 122       1.602   6.662  -7.741  1.00  0.00           H  
ATOM   1953 HG22 VAL A 122       2.477   7.711  -6.625  1.00  0.00           H  
ATOM   1954 HG23 VAL A 122       2.233   6.009  -6.228  1.00  0.00           H  
ATOM   1955  N   ILE A 123      -2.564   7.723  -5.937  1.00  0.00           N  
ATOM   1956  CA  ILE A 123      -3.983   7.303  -5.907  1.00  0.00           C  
ATOM   1957  C   ILE A 123      -4.683   7.846  -7.152  1.00  0.00           C  
ATOM   1958  O   ILE A 123      -5.575   7.228  -7.699  1.00  0.00           O  
ATOM   1959  CB  ILE A 123      -4.634   7.894  -4.670  1.00  0.00           C  
ATOM   1960  CG1 ILE A 123      -3.955   7.306  -3.430  1.00  0.00           C  
ATOM   1961  CG2 ILE A 123      -6.122   7.554  -4.684  1.00  0.00           C  
ATOM   1962  CD1 ILE A 123      -4.518   5.913  -3.134  1.00  0.00           C  
ATOM   1963  H   ILE A 123      -2.173   8.161  -5.158  1.00  0.00           H  
ATOM   1964  HA  ILE A 123      -4.058   6.229  -5.877  1.00  0.00           H  
ATOM   1965  HB  ILE A 123      -4.510   8.967  -4.677  1.00  0.00           H  
ATOM   1966 HG12 ILE A 123      -2.891   7.232  -3.613  1.00  0.00           H  
ATOM   1967 HG13 ILE A 123      -4.129   7.953  -2.584  1.00  0.00           H  
ATOM   1968 HG21 ILE A 123      -6.308   6.797  -5.432  1.00  0.00           H  
ATOM   1969 HG22 ILE A 123      -6.415   7.186  -3.716  1.00  0.00           H  
ATOM   1970 HG23 ILE A 123      -6.687   8.440  -4.924  1.00  0.00           H  
ATOM   1971 HD11 ILE A 123      -5.062   5.556  -3.996  1.00  0.00           H  
ATOM   1972 HD12 ILE A 123      -3.707   5.234  -2.915  1.00  0.00           H  
ATOM   1973 HD13 ILE A 123      -5.181   5.967  -2.286  1.00  0.00           H  
ATOM   1974  N   ALA A 124      -4.277   9.004  -7.602  1.00  0.00           N  
ATOM   1975  CA  ALA A 124      -4.910   9.596  -8.814  1.00  0.00           C  
ATOM   1976  C   ALA A 124      -4.864   8.575  -9.951  1.00  0.00           C  
ATOM   1977  O   ALA A 124      -5.843   8.339 -10.630  1.00  0.00           O  
ATOM   1978  CB  ALA A 124      -4.145  10.855  -9.226  1.00  0.00           C  
ATOM   1979  H   ALA A 124      -3.551   9.482  -7.143  1.00  0.00           H  
ATOM   1980  HA  ALA A 124      -5.937   9.850  -8.597  1.00  0.00           H  
ATOM   1981  HB1 ALA A 124      -3.202  10.890  -8.703  1.00  0.00           H  
ATOM   1982  HB2 ALA A 124      -3.967  10.837 -10.291  1.00  0.00           H  
ATOM   1983  HB3 ALA A 124      -4.729  11.729  -8.974  1.00  0.00           H  
ATOM   1984  N   LYS A 125      -3.731   7.969 -10.163  1.00  0.00           N  
ATOM   1985  CA  LYS A 125      -3.618   6.964 -11.253  1.00  0.00           C  
ATOM   1986  C   LYS A 125      -4.481   5.744 -10.916  1.00  0.00           C  
ATOM   1987  O   LYS A 125      -4.967   5.054 -11.789  1.00  0.00           O  
ATOM   1988  CB  LYS A 125      -2.159   6.532 -11.402  1.00  0.00           C  
ATOM   1989  CG  LYS A 125      -1.900   6.099 -12.845  1.00  0.00           C  
ATOM   1990  CD  LYS A 125      -1.433   7.304 -13.663  1.00  0.00           C  
ATOM   1991  CE  LYS A 125      -1.150   6.867 -15.101  1.00  0.00           C  
ATOM   1992  NZ  LYS A 125       0.321   6.745 -15.298  1.00  0.00           N  
ATOM   1993  H   LYS A 125      -2.955   8.176  -9.605  1.00  0.00           H  
ATOM   1994  HA  LYS A 125      -3.958   7.403 -12.176  1.00  0.00           H  
ATOM   1995  HB2 LYS A 125      -1.511   7.361 -11.150  1.00  0.00           H  
ATOM   1996  HB3 LYS A 125      -1.959   5.704 -10.739  1.00  0.00           H  
ATOM   1997  HG2 LYS A 125      -1.136   5.336 -12.860  1.00  0.00           H  
ATOM   1998  HG3 LYS A 125      -2.810   5.707 -13.273  1.00  0.00           H  
ATOM   1999  HD2 LYS A 125      -2.204   8.063 -13.661  1.00  0.00           H  
ATOM   2000  HD3 LYS A 125      -0.531   7.707 -13.228  1.00  0.00           H  
ATOM   2001  HE2 LYS A 125      -1.620   5.912 -15.286  1.00  0.00           H  
ATOM   2002  HE3 LYS A 125      -1.547   7.602 -15.786  1.00  0.00           H  
ATOM   2003  HZ1 LYS A 125       0.816   7.275 -14.552  1.00  0.00           H  
ATOM   2004  HZ2 LYS A 125       0.594   5.743 -15.252  1.00  0.00           H  
ATOM   2005  HZ3 LYS A 125       0.579   7.130 -16.228  1.00  0.00           H  
ATOM   2006  N   LEU A 126      -4.673   5.470  -9.652  1.00  0.00           N  
ATOM   2007  CA  LEU A 126      -5.494   4.305  -9.251  1.00  0.00           C  
ATOM   2008  C   LEU A 126      -6.965   4.579  -9.568  1.00  0.00           C  
ATOM   2009  O   LEU A 126      -7.798   3.698  -9.505  1.00  0.00           O  
ATOM   2010  CB  LEU A 126      -5.333   4.086  -7.750  1.00  0.00           C  
ATOM   2011  CG  LEU A 126      -3.861   4.239  -7.356  1.00  0.00           C  
ATOM   2012  CD1 LEU A 126      -3.673   3.808  -5.900  1.00  0.00           C  
ATOM   2013  CD2 LEU A 126      -3.002   3.355  -8.259  1.00  0.00           C  
ATOM   2014  H   LEU A 126      -4.275   6.031  -8.961  1.00  0.00           H  
ATOM   2015  HA  LEU A 126      -5.164   3.425  -9.782  1.00  0.00           H  
ATOM   2016  HB2 LEU A 126      -5.927   4.812  -7.214  1.00  0.00           H  
ATOM   2017  HB3 LEU A 126      -5.663   3.101  -7.502  1.00  0.00           H  
ATOM   2018  HG  LEU A 126      -3.561   5.269  -7.465  1.00  0.00           H  
ATOM   2019 HD11 LEU A 126      -4.629   3.538  -5.477  1.00  0.00           H  
ATOM   2020 HD12 LEU A 126      -3.007   2.958  -5.859  1.00  0.00           H  
ATOM   2021 HD13 LEU A 126      -3.247   4.624  -5.335  1.00  0.00           H  
ATOM   2022 HD21 LEU A 126      -3.184   3.610  -9.292  1.00  0.00           H  
ATOM   2023 HD22 LEU A 126      -1.958   3.510  -8.027  1.00  0.00           H  
ATOM   2024 HD23 LEU A 126      -3.256   2.319  -8.094  1.00  0.00           H  
ATOM   2025  N   LYS A 127      -7.291   5.796  -9.909  1.00  0.00           N  
ATOM   2026  CA  LYS A 127      -8.693   6.132 -10.229  1.00  0.00           C  
ATOM   2027  C   LYS A 127      -9.181   5.227 -11.356  1.00  0.00           C  
ATOM   2028  O   LYS A 127     -10.199   4.572 -11.248  1.00  0.00           O  
ATOM   2029  CB  LYS A 127      -8.737   7.588 -10.675  1.00  0.00           C  
ATOM   2030  CG  LYS A 127      -8.358   8.491  -9.499  1.00  0.00           C  
ATOM   2031  CD  LYS A 127      -9.575   9.313  -9.067  1.00  0.00           C  
ATOM   2032  CE  LYS A 127      -9.626   9.386  -7.540  1.00  0.00           C  
ATOM   2033  NZ  LYS A 127      -8.792  10.529  -7.069  1.00  0.00           N  
ATOM   2034  H   LYS A 127      -6.613   6.495  -9.960  1.00  0.00           H  
ATOM   2035  HA  LYS A 127      -9.312   5.999  -9.356  1.00  0.00           H  
ATOM   2036  HB2 LYS A 127      -8.038   7.737 -11.485  1.00  0.00           H  
ATOM   2037  HB3 LYS A 127      -9.723   7.827 -11.006  1.00  0.00           H  
ATOM   2038  HG2 LYS A 127      -8.024   7.881  -8.672  1.00  0.00           H  
ATOM   2039  HG3 LYS A 127      -7.565   9.155  -9.797  1.00  0.00           H  
ATOM   2040  HD2 LYS A 127      -9.496  10.311  -9.475  1.00  0.00           H  
ATOM   2041  HD3 LYS A 127     -10.475   8.844  -9.434  1.00  0.00           H  
ATOM   2042  HE2 LYS A 127     -10.647   9.531  -7.221  1.00  0.00           H  
ATOM   2043  HE3 LYS A 127      -9.244   8.467  -7.122  1.00  0.00           H  
ATOM   2044  HZ1 LYS A 127      -8.905  11.332  -7.721  1.00  0.00           H  
ATOM   2045  HZ2 LYS A 127      -9.099  10.813  -6.118  1.00  0.00           H  
ATOM   2046  HZ3 LYS A 127      -7.793  10.240  -7.040  1.00  0.00           H  
ATOM   2047  N   ARG A 128      -8.457   5.181 -12.435  1.00  0.00           N  
ATOM   2048  CA  ARG A 128      -8.858   4.321 -13.568  1.00  0.00           C  
ATOM   2049  C   ARG A 128      -8.067   3.012 -13.506  1.00  0.00           C  
ATOM   2050  O   ARG A 128      -7.834   2.365 -14.508  1.00  0.00           O  
ATOM   2051  CB  ARG A 128      -8.577   5.030 -14.900  1.00  0.00           C  
ATOM   2052  CG  ARG A 128      -7.629   6.218 -14.700  1.00  0.00           C  
ATOM   2053  CD  ARG A 128      -7.471   6.975 -16.019  1.00  0.00           C  
ATOM   2054  NE  ARG A 128      -8.081   8.329 -15.888  1.00  0.00           N  
ATOM   2055  CZ  ARG A 128      -7.821   9.254 -16.772  1.00  0.00           C  
ATOM   2056  NH1 ARG A 128      -7.883   8.977 -18.045  1.00  0.00           N  
ATOM   2057  NH2 ARG A 128      -7.504  10.457 -16.381  1.00  0.00           N  
ATOM   2058  H   ARG A 128      -7.646   5.708 -12.497  1.00  0.00           H  
ATOM   2059  HA  ARG A 128      -9.908   4.107 -13.491  1.00  0.00           H  
ATOM   2060  HB2 ARG A 128      -8.124   4.331 -15.581  1.00  0.00           H  
ATOM   2061  HB3 ARG A 128      -9.505   5.384 -15.313  1.00  0.00           H  
ATOM   2062  HG2 ARG A 128      -8.039   6.881 -13.951  1.00  0.00           H  
ATOM   2063  HG3 ARG A 128      -6.665   5.860 -14.374  1.00  0.00           H  
ATOM   2064  HD2 ARG A 128      -6.422   7.073 -16.255  1.00  0.00           H  
ATOM   2065  HD3 ARG A 128      -7.968   6.429 -16.808  1.00  0.00           H  
ATOM   2066  HE  ARG A 128      -8.678   8.525 -15.137  1.00  0.00           H  
ATOM   2067 HH11 ARG A 128      -8.128   8.054 -18.346  1.00  0.00           H  
ATOM   2068 HH12 ARG A 128      -7.686   9.686 -18.722  1.00  0.00           H  
ATOM   2069 HH21 ARG A 128      -7.461  10.669 -15.405  1.00  0.00           H  
ATOM   2070 HH22 ARG A 128      -7.306  11.166 -17.057  1.00  0.00           H  
ATOM   2071  N   LEU A 129      -7.651   2.620 -12.331  1.00  0.00           N  
ATOM   2072  CA  LEU A 129      -6.872   1.356 -12.191  1.00  0.00           C  
ATOM   2073  C   LEU A 129      -7.501   0.267 -13.064  1.00  0.00           C  
ATOM   2074  O   LEU A 129      -6.876  -0.119 -14.037  1.00  0.00           O  
ATOM   2075  CB  LEU A 129      -6.890   0.910 -10.726  1.00  0.00           C  
ATOM   2076  CG  LEU A 129      -5.592   0.170 -10.393  1.00  0.00           C  
ATOM   2077  CD1 LEU A 129      -4.510   1.179 -10.006  1.00  0.00           C  
ATOM   2078  CD2 LEU A 129      -5.838  -0.783  -9.222  1.00  0.00           C  
ATOM   2079  OXT LEU A 129      -8.599  -0.160 -12.746  1.00  0.00           O  
ATOM   2080  H   LEU A 129      -7.850   3.160 -11.537  1.00  0.00           H  
ATOM   2081  HA  LEU A 129      -5.853   1.523 -12.505  1.00  0.00           H  
ATOM   2082  HB2 LEU A 129      -6.982   1.778 -10.089  1.00  0.00           H  
ATOM   2083  HB3 LEU A 129      -7.730   0.252 -10.560  1.00  0.00           H  
ATOM   2084  HG  LEU A 129      -5.268  -0.393 -11.257  1.00  0.00           H  
ATOM   2085 HD11 LEU A 129      -4.390   1.902 -10.799  1.00  0.00           H  
ATOM   2086 HD12 LEU A 129      -4.800   1.685  -9.097  1.00  0.00           H  
ATOM   2087 HD13 LEU A 129      -3.575   0.661  -9.847  1.00  0.00           H  
ATOM   2088 HD21 LEU A 129      -6.337  -0.252  -8.425  1.00  0.00           H  
ATOM   2089 HD22 LEU A 129      -6.458  -1.606  -9.549  1.00  0.00           H  
ATOM   2090 HD23 LEU A 129      -4.894  -1.165  -8.863  1.00  0.00           H  
TER    2091      LEU A 129                                                      
ENDMDL                                                                          
