# Supplementary material for: Comparative Performance of High-Throughput Methods for Protein pKa Predictions
Source: J Chem Inf Model. 2023 Aug 8;63(16):5169–81. doi: 10.1021/acs.jcim.3c00165 (PMC10466379; doi:10.1021/acs.jcim.3c00165)
Supplement: Supplementary file 3 — ci3c00165_si_003.zip [file ci3c00165_si_003.zip › curated_pdbs/1ans_curated_23.pdb]

MODEL       23                                                                  
ATOM      1  N   ARG A   1     -10.934   5.152   5.200  1.00  0.00           N  
ATOM      2  CA  ARG A   1      -9.639   5.701   4.707  1.00  0.00           C  
ATOM      3  C   ARG A   1      -9.343   5.137   3.315  1.00  0.00           C  
ATOM      4  O   ARG A   1      -9.809   4.076   2.951  1.00  0.00           O  
ATOM      5  CB  ARG A   1      -8.516   5.302   5.668  1.00  0.00           C  
ATOM      6  CG  ARG A   1      -8.045   6.534   6.443  1.00  0.00           C  
ATOM      7  CD  ARG A   1      -6.530   6.684   6.292  1.00  0.00           C  
ATOM      8  NE  ARG A   1      -5.858   6.223   7.538  1.00  0.00           N  
ATOM      9  CZ  ARG A   1      -4.755   5.527   7.467  1.00  0.00           C  
ATOM     10  NH1 ARG A   1      -3.690   6.045   6.918  1.00  0.00           N  
ATOM     11  NH2 ARG A   1      -4.718   4.312   7.944  1.00  0.00           N  
ATOM     12  H1  ARG A   1     -11.599   5.067   4.404  1.00  0.00           H  
ATOM     13  H2  ARG A   1     -10.775   4.216   5.622  1.00  0.00           H  
ATOM     14  H3  ARG A   1     -11.331   5.791   5.917  1.00  0.00           H  
ATOM     15  HA  ARG A   1      -9.701   6.777   4.654  1.00  0.00           H  
ATOM     16  HB2 ARG A   1      -8.883   4.558   6.360  1.00  0.00           H  
ATOM     17  HB3 ARG A   1      -7.689   4.895   5.106  1.00  0.00           H  
ATOM     18  HG2 ARG A   1      -8.535   7.414   6.052  1.00  0.00           H  
ATOM     19  HG3 ARG A   1      -8.290   6.419   7.487  1.00  0.00           H  
ATOM     20  HD2 ARG A   1      -6.190   6.087   5.458  1.00  0.00           H  
ATOM     21  HD3 ARG A   1      -6.286   7.721   6.115  1.00  0.00           H  
ATOM     22  HE  ARG A   1      -6.243   6.441   8.413  1.00  0.00           H  
ATOM     23 HH11 ARG A   1      -3.719   6.976   6.553  1.00  0.00           H  
ATOM     24 HH12 ARG A   1      -2.846   5.512   6.864  1.00  0.00           H  
ATOM     25 HH21 ARG A   1      -5.533   3.915   8.365  1.00  0.00           H  
ATOM     26 HH22 ARG A   1      -3.873   3.780   7.889  1.00  0.00           H  
ATOM     27  N   SER A   2      -8.572   5.841   2.532  1.00  0.00           N  
ATOM     28  CA  SER A   2      -8.244   5.348   1.164  1.00  0.00           C  
ATOM     29  C   SER A   2      -7.083   4.353   1.247  1.00  0.00           C  
ATOM     30  O   SER A   2      -6.973   3.604   2.197  1.00  0.00           O  
ATOM     31  CB  SER A   2      -7.850   6.533   0.281  1.00  0.00           C  
ATOM     32  OG  SER A   2      -6.569   7.005   0.677  1.00  0.00           O  
ATOM     33  H   SER A   2      -8.206   6.695   2.845  1.00  0.00           H  
ATOM     34  HA  SER A   2      -9.110   4.857   0.743  1.00  0.00           H  
ATOM     35  HB2 SER A   2      -7.807   6.217  -0.750  1.00  0.00           H  
ATOM     36  HB3 SER A   2      -8.585   7.320   0.387  1.00  0.00           H  
ATOM     37  HG  SER A   2      -6.622   7.960   0.775  1.00  0.00           H  
ATOM     38  N   CYS A   3      -6.207   4.359   0.268  1.00  0.00           N  
ATOM     39  CA  CYS A   3      -5.044   3.447   0.270  1.00  0.00           C  
ATOM     40  C   CYS A   3      -5.393   2.121   0.941  1.00  0.00           C  
ATOM     41  O   CYS A   3      -5.263   1.952   2.136  1.00  0.00           O  
ATOM     42  CB  CYS A   3      -3.906   4.142   0.996  1.00  0.00           C  
ATOM     43  SG  CYS A   3      -3.389   5.621   0.060  1.00  0.00           S  
ATOM     44  H   CYS A   3      -6.303   4.980  -0.464  1.00  0.00           H  
ATOM     45  HA  CYS A   3      -4.746   3.244  -0.747  1.00  0.00           H  
ATOM     46  HB2 CYS A   3      -4.232   4.429   1.966  1.00  0.00           H  
ATOM     47  HB3 CYS A   3      -3.100   3.475   1.099  1.00  0.00           H  
ATOM     48  N   CYS A   4      -5.825   1.181   0.152  1.00  0.00           N  
ATOM     49  CA  CYS A   4      -6.182  -0.161   0.678  1.00  0.00           C  
ATOM     50  C   CYS A   4      -5.107  -0.605   1.684  1.00  0.00           C  
ATOM     51  O   CYS A   4      -4.063   0.002   1.763  1.00  0.00           O  
ATOM     52  CB  CYS A   4      -6.208  -1.131  -0.502  1.00  0.00           C  
ATOM     53  SG  CYS A   4      -7.692  -0.867  -1.514  1.00  0.00           S  
ATOM     54  H   CYS A   4      -5.905   1.356  -0.805  1.00  0.00           H  
ATOM     55  HA  CYS A   4      -7.149  -0.132   1.156  1.00  0.00           H  
ATOM     56  HB2 CYS A   4      -5.332  -0.971  -1.112  1.00  0.00           H  
ATOM     57  HB3 CYS A   4      -6.199  -2.126  -0.135  1.00  0.00           H  
ATOM     58  N   PRO A   5      -5.385  -1.652   2.420  1.00  0.00           N  
ATOM     59  CA  PRO A   5      -4.437  -2.186   3.418  1.00  0.00           C  
ATOM     60  C   PRO A   5      -3.319  -2.986   2.731  1.00  0.00           C  
ATOM     61  O   PRO A   5      -3.529  -3.617   1.718  1.00  0.00           O  
ATOM     62  CB  PRO A   5      -5.309  -3.092   4.294  1.00  0.00           C  
ATOM     63  CG  PRO A   5      -6.544  -3.466   3.440  1.00  0.00           C  
ATOM     64  CD  PRO A   5      -6.662  -2.393   2.339  1.00  0.00           C  
ATOM     65  HA  PRO A   5      -4.022  -1.390   4.014  1.00  0.00           H  
ATOM     66  HB2 PRO A   5      -4.759  -3.983   4.567  1.00  0.00           H  
ATOM     67  HB3 PRO A   5      -5.624  -2.562   5.178  1.00  0.00           H  
ATOM     68  HG2 PRO A   5      -6.405  -4.442   2.996  1.00  0.00           H  
ATOM     69  HG3 PRO A   5      -7.432  -3.458   4.051  1.00  0.00           H  
ATOM     70  HD2 PRO A   5      -6.776  -2.862   1.375  1.00  0.00           H  
ATOM     71  HD3 PRO A   5      -7.489  -1.733   2.542  1.00  0.00           H  
ATOM     72  N   CYS A   6      -2.126  -2.951   3.271  1.00  0.00           N  
ATOM     73  CA  CYS A   6      -0.994  -3.697   2.645  1.00  0.00           C  
ATOM     74  C   CYS A   6      -1.424  -5.112   2.275  1.00  0.00           C  
ATOM     75  O   CYS A   6      -1.441  -5.475   1.115  1.00  0.00           O  
ATOM     76  CB  CYS A   6       0.199  -3.764   3.604  1.00  0.00           C  
ATOM     77  SG  CYS A   6      -0.334  -3.720   5.332  1.00  0.00           S  
ATOM     78  H   CYS A   6      -1.974  -2.426   4.079  1.00  0.00           H  
ATOM     79  HA  CYS A   6      -0.689  -3.188   1.747  1.00  0.00           H  
ATOM     80  HB2 CYS A   6       0.736  -4.676   3.429  1.00  0.00           H  
ATOM     81  HB3 CYS A   6       0.847  -2.930   3.412  1.00  0.00           H  
ATOM     82  N   TYR A   7      -1.762  -5.914   3.246  1.00  0.00           N  
ATOM     83  CA  TYR A   7      -2.188  -7.317   2.953  1.00  0.00           C  
ATOM     84  C   TYR A   7      -3.050  -7.317   1.701  1.00  0.00           C  
ATOM     85  O   TYR A   7      -2.990  -8.211   0.881  1.00  0.00           O  
ATOM     86  CB  TYR A   7      -2.989  -7.854   4.152  1.00  0.00           C  
ATOM     87  CG  TYR A   7      -4.474  -7.935   3.850  1.00  0.00           C  
ATOM     88  CD1 TYR A   7      -5.287  -6.809   4.025  1.00  0.00           C  
ATOM     89  CD2 TYR A   7      -5.032  -9.138   3.399  1.00  0.00           C  
ATOM     90  CE1 TYR A   7      -6.658  -6.885   3.750  1.00  0.00           C  
ATOM     91  CE2 TYR A   7      -6.402  -9.213   3.122  1.00  0.00           C  
ATOM     92  CZ  TYR A   7      -7.215  -8.086   3.297  1.00  0.00           C  
ATOM     93  OH  TYR A   7      -8.566  -8.161   3.025  1.00  0.00           O  
ATOM     94  H   TYR A   7      -1.730  -5.594   4.171  1.00  0.00           H  
ATOM     95  HA  TYR A   7      -1.318  -7.932   2.793  1.00  0.00           H  
ATOM     96  HB2 TYR A   7      -2.624  -8.832   4.421  1.00  0.00           H  
ATOM     97  HB3 TYR A   7      -2.844  -7.184   4.971  1.00  0.00           H  
ATOM     98  HD1 TYR A   7      -4.856  -5.882   4.374  1.00  0.00           H  
ATOM     99  HD2 TYR A   7      -4.405 -10.006   3.263  1.00  0.00           H  
ATOM    100  HE1 TYR A   7      -7.284  -6.015   3.884  1.00  0.00           H  
ATOM    101  HE2 TYR A   7      -6.833 -10.140   2.774  1.00  0.00           H  
ATOM    102  HH  TYR A   7      -8.675  -8.204   2.073  1.00  0.00           H  
ATOM    103  N   TRP A   8      -3.859  -6.314   1.565  1.00  0.00           N  
ATOM    104  CA  TRP A   8      -4.738  -6.244   0.382  1.00  0.00           C  
ATOM    105  C   TRP A   8      -4.710  -4.823  -0.198  1.00  0.00           C  
ATOM    106  O   TRP A   8      -5.669  -4.091  -0.097  1.00  0.00           O  
ATOM    107  CB  TRP A   8      -6.163  -6.609   0.799  1.00  0.00           C  
ATOM    108  CG  TRP A   8      -7.037  -6.640  -0.406  1.00  0.00           C  
ATOM    109  CD1 TRP A   8      -6.610  -6.857  -1.665  1.00  0.00           C  
ATOM    110  CD2 TRP A   8      -8.469  -6.434  -0.493  1.00  0.00           C  
ATOM    111  NE1 TRP A   8      -7.688  -6.821  -2.520  1.00  0.00           N  
ATOM    112  CE2 TRP A   8      -8.855  -6.555  -1.848  1.00  0.00           C  
ATOM    113  CE3 TRP A   8      -9.465  -6.160   0.459  1.00  0.00           C  
ATOM    114  CZ2 TRP A   8     -10.173  -6.407  -2.245  1.00  0.00           C  
ATOM    115  CZ3 TRP A   8     -10.799  -6.002   0.057  1.00  0.00           C  
ATOM    116  CH2 TRP A   8     -11.149  -6.126  -1.294  1.00  0.00           C  
ATOM    117  H   TRP A   8      -3.889  -5.613   2.246  1.00  0.00           H  
ATOM    118  HA  TRP A   8      -4.384  -6.949  -0.342  1.00  0.00           H  
ATOM    119  HB2 TRP A   8      -6.163  -7.580   1.270  1.00  0.00           H  
ATOM    120  HB3 TRP A   8      -6.534  -5.870   1.495  1.00  0.00           H  
ATOM    121  HD1 TRP A   8      -5.599  -7.036  -1.952  1.00  0.00           H  
ATOM    122  HE1 TRP A   8      -7.648  -6.957  -3.491  1.00  0.00           H  
ATOM    123  HE3 TRP A   8      -9.201  -6.064   1.501  1.00  0.00           H  
ATOM    124  HZ2 TRP A   8     -10.440  -6.502  -3.287  1.00  0.00           H  
ATOM    125  HZ3 TRP A   8     -11.559  -5.788   0.792  1.00  0.00           H  
ATOM    126  HH2 TRP A   8     -12.166  -5.982  -1.605  1.00  0.00           H  
ATOM    127  N   GLY A   9      -3.608  -4.424  -0.786  1.00  0.00           N  
ATOM    128  CA  GLY A   9      -3.503  -3.038  -1.352  1.00  0.00           C  
ATOM    129  C   GLY A   9      -4.289  -2.908  -2.662  1.00  0.00           C  
ATOM    130  O   GLY A   9      -4.717  -1.831  -3.026  1.00  0.00           O  
ATOM    131  H   GLY A   9      -2.841  -5.030  -0.840  1.00  0.00           H  
ATOM    132  HA2 GLY A   9      -3.889  -2.330  -0.636  1.00  0.00           H  
ATOM    133  HA3 GLY A   9      -2.466  -2.812  -1.541  1.00  0.00           H  
ATOM    134  N   GLY A  10      -4.470  -3.978  -3.382  1.00  0.00           N  
ATOM    135  CA  GLY A  10      -5.210  -3.892  -4.671  1.00  0.00           C  
ATOM    136  C   GLY A  10      -6.720  -3.936  -4.428  1.00  0.00           C  
ATOM    137  O   GLY A  10      -7.497  -4.189  -5.327  1.00  0.00           O  
ATOM    138  H   GLY A  10      -4.109  -4.833  -3.088  1.00  0.00           H  
ATOM    139  HA2 GLY A  10      -4.951  -2.972  -5.165  1.00  0.00           H  
ATOM    140  HA3 GLY A  10      -4.932  -4.725  -5.290  1.00  0.00           H  
ATOM    141  N   CYS A  11      -7.136  -3.718  -3.220  1.00  0.00           N  
ATOM    142  CA  CYS A  11      -8.579  -3.770  -2.898  1.00  0.00           C  
ATOM    143  C   CYS A  11      -9.343  -2.616  -3.586  1.00  0.00           C  
ATOM    144  O   CYS A  11      -8.748  -1.786  -4.243  1.00  0.00           O  
ATOM    145  CB  CYS A  11      -8.710  -3.750  -1.372  1.00  0.00           C  
ATOM    146  SG  CYS A  11      -9.104  -2.091  -0.733  1.00  0.00           S  
ATOM    147  H   CYS A  11      -6.495  -3.541  -2.511  1.00  0.00           H  
ATOM    148  HA  CYS A  11      -8.975  -4.704  -3.266  1.00  0.00           H  
ATOM    149  HB2 CYS A  11      -9.468  -4.437  -1.090  1.00  0.00           H  
ATOM    150  HB3 CYS A  11      -7.789  -4.085  -0.940  1.00  0.00           H  
ATOM    151  N   PRO A  12     -10.654  -2.641  -3.446  1.00  0.00           N  
ATOM    152  CA  PRO A  12     -11.558  -1.653  -4.077  1.00  0.00           C  
ATOM    153  C   PRO A  12     -11.514  -0.282  -3.390  1.00  0.00           C  
ATOM    154  O   PRO A  12     -11.247   0.722  -4.021  1.00  0.00           O  
ATOM    155  CB  PRO A  12     -12.945  -2.290  -3.913  1.00  0.00           C  
ATOM    156  CG  PRO A  12     -12.835  -3.266  -2.729  1.00  0.00           C  
ATOM    157  CD  PRO A  12     -11.355  -3.659  -2.640  1.00  0.00           C  
ATOM    158  HA  PRO A  12     -11.333  -1.555  -5.126  1.00  0.00           H  
ATOM    159  HB2 PRO A  12     -13.685  -1.529  -3.708  1.00  0.00           H  
ATOM    160  HB3 PRO A  12     -13.207  -2.841  -4.799  1.00  0.00           H  
ATOM    161  HG2 PRO A  12     -13.151  -2.781  -1.818  1.00  0.00           H  
ATOM    162  HG3 PRO A  12     -13.435  -4.143  -2.913  1.00  0.00           H  
ATOM    163  HD2 PRO A  12     -11.021  -3.638  -1.615  1.00  0.00           H  
ATOM    164  HD3 PRO A  12     -11.209  -4.629  -3.073  1.00  0.00           H  
ATOM    165  N   TRP A  13     -11.800  -0.213  -2.117  1.00  0.00           N  
ATOM    166  CA  TRP A  13     -11.796   1.115  -1.438  1.00  0.00           C  
ATOM    167  C   TRP A  13     -10.359   1.599  -1.246  1.00  0.00           C  
ATOM    168  O   TRP A  13      -9.544   0.939  -0.635  1.00  0.00           O  
ATOM    169  CB  TRP A  13     -12.483   1.011  -0.072  1.00  0.00           C  
ATOM    170  CG  TRP A  13     -11.611   0.247   0.867  1.00  0.00           C  
ATOM    171  CD1 TRP A  13     -10.654   0.780   1.663  1.00  0.00           C  
ATOM    172  CD2 TRP A  13     -11.605  -1.179   1.119  1.00  0.00           C  
ATOM    173  NE1 TRP A  13     -10.056  -0.241   2.382  1.00  0.00           N  
ATOM    174  CE2 TRP A  13     -10.612  -1.468   2.080  1.00  0.00           C  
ATOM    175  CE3 TRP A  13     -12.363  -2.236   0.603  1.00  0.00           C  
ATOM    176  CZ2 TRP A  13     -10.378  -2.773   2.515  1.00  0.00           C  
ATOM    177  CZ3 TRP A  13     -12.135  -3.550   1.036  1.00  0.00           C  
ATOM    178  CH2 TRP A  13     -11.142  -3.819   1.991  1.00  0.00           C  
ATOM    179  H   TRP A  13     -12.036  -1.024  -1.619  1.00  0.00           H  
ATOM    180  HA  TRP A  13     -12.330   1.824  -2.049  1.00  0.00           H  
ATOM    181  HB2 TRP A  13     -12.656   1.999   0.321  1.00  0.00           H  
ATOM    182  HB3 TRP A  13     -13.426   0.497  -0.185  1.00  0.00           H  
ATOM    183  HD1 TRP A  13     -10.397   1.827   1.723  1.00  0.00           H  
ATOM    184  HE1 TRP A  13      -9.330  -0.126   3.029  1.00  0.00           H  
ATOM    185  HE3 TRP A  13     -13.128  -2.033  -0.132  1.00  0.00           H  
ATOM    186  HZ2 TRP A  13      -9.611  -2.972   3.250  1.00  0.00           H  
ATOM    187  HZ3 TRP A  13     -12.725  -4.358   0.631  1.00  0.00           H  
ATOM    188  HH2 TRP A  13     -10.969  -4.832   2.319  1.00  0.00           H  
ATOM    189  N   GLY A  14     -10.048   2.754  -1.763  1.00  0.00           N  
ATOM    190  CA  GLY A  14      -8.670   3.291  -1.610  1.00  0.00           C  
ATOM    191  C   GLY A  14      -7.864   3.024  -2.879  1.00  0.00           C  
ATOM    192  O   GLY A  14      -8.391   3.019  -3.974  1.00  0.00           O  
ATOM    193  H   GLY A  14     -10.724   3.271  -2.248  1.00  0.00           H  
ATOM    194  HA2 GLY A  14      -8.722   4.355  -1.435  1.00  0.00           H  
ATOM    195  HA3 GLY A  14      -8.186   2.809  -0.772  1.00  0.00           H  
ATOM    196  N   GLN A  15      -6.587   2.809  -2.738  1.00  0.00           N  
ATOM    197  CA  GLN A  15      -5.736   2.549  -3.929  1.00  0.00           C  
ATOM    198  C   GLN A  15      -4.662   1.512  -3.583  1.00  0.00           C  
ATOM    199  O   GLN A  15      -4.856   0.652  -2.748  1.00  0.00           O  
ATOM    200  CB  GLN A  15      -5.063   3.852  -4.366  1.00  0.00           C  
ATOM    201  CG  GLN A  15      -6.103   4.974  -4.408  1.00  0.00           C  
ATOM    202  CD  GLN A  15      -5.393   6.322  -4.545  1.00  0.00           C  
ATOM    203  OE1 GLN A  15      -5.408   7.126  -3.635  1.00  0.00           O  
ATOM    204  NE2 GLN A  15      -4.767   6.606  -5.654  1.00  0.00           N  
ATOM    205  H   GLN A  15      -6.188   2.822  -1.849  1.00  0.00           H  
ATOM    206  HA  GLN A  15      -6.349   2.175  -4.735  1.00  0.00           H  
ATOM    207  HB2 GLN A  15      -4.284   4.108  -3.663  1.00  0.00           H  
ATOM    208  HB3 GLN A  15      -4.635   3.725  -5.349  1.00  0.00           H  
ATOM    209  HG2 GLN A  15      -6.761   4.825  -5.252  1.00  0.00           H  
ATOM    210  HG3 GLN A  15      -6.679   4.966  -3.495  1.00  0.00           H  
ATOM    211 HE21 GLN A  15      -4.754   5.957  -6.390  1.00  0.00           H  
ATOM    212 HE22 GLN A  15      -4.309   7.467  -5.753  1.00  0.00           H  
ATOM    213  N   ASN A  16      -3.528   1.598  -4.223  1.00  0.00           N  
ATOM    214  CA  ASN A  16      -2.429   0.648  -3.956  1.00  0.00           C  
ATOM    215  C   ASN A  16      -1.320   1.381  -3.213  1.00  0.00           C  
ATOM    216  O   ASN A  16      -0.223   1.544  -3.712  1.00  0.00           O  
ATOM    217  CB  ASN A  16      -1.889   0.095  -5.275  1.00  0.00           C  
ATOM    218  CG  ASN A  16      -2.161   1.080  -6.417  1.00  0.00           C  
ATOM    219  OD1 ASN A  16      -1.305   1.864  -6.775  1.00  0.00           O  
ATOM    220  ND2 ASN A  16      -3.325   1.071  -7.007  1.00  0.00           N  
ATOM    221  H   ASN A  16      -3.391   2.300  -4.867  1.00  0.00           H  
ATOM    222  HA  ASN A  16      -2.798  -0.159  -3.350  1.00  0.00           H  
ATOM    223  HB2 ASN A  16      -0.831  -0.054  -5.179  1.00  0.00           H  
ATOM    224  HB3 ASN A  16      -2.368  -0.847  -5.494  1.00  0.00           H  
ATOM    225 HD21 ASN A  16      -4.016   0.438  -6.718  1.00  0.00           H  
ATOM    226 HD22 ASN A  16      -3.509   1.696  -7.737  1.00  0.00           H  
ATOM    227  N   CYS A  17      -1.601   1.842  -2.037  1.00  0.00           N  
ATOM    228  CA  CYS A  17      -0.592   2.586  -1.256  1.00  0.00           C  
ATOM    229  C   CYS A  17       0.256   1.604  -0.446  1.00  0.00           C  
ATOM    230  O   CYS A  17       1.047   1.987   0.394  1.00  0.00           O  
ATOM    231  CB  CYS A  17      -1.393   3.432  -0.312  1.00  0.00           C  
ATOM    232  SG  CYS A  17      -1.764   5.049  -1.005  1.00  0.00           S  
ATOM    233  H   CYS A  17      -2.507   1.720  -1.654  1.00  0.00           H  
ATOM    234  HA  CYS A  17       0.021   3.203  -1.893  1.00  0.00           H  
ATOM    235  HB2 CYS A  17      -2.324   2.918  -0.169  1.00  0.00           H  
ATOM    236  HB3 CYS A  17      -0.878   3.538   0.631  1.00  0.00           H  
ATOM    237  N   TYR A  18       0.081   0.337  -0.686  1.00  0.00           N  
ATOM    238  CA  TYR A  18       0.848  -0.693   0.060  1.00  0.00           C  
ATOM    239  C   TYR A  18       1.047  -1.897  -0.861  1.00  0.00           C  
ATOM    240  O   TYR A  18       0.511  -2.960  -0.617  1.00  0.00           O  
ATOM    241  CB  TYR A  18       0.040  -1.115   1.280  1.00  0.00           C  
ATOM    242  CG  TYR A  18      -0.286   0.082   2.140  1.00  0.00           C  
ATOM    243  CD1 TYR A  18       0.603   0.493   3.132  1.00  0.00           C  
ATOM    244  CD2 TYR A  18      -1.495   0.759   1.963  1.00  0.00           C  
ATOM    245  CE1 TYR A  18       0.290   1.587   3.948  1.00  0.00           C  
ATOM    246  CE2 TYR A  18      -1.814   1.850   2.781  1.00  0.00           C  
ATOM    247  CZ  TYR A  18      -0.921   2.264   3.773  1.00  0.00           C  
ATOM    248  OH  TYR A  18      -1.234   3.339   4.580  1.00  0.00           O  
ATOM    249  H   TYR A  18      -0.570   0.058  -1.361  1.00  0.00           H  
ATOM    250  HA  TYR A  18       1.805  -0.305   0.369  1.00  0.00           H  
ATOM    251  HB2 TYR A  18      -0.879  -1.574   0.951  1.00  0.00           H  
ATOM    252  HB3 TYR A  18       0.609  -1.828   1.859  1.00  0.00           H  
ATOM    253  HD1 TYR A  18       1.534  -0.026   3.262  1.00  0.00           H  
ATOM    254  HD2 TYR A  18      -2.178   0.443   1.191  1.00  0.00           H  
ATOM    255  HE1 TYR A  18       0.979   1.903   4.714  1.00  0.00           H  
ATOM    256  HE2 TYR A  18      -2.749   2.369   2.650  1.00  0.00           H  
ATOM    257  HH  TYR A  18      -0.601   3.362   5.301  1.00  0.00           H  
ATOM    258  N   PRO A  19       1.786  -1.677  -1.917  1.00  0.00           N  
ATOM    259  CA  PRO A  19       2.049  -2.710  -2.930  1.00  0.00           C  
ATOM    260  C   PRO A  19       3.164  -3.668  -2.491  1.00  0.00           C  
ATOM    261  O   PRO A  19       3.325  -4.731  -3.057  1.00  0.00           O  
ATOM    262  CB  PRO A  19       2.492  -1.901  -4.152  1.00  0.00           C  
ATOM    263  CG  PRO A  19       3.005  -0.541  -3.617  1.00  0.00           C  
ATOM    264  CD  PRO A  19       2.430  -0.377  -2.197  1.00  0.00           C  
ATOM    265  HA  PRO A  19       1.147  -3.254  -3.160  1.00  0.00           H  
ATOM    266  HB2 PRO A  19       3.283  -2.422  -4.674  1.00  0.00           H  
ATOM    267  HB3 PRO A  19       1.655  -1.738  -4.813  1.00  0.00           H  
ATOM    268  HG2 PRO A  19       4.086  -0.542  -3.584  1.00  0.00           H  
ATOM    269  HG3 PRO A  19       2.654   0.262  -4.247  1.00  0.00           H  
ATOM    270  HD2 PRO A  19       3.228  -0.186  -1.491  1.00  0.00           H  
ATOM    271  HD3 PRO A  19       1.701   0.418  -2.170  1.00  0.00           H  
ATOM    272  N   GLU A  20       3.947  -3.312  -1.509  1.00  0.00           N  
ATOM    273  CA  GLU A  20       5.044  -4.231  -1.092  1.00  0.00           C  
ATOM    274  C   GLU A  20       5.360  -4.079   0.400  1.00  0.00           C  
ATOM    275  O   GLU A  20       6.500  -4.189   0.806  1.00  0.00           O  
ATOM    276  CB  GLU A  20       6.301  -3.914  -1.906  1.00  0.00           C  
ATOM    277  CG  GLU A  20       6.868  -5.207  -2.495  1.00  0.00           C  
ATOM    278  CD  GLU A  20       8.383  -5.070  -2.662  1.00  0.00           C  
ATOM    279  OE1 GLU A  20       8.802  -4.571  -3.693  1.00  0.00           O  
ATOM    280  OE2 GLU A  20       9.096  -5.466  -1.755  1.00  0.00           O  
ATOM    281  H   GLU A  20       3.823  -2.448  -1.062  1.00  0.00           H  
ATOM    282  HA  GLU A  20       4.746  -5.250  -1.288  1.00  0.00           H  
ATOM    283  HB2 GLU A  20       6.048  -3.233  -2.707  1.00  0.00           H  
ATOM    284  HB3 GLU A  20       7.039  -3.458  -1.265  1.00  0.00           H  
ATOM    285  HG2 GLU A  20       6.651  -6.031  -1.830  1.00  0.00           H  
ATOM    286  HG3 GLU A  20       6.417  -5.392  -3.458  1.00  0.00           H  
ATOM    287  N   GLY A  21       4.378  -3.844   1.226  1.00  0.00           N  
ATOM    288  CA  GLY A  21       4.658  -3.711   2.669  1.00  0.00           C  
ATOM    289  C   GLY A  21       3.923  -2.510   3.230  1.00  0.00           C  
ATOM    290  O   GLY A  21       4.070  -1.394   2.772  1.00  0.00           O  
ATOM    291  H   GLY A  21       3.464  -3.764   0.908  1.00  0.00           H  
ATOM    292  HA2 GLY A  21       4.327  -4.603   3.179  1.00  0.00           H  
ATOM    293  HA3 GLY A  21       5.706  -3.585   2.825  1.00  0.00           H  
ATOM    294  N   CYS A  22       3.143  -2.758   4.228  1.00  0.00           N  
ATOM    295  CA  CYS A  22       2.365  -1.682   4.896  1.00  0.00           C  
ATOM    296  C   CYS A  22       3.188  -0.401   4.916  1.00  0.00           C  
ATOM    297  O   CYS A  22       2.685   0.698   4.803  1.00  0.00           O  
ATOM    298  CB  CYS A  22       2.056  -2.110   6.329  1.00  0.00           C  
ATOM    299  SG  CYS A  22       1.402  -3.804   6.365  1.00  0.00           S  
ATOM    300  H   CYS A  22       3.076  -3.670   4.541  1.00  0.00           H  
ATOM    301  HA  CYS A  22       1.459  -1.511   4.365  1.00  0.00           H  
ATOM    302  HB2 CYS A  22       2.960  -2.065   6.918  1.00  0.00           H  
ATOM    303  HB3 CYS A  22       1.335  -1.442   6.739  1.00  0.00           H  
ATOM    304  N   SER A  23       4.458  -0.556   5.053  1.00  0.00           N  
ATOM    305  CA  SER A  23       5.370   0.619   5.072  1.00  0.00           C  
ATOM    306  C   SER A  23       4.798   1.683   6.000  1.00  0.00           C  
ATOM    307  O   SER A  23       4.532   2.794   5.594  1.00  0.00           O  
ATOM    308  CB  SER A  23       5.500   1.187   3.659  1.00  0.00           C  
ATOM    309  OG  SER A  23       4.330   1.930   3.343  1.00  0.00           O  
ATOM    310  H   SER A  23       4.811  -1.455   5.142  1.00  0.00           H  
ATOM    311  HA  SER A  23       6.343   0.313   5.429  1.00  0.00           H  
ATOM    312  HB2 SER A  23       6.357   1.838   3.609  1.00  0.00           H  
ATOM    313  HB3 SER A  23       5.625   0.374   2.956  1.00  0.00           H  
ATOM    314  HG  SER A  23       4.154   1.821   2.406  1.00  0.00           H  
ATOM    315  N   GLY A  24       4.605   1.344   7.240  1.00  0.00           N  
ATOM    316  CA  GLY A  24       4.046   2.332   8.207  1.00  0.00           C  
ATOM    317  C   GLY A  24       2.891   3.094   7.550  1.00  0.00           C  
ATOM    318  O   GLY A  24       1.797   2.578   7.445  1.00  0.00           O  
ATOM    319  H   GLY A  24       4.824   0.432   7.534  1.00  0.00           H  
ATOM    320  HA2 GLY A  24       3.683   1.810   9.082  1.00  0.00           H  
ATOM    321  HA3 GLY A  24       4.818   3.026   8.499  1.00  0.00           H  
ATOM    322  N   PRO A  25       3.167   4.302   7.121  1.00  0.00           N  
ATOM    323  CA  PRO A  25       2.159   5.154   6.465  1.00  0.00           C  
ATOM    324  C   PRO A  25       1.908   4.700   5.027  1.00  0.00           C  
ATOM    325  O   PRO A  25       2.199   3.584   4.649  1.00  0.00           O  
ATOM    326  CB  PRO A  25       2.787   6.548   6.487  1.00  0.00           C  
ATOM    327  CG  PRO A  25       4.313   6.334   6.635  1.00  0.00           C  
ATOM    328  CD  PRO A  25       4.500   4.933   7.249  1.00  0.00           C  
ATOM    329  HA  PRO A  25       1.240   5.158   7.027  1.00  0.00           H  
ATOM    330  HB2 PRO A  25       2.568   7.065   5.557  1.00  0.00           H  
ATOM    331  HB3 PRO A  25       2.414   7.113   7.326  1.00  0.00           H  
ATOM    332  HG2 PRO A  25       4.789   6.386   5.666  1.00  0.00           H  
ATOM    333  HG3 PRO A  25       4.729   7.079   7.295  1.00  0.00           H  
ATOM    334  HD2 PRO A  25       5.244   4.378   6.697  1.00  0.00           H  
ATOM    335  HD3 PRO A  25       4.776   5.009   8.289  1.00  0.00           H  
ATOM    336  N   LYS A  26       1.361   5.574   4.233  1.00  0.00           N  
ATOM    337  CA  LYS A  26       1.064   5.247   2.817  1.00  0.00           C  
ATOM    338  C   LYS A  26       2.303   4.659   2.139  1.00  0.00           C  
ATOM    339  O   LYS A  26       3.302   4.387   2.774  1.00  0.00           O  
ATOM    340  CB  LYS A  26       0.651   6.535   2.108  1.00  0.00           C  
ATOM    341  CG  LYS A  26      -0.763   6.380   1.560  1.00  0.00           C  
ATOM    342  CD  LYS A  26      -1.738   7.201   2.407  1.00  0.00           C  
ATOM    343  CE  LYS A  26      -2.309   8.343   1.563  1.00  0.00           C  
ATOM    344  NZ  LYS A  26      -1.944   9.649   2.182  1.00  0.00           N  
ATOM    345  H   LYS A  26       1.139   6.459   4.573  1.00  0.00           H  
ATOM    346  HA  LYS A  26       0.254   4.536   2.771  1.00  0.00           H  
ATOM    347  HB2 LYS A  26       0.674   7.354   2.813  1.00  0.00           H  
ATOM    348  HB3 LYS A  26       1.331   6.740   1.297  1.00  0.00           H  
ATOM    349  HG2 LYS A  26      -0.786   6.730   0.544  1.00  0.00           H  
ATOM    350  HG3 LYS A  26      -1.051   5.339   1.590  1.00  0.00           H  
ATOM    351  HD2 LYS A  26      -2.542   6.566   2.746  1.00  0.00           H  
ATOM    352  HD3 LYS A  26      -1.217   7.612   3.259  1.00  0.00           H  
ATOM    353  HE2 LYS A  26      -1.901   8.292   0.564  1.00  0.00           H  
ATOM    354  HE3 LYS A  26      -3.384   8.254   1.518  1.00  0.00           H  
ATOM    355  HZ1 LYS A  26      -1.629   9.492   3.161  1.00  0.00           H  
ATOM    356  HZ2 LYS A  26      -1.177  10.089   1.636  1.00  0.00           H  
ATOM    357  HZ3 LYS A  26      -2.772  10.278   2.180  1.00  0.00           H  
ATOM    358  N   VAL A  27       2.243   4.459   0.853  1.00  0.00           N  
ATOM    359  CA  VAL A  27       3.411   3.887   0.134  1.00  0.00           C  
ATOM    360  C   VAL A  27       4.509   4.946   0.018  1.00  0.00           C  
ATOM    361  O   VAL A  27       4.185   6.119   0.092  1.00  0.00           O  
ATOM    362  CB  VAL A  27       2.978   3.454  -1.266  1.00  0.00           C  
ATOM    363  CG1 VAL A  27       2.738   4.688  -2.137  1.00  0.00           C  
ATOM    364  CG2 VAL A  27       4.081   2.601  -1.883  1.00  0.00           C  
ATOM    365  OXT VAL A  27       5.658   4.564  -0.141  1.00  0.00           O  
ATOM    366  H   VAL A  27       1.426   4.680   0.358  1.00  0.00           H  
ATOM    367  HA  VAL A  27       3.785   3.030   0.675  1.00  0.00           H  
ATOM    368  HB  VAL A  27       2.068   2.877  -1.200  1.00  0.00           H  
ATOM    369 HG11 VAL A  27       2.479   5.528  -1.510  1.00  0.00           H  
ATOM    370 HG12 VAL A  27       3.636   4.918  -2.692  1.00  0.00           H  
ATOM    371 HG13 VAL A  27       1.930   4.490  -2.826  1.00  0.00           H  
ATOM    372 HG21 VAL A  27       4.597   2.060  -1.102  1.00  0.00           H  
ATOM    373 HG22 VAL A  27       3.647   1.900  -2.580  1.00  0.00           H  
ATOM    374 HG23 VAL A  27       4.781   3.239  -2.402  1.00  0.00           H  
TER     375      VAL A  27                                                      
ENDMDL                                                                          
