# Supplementary material for: Comparative Performance of High-Throughput Methods for Protein pKa Predictions
Source: J Chem Inf Model. 2023 Aug 8;63(16):5169–81. doi: 10.1021/acs.jcim.3c00165 (PMC10466379; doi:10.1021/acs.jcim.3c00165)
Supplement: Supplementary file 3 — ci3c00165_si_003.zip [file ci3c00165_si_003.zip › curated_pdbs/1a2p_curated_32.pdb]

MODEL        9                                                                  
ATOM      1  N   ALA A   1      11.206  15.763   4.904  1.00  0.00           N  
ATOM      2  CA  ALA A   1      10.681  15.865   6.296  1.00  0.00           C  
ATOM      3  C   ALA A   1       9.270  15.278   6.355  1.00  0.00           C  
ATOM      4  O   ALA A   1       9.087  14.099   6.586  1.00  0.00           O  
ATOM      5  CB  ALA A   1      10.639  17.335   6.718  1.00  0.00           C  
ATOM      6  H1  ALA A   1      11.010  14.813   4.529  1.00  0.00           H  
ATOM      7  H2  ALA A   1      10.740  16.472   4.305  1.00  0.00           H  
ATOM      8  H3  ALA A   1      12.232  15.930   4.908  1.00  0.00           H  
ATOM      9  HA  ALA A   1      11.327  15.317   6.966  1.00  0.00           H  
ATOM     10  HB1 ALA A   1      10.498  17.957   5.845  1.00  0.00           H  
ATOM     11  HB2 ALA A   1       9.820  17.489   7.405  1.00  0.00           H  
ATOM     12  HB3 ALA A   1      11.569  17.598   7.200  1.00  0.00           H  
ATOM     13  N   GLN A   2       8.270  16.089   6.146  1.00  0.00           N  
ATOM     14  CA  GLN A   2       6.871  15.576   6.190  1.00  0.00           C  
ATOM     15  C   GLN A   2       6.512  14.952   4.840  1.00  0.00           C  
ATOM     16  O   GLN A   2       6.900  15.440   3.797  1.00  0.00           O  
ATOM     17  CB  GLN A   2       5.914  16.732   6.489  1.00  0.00           C  
ATOM     18  CG  GLN A   2       5.490  16.677   7.958  1.00  0.00           C  
ATOM     19  CD  GLN A   2       3.976  16.478   8.046  1.00  0.00           C  
ATOM     20  OE1 GLN A   2       3.509  15.538   8.659  1.00  0.00           O  
ATOM     21  NE2 GLN A   2       3.183  17.327   7.453  1.00  0.00           N  
ATOM     22  H   GLN A   2       8.438  17.037   5.960  1.00  0.00           H  
ATOM     23  HA  GLN A   2       6.787  14.828   6.966  1.00  0.00           H  
ATOM     24  HB2 GLN A   2       6.411  17.670   6.291  1.00  0.00           H  
ATOM     25  HB3 GLN A   2       5.040  16.647   5.860  1.00  0.00           H  
ATOM     26  HG2 GLN A   2       5.991  15.854   8.447  1.00  0.00           H  
ATOM     27  HG3 GLN A   2       5.758  17.603   8.445  1.00  0.00           H  
ATOM     28 HE21 GLN A   2       3.559  18.085   6.957  1.00  0.00           H  
ATOM     29 HE22 GLN A   2       2.211  17.208   7.503  1.00  0.00           H  
ATOM     30  N   VAL A   3       5.774  13.876   4.850  1.00  0.00           N  
ATOM     31  CA  VAL A   3       5.390  13.221   3.567  1.00  0.00           C  
ATOM     32  C   VAL A   3       4.000  12.598   3.709  1.00  0.00           C  
ATOM     33  O   VAL A   3       3.330  12.771   4.709  1.00  0.00           O  
ATOM     34  CB  VAL A   3       6.406  12.129   3.229  1.00  0.00           C  
ATOM     35  CG1 VAL A   3       7.819  12.710   3.282  1.00  0.00           C  
ATOM     36  CG2 VAL A   3       6.286  10.991   4.245  1.00  0.00           C  
ATOM     37  H   VAL A   3       5.471  13.498   5.703  1.00  0.00           H  
ATOM     38  HA  VAL A   3       5.376  13.958   2.778  1.00  0.00           H  
ATOM     39  HB  VAL A   3       6.209  11.750   2.236  1.00  0.00           H  
ATOM     40 HG11 VAL A   3       7.859  13.615   2.693  1.00  0.00           H  
ATOM     41 HG12 VAL A   3       8.078  12.935   4.305  1.00  0.00           H  
ATOM     42 HG13 VAL A   3       8.519  11.991   2.883  1.00  0.00           H  
ATOM     43 HG21 VAL A   3       6.345  11.394   5.245  1.00  0.00           H  
ATOM     44 HG22 VAL A   3       5.339  10.490   4.114  1.00  0.00           H  
ATOM     45 HG23 VAL A   3       7.090  10.287   4.092  1.00  0.00           H  
ATOM     46  N   ILE A   4       3.561  11.873   2.717  1.00  0.00           N  
ATOM     47  CA  ILE A   4       2.216  11.238   2.798  1.00  0.00           C  
ATOM     48  C   ILE A   4       2.372   9.717   2.858  1.00  0.00           C  
ATOM     49  O   ILE A   4       2.463   9.052   1.845  1.00  0.00           O  
ATOM     50  CB  ILE A   4       1.399  11.616   1.561  1.00  0.00           C  
ATOM     51  CG1 ILE A   4       1.201  13.133   1.524  1.00  0.00           C  
ATOM     52  CG2 ILE A   4       0.034  10.927   1.620  1.00  0.00           C  
ATOM     53  CD1 ILE A   4       1.648  13.673   0.165  1.00  0.00           C  
ATOM     54  H   ILE A   4       4.117  11.744   1.920  1.00  0.00           H  
ATOM     55  HA  ILE A   4       1.706  11.583   3.685  1.00  0.00           H  
ATOM     56  HB  ILE A   4       1.924  11.298   0.671  1.00  0.00           H  
ATOM     57 HG12 ILE A   4       0.155  13.363   1.678  1.00  0.00           H  
ATOM     58 HG13 ILE A   4       1.789  13.592   2.304  1.00  0.00           H  
ATOM     59 HG21 ILE A   4      -0.378  11.030   2.612  1.00  0.00           H  
ATOM     60 HG22 ILE A   4      -0.631  11.384   0.903  1.00  0.00           H  
ATOM     61 HG23 ILE A   4       0.150   9.879   1.385  1.00  0.00           H  
ATOM     62 HD11 ILE A   4       2.661  13.357  -0.032  1.00  0.00           H  
ATOM     63 HD12 ILE A   4       0.996  13.291  -0.606  1.00  0.00           H  
ATOM     64 HD13 ILE A   4       1.603  14.752   0.174  1.00  0.00           H  
ATOM     65  N   ASN A   5       2.404   9.161   4.037  1.00  0.00           N  
ATOM     66  CA  ASN A   5       2.555   7.683   4.160  1.00  0.00           C  
ATOM     67  C   ASN A   5       1.689   7.177   5.315  1.00  0.00           C  
ATOM     68  O   ASN A   5       2.183   6.628   6.280  1.00  0.00           O  
ATOM     69  CB  ASN A   5       4.021   7.339   4.432  1.00  0.00           C  
ATOM     70  CG  ASN A   5       4.484   8.045   5.708  1.00  0.00           C  
ATOM     71  OD1 ASN A   5       4.226   9.217   5.897  1.00  0.00           O  
ATOM     72  ND2 ASN A   5       5.165   7.375   6.598  1.00  0.00           N  
ATOM     73  H   ASN A   5       2.330   9.714   4.843  1.00  0.00           H  
ATOM     74  HA  ASN A   5       2.240   7.212   3.240  1.00  0.00           H  
ATOM     75  HB2 ASN A   5       4.123   6.271   4.553  1.00  0.00           H  
ATOM     76  HB3 ASN A   5       4.628   7.668   3.601  1.00  0.00           H  
ATOM     77 HD21 ASN A   5       5.374   6.430   6.445  1.00  0.00           H  
ATOM     78 HD22 ASN A   5       5.466   7.817   7.420  1.00  0.00           H  
ATOM     79  N   THR A   6       0.399   7.356   5.225  1.00  0.00           N  
ATOM     80  CA  THR A   6      -0.498   6.884   6.317  1.00  0.00           C  
ATOM     81  C   THR A   6      -1.843   6.458   5.726  1.00  0.00           C  
ATOM     82  O   THR A   6      -2.030   6.450   4.525  1.00  0.00           O  
ATOM     83  CB  THR A   6      -0.721   8.018   7.321  1.00  0.00           C  
ATOM     84  OG1 THR A   6      -0.577   9.267   6.661  1.00  0.00           O  
ATOM     85  CG2 THR A   6       0.304   7.912   8.450  1.00  0.00           C  
ATOM     86  H   THR A   6       0.020   7.800   4.437  1.00  0.00           H  
ATOM     87  HA  THR A   6      -0.043   6.043   6.818  1.00  0.00           H  
ATOM     88  HB  THR A   6      -1.714   7.940   7.735  1.00  0.00           H  
ATOM     89  HG1 THR A   6      -1.142   9.903   7.105  1.00  0.00           H  
ATOM     90 HG21 THR A   6       1.132   7.296   8.129  1.00  0.00           H  
ATOM     91 HG22 THR A   6       0.666   8.899   8.701  1.00  0.00           H  
ATOM     92 HG23 THR A   6      -0.160   7.468   9.318  1.00  0.00           H  
ATOM     93  N   PHE A   7      -2.783   6.107   6.559  1.00  0.00           N  
ATOM     94  CA  PHE A   7      -4.115   5.683   6.044  1.00  0.00           C  
ATOM     95  C   PHE A   7      -4.884   6.908   5.547  1.00  0.00           C  
ATOM     96  O   PHE A   7      -5.304   6.969   4.412  1.00  0.00           O  
ATOM     97  CB  PHE A   7      -4.906   5.008   7.167  1.00  0.00           C  
ATOM     98  CG  PHE A   7      -4.341   3.636   7.430  1.00  0.00           C  
ATOM     99  CD1 PHE A   7      -4.180   2.729   6.377  1.00  0.00           C  
ATOM    100  CD2 PHE A   7      -3.980   3.271   8.730  1.00  0.00           C  
ATOM    101  CE1 PHE A   7      -3.657   1.455   6.624  1.00  0.00           C  
ATOM    102  CE2 PHE A   7      -3.457   1.996   8.980  1.00  0.00           C  
ATOM    103  CZ  PHE A   7      -3.294   1.088   7.926  1.00  0.00           C  
ATOM    104  H   PHE A   7      -2.614   6.124   7.524  1.00  0.00           H  
ATOM    105  HA  PHE A   7      -3.982   4.987   5.230  1.00  0.00           H  
ATOM    106  HB2 PHE A   7      -4.835   5.603   8.066  1.00  0.00           H  
ATOM    107  HB3 PHE A   7      -5.941   4.920   6.874  1.00  0.00           H  
ATOM    108  HD1 PHE A   7      -4.460   3.013   5.372  1.00  0.00           H  
ATOM    109  HD2 PHE A   7      -4.106   3.973   9.541  1.00  0.00           H  
ATOM    110  HE1 PHE A   7      -3.532   0.754   5.812  1.00  0.00           H  
ATOM    111  HE2 PHE A   7      -3.178   1.715   9.984  1.00  0.00           H  
ATOM    112  HZ  PHE A   7      -2.891   0.105   8.119  1.00  0.00           H  
ATOM    113  N   ASP A   8      -5.076   7.881   6.394  1.00  0.00           N  
ATOM    114  CA  ASP A   8      -5.821   9.102   5.972  1.00  0.00           C  
ATOM    115  C   ASP A   8      -4.966   9.929   5.005  1.00  0.00           C  
ATOM    116  O   ASP A   8      -5.476  10.601   4.131  1.00  0.00           O  
ATOM    117  CB  ASP A   8      -6.153   9.945   7.204  1.00  0.00           C  
ATOM    118  CG  ASP A   8      -7.672  10.039   7.364  1.00  0.00           C  
ATOM    119  OD1 ASP A   8      -8.308   9.000   7.420  1.00  0.00           O  
ATOM    120  OD2 ASP A   8      -8.173  11.150   7.428  1.00  0.00           O  
ATOM    121  H   ASP A   8      -4.731   7.809   7.308  1.00  0.00           H  
ATOM    122  HA  ASP A   8      -6.737   8.810   5.479  1.00  0.00           H  
ATOM    123  HB2 ASP A   8      -5.726   9.481   8.082  1.00  0.00           H  
ATOM    124  HB3 ASP A   8      -5.743  10.936   7.084  1.00  0.00           H  
ATOM    125  N   GLY A   9      -3.670   9.892   5.160  1.00  0.00           N  
ATOM    126  CA  GLY A   9      -2.787  10.686   4.260  1.00  0.00           C  
ATOM    127  C   GLY A   9      -2.799  10.082   2.856  1.00  0.00           C  
ATOM    128  O   GLY A   9      -3.091  10.751   1.885  1.00  0.00           O  
ATOM    129  H   GLY A   9      -3.277   9.347   5.872  1.00  0.00           H  
ATOM    130  HA2 GLY A   9      -3.142  11.705   4.217  1.00  0.00           H  
ATOM    131  HA3 GLY A   9      -1.778  10.673   4.643  1.00  0.00           H  
ATOM    132  N   VAL A  10      -2.483   8.824   2.740  1.00  0.00           N  
ATOM    133  CA  VAL A  10      -2.476   8.186   1.393  1.00  0.00           C  
ATOM    134  C   VAL A  10      -3.900   8.151   0.844  1.00  0.00           C  
ATOM    135  O   VAL A  10      -4.132   8.401  -0.320  1.00  0.00           O  
ATOM    136  CB  VAL A  10      -1.928   6.761   1.496  1.00  0.00           C  
ATOM    137  CG1 VAL A  10      -1.801   6.162   0.095  1.00  0.00           C  
ATOM    138  CG2 VAL A  10      -0.551   6.793   2.162  1.00  0.00           C  
ATOM    139  H   VAL A  10      -2.251   8.300   3.537  1.00  0.00           H  
ATOM    140  HA  VAL A  10      -1.855   8.767   0.727  1.00  0.00           H  
ATOM    141  HB  VAL A  10      -2.603   6.158   2.087  1.00  0.00           H  
ATOM    142 HG11 VAL A  10      -2.424   6.716  -0.592  1.00  0.00           H  
ATOM    143 HG12 VAL A  10      -0.773   6.216  -0.228  1.00  0.00           H  
ATOM    144 HG13 VAL A  10      -2.118   5.129   0.115  1.00  0.00           H  
ATOM    145 HG21 VAL A  10      -0.309   7.808   2.441  1.00  0.00           H  
ATOM    146 HG22 VAL A  10      -0.563   6.170   3.044  1.00  0.00           H  
ATOM    147 HG23 VAL A  10       0.191   6.422   1.471  1.00  0.00           H  
ATOM    148  N   ALA A  11      -4.859   7.854   1.676  1.00  0.00           N  
ATOM    149  CA  ALA A  11      -6.268   7.822   1.197  1.00  0.00           C  
ATOM    150  C   ALA A  11      -6.613   9.196   0.628  1.00  0.00           C  
ATOM    151  O   ALA A  11      -7.238   9.316  -0.407  1.00  0.00           O  
ATOM    152  CB  ALA A  11      -7.201   7.499   2.366  1.00  0.00           C  
ATOM    153  H   ALA A  11      -4.653   7.665   2.612  1.00  0.00           H  
ATOM    154  HA  ALA A  11      -6.374   7.072   0.428  1.00  0.00           H  
ATOM    155  HB1 ALA A  11      -6.925   6.547   2.795  1.00  0.00           H  
ATOM    156  HB2 ALA A  11      -7.116   8.271   3.118  1.00  0.00           H  
ATOM    157  HB3 ALA A  11      -8.219   7.453   2.013  1.00  0.00           H  
ATOM    158  N   ASP A  12      -6.193  10.236   1.297  1.00  0.00           N  
ATOM    159  CA  ASP A  12      -6.475  11.610   0.799  1.00  0.00           C  
ATOM    160  C   ASP A  12      -5.820  11.790  -0.570  1.00  0.00           C  
ATOM    161  O   ASP A  12      -6.464  12.137  -1.539  1.00  0.00           O  
ATOM    162  CB  ASP A  12      -5.891  12.631   1.775  1.00  0.00           C  
ATOM    163  CG  ASP A  12      -7.020  13.270   2.586  1.00  0.00           C  
ATOM    164  OD1 ASP A  12      -8.010  13.655   1.986  1.00  0.00           O  
ATOM    165  OD2 ASP A  12      -6.874  13.362   3.794  1.00  0.00           O  
ATOM    166  H   ASP A  12      -5.682  10.113   2.125  1.00  0.00           H  
ATOM    167  HA  ASP A  12      -7.542  11.755   0.715  1.00  0.00           H  
ATOM    168  HB2 ASP A  12      -5.201  12.136   2.441  1.00  0.00           H  
ATOM    169  HB3 ASP A  12      -5.369  13.397   1.221  1.00  0.00           H  
ATOM    170  N   TYR A  13      -4.538  11.552  -0.655  1.00  0.00           N  
ATOM    171  CA  TYR A  13      -3.837  11.705  -1.961  1.00  0.00           C  
ATOM    172  C   TYR A  13      -4.476  10.771  -2.989  1.00  0.00           C  
ATOM    173  O   TYR A  13      -4.370  10.976  -4.182  1.00  0.00           O  
ATOM    174  CB  TYR A  13      -2.361  11.343  -1.789  1.00  0.00           C  
ATOM    175  CG  TYR A  13      -1.582  11.806  -2.997  1.00  0.00           C  
ATOM    176  CD1 TYR A  13      -1.454  10.968  -4.111  1.00  0.00           C  
ATOM    177  CD2 TYR A  13      -0.985  13.072  -3.001  1.00  0.00           C  
ATOM    178  CE1 TYR A  13      -0.730  11.398  -5.230  1.00  0.00           C  
ATOM    179  CE2 TYR A  13      -0.261  13.503  -4.120  1.00  0.00           C  
ATOM    180  CZ  TYR A  13      -0.134  12.665  -5.234  1.00  0.00           C  
ATOM    181  OH  TYR A  13       0.580  13.087  -6.336  1.00  0.00           O  
ATOM    182  H   TYR A  13      -4.037  11.270   0.141  1.00  0.00           H  
ATOM    183  HA  TYR A  13      -3.922  12.728  -2.299  1.00  0.00           H  
ATOM    184  HB2 TYR A  13      -1.972  11.825  -0.904  1.00  0.00           H  
ATOM    185  HB3 TYR A  13      -2.263  10.272  -1.689  1.00  0.00           H  
ATOM    186  HD1 TYR A  13      -1.913   9.991  -4.107  1.00  0.00           H  
ATOM    187  HD2 TYR A  13      -1.084  13.719  -2.141  1.00  0.00           H  
ATOM    188  HE1 TYR A  13      -0.632  10.752  -6.090  1.00  0.00           H  
ATOM    189  HE2 TYR A  13       0.199  14.480  -4.123  1.00  0.00           H  
ATOM    190  HH  TYR A  13       1.124  13.832  -6.070  1.00  0.00           H  
ATOM    191  N   LEU A  14      -5.141   9.746  -2.532  1.00  0.00           N  
ATOM    192  CA  LEU A  14      -5.791   8.792  -3.472  1.00  0.00           C  
ATOM    193  C   LEU A  14      -7.025   9.452  -4.091  1.00  0.00           C  
ATOM    194  O   LEU A  14      -7.108   9.629  -5.286  1.00  0.00           O  
ATOM    195  CB  LEU A  14      -6.207   7.532  -2.709  1.00  0.00           C  
ATOM    196  CG  LEU A  14      -5.112   6.467  -2.838  1.00  0.00           C  
ATOM    197  CD1 LEU A  14      -5.112   5.582  -1.590  1.00  0.00           C  
ATOM    198  CD2 LEU A  14      -5.383   5.600  -4.069  1.00  0.00           C  
ATOM    199  H   LEU A  14      -5.216   9.605  -1.566  1.00  0.00           H  
ATOM    200  HA  LEU A  14      -5.096   8.527  -4.255  1.00  0.00           H  
ATOM    201  HB2 LEU A  14      -6.352   7.775  -1.667  1.00  0.00           H  
ATOM    202  HB3 LEU A  14      -7.127   7.150  -3.120  1.00  0.00           H  
ATOM    203  HG  LEU A  14      -4.148   6.949  -2.939  1.00  0.00           H  
ATOM    204 HD11 LEU A  14      -5.174   6.202  -0.709  1.00  0.00           H  
ATOM    205 HD12 LEU A  14      -5.963   4.915  -1.622  1.00  0.00           H  
ATOM    206 HD13 LEU A  14      -4.202   5.003  -1.561  1.00  0.00           H  
ATOM    207 HD21 LEU A  14      -6.390   5.212  -4.021  1.00  0.00           H  
ATOM    208 HD22 LEU A  14      -5.269   6.195  -4.962  1.00  0.00           H  
ATOM    209 HD23 LEU A  14      -4.682   4.779  -4.091  1.00  0.00           H  
ATOM    210  N   GLN A  15      -7.984   9.820  -3.290  1.00  0.00           N  
ATOM    211  CA  GLN A  15      -9.203  10.476  -3.846  1.00  0.00           C  
ATOM    212  C   GLN A  15      -8.856  11.895  -4.312  1.00  0.00           C  
ATOM    213  O   GLN A  15      -9.654  12.564  -4.938  1.00  0.00           O  
ATOM    214  CB  GLN A  15     -10.282  10.546  -2.764  1.00  0.00           C  
ATOM    215  CG  GLN A  15      -9.844  11.526  -1.675  1.00  0.00           C  
ATOM    216  CD  GLN A  15     -11.036  11.855  -0.774  1.00  0.00           C  
ATOM    217  OE1 GLN A  15     -11.379  13.007  -0.598  1.00  0.00           O  
ATOM    218  NE2 GLN A  15     -11.686  10.885  -0.192  1.00  0.00           N  
ATOM    219  H   GLN A  15      -7.903   9.673  -2.325  1.00  0.00           H  
ATOM    220  HA  GLN A  15      -9.571   9.903  -4.685  1.00  0.00           H  
ATOM    221  HB2 GLN A  15     -11.210  10.883  -3.202  1.00  0.00           H  
ATOM    222  HB3 GLN A  15     -10.422   9.568  -2.330  1.00  0.00           H  
ATOM    223  HG2 GLN A  15      -9.057  11.080  -1.085  1.00  0.00           H  
ATOM    224  HG3 GLN A  15      -9.481  12.433  -2.133  1.00  0.00           H  
ATOM    225 HE21 GLN A  15     -11.410   9.956  -0.334  1.00  0.00           H  
ATOM    226 HE22 GLN A  15     -12.451  11.086   0.387  1.00  0.00           H  
ATOM    227  N   THR A  16      -7.677  12.364  -4.000  1.00  0.00           N  
ATOM    228  CA  THR A  16      -7.288  13.745  -4.411  1.00  0.00           C  
ATOM    229  C   THR A  16      -6.630  13.722  -5.786  1.00  0.00           C  
ATOM    230  O   THR A  16      -7.143  14.263  -6.745  1.00  0.00           O  
ATOM    231  CB  THR A  16      -6.307  14.325  -3.388  1.00  0.00           C  
ATOM    232  OG1 THR A  16      -6.972  14.503  -2.146  1.00  0.00           O  
ATOM    233  CG2 THR A  16      -5.784  15.671  -3.889  1.00  0.00           C  
ATOM    234  H   THR A  16      -7.051  11.812  -3.486  1.00  0.00           H  
ATOM    235  HA  THR A  16      -8.160  14.362  -4.453  1.00  0.00           H  
ATOM    236  HB  THR A  16      -5.478  13.646  -3.260  1.00  0.00           H  
ATOM    237  HG1 THR A  16      -7.588  15.234  -2.242  1.00  0.00           H  
ATOM    238 HG21 THR A  16      -6.211  15.887  -4.858  1.00  0.00           H  
ATOM    239 HG22 THR A  16      -6.065  16.448  -3.192  1.00  0.00           H  
ATOM    240 HG23 THR A  16      -4.707  15.633  -3.971  1.00  0.00           H  
ATOM    241  N   TYR A  17      -5.498  13.105  -5.882  1.00  0.00           N  
ATOM    242  CA  TYR A  17      -4.786  13.044  -7.190  1.00  0.00           C  
ATOM    243  C   TYR A  17      -5.255  11.810  -7.962  1.00  0.00           C  
ATOM    244  O   TYR A  17      -4.982  11.656  -9.135  1.00  0.00           O  
ATOM    245  CB  TYR A  17      -3.278  12.953  -6.947  1.00  0.00           C  
ATOM    246  CG  TYR A  17      -2.764  14.298  -6.491  1.00  0.00           C  
ATOM    247  CD1 TYR A  17      -2.396  15.264  -7.435  1.00  0.00           C  
ATOM    248  CD2 TYR A  17      -2.657  14.579  -5.124  1.00  0.00           C  
ATOM    249  CE1 TYR A  17      -1.921  16.512  -7.012  1.00  0.00           C  
ATOM    250  CE2 TYR A  17      -2.183  15.826  -4.700  1.00  0.00           C  
ATOM    251  CZ  TYR A  17      -1.815  16.792  -5.644  1.00  0.00           C  
ATOM    252  OH  TYR A  17      -1.347  18.022  -5.227  1.00  0.00           O  
ATOM    253  H   TYR A  17      -5.113  12.685  -5.087  1.00  0.00           H  
ATOM    254  HA  TYR A  17      -5.006  13.932  -7.763  1.00  0.00           H  
ATOM    255  HB2 TYR A  17      -3.078  12.214  -6.186  1.00  0.00           H  
ATOM    256  HB3 TYR A  17      -2.781  12.672  -7.863  1.00  0.00           H  
ATOM    257  HD1 TYR A  17      -2.478  15.048  -8.489  1.00  0.00           H  
ATOM    258  HD2 TYR A  17      -2.940  13.833  -4.395  1.00  0.00           H  
ATOM    259  HE1 TYR A  17      -1.637  17.256  -7.739  1.00  0.00           H  
ATOM    260  HE2 TYR A  17      -2.100  16.043  -3.645  1.00  0.00           H  
ATOM    261  HH  TYR A  17      -0.421  17.924  -4.996  1.00  0.00           H  
ATOM    262  N   HIS A  18      -5.968  10.935  -7.311  1.00  0.00           N  
ATOM    263  CA  HIS A  18      -6.466   9.714  -8.000  1.00  0.00           C  
ATOM    264  C   HIS A  18      -5.279   8.891  -8.501  1.00  0.00           C  
ATOM    265  O   HIS A  18      -5.193   8.543  -9.662  1.00  0.00           O  
ATOM    266  CB  HIS A  18      -7.357  10.127  -9.171  1.00  0.00           C  
ATOM    267  CG  HIS A  18      -8.621  10.737  -8.627  1.00  0.00           C  
ATOM    268  ND1 HIS A  18      -9.791  10.803  -9.367  1.00  0.00           N  
ATOM    269  CD2 HIS A  18      -8.915  11.303  -7.409  1.00  0.00           C  
ATOM    270  CE1 HIS A  18     -10.725  11.388  -8.595  1.00  0.00           C  
ATOM    271  NE2 HIS A  18     -10.244  11.713  -7.393  1.00  0.00           N  
ATOM    272  H   HIS A  18      -6.180  11.086  -6.368  1.00  0.00           H  
ATOM    273  HA  HIS A  18      -7.042   9.121  -7.305  1.00  0.00           H  
ATOM    274  HB2 HIS A  18      -6.839  10.850  -9.783  1.00  0.00           H  
ATOM    275  HB3 HIS A  18      -7.602   9.259  -9.764  1.00  0.00           H  
ATOM    276  HD1 HIS A  18      -9.915  10.481 -10.284  1.00  0.00           H  
ATOM    277  HD2 HIS A  18      -8.221  11.411  -6.586  1.00  0.00           H  
ATOM    278  HE1 HIS A  18     -11.742  11.569  -8.907  1.00  0.00           H  
ATOM    279  N   LYS A  19      -4.368   8.575  -7.622  1.00  0.00           N  
ATOM    280  CA  LYS A  19      -3.177   7.772  -8.015  1.00  0.00           C  
ATOM    281  C   LYS A  19      -2.146   7.835  -6.889  1.00  0.00           C  
ATOM    282  O   LYS A  19      -1.796   8.899  -6.416  1.00  0.00           O  
ATOM    283  CB  LYS A  19      -2.564   8.337  -9.298  1.00  0.00           C  
ATOM    284  CG  LYS A  19      -2.415   9.855  -9.170  1.00  0.00           C  
ATOM    285  CD  LYS A  19      -1.408  10.358 -10.207  1.00  0.00           C  
ATOM    286  CE  LYS A  19      -1.129  11.843  -9.970  1.00  0.00           C  
ATOM    287  NZ  LYS A  19      -2.038  12.662 -10.821  1.00  0.00           N  
ATOM    288  H   LYS A  19      -4.469   8.869  -6.693  1.00  0.00           H  
ATOM    289  HA  LYS A  19      -3.472   6.745  -8.177  1.00  0.00           H  
ATOM    290  HB2 LYS A  19      -1.592   7.892  -9.454  1.00  0.00           H  
ATOM    291  HB3 LYS A  19      -3.203   8.108 -10.136  1.00  0.00           H  
ATOM    292  HG2 LYS A  19      -3.373  10.325  -9.339  1.00  0.00           H  
ATOM    293  HG3 LYS A  19      -2.062  10.100  -8.180  1.00  0.00           H  
ATOM    294  HD2 LYS A  19      -0.488   9.798 -10.116  1.00  0.00           H  
ATOM    295  HD3 LYS A  19      -1.814  10.223 -11.198  1.00  0.00           H  
ATOM    296  HE2 LYS A  19      -1.298  12.080  -8.930  1.00  0.00           H  
ATOM    297  HE3 LYS A  19      -0.102  12.062 -10.226  1.00  0.00           H  
ATOM    298  HZ1 LYS A  19      -2.493  12.049 -11.529  1.00  0.00           H  
ATOM    299  HZ2 LYS A  19      -2.765  13.105 -10.226  1.00  0.00           H  
ATOM    300  HZ3 LYS A  19      -1.489  13.401 -11.304  1.00  0.00           H  
ATOM    301  N   LEU A  20      -1.656   6.709  -6.451  1.00  0.00           N  
ATOM    302  CA  LEU A  20      -0.650   6.718  -5.352  1.00  0.00           C  
ATOM    303  C   LEU A  20       0.394   7.803  -5.635  1.00  0.00           C  
ATOM    304  O   LEU A  20       0.650   8.129  -6.777  1.00  0.00           O  
ATOM    305  CB  LEU A  20       0.044   5.354  -5.275  1.00  0.00           C  
ATOM    306  CG  LEU A  20      -0.964   4.290  -4.843  1.00  0.00           C  
ATOM    307  CD1 LEU A  20      -0.231   2.973  -4.581  1.00  0.00           C  
ATOM    308  CD2 LEU A  20      -1.668   4.744  -3.563  1.00  0.00           C  
ATOM    309  H   LEU A  20      -1.949   5.860  -6.843  1.00  0.00           H  
ATOM    310  HA  LEU A  20      -1.145   6.926  -4.413  1.00  0.00           H  
ATOM    311  HB2 LEU A  20       0.444   5.100  -6.246  1.00  0.00           H  
ATOM    312  HB3 LEU A  20       0.848   5.398  -4.555  1.00  0.00           H  
ATOM    313  HG  LEU A  20      -1.694   4.145  -5.627  1.00  0.00           H  
ATOM    314 HD11 LEU A  20       0.640   3.162  -3.971  1.00  0.00           H  
ATOM    315 HD12 LEU A  20      -0.890   2.289  -4.066  1.00  0.00           H  
ATOM    316 HD13 LEU A  20       0.076   2.538  -5.521  1.00  0.00           H  
ATOM    317 HD21 LEU A  20      -0.955   5.224  -2.910  1.00  0.00           H  
ATOM    318 HD22 LEU A  20      -2.454   5.441  -3.812  1.00  0.00           H  
ATOM    319 HD23 LEU A  20      -2.094   3.886  -3.063  1.00  0.00           H  
ATOM    320  N   PRO A  21       0.968   8.327  -4.583  1.00  0.00           N  
ATOM    321  CA  PRO A  21       1.994   9.379  -4.692  1.00  0.00           C  
ATOM    322  C   PRO A  21       3.132   8.927  -5.604  1.00  0.00           C  
ATOM    323  O   PRO A  21       3.292   7.756  -5.885  1.00  0.00           O  
ATOM    324  CB  PRO A  21       2.506   9.573  -3.260  1.00  0.00           C  
ATOM    325  CG  PRO A  21       1.586   8.753  -2.320  1.00  0.00           C  
ATOM    326  CD  PRO A  21       0.646   7.917  -3.204  1.00  0.00           C  
ATOM    327  HA  PRO A  21       1.560  10.297  -5.054  1.00  0.00           H  
ATOM    328  HB2 PRO A  21       3.524   9.213  -3.186  1.00  0.00           H  
ATOM    329  HB3 PRO A  21       2.466  10.615  -2.993  1.00  0.00           H  
ATOM    330  HG2 PRO A  21       2.185   8.103  -1.698  1.00  0.00           H  
ATOM    331  HG3 PRO A  21       1.004   9.419  -1.703  1.00  0.00           H  
ATOM    332  HD2 PRO A  21       0.839   6.862  -3.067  1.00  0.00           H  
ATOM    333  HD3 PRO A  21      -0.384   8.145  -2.981  1.00  0.00           H  
ATOM    334  N   ASP A  22       3.934   9.850  -6.060  1.00  0.00           N  
ATOM    335  CA  ASP A  22       5.071   9.474  -6.940  1.00  0.00           C  
ATOM    336  C   ASP A  22       6.102   8.701  -6.118  1.00  0.00           C  
ATOM    337  O   ASP A  22       7.062   8.173  -6.645  1.00  0.00           O  
ATOM    338  CB  ASP A  22       5.715  10.737  -7.516  1.00  0.00           C  
ATOM    339  CG  ASP A  22       5.906  10.572  -9.023  1.00  0.00           C  
ATOM    340  OD1 ASP A  22       5.935   9.439  -9.476  1.00  0.00           O  
ATOM    341  OD2 ASP A  22       6.020  11.580  -9.701  1.00  0.00           O  
ATOM    342  H   ASP A  22       3.794  10.788  -5.814  1.00  0.00           H  
ATOM    343  HA  ASP A  22       4.713   8.852  -7.743  1.00  0.00           H  
ATOM    344  HB2 ASP A  22       5.074  11.587  -7.324  1.00  0.00           H  
ATOM    345  HB3 ASP A  22       6.675  10.897  -7.048  1.00  0.00           H  
ATOM    346  N   ASN A  23       5.911   8.630  -4.828  1.00  0.00           N  
ATOM    347  CA  ASN A  23       6.882   7.890  -3.974  1.00  0.00           C  
ATOM    348  C   ASN A  23       6.335   6.493  -3.670  1.00  0.00           C  
ATOM    349  O   ASN A  23       6.588   5.934  -2.623  1.00  0.00           O  
ATOM    350  CB  ASN A  23       7.096   8.653  -2.664  1.00  0.00           C  
ATOM    351  CG  ASN A  23       5.758   9.209  -2.171  1.00  0.00           C  
ATOM    352  OD1 ASN A  23       5.458  10.369  -2.373  1.00  0.00           O  
ATOM    353  ND2 ASN A  23       4.937   8.425  -1.527  1.00  0.00           N  
ATOM    354  H   ASN A  23       5.129   9.064  -4.421  1.00  0.00           H  
ATOM    355  HA  ASN A  23       7.823   7.801  -4.496  1.00  0.00           H  
ATOM    356  HB2 ASN A  23       7.504   7.983  -1.922  1.00  0.00           H  
ATOM    357  HB3 ASN A  23       7.783   9.468  -2.831  1.00  0.00           H  
ATOM    358 HD21 ASN A  23       5.179   7.490  -1.363  1.00  0.00           H  
ATOM    359 HD22 ASN A  23       4.078   8.773  -1.207  1.00  0.00           H  
ATOM    360  N   TYR A  24       5.588   5.921  -4.577  1.00  0.00           N  
ATOM    361  CA  TYR A  24       5.035   4.559  -4.330  1.00  0.00           C  
ATOM    362  C   TYR A  24       5.498   3.606  -5.430  1.00  0.00           C  
ATOM    363  O   TYR A  24       4.785   3.339  -6.377  1.00  0.00           O  
ATOM    364  CB  TYR A  24       3.507   4.611  -4.315  1.00  0.00           C  
ATOM    365  CG  TYR A  24       3.026   4.608  -2.885  1.00  0.00           C  
ATOM    366  CD1 TYR A  24       2.856   3.398  -2.205  1.00  0.00           C  
ATOM    367  CD2 TYR A  24       2.758   5.819  -2.239  1.00  0.00           C  
ATOM    368  CE1 TYR A  24       2.418   3.398  -0.874  1.00  0.00           C  
ATOM    369  CE2 TYR A  24       2.318   5.821  -0.910  1.00  0.00           C  
ATOM    370  CZ  TYR A  24       2.148   4.611  -0.228  1.00  0.00           C  
ATOM    371  OH  TYR A  24       1.715   4.614   1.082  1.00  0.00           O  
ATOM    372  H   TYR A  24       5.394   6.386  -5.419  1.00  0.00           H  
ATOM    373  HA  TYR A  24       5.388   4.200  -3.375  1.00  0.00           H  
ATOM    374  HB2 TYR A  24       3.171   5.509  -4.809  1.00  0.00           H  
ATOM    375  HB3 TYR A  24       3.111   3.747  -4.828  1.00  0.00           H  
ATOM    376  HD1 TYR A  24       3.062   2.462  -2.705  1.00  0.00           H  
ATOM    377  HD2 TYR A  24       2.888   6.752  -2.766  1.00  0.00           H  
ATOM    378  HE1 TYR A  24       2.288   2.465  -0.348  1.00  0.00           H  
ATOM    379  HE2 TYR A  24       2.110   6.755  -0.410  1.00  0.00           H  
ATOM    380  HH  TYR A  24       0.761   4.507   1.080  1.00  0.00           H  
ATOM    381  N   ILE A  25       6.684   3.082  -5.307  1.00  0.00           N  
ATOM    382  CA  ILE A  25       7.190   2.134  -6.335  1.00  0.00           C  
ATOM    383  C   ILE A  25       6.840   0.711  -5.903  1.00  0.00           C  
ATOM    384  O   ILE A  25       7.113   0.310  -4.789  1.00  0.00           O  
ATOM    385  CB  ILE A  25       8.708   2.273  -6.462  1.00  0.00           C  
ATOM    386  CG1 ILE A  25       9.342   2.189  -5.071  1.00  0.00           C  
ATOM    387  CG2 ILE A  25       9.046   3.624  -7.095  1.00  0.00           C  
ATOM    388  CD1 ILE A  25      10.584   1.297  -5.129  1.00  0.00           C  
ATOM    389  H   ILE A  25       7.239   3.303  -4.528  1.00  0.00           H  
ATOM    390  HA  ILE A  25       6.724   2.348  -7.287  1.00  0.00           H  
ATOM    391  HB  ILE A  25       9.091   1.477  -7.085  1.00  0.00           H  
ATOM    392 HG12 ILE A  25       9.625   3.179  -4.744  1.00  0.00           H  
ATOM    393 HG13 ILE A  25       8.632   1.768  -4.377  1.00  0.00           H  
ATOM    394 HG21 ILE A  25       8.144   4.207  -7.202  1.00  0.00           H  
ATOM    395 HG22 ILE A  25       9.744   4.152  -6.463  1.00  0.00           H  
ATOM    396 HG23 ILE A  25       9.489   3.465  -8.068  1.00  0.00           H  
ATOM    397 HD11 ILE A  25      10.569   0.716  -6.039  1.00  0.00           H  
ATOM    398 HD12 ILE A  25      11.471   1.913  -5.109  1.00  0.00           H  
ATOM    399 HD13 ILE A  25      10.589   0.632  -4.278  1.00  0.00           H  
ATOM    400  N   THR A  26       6.233  -0.055  -6.765  1.00  0.00           N  
ATOM    401  CA  THR A  26       5.868  -1.448  -6.384  1.00  0.00           C  
ATOM    402  C   THR A  26       7.070  -2.121  -5.722  1.00  0.00           C  
ATOM    403  O   THR A  26       8.151  -1.569  -5.668  1.00  0.00           O  
ATOM    404  CB  THR A  26       5.461  -2.234  -7.629  1.00  0.00           C  
ATOM    405  OG1 THR A  26       6.619  -2.546  -8.391  1.00  0.00           O  
ATOM    406  CG2 THR A  26       4.498  -1.399  -8.473  1.00  0.00           C  
ATOM    407  H   THR A  26       6.015   0.284  -7.658  1.00  0.00           H  
ATOM    408  HA  THR A  26       5.043  -1.423  -5.688  1.00  0.00           H  
ATOM    409  HB  THR A  26       4.970  -3.145  -7.328  1.00  0.00           H  
ATOM    410  HG1 THR A  26       7.188  -1.773  -8.395  1.00  0.00           H  
ATOM    411 HG21 THR A  26       4.093  -0.599  -7.871  1.00  0.00           H  
ATOM    412 HG22 THR A  26       5.029  -0.980  -9.316  1.00  0.00           H  
ATOM    413 HG23 THR A  26       3.694  -2.026  -8.829  1.00  0.00           H  
ATOM    414  N   LYS A  27       6.897  -3.312  -5.221  1.00  0.00           N  
ATOM    415  CA  LYS A  27       8.048  -4.003  -4.567  1.00  0.00           C  
ATOM    416  C   LYS A  27       9.059  -4.413  -5.634  1.00  0.00           C  
ATOM    417  O   LYS A  27      10.250  -4.243  -5.468  1.00  0.00           O  
ATOM    418  CB  LYS A  27       7.595  -5.250  -3.793  1.00  0.00           C  
ATOM    419  CG  LYS A  27       6.075  -5.263  -3.606  1.00  0.00           C  
ATOM    420  CD  LYS A  27       5.419  -5.955  -4.803  1.00  0.00           C  
ATOM    421  CE  LYS A  27       5.338  -7.461  -4.542  1.00  0.00           C  
ATOM    422  NZ  LYS A  27       6.026  -8.194  -5.641  1.00  0.00           N  
ATOM    423  H   LYS A  27       6.022  -3.745  -5.280  1.00  0.00           H  
ATOM    424  HA  LYS A  27       8.522  -3.315  -3.881  1.00  0.00           H  
ATOM    425  HB2 LYS A  27       7.898  -6.134  -4.332  1.00  0.00           H  
ATOM    426  HB3 LYS A  27       8.070  -5.245  -2.827  1.00  0.00           H  
ATOM    427  HG2 LYS A  27       5.829  -5.799  -2.701  1.00  0.00           H  
ATOM    428  HG3 LYS A  27       5.710  -4.251  -3.534  1.00  0.00           H  
ATOM    429  HD2 LYS A  27       4.423  -5.560  -4.946  1.00  0.00           H  
ATOM    430  HD3 LYS A  27       6.008  -5.777  -5.690  1.00  0.00           H  
ATOM    431  HE2 LYS A  27       5.819  -7.688  -3.601  1.00  0.00           H  
ATOM    432  HE3 LYS A  27       4.303  -7.763  -4.499  1.00  0.00           H  
ATOM    433  HZ1 LYS A  27       6.643  -7.537  -6.163  1.00  0.00           H  
ATOM    434  HZ2 LYS A  27       6.599  -8.964  -5.241  1.00  0.00           H  
ATOM    435  HZ3 LYS A  27       5.318  -8.594  -6.289  1.00  0.00           H  
ATOM    436  N   SER A  28       8.600  -4.945  -6.733  1.00  0.00           N  
ATOM    437  CA  SER A  28       9.549  -5.353  -7.804  1.00  0.00           C  
ATOM    438  C   SER A  28      10.403  -4.145  -8.179  1.00  0.00           C  
ATOM    439  O   SER A  28      11.592  -4.254  -8.421  1.00  0.00           O  
ATOM    440  CB  SER A  28       8.767  -5.830  -9.029  1.00  0.00           C  
ATOM    441  OG  SER A  28       7.951  -6.934  -8.665  1.00  0.00           O  
ATOM    442  H   SER A  28       7.635  -5.069  -6.855  1.00  0.00           H  
ATOM    443  HA  SER A  28      10.183  -6.150  -7.445  1.00  0.00           H  
ATOM    444  HB2 SER A  28       8.141  -5.032  -9.394  1.00  0.00           H  
ATOM    445  HB3 SER A  28       9.461  -6.121  -9.806  1.00  0.00           H  
ATOM    446  HG  SER A  28       7.326  -6.636  -8.002  1.00  0.00           H  
ATOM    447  N   GLU A  29       9.806  -2.987  -8.217  1.00  0.00           N  
ATOM    448  CA  GLU A  29      10.577  -1.766  -8.560  1.00  0.00           C  
ATOM    449  C   GLU A  29      11.724  -1.617  -7.566  1.00  0.00           C  
ATOM    450  O   GLU A  29      12.831  -1.279  -7.931  1.00  0.00           O  
ATOM    451  CB  GLU A  29       9.664  -0.541  -8.486  1.00  0.00           C  
ATOM    452  CG  GLU A  29       9.173  -0.182  -9.890  1.00  0.00           C  
ATOM    453  CD  GLU A  29      10.370   0.172 -10.774  1.00  0.00           C  
ATOM    454  OE1 GLU A  29      10.777   1.323 -10.753  1.00  0.00           O  
ATOM    455  OE2 GLU A  29      10.859  -0.712 -11.458  1.00  0.00           O  
ATOM    456  H   GLU A  29       8.851  -2.922  -8.006  1.00  0.00           H  
ATOM    457  HA  GLU A  29      10.978  -1.863  -9.559  1.00  0.00           H  
ATOM    458  HB2 GLU A  29       8.817  -0.762  -7.853  1.00  0.00           H  
ATOM    459  HB3 GLU A  29      10.213   0.294  -8.075  1.00  0.00           H  
ATOM    460  HG2 GLU A  29       8.649  -1.026 -10.314  1.00  0.00           H  
ATOM    461  HG3 GLU A  29       8.506   0.664  -9.833  1.00  0.00           H  
ATOM    462  N   ALA A  30      11.475  -1.885  -6.311  1.00  0.00           N  
ATOM    463  CA  ALA A  30      12.570  -1.771  -5.310  1.00  0.00           C  
ATOM    464  C   ALA A  30      13.605  -2.853  -5.603  1.00  0.00           C  
ATOM    465  O   ALA A  30      14.796  -2.640  -5.480  1.00  0.00           O  
ATOM    466  CB  ALA A  30      12.007  -1.963  -3.900  1.00  0.00           C  
ATOM    467  H   ALA A  30      10.576  -2.173  -6.031  1.00  0.00           H  
ATOM    468  HA  ALA A  30      13.034  -0.798  -5.389  1.00  0.00           H  
ATOM    469  HB1 ALA A  30      11.459  -2.892  -3.854  1.00  0.00           H  
ATOM    470  HB2 ALA A  30      12.821  -1.990  -3.190  1.00  0.00           H  
ATOM    471  HB3 ALA A  30      11.348  -1.142  -3.661  1.00  0.00           H  
ATOM    472  N   GLN A  31      13.160  -4.012  -6.005  1.00  0.00           N  
ATOM    473  CA  GLN A  31      14.115  -5.104  -6.323  1.00  0.00           C  
ATOM    474  C   GLN A  31      15.017  -4.642  -7.465  1.00  0.00           C  
ATOM    475  O   GLN A  31      16.172  -5.008  -7.547  1.00  0.00           O  
ATOM    476  CB  GLN A  31      13.345  -6.356  -6.750  1.00  0.00           C  
ATOM    477  CG  GLN A  31      12.799  -7.069  -5.511  1.00  0.00           C  
ATOM    478  CD  GLN A  31      13.163  -8.554  -5.572  1.00  0.00           C  
ATOM    479  OE1 GLN A  31      14.325  -8.904  -5.617  1.00  0.00           O  
ATOM    480  NE2 GLN A  31      12.212  -9.447  -5.576  1.00  0.00           N  
ATOM    481  H   GLN A  31      12.197  -4.159  -6.108  1.00  0.00           H  
ATOM    482  HA  GLN A  31      14.716  -5.325  -5.453  1.00  0.00           H  
ATOM    483  HB2 GLN A  31      12.525  -6.072  -7.394  1.00  0.00           H  
ATOM    484  HB3 GLN A  31      14.007  -7.022  -7.283  1.00  0.00           H  
ATOM    485  HG2 GLN A  31      13.230  -6.627  -4.624  1.00  0.00           H  
ATOM    486  HG3 GLN A  31      11.725  -6.964  -5.480  1.00  0.00           H  
ATOM    487 HE21 GLN A  31      11.274  -9.164  -5.540  1.00  0.00           H  
ATOM    488 HE22 GLN A  31      12.435 -10.400  -5.613  1.00  0.00           H  
ATOM    489  N   ALA A  32      14.494  -3.838  -8.352  1.00  0.00           N  
ATOM    490  CA  ALA A  32      15.316  -3.349  -9.486  1.00  0.00           C  
ATOM    491  C   ALA A  32      16.501  -2.548  -8.955  1.00  0.00           C  
ATOM    492  O   ALA A  32      17.592  -2.593  -9.489  1.00  0.00           O  
ATOM    493  CB  ALA A  32      14.463  -2.461 -10.393  1.00  0.00           C  
ATOM    494  H   ALA A  32      13.558  -3.558  -8.273  1.00  0.00           H  
ATOM    495  HA  ALA A  32      15.673  -4.183 -10.037  1.00  0.00           H  
ATOM    496  HB1 ALA A  32      13.513  -2.941 -10.579  1.00  0.00           H  
ATOM    497  HB2 ALA A  32      14.296  -1.508  -9.912  1.00  0.00           H  
ATOM    498  HB3 ALA A  32      14.976  -2.305 -11.330  1.00  0.00           H  
ATOM    499  N   LEU A  33      16.285  -1.812  -7.911  1.00  0.00           N  
ATOM    500  CA  LEU A  33      17.381  -0.987  -7.324  1.00  0.00           C  
ATOM    501  C   LEU A  33      18.276  -1.849  -6.435  1.00  0.00           C  
ATOM    502  O   LEU A  33      19.319  -1.421  -5.982  1.00  0.00           O  
ATOM    503  CB  LEU A  33      16.762   0.135  -6.504  1.00  0.00           C  
ATOM    504  CG  LEU A  33      15.867   0.962  -7.420  1.00  0.00           C  
ATOM    505  CD1 LEU A  33      14.404   0.605  -7.159  1.00  0.00           C  
ATOM    506  CD2 LEU A  33      16.105   2.443  -7.148  1.00  0.00           C  
ATOM    507  H   LEU A  33      15.394  -1.799  -7.512  1.00  0.00           H  
ATOM    508  HA  LEU A  33      17.969  -0.557  -8.118  1.00  0.00           H  
ATOM    509  HB2 LEU A  33      16.174  -0.285  -5.699  1.00  0.00           H  
ATOM    510  HB3 LEU A  33      17.540   0.763  -6.099  1.00  0.00           H  
ATOM    511  HG  LEU A  33      16.109   0.741  -8.450  1.00  0.00           H  
ATOM    512 HD11 LEU A  33      14.344  -0.407  -6.785  1.00  0.00           H  
ATOM    513 HD12 LEU A  33      13.990   1.286  -6.430  1.00  0.00           H  
ATOM    514 HD13 LEU A  33      13.845   0.680  -8.081  1.00  0.00           H  
ATOM    515 HD21 LEU A  33      17.146   2.671  -7.323  1.00  0.00           H  
ATOM    516 HD22 LEU A  33      15.490   3.036  -7.810  1.00  0.00           H  
ATOM    517 HD23 LEU A  33      15.852   2.668  -6.123  1.00  0.00           H  
ATOM    518  N   GLY A  34      17.877  -3.063  -6.182  1.00  0.00           N  
ATOM    519  CA  GLY A  34      18.703  -3.956  -5.321  1.00  0.00           C  
ATOM    520  C   GLY A  34      18.039  -4.111  -3.950  1.00  0.00           C  
ATOM    521  O   GLY A  34      18.660  -3.919  -2.923  1.00  0.00           O  
ATOM    522  H   GLY A  34      17.033  -3.384  -6.558  1.00  0.00           H  
ATOM    523  HA2 GLY A  34      18.792  -4.926  -5.791  1.00  0.00           H  
ATOM    524  HA3 GLY A  34      19.685  -3.527  -5.194  1.00  0.00           H  
ATOM    525  N   TRP A  35      16.782  -4.459  -3.927  1.00  0.00           N  
ATOM    526  CA  TRP A  35      16.076  -4.629  -2.625  1.00  0.00           C  
ATOM    527  C   TRP A  35      15.602  -6.080  -2.499  1.00  0.00           C  
ATOM    528  O   TRP A  35      14.897  -6.591  -3.347  1.00  0.00           O  
ATOM    529  CB  TRP A  35      14.877  -3.666  -2.573  1.00  0.00           C  
ATOM    530  CG  TRP A  35      13.823  -4.175  -1.635  1.00  0.00           C  
ATOM    531  CD1 TRP A  35      13.880  -4.105  -0.285  1.00  0.00           C  
ATOM    532  CD2 TRP A  35      12.561  -4.827  -1.958  1.00  0.00           C  
ATOM    533  NE1 TRP A  35      12.730  -4.670   0.240  1.00  0.00           N  
ATOM    534  CE2 TRP A  35      11.887  -5.130  -0.753  1.00  0.00           C  
ATOM    535  CE3 TRP A  35      11.942  -5.179  -3.170  1.00  0.00           C  
ATOM    536  CZ2 TRP A  35      10.641  -5.762  -0.752  1.00  0.00           C  
ATOM    537  CZ3 TRP A  35      10.691  -5.814  -3.172  1.00  0.00           C  
ATOM    538  CH2 TRP A  35      10.043  -6.105  -1.964  1.00  0.00           C  
ATOM    539  H   TRP A  35      16.301  -4.611  -4.767  1.00  0.00           H  
ATOM    540  HA  TRP A  35      16.755  -4.403  -1.816  1.00  0.00           H  
ATOM    541  HB2 TRP A  35      15.214  -2.697  -2.235  1.00  0.00           H  
ATOM    542  HB3 TRP A  35      14.458  -3.570  -3.562  1.00  0.00           H  
ATOM    543  HD1 TRP A  35      14.686  -3.678   0.290  1.00  0.00           H  
ATOM    544  HE1 TRP A  35      12.521  -4.746   1.195  1.00  0.00           H  
ATOM    545  HE3 TRP A  35      12.431  -4.959  -4.105  1.00  0.00           H  
ATOM    546  HZ2 TRP A  35      10.145  -5.982   0.180  1.00  0.00           H  
ATOM    547  HZ3 TRP A  35      10.225  -6.082  -4.109  1.00  0.00           H  
ATOM    548  HH2 TRP A  35       9.079  -6.595  -1.972  1.00  0.00           H  
ATOM    549  N   VAL A  36      15.983  -6.749  -1.446  1.00  0.00           N  
ATOM    550  CA  VAL A  36      15.555  -8.163  -1.264  1.00  0.00           C  
ATOM    551  C   VAL A  36      14.243  -8.193  -0.479  1.00  0.00           C  
ATOM    552  O   VAL A  36      14.196  -7.839   0.682  1.00  0.00           O  
ATOM    553  CB  VAL A  36      16.629  -8.929  -0.491  1.00  0.00           C  
ATOM    554  CG1 VAL A  36      16.378 -10.432  -0.624  1.00  0.00           C  
ATOM    555  CG2 VAL A  36      18.007  -8.590  -1.065  1.00  0.00           C  
ATOM    556  H   VAL A  36      16.551  -6.318  -0.772  1.00  0.00           H  
ATOM    557  HA  VAL A  36      15.408  -8.622  -2.230  1.00  0.00           H  
ATOM    558  HB  VAL A  36      16.592  -8.648   0.552  1.00  0.00           H  
ATOM    559 HG11 VAL A  36      15.378 -10.597  -0.999  1.00  0.00           H  
ATOM    560 HG12 VAL A  36      17.095 -10.857  -1.310  1.00  0.00           H  
ATOM    561 HG13 VAL A  36      16.481 -10.901   0.343  1.00  0.00           H  
ATOM    562 HG21 VAL A  36      17.915  -7.768  -1.759  1.00  0.00           H  
ATOM    563 HG22 VAL A  36      18.672  -8.310  -0.262  1.00  0.00           H  
ATOM    564 HG23 VAL A  36      18.406  -9.453  -1.578  1.00  0.00           H  
ATOM    565  N   ALA A  37      13.177  -8.608  -1.103  1.00  0.00           N  
ATOM    566  CA  ALA A  37      11.871  -8.654  -0.388  1.00  0.00           C  
ATOM    567  C   ALA A  37      11.927  -9.721   0.707  1.00  0.00           C  
ATOM    568  O   ALA A  37      11.108  -9.746   1.605  1.00  0.00           O  
ATOM    569  CB  ALA A  37      10.757  -8.996  -1.379  1.00  0.00           C  
ATOM    570  H   ALA A  37      13.234  -8.887  -2.041  1.00  0.00           H  
ATOM    571  HA  ALA A  37      11.674  -7.689   0.056  1.00  0.00           H  
ATOM    572  HB1 ALA A  37      11.115  -8.850  -2.388  1.00  0.00           H  
ATOM    573  HB2 ALA A  37      10.463 -10.028  -1.248  1.00  0.00           H  
ATOM    574  HB3 ALA A  37       9.908  -8.355  -1.202  1.00  0.00           H  
ATOM    575  N   SER A  38      12.887 -10.603   0.642  1.00  0.00           N  
ATOM    576  CA  SER A  38      12.993 -11.667   1.680  1.00  0.00           C  
ATOM    577  C   SER A  38      13.862 -11.166   2.836  1.00  0.00           C  
ATOM    578  O   SER A  38      13.898 -11.754   3.898  1.00  0.00           O  
ATOM    579  CB  SER A  38      13.629 -12.915   1.067  1.00  0.00           C  
ATOM    580  OG  SER A  38      12.842 -13.351  -0.033  1.00  0.00           O  
ATOM    581  H   SER A  38      13.537 -10.566  -0.090  1.00  0.00           H  
ATOM    582  HA  SER A  38      12.008 -11.910   2.050  1.00  0.00           H  
ATOM    583  HB2 SER A  38      14.623 -12.683   0.722  1.00  0.00           H  
ATOM    584  HB3 SER A  38      13.683 -13.694   1.816  1.00  0.00           H  
ATOM    585  HG  SER A  38      12.948 -14.302  -0.116  1.00  0.00           H  
ATOM    586  N   LYS A  39      14.562 -10.083   2.636  1.00  0.00           N  
ATOM    587  CA  LYS A  39      15.428  -9.544   3.723  1.00  0.00           C  
ATOM    588  C   LYS A  39      14.882  -8.193   4.188  1.00  0.00           C  
ATOM    589  O   LYS A  39      15.316  -7.646   5.182  1.00  0.00           O  
ATOM    590  CB  LYS A  39      16.854  -9.366   3.199  1.00  0.00           C  
ATOM    591  CG  LYS A  39      17.798 -10.299   3.959  1.00  0.00           C  
ATOM    592  CD  LYS A  39      19.136  -9.594   4.191  1.00  0.00           C  
ATOM    593  CE  LYS A  39      20.145 -10.055   3.139  1.00  0.00           C  
ATOM    594  NZ  LYS A  39      21.380  -9.226   3.236  1.00  0.00           N  
ATOM    595  H   LYS A  39      14.520  -9.624   1.771  1.00  0.00           H  
ATOM    596  HA  LYS A  39      15.434 -10.235   4.554  1.00  0.00           H  
ATOM    597  HB2 LYS A  39      16.882  -9.604   2.145  1.00  0.00           H  
ATOM    598  HB3 LYS A  39      17.166  -8.343   3.345  1.00  0.00           H  
ATOM    599  HG2 LYS A  39      17.357 -10.559   4.911  1.00  0.00           H  
ATOM    600  HG3 LYS A  39      17.961 -11.195   3.381  1.00  0.00           H  
ATOM    601  HD2 LYS A  39      18.997  -8.525   4.115  1.00  0.00           H  
ATOM    602  HD3 LYS A  39      19.507  -9.839   5.175  1.00  0.00           H  
ATOM    603  HE2 LYS A  39      20.394 -11.093   3.309  1.00  0.00           H  
ATOM    604  HE3 LYS A  39      19.714  -9.946   2.154  1.00  0.00           H  
ATOM    605  HZ1 LYS A  39      21.735  -9.247   4.212  1.00  0.00           H  
ATOM    606  HZ2 LYS A  39      22.104  -9.608   2.596  1.00  0.00           H  
ATOM    607  HZ3 LYS A  39      21.159  -8.245   2.966  1.00  0.00           H  
ATOM    608  N   GLY A  40      13.932  -7.651   3.476  1.00  0.00           N  
ATOM    609  CA  GLY A  40      13.358  -6.334   3.877  1.00  0.00           C  
ATOM    610  C   GLY A  40      14.486  -5.325   4.089  1.00  0.00           C  
ATOM    611  O   GLY A  40      14.716  -4.860   5.188  1.00  0.00           O  
ATOM    612  H   GLY A  40      13.595  -8.108   2.679  1.00  0.00           H  
ATOM    613  HA2 GLY A  40      12.697  -5.980   3.099  1.00  0.00           H  
ATOM    614  HA3 GLY A  40      12.803  -6.448   4.795  1.00  0.00           H  
ATOM    615  N   ASN A  41      15.193  -4.980   3.048  1.00  0.00           N  
ATOM    616  CA  ASN A  41      16.304  -3.998   3.197  1.00  0.00           C  
ATOM    617  C   ASN A  41      16.041  -2.789   2.297  1.00  0.00           C  
ATOM    618  O   ASN A  41      16.931  -2.288   1.637  1.00  0.00           O  
ATOM    619  CB  ASN A  41      17.628  -4.656   2.797  1.00  0.00           C  
ATOM    620  CG  ASN A  41      17.481  -5.321   1.427  1.00  0.00           C  
ATOM    621  OD1 ASN A  41      16.850  -6.351   1.304  1.00  0.00           O  
ATOM    622  ND2 ASN A  41      18.044  -4.771   0.386  1.00  0.00           N  
ATOM    623  H   ASN A  41      14.992  -5.364   2.169  1.00  0.00           H  
ATOM    624  HA  ASN A  41      16.361  -3.674   4.225  1.00  0.00           H  
ATOM    625  HB2 ASN A  41      18.403  -3.903   2.750  1.00  0.00           H  
ATOM    626  HB3 ASN A  41      17.894  -5.401   3.530  1.00  0.00           H  
ATOM    627 HD21 ASN A  41      18.551  -3.941   0.485  1.00  0.00           H  
ATOM    628 HD22 ASN A  41      17.962  -5.189  -0.495  1.00  0.00           H  
ATOM    629  N   LEU A  42      14.826  -2.313   2.266  1.00  0.00           N  
ATOM    630  CA  LEU A  42      14.507  -1.135   1.412  1.00  0.00           C  
ATOM    631  C   LEU A  42      15.302   0.076   1.900  1.00  0.00           C  
ATOM    632  O   LEU A  42      16.056   0.675   1.166  1.00  0.00           O  
ATOM    633  CB  LEU A  42      13.013  -0.826   1.507  1.00  0.00           C  
ATOM    634  CG  LEU A  42      12.537  -0.197   0.196  1.00  0.00           C  
ATOM    635  CD1 LEU A  42      12.839  -1.143  -0.967  1.00  0.00           C  
ATOM    636  CD2 LEU A  42      11.030   0.052   0.269  1.00  0.00           C  
ATOM    637  H   LEU A  42      14.123  -2.731   2.807  1.00  0.00           H  
ATOM    638  HA  LEU A  42      14.768  -1.350   0.386  1.00  0.00           H  
ATOM    639  HB2 LEU A  42      12.469  -1.740   1.689  1.00  0.00           H  
ATOM    640  HB3 LEU A  42      12.840  -0.135   2.318  1.00  0.00           H  
ATOM    641  HG  LEU A  42      13.052   0.741   0.040  1.00  0.00           H  
ATOM    642 HD11 LEU A  42      12.640  -2.160  -0.664  1.00  0.00           H  
ATOM    643 HD12 LEU A  42      12.211  -0.889  -1.808  1.00  0.00           H  
ATOM    644 HD13 LEU A  42      13.877  -1.047  -1.249  1.00  0.00           H  
ATOM    645 HD21 LEU A  42      10.607  -0.535   1.071  1.00  0.00           H  
ATOM    646 HD22 LEU A  42      10.846   1.100   0.456  1.00  0.00           H  
ATOM    647 HD23 LEU A  42      10.572  -0.233  -0.667  1.00  0.00           H  
ATOM    648  N   ALA A  43      15.135   0.439   3.139  1.00  0.00           N  
ATOM    649  CA  ALA A  43      15.877   1.614   3.677  1.00  0.00           C  
ATOM    650  C   ALA A  43      17.367   1.494   3.336  1.00  0.00           C  
ATOM    651  O   ALA A  43      18.093   2.468   3.346  1.00  0.00           O  
ATOM    652  CB  ALA A  43      15.705   1.669   5.197  1.00  0.00           C  
ATOM    653  H   ALA A  43      14.518  -0.059   3.717  1.00  0.00           H  
ATOM    654  HA  ALA A  43      15.481   2.519   3.240  1.00  0.00           H  
ATOM    655  HB1 ALA A  43      15.831   0.678   5.609  1.00  0.00           H  
ATOM    656  HB2 ALA A  43      16.445   2.331   5.619  1.00  0.00           H  
ATOM    657  HB3 ALA A  43      14.717   2.033   5.434  1.00  0.00           H  
ATOM    658  N   ASP A  44      17.833   0.309   3.046  1.00  0.00           N  
ATOM    659  CA  ASP A  44      19.279   0.138   2.719  1.00  0.00           C  
ATOM    660  C   ASP A  44      19.534   0.463   1.242  1.00  0.00           C  
ATOM    661  O   ASP A  44      20.552   1.028   0.894  1.00  0.00           O  
ATOM    662  CB  ASP A  44      19.692  -1.309   2.997  1.00  0.00           C  
ATOM    663  CG  ASP A  44      20.223  -1.421   4.428  1.00  0.00           C  
ATOM    664  OD1 ASP A  44      19.413  -1.448   5.339  1.00  0.00           O  
ATOM    665  OD2 ASP A  44      21.432  -1.478   4.587  1.00  0.00           O  
ATOM    666  H   ASP A  44      17.238  -0.468   3.051  1.00  0.00           H  
ATOM    667  HA  ASP A  44      19.865   0.801   3.337  1.00  0.00           H  
ATOM    668  HB2 ASP A  44      18.836  -1.957   2.878  1.00  0.00           H  
ATOM    669  HB3 ASP A  44      20.466  -1.603   2.305  1.00  0.00           H  
ATOM    670  N   VAL A  45      18.630   0.107   0.369  1.00  0.00           N  
ATOM    671  CA  VAL A  45      18.846   0.398  -1.081  1.00  0.00           C  
ATOM    672  C   VAL A  45      17.929   1.537  -1.531  1.00  0.00           C  
ATOM    673  O   VAL A  45      18.377   2.525  -2.078  1.00  0.00           O  
ATOM    674  CB  VAL A  45      18.550  -0.853  -1.917  1.00  0.00           C  
ATOM    675  CG1 VAL A  45      19.847  -1.632  -2.141  1.00  0.00           C  
ATOM    676  CG2 VAL A  45      17.544  -1.746  -1.186  1.00  0.00           C  
ATOM    677  H   VAL A  45      17.817  -0.352   0.664  1.00  0.00           H  
ATOM    678  HA  VAL A  45      19.875   0.691  -1.233  1.00  0.00           H  
ATOM    679  HB  VAL A  45      18.142  -0.556  -2.873  1.00  0.00           H  
ATOM    680 HG11 VAL A  45      20.690  -0.966  -2.038  1.00  0.00           H  
ATOM    681 HG12 VAL A  45      19.922  -2.425  -1.412  1.00  0.00           H  
ATOM    682 HG13 VAL A  45      19.844  -2.057  -3.135  1.00  0.00           H  
ATOM    683 HG21 VAL A  45      17.931  -2.001  -0.211  1.00  0.00           H  
ATOM    684 HG22 VAL A  45      16.608  -1.219  -1.075  1.00  0.00           H  
ATOM    685 HG23 VAL A  45      17.384  -2.648  -1.756  1.00  0.00           H  
ATOM    686  N   ALA A  46      16.649   1.410  -1.311  1.00  0.00           N  
ATOM    687  CA  ALA A  46      15.709   2.487  -1.732  1.00  0.00           C  
ATOM    688  C   ALA A  46      15.087   3.144  -0.493  1.00  0.00           C  
ATOM    689  O   ALA A  46      13.971   2.837  -0.128  1.00  0.00           O  
ATOM    690  CB  ALA A  46      14.602   1.882  -2.598  1.00  0.00           C  
ATOM    691  H   ALA A  46      16.306   0.605  -0.872  1.00  0.00           H  
ATOM    692  HA  ALA A  46      16.246   3.231  -2.302  1.00  0.00           H  
ATOM    693  HB1 ALA A  46      14.848   0.857  -2.832  1.00  0.00           H  
ATOM    694  HB2 ALA A  46      13.667   1.914  -2.060  1.00  0.00           H  
ATOM    695  HB3 ALA A  46      14.511   2.448  -3.513  1.00  0.00           H  
ATOM    696  N   PRO A  47      15.833   4.033   0.115  1.00  0.00           N  
ATOM    697  CA  PRO A  47      15.376   4.753   1.318  1.00  0.00           C  
ATOM    698  C   PRO A  47      14.137   5.595   0.996  1.00  0.00           C  
ATOM    699  O   PRO A  47      13.903   5.963  -0.138  1.00  0.00           O  
ATOM    700  CB  PRO A  47      16.552   5.660   1.705  1.00  0.00           C  
ATOM    701  CG  PRO A  47      17.674   5.449   0.657  1.00  0.00           C  
ATOM    702  CD  PRO A  47      17.187   4.390  -0.344  1.00  0.00           C  
ATOM    703  HA  PRO A  47      15.166   4.061   2.117  1.00  0.00           H  
ATOM    704  HB2 PRO A  47      16.234   6.693   1.703  1.00  0.00           H  
ATOM    705  HB3 PRO A  47      16.917   5.390   2.684  1.00  0.00           H  
ATOM    706  HG2 PRO A  47      17.873   6.378   0.143  1.00  0.00           H  
ATOM    707  HG3 PRO A  47      18.571   5.101   1.145  1.00  0.00           H  
ATOM    708  HD2 PRO A  47      17.154   4.804  -1.342  1.00  0.00           H  
ATOM    709  HD3 PRO A  47      17.829   3.524  -0.314  1.00  0.00           H  
ATOM    710  N   GLY A  48      13.348   5.906   1.988  1.00  0.00           N  
ATOM    711  CA  GLY A  48      12.127   6.728   1.746  1.00  0.00           C  
ATOM    712  C   GLY A  48      11.427   6.248   0.473  1.00  0.00           C  
ATOM    713  O   GLY A  48      11.203   7.009  -0.447  1.00  0.00           O  
ATOM    714  H   GLY A  48      13.559   5.601   2.895  1.00  0.00           H  
ATOM    715  HA2 GLY A  48      11.454   6.628   2.586  1.00  0.00           H  
ATOM    716  HA3 GLY A  48      12.407   7.763   1.629  1.00  0.00           H  
ATOM    717  N   LYS A  49      11.082   4.992   0.412  1.00  0.00           N  
ATOM    718  CA  LYS A  49      10.396   4.467  -0.802  1.00  0.00           C  
ATOM    719  C   LYS A  49       9.116   3.740  -0.389  1.00  0.00           C  
ATOM    720  O   LYS A  49       9.148   2.777   0.352  1.00  0.00           O  
ATOM    721  CB  LYS A  49      11.325   3.496  -1.532  1.00  0.00           C  
ATOM    722  CG  LYS A  49      12.300   4.283  -2.410  1.00  0.00           C  
ATOM    723  CD  LYS A  49      11.538   4.922  -3.573  1.00  0.00           C  
ATOM    724  CE  LYS A  49      12.167   6.274  -3.914  1.00  0.00           C  
ATOM    725  NZ  LYS A  49      13.230   6.085  -4.941  1.00  0.00           N  
ATOM    726  H   LYS A  49      11.271   4.394   1.165  1.00  0.00           H  
ATOM    727  HA  LYS A  49      10.148   5.289  -1.457  1.00  0.00           H  
ATOM    728  HB2 LYS A  49      11.879   2.914  -0.809  1.00  0.00           H  
ATOM    729  HB3 LYS A  49      10.739   2.835  -2.153  1.00  0.00           H  
ATOM    730  HG2 LYS A  49      12.771   5.055  -1.820  1.00  0.00           H  
ATOM    731  HG3 LYS A  49      13.053   3.616  -2.800  1.00  0.00           H  
ATOM    732  HD2 LYS A  49      11.588   4.273  -4.436  1.00  0.00           H  
ATOM    733  HD3 LYS A  49      10.507   5.068  -3.292  1.00  0.00           H  
ATOM    734  HE2 LYS A  49      11.408   6.938  -4.301  1.00  0.00           H  
ATOM    735  HE3 LYS A  49      12.601   6.704  -3.023  1.00  0.00           H  
ATOM    736  HZ1 LYS A  49      13.239   5.091  -5.250  1.00  0.00           H  
ATOM    737  HZ2 LYS A  49      13.040   6.700  -5.756  1.00  0.00           H  
ATOM    738  HZ3 LYS A  49      14.154   6.329  -4.533  1.00  0.00           H  
ATOM    739  N   SER A  50       7.989   4.195  -0.861  1.00  0.00           N  
ATOM    740  CA  SER A  50       6.706   3.534  -0.496  1.00  0.00           C  
ATOM    741  C   SER A  50       6.395   2.430  -1.508  1.00  0.00           C  
ATOM    742  O   SER A  50       6.560   2.602  -2.698  1.00  0.00           O  
ATOM    743  CB  SER A  50       5.580   4.567  -0.509  1.00  0.00           C  
ATOM    744  OG  SER A  50       6.097   5.831  -0.116  1.00  0.00           O  
ATOM    745  H   SER A  50       7.987   4.974  -1.455  1.00  0.00           H  
ATOM    746  HA  SER A  50       6.787   3.104   0.492  1.00  0.00           H  
ATOM    747  HB2 SER A  50       5.172   4.645  -1.503  1.00  0.00           H  
ATOM    748  HB3 SER A  50       4.800   4.257   0.174  1.00  0.00           H  
ATOM    749  HG  SER A  50       5.680   6.077   0.713  1.00  0.00           H  
ATOM    750  N   ILE A  51       5.944   1.299  -1.044  1.00  0.00           N  
ATOM    751  CA  ILE A  51       5.616   0.187  -1.978  1.00  0.00           C  
ATOM    752  C   ILE A  51       4.095   0.092  -2.122  1.00  0.00           C  
ATOM    753  O   ILE A  51       3.396  -0.223  -1.180  1.00  0.00           O  
ATOM    754  CB  ILE A  51       6.156  -1.130  -1.414  1.00  0.00           C  
ATOM    755  CG1 ILE A  51       7.597  -0.927  -0.927  1.00  0.00           C  
ATOM    756  CG2 ILE A  51       6.120  -2.205  -2.500  1.00  0.00           C  
ATOM    757  CD1 ILE A  51       8.561  -0.929  -2.118  1.00  0.00           C  
ATOM    758  H   ILE A  51       5.816   1.182  -0.079  1.00  0.00           H  
ATOM    759  HA  ILE A  51       6.062   0.379  -2.943  1.00  0.00           H  
ATOM    760  HB  ILE A  51       5.536  -1.441  -0.584  1.00  0.00           H  
ATOM    761 HG12 ILE A  51       7.671   0.017  -0.408  1.00  0.00           H  
ATOM    762 HG13 ILE A  51       7.864  -1.728  -0.252  1.00  0.00           H  
ATOM    763 HG21 ILE A  51       5.988  -1.738  -3.465  1.00  0.00           H  
ATOM    764 HG22 ILE A  51       7.049  -2.756  -2.492  1.00  0.00           H  
ATOM    765 HG23 ILE A  51       5.298  -2.880  -2.312  1.00  0.00           H  
ATOM    766 HD11 ILE A  51       7.996  -0.868  -3.037  1.00  0.00           H  
ATOM    767 HD12 ILE A  51       9.225  -0.081  -2.046  1.00  0.00           H  
ATOM    768 HD13 ILE A  51       9.139  -1.842  -2.113  1.00  0.00           H  
ATOM    769  N   GLY A  52       3.572   0.367  -3.287  1.00  0.00           N  
ATOM    770  CA  GLY A  52       2.093   0.294  -3.465  1.00  0.00           C  
ATOM    771  C   GLY A  52       1.748   0.274  -4.954  1.00  0.00           C  
ATOM    772  O   GLY A  52       2.601   0.442  -5.803  1.00  0.00           O  
ATOM    773  H   GLY A  52       4.146   0.623  -4.041  1.00  0.00           H  
ATOM    774  HA2 GLY A  52       1.719  -0.604  -2.996  1.00  0.00           H  
ATOM    775  HA3 GLY A  52       1.633   1.157  -3.006  1.00  0.00           H  
ATOM    776  N   GLY A  53       0.499   0.071  -5.275  1.00  0.00           N  
ATOM    777  CA  GLY A  53       0.095   0.042  -6.710  1.00  0.00           C  
ATOM    778  C   GLY A  53      -0.023  -1.408  -7.183  1.00  0.00           C  
ATOM    779  O   GLY A  53      -0.233  -1.675  -8.350  1.00  0.00           O  
ATOM    780  H   GLY A  53      -0.173  -0.060  -4.573  1.00  0.00           H  
ATOM    781  HA2 GLY A  53      -0.859   0.538  -6.824  1.00  0.00           H  
ATOM    782  HA3 GLY A  53       0.838   0.551  -7.304  1.00  0.00           H  
ATOM    783  N   ASP A  54       0.108  -2.349  -6.288  1.00  0.00           N  
ATOM    784  CA  ASP A  54       0.003  -3.780  -6.691  1.00  0.00           C  
ATOM    785  C   ASP A  54      -1.464  -4.212  -6.653  1.00  0.00           C  
ATOM    786  O   ASP A  54      -2.242  -3.728  -5.856  1.00  0.00           O  
ATOM    787  CB  ASP A  54       0.817  -4.643  -5.726  1.00  0.00           C  
ATOM    788  CG  ASP A  54       2.138  -3.942  -5.403  1.00  0.00           C  
ATOM    789  OD1 ASP A  54       2.138  -3.094  -4.526  1.00  0.00           O  
ATOM    790  OD2 ASP A  54       3.128  -4.266  -6.040  1.00  0.00           O  
ATOM    791  H   ASP A  54       0.277  -2.115  -5.352  1.00  0.00           H  
ATOM    792  HA  ASP A  54       0.387  -3.901  -7.694  1.00  0.00           H  
ATOM    793  HB2 ASP A  54       0.255  -4.791  -4.815  1.00  0.00           H  
ATOM    794  HB3 ASP A  54       1.021  -5.600  -6.183  1.00  0.00           H  
ATOM    795  N   ILE A  55      -1.849  -5.118  -7.508  1.00  0.00           N  
ATOM    796  CA  ILE A  55      -3.267  -5.577  -7.521  1.00  0.00           C  
ATOM    797  C   ILE A  55      -3.568  -6.353  -6.235  1.00  0.00           C  
ATOM    798  O   ILE A  55      -2.761  -7.129  -5.763  1.00  0.00           O  
ATOM    799  CB  ILE A  55      -3.497  -6.486  -8.730  1.00  0.00           C  
ATOM    800  CG1 ILE A  55      -3.495  -5.642 -10.007  1.00  0.00           C  
ATOM    801  CG2 ILE A  55      -4.846  -7.193  -8.590  1.00  0.00           C  
ATOM    802  CD1 ILE A  55      -4.771  -4.802 -10.068  1.00  0.00           C  
ATOM    803  H   ILE A  55      -1.206  -5.497  -8.145  1.00  0.00           H  
ATOM    804  HA  ILE A  55      -3.921  -4.720  -7.584  1.00  0.00           H  
ATOM    805  HB  ILE A  55      -2.708  -7.223  -8.782  1.00  0.00           H  
ATOM    806 HG12 ILE A  55      -2.633  -4.991 -10.006  1.00  0.00           H  
ATOM    807 HG13 ILE A  55      -3.454  -6.293 -10.868  1.00  0.00           H  
ATOM    808 HG21 ILE A  55      -5.621  -6.461  -8.419  1.00  0.00           H  
ATOM    809 HG22 ILE A  55      -5.061  -7.741  -9.496  1.00  0.00           H  
ATOM    810 HG23 ILE A  55      -4.807  -7.879  -7.757  1.00  0.00           H  
ATOM    811 HD11 ILE A  55      -5.001  -4.426  -9.082  1.00  0.00           H  
ATOM    812 HD12 ILE A  55      -4.625  -3.974 -10.745  1.00  0.00           H  
ATOM    813 HD13 ILE A  55      -5.589  -5.414 -10.419  1.00  0.00           H  
ATOM    814  N   PHE A  56      -4.727  -6.151  -5.669  1.00  0.00           N  
ATOM    815  CA  PHE A  56      -5.083  -6.879  -4.417  1.00  0.00           C  
ATOM    816  C   PHE A  56      -6.021  -8.039  -4.755  1.00  0.00           C  
ATOM    817  O   PHE A  56      -7.225  -7.883  -4.806  1.00  0.00           O  
ATOM    818  CB  PHE A  56      -5.781  -5.919  -3.449  1.00  0.00           C  
ATOM    819  CG  PHE A  56      -6.092  -6.645  -2.162  1.00  0.00           C  
ATOM    820  CD1 PHE A  56      -5.050  -7.111  -1.352  1.00  0.00           C  
ATOM    821  CD2 PHE A  56      -7.423  -6.851  -1.778  1.00  0.00           C  
ATOM    822  CE1 PHE A  56      -5.337  -7.783  -0.159  1.00  0.00           C  
ATOM    823  CE2 PHE A  56      -7.710  -7.524  -0.585  1.00  0.00           C  
ATOM    824  CZ  PHE A  56      -6.668  -7.990   0.226  1.00  0.00           C  
ATOM    825  H   PHE A  56      -5.363  -5.525  -6.067  1.00  0.00           H  
ATOM    826  HA  PHE A  56      -4.185  -7.264  -3.958  1.00  0.00           H  
ATOM    827  HB2 PHE A  56      -5.132  -5.081  -3.242  1.00  0.00           H  
ATOM    828  HB3 PHE A  56      -6.701  -5.562  -3.890  1.00  0.00           H  
ATOM    829  HD1 PHE A  56      -4.024  -6.951  -1.648  1.00  0.00           H  
ATOM    830  HD2 PHE A  56      -8.227  -6.491  -2.403  1.00  0.00           H  
ATOM    831  HE1 PHE A  56      -4.534  -8.143   0.466  1.00  0.00           H  
ATOM    832  HE2 PHE A  56      -8.737  -7.682  -0.288  1.00  0.00           H  
ATOM    833  HZ  PHE A  56      -6.890  -8.508   1.146  1.00  0.00           H  
ATOM    834  N   SER A  57      -5.480  -9.204  -4.988  1.00  0.00           N  
ATOM    835  CA  SER A  57      -6.340 -10.374  -5.327  1.00  0.00           C  
ATOM    836  C   SER A  57      -7.133 -10.808  -4.092  1.00  0.00           C  
ATOM    837  O   SER A  57      -7.965 -11.693  -4.157  1.00  0.00           O  
ATOM    838  CB  SER A  57      -5.464 -11.532  -5.803  1.00  0.00           C  
ATOM    839  OG  SER A  57      -4.337 -11.652  -4.945  1.00  0.00           O  
ATOM    840  H   SER A  57      -4.507  -9.309  -4.944  1.00  0.00           H  
ATOM    841  HA  SER A  57      -7.027 -10.097  -6.111  1.00  0.00           H  
ATOM    842  HB2 SER A  57      -6.029 -12.449  -5.776  1.00  0.00           H  
ATOM    843  HB3 SER A  57      -5.139 -11.342  -6.818  1.00  0.00           H  
ATOM    844  HG  SER A  57      -3.929 -12.506  -5.110  1.00  0.00           H  
ATOM    845  N   ASN A  58      -6.886 -10.196  -2.968  1.00  0.00           N  
ATOM    846  CA  ASN A  58      -7.630 -10.578  -1.733  1.00  0.00           C  
ATOM    847  C   ASN A  58      -7.155 -11.951  -1.254  1.00  0.00           C  
ATOM    848  O   ASN A  58      -7.699 -12.971  -1.627  1.00  0.00           O  
ATOM    849  CB  ASN A  58      -9.128 -10.633  -2.036  1.00  0.00           C  
ATOM    850  CG  ASN A  58      -9.881  -9.722  -1.065  1.00  0.00           C  
ATOM    851  OD1 ASN A  58      -9.508  -9.601   0.086  1.00  0.00           O  
ATOM    852  ND2 ASN A  58     -10.933  -9.070  -1.481  1.00  0.00           N  
ATOM    853  H   ASN A  58      -6.214  -9.487  -2.935  1.00  0.00           H  
ATOM    854  HA  ASN A  58      -7.446  -9.845  -0.962  1.00  0.00           H  
ATOM    855  HB2 ASN A  58      -9.303 -10.303  -3.050  1.00  0.00           H  
ATOM    856  HB3 ASN A  58      -9.482 -11.647  -1.921  1.00  0.00           H  
ATOM    857 HD21 ASN A  58     -11.234  -9.168  -2.409  1.00  0.00           H  
ATOM    858 HD22 ASN A  58     -11.421  -8.484  -0.867  1.00  0.00           H  
ATOM    859  N   ARG A  59      -6.146 -11.984  -0.427  1.00  0.00           N  
ATOM    860  CA  ARG A  59      -5.639 -13.291   0.078  1.00  0.00           C  
ATOM    861  C   ARG A  59      -6.812 -14.125   0.598  1.00  0.00           C  
ATOM    862  O   ARG A  59      -6.846 -15.330   0.447  1.00  0.00           O  
ATOM    863  CB  ARG A  59      -4.643 -13.047   1.213  1.00  0.00           C  
ATOM    864  CG  ARG A  59      -3.962 -14.364   1.589  1.00  0.00           C  
ATOM    865  CD  ARG A  59      -4.013 -14.550   3.106  1.00  0.00           C  
ATOM    866  NE  ARG A  59      -3.039 -13.625   3.753  1.00  0.00           N  
ATOM    867  CZ  ARG A  59      -3.116 -13.391   5.034  1.00  0.00           C  
ATOM    868  NH1 ARG A  59      -2.661 -14.269   5.887  1.00  0.00           N  
ATOM    869  NH2 ARG A  59      -3.646 -12.279   5.464  1.00  0.00           N  
ATOM    870  H   ARG A  59      -5.723 -11.149  -0.136  1.00  0.00           H  
ATOM    871  HA  ARG A  59      -5.148 -13.822  -0.724  1.00  0.00           H  
ATOM    872  HB2 ARG A  59      -3.898 -12.334   0.890  1.00  0.00           H  
ATOM    873  HB3 ARG A  59      -5.166 -12.656   2.073  1.00  0.00           H  
ATOM    874  HG2 ARG A  59      -4.474 -15.185   1.107  1.00  0.00           H  
ATOM    875  HG3 ARG A  59      -2.932 -14.343   1.265  1.00  0.00           H  
ATOM    876  HD2 ARG A  59      -5.009 -14.331   3.463  1.00  0.00           H  
ATOM    877  HD3 ARG A  59      -3.758 -15.570   3.353  1.00  0.00           H  
ATOM    878  HE  ARG A  59      -2.343 -13.192   3.216  1.00  0.00           H  
ATOM    879 HH11 ARG A  59      -2.254 -15.121   5.557  1.00  0.00           H  
ATOM    880 HH12 ARG A  59      -2.719 -14.089   6.868  1.00  0.00           H  
ATOM    881 HH21 ARG A  59      -3.995 -11.607   4.811  1.00  0.00           H  
ATOM    882 HH22 ARG A  59      -3.705 -12.099   6.446  1.00  0.00           H  
ATOM    883  N   GLU A  60      -7.776 -13.491   1.208  1.00  0.00           N  
ATOM    884  CA  GLU A  60      -8.948 -14.245   1.737  1.00  0.00           C  
ATOM    885  C   GLU A  60     -10.234 -13.656   1.155  1.00  0.00           C  
ATOM    886  O   GLU A  60     -10.894 -14.268   0.338  1.00  0.00           O  
ATOM    887  CB  GLU A  60      -8.982 -14.135   3.263  1.00  0.00           C  
ATOM    888  CG  GLU A  60      -9.805 -15.288   3.841  1.00  0.00           C  
ATOM    889  CD  GLU A  60     -10.299 -14.912   5.239  1.00  0.00           C  
ATOM    890  OE1 GLU A  60      -9.494 -14.437   6.022  1.00  0.00           O  
ATOM    891  OE2 GLU A  60     -11.474 -15.107   5.503  1.00  0.00           O  
ATOM    892  H   GLU A  60      -7.730 -12.518   1.318  1.00  0.00           H  
ATOM    893  HA  GLU A  60      -8.867 -15.283   1.452  1.00  0.00           H  
ATOM    894  HB2 GLU A  60      -7.973 -14.181   3.649  1.00  0.00           H  
ATOM    895  HB3 GLU A  60      -9.433 -13.195   3.547  1.00  0.00           H  
ATOM    896  HG2 GLU A  60     -10.651 -15.482   3.198  1.00  0.00           H  
ATOM    897  HG3 GLU A  60      -9.190 -16.172   3.904  1.00  0.00           H  
ATOM    898  N   GLY A  61     -10.595 -12.471   1.565  1.00  0.00           N  
ATOM    899  CA  GLY A  61     -11.839 -11.844   1.032  1.00  0.00           C  
ATOM    900  C   GLY A  61     -12.480 -10.973   2.112  1.00  0.00           C  
ATOM    901  O   GLY A  61     -13.499 -11.318   2.676  1.00  0.00           O  
ATOM    902  H   GLY A  61     -10.049 -11.992   2.223  1.00  0.00           H  
ATOM    903  HA2 GLY A  61     -11.593 -11.235   0.173  1.00  0.00           H  
ATOM    904  HA3 GLY A  61     -12.533 -12.617   0.738  1.00  0.00           H  
ATOM    905  N   LYS A  62     -11.892  -9.845   2.406  1.00  0.00           N  
ATOM    906  CA  LYS A  62     -12.473  -8.955   3.451  1.00  0.00           C  
ATOM    907  C   LYS A  62     -12.906  -7.631   2.815  1.00  0.00           C  
ATOM    908  O   LYS A  62     -13.537  -6.806   3.445  1.00  0.00           O  
ATOM    909  CB  LYS A  62     -11.426  -8.684   4.532  1.00  0.00           C  
ATOM    910  CG  LYS A  62     -11.476  -9.794   5.584  1.00  0.00           C  
ATOM    911  CD  LYS A  62     -10.564  -9.427   6.757  1.00  0.00           C  
ATOM    912  CE  LYS A  62     -10.784 -10.415   7.904  1.00  0.00           C  
ATOM    913  NZ  LYS A  62     -11.960  -9.985   8.712  1.00  0.00           N  
ATOM    914  H   LYS A  62     -11.071  -9.584   1.940  1.00  0.00           H  
ATOM    915  HA  LYS A  62     -13.330  -9.435   3.893  1.00  0.00           H  
ATOM    916  HB2 LYS A  62     -10.443  -8.657   4.083  1.00  0.00           H  
ATOM    917  HB3 LYS A  62     -11.632  -7.735   5.003  1.00  0.00           H  
ATOM    918  HG2 LYS A  62     -12.491  -9.909   5.938  1.00  0.00           H  
ATOM    919  HG3 LYS A  62     -11.141 -10.721   5.146  1.00  0.00           H  
ATOM    920  HD2 LYS A  62      -9.534  -9.467   6.437  1.00  0.00           H  
ATOM    921  HD3 LYS A  62     -10.798  -8.428   7.095  1.00  0.00           H  
ATOM    922  HE2 LYS A  62     -10.964 -11.400   7.501  1.00  0.00           H  
ATOM    923  HE3 LYS A  62      -9.905 -10.438   8.531  1.00  0.00           H  
ATOM    924  HZ1 LYS A  62     -11.981  -8.948   8.772  1.00  0.00           H  
ATOM    925  HZ2 LYS A  62     -12.833 -10.325   8.259  1.00  0.00           H  
ATOM    926  HZ3 LYS A  62     -11.888 -10.384   9.670  1.00  0.00           H  
ATOM    927  N   LEU A  63     -12.576  -7.427   1.571  1.00  0.00           N  
ATOM    928  CA  LEU A  63     -12.971  -6.161   0.892  1.00  0.00           C  
ATOM    929  C   LEU A  63     -14.298  -6.376   0.157  1.00  0.00           C  
ATOM    930  O   LEU A  63     -14.574  -7.464  -0.308  1.00  0.00           O  
ATOM    931  CB  LEU A  63     -11.893  -5.762  -0.118  1.00  0.00           C  
ATOM    932  CG  LEU A  63     -10.630  -5.316   0.621  1.00  0.00           C  
ATOM    933  CD1 LEU A  63      -9.457  -5.281  -0.360  1.00  0.00           C  
ATOM    934  CD2 LEU A  63     -10.844  -3.917   1.205  1.00  0.00           C  
ATOM    935  H   LEU A  63     -12.071  -8.108   1.083  1.00  0.00           H  
ATOM    936  HA  LEU A  63     -13.088  -5.376   1.627  1.00  0.00           H  
ATOM    937  HB2 LEU A  63     -11.662  -6.609  -0.748  1.00  0.00           H  
ATOM    938  HB3 LEU A  63     -12.255  -4.950  -0.728  1.00  0.00           H  
ATOM    939  HG  LEU A  63     -10.412  -6.014   1.417  1.00  0.00           H  
ATOM    940 HD11 LEU A  63      -9.599  -6.036  -1.119  1.00  0.00           H  
ATOM    941 HD12 LEU A  63      -9.407  -4.307  -0.825  1.00  0.00           H  
ATOM    942 HD13 LEU A  63      -8.537  -5.472   0.172  1.00  0.00           H  
ATOM    943 HD21 LEU A  63     -11.899  -3.682   1.200  1.00  0.00           H  
ATOM    944 HD22 LEU A  63     -10.473  -3.890   2.220  1.00  0.00           H  
ATOM    945 HD23 LEU A  63     -10.311  -3.194   0.607  1.00  0.00           H  
ATOM    946  N   PRO A  64     -15.079  -5.330   0.073  1.00  0.00           N  
ATOM    947  CA  PRO A  64     -16.386  -5.381  -0.605  1.00  0.00           C  
ATOM    948  C   PRO A  64     -16.204  -5.771  -2.075  1.00  0.00           C  
ATOM    949  O   PRO A  64     -16.130  -4.928  -2.947  1.00  0.00           O  
ATOM    950  CB  PRO A  64     -16.945  -3.956  -0.488  1.00  0.00           C  
ATOM    951  CG  PRO A  64     -15.909  -3.105   0.292  1.00  0.00           C  
ATOM    952  CD  PRO A  64     -14.725  -4.019   0.645  1.00  0.00           C  
ATOM    953  HA  PRO A  64     -17.044  -6.076  -0.109  1.00  0.00           H  
ATOM    954  HB2 PRO A  64     -17.096  -3.540  -1.475  1.00  0.00           H  
ATOM    955  HB3 PRO A  64     -17.879  -3.971   0.053  1.00  0.00           H  
ATOM    956  HG2 PRO A  64     -15.570  -2.285  -0.323  1.00  0.00           H  
ATOM    957  HG3 PRO A  64     -16.355  -2.725   1.199  1.00  0.00           H  
ATOM    958  HD2 PRO A  64     -13.814  -3.644   0.198  1.00  0.00           H  
ATOM    959  HD3 PRO A  64     -14.615  -4.098   1.715  1.00  0.00           H  
ATOM    960  N   GLY A  65     -16.129  -7.043  -2.356  1.00  0.00           N  
ATOM    961  CA  GLY A  65     -15.949  -7.488  -3.768  1.00  0.00           C  
ATOM    962  C   GLY A  65     -17.310  -7.837  -4.373  1.00  0.00           C  
ATOM    963  O   GLY A  65     -18.298  -7.956  -3.676  1.00  0.00           O  
ATOM    964  H   GLY A  65     -16.189  -7.708  -1.638  1.00  0.00           H  
ATOM    965  HA2 GLY A  65     -15.493  -6.691  -4.340  1.00  0.00           H  
ATOM    966  HA3 GLY A  65     -15.312  -8.359  -3.793  1.00  0.00           H  
ATOM    967  N   LYS A  66     -17.369  -8.004  -5.668  1.00  0.00           N  
ATOM    968  CA  LYS A  66     -18.667  -8.345  -6.318  1.00  0.00           C  
ATOM    969  C   LYS A  66     -18.405  -9.219  -7.547  1.00  0.00           C  
ATOM    970  O   LYS A  66     -17.300  -9.670  -7.777  1.00  0.00           O  
ATOM    971  CB  LYS A  66     -19.375  -7.058  -6.750  1.00  0.00           C  
ATOM    972  CG  LYS A  66     -20.123  -6.461  -5.556  1.00  0.00           C  
ATOM    973  CD  LYS A  66     -21.629  -6.500  -5.824  1.00  0.00           C  
ATOM    974  CE  LYS A  66     -22.342  -7.147  -4.635  1.00  0.00           C  
ATOM    975  NZ  LYS A  66     -22.563  -8.594  -4.915  1.00  0.00           N  
ATOM    976  H   LYS A  66     -16.560  -7.903  -6.211  1.00  0.00           H  
ATOM    977  HA  LYS A  66     -19.290  -8.883  -5.619  1.00  0.00           H  
ATOM    978  HB2 LYS A  66     -18.644  -6.349  -7.109  1.00  0.00           H  
ATOM    979  HB3 LYS A  66     -20.078  -7.282  -7.538  1.00  0.00           H  
ATOM    980  HG2 LYS A  66     -19.900  -7.033  -4.668  1.00  0.00           H  
ATOM    981  HG3 LYS A  66     -19.812  -5.437  -5.413  1.00  0.00           H  
ATOM    982  HD2 LYS A  66     -21.996  -5.492  -5.961  1.00  0.00           H  
ATOM    983  HD3 LYS A  66     -21.821  -7.078  -6.714  1.00  0.00           H  
ATOM    984  HE2 LYS A  66     -21.733  -7.040  -3.749  1.00  0.00           H  
ATOM    985  HE3 LYS A  66     -23.294  -6.661  -4.478  1.00  0.00           H  
ATOM    986  HZ1 LYS A  66     -22.534  -8.757  -5.941  1.00  0.00           H  
ATOM    987  HZ2 LYS A  66     -21.818  -9.154  -4.455  1.00  0.00           H  
ATOM    988  HZ3 LYS A  66     -23.492  -8.880  -4.544  1.00  0.00           H  
ATOM    989  N   SER A  67     -19.413  -9.459  -8.342  1.00  0.00           N  
ATOM    990  CA  SER A  67     -19.222 -10.301  -9.556  1.00  0.00           C  
ATOM    991  C   SER A  67     -18.320  -9.566 -10.549  1.00  0.00           C  
ATOM    992  O   SER A  67     -18.772  -8.743 -11.321  1.00  0.00           O  
ATOM    993  CB  SER A  67     -20.578 -10.577 -10.205  1.00  0.00           C  
ATOM    994  OG  SER A  67     -20.404 -10.740 -11.606  1.00  0.00           O  
ATOM    995  H   SER A  67     -20.296  -9.084  -8.139  1.00  0.00           H  
ATOM    996  HA  SER A  67     -18.760 -11.237  -9.275  1.00  0.00           H  
ATOM    997  HB2 SER A  67     -21.001 -11.478  -9.793  1.00  0.00           H  
ATOM    998  HB3 SER A  67     -21.245  -9.747 -10.008  1.00  0.00           H  
ATOM    999  HG  SER A  67     -20.914 -11.504 -11.881  1.00  0.00           H  
ATOM   1000  N   GLY A  68     -17.047  -9.853 -10.537  1.00  0.00           N  
ATOM   1001  CA  GLY A  68     -16.118  -9.168 -11.481  1.00  0.00           C  
ATOM   1002  C   GLY A  68     -15.638  -7.855 -10.860  1.00  0.00           C  
ATOM   1003  O   GLY A  68     -15.820  -6.791 -11.418  1.00  0.00           O  
ATOM   1004  H   GLY A  68     -16.701 -10.519  -9.906  1.00  0.00           H  
ATOM   1005  HA2 GLY A  68     -15.270  -9.808 -11.677  1.00  0.00           H  
ATOM   1006  HA3 GLY A  68     -16.633  -8.958 -12.405  1.00  0.00           H  
ATOM   1007  N   ARG A  69     -15.029  -7.920  -9.707  1.00  0.00           N  
ATOM   1008  CA  ARG A  69     -14.539  -6.676  -9.052  1.00  0.00           C  
ATOM   1009  C   ARG A  69     -13.051  -6.820  -8.726  1.00  0.00           C  
ATOM   1010  O   ARG A  69     -12.606  -7.847  -8.253  1.00  0.00           O  
ATOM   1011  CB  ARG A  69     -15.323  -6.440  -7.759  1.00  0.00           C  
ATOM   1012  CG  ARG A  69     -15.171  -4.981  -7.324  1.00  0.00           C  
ATOM   1013  CD  ARG A  69     -15.904  -4.765  -5.998  1.00  0.00           C  
ATOM   1014  NE  ARG A  69     -16.512  -3.403  -5.977  1.00  0.00           N  
ATOM   1015  CZ  ARG A  69     -15.882  -2.396  -6.518  1.00  0.00           C  
ATOM   1016  NH1 ARG A  69     -14.975  -1.751  -5.838  1.00  0.00           N  
ATOM   1017  NH2 ARG A  69     -16.160  -2.033  -7.741  1.00  0.00           N  
ATOM   1018  H   ARG A  69     -14.893  -8.789  -9.273  1.00  0.00           H  
ATOM   1019  HA  ARG A  69     -14.682  -5.837  -9.718  1.00  0.00           H  
ATOM   1020  HB2 ARG A  69     -16.368  -6.658  -7.929  1.00  0.00           H  
ATOM   1021  HB3 ARG A  69     -14.941  -7.086  -6.983  1.00  0.00           H  
ATOM   1022  HG2 ARG A  69     -14.122  -4.751  -7.198  1.00  0.00           H  
ATOM   1023  HG3 ARG A  69     -15.593  -4.334  -8.078  1.00  0.00           H  
ATOM   1024  HD2 ARG A  69     -16.683  -5.506  -5.895  1.00  0.00           H  
ATOM   1025  HD3 ARG A  69     -15.205  -4.863  -5.181  1.00  0.00           H  
ATOM   1026  HE  ARG A  69     -17.386  -3.265  -5.555  1.00  0.00           H  
ATOM   1027 HH11 ARG A  69     -14.761  -2.029  -4.901  1.00  0.00           H  
ATOM   1028 HH12 ARG A  69     -14.494  -0.977  -6.251  1.00  0.00           H  
ATOM   1029 HH21 ARG A  69     -16.855  -2.527  -8.263  1.00  0.00           H  
ATOM   1030 HH22 ARG A  69     -15.678  -1.261  -8.155  1.00  0.00           H  
ATOM   1031  N   THR A  70     -12.278  -5.798  -8.975  1.00  0.00           N  
ATOM   1032  CA  THR A  70     -10.820  -5.877  -8.679  1.00  0.00           C  
ATOM   1033  C   THR A  70     -10.474  -4.889  -7.563  1.00  0.00           C  
ATOM   1034  O   THR A  70     -11.208  -3.957  -7.297  1.00  0.00           O  
ATOM   1035  CB  THR A  70     -10.023  -5.524  -9.938  1.00  0.00           C  
ATOM   1036  OG1 THR A  70     -10.754  -5.928 -11.088  1.00  0.00           O  
ATOM   1037  CG2 THR A  70      -8.675  -6.245  -9.909  1.00  0.00           C  
ATOM   1038  H   THR A  70     -12.656  -4.979  -9.357  1.00  0.00           H  
ATOM   1039  HA  THR A  70     -10.570  -6.880  -8.363  1.00  0.00           H  
ATOM   1040  HB  THR A  70      -9.856  -4.459  -9.973  1.00  0.00           H  
ATOM   1041  HG1 THR A  70     -11.334  -6.649 -10.833  1.00  0.00           H  
ATOM   1042 HG21 THR A  70      -8.418  -6.488  -8.889  1.00  0.00           H  
ATOM   1043 HG22 THR A  70      -8.740  -7.153 -10.490  1.00  0.00           H  
ATOM   1044 HG23 THR A  70      -7.915  -5.604 -10.330  1.00  0.00           H  
ATOM   1045  N   TRP A  71      -9.362  -5.083  -6.905  1.00  0.00           N  
ATOM   1046  CA  TRP A  71      -8.976  -4.153  -5.807  1.00  0.00           C  
ATOM   1047  C   TRP A  71      -7.515  -3.737  -5.973  1.00  0.00           C  
ATOM   1048  O   TRP A  71      -6.797  -4.262  -6.798  1.00  0.00           O  
ATOM   1049  CB  TRP A  71      -9.140  -4.855  -4.457  1.00  0.00           C  
ATOM   1050  CG  TRP A  71     -10.535  -4.666  -3.961  1.00  0.00           C  
ATOM   1051  CD1 TRP A  71     -11.595  -5.415  -4.332  1.00  0.00           C  
ATOM   1052  CD2 TRP A  71     -11.038  -3.683  -3.010  1.00  0.00           C  
ATOM   1053  NE1 TRP A  71     -12.721  -4.954  -3.672  1.00  0.00           N  
ATOM   1054  CE2 TRP A  71     -12.429  -3.887  -2.845  1.00  0.00           C  
ATOM   1055  CE3 TRP A  71     -10.430  -2.644  -2.282  1.00  0.00           C  
ATOM   1056  CZ2 TRP A  71     -13.189  -3.089  -1.991  1.00  0.00           C  
ATOM   1057  CZ3 TRP A  71     -11.193  -1.840  -1.419  1.00  0.00           C  
ATOM   1058  CH2 TRP A  71     -12.569  -2.063  -1.274  1.00  0.00           C  
ATOM   1059  H   TRP A  71      -8.783  -5.840  -7.134  1.00  0.00           H  
ATOM   1060  HA  TRP A  71      -9.607  -3.277  -5.836  1.00  0.00           H  
ATOM   1061  HB2 TRP A  71      -8.941  -5.910  -4.575  1.00  0.00           H  
ATOM   1062  HB3 TRP A  71      -8.445  -4.435  -3.747  1.00  0.00           H  
ATOM   1063  HD1 TRP A  71     -11.567  -6.237  -5.029  1.00  0.00           H  
ATOM   1064  HE1 TRP A  71     -13.621  -5.325  -3.765  1.00  0.00           H  
ATOM   1065  HE3 TRP A  71      -9.370  -2.465  -2.386  1.00  0.00           H  
ATOM   1066  HZ2 TRP A  71     -14.250  -3.261  -1.884  1.00  0.00           H  
ATOM   1067  HZ3 TRP A  71     -10.716  -1.046  -0.863  1.00  0.00           H  
ATOM   1068  HH2 TRP A  71     -13.150  -1.443  -0.609  1.00  0.00           H  
ATOM   1069  N   ARG A  72      -7.070  -2.802  -5.181  1.00  0.00           N  
ATOM   1070  CA  ARG A  72      -5.654  -2.353  -5.269  1.00  0.00           C  
ATOM   1071  C   ARG A  72      -5.103  -2.199  -3.851  1.00  0.00           C  
ATOM   1072  O   ARG A  72      -5.828  -1.885  -2.928  1.00  0.00           O  
ATOM   1073  CB  ARG A  72      -5.582  -1.013  -6.000  1.00  0.00           C  
ATOM   1074  CG  ARG A  72      -5.920  -1.216  -7.478  1.00  0.00           C  
ATOM   1075  CD  ARG A  72      -6.069   0.146  -8.158  1.00  0.00           C  
ATOM   1076  NE  ARG A  72      -6.969   0.017  -9.338  1.00  0.00           N  
ATOM   1077  CZ  ARG A  72      -7.488   1.084  -9.882  1.00  0.00           C  
ATOM   1078  NH1 ARG A  72      -6.712   2.042 -10.310  1.00  0.00           N  
ATOM   1079  NH2 ARG A  72      -8.783   1.194  -9.998  1.00  0.00           N  
ATOM   1080  H   ARG A  72      -7.669  -2.399  -4.516  1.00  0.00           H  
ATOM   1081  HA  ARG A  72      -5.074  -3.090  -5.805  1.00  0.00           H  
ATOM   1082  HB2 ARG A  72      -6.289  -0.326  -5.560  1.00  0.00           H  
ATOM   1083  HB3 ARG A  72      -4.585  -0.610  -5.913  1.00  0.00           H  
ATOM   1084  HG2 ARG A  72      -5.126  -1.773  -7.956  1.00  0.00           H  
ATOM   1085  HG3 ARG A  72      -6.846  -1.763  -7.565  1.00  0.00           H  
ATOM   1086  HD2 ARG A  72      -6.492   0.852  -7.458  1.00  0.00           H  
ATOM   1087  HD3 ARG A  72      -5.101   0.496  -8.482  1.00  0.00           H  
ATOM   1088  HE  ARG A  72      -7.170  -0.868  -9.706  1.00  0.00           H  
ATOM   1089 HH11 ARG A  72      -5.719   1.959 -10.221  1.00  0.00           H  
ATOM   1090 HH12 ARG A  72      -7.109   2.860 -10.727  1.00  0.00           H  
ATOM   1091 HH21 ARG A  72      -9.377   0.460  -9.670  1.00  0.00           H  
ATOM   1092 HH22 ARG A  72      -9.180   2.010 -10.415  1.00  0.00           H  
ATOM   1093  N   GLU A  73      -3.834  -2.429  -3.661  1.00  0.00           N  
ATOM   1094  CA  GLU A  73      -3.265  -2.305  -2.291  1.00  0.00           C  
ATOM   1095  C   GLU A  73      -2.098  -1.316  -2.284  1.00  0.00           C  
ATOM   1096  O   GLU A  73      -1.485  -1.044  -3.300  1.00  0.00           O  
ATOM   1097  CB  GLU A  73      -2.771  -3.675  -1.823  1.00  0.00           C  
ATOM   1098  CG  GLU A  73      -1.548  -4.085  -2.646  1.00  0.00           C  
ATOM   1099  CD  GLU A  73      -0.877  -5.295  -1.997  1.00  0.00           C  
ATOM   1100  OE1 GLU A  73      -1.497  -6.346  -1.964  1.00  0.00           O  
ATOM   1101  OE2 GLU A  73       0.247  -5.153  -1.544  1.00  0.00           O  
ATOM   1102  H   GLU A  73      -3.261  -2.690  -4.411  1.00  0.00           H  
ATOM   1103  HA  GLU A  73      -4.033  -1.957  -1.618  1.00  0.00           H  
ATOM   1104  HB2 GLU A  73      -2.500  -3.622  -0.778  1.00  0.00           H  
ATOM   1105  HB3 GLU A  73      -3.554  -4.405  -1.956  1.00  0.00           H  
ATOM   1106  HG2 GLU A  73      -1.860  -4.338  -3.649  1.00  0.00           H  
ATOM   1107  HG3 GLU A  73      -0.848  -3.264  -2.684  1.00  0.00           H  
ATOM   1108  N   ALA A  74      -1.784  -0.784  -1.134  1.00  0.00           N  
ATOM   1109  CA  ALA A  74      -0.656   0.182  -1.032  1.00  0.00           C  
ATOM   1110  C   ALA A  74      -0.013   0.049   0.351  1.00  0.00           C  
ATOM   1111  O   ALA A  74      -0.655  -0.333   1.309  1.00  0.00           O  
ATOM   1112  CB  ALA A  74      -1.182   1.606  -1.217  1.00  0.00           C  
ATOM   1113  H   ALA A  74      -2.293  -1.026  -0.331  1.00  0.00           H  
ATOM   1114  HA  ALA A  74       0.078  -0.036  -1.794  1.00  0.00           H  
ATOM   1115  HB1 ALA A  74      -2.127   1.710  -0.705  1.00  0.00           H  
ATOM   1116  HB2 ALA A  74      -0.471   2.309  -0.807  1.00  0.00           H  
ATOM   1117  HB3 ALA A  74      -1.319   1.805  -2.270  1.00  0.00           H  
ATOM   1118  N   ASP A  75       1.250   0.356   0.465  1.00  0.00           N  
ATOM   1119  CA  ASP A  75       1.924   0.242   1.789  1.00  0.00           C  
ATOM   1120  C   ASP A  75       1.561   1.451   2.653  1.00  0.00           C  
ATOM   1121  O   ASP A  75       1.632   2.582   2.213  1.00  0.00           O  
ATOM   1122  CB  ASP A  75       3.440   0.195   1.587  1.00  0.00           C  
ATOM   1123  CG  ASP A  75       3.887  -1.258   1.416  1.00  0.00           C  
ATOM   1124  OD1 ASP A  75       3.185  -1.998   0.749  1.00  0.00           O  
ATOM   1125  OD2 ASP A  75       4.925  -1.605   1.956  1.00  0.00           O  
ATOM   1126  H   ASP A  75       1.752   0.662  -0.318  1.00  0.00           H  
ATOM   1127  HA  ASP A  75       1.598  -0.663   2.282  1.00  0.00           H  
ATOM   1128  HB2 ASP A  75       3.702   0.760   0.704  1.00  0.00           H  
ATOM   1129  HB3 ASP A  75       3.932   0.622   2.448  1.00  0.00           H  
ATOM   1130  N   ILE A  76       1.171   1.225   3.877  1.00  0.00           N  
ATOM   1131  CA  ILE A  76       0.803   2.366   4.763  1.00  0.00           C  
ATOM   1132  C   ILE A  76       1.766   2.423   5.951  1.00  0.00           C  
ATOM   1133  O   ILE A  76       1.928   1.463   6.678  1.00  0.00           O  
ATOM   1134  CB  ILE A  76      -0.627   2.177   5.271  1.00  0.00           C  
ATOM   1135  CG1 ILE A  76      -1.603   2.313   4.101  1.00  0.00           C  
ATOM   1136  CG2 ILE A  76      -0.944   3.243   6.320  1.00  0.00           C  
ATOM   1137  CD1 ILE A  76      -1.541   3.740   3.551  1.00  0.00           C  
ATOM   1138  H   ILE A  76       1.119   0.306   4.216  1.00  0.00           H  
ATOM   1139  HA  ILE A  76       0.867   3.289   4.204  1.00  0.00           H  
ATOM   1140  HB  ILE A  76      -0.726   1.195   5.713  1.00  0.00           H  
ATOM   1141 HG12 ILE A  76      -1.333   1.614   3.323  1.00  0.00           H  
ATOM   1142 HG13 ILE A  76      -2.606   2.105   4.441  1.00  0.00           H  
ATOM   1143 HG21 ILE A  76      -0.105   3.917   6.413  1.00  0.00           H  
ATOM   1144 HG22 ILE A  76      -1.820   3.797   6.015  1.00  0.00           H  
ATOM   1145 HG23 ILE A  76      -1.132   2.768   7.271  1.00  0.00           H  
ATOM   1146 HD11 ILE A  76      -1.452   4.438   4.371  1.00  0.00           H  
ATOM   1147 HD12 ILE A  76      -0.684   3.838   2.901  1.00  0.00           H  
ATOM   1148 HD13 ILE A  76      -2.442   3.951   2.994  1.00  0.00           H  
ATOM   1149  N   ASN A  77       2.407   3.542   6.153  1.00  0.00           N  
ATOM   1150  CA  ASN A  77       3.360   3.663   7.293  1.00  0.00           C  
ATOM   1151  C   ASN A  77       4.592   2.795   7.023  1.00  0.00           C  
ATOM   1152  O   ASN A  77       4.499   1.590   6.902  1.00  0.00           O  
ATOM   1153  CB  ASN A  77       2.679   3.194   8.581  1.00  0.00           C  
ATOM   1154  CG  ASN A  77       1.292   3.830   8.686  1.00  0.00           C  
ATOM   1155  OD1 ASN A  77       1.097   4.960   8.286  1.00  0.00           O  
ATOM   1156  ND2 ASN A  77       0.313   3.147   9.212  1.00  0.00           N  
ATOM   1157  H   ASN A  77       2.262   4.304   5.553  1.00  0.00           H  
ATOM   1158  HA  ASN A  77       3.663   4.694   7.400  1.00  0.00           H  
ATOM   1159  HB2 ASN A  77       2.583   2.118   8.566  1.00  0.00           H  
ATOM   1160  HB3 ASN A  77       3.274   3.491   9.430  1.00  0.00           H  
ATOM   1161 HD21 ASN A  77       0.470   2.235   9.535  1.00  0.00           H  
ATOM   1162 HD22 ASN A  77      -0.579   3.546   9.285  1.00  0.00           H  
ATOM   1163  N   TYR A  78       5.746   3.398   6.935  1.00  0.00           N  
ATOM   1164  CA  TYR A  78       6.978   2.611   6.682  1.00  0.00           C  
ATOM   1165  C   TYR A  78       8.204   3.509   6.857  1.00  0.00           C  
ATOM   1166  O   TYR A  78       8.215   4.652   6.442  1.00  0.00           O  
ATOM   1167  CB  TYR A  78       6.950   2.052   5.258  1.00  0.00           C  
ATOM   1168  CG  TYR A  78       8.242   1.325   4.978  1.00  0.00           C  
ATOM   1169  CD1 TYR A  78       8.486   0.079   5.568  1.00  0.00           C  
ATOM   1170  CD2 TYR A  78       9.199   1.898   4.132  1.00  0.00           C  
ATOM   1171  CE1 TYR A  78       9.685  -0.595   5.310  1.00  0.00           C  
ATOM   1172  CE2 TYR A  78      10.399   1.224   3.875  1.00  0.00           C  
ATOM   1173  CZ  TYR A  78      10.641  -0.023   4.463  1.00  0.00           C  
ATOM   1174  OH  TYR A  78      11.823  -0.687   4.210  1.00  0.00           O  
ATOM   1175  H   TYR A  78       5.802   4.364   7.043  1.00  0.00           H  
ATOM   1176  HA  TYR A  78       7.026   1.803   7.386  1.00  0.00           H  
ATOM   1177  HB2 TYR A  78       6.122   1.367   5.156  1.00  0.00           H  
ATOM   1178  HB3 TYR A  78       6.835   2.864   4.555  1.00  0.00           H  
ATOM   1179  HD1 TYR A  78       7.748  -0.363   6.220  1.00  0.00           H  
ATOM   1180  HD2 TYR A  78       9.012   2.860   3.678  1.00  0.00           H  
ATOM   1181  HE1 TYR A  78       9.872  -1.557   5.764  1.00  0.00           H  
ATOM   1182  HE2 TYR A  78      11.137   1.666   3.221  1.00  0.00           H  
ATOM   1183  HH  TYR A  78      12.539  -0.181   4.601  1.00  0.00           H  
ATOM   1184  N   THR A  79       9.241   3.004   7.469  1.00  0.00           N  
ATOM   1185  CA  THR A  79      10.464   3.828   7.668  1.00  0.00           C  
ATOM   1186  C   THR A  79      11.692   3.021   7.263  1.00  0.00           C  
ATOM   1187  O   THR A  79      12.232   3.178   6.185  1.00  0.00           O  
ATOM   1188  CB  THR A  79      10.579   4.223   9.143  1.00  0.00           C  
ATOM   1189  OG1 THR A  79       9.693   3.425   9.915  1.00  0.00           O  
ATOM   1190  CG2 THR A  79      10.215   5.699   9.308  1.00  0.00           C  
ATOM   1191  H   THR A  79       9.215   2.079   7.796  1.00  0.00           H  
ATOM   1192  HA  THR A  79      10.407   4.711   7.066  1.00  0.00           H  
ATOM   1193  HB  THR A  79      11.591   4.067   9.481  1.00  0.00           H  
ATOM   1194  HG1 THR A  79       9.629   3.816  10.790  1.00  0.00           H  
ATOM   1195 HG21 THR A  79      10.854   6.300   8.678  1.00  0.00           H  
ATOM   1196 HG22 THR A  79       9.185   5.849   9.022  1.00  0.00           H  
ATOM   1197 HG23 THR A  79      10.349   5.990  10.338  1.00  0.00           H  
ATOM   1198  N   SER A  80      12.132   2.160   8.123  1.00  0.00           N  
ATOM   1199  CA  SER A  80      13.328   1.328   7.812  1.00  0.00           C  
ATOM   1200  C   SER A  80      13.117  -0.092   8.343  1.00  0.00           C  
ATOM   1201  O   SER A  80      12.170  -0.364   9.054  1.00  0.00           O  
ATOM   1202  CB  SER A  80      14.562   1.941   8.475  1.00  0.00           C  
ATOM   1203  OG  SER A  80      14.757   1.340   9.750  1.00  0.00           O  
ATOM   1204  H   SER A  80      11.671   2.064   8.979  1.00  0.00           H  
ATOM   1205  HA  SER A  80      13.475   1.294   6.743  1.00  0.00           H  
ATOM   1206  HB2 SER A  80      15.430   1.761   7.863  1.00  0.00           H  
ATOM   1207  HB3 SER A  80      14.417   3.007   8.587  1.00  0.00           H  
ATOM   1208  HG  SER A  80      15.610   1.624  10.084  1.00  0.00           H  
ATOM   1209  N   GLY A  81      13.990  -0.999   8.002  1.00  0.00           N  
ATOM   1210  CA  GLY A  81      13.840  -2.399   8.487  1.00  0.00           C  
ATOM   1211  C   GLY A  81      12.784  -3.121   7.649  1.00  0.00           C  
ATOM   1212  O   GLY A  81      12.252  -2.578   6.700  1.00  0.00           O  
ATOM   1213  H   GLY A  81      14.748  -0.758   7.427  1.00  0.00           H  
ATOM   1214  HA2 GLY A  81      14.786  -2.914   8.399  1.00  0.00           H  
ATOM   1215  HA3 GLY A  81      13.528  -2.390   9.521  1.00  0.00           H  
ATOM   1216  N   PHE A  82      12.475  -4.343   7.990  1.00  0.00           N  
ATOM   1217  CA  PHE A  82      11.453  -5.098   7.212  1.00  0.00           C  
ATOM   1218  C   PHE A  82      10.207  -4.230   7.031  1.00  0.00           C  
ATOM   1219  O   PHE A  82      10.057  -3.204   7.663  1.00  0.00           O  
ATOM   1220  CB  PHE A  82      11.080  -6.377   7.967  1.00  0.00           C  
ATOM   1221  CG  PHE A  82      11.940  -7.519   7.480  1.00  0.00           C  
ATOM   1222  CD1 PHE A  82      11.546  -8.264   6.363  1.00  0.00           C  
ATOM   1223  CD2 PHE A  82      13.131  -7.831   8.147  1.00  0.00           C  
ATOM   1224  CE1 PHE A  82      12.343  -9.324   5.912  1.00  0.00           C  
ATOM   1225  CE2 PHE A  82      13.928  -8.890   7.695  1.00  0.00           C  
ATOM   1226  CZ  PHE A  82      13.534  -9.636   6.578  1.00  0.00           C  
ATOM   1227  H   PHE A  82      12.916  -4.762   8.758  1.00  0.00           H  
ATOM   1228  HA  PHE A  82      11.856  -5.357   6.244  1.00  0.00           H  
ATOM   1229  HB2 PHE A  82      11.240  -6.229   9.024  1.00  0.00           H  
ATOM   1230  HB3 PHE A  82      10.041  -6.609   7.789  1.00  0.00           H  
ATOM   1231  HD1 PHE A  82      10.627  -8.024   5.849  1.00  0.00           H  
ATOM   1232  HD2 PHE A  82      13.435  -7.256   9.009  1.00  0.00           H  
ATOM   1233  HE1 PHE A  82      12.039  -9.899   5.050  1.00  0.00           H  
ATOM   1234  HE2 PHE A  82      14.847  -9.131   8.209  1.00  0.00           H  
ATOM   1235  HZ  PHE A  82      14.149 -10.453   6.230  1.00  0.00           H  
ATOM   1236  N   ARG A  83       9.311  -4.632   6.172  1.00  0.00           N  
ATOM   1237  CA  ARG A  83       8.077  -3.828   5.951  1.00  0.00           C  
ATOM   1238  C   ARG A  83       7.196  -3.886   7.200  1.00  0.00           C  
ATOM   1239  O   ARG A  83       7.534  -4.518   8.181  1.00  0.00           O  
ATOM   1240  CB  ARG A  83       7.306  -4.397   4.757  1.00  0.00           C  
ATOM   1241  CG  ARG A  83       8.193  -4.362   3.513  1.00  0.00           C  
ATOM   1242  CD  ARG A  83       7.365  -4.748   2.285  1.00  0.00           C  
ATOM   1243  NE  ARG A  83       6.976  -6.183   2.381  1.00  0.00           N  
ATOM   1244  CZ  ARG A  83       6.033  -6.656   1.613  1.00  0.00           C  
ATOM   1245  NH1 ARG A  83       4.783  -6.395   1.877  1.00  0.00           N  
ATOM   1246  NH2 ARG A  83       6.342  -7.390   0.579  1.00  0.00           N  
ATOM   1247  H   ARG A  83       9.451  -5.464   5.671  1.00  0.00           H  
ATOM   1248  HA  ARG A  83       8.347  -2.802   5.747  1.00  0.00           H  
ATOM   1249  HB2 ARG A  83       7.018  -5.417   4.968  1.00  0.00           H  
ATOM   1250  HB3 ARG A  83       6.422  -3.802   4.584  1.00  0.00           H  
ATOM   1251  HG2 ARG A  83       8.590  -3.365   3.381  1.00  0.00           H  
ATOM   1252  HG3 ARG A  83       9.006  -5.063   3.630  1.00  0.00           H  
ATOM   1253  HD2 ARG A  83       6.477  -4.136   2.244  1.00  0.00           H  
ATOM   1254  HD3 ARG A  83       7.952  -4.592   1.392  1.00  0.00           H  
ATOM   1255  HE  ARG A  83       7.427  -6.772   3.022  1.00  0.00           H  
ATOM   1256 HH11 ARG A  83       4.546  -5.833   2.670  1.00  0.00           H  
ATOM   1257 HH12 ARG A  83       4.061  -6.758   1.288  1.00  0.00           H  
ATOM   1258 HH21 ARG A  83       7.301  -7.591   0.376  1.00  0.00           H  
ATOM   1259 HH22 ARG A  83       5.620  -7.753  -0.011  1.00  0.00           H  
ATOM   1260  N   ASN A  84       6.067  -3.232   7.172  1.00  0.00           N  
ATOM   1261  CA  ASN A  84       5.165  -3.250   8.357  1.00  0.00           C  
ATOM   1262  C   ASN A  84       3.912  -4.066   8.030  1.00  0.00           C  
ATOM   1263  O   ASN A  84       3.820  -4.691   6.992  1.00  0.00           O  
ATOM   1264  CB  ASN A  84       4.761  -1.818   8.722  1.00  0.00           C  
ATOM   1265  CG  ASN A  84       4.755  -0.945   7.465  1.00  0.00           C  
ATOM   1266  OD1 ASN A  84       5.783  -0.444   7.055  1.00  0.00           O  
ATOM   1267  ND2 ASN A  84       3.633  -0.739   6.833  1.00  0.00           N  
ATOM   1268  H   ASN A  84       5.813  -2.729   6.370  1.00  0.00           H  
ATOM   1269  HA  ASN A  84       5.678  -3.703   9.192  1.00  0.00           H  
ATOM   1270  HB2 ASN A  84       3.773  -1.824   9.161  1.00  0.00           H  
ATOM   1271  HB3 ASN A  84       5.467  -1.416   9.434  1.00  0.00           H  
ATOM   1272 HD21 ASN A  84       2.803  -1.141   7.164  1.00  0.00           H  
ATOM   1273 HD22 ASN A  84       3.619  -0.181   6.026  1.00  0.00           H  
ATOM   1274  N   SER A  85       2.946  -4.066   8.908  1.00  0.00           N  
ATOM   1275  CA  SER A  85       1.703  -4.843   8.648  1.00  0.00           C  
ATOM   1276  C   SER A  85       0.552  -3.882   8.342  1.00  0.00           C  
ATOM   1277  O   SER A  85      -0.597  -4.273   8.291  1.00  0.00           O  
ATOM   1278  CB  SER A  85       1.354  -5.676   9.881  1.00  0.00           C  
ATOM   1279  OG  SER A  85       2.500  -6.410  10.291  1.00  0.00           O  
ATOM   1280  H   SER A  85       3.041  -3.556   9.739  1.00  0.00           H  
ATOM   1281  HA  SER A  85       1.857  -5.499   7.803  1.00  0.00           H  
ATOM   1282  HB2 SER A  85       1.047  -5.024  10.683  1.00  0.00           H  
ATOM   1283  HB3 SER A  85       0.546  -6.353   9.640  1.00  0.00           H  
ATOM   1284  HG  SER A  85       3.150  -5.786  10.622  1.00  0.00           H  
ATOM   1285  N   ASP A  86       0.848  -2.628   8.137  1.00  0.00           N  
ATOM   1286  CA  ASP A  86      -0.234  -1.650   7.836  1.00  0.00           C  
ATOM   1287  C   ASP A  86      -0.283  -1.384   6.331  1.00  0.00           C  
ATOM   1288  O   ASP A  86       0.712  -1.061   5.713  1.00  0.00           O  
ATOM   1289  CB  ASP A  86       0.039  -0.338   8.573  1.00  0.00           C  
ATOM   1290  CG  ASP A  86       0.006  -0.582  10.083  1.00  0.00           C  
ATOM   1291  OD1 ASP A  86      -0.542  -1.595  10.487  1.00  0.00           O  
ATOM   1292  OD2 ASP A  86       0.530   0.246  10.809  1.00  0.00           O  
ATOM   1293  H   ASP A  86       1.781  -2.330   8.183  1.00  0.00           H  
ATOM   1294  HA  ASP A  86      -1.182  -2.052   8.161  1.00  0.00           H  
ATOM   1295  HB2 ASP A  86       1.010   0.039   8.289  1.00  0.00           H  
ATOM   1296  HB3 ASP A  86      -0.720   0.384   8.311  1.00  0.00           H  
ATOM   1297  N   ARG A  87      -1.439  -1.514   5.740  1.00  0.00           N  
ATOM   1298  CA  ARG A  87      -1.566  -1.270   4.274  1.00  0.00           C  
ATOM   1299  C   ARG A  87      -2.991  -0.813   3.963  1.00  0.00           C  
ATOM   1300  O   ARG A  87      -3.907  -1.064   4.718  1.00  0.00           O  
ATOM   1301  CB  ARG A  87      -1.277  -2.564   3.508  1.00  0.00           C  
ATOM   1302  CG  ARG A  87       0.214  -2.897   3.595  1.00  0.00           C  
ATOM   1303  CD  ARG A  87       0.695  -3.430   2.244  1.00  0.00           C  
ATOM   1304  NE  ARG A  87       1.328  -4.769   2.426  1.00  0.00           N  
ATOM   1305  CZ  ARG A  87       2.051  -5.016   3.486  1.00  0.00           C  
ATOM   1306  NH1 ARG A  87       2.669  -4.042   4.096  1.00  0.00           N  
ATOM   1307  NH2 ARG A  87       2.152  -6.237   3.935  1.00  0.00           N  
ATOM   1308  H   ARG A  87      -2.227  -1.771   6.264  1.00  0.00           H  
ATOM   1309  HA  ARG A  87      -0.866  -0.505   3.971  1.00  0.00           H  
ATOM   1310  HB2 ARG A  87      -1.852  -3.370   3.939  1.00  0.00           H  
ATOM   1311  HB3 ARG A  87      -1.555  -2.437   2.473  1.00  0.00           H  
ATOM   1312  HG2 ARG A  87       0.768  -2.006   3.849  1.00  0.00           H  
ATOM   1313  HG3 ARG A  87       0.370  -3.649   4.354  1.00  0.00           H  
ATOM   1314  HD2 ARG A  87      -0.146  -3.522   1.574  1.00  0.00           H  
ATOM   1315  HD3 ARG A  87       1.415  -2.743   1.823  1.00  0.00           H  
ATOM   1316  HE  ARG A  87       1.203  -5.466   1.749  1.00  0.00           H  
ATOM   1317 HH11 ARG A  87       2.590  -3.106   3.752  1.00  0.00           H  
ATOM   1318 HH12 ARG A  87       3.222  -4.231   4.907  1.00  0.00           H  
ATOM   1319 HH21 ARG A  87       1.678  -6.983   3.468  1.00  0.00           H  
ATOM   1320 HH22 ARG A  87       2.706  -6.426   4.747  1.00  0.00           H  
ATOM   1321  N   ILE A  88      -3.193  -0.150   2.859  1.00  0.00           N  
ATOM   1322  CA  ILE A  88      -4.568   0.309   2.514  1.00  0.00           C  
ATOM   1323  C   ILE A  88      -5.006  -0.344   1.200  1.00  0.00           C  
ATOM   1324  O   ILE A  88      -4.207  -0.586   0.317  1.00  0.00           O  
ATOM   1325  CB  ILE A  88      -4.584   1.831   2.365  1.00  0.00           C  
ATOM   1326  CG1 ILE A  88      -6.028   2.310   2.200  1.00  0.00           C  
ATOM   1327  CG2 ILE A  88      -3.772   2.235   1.137  1.00  0.00           C  
ATOM   1328  CD1 ILE A  88      -6.265   3.535   3.086  1.00  0.00           C  
ATOM   1329  H   ILE A  88      -2.445   0.042   2.256  1.00  0.00           H  
ATOM   1330  HA  ILE A  88      -5.248   0.018   3.301  1.00  0.00           H  
ATOM   1331  HB  ILE A  88      -4.152   2.282   3.247  1.00  0.00           H  
ATOM   1332 HG12 ILE A  88      -6.203   2.573   1.166  1.00  0.00           H  
ATOM   1333 HG13 ILE A  88      -6.705   1.521   2.490  1.00  0.00           H  
ATOM   1334 HG21 ILE A  88      -3.378   1.350   0.660  1.00  0.00           H  
ATOM   1335 HG22 ILE A  88      -4.407   2.766   0.444  1.00  0.00           H  
ATOM   1336 HG23 ILE A  88      -2.956   2.874   1.441  1.00  0.00           H  
ATOM   1337 HD11 ILE A  88      -5.455   3.629   3.794  1.00  0.00           H  
ATOM   1338 HD12 ILE A  88      -6.311   4.420   2.471  1.00  0.00           H  
ATOM   1339 HD13 ILE A  88      -7.197   3.417   3.619  1.00  0.00           H  
ATOM   1340  N   LEU A  89      -6.272  -0.633   1.071  1.00  0.00           N  
ATOM   1341  CA  LEU A  89      -6.773  -1.275  -0.179  1.00  0.00           C  
ATOM   1342  C   LEU A  89      -7.783  -0.351  -0.864  1.00  0.00           C  
ATOM   1343  O   LEU A  89      -8.863  -0.124  -0.360  1.00  0.00           O  
ATOM   1344  CB  LEU A  89      -7.473  -2.594   0.170  1.00  0.00           C  
ATOM   1345  CG  LEU A  89      -6.441  -3.653   0.562  1.00  0.00           C  
ATOM   1346  CD1 LEU A  89      -5.322  -3.690  -0.478  1.00  0.00           C  
ATOM   1347  CD2 LEU A  89      -5.854  -3.312   1.935  1.00  0.00           C  
ATOM   1348  H   LEU A  89      -6.895  -0.429   1.799  1.00  0.00           H  
ATOM   1349  HA  LEU A  89      -5.947  -1.469  -0.845  1.00  0.00           H  
ATOM   1350  HB2 LEU A  89      -8.150  -2.432   0.996  1.00  0.00           H  
ATOM   1351  HB3 LEU A  89      -8.031  -2.940  -0.686  1.00  0.00           H  
ATOM   1352  HG  LEU A  89      -6.919  -4.621   0.606  1.00  0.00           H  
ATOM   1353 HD11 LEU A  89      -5.708  -3.363  -1.433  1.00  0.00           H  
ATOM   1354 HD12 LEU A  89      -4.521  -3.033  -0.170  1.00  0.00           H  
ATOM   1355 HD13 LEU A  89      -4.946  -4.698  -0.568  1.00  0.00           H  
ATOM   1356 HD21 LEU A  89      -6.623  -2.877   2.556  1.00  0.00           H  
ATOM   1357 HD22 LEU A  89      -5.483  -4.214   2.401  1.00  0.00           H  
ATOM   1358 HD23 LEU A  89      -5.044  -2.607   1.816  1.00  0.00           H  
ATOM   1359  N   TYR A  90      -7.460   0.169  -2.016  1.00  0.00           N  
ATOM   1360  CA  TYR A  90      -8.434   1.055  -2.714  1.00  0.00           C  
ATOM   1361  C   TYR A  90      -9.039   0.294  -3.896  1.00  0.00           C  
ATOM   1362  O   TYR A  90      -8.363  -0.450  -4.580  1.00  0.00           O  
ATOM   1363  CB  TYR A  90      -7.749   2.334  -3.209  1.00  0.00           C  
ATOM   1364  CG  TYR A  90      -6.369   2.030  -3.741  1.00  0.00           C  
ATOM   1365  CD1 TYR A  90      -5.300   1.836  -2.856  1.00  0.00           C  
ATOM   1366  CD2 TYR A  90      -6.155   1.955  -5.121  1.00  0.00           C  
ATOM   1367  CE1 TYR A  90      -4.020   1.566  -3.354  1.00  0.00           C  
ATOM   1368  CE2 TYR A  90      -4.876   1.683  -5.619  1.00  0.00           C  
ATOM   1369  CZ  TYR A  90      -3.808   1.489  -4.735  1.00  0.00           C  
ATOM   1370  OH  TYR A  90      -2.546   1.223  -5.226  1.00  0.00           O  
ATOM   1371  H   TYR A  90      -6.594  -0.035  -2.424  1.00  0.00           H  
ATOM   1372  HA  TYR A  90      -9.223   1.319  -2.025  1.00  0.00           H  
ATOM   1373  HB2 TYR A  90      -8.344   2.773  -3.995  1.00  0.00           H  
ATOM   1374  HB3 TYR A  90      -7.669   3.034  -2.389  1.00  0.00           H  
ATOM   1375  HD1 TYR A  90      -5.464   1.894  -1.790  1.00  0.00           H  
ATOM   1376  HD2 TYR A  90      -6.980   2.104  -5.804  1.00  0.00           H  
ATOM   1377  HE1 TYR A  90      -3.195   1.417  -2.672  1.00  0.00           H  
ATOM   1378  HE2 TYR A  90      -4.713   1.623  -6.685  1.00  0.00           H  
ATOM   1379  HH  TYR A  90      -2.327   1.905  -5.865  1.00  0.00           H  
ATOM   1380  N   SER A  91     -10.314   0.458  -4.130  1.00  0.00           N  
ATOM   1381  CA  SER A  91     -10.963  -0.274  -5.257  1.00  0.00           C  
ATOM   1382  C   SER A  91     -11.285   0.688  -6.405  1.00  0.00           C  
ATOM   1383  O   SER A  91     -11.100   1.885  -6.299  1.00  0.00           O  
ATOM   1384  CB  SER A  91     -12.257  -0.919  -4.762  1.00  0.00           C  
ATOM   1385  OG  SER A  91     -12.328  -2.256  -5.240  1.00  0.00           O  
ATOM   1386  H   SER A  91     -10.845   1.051  -3.557  1.00  0.00           H  
ATOM   1387  HA  SER A  91     -10.296  -1.045  -5.614  1.00  0.00           H  
ATOM   1388  HB2 SER A  91     -12.270  -0.927  -3.685  1.00  0.00           H  
ATOM   1389  HB3 SER A  91     -13.103  -0.352  -5.126  1.00  0.00           H  
ATOM   1390  HG  SER A  91     -12.825  -2.251  -6.062  1.00  0.00           H  
ATOM   1391  N   SER A  92     -11.765   0.166  -7.503  1.00  0.00           N  
ATOM   1392  CA  SER A  92     -12.099   1.036  -8.667  1.00  0.00           C  
ATOM   1393  C   SER A  92     -13.253   1.967  -8.303  1.00  0.00           C  
ATOM   1394  O   SER A  92     -13.425   3.018  -8.888  1.00  0.00           O  
ATOM   1395  CB  SER A  92     -12.500   0.166  -9.858  1.00  0.00           C  
ATOM   1396  OG  SER A  92     -13.091  -1.037  -9.381  1.00  0.00           O  
ATOM   1397  H   SER A  92     -11.904  -0.802  -7.564  1.00  0.00           H  
ATOM   1398  HA  SER A  92     -11.239   1.625  -8.926  1.00  0.00           H  
ATOM   1399  HB2 SER A  92     -13.214   0.694 -10.468  1.00  0.00           H  
ATOM   1400  HB3 SER A  92     -11.623  -0.061 -10.449  1.00  0.00           H  
ATOM   1401  HG  SER A  92     -13.597  -1.424 -10.100  1.00  0.00           H  
ATOM   1402  N   ASP A  93     -14.037   1.593  -7.340  1.00  0.00           N  
ATOM   1403  CA  ASP A  93     -15.172   2.451  -6.929  1.00  0.00           C  
ATOM   1404  C   ASP A  93     -14.697   3.417  -5.842  1.00  0.00           C  
ATOM   1405  O   ASP A  93     -15.485   4.019  -5.140  1.00  0.00           O  
ATOM   1406  CB  ASP A  93     -16.316   1.583  -6.396  1.00  0.00           C  
ATOM   1407  CG  ASP A  93     -15.808   0.715  -5.245  1.00  0.00           C  
ATOM   1408  OD1 ASP A  93     -14.705   0.962  -4.786  1.00  0.00           O  
ATOM   1409  OD2 ASP A  93     -16.531  -0.181  -4.842  1.00  0.00           O  
ATOM   1410  H   ASP A  93     -13.875   0.753  -6.887  1.00  0.00           H  
ATOM   1411  HA  ASP A  93     -15.510   3.007  -7.780  1.00  0.00           H  
ATOM   1412  HB2 ASP A  93     -17.114   2.219  -6.043  1.00  0.00           H  
ATOM   1413  HB3 ASP A  93     -16.683   0.948  -7.188  1.00  0.00           H  
ATOM   1414  N   TRP A  94     -13.408   3.568  -5.713  1.00  0.00           N  
ATOM   1415  CA  TRP A  94     -12.847   4.493  -4.691  1.00  0.00           C  
ATOM   1416  C   TRP A  94     -13.115   3.962  -3.283  1.00  0.00           C  
ATOM   1417  O   TRP A  94     -13.185   4.714  -2.331  1.00  0.00           O  
ATOM   1418  CB  TRP A  94     -13.465   5.881  -4.853  1.00  0.00           C  
ATOM   1419  CG  TRP A  94     -12.542   6.726  -5.668  1.00  0.00           C  
ATOM   1420  CD1 TRP A  94     -12.921   7.555  -6.666  1.00  0.00           C  
ATOM   1421  CD2 TRP A  94     -11.091   6.827  -5.579  1.00  0.00           C  
ATOM   1422  NE1 TRP A  94     -11.794   8.164  -7.193  1.00  0.00           N  
ATOM   1423  CE2 TRP A  94     -10.641   7.744  -6.555  1.00  0.00           C  
ATOM   1424  CE3 TRP A  94     -10.132   6.216  -4.751  1.00  0.00           C  
ATOM   1425  CZ2 TRP A  94      -9.286   8.046  -6.705  1.00  0.00           C  
ATOM   1426  CZ3 TRP A  94      -8.770   6.516  -4.901  1.00  0.00           C  
ATOM   1427  CH2 TRP A  94      -8.347   7.428  -5.876  1.00  0.00           C  
ATOM   1428  H   TRP A  94     -12.799   3.070  -6.299  1.00  0.00           H  
ATOM   1429  HA  TRP A  94     -11.781   4.565  -4.838  1.00  0.00           H  
ATOM   1430  HB2 TRP A  94     -14.419   5.800  -5.353  1.00  0.00           H  
ATOM   1431  HB3 TRP A  94     -13.603   6.333  -3.882  1.00  0.00           H  
ATOM   1432  HD1 TRP A  94     -13.937   7.717  -6.997  1.00  0.00           H  
ATOM   1433  HE1 TRP A  94     -11.793   8.812  -7.928  1.00  0.00           H  
ATOM   1434  HE3 TRP A  94     -10.444   5.512  -3.994  1.00  0.00           H  
ATOM   1435  HZ2 TRP A  94      -8.965   8.749  -7.458  1.00  0.00           H  
ATOM   1436  HZ3 TRP A  94      -8.043   6.038  -4.262  1.00  0.00           H  
ATOM   1437  HH2 TRP A  94      -7.297   7.655  -5.986  1.00  0.00           H  
ATOM   1438  N   LEU A  95     -13.236   2.673  -3.133  1.00  0.00           N  
ATOM   1439  CA  LEU A  95     -13.465   2.107  -1.775  1.00  0.00           C  
ATOM   1440  C   LEU A  95     -12.108   1.964  -1.088  1.00  0.00           C  
ATOM   1441  O   LEU A  95     -11.261   1.209  -1.527  1.00  0.00           O  
ATOM   1442  CB  LEU A  95     -14.129   0.732  -1.886  1.00  0.00           C  
ATOM   1443  CG  LEU A  95     -15.637   0.900  -2.070  1.00  0.00           C  
ATOM   1444  CD1 LEU A  95     -16.309  -0.475  -2.064  1.00  0.00           C  
ATOM   1445  CD2 LEU A  95     -16.199   1.746  -0.925  1.00  0.00           C  
ATOM   1446  H   LEU A  95     -13.156   2.078  -3.907  1.00  0.00           H  
ATOM   1447  HA  LEU A  95     -14.095   2.773  -1.204  1.00  0.00           H  
ATOM   1448  HB2 LEU A  95     -13.718   0.202  -2.733  1.00  0.00           H  
ATOM   1449  HB3 LEU A  95     -13.940   0.171  -0.985  1.00  0.00           H  
ATOM   1450  HG  LEU A  95     -15.832   1.389  -3.011  1.00  0.00           H  
ATOM   1451 HD11 LEU A  95     -15.677  -1.186  -2.576  1.00  0.00           H  
ATOM   1452 HD12 LEU A  95     -16.461  -0.797  -1.045  1.00  0.00           H  
ATOM   1453 HD13 LEU A  95     -17.262  -0.413  -2.569  1.00  0.00           H  
ATOM   1454 HD21 LEU A  95     -15.423   1.926  -0.196  1.00  0.00           H  
ATOM   1455 HD22 LEU A  95     -16.553   2.688  -1.314  1.00  0.00           H  
ATOM   1456 HD23 LEU A  95     -17.018   1.219  -0.456  1.00  0.00           H  
ATOM   1457  N   ILE A  96     -11.878   2.694  -0.030  1.00  0.00           N  
ATOM   1458  CA  ILE A  96     -10.559   2.601   0.655  1.00  0.00           C  
ATOM   1459  C   ILE A  96     -10.711   1.941   2.027  1.00  0.00           C  
ATOM   1460  O   ILE A  96     -11.216   2.528   2.963  1.00  0.00           O  
ATOM   1461  CB  ILE A  96      -9.976   4.004   0.830  1.00  0.00           C  
ATOM   1462  CG1 ILE A  96     -10.293   4.845  -0.410  1.00  0.00           C  
ATOM   1463  CG2 ILE A  96      -8.460   3.905   1.003  1.00  0.00           C  
ATOM   1464  CD1 ILE A  96      -9.739   6.259  -0.223  1.00  0.00           C  
ATOM   1465  H   ILE A  96     -12.564   3.310   0.302  1.00  0.00           H  
ATOM   1466  HA  ILE A  96      -9.886   2.012   0.050  1.00  0.00           H  
ATOM   1467  HB  ILE A  96     -10.410   4.468   1.704  1.00  0.00           H  
ATOM   1468 HG12 ILE A  96      -9.837   4.391  -1.278  1.00  0.00           H  
ATOM   1469 HG13 ILE A  96     -11.361   4.894  -0.547  1.00  0.00           H  
ATOM   1470 HG21 ILE A  96      -8.235   3.260   1.839  1.00  0.00           H  
ATOM   1471 HG22 ILE A  96      -8.020   3.498   0.106  1.00  0.00           H  
ATOM   1472 HG23 ILE A  96      -8.054   4.889   1.188  1.00  0.00           H  
ATOM   1473 HD11 ILE A  96     -10.152   6.691   0.677  1.00  0.00           H  
ATOM   1474 HD12 ILE A  96      -8.663   6.216  -0.142  1.00  0.00           H  
ATOM   1475 HD13 ILE A  96     -10.013   6.868  -1.072  1.00  0.00           H  
ATOM   1476  N   TYR A  97     -10.254   0.726   2.150  1.00  0.00           N  
ATOM   1477  CA  TYR A  97     -10.336   0.015   3.455  1.00  0.00           C  
ATOM   1478  C   TYR A  97      -8.932  -0.048   4.053  1.00  0.00           C  
ATOM   1479  O   TYR A  97      -8.034  -0.628   3.481  1.00  0.00           O  
ATOM   1480  CB  TYR A  97     -10.855  -1.407   3.234  1.00  0.00           C  
ATOM   1481  CG  TYR A  97     -12.363  -1.400   3.195  1.00  0.00           C  
ATOM   1482  CD1 TYR A  97     -13.028  -1.212   1.978  1.00  0.00           C  
ATOM   1483  CD2 TYR A  97     -13.097  -1.587   4.372  1.00  0.00           C  
ATOM   1484  CE1 TYR A  97     -14.426  -1.212   1.937  1.00  0.00           C  
ATOM   1485  CE2 TYR A  97     -14.496  -1.585   4.331  1.00  0.00           C  
ATOM   1486  CZ  TYR A  97     -15.162  -1.397   3.113  1.00  0.00           C  
ATOM   1487  OH  TYR A  97     -16.541  -1.395   3.072  1.00  0.00           O  
ATOM   1488  H   TYR A  97      -9.837   0.284   1.384  1.00  0.00           H  
ATOM   1489  HA  TYR A  97     -10.997   0.549   4.122  1.00  0.00           H  
ATOM   1490  HB2 TYR A  97     -10.472  -1.786   2.297  1.00  0.00           H  
ATOM   1491  HB3 TYR A  97     -10.519  -2.039   4.040  1.00  0.00           H  
ATOM   1492  HD1 TYR A  97     -12.461  -1.068   1.071  1.00  0.00           H  
ATOM   1493  HD2 TYR A  97     -12.584  -1.732   5.311  1.00  0.00           H  
ATOM   1494  HE1 TYR A  97     -14.939  -1.068   0.998  1.00  0.00           H  
ATOM   1495  HE2 TYR A  97     -15.063  -1.729   5.239  1.00  0.00           H  
ATOM   1496  HH  TYR A  97     -16.865  -1.535   3.966  1.00  0.00           H  
ATOM   1497  N   LYS A  98      -8.723   0.549   5.191  1.00  0.00           N  
ATOM   1498  CA  LYS A  98      -7.362   0.522   5.793  1.00  0.00           C  
ATOM   1499  C   LYS A  98      -7.211  -0.712   6.686  1.00  0.00           C  
ATOM   1500  O   LYS A  98      -8.143  -1.144   7.334  1.00  0.00           O  
ATOM   1501  CB  LYS A  98      -7.154   1.785   6.632  1.00  0.00           C  
ATOM   1502  CG  LYS A  98      -8.285   1.908   7.656  1.00  0.00           C  
ATOM   1503  CD  LYS A  98      -7.694   1.967   9.066  1.00  0.00           C  
ATOM   1504  CE  LYS A  98      -8.288   3.157   9.821  1.00  0.00           C  
ATOM   1505  NZ  LYS A  98      -7.426   3.482  10.993  1.00  0.00           N  
ATOM   1506  H   LYS A  98      -9.454   1.022   5.641  1.00  0.00           H  
ATOM   1507  HA  LYS A  98      -6.621   0.491   5.002  1.00  0.00           H  
ATOM   1508  HB2 LYS A  98      -6.207   1.723   7.147  1.00  0.00           H  
ATOM   1509  HB3 LYS A  98      -7.159   2.650   5.988  1.00  0.00           H  
ATOM   1510  HG2 LYS A  98      -8.848   2.810   7.462  1.00  0.00           H  
ATOM   1511  HG3 LYS A  98      -8.938   1.053   7.577  1.00  0.00           H  
ATOM   1512  HD2 LYS A  98      -7.927   1.053   9.592  1.00  0.00           H  
ATOM   1513  HD3 LYS A  98      -6.622   2.083   9.002  1.00  0.00           H  
ATOM   1514  HE2 LYS A  98      -8.340   4.012   9.164  1.00  0.00           H  
ATOM   1515  HE3 LYS A  98      -9.281   2.906  10.164  1.00  0.00           H  
ATOM   1516  HZ1 LYS A  98      -7.082   2.602  11.425  1.00  0.00           H  
ATOM   1517  HZ2 LYS A  98      -6.616   4.054  10.677  1.00  0.00           H  
ATOM   1518  HZ3 LYS A  98      -7.979   4.016  11.693  1.00  0.00           H  
ATOM   1519  N   THR A  99      -6.036  -1.278   6.724  1.00  0.00           N  
ATOM   1520  CA  THR A  99      -5.805  -2.480   7.575  1.00  0.00           C  
ATOM   1521  C   THR A  99      -4.547  -2.262   8.418  1.00  0.00           C  
ATOM   1522  O   THR A  99      -3.475  -2.016   7.898  1.00  0.00           O  
ATOM   1523  CB  THR A  99      -5.612  -3.716   6.689  1.00  0.00           C  
ATOM   1524  OG1 THR A  99      -4.757  -4.637   7.350  1.00  0.00           O  
ATOM   1525  CG2 THR A  99      -4.986  -3.305   5.355  1.00  0.00           C  
ATOM   1526  H   THR A  99      -5.301  -0.907   6.197  1.00  0.00           H  
ATOM   1527  HA  THR A  99      -6.656  -2.631   8.222  1.00  0.00           H  
ATOM   1528  HB  THR A  99      -6.567  -4.181   6.506  1.00  0.00           H  
ATOM   1529  HG1 THR A  99      -5.203  -4.939   8.144  1.00  0.00           H  
ATOM   1530 HG21 THR A  99      -5.536  -2.472   4.941  1.00  0.00           H  
ATOM   1531 HG22 THR A  99      -3.959  -3.016   5.514  1.00  0.00           H  
ATOM   1532 HG23 THR A  99      -5.024  -4.137   4.668  1.00  0.00           H  
ATOM   1533  N   THR A 100      -4.667  -2.343   9.715  1.00  0.00           N  
ATOM   1534  CA  THR A 100      -3.475  -2.134  10.586  1.00  0.00           C  
ATOM   1535  C   THR A 100      -3.083  -3.457  11.247  1.00  0.00           C  
ATOM   1536  O   THR A 100      -2.561  -3.482  12.344  1.00  0.00           O  
ATOM   1537  CB  THR A 100      -3.810  -1.104  11.666  1.00  0.00           C  
ATOM   1538  OG1 THR A 100      -5.057  -0.494  11.367  1.00  0.00           O  
ATOM   1539  CG2 THR A 100      -2.716  -0.035  11.713  1.00  0.00           C  
ATOM   1540  H   THR A 100      -5.539  -2.539  10.116  1.00  0.00           H  
ATOM   1541  HA  THR A 100      -2.651  -1.773   9.988  1.00  0.00           H  
ATOM   1542  HB  THR A 100      -3.869  -1.594  12.626  1.00  0.00           H  
ATOM   1543  HG1 THR A 100      -5.685  -0.755  12.043  1.00  0.00           H  
ATOM   1544 HG21 THR A 100      -2.182  -0.026  10.774  1.00  0.00           H  
ATOM   1545 HG22 THR A 100      -3.165   0.933  11.882  1.00  0.00           H  
ATOM   1546 HG23 THR A 100      -2.029  -0.258  12.515  1.00  0.00           H  
ATOM   1547  N   ASP A 101      -3.328  -4.556  10.588  1.00  0.00           N  
ATOM   1548  CA  ASP A 101      -2.966  -5.875  11.181  1.00  0.00           C  
ATOM   1549  C   ASP A 101      -2.642  -6.865  10.061  1.00  0.00           C  
ATOM   1550  O   ASP A 101      -2.706  -8.064  10.244  1.00  0.00           O  
ATOM   1551  CB  ASP A 101      -4.136  -6.409  12.012  1.00  0.00           C  
ATOM   1552  CG  ASP A 101      -5.457  -5.889  11.443  1.00  0.00           C  
ATOM   1553  OD1 ASP A 101      -5.557  -5.785  10.232  1.00  0.00           O  
ATOM   1554  OD2 ASP A 101      -6.345  -5.602  12.230  1.00  0.00           O  
ATOM   1555  H   ASP A 101      -3.749  -4.515   9.704  1.00  0.00           H  
ATOM   1556  HA  ASP A 101      -2.100  -5.756  11.815  1.00  0.00           H  
ATOM   1557  HB2 ASP A 101      -4.134  -7.490  11.983  1.00  0.00           H  
ATOM   1558  HB3 ASP A 101      -4.033  -6.077  13.035  1.00  0.00           H  
ATOM   1559  N   HIS A 102      -2.296  -6.372   8.901  1.00  0.00           N  
ATOM   1560  CA  HIS A 102      -1.966  -7.282   7.766  1.00  0.00           C  
ATOM   1561  C   HIS A 102      -3.260  -7.807   7.143  1.00  0.00           C  
ATOM   1562  O   HIS A 102      -3.625  -8.953   7.317  1.00  0.00           O  
ATOM   1563  CB  HIS A 102      -1.128  -8.458   8.273  1.00  0.00           C  
ATOM   1564  CG  HIS A 102       0.085  -8.623   7.399  1.00  0.00           C  
ATOM   1565  ND1 HIS A 102       0.017  -8.540   6.017  1.00  0.00           N  
ATOM   1566  CD2 HIS A 102       1.403  -8.867   7.694  1.00  0.00           C  
ATOM   1567  CE1 HIS A 102       1.260  -8.731   5.537  1.00  0.00           C  
ATOM   1568  NE2 HIS A 102       2.143  -8.935   6.518  1.00  0.00           N  
ATOM   1569  H   HIS A 102      -2.254  -5.401   8.777  1.00  0.00           H  
ATOM   1570  HA  HIS A 102      -1.406  -6.737   7.021  1.00  0.00           H  
ATOM   1571  HB2 HIS A 102      -0.817  -8.267   9.288  1.00  0.00           H  
ATOM   1572  HB3 HIS A 102      -1.719  -9.361   8.241  1.00  0.00           H  
ATOM   1573  HD1 HIS A 102      -0.789  -8.373   5.485  1.00  0.00           H  
ATOM   1574  HD2 HIS A 102       1.805  -8.988   8.690  1.00  0.00           H  
ATOM   1575  HE1 HIS A 102       1.513  -8.721   4.487  1.00  0.00           H  
ATOM   1576  N   TYR A 103      -3.954  -6.976   6.416  1.00  0.00           N  
ATOM   1577  CA  TYR A 103      -5.223  -7.422   5.778  1.00  0.00           C  
ATOM   1578  C   TYR A 103      -6.044  -8.239   6.779  1.00  0.00           C  
ATOM   1579  O   TYR A 103      -6.845  -9.072   6.406  1.00  0.00           O  
ATOM   1580  CB  TYR A 103      -4.901  -8.280   4.554  1.00  0.00           C  
ATOM   1581  CG  TYR A 103      -3.833  -7.597   3.733  1.00  0.00           C  
ATOM   1582  CD1 TYR A 103      -4.153  -6.462   2.979  1.00  0.00           C  
ATOM   1583  CD2 TYR A 103      -2.525  -8.094   3.730  1.00  0.00           C  
ATOM   1584  CE1 TYR A 103      -3.163  -5.825   2.219  1.00  0.00           C  
ATOM   1585  CE2 TYR A 103      -1.537  -7.458   2.970  1.00  0.00           C  
ATOM   1586  CZ  TYR A 103      -1.855  -6.324   2.215  1.00  0.00           C  
ATOM   1587  OH  TYR A 103      -0.880  -5.696   1.467  1.00  0.00           O  
ATOM   1588  H   TYR A 103      -3.639  -6.058   6.288  1.00  0.00           H  
ATOM   1589  HA  TYR A 103      -5.792  -6.557   5.470  1.00  0.00           H  
ATOM   1590  HB2 TYR A 103      -4.546  -9.249   4.874  1.00  0.00           H  
ATOM   1591  HB3 TYR A 103      -5.790  -8.402   3.955  1.00  0.00           H  
ATOM   1592  HD1 TYR A 103      -5.161  -6.077   2.981  1.00  0.00           H  
ATOM   1593  HD2 TYR A 103      -2.279  -8.970   4.312  1.00  0.00           H  
ATOM   1594  HE1 TYR A 103      -3.410  -4.950   1.636  1.00  0.00           H  
ATOM   1595  HE2 TYR A 103      -0.527  -7.841   2.968  1.00  0.00           H  
ATOM   1596  HH  TYR A 103      -0.880  -6.090   0.591  1.00  0.00           H  
ATOM   1597  N   GLN A 104      -5.857  -8.001   8.050  1.00  0.00           N  
ATOM   1598  CA  GLN A 104      -6.635  -8.758   9.074  1.00  0.00           C  
ATOM   1599  C   GLN A 104      -7.835  -7.919   9.507  1.00  0.00           C  
ATOM   1600  O   GLN A 104      -8.795  -8.418  10.060  1.00  0.00           O  
ATOM   1601  CB  GLN A 104      -5.745  -9.045  10.284  1.00  0.00           C  
ATOM   1602  CG  GLN A 104      -5.247 -10.490  10.219  1.00  0.00           C  
ATOM   1603  CD  GLN A 104      -3.733 -10.501  10.003  1.00  0.00           C  
ATOM   1604  OE1 GLN A 104      -3.268 -10.646   8.889  1.00  0.00           O  
ATOM   1605  NE2 GLN A 104      -2.939 -10.352  11.027  1.00  0.00           N  
ATOM   1606  H   GLN A 104      -5.211  -7.320   8.331  1.00  0.00           H  
ATOM   1607  HA  GLN A 104      -6.980  -9.683   8.648  1.00  0.00           H  
ATOM   1608  HB2 GLN A 104      -4.900  -8.371  10.276  1.00  0.00           H  
ATOM   1609  HB3 GLN A 104      -6.313  -8.902  11.191  1.00  0.00           H  
ATOM   1610  HG2 GLN A 104      -5.483 -10.994  11.146  1.00  0.00           H  
ATOM   1611  HG3 GLN A 104      -5.730 -11.000   9.399  1.00  0.00           H  
ATOM   1612 HE21 GLN A 104      -3.314 -10.235  11.925  1.00  0.00           H  
ATOM   1613 HE22 GLN A 104      -1.967 -10.358  10.898  1.00  0.00           H  
ATOM   1614  N   THR A 105      -7.784  -6.649   9.242  1.00  0.00           N  
ATOM   1615  CA  THR A 105      -8.911  -5.750   9.613  1.00  0.00           C  
ATOM   1616  C   THR A 105      -9.073  -4.698   8.516  1.00  0.00           C  
ATOM   1617  O   THR A 105      -8.106  -4.238   7.943  1.00  0.00           O  
ATOM   1618  CB  THR A 105      -8.607  -5.063  10.947  1.00  0.00           C  
ATOM   1619  OG1 THR A 105      -8.635  -6.027  11.991  1.00  0.00           O  
ATOM   1620  CG2 THR A 105      -9.657  -3.984  11.218  1.00  0.00           C  
ATOM   1621  H   THR A 105      -6.999  -6.284   8.786  1.00  0.00           H  
ATOM   1622  HA  THR A 105      -9.821  -6.327   9.700  1.00  0.00           H  
ATOM   1623  HB  THR A 105      -7.631  -4.606  10.903  1.00  0.00           H  
ATOM   1624  HG1 THR A 105      -9.554  -6.197  12.213  1.00  0.00           H  
ATOM   1625 HG21 THR A 105     -10.631  -4.350  10.928  1.00  0.00           H  
ATOM   1626 HG22 THR A 105      -9.661  -3.743  12.270  1.00  0.00           H  
ATOM   1627 HG23 THR A 105      -9.419  -3.099  10.646  1.00  0.00           H  
ATOM   1628  N   PHE A 106     -10.281  -4.322   8.205  1.00  0.00           N  
ATOM   1629  CA  PHE A 106     -10.481  -3.313   7.130  1.00  0.00           C  
ATOM   1630  C   PHE A 106     -11.477  -2.244   7.585  1.00  0.00           C  
ATOM   1631  O   PHE A 106     -12.596  -2.540   7.955  1.00  0.00           O  
ATOM   1632  CB  PHE A 106     -11.017  -4.014   5.881  1.00  0.00           C  
ATOM   1633  CG  PHE A 106      -9.931  -4.882   5.292  1.00  0.00           C  
ATOM   1634  CD1 PHE A 106      -8.948  -4.316   4.472  1.00  0.00           C  
ATOM   1635  CD2 PHE A 106      -9.907  -6.253   5.569  1.00  0.00           C  
ATOM   1636  CE1 PHE A 106      -7.940  -5.121   3.928  1.00  0.00           C  
ATOM   1637  CE2 PHE A 106      -8.900  -7.059   5.026  1.00  0.00           C  
ATOM   1638  CZ  PHE A 106      -7.917  -6.494   4.204  1.00  0.00           C  
ATOM   1639  H   PHE A 106     -11.053  -4.710   8.667  1.00  0.00           H  
ATOM   1640  HA  PHE A 106      -9.536  -2.845   6.896  1.00  0.00           H  
ATOM   1641  HB2 PHE A 106     -11.865  -4.628   6.150  1.00  0.00           H  
ATOM   1642  HB3 PHE A 106     -11.323  -3.277   5.156  1.00  0.00           H  
ATOM   1643  HD1 PHE A 106      -8.965  -3.257   4.259  1.00  0.00           H  
ATOM   1644  HD2 PHE A 106     -10.664  -6.689   6.203  1.00  0.00           H  
ATOM   1645  HE1 PHE A 106      -7.183  -4.686   3.295  1.00  0.00           H  
ATOM   1646  HE2 PHE A 106      -8.881  -8.118   5.239  1.00  0.00           H  
ATOM   1647  HZ  PHE A 106      -7.141  -7.116   3.785  1.00  0.00           H  
ATOM   1648  N   THR A 107     -11.076  -1.003   7.552  1.00  0.00           N  
ATOM   1649  CA  THR A 107     -11.994   0.092   7.972  1.00  0.00           C  
ATOM   1650  C   THR A 107     -12.316   0.966   6.757  1.00  0.00           C  
ATOM   1651  O   THR A 107     -11.441   1.358   6.013  1.00  0.00           O  
ATOM   1652  CB  THR A 107     -11.318   0.942   9.051  1.00  0.00           C  
ATOM   1653  OG1 THR A 107     -10.443   0.124   9.815  1.00  0.00           O  
ATOM   1654  CG2 THR A 107     -12.383   1.549   9.966  1.00  0.00           C  
ATOM   1655  H   THR A 107     -10.171  -0.790   7.243  1.00  0.00           H  
ATOM   1656  HA  THR A 107     -12.907  -0.333   8.364  1.00  0.00           H  
ATOM   1657  HB  THR A 107     -10.755   1.736   8.584  1.00  0.00           H  
ATOM   1658  HG1 THR A 107     -10.317   0.543  10.670  1.00  0.00           H  
ATOM   1659 HG21 THR A 107     -13.272   0.936   9.940  1.00  0.00           H  
ATOM   1660 HG22 THR A 107     -12.005   1.590  10.978  1.00  0.00           H  
ATOM   1661 HG23 THR A 107     -12.621   2.546   9.630  1.00  0.00           H  
ATOM   1662  N   LYS A 108     -13.566   1.268   6.547  1.00  0.00           N  
ATOM   1663  CA  LYS A 108     -13.939   2.110   5.374  1.00  0.00           C  
ATOM   1664  C   LYS A 108     -13.665   3.580   5.692  1.00  0.00           C  
ATOM   1665  O   LYS A 108     -14.347   4.192   6.490  1.00  0.00           O  
ATOM   1666  CB  LYS A 108     -15.426   1.921   5.066  1.00  0.00           C  
ATOM   1667  CG  LYS A 108     -15.808   2.768   3.850  1.00  0.00           C  
ATOM   1668  CD  LYS A 108     -17.324   2.973   3.827  1.00  0.00           C  
ATOM   1669  CE  LYS A 108     -17.649   4.429   4.166  1.00  0.00           C  
ATOM   1670  NZ  LYS A 108     -19.123   4.639   4.094  1.00  0.00           N  
ATOM   1671  H   LYS A 108     -14.258   0.939   7.155  1.00  0.00           H  
ATOM   1672  HA  LYS A 108     -13.354   1.812   4.517  1.00  0.00           H  
ATOM   1673  HB2 LYS A 108     -15.620   0.879   4.855  1.00  0.00           H  
ATOM   1674  HB3 LYS A 108     -16.013   2.232   5.918  1.00  0.00           H  
ATOM   1675  HG2 LYS A 108     -15.315   3.728   3.911  1.00  0.00           H  
ATOM   1676  HG3 LYS A 108     -15.502   2.262   2.948  1.00  0.00           H  
ATOM   1677  HD2 LYS A 108     -17.704   2.738   2.843  1.00  0.00           H  
ATOM   1678  HD3 LYS A 108     -17.786   2.324   4.556  1.00  0.00           H  
ATOM   1679  HE2 LYS A 108     -17.302   4.652   5.164  1.00  0.00           H  
ATOM   1680  HE3 LYS A 108     -17.157   5.081   3.459  1.00  0.00           H  
ATOM   1681  HZ1 LYS A 108     -19.497   4.179   3.240  1.00  0.00           H  
ATOM   1682  HZ2 LYS A 108     -19.573   4.227   4.937  1.00  0.00           H  
ATOM   1683  HZ3 LYS A 108     -19.327   5.658   4.053  1.00  0.00           H  
ATOM   1684  N   ILE A 109     -12.669   4.154   5.071  1.00  0.00           N  
ATOM   1685  CA  ILE A 109     -12.352   5.585   5.336  1.00  0.00           C  
ATOM   1686  C   ILE A 109     -12.337   6.357   4.016  1.00  0.00           C  
ATOM   1687  O   ILE A 109     -11.313   6.846   3.582  1.00  0.00           O  
ATOM   1688  CB  ILE A 109     -10.981   5.690   6.006  1.00  0.00           C  
ATOM   1689  CG1 ILE A 109      -9.984   4.793   5.270  1.00  0.00           C  
ATOM   1690  CG2 ILE A 109     -11.088   5.242   7.464  1.00  0.00           C  
ATOM   1691  CD1 ILE A 109      -8.680   5.558   5.040  1.00  0.00           C  
ATOM   1692  H   ILE A 109     -12.133   3.643   4.429  1.00  0.00           H  
ATOM   1693  HA  ILE A 109     -13.104   6.004   5.989  1.00  0.00           H  
ATOM   1694  HB  ILE A 109     -10.641   6.716   5.969  1.00  0.00           H  
ATOM   1695 HG12 ILE A 109      -9.787   3.912   5.864  1.00  0.00           H  
ATOM   1696 HG13 ILE A 109     -10.400   4.499   4.317  1.00  0.00           H  
ATOM   1697 HG21 ILE A 109     -12.130   5.190   7.749  1.00  0.00           H  
ATOM   1698 HG22 ILE A 109     -10.636   4.269   7.576  1.00  0.00           H  
ATOM   1699 HG23 ILE A 109     -10.578   5.953   8.098  1.00  0.00           H  
ATOM   1700 HD11 ILE A 109      -8.270   5.863   5.991  1.00  0.00           H  
ATOM   1701 HD12 ILE A 109      -7.973   4.920   4.530  1.00  0.00           H  
ATOM   1702 HD13 ILE A 109      -8.877   6.432   4.437  1.00  0.00           H  
ATOM   1703  N   ARG A 110     -13.466   6.469   3.372  1.00  0.00           N  
ATOM   1704  CA  ARG A 110     -13.520   7.209   2.079  1.00  0.00           C  
ATOM   1705  C   ARG A 110     -12.661   6.483   1.041  1.00  0.00           C  
ATOM   1706  O   ARG A 110     -12.377   5.315   1.249  1.00  0.00           O  
ATOM   1707  CB  ARG A 110     -12.983   8.629   2.279  1.00  0.00           C  
ATOM   1708  CG  ARG A 110     -13.798   9.334   3.365  1.00  0.00           C  
ATOM   1709  CD  ARG A 110     -13.003  10.524   3.906  1.00  0.00           C  
ATOM   1710  NE  ARG A 110     -11.848  10.027   4.705  1.00  0.00           N  
ATOM   1711  CZ  ARG A 110     -10.870  10.835   5.010  1.00  0.00           C  
ATOM   1712  NH1 ARG A 110     -11.094  12.116   5.131  1.00  0.00           N  
ATOM   1713  NH2 ARG A 110      -9.667  10.364   5.195  1.00  0.00           N  
ATOM   1714  OXT ARG A 110     -12.304   7.107   0.056  1.00  0.00           O  
ATOM   1715  H   ARG A 110     -14.281   6.066   3.739  1.00  0.00           H  
ATOM   1716  HA  ARG A 110     -14.542   7.256   1.732  1.00  0.00           H  
ATOM   1717  HB2 ARG A 110     -11.947   8.582   2.578  1.00  0.00           H  
ATOM   1718  HB3 ARG A 110     -13.067   9.179   1.354  1.00  0.00           H  
ATOM   1719  HG2 ARG A 110     -14.730   9.685   2.946  1.00  0.00           H  
ATOM   1720  HG3 ARG A 110     -14.001   8.644   4.170  1.00  0.00           H  
ATOM   1721  HD2 ARG A 110     -12.641  11.120   3.082  1.00  0.00           H  
ATOM   1722  HD3 ARG A 110     -13.641  11.129   4.534  1.00  0.00           H  
ATOM   1723  HE  ARG A 110     -11.823   9.093   5.001  1.00  0.00           H  
ATOM   1724 HH11 ARG A 110     -12.015  12.478   4.989  1.00  0.00           H  
ATOM   1725 HH12 ARG A 110     -10.345  12.734   5.365  1.00  0.00           H  
ATOM   1726 HH21 ARG A 110      -9.495   9.383   5.102  1.00  0.00           H  
ATOM   1727 HH22 ARG A 110      -8.917  10.983   5.429  1.00  0.00           H  
TER    1728      ARG A 110                                                      
ENDMDL                                                                          
