# Supplementary material for: Comparative Performance of High-Throughput Methods for Protein pKa Predictions
Source: J Chem Inf Model. 2023 Aug 8;63(16):5169–81. doi: 10.1021/acs.jcim.3c00165 (PMC10466379; doi:10.1021/acs.jcim.3c00165)
Supplement: Supplementary file 3 — ci3c00165_si_003.zip [file ci3c00165_si_003.zip › curated_pdbs/3trx_curated.pdb]

ATOM      1  N   MET A   1      -7.439  -1.676   8.575  1.00  1.60           N  
ATOM      2  CA  MET A   1      -6.339  -1.410   9.546  1.00  0.89           C  
ATOM      3  C   MET A   1      -4.996  -1.438   8.815  1.00  0.66           C  
ATOM      4  O   MET A   1      -4.579  -2.464   8.316  1.00  0.78           O  
ATOM      5  CB  MET A   1      -6.329  -2.464  10.652  1.00  1.35           C  
ATOM      6  CG  MET A   1      -7.428  -2.140  11.664  1.00  1.76           C  
ATOM      7  SD  MET A   1      -7.968  -3.475  12.760  1.00  2.57           S  
ATOM      8  CE  MET A   1      -7.291  -2.796  14.295  1.00  3.30           C  
ATOM      9  H1  MET A   1      -7.078  -2.261   7.794  1.00  2.05           H  
ATOM     10  H2  MET A   1      -8.212  -2.179   9.056  1.00  2.00           H  
ATOM     11  H3  MET A   1      -7.794  -0.774   8.197  1.00  2.13           H  
ATOM     12  HA  MET A   1      -6.483  -0.438   9.984  1.00  1.03           H  
ATOM     13  HB2 MET A   1      -6.505  -3.440  10.225  1.00  2.01           H  
ATOM     14  HB3 MET A   1      -5.368  -2.462  11.145  1.00  1.75           H  
ATOM     15  HG2 MET A   1      -7.083  -1.326  12.285  1.00  2.07           H  
ATOM     16  HG3 MET A   1      -8.293  -1.793  11.121  1.00  2.26           H  
ATOM     17  HE1 MET A   1      -6.223  -2.669  14.192  1.00  3.77           H  
ATOM     18  HE2 MET A   1      -7.749  -1.840  14.500  1.00  3.57           H  
ATOM     19  HE3 MET A   1      -7.495  -3.475  15.110  1.00  3.59           H  
ATOM     20  N   VAL A   2      -4.345  -0.309   8.766  1.00  0.44           N  
ATOM     21  CA  VAL A   2      -3.025  -0.259   8.074  1.00  0.29           C  
ATOM     22  C   VAL A   2      -2.071  -1.265   8.724  1.00  0.37           C  
ATOM     23  O   VAL A   2      -2.124  -1.484   9.918  1.00  0.54           O  
ATOM     24  CB  VAL A   2      -2.440   1.150   8.186  1.00  0.44           C  
ATOM     25  CG1 VAL A   2      -1.144   1.213   7.377  1.00  0.51           C  
ATOM     26  CG2 VAL A   2      -3.430   2.169   7.614  1.00  0.45           C  
ATOM     27  H   VAL A   2      -4.718   0.498   9.180  1.00  0.53           H  
ATOM     28  HA  VAL A   2      -3.155  -0.508   7.036  1.00  0.25           H  
ATOM     29  HB  VAL A   2      -2.236   1.380   9.221  1.00  0.66           H  
ATOM     30 HG11 VAL A   2      -1.329   0.876   6.367  1.00  1.00           H  
ATOM     31 HG12 VAL A   2      -0.779   2.228   7.352  1.00  1.21           H  
ATOM     32 HG13 VAL A   2      -0.399   0.578   7.833  1.00  1.22           H  
ATOM     33 HG21 VAL A   2      -4.442   1.854   7.810  1.00  1.16           H  
ATOM     34 HG22 VAL A   2      -3.265   3.130   8.073  1.00  0.97           H  
ATOM     35 HG23 VAL A   2      -3.287   2.257   6.547  1.00  1.14           H  
ATOM     36  N   LYS A   3      -1.220  -1.854   7.926  1.00  0.34           N  
ATOM     37  CA  LYS A   3      -0.260  -2.857   8.483  1.00  0.44           C  
ATOM     38  C   LYS A   3       1.138  -2.636   7.896  1.00  0.35           C  
ATOM     39  O   LYS A   3       1.285  -2.358   6.722  1.00  0.41           O  
ATOM     40  CB  LYS A   3      -0.755  -4.263   8.126  1.00  0.54           C  
ATOM     41  CG  LYS A   3       0.028  -5.311   8.927  1.00  0.76           C  
ATOM     42  CD  LYS A   3      -0.710  -6.648   8.847  1.00  1.05           C  
ATOM     43  CE  LYS A   3       0.095  -7.715   9.588  1.00  1.44           C  
ATOM     44  NZ  LYS A   3      -0.814  -8.727  10.196  1.00  1.97           N  
ATOM     45  H   LYS A   3      -1.212  -1.642   6.969  1.00  0.37           H  
ATOM     46  HA  LYS A   3      -0.215  -2.754   9.552  1.00  0.56           H  
ATOM     47  HB2 LYS A   3      -1.808  -4.344   8.357  1.00  0.65           H  
ATOM     48  HB3 LYS A   3      -0.613  -4.437   7.070  1.00  0.57           H  
ATOM     49  HG2 LYS A   3       1.020  -5.418   8.513  1.00  1.14           H  
ATOM     50  HG3 LYS A   3       0.107  -5.004   9.959  1.00  1.11           H  
ATOM     51  HD2 LYS A   3      -1.685  -6.551   9.301  1.00  1.65           H  
ATOM     52  HD3 LYS A   3      -0.829  -6.936   7.813  1.00  1.62           H  
ATOM     53  HE2 LYS A   3       0.763  -8.210   8.898  1.00  1.90           H  
ATOM     54  HE3 LYS A   3       0.677  -7.251  10.370  1.00  1.79           H  
ATOM     55  HZ1 LYS A   3      -1.583  -8.243  10.702  1.00  2.50           H  
ATOM     56  HZ2 LYS A   3      -1.217  -9.327   9.446  1.00  2.38           H  
ATOM     57  HZ3 LYS A   3      -0.278  -9.318  10.862  1.00  2.30           H  
ATOM     58  N   GLN A   4       2.134  -2.767   8.729  1.00  0.37           N  
ATOM     59  CA  GLN A   4       3.531  -2.564   8.244  1.00  0.33           C  
ATOM     60  C   GLN A   4       4.187  -3.911   7.931  1.00  0.30           C  
ATOM     61  O   GLN A   4       4.086  -4.846   8.700  1.00  0.37           O  
ATOM     62  CB  GLN A   4       4.337  -1.850   9.330  1.00  0.46           C  
ATOM     63  CG  GLN A   4       5.806  -1.777   8.902  1.00  0.47           C  
ATOM     64  CD  GLN A   4       6.548  -0.790   9.805  1.00  0.78           C  
ATOM     65  OE1 GLN A   4       7.557  -1.113  10.397  1.00  1.44           O  
ATOM     66  NE2 GLN A   4       6.081   0.421   9.938  1.00  1.33           N  
ATOM     67  H   GLN A   4       1.966  -2.996   9.667  1.00  0.50           H  
ATOM     68  HA  GLN A   4       3.517  -1.958   7.356  1.00  0.29           H  
ATOM     69  HB2 GLN A   4       3.950  -0.852   9.471  1.00  0.51           H  
ATOM     70  HB3 GLN A   4       4.257  -2.396  10.258  1.00  0.53           H  
ATOM     71  HG2 GLN A   4       6.263  -2.751   8.990  1.00  0.58           H  
ATOM     72  HG3 GLN A   4       5.872  -1.443   7.877  1.00  0.58           H  
ATOM     73 HE21 GLN A   4       5.265   0.687   9.462  1.00  2.00           H  
ATOM     74 HE22 GLN A   4       6.544   1.065  10.512  1.00  1.51           H  
ATOM     75  N   ILE A   5       4.846  -3.977   6.806  1.00  0.26           N  
ATOM     76  CA  ILE A   5       5.527  -5.251   6.427  1.00  0.27           C  
ATOM     77  C   ILE A   5       7.004  -5.163   6.823  1.00  0.36           C  
ATOM     78  O   ILE A   5       7.487  -4.104   7.174  1.00  0.44           O  
ATOM     79  CB  ILE A   5       5.416  -5.464   4.896  1.00  0.23           C  
ATOM     80  CG1 ILE A   5       3.969  -5.188   4.409  1.00  0.24           C  
ATOM     81  CG2 ILE A   5       5.823  -6.903   4.519  1.00  0.28           C  
ATOM     82  CD1 ILE A   5       3.011  -6.311   4.855  1.00  0.35           C  
ATOM     83  H   ILE A   5       4.893  -3.197   6.215  1.00  0.28           H  
ATOM     84  HA  ILE A   5       5.069  -6.066   6.950  1.00  0.31           H  
ATOM     85  HB  ILE A   5       6.085  -4.776   4.402  1.00  0.27           H  
ATOM     86 HG12 ILE A   5       3.624  -4.246   4.804  1.00  0.27           H  
ATOM     87 HG13 ILE A   5       3.965  -5.130   3.331  1.00  0.31           H  
ATOM     88 HG21 ILE A   5       5.748  -7.551   5.377  1.00  1.05           H  
ATOM     89 HG22 ILE A   5       5.172  -7.271   3.740  1.00  1.01           H  
ATOM     90 HG23 ILE A   5       6.841  -6.908   4.160  1.00  1.03           H  
ATOM     91 HD11 ILE A   5       3.485  -6.948   5.578  1.00  0.96           H  
ATOM     92 HD12 ILE A   5       2.125  -5.876   5.295  1.00  1.01           H  
ATOM     93 HD13 ILE A   5       2.724  -6.903   3.999  1.00  1.19           H  
ATOM     94  N   GLU A   6       7.690  -6.273   6.762  1.00  0.39           N  
ATOM     95  CA  GLU A   6       9.138  -6.257   7.141  1.00  0.49           C  
ATOM     96  C   GLU A   6       9.952  -7.213   6.256  1.00  0.44           C  
ATOM     97  O   GLU A   6      11.157  -7.092   6.164  1.00  0.62           O  
ATOM     98  CB  GLU A   6       9.277  -6.675   8.604  1.00  0.66           C  
ATOM     99  CG  GLU A   6       8.820  -8.125   8.761  1.00  1.35           C  
ATOM    100  CD  GLU A   6       8.689  -8.456  10.249  1.00  1.71           C  
ATOM    101  OE1 GLU A   6       7.993  -7.704  10.912  1.00  2.17           O  
ATOM    102  OE2 GLU A   6       9.292  -9.441  10.639  1.00  2.13           O  
ATOM    103  H   GLU A   6       7.260  -7.103   6.478  1.00  0.39           H  
ATOM    104  HA  GLU A   6       9.523  -5.259   7.024  1.00  0.57           H  
ATOM    105  HB2 GLU A   6      10.308  -6.584   8.912  1.00  1.30           H  
ATOM    106  HB3 GLU A   6       8.666  -6.035   9.222  1.00  1.31           H  
ATOM    107  HG2 GLU A   6       7.863  -8.261   8.280  1.00  1.99           H  
ATOM    108  HG3 GLU A   6       9.544  -8.787   8.311  1.00  1.95           H  
ATOM    109  N   SER A   7       9.285  -8.142   5.626  1.00  0.41           N  
ATOM    110  CA  SER A   7      10.025  -9.100   4.754  1.00  0.40           C  
ATOM    111  C   SER A   7       9.113  -9.634   3.645  1.00  0.35           C  
ATOM    112  O   SER A   7       7.942  -9.316   3.591  1.00  0.33           O  
ATOM    113  CB  SER A   7      10.525 -10.265   5.606  1.00  0.52           C  
ATOM    114  OG  SER A   7       9.338 -10.891   6.068  1.00  0.66           O  
ATOM    115  H   SER A   7       8.315  -8.211   5.724  1.00  0.51           H  
ATOM    116  HA  SER A   7      10.868  -8.599   4.310  1.00  0.46           H  
ATOM    117  HB2 SER A   7      11.104 -10.955   5.010  1.00  0.65           H  
ATOM    118  HB3 SER A   7      11.108  -9.906   6.441  1.00  0.56           H  
ATOM    119  HG  SER A   7       9.590 -11.627   6.630  1.00  1.15           H  
ATOM    120  N   LYS A   8       9.677 -10.436   2.783  1.00  0.38           N  
ATOM    121  CA  LYS A   8       8.869 -11.008   1.667  1.00  0.39           C  
ATOM    122  C   LYS A   8       7.940 -12.098   2.198  1.00  0.39           C  
ATOM    123  O   LYS A   8       6.753 -12.093   1.937  1.00  0.36           O  
ATOM    124  CB  LYS A   8       9.820 -11.600   0.625  1.00  0.49           C  
ATOM    125  CG  LYS A   8       9.013 -12.245  -0.506  1.00  0.56           C  
ATOM    126  CD  LYS A   8       9.981 -12.676  -1.617  1.00  0.87           C  
ATOM    127  CE  LYS A   8       9.242 -13.527  -2.659  1.00  1.16           C  
ATOM    128  NZ  LYS A   8       9.960 -14.815  -2.878  1.00  1.85           N  
ATOM    129  H   LYS A   8      10.627 -10.662   2.869  1.00  0.42           H  
ATOM    130  HA  LYS A   8       8.287 -10.235   1.219  1.00  0.38           H  
ATOM    131  HB2 LYS A   8      10.446 -10.817   0.222  1.00  0.54           H  
ATOM    132  HB3 LYS A   8      10.447 -12.346   1.092  1.00  0.52           H  
ATOM    133  HG2 LYS A   8       8.484 -13.107  -0.127  1.00  0.80           H  
ATOM    134  HG3 LYS A   8       8.301 -11.534  -0.899  1.00  0.83           H  
ATOM    135  HD2 LYS A   8      10.393 -11.800  -2.095  1.00  1.55           H  
ATOM    136  HD3 LYS A   8      10.786 -13.253  -1.188  1.00  1.48           H  
ATOM    137  HE2 LYS A   8       8.239 -13.736  -2.322  1.00  1.73           H  
ATOM    138  HE3 LYS A   8       9.192 -12.989  -3.594  1.00  1.66           H  
ATOM    139  HZ1 LYS A   8      10.782 -14.866  -2.243  1.00  2.36           H  
ATOM    140  HZ2 LYS A   8       9.318 -15.608  -2.678  1.00  2.32           H  
ATOM    141  HZ3 LYS A   8      10.281 -14.870  -3.866  1.00  2.24           H  
ATOM    142  N   THR A   9       8.502 -13.004   2.931  1.00  0.49           N  
ATOM    143  CA  THR A   9       7.678 -14.108   3.494  1.00  0.57           C  
ATOM    144  C   THR A   9       6.414 -13.532   4.119  1.00  0.51           C  
ATOM    145  O   THR A   9       5.359 -14.132   4.075  1.00  0.55           O  
ATOM    146  CB  THR A   9       8.490 -14.849   4.560  1.00  0.69           C  
ATOM    147  OG1 THR A   9       9.650 -15.312   3.875  1.00  0.78           O  
ATOM    148  CG2 THR A   9       7.776 -16.112   5.039  1.00  0.82           C  
ATOM    149  H   THR A   9       9.454 -12.957   3.115  1.00  0.55           H  
ATOM    150  HA  THR A   9       7.412 -14.784   2.713  1.00  0.62           H  
ATOM    151  HB  THR A   9       8.751 -14.211   5.385  1.00  0.68           H  
ATOM    152  HG1 THR A   9      10.156 -14.544   3.597  1.00  1.35           H  
ATOM    153 HG21 THR A   9       6.707 -15.978   4.969  1.00  1.11           H  
ATOM    154 HG22 THR A   9       8.068 -16.951   4.424  1.00  1.34           H  
ATOM    155 HG23 THR A   9       8.042 -16.315   6.066  1.00  1.34           H  
ATOM    156  N   ALA A  10       6.555 -12.378   4.687  1.00  0.45           N  
ATOM    157  CA  ALA A  10       5.387 -11.721   5.322  1.00  0.44           C  
ATOM    158  C   ALA A  10       4.455 -11.157   4.248  1.00  0.36           C  
ATOM    159  O   ALA A  10       3.273 -11.437   4.238  1.00  0.35           O  
ATOM    160  CB  ALA A  10       5.876 -10.588   6.218  1.00  0.48           C  
ATOM    161  H   ALA A  10       7.425 -11.947   4.698  1.00  0.45           H  
ATOM    162  HA  ALA A  10       4.860 -12.440   5.914  1.00  0.51           H  
ATOM    163  HB1 ALA A  10       6.611 -10.965   6.913  1.00  1.14           H  
ATOM    164  HB2 ALA A  10       6.324  -9.814   5.612  1.00  1.05           H  
ATOM    165  HB3 ALA A  10       5.045 -10.174   6.768  1.00  1.15           H  
ATOM    166  N   PHE A  11       5.013 -10.369   3.367  1.00  0.31           N  
ATOM    167  CA  PHE A  11       4.181  -9.778   2.279  1.00  0.24           C  
ATOM    168  C   PHE A  11       3.261 -10.849   1.689  1.00  0.24           C  
ATOM    169  O   PHE A  11       2.214 -10.548   1.161  1.00  0.22           O  
ATOM    170  CB  PHE A  11       5.108  -9.240   1.187  1.00  0.23           C  
ATOM    171  CG  PHE A  11       4.279  -8.558   0.092  1.00  0.22           C  
ATOM    172  CD1 PHE A  11       3.567  -7.403   0.365  1.00  0.25           C  
ATOM    173  CD2 PHE A  11       4.233  -9.089  -1.187  1.00  0.24           C  
ATOM    174  CE1 PHE A  11       2.823  -6.790  -0.625  1.00  0.28           C  
ATOM    175  CE2 PHE A  11       3.489  -8.474  -2.173  1.00  0.27           C  
ATOM    176  CZ  PHE A  11       2.785  -7.325  -1.893  1.00  0.28           C  
ATOM    177  H   PHE A  11       5.971 -10.166   3.422  1.00  0.32           H  
ATOM    178  HA  PHE A  11       3.588  -8.972   2.675  1.00  0.26           H  
ATOM    179  HB2 PHE A  11       5.793  -8.521   1.613  1.00  0.24           H  
ATOM    180  HB3 PHE A  11       5.670 -10.053   0.754  1.00  0.25           H  
ATOM    181  HD1 PHE A  11       3.592  -6.977   1.357  1.00  0.28           H  
ATOM    182  HD2 PHE A  11       4.783  -9.991  -1.414  1.00  0.27           H  
ATOM    183  HE1 PHE A  11       2.270  -5.889  -0.404  1.00  0.33           H  
ATOM    184  HE2 PHE A  11       3.458  -8.895  -3.168  1.00  0.31           H  
ATOM    185  HZ  PHE A  11       2.208  -6.841  -2.669  1.00  0.32           H  
ATOM    186  N   GLN A  12       3.677 -12.080   1.795  1.00  0.30           N  
ATOM    187  CA  GLN A  12       2.839 -13.190   1.248  1.00  0.35           C  
ATOM    188  C   GLN A  12       1.657 -13.475   2.173  1.00  0.36           C  
ATOM    189  O   GLN A  12       0.515 -13.464   1.757  1.00  0.41           O  
ATOM    190  CB  GLN A  12       3.698 -14.446   1.114  1.00  0.45           C  
ATOM    191  CG  GLN A  12       4.569 -14.328  -0.137  1.00  0.87           C  
ATOM    192  CD  GLN A  12       3.905 -15.084  -1.290  1.00  1.27           C  
ATOM    193  OE1 GLN A  12       4.343 -16.148  -1.683  1.00  2.07           O  
ATOM    194  NE2 GLN A  12       2.849 -14.573  -1.858  1.00  1.74           N  
ATOM    195  H   GLN A  12       4.533 -12.277   2.235  1.00  0.33           H  
ATOM    196  HA  GLN A  12       2.469 -12.912   0.285  1.00  0.34           H  
ATOM    197  HB2 GLN A  12       4.326 -14.550   1.986  1.00  0.73           H  
ATOM    198  HB3 GLN A  12       3.060 -15.313   1.031  1.00  0.85           H  
ATOM    199  HG2 GLN A  12       4.680 -13.288  -0.410  1.00  1.39           H  
ATOM    200  HG3 GLN A  12       5.544 -14.752   0.054  1.00  1.49           H  
ATOM    201 HE21 GLN A  12       2.491 -13.717  -1.546  1.00  2.10           H  
ATOM    202 HE22 GLN A  12       2.413 -15.047  -2.597  1.00  2.20           H  
ATOM    203  N   GLU A  13       1.962 -13.724   3.408  1.00  0.44           N  
ATOM    204  CA  GLU A  13       0.881 -14.028   4.392  1.00  0.48           C  
ATOM    205  C   GLU A  13      -0.142 -12.886   4.442  1.00  0.42           C  
ATOM    206  O   GLU A  13      -1.332 -13.121   4.499  1.00  0.47           O  
ATOM    207  CB  GLU A  13       1.502 -14.214   5.775  1.00  0.61           C  
ATOM    208  CG  GLU A  13       2.631 -15.243   5.684  1.00  0.85           C  
ATOM    209  CD  GLU A  13       2.744 -15.993   7.014  1.00  1.50           C  
ATOM    210  OE1 GLU A  13       2.320 -15.414   8.001  1.00  2.18           O  
ATOM    211  OE2 GLU A  13       3.248 -17.102   6.968  1.00  1.88           O  
ATOM    212  H   GLU A  13       2.896 -13.712   3.688  1.00  0.53           H  
ATOM    213  HA  GLU A  13       0.383 -14.937   4.104  1.00  0.50           H  
ATOM    214  HB2 GLU A  13       1.897 -13.272   6.126  1.00  1.08           H  
ATOM    215  HB3 GLU A  13       0.749 -14.561   6.466  1.00  1.01           H  
ATOM    216  HG2 GLU A  13       2.419 -15.949   4.895  1.00  1.19           H  
ATOM    217  HG3 GLU A  13       3.565 -14.744   5.476  1.00  1.18           H  
ATOM    218  N   ALA A  14       0.341 -11.675   4.422  1.00  0.41           N  
ATOM    219  CA  ALA A  14      -0.597 -10.516   4.473  1.00  0.40           C  
ATOM    220  C   ALA A  14      -1.642 -10.637   3.363  1.00  0.36           C  
ATOM    221  O   ALA A  14      -2.812 -10.392   3.580  1.00  0.43           O  
ATOM    222  CB  ALA A  14       0.195  -9.221   4.295  1.00  0.44           C  
ATOM    223  H   ALA A  14       1.308 -11.528   4.369  1.00  0.45           H  
ATOM    224  HA  ALA A  14      -1.093 -10.502   5.428  1.00  0.46           H  
ATOM    225  HB1 ALA A  14       0.967  -9.365   3.553  1.00  1.10           H  
ATOM    226  HB2 ALA A  14      -0.466  -8.431   3.970  1.00  0.99           H  
ATOM    227  HB3 ALA A  14       0.651  -8.940   5.232  1.00  1.09           H  
ATOM    228  N   LEU A  15      -1.197 -11.011   2.197  1.00  0.29           N  
ATOM    229  CA  LEU A  15      -2.154 -11.159   1.064  1.00  0.30           C  
ATOM    230  C   LEU A  15      -2.976 -12.436   1.241  1.00  0.34           C  
ATOM    231  O   LEU A  15      -3.975 -12.635   0.579  1.00  0.40           O  
ATOM    232  CB  LEU A  15      -1.370 -11.230  -0.246  1.00  0.29           C  
ATOM    233  CG  LEU A  15      -0.516  -9.963  -0.394  1.00  0.26           C  
ATOM    234  CD1 LEU A  15       0.368 -10.095  -1.636  1.00  0.29           C  
ATOM    235  CD2 LEU A  15      -1.420  -8.735  -0.545  1.00  0.29           C  
ATOM    236  H   LEU A  15      -0.243 -11.194   2.066  1.00  0.31           H  
ATOM    237  HA  LEU A  15      -2.814 -10.312   1.042  1.00  0.33           H  
ATOM    238  HB2 LEU A  15      -0.725 -12.098  -0.234  1.00  0.30           H  
ATOM    239  HB3 LEU A  15      -2.054 -11.311  -1.078  1.00  0.31           H  
ATOM    240  HG  LEU A  15       0.103  -9.844   0.479  1.00  0.24           H  
ATOM    241 HD11 LEU A  15       0.995 -10.969  -1.546  1.00  1.02           H  
ATOM    242 HD12 LEU A  15      -0.252 -10.192  -2.515  1.00  1.06           H  
ATOM    243 HD13 LEU A  15       0.991  -9.219  -1.735  1.00  1.03           H  
ATOM    244 HD21 LEU A  15      -2.404  -9.035  -0.868  1.00  0.94           H  
ATOM    245 HD22 LEU A  15      -1.497  -8.223   0.403  1.00  1.11           H  
ATOM    246 HD23 LEU A  15      -0.998  -8.062  -1.277  1.00  1.01           H  
ATOM    247  N   ASP A  16      -2.533 -13.275   2.135  1.00  0.36           N  
ATOM    248  CA  ASP A  16      -3.273 -14.547   2.379  1.00  0.44           C  
ATOM    249  C   ASP A  16      -4.233 -14.377   3.556  1.00  0.45           C  
ATOM    250  O   ASP A  16      -5.212 -15.088   3.671  1.00  0.51           O  
ATOM    251  CB  ASP A  16      -2.273 -15.659   2.689  1.00  0.51           C  
ATOM    252  CG  ASP A  16      -2.942 -17.017   2.464  1.00  0.73           C  
ATOM    253  OD1 ASP A  16      -3.020 -17.397   1.308  1.00  1.29           O  
ATOM    254  OD2 ASP A  16      -3.337 -17.598   3.462  1.00  1.25           O  
ATOM    255  H   ASP A  16      -1.723 -13.068   2.644  1.00  0.35           H  
ATOM    256  HA  ASP A  16      -3.831 -14.804   1.502  1.00  0.48           H  
ATOM    257  HB2 ASP A  16      -1.415 -15.573   2.039  1.00  0.55           H  
ATOM    258  HB3 ASP A  16      -1.951 -15.586   3.717  1.00  0.55           H  
ATOM    259  N   ALA A  17      -3.929 -13.436   4.402  1.00  0.45           N  
ATOM    260  CA  ALA A  17      -4.810 -13.191   5.582  1.00  0.49           C  
ATOM    261  C   ALA A  17      -5.737 -12.007   5.299  1.00  0.47           C  
ATOM    262  O   ALA A  17      -6.559 -11.646   6.118  1.00  0.52           O  
ATOM    263  CB  ALA A  17      -3.941 -12.880   6.800  1.00  0.59           C  
ATOM    264  H   ALA A  17      -3.127 -12.891   4.261  1.00  0.44           H  
ATOM    265  HA  ALA A  17      -5.400 -14.070   5.780  1.00  0.52           H  
ATOM    266  HB1 ALA A  17      -3.168 -12.177   6.526  1.00  1.26           H  
ATOM    267  HB2 ALA A  17      -4.550 -12.453   7.582  1.00  1.14           H  
ATOM    268  HB3 ALA A  17      -3.483 -13.789   7.162  1.00  1.03           H  
ATOM    269  N   ALA A  18      -5.581 -11.430   4.140  1.00  0.45           N  
ATOM    270  CA  ALA A  18      -6.439 -10.267   3.775  1.00  0.45           C  
ATOM    271  C   ALA A  18      -7.708 -10.750   3.065  1.00  0.44           C  
ATOM    272  O   ALA A  18      -8.503  -9.958   2.602  1.00  0.55           O  
ATOM    273  CB  ALA A  18      -5.653  -9.345   2.844  1.00  0.45           C  
ATOM    274  H   ALA A  18      -4.904 -11.759   3.513  1.00  0.46           H  
ATOM    275  HA  ALA A  18      -6.710  -9.727   4.666  1.00  0.52           H  
ATOM    276  HB1 ALA A  18      -5.011  -9.934   2.206  1.00  1.19           H  
ATOM    277  HB2 ALA A  18      -6.335  -8.776   2.232  1.00  0.98           H  
ATOM    278  HB3 ALA A  18      -5.048  -8.668   3.428  1.00  1.08           H  
ATOM    279  N   GLY A  19      -7.869 -12.044   2.997  1.00  0.49           N  
ATOM    280  CA  GLY A  19      -9.076 -12.595   2.321  1.00  0.54           C  
ATOM    281  C   GLY A  19      -9.033 -12.282   0.825  1.00  0.52           C  
ATOM    282  O   GLY A  19      -8.131 -12.703   0.127  1.00  0.65           O  
ATOM    283  H   GLY A  19      -7.202 -12.646   3.387  1.00  0.58           H  
ATOM    284  HA2 GLY A  19      -9.106 -13.666   2.460  1.00  0.63           H  
ATOM    285  HA3 GLY A  19      -9.961 -12.154   2.753  1.00  0.56           H  
ATOM    286  N   ASP A  20     -10.016 -11.548   0.366  1.00  0.46           N  
ATOM    287  CA  ASP A  20     -10.057 -11.187  -1.086  1.00  0.46           C  
ATOM    288  C   ASP A  20     -10.355  -9.693  -1.257  1.00  0.40           C  
ATOM    289  O   ASP A  20     -10.075  -9.119  -2.290  1.00  0.48           O  
ATOM    290  CB  ASP A  20     -11.151 -12.004  -1.773  1.00  0.59           C  
ATOM    291  CG  ASP A  20     -11.708 -13.033  -0.789  1.00  1.38           C  
ATOM    292  OD1 ASP A  20     -10.896 -13.777  -0.265  1.00  2.09           O  
ATOM    293  OD2 ASP A  20     -12.916 -13.018  -0.617  1.00  2.19           O  
ATOM    294  H   ASP A  20     -10.723 -11.243   0.969  1.00  0.54           H  
ATOM    295  HA  ASP A  20      -9.108 -11.411  -1.540  1.00  0.46           H  
ATOM    296  HB2 ASP A  20     -11.948 -11.351  -2.095  1.00  1.08           H  
ATOM    297  HB3 ASP A  20     -10.741 -12.516  -2.629  1.00  1.18           H  
ATOM    298  N   LYS A  21     -10.918  -9.095  -0.241  1.00  0.37           N  
ATOM    299  CA  LYS A  21     -11.233  -7.640  -0.335  1.00  0.37           C  
ATOM    300  C   LYS A  21     -10.040  -6.888  -0.924  1.00  0.33           C  
ATOM    301  O   LYS A  21      -8.930  -7.380  -0.915  1.00  0.39           O  
ATOM    302  CB  LYS A  21     -11.537  -7.101   1.060  1.00  0.43           C  
ATOM    303  CG  LYS A  21     -12.771  -7.819   1.614  1.00  0.51           C  
ATOM    304  CD  LYS A  21     -12.497  -8.262   3.054  1.00  0.55           C  
ATOM    305  CE  LYS A  21     -13.719  -9.013   3.586  1.00  0.91           C  
ATOM    306  NZ  LYS A  21     -13.805  -8.887   5.067  1.00  1.56           N  
ATOM    307  H   LYS A  21     -11.132  -9.596   0.572  1.00  0.44           H  
ATOM    308  HA  LYS A  21     -12.093  -7.499  -0.967  1.00  0.42           H  
ATOM    309  HB2 LYS A  21     -10.691  -7.273   1.709  1.00  0.46           H  
ATOM    310  HB3 LYS A  21     -11.730  -6.040   1.004  1.00  0.52           H  
ATOM    311  HG2 LYS A  21     -13.618  -7.149   1.596  1.00  0.70           H  
ATOM    312  HG3 LYS A  21     -12.992  -8.684   1.005  1.00  0.70           H  
ATOM    313  HD2 LYS A  21     -11.636  -8.913   3.077  1.00  0.89           H  
ATOM    314  HD3 LYS A  21     -12.306  -7.397   3.670  1.00  0.82           H  
ATOM    315  HE2 LYS A  21     -14.616  -8.605   3.144  1.00  1.42           H  
ATOM    316  HE3 LYS A  21     -13.642 -10.058   3.325  1.00  1.54           H  
ATOM    317  HZ1 LYS A  21     -12.857  -8.710   5.457  1.00  1.96           H  
ATOM    318  HZ2 LYS A  21     -14.433  -8.094   5.312  1.00  2.09           H  
ATOM    319  HZ3 LYS A  21     -14.186  -9.767   5.468  1.00  2.07           H  
ATOM    320  N   LEU A  22     -10.290  -5.714  -1.427  1.00  0.27           N  
ATOM    321  CA  LEU A  22      -9.178  -4.928  -2.022  1.00  0.27           C  
ATOM    322  C   LEU A  22      -7.995  -4.874  -1.062  1.00  0.22           C  
ATOM    323  O   LEU A  22      -8.163  -4.813   0.143  1.00  0.26           O  
ATOM    324  CB  LEU A  22      -9.683  -3.507  -2.306  1.00  0.35           C  
ATOM    325  CG  LEU A  22      -9.759  -3.238  -3.839  1.00  0.65           C  
ATOM    326  CD1 LEU A  22     -11.024  -2.454  -4.181  1.00  1.63           C  
ATOM    327  CD2 LEU A  22      -8.541  -2.428  -4.270  1.00  1.50           C  
ATOM    328  H   LEU A  22     -11.205  -5.348  -1.417  1.00  0.30           H  
ATOM    329  HA  LEU A  22      -8.860  -5.397  -2.926  1.00  0.30           H  
ATOM    330  HB2 LEU A  22     -10.660  -3.398  -1.863  1.00  0.73           H  
ATOM    331  HB3 LEU A  22      -9.015  -2.793  -1.850  1.00  0.68           H  
ATOM    332  HG  LEU A  22      -9.780  -4.164  -4.387  1.00  1.49           H  
ATOM    333 HD11 LEU A  22     -11.389  -1.918  -3.319  1.00  2.18           H  
ATOM    334 HD12 LEU A  22     -10.815  -1.748  -4.965  1.00  2.15           H  
ATOM    335 HD13 LEU A  22     -11.775  -3.147  -4.519  1.00  2.14           H  
ATOM    336 HD21 LEU A  22      -7.663  -2.786  -3.755  1.00  2.03           H  
ATOM    337 HD22 LEU A  22      -8.399  -2.536  -5.333  1.00  1.97           H  
ATOM    338 HD23 LEU A  22      -8.693  -1.384  -4.034  1.00  2.12           H  
ATOM    339  N   VAL A  23      -6.821  -4.897  -1.629  1.00  0.19           N  
ATOM    340  CA  VAL A  23      -5.593  -4.862  -0.800  1.00  0.18           C  
ATOM    341  C   VAL A  23      -4.626  -3.837  -1.398  1.00  0.18           C  
ATOM    342  O   VAL A  23      -3.829  -4.159  -2.255  1.00  0.21           O  
ATOM    343  CB  VAL A  23      -4.974  -6.266  -0.826  1.00  0.20           C  
ATOM    344  CG1 VAL A  23      -4.023  -6.444   0.351  1.00  0.27           C  
ATOM    345  CG2 VAL A  23      -6.098  -7.305  -0.729  1.00  0.23           C  
ATOM    346  H   VAL A  23      -6.746  -4.936  -2.610  1.00  0.23           H  
ATOM    347  HA  VAL A  23      -5.841  -4.582   0.209  1.00  0.19           H  
ATOM    348  HB  VAL A  23      -4.435  -6.405  -1.749  1.00  0.27           H  
ATOM    349 HG11 VAL A  23      -4.521  -6.173   1.269  1.00  0.96           H  
ATOM    350 HG12 VAL A  23      -3.707  -7.474   0.411  1.00  1.02           H  
ATOM    351 HG13 VAL A  23      -3.159  -5.819   0.211  1.00  1.01           H  
ATOM    352 HG21 VAL A  23      -6.788  -7.023   0.052  1.00  0.98           H  
ATOM    353 HG22 VAL A  23      -6.627  -7.356  -1.669  1.00  1.06           H  
ATOM    354 HG23 VAL A  23      -5.683  -8.276  -0.504  1.00  1.05           H  
ATOM    355  N   VAL A  24      -4.713  -2.621  -0.925  1.00  0.18           N  
ATOM    356  CA  VAL A  24      -3.829  -1.555  -1.487  1.00  0.19           C  
ATOM    357  C   VAL A  24      -2.551  -1.421  -0.659  1.00  0.24           C  
ATOM    358  O   VAL A  24      -2.587  -1.496   0.550  1.00  0.46           O  
ATOM    359  CB  VAL A  24      -4.585  -0.231  -1.478  1.00  0.21           C  
ATOM    360  CG1 VAL A  24      -3.695   0.855  -2.073  1.00  0.23           C  
ATOM    361  CG2 VAL A  24      -5.852  -0.367  -2.325  1.00  0.20           C  
ATOM    362  H   VAL A  24      -5.341  -2.414  -0.193  1.00  0.18           H  
ATOM    363  HA  VAL A  24      -3.570  -1.807  -2.501  1.00  0.18           H  
ATOM    364  HB  VAL A  24      -4.850   0.030  -0.463  1.00  0.24           H  
ATOM    365 HG11 VAL A  24      -3.309   0.525  -3.027  1.00  1.04           H  
ATOM    366 HG12 VAL A  24      -4.269   1.758  -2.214  1.00  1.04           H  
ATOM    367 HG13 VAL A  24      -2.871   1.057  -1.407  1.00  1.01           H  
ATOM    368 HG21 VAL A  24      -6.461  -1.174  -1.943  1.00  1.04           H  
ATOM    369 HG22 VAL A  24      -6.416   0.553  -2.287  1.00  1.03           H  
ATOM    370 HG23 VAL A  24      -5.584  -0.578  -3.350  1.00  1.00           H  
ATOM    371  N   VAL A  25      -1.448  -1.208  -1.337  1.00  0.15           N  
ATOM    372  CA  VAL A  25      -0.144  -1.077  -0.614  1.00  0.15           C  
ATOM    373  C   VAL A  25       0.449   0.319  -0.798  1.00  0.17           C  
ATOM    374  O   VAL A  25       0.288   0.933  -1.835  1.00  0.29           O  
ATOM    375  CB  VAL A  25       0.837  -2.104  -1.172  1.00  0.15           C  
ATOM    376  CG1 VAL A  25       2.155  -2.007  -0.409  1.00  0.26           C  
ATOM    377  CG2 VAL A  25       0.265  -3.507  -0.996  1.00  0.26           C  
ATOM    378  H   VAL A  25      -1.478  -1.134  -2.314  1.00  0.27           H  
ATOM    379  HA  VAL A  25      -0.290  -1.261   0.429  1.00  0.15           H  
ATOM    380  HB  VAL A  25       1.008  -1.910  -2.219  1.00  0.24           H  
ATOM    381 HG11 VAL A  25       1.959  -1.931   0.651  1.00  1.09           H  
ATOM    382 HG12 VAL A  25       2.748  -2.888  -0.598  1.00  1.02           H  
ATOM    383 HG13 VAL A  25       2.701  -1.133  -0.732  1.00  1.06           H  
ATOM    384 HG21 VAL A  25      -0.770  -3.519  -1.299  1.00  1.06           H  
ATOM    385 HG22 VAL A  25       0.823  -4.204  -1.604  1.00  1.10           H  
ATOM    386 HG23 VAL A  25       0.338  -3.803   0.037  1.00  1.00           H  
ATOM    387  N   ASP A  26       1.124   0.785   0.225  1.00  0.15           N  
ATOM    388  CA  ASP A  26       1.764   2.133   0.144  1.00  0.15           C  
ATOM    389  C   ASP A  26       3.286   1.984   0.210  1.00  0.14           C  
ATOM    390  O   ASP A  26       3.873   2.007   1.275  1.00  0.16           O  
ATOM    391  CB  ASP A  26       1.289   2.985   1.315  1.00  0.17           C  
ATOM    392  CG  ASP A  26       1.958   4.359   1.245  1.00  0.21           C  
ATOM    393  OD1 ASP A  26       2.071   4.850   0.134  1.00  1.05           O  
ATOM    394  OD2 ASP A  26       2.318   4.841   2.307  1.00  1.15           O  
ATOM    395  H   ASP A  26       1.204   0.252   1.048  1.00  0.23           H  
ATOM    396  HA  ASP A  26       1.490   2.613  -0.785  1.00  0.15           H  
ATOM    397  HB2 ASP A  26       0.222   3.105   1.266  1.00  0.20           H  
ATOM    398  HB3 ASP A  26       1.553   2.506   2.247  1.00  0.19           H  
ATOM    399  N   PHE A  27       3.888   1.826  -0.931  1.00  0.14           N  
ATOM    400  CA  PHE A  27       5.369   1.675  -0.970  1.00  0.14           C  
ATOM    401  C   PHE A  27       6.040   3.040  -0.797  1.00  0.15           C  
ATOM    402  O   PHE A  27       6.219   3.773  -1.749  1.00  0.19           O  
ATOM    403  CB  PHE A  27       5.754   1.071  -2.313  1.00  0.16           C  
ATOM    404  CG  PHE A  27       5.409  -0.421  -2.308  1.00  0.15           C  
ATOM    405  CD1 PHE A  27       6.290  -1.338  -1.764  1.00  0.15           C  
ATOM    406  CD2 PHE A  27       4.212  -0.876  -2.847  1.00  0.16           C  
ATOM    407  CE1 PHE A  27       5.987  -2.683  -1.761  1.00  0.16           C  
ATOM    408  CE2 PHE A  27       3.916  -2.228  -2.839  1.00  0.16           C  
ATOM    409  CZ  PHE A  27       4.804  -3.126  -2.297  1.00  0.16           C  
ATOM    410  H   PHE A  27       3.369   1.806  -1.762  1.00  0.15           H  
ATOM    411  HA  PHE A  27       5.692   1.018  -0.179  1.00  0.14           H  
ATOM    412  HB2 PHE A  27       5.206   1.559  -3.102  1.00  0.16           H  
ATOM    413  HB3 PHE A  27       6.813   1.194  -2.482  1.00  0.17           H  
ATOM    414  HD1 PHE A  27       7.212  -0.997  -1.325  1.00  0.16           H  
ATOM    415  HD2 PHE A  27       3.498  -0.167  -3.264  1.00  0.17           H  
ATOM    416  HE1 PHE A  27       6.684  -3.391  -1.341  1.00  0.17           H  
ATOM    417  HE2 PHE A  27       2.991  -2.580  -3.257  1.00  0.18           H  
ATOM    418  HZ  PHE A  27       4.570  -4.180  -2.293  1.00  0.17           H  
ATOM    419  N   SER A  28       6.395   3.349   0.422  1.00  0.15           N  
ATOM    420  CA  SER A  28       7.048   4.664   0.685  1.00  0.16           C  
ATOM    421  C   SER A  28       8.114   4.514   1.775  1.00  0.17           C  
ATOM    422  O   SER A  28       8.339   3.432   2.282  1.00  0.21           O  
ATOM    423  CB  SER A  28       5.990   5.663   1.147  1.00  0.21           C  
ATOM    424  OG  SER A  28       6.208   5.779   2.545  1.00  1.16           O  
ATOM    425  H   SER A  28       6.238   2.718   1.159  1.00  0.16           H  
ATOM    426  HA  SER A  28       7.505   5.025  -0.220  1.00  0.18           H  
ATOM    427  HB2 SER A  28       6.131   6.619   0.666  1.00  0.86           H  
ATOM    428  HB3 SER A  28       4.996   5.285   0.954  1.00  0.85           H  
ATOM    429  HG  SER A  28       5.581   6.418   2.891  1.00  1.60           H  
ATOM    430  N   ALA A  29       8.748   5.607   2.111  1.00  0.21           N  
ATOM    431  CA  ALA A  29       9.799   5.554   3.172  1.00  0.25           C  
ATOM    432  C   ALA A  29       9.229   6.064   4.501  1.00  0.30           C  
ATOM    433  O   ALA A  29       8.609   7.108   4.553  1.00  0.31           O  
ATOM    434  CB  ALA A  29      10.976   6.432   2.752  1.00  0.29           C  
ATOM    435  H   ALA A  29       8.536   6.456   1.667  1.00  0.26           H  
ATOM    436  HA  ALA A  29      10.138   4.540   3.294  1.00  0.25           H  
ATOM    437  HB1 ALA A  29      10.650   7.152   2.016  1.00  0.92           H  
ATOM    438  HB2 ALA A  29      11.365   6.956   3.613  1.00  1.04           H  
ATOM    439  HB3 ALA A  29      11.757   5.818   2.328  1.00  0.94           H  
ATOM    440  N   THR A  30       9.450   5.315   5.548  1.00  0.41           N  
ATOM    441  CA  THR A  30       8.925   5.744   6.879  1.00  0.49           C  
ATOM    442  C   THR A  30       9.923   6.680   7.565  1.00  0.53           C  
ATOM    443  O   THR A  30       9.545   7.554   8.320  1.00  0.65           O  
ATOM    444  CB  THR A  30       8.698   4.506   7.751  1.00  0.61           C  
ATOM    445  OG1 THR A  30       7.941   4.978   8.860  1.00  0.71           O  
ATOM    446  CG2 THR A  30      10.007   3.992   8.345  1.00  0.69           C  
ATOM    447  H   THR A  30       9.957   4.481   5.461  1.00  0.46           H  
ATOM    448  HA  THR A  30       7.992   6.257   6.743  1.00  0.46           H  
ATOM    449  HB  THR A  30       8.177   3.729   7.223  1.00  0.62           H  
ATOM    450  HG1 THR A  30       8.513   4.980   9.631  1.00  1.31           H  
ATOM    451 HG21 THR A  30      10.806   4.115   7.629  1.00  1.11           H  
ATOM    452 HG22 THR A  30      10.244   4.546   9.241  1.00  1.32           H  
ATOM    453 HG23 THR A  30       9.909   2.944   8.591  1.00  1.25           H  
ATOM    454  N   TRP A  31      11.176   6.474   7.284  1.00  0.54           N  
ATOM    455  CA  TRP A  31      12.224   7.336   7.901  1.00  0.59           C  
ATOM    456  C   TRP A  31      12.159   8.747   7.309  1.00  0.53           C  
ATOM    457  O   TRP A  31      12.185   9.728   8.025  1.00  0.57           O  
ATOM    458  CB  TRP A  31      13.584   6.728   7.592  1.00  0.65           C  
ATOM    459  CG  TRP A  31      13.701   6.553   6.077  1.00  0.56           C  
ATOM    460  CD1 TRP A  31      13.242   5.495   5.416  1.00  0.51           C  
ATOM    461  CD2 TRP A  31      14.230   7.438   5.244  1.00  0.53           C  
ATOM    462  NE1 TRP A  31      13.518   5.775   4.136  1.00  0.45           N  
ATOM    463  CE2 TRP A  31      14.142   6.983   3.940  1.00  0.47           C  
ATOM    464  CE3 TRP A  31      14.811   8.676   5.493  1.00  0.59           C  
ATOM    465  CZ2 TRP A  31      14.622   7.748   2.902  1.00  0.47           C  
ATOM    466  CZ3 TRP A  31      15.293   9.437   4.447  1.00  0.59           C  
ATOM    467  CH2 TRP A  31      15.199   8.973   3.154  1.00  0.54           C  
ATOM    468  H   TRP A  31      11.430   5.754   6.670  1.00  0.58           H  
ATOM    469  HA  TRP A  31      12.081   7.380   8.966  1.00  0.67           H  
ATOM    470  HB2 TRP A  31      14.369   7.371   7.947  1.00  0.70           H  
ATOM    471  HB3 TRP A  31      13.670   5.763   8.070  1.00  0.71           H  
ATOM    472  HD1 TRP A  31      12.715   4.639   5.813  1.00  0.53           H  
ATOM    473  HE1 TRP A  31      13.295   5.167   3.400  1.00  0.41           H  
ATOM    474  HE3 TRP A  31      14.880   9.051   6.499  1.00  0.64           H  
ATOM    475  HZ2 TRP A  31      14.537   7.391   1.892  1.00  0.45           H  
ATOM    476  HZ3 TRP A  31      15.743  10.398   4.643  1.00  0.64           H  
ATOM    477  HH2 TRP A  31      15.575   9.571   2.337  1.00  0.57           H  
ATOM    478  N   CYS A  32      12.075   8.813   6.008  1.00  0.46           N  
ATOM    479  CA  CYS A  32      12.014  10.144   5.341  1.00  0.44           C  
ATOM    480  C   CYS A  32      10.874  10.984   5.929  1.00  0.44           C  
ATOM    481  O   CYS A  32       9.998  10.470   6.596  1.00  0.49           O  
ATOM    482  CB  CYS A  32      11.781   9.943   3.847  1.00  0.41           C  
ATOM    483  SG  CYS A  32      11.430  11.416   2.857  1.00  0.70           S  
ATOM    484  H   CYS A  32      12.052   7.992   5.473  1.00  0.44           H  
ATOM    485  HA  CYS A  32      12.950  10.656   5.485  1.00  0.49           H  
ATOM    486  HB2 CYS A  32      12.658   9.472   3.431  1.00  0.52           H  
ATOM    487  HB3 CYS A  32      10.958   9.261   3.726  1.00  0.45           H  
ATOM    488  HG  CYS A  32      12.156  11.540   2.241  1.00  1.18           H  
ATOM    489  N   GLY A  33      10.914  12.261   5.666  1.00  0.44           N  
ATOM    490  CA  GLY A  33       9.845  13.161   6.198  1.00  0.45           C  
ATOM    491  C   GLY A  33       8.749  13.413   5.145  1.00  0.43           C  
ATOM    492  O   GLY A  33       7.630  12.963   5.294  1.00  0.42           O  
ATOM    493  H   GLY A  33      11.645  12.628   5.130  1.00  0.47           H  
ATOM    494  HA2 GLY A  33       9.395  12.697   7.069  1.00  0.47           H  
ATOM    495  HA3 GLY A  33      10.285  14.103   6.489  1.00  0.50           H  
ATOM    496  N   PRO A  34       9.101  14.133   4.095  1.00  0.46           N  
ATOM    497  CA  PRO A  34       8.150  14.452   3.022  1.00  0.48           C  
ATOM    498  C   PRO A  34       7.379  13.208   2.576  1.00  0.44           C  
ATOM    499  O   PRO A  34       6.241  13.301   2.161  1.00  0.54           O  
ATOM    500  CB  PRO A  34       9.006  15.017   1.885  1.00  0.53           C  
ATOM    501  CG  PRO A  34      10.439  15.245   2.461  1.00  0.55           C  
ATOM    502  CD  PRO A  34      10.461  14.654   3.885  1.00  0.51           C  
ATOM    503  HA  PRO A  34       7.462  15.205   3.354  1.00  0.50           H  
ATOM    504  HB2 PRO A  34       9.044  14.314   1.066  1.00  0.53           H  
ATOM    505  HB3 PRO A  34       8.592  15.953   1.539  1.00  0.58           H  
ATOM    506  HG2 PRO A  34      11.169  14.745   1.842  1.00  0.56           H  
ATOM    507  HG3 PRO A  34      10.658  16.302   2.496  1.00  0.61           H  
ATOM    508  HD2 PRO A  34      11.181  13.861   3.947  1.00  0.49           H  
ATOM    509  HD3 PRO A  34      10.683  15.422   4.610  1.00  0.55           H  
ATOM    510  N   CYS A  35       8.006  12.071   2.669  1.00  0.39           N  
ATOM    511  CA  CYS A  35       7.295  10.827   2.269  1.00  0.36           C  
ATOM    512  C   CYS A  35       6.261  10.472   3.336  1.00  0.34           C  
ATOM    513  O   CYS A  35       5.190   9.987   3.030  1.00  0.38           O  
ATOM    514  CB  CYS A  35       8.297   9.684   2.132  1.00  0.37           C  
ATOM    515  SG  CYS A  35       9.641   9.893   0.939  1.00  0.50           S  
ATOM    516  H   CYS A  35       8.929  12.036   2.996  1.00  0.43           H  
ATOM    517  HA  CYS A  35       6.798  10.985   1.327  1.00  0.40           H  
ATOM    518  HB2 CYS A  35       8.738   9.510   3.099  1.00  0.40           H  
ATOM    519  HB3 CYS A  35       7.752   8.793   1.857  1.00  0.46           H  
ATOM    520  HG  CYS A  35       9.641  10.808   0.649  1.00  0.98           H  
ATOM    521  N   LYS A  36       6.603  10.724   4.575  1.00  0.36           N  
ATOM    522  CA  LYS A  36       5.648  10.414   5.667  1.00  0.37           C  
ATOM    523  C   LYS A  36       4.742  11.624   5.931  1.00  0.39           C  
ATOM    524  O   LYS A  36       3.960  11.628   6.853  1.00  0.54           O  
ATOM    525  CB  LYS A  36       6.424  10.060   6.944  1.00  0.41           C  
ATOM    526  CG  LYS A  36       5.429   9.585   8.017  1.00  0.54           C  
ATOM    527  CD  LYS A  36       6.123   8.660   9.025  1.00  0.63           C  
ATOM    528  CE  LYS A  36       7.146   9.458   9.845  1.00  1.26           C  
ATOM    529  NZ  LYS A  36       6.842   9.352  11.300  1.00  2.03           N  
ATOM    530  H   LYS A  36       7.478  11.108   4.780  1.00  0.40           H  
ATOM    531  HA  LYS A  36       5.044   9.574   5.369  1.00  0.38           H  
ATOM    532  HB2 LYS A  36       7.136   9.276   6.731  1.00  0.42           H  
ATOM    533  HB3 LYS A  36       6.954  10.932   7.295  1.00  0.44           H  
ATOM    534  HG2 LYS A  36       5.017  10.435   8.537  1.00  0.99           H  
ATOM    535  HG3 LYS A  36       4.635   9.050   7.542  1.00  0.95           H  
ATOM    536  HD2 LYS A  36       5.382   8.239   9.691  1.00  1.24           H  
ATOM    537  HD3 LYS A  36       6.619   7.859   8.503  1.00  1.23           H  
ATOM    538  HE2 LYS A  36       8.137   9.071   9.663  1.00  1.90           H  
ATOM    539  HE3 LYS A  36       7.115  10.496   9.559  1.00  1.64           H  
ATOM    540  HZ1 LYS A  36       5.843   9.593  11.464  1.00  2.34           H  
ATOM    541  HZ2 LYS A  36       7.021   8.380  11.623  1.00  2.53           H  
ATOM    542  HZ3 LYS A  36       7.448  10.011  11.829  1.00  2.66           H  
ATOM    543  N   MET A  37       4.875  12.632   5.125  1.00  0.38           N  
ATOM    544  CA  MET A  37       4.004  13.824   5.321  1.00  0.43           C  
ATOM    545  C   MET A  37       2.638  13.544   4.701  1.00  0.44           C  
ATOM    546  O   MET A  37       1.663  14.208   4.994  1.00  0.48           O  
ATOM    547  CB  MET A  37       4.644  15.034   4.649  1.00  0.47           C  
ATOM    548  CG  MET A  37       4.020  16.312   5.211  1.00  0.86           C  
ATOM    549  SD  MET A  37       4.578  17.884   4.512  1.00  1.88           S  
ATOM    550  CE  MET A  37       3.900  18.959   5.801  1.00  2.44           C  
ATOM    551  H   MET A  37       5.536  12.610   4.402  1.00  0.46           H  
ATOM    552  HA  MET A  37       3.888  14.016   6.375  1.00  0.46           H  
ATOM    553  HB2 MET A  37       5.703  15.035   4.846  1.00  0.53           H  
ATOM    554  HB3 MET A  37       4.481  14.988   3.583  1.00  0.66           H  
ATOM    555  HG2 MET A  37       2.952  16.253   5.072  1.00  1.42           H  
ATOM    556  HG3 MET A  37       4.212  16.340   6.273  1.00  1.13           H  
ATOM    557  HE1 MET A  37       2.906  18.625   6.063  1.00  2.83           H  
ATOM    558  HE2 MET A  37       4.535  18.920   6.673  1.00  2.83           H  
ATOM    559  HE3 MET A  37       3.853  19.973   5.434  1.00  2.79           H  
ATOM    560  N   ILE A  38       2.607  12.554   3.853  1.00  0.45           N  
ATOM    561  CA  ILE A  38       1.320  12.177   3.193  1.00  0.49           C  
ATOM    562  C   ILE A  38       0.677  11.003   3.946  1.00  0.49           C  
ATOM    563  O   ILE A  38      -0.283  10.416   3.490  1.00  0.50           O  
ATOM    564  CB  ILE A  38       1.609  11.747   1.747  1.00  0.61           C  
ATOM    565  CG1 ILE A  38       2.414  12.847   1.007  1.00  0.79           C  
ATOM    566  CG2 ILE A  38       0.292  11.466   1.017  1.00  0.80           C  
ATOM    567  CD1 ILE A  38       1.528  14.061   0.660  1.00  1.17           C  
ATOM    568  H   ILE A  38       3.432  12.065   3.641  1.00  0.48           H  
ATOM    569  HA  ILE A  38       0.652  13.015   3.203  1.00  0.49           H  
ATOM    570  HB  ILE A  38       2.196  10.839   1.766  1.00  0.69           H  
ATOM    571 HG12 ILE A  38       3.234  13.172   1.629  1.00  1.51           H  
ATOM    572 HG13 ILE A  38       2.819  12.434   0.094  1.00  1.42           H  
ATOM    573 HG21 ILE A  38      -0.523  11.960   1.523  1.00  1.22           H  
ATOM    574 HG22 ILE A  38       0.354  11.828   0.004  1.00  1.37           H  
ATOM    575 HG23 ILE A  38       0.106  10.402   1.002  1.00  1.30           H  
ATOM    576 HD11 ILE A  38       0.581  13.998   1.160  1.00  1.90           H  
ATOM    577 HD12 ILE A  38       2.027  14.969   0.966  1.00  1.70           H  
ATOM    578 HD13 ILE A  38       1.363  14.094  -0.406  1.00  1.57           H  
ATOM    579  N   LYS A  39       1.231  10.692   5.081  1.00  0.62           N  
ATOM    580  CA  LYS A  39       0.688   9.560   5.891  1.00  0.69           C  
ATOM    581  C   LYS A  39      -0.711   9.872   6.468  1.00  0.60           C  
ATOM    582  O   LYS A  39      -1.576   9.029   6.451  1.00  0.58           O  
ATOM    583  CB  LYS A  39       1.642   9.263   7.056  1.00  0.89           C  
ATOM    584  CG  LYS A  39       1.978   7.761   7.117  1.00  1.51           C  
ATOM    585  CD  LYS A  39       2.373   7.398   8.552  1.00  1.65           C  
ATOM    586  CE  LYS A  39       2.726   5.909   8.619  1.00  2.46           C  
ATOM    587  NZ  LYS A  39       3.663   5.647   9.748  1.00  2.57           N  
ATOM    588  H   LYS A  39       2.002  11.197   5.397  1.00  0.74           H  
ATOM    589  HA  LYS A  39       0.620   8.694   5.260  1.00  0.71           H  
ATOM    590  HB2 LYS A  39       2.544   9.822   6.923  1.00  1.04           H  
ATOM    591  HB3 LYS A  39       1.179   9.562   7.984  1.00  1.12           H  
ATOM    592  HG2 LYS A  39       1.119   7.174   6.829  1.00  1.87           H  
ATOM    593  HG3 LYS A  39       2.797   7.544   6.447  1.00  1.91           H  
ATOM    594  HD2 LYS A  39       3.216   7.977   8.859  1.00  1.63           H  
ATOM    595  HD3 LYS A  39       1.558   7.612   9.209  1.00  1.69           H  
ATOM    596  HE2 LYS A  39       1.829   5.329   8.764  1.00  2.84           H  
ATOM    597  HE3 LYS A  39       3.195   5.605   7.695  1.00  2.92           H  
ATOM    598  HZ1 LYS A  39       3.217   5.932  10.642  1.00  2.75           H  
ATOM    599  HZ2 LYS A  39       3.891   4.633   9.781  1.00  2.84           H  
ATOM    600  HZ3 LYS A  39       4.537   6.194   9.606  1.00  2.72           H  
ATOM    601  N   PRO A  40      -0.913  11.079   6.980  1.00  0.64           N  
ATOM    602  CA  PRO A  40      -2.209  11.436   7.570  1.00  0.67           C  
ATOM    603  C   PRO A  40      -3.316  11.366   6.515  1.00  0.55           C  
ATOM    604  O   PRO A  40      -4.463  11.650   6.796  1.00  0.63           O  
ATOM    605  CB  PRO A  40      -2.035  12.865   8.096  1.00  0.77           C  
ATOM    606  CG  PRO A  40      -0.545  13.262   7.867  1.00  0.80           C  
ATOM    607  CD  PRO A  40       0.093  12.158   7.005  1.00  0.71           C  
ATOM    608  HA  PRO A  40      -2.435  10.777   8.387  1.00  0.75           H  
ATOM    609  HB2 PRO A  40      -2.685  13.539   7.558  1.00  0.77           H  
ATOM    610  HB3 PRO A  40      -2.270  12.901   9.150  1.00  0.86           H  
ATOM    611  HG2 PRO A  40      -0.490  14.210   7.353  1.00  0.81           H  
ATOM    612  HG3 PRO A  40      -0.031  13.334   8.814  1.00  0.92           H  
ATOM    613  HD2 PRO A  40       0.264  12.534   6.013  1.00  0.64           H  
ATOM    614  HD3 PRO A  40       1.014  11.812   7.445  1.00  0.82           H  
ATOM    615  N   PHE A  41      -2.937  10.996   5.319  1.00  0.42           N  
ATOM    616  CA  PHE A  41      -3.942  10.880   4.221  1.00  0.35           C  
ATOM    617  C   PHE A  41      -4.224   9.398   3.916  1.00  0.29           C  
ATOM    618  O   PHE A  41      -5.363   8.986   3.827  1.00  0.32           O  
ATOM    619  CB  PHE A  41      -3.391  11.578   2.980  1.00  0.34           C  
ATOM    620  CG  PHE A  41      -3.421  13.091   3.213  1.00  0.41           C  
ATOM    621  CD1 PHE A  41      -2.389  13.718   3.890  1.00  0.45           C  
ATOM    622  CD2 PHE A  41      -4.482  13.852   2.752  1.00  0.51           C  
ATOM    623  CE1 PHE A  41      -2.418  15.081   4.102  1.00  0.54           C  
ATOM    624  CE2 PHE A  41      -4.508  15.216   2.965  1.00  0.59           C  
ATOM    625  CZ  PHE A  41      -3.477  15.828   3.640  1.00  0.59           C  
ATOM    626  H   PHE A  41      -1.995  10.797   5.143  1.00  0.42           H  
ATOM    627  HA  PHE A  41      -4.858  11.361   4.519  1.00  0.44           H  
ATOM    628  HB2 PHE A  41      -2.373  11.264   2.803  1.00  0.32           H  
ATOM    629  HB3 PHE A  41      -3.995  11.336   2.121  1.00  0.38           H  
ATOM    630  HD1 PHE A  41      -1.556  13.136   4.256  1.00  0.44           H  
ATOM    631  HD2 PHE A  41      -5.294  13.376   2.223  1.00  0.54           H  
ATOM    632  HE1 PHE A  41      -1.610  15.562   4.632  1.00  0.59           H  
ATOM    633  HE2 PHE A  41      -5.340  15.802   2.603  1.00  0.69           H  
ATOM    634  HZ  PHE A  41      -3.500  16.895   3.807  1.00  0.67           H  
ATOM    635  N   PHE A  42      -3.173   8.631   3.763  1.00  0.24           N  
ATOM    636  CA  PHE A  42      -3.354   7.172   3.469  1.00  0.21           C  
ATOM    637  C   PHE A  42      -3.536   6.389   4.773  1.00  0.23           C  
ATOM    638  O   PHE A  42      -4.113   5.320   4.787  1.00  0.31           O  
ATOM    639  CB  PHE A  42      -2.111   6.650   2.741  1.00  0.25           C  
ATOM    640  CG  PHE A  42      -2.255   5.142   2.495  1.00  0.20           C  
ATOM    641  CD1 PHE A  42      -3.108   4.675   1.513  1.00  0.22           C  
ATOM    642  CD2 PHE A  42      -1.533   4.225   3.249  1.00  0.18           C  
ATOM    643  CE1 PHE A  42      -3.241   3.322   1.285  1.00  0.21           C  
ATOM    644  CE2 PHE A  42      -1.671   2.872   3.019  1.00  0.18           C  
ATOM    645  CZ  PHE A  42      -2.524   2.421   2.038  1.00  0.20           C  
ATOM    646  H   PHE A  42      -2.272   9.010   3.840  1.00  0.26           H  
ATOM    647  HA  PHE A  42      -4.219   7.035   2.843  1.00  0.22           H  
ATOM    648  HB2 PHE A  42      -2.004   7.157   1.793  1.00  0.30           H  
ATOM    649  HB3 PHE A  42      -1.233   6.831   3.342  1.00  0.29           H  
ATOM    650  HD1 PHE A  42      -3.677   5.372   0.925  1.00  0.25           H  
ATOM    651  HD2 PHE A  42      -0.849   4.571   4.010  1.00  0.20           H  
ATOM    652  HE1 PHE A  42      -3.902   2.971   0.507  1.00  0.24           H  
ATOM    653  HE2 PHE A  42      -1.109   2.164   3.611  1.00  0.20           H  
ATOM    654  HZ  PHE A  42      -2.629   1.362   1.858  1.00  0.22           H  
ATOM    655  N   HIS A  43      -3.037   6.944   5.839  1.00  0.26           N  
ATOM    656  CA  HIS A  43      -3.147   6.252   7.157  1.00  0.30           C  
ATOM    657  C   HIS A  43      -4.495   6.575   7.822  1.00  0.33           C  
ATOM    658  O   HIS A  43      -4.878   5.947   8.787  1.00  0.42           O  
ATOM    659  CB  HIS A  43      -1.998   6.721   8.058  1.00  0.34           C  
ATOM    660  CG  HIS A  43      -1.841   5.758   9.241  1.00  0.39           C  
ATOM    661  ND1 HIS A  43      -2.694   4.910   9.594  1.00  0.39           N  
ATOM    662  CD2 HIS A  43      -0.787   5.607  10.131  1.00  0.46           C  
ATOM    663  CE1 HIS A  43      -2.296   4.246  10.603  1.00  0.44           C  
ATOM    664  NE2 HIS A  43      -1.088   4.624  11.014  1.00  0.50           N  
ATOM    665  H   HIS A  43      -2.597   7.810   5.775  1.00  0.32           H  
ATOM    666  HA  HIS A  43      -3.069   5.191   7.007  1.00  0.30           H  
ATOM    667  HB2 HIS A  43      -1.080   6.743   7.493  1.00  0.34           H  
ATOM    668  HB3 HIS A  43      -2.209   7.713   8.431  1.00  0.36           H  
ATOM    669  HD1 HIS A  43      -3.554   4.773   9.147  1.00  0.38           H  
ATOM    670  HD2 HIS A  43       0.137   6.178  10.119  1.00  0.51           H  
ATOM    671  HE1 HIS A  43      -2.874   3.464  11.073  1.00  0.45           H  
ATOM    672  N   SER A  44      -5.185   7.548   7.289  1.00  0.33           N  
ATOM    673  CA  SER A  44      -6.508   7.915   7.885  1.00  0.38           C  
ATOM    674  C   SER A  44      -7.604   7.009   7.333  1.00  0.37           C  
ATOM    675  O   SER A  44      -8.660   6.876   7.919  1.00  0.46           O  
ATOM    676  CB  SER A  44      -6.828   9.369   7.546  1.00  0.42           C  
ATOM    677  OG  SER A  44      -7.610   9.818   8.643  1.00  1.41           O  
ATOM    678  H   SER A  44      -4.840   8.032   6.511  1.00  0.35           H  
ATOM    679  HA  SER A  44      -6.462   7.801   8.950  1.00  0.40           H  
ATOM    680  HB2 SER A  44      -5.925   9.951   7.471  1.00  1.06           H  
ATOM    681  HB3 SER A  44      -7.397   9.434   6.631  1.00  1.13           H  
ATOM    682  HG  SER A  44      -7.184  10.597   9.010  1.00  1.90           H  
ATOM    683  N   LEU A  45      -7.331   6.406   6.214  1.00  0.33           N  
ATOM    684  CA  LEU A  45      -8.344   5.495   5.610  1.00  0.34           C  
ATOM    685  C   LEU A  45      -8.508   4.258   6.495  1.00  0.32           C  
ATOM    686  O   LEU A  45      -9.392   3.450   6.289  1.00  0.35           O  
ATOM    687  CB  LEU A  45      -7.873   5.067   4.218  1.00  0.35           C  
ATOM    688  CG  LEU A  45      -7.454   6.307   3.418  1.00  0.43           C  
ATOM    689  CD1 LEU A  45      -6.946   5.867   2.044  1.00  0.43           C  
ATOM    690  CD2 LEU A  45      -8.661   7.235   3.235  1.00  0.60           C  
ATOM    691  H   LEU A  45      -6.468   6.547   5.778  1.00  0.34           H  
ATOM    692  HA  LEU A  45      -9.287   6.007   5.530  1.00  0.37           H  
ATOM    693  HB2 LEU A  45      -7.032   4.397   4.313  1.00  0.34           H  
ATOM    694  HB3 LEU A  45      -8.675   4.556   3.705  1.00  0.36           H  
ATOM    695  HG  LEU A  45      -6.669   6.831   3.943  1.00  0.54           H  
ATOM    696 HD11 LEU A  45      -6.261   5.040   2.156  1.00  1.07           H  
ATOM    697 HD12 LEU A  45      -7.778   5.558   1.429  1.00  1.12           H  
ATOM    698 HD13 LEU A  45      -6.435   6.689   1.563  1.00  1.14           H  
ATOM    699 HD21 LEU A  45      -9.575   6.666   3.301  1.00  1.21           H  
ATOM    700 HD22 LEU A  45      -8.657   7.994   4.003  1.00  1.22           H  
ATOM    701 HD23 LEU A  45      -8.609   7.710   2.266  1.00  1.18           H  
ATOM    702  N   SER A  46      -7.645   4.145   7.466  1.00  0.31           N  
ATOM    703  CA  SER A  46      -7.715   2.975   8.388  1.00  0.34           C  
ATOM    704  C   SER A  46      -9.105   2.877   9.023  1.00  0.36           C  
ATOM    705  O   SER A  46      -9.674   1.808   9.117  1.00  0.44           O  
ATOM    706  CB  SER A  46      -6.670   3.154   9.488  1.00  0.39           C  
ATOM    707  OG  SER A  46      -6.636   1.898  10.145  1.00  1.10           O  
ATOM    708  H   SER A  46      -6.951   4.826   7.588  1.00  0.31           H  
ATOM    709  HA  SER A  46      -7.505   2.072   7.841  1.00  0.37           H  
ATOM    710  HB2 SER A  46      -5.703   3.380   9.064  1.00  0.85           H  
ATOM    711  HB3 SER A  46      -6.970   3.928  10.178  1.00  0.70           H  
ATOM    712  HG  SER A  46      -6.282   2.034  11.027  1.00  1.69           H  
ATOM    713  N   GLU A  47      -9.621   3.998   9.444  1.00  0.39           N  
ATOM    714  CA  GLU A  47     -10.967   3.991  10.086  1.00  0.45           C  
ATOM    715  C   GLU A  47     -12.065   4.236   9.042  1.00  0.43           C  
ATOM    716  O   GLU A  47     -13.144   3.684   9.136  1.00  0.51           O  
ATOM    717  CB  GLU A  47     -11.013   5.092  11.144  1.00  0.57           C  
ATOM    718  CG  GLU A  47      -9.905   4.848  12.173  1.00  0.73           C  
ATOM    719  CD  GLU A  47     -10.445   5.132  13.576  1.00  1.41           C  
ATOM    720  OE1 GLU A  47     -11.258   6.036  13.670  1.00  2.00           O  
ATOM    721  OE2 GLU A  47     -10.013   4.429  14.475  1.00  2.02           O  
ATOM    722  H   GLU A  47      -9.127   4.839   9.340  1.00  0.43           H  
ATOM    723  HA  GLU A  47     -11.132   3.039  10.558  1.00  0.50           H  
ATOM    724  HB2 GLU A  47     -10.864   6.054  10.673  1.00  0.57           H  
ATOM    725  HB3 GLU A  47     -11.975   5.084  11.635  1.00  0.62           H  
ATOM    726  HG2 GLU A  47      -9.575   3.821  12.119  1.00  1.04           H  
ATOM    727  HG3 GLU A  47      -9.070   5.502  11.973  1.00  1.09           H  
ATOM    728  N   LYS A  48     -11.769   5.056   8.071  1.00  0.42           N  
ATOM    729  CA  LYS A  48     -12.792   5.344   7.024  1.00  0.46           C  
ATOM    730  C   LYS A  48     -13.218   4.053   6.314  1.00  0.39           C  
ATOM    731  O   LYS A  48     -14.321   3.577   6.501  1.00  0.43           O  
ATOM    732  CB  LYS A  48     -12.213   6.318   6.009  1.00  0.54           C  
ATOM    733  CG  LYS A  48     -13.369   7.013   5.296  1.00  0.77           C  
ATOM    734  CD  LYS A  48     -13.694   8.322   6.017  1.00  1.56           C  
ATOM    735  CE  LYS A  48     -14.948   8.943   5.396  1.00  1.89           C  
ATOM    736  NZ  LYS A  48     -14.654  10.309   4.882  1.00  2.74           N  
ATOM    737  H   LYS A  48     -10.887   5.478   8.031  1.00  0.47           H  
ATOM    738  HA  LYS A  48     -13.652   5.794   7.481  1.00  0.53           H  
ATOM    739  HB2 LYS A  48     -11.603   7.052   6.515  1.00  0.64           H  
ATOM    740  HB3 LYS A  48     -11.609   5.786   5.291  1.00  0.50           H  
ATOM    741  HG2 LYS A  48     -13.089   7.220   4.286  1.00  1.23           H  
ATOM    742  HG3 LYS A  48     -14.236   6.369   5.297  1.00  1.10           H  
ATOM    743  HD2 LYS A  48     -13.868   8.125   7.065  1.00  2.03           H  
ATOM    744  HD3 LYS A  48     -12.865   9.005   5.919  1.00  2.14           H  
ATOM    745  HE2 LYS A  48     -15.294   8.326   4.580  1.00  2.09           H  
ATOM    746  HE3 LYS A  48     -15.726   9.008   6.142  1.00  1.97           H  
ATOM    747  HZ1 LYS A  48     -13.646  10.522   5.019  1.00  2.99           H  
ATOM    748  HZ2 LYS A  48     -14.883  10.354   3.868  1.00  3.22           H  
ATOM    749  HZ3 LYS A  48     -15.229  11.005   5.398  1.00  3.22           H  
ATOM    750  N   TYR A  49     -12.338   3.515   5.516  1.00  0.34           N  
ATOM    751  CA  TYR A  49     -12.682   2.259   4.788  1.00  0.32           C  
ATOM    752  C   TYR A  49     -12.369   1.039   5.660  1.00  0.30           C  
ATOM    753  O   TYR A  49     -11.251   0.565   5.693  1.00  0.37           O  
ATOM    754  CB  TYR A  49     -11.865   2.189   3.499  1.00  0.37           C  
ATOM    755  CG  TYR A  49     -12.513   3.083   2.440  1.00  0.39           C  
ATOM    756  CD1 TYR A  49     -13.577   2.623   1.691  1.00  0.43           C  
ATOM    757  CD2 TYR A  49     -12.044   4.362   2.219  1.00  0.44           C  
ATOM    758  CE1 TYR A  49     -14.162   3.430   0.735  1.00  0.47           C  
ATOM    759  CE2 TYR A  49     -12.628   5.168   1.263  1.00  0.50           C  
ATOM    760  CZ  TYR A  49     -13.693   4.708   0.514  1.00  0.50           C  
ATOM    761  OH  TYR A  49     -14.277   5.514  -0.441  1.00  0.57           O  
ATOM    762  H   TYR A  49     -11.459   3.931   5.396  1.00  0.38           H  
ATOM    763  HA  TYR A  49     -13.730   2.264   4.543  1.00  0.34           H  
ATOM    764  HB2 TYR A  49     -10.858   2.531   3.687  1.00  0.39           H  
ATOM    765  HB3 TYR A  49     -11.835   1.172   3.139  1.00  0.41           H  
ATOM    766  HD1 TYR A  49     -13.955   1.625   1.853  1.00  0.46           H  
ATOM    767  HD2 TYR A  49     -11.212   4.735   2.798  1.00  0.47           H  
ATOM    768  HE1 TYR A  49     -14.994   3.057   0.156  1.00  0.52           H  
ATOM    769  HE2 TYR A  49     -12.251   6.167   1.101  1.00  0.57           H  
ATOM    770  HH  TYR A  49     -13.943   6.406  -0.322  1.00  1.13           H  
ATOM    771  N   SER A  50     -13.367   0.558   6.350  1.00  0.37           N  
ATOM    772  CA  SER A  50     -13.147  -0.628   7.228  1.00  0.41           C  
ATOM    773  C   SER A  50     -13.339  -1.924   6.434  1.00  0.40           C  
ATOM    774  O   SER A  50     -13.063  -3.000   6.925  1.00  0.45           O  
ATOM    775  CB  SER A  50     -14.146  -0.585   8.383  1.00  0.49           C  
ATOM    776  OG  SER A  50     -15.413  -0.541   7.743  1.00  0.55           O  
ATOM    777  H   SER A  50     -14.254   0.972   6.291  1.00  0.45           H  
ATOM    778  HA  SER A  50     -12.148  -0.597   7.623  1.00  0.42           H  
ATOM    779  HB2 SER A  50     -14.067  -1.474   8.992  1.00  0.57           H  
ATOM    780  HB3 SER A  50     -14.000   0.300   8.984  1.00  0.52           H  
ATOM    781  HG  SER A  50     -16.058  -0.935   8.335  1.00  1.04           H  
ATOM    782  N   ASN A  51     -13.807  -1.791   5.224  1.00  0.39           N  
ATOM    783  CA  ASN A  51     -14.024  -3.006   4.384  1.00  0.44           C  
ATOM    784  C   ASN A  51     -12.827  -3.233   3.455  1.00  0.40           C  
ATOM    785  O   ASN A  51     -12.832  -4.140   2.646  1.00  0.63           O  
ATOM    786  CB  ASN A  51     -15.289  -2.818   3.548  1.00  0.53           C  
ATOM    787  CG  ASN A  51     -15.676  -4.156   2.913  1.00  0.64           C  
ATOM    788  OD1 ASN A  51     -15.033  -5.165   3.124  1.00  1.28           O  
ATOM    789  ND2 ASN A  51     -16.717  -4.208   2.129  1.00  1.21           N  
ATOM    790  H   ASN A  51     -14.012  -0.901   4.869  1.00  0.40           H  
ATOM    791  HA  ASN A  51     -14.146  -3.864   5.023  1.00  0.46           H  
ATOM    792  HB2 ASN A  51     -16.097  -2.474   4.178  1.00  0.55           H  
ATOM    793  HB3 ASN A  51     -15.108  -2.092   2.769  1.00  0.54           H  
ATOM    794 HD21 ASN A  51     -17.240  -3.397   1.955  1.00  1.95           H  
ATOM    795 HD22 ASN A  51     -16.977  -5.057   1.715  1.00  1.25           H  
ATOM    796  N   VAL A  52     -11.827  -2.398   3.595  1.00  0.32           N  
ATOM    797  CA  VAL A  52     -10.608  -2.539   2.734  1.00  0.27           C  
ATOM    798  C   VAL A  52      -9.367  -2.694   3.617  1.00  0.25           C  
ATOM    799  O   VAL A  52      -9.311  -2.151   4.703  1.00  0.31           O  
ATOM    800  CB  VAL A  52     -10.456  -1.286   1.866  1.00  0.29           C  
ATOM    801  CG1 VAL A  52      -9.302  -1.491   0.878  1.00  0.34           C  
ATOM    802  CG2 VAL A  52     -11.748  -1.043   1.084  1.00  0.32           C  
ATOM    803  H   VAL A  52     -11.876  -1.682   4.262  1.00  0.47           H  
ATOM    804  HA  VAL A  52     -10.708  -3.403   2.102  1.00  0.27           H  
ATOM    805  HB  VAL A  52     -10.247  -0.433   2.495  1.00  0.33           H  
ATOM    806 HG11 VAL A  52      -9.360  -2.479   0.447  1.00  1.11           H  
ATOM    807 HG12 VAL A  52      -9.364  -0.756   0.089  1.00  1.11           H  
ATOM    808 HG13 VAL A  52      -8.359  -1.382   1.391  1.00  1.01           H  
ATOM    809 HG21 VAL A  52     -12.593  -1.068   1.755  1.00  1.08           H  
ATOM    810 HG22 VAL A  52     -11.706  -0.077   0.604  1.00  0.97           H  
ATOM    811 HG23 VAL A  52     -11.868  -1.808   0.332  1.00  0.98           H  
ATOM    812  N   ILE A  53      -8.397  -3.430   3.132  1.00  0.20           N  
ATOM    813  CA  ILE A  53      -7.153  -3.627   3.935  1.00  0.19           C  
ATOM    814  C   ILE A  53      -6.024  -2.775   3.355  1.00  0.17           C  
ATOM    815  O   ILE A  53      -5.806  -2.751   2.152  1.00  0.19           O  
ATOM    816  CB  ILE A  53      -6.771  -5.117   3.913  1.00  0.21           C  
ATOM    817  CG1 ILE A  53      -7.853  -5.926   4.666  1.00  0.36           C  
ATOM    818  CG2 ILE A  53      -5.412  -5.308   4.603  1.00  0.31           C  
ATOM    819  CD1 ILE A  53      -8.637  -6.782   3.670  1.00  1.14           C  
ATOM    820  H   ILE A  53      -8.482  -3.844   2.242  1.00  0.20           H  
ATOM    821  HA  ILE A  53      -7.328  -3.319   4.951  1.00  0.22           H  
ATOM    822  HB  ILE A  53      -6.706  -5.459   2.892  1.00  0.27           H  
ATOM    823 HG12 ILE A  53      -7.388  -6.564   5.401  1.00  1.17           H  
ATOM    824 HG13 ILE A  53      -8.532  -5.254   5.166  1.00  1.10           H  
ATOM    825 HG21 ILE A  53      -5.431  -4.851   5.582  1.00  1.10           H  
ATOM    826 HG22 ILE A  53      -5.197  -6.362   4.707  1.00  1.05           H  
ATOM    827 HG23 ILE A  53      -4.634  -4.850   4.013  1.00  0.99           H  
ATOM    828 HD11 ILE A  53      -8.925  -6.184   2.818  1.00  1.72           H  
ATOM    829 HD12 ILE A  53      -8.025  -7.605   3.337  1.00  1.72           H  
ATOM    830 HD13 ILE A  53      -9.524  -7.171   4.147  1.00  1.76           H  
ATOM    831  N   PHE A  54      -5.334  -2.091   4.233  1.00  0.18           N  
ATOM    832  CA  PHE A  54      -4.223  -1.205   3.785  1.00  0.17           C  
ATOM    833  C   PHE A  54      -2.884  -1.689   4.352  1.00  0.17           C  
ATOM    834  O   PHE A  54      -2.818  -2.194   5.455  1.00  0.23           O  
ATOM    835  CB  PHE A  54      -4.512   0.206   4.280  1.00  0.19           C  
ATOM    836  CG  PHE A  54      -5.842   0.670   3.687  1.00  0.19           C  
ATOM    837  CD1 PHE A  54      -5.882   1.297   2.457  1.00  0.22           C  
ATOM    838  CD2 PHE A  54      -7.024   0.464   4.375  1.00  0.20           C  
ATOM    839  CE1 PHE A  54      -7.084   1.712   1.922  1.00  0.24           C  
ATOM    840  CE2 PHE A  54      -8.227   0.880   3.838  1.00  0.22           C  
ATOM    841  CZ  PHE A  54      -8.255   1.504   2.613  1.00  0.24           C  
ATOM    842  H   PHE A  54      -5.549  -2.163   5.186  1.00  0.23           H  
ATOM    843  HA  PHE A  54      -4.175  -1.200   2.710  1.00  0.17           H  
ATOM    844  HB2 PHE A  54      -4.585   0.209   5.355  1.00  0.21           H  
ATOM    845  HB3 PHE A  54      -3.724   0.874   3.974  1.00  0.21           H  
ATOM    846  HD1 PHE A  54      -4.969   1.456   1.910  1.00  0.24           H  
ATOM    847  HD2 PHE A  54      -7.005  -0.026   5.339  1.00  0.21           H  
ATOM    848  HE1 PHE A  54      -7.105   2.202   0.960  1.00  0.27           H  
ATOM    849  HE2 PHE A  54      -9.148   0.711   4.378  1.00  0.24           H  
ATOM    850  HZ  PHE A  54      -9.195   1.829   2.192  1.00  0.26           H  
ATOM    851  N   LEU A  55      -1.851  -1.533   3.565  1.00  0.20           N  
ATOM    852  CA  LEU A  55      -0.504  -1.963   4.003  1.00  0.20           C  
ATOM    853  C   LEU A  55       0.480  -0.799   3.861  1.00  0.16           C  
ATOM    854  O   LEU A  55       0.189   0.195   3.223  1.00  0.24           O  
ATOM    855  CB  LEU A  55      -0.035  -3.120   3.117  1.00  0.25           C  
ATOM    856  CG  LEU A  55      -1.049  -4.279   3.157  1.00  0.41           C  
ATOM    857  CD1 LEU A  55      -2.159  -4.086   2.116  1.00  0.67           C  
ATOM    858  CD2 LEU A  55      -0.322  -5.561   2.802  1.00  0.44           C  
ATOM    859  H   LEU A  55      -1.971  -1.161   2.672  1.00  0.25           H  
ATOM    860  HA  LEU A  55      -0.536  -2.286   5.028  1.00  0.26           H  
ATOM    861  HB2 LEU A  55       0.080  -2.775   2.114  1.00  0.35           H  
ATOM    862  HB3 LEU A  55       0.922  -3.474   3.472  1.00  0.51           H  
ATOM    863  HG  LEU A  55      -1.479  -4.361   4.144  1.00  0.79           H  
ATOM    864 HD11 LEU A  55      -2.601  -3.126   2.205  1.00  1.32           H  
ATOM    865 HD12 LEU A  55      -1.749  -4.197   1.123  1.00  1.14           H  
ATOM    866 HD13 LEU A  55      -2.918  -4.831   2.271  1.00  1.13           H  
ATOM    867 HD21 LEU A  55       0.424  -5.354   2.047  1.00  1.03           H  
ATOM    868 HD22 LEU A  55       0.155  -5.963   3.676  1.00  1.09           H  
ATOM    869 HD23 LEU A  55      -1.029  -6.280   2.414  1.00  1.07           H  
ATOM    870  N   GLU A  56       1.628  -0.961   4.440  1.00  0.23           N  
ATOM    871  CA  GLU A  56       2.654   0.120   4.363  1.00  0.20           C  
ATOM    872  C   GLU A  56       4.051  -0.505   4.327  1.00  0.18           C  
ATOM    873  O   GLU A  56       4.525  -1.017   5.322  1.00  0.22           O  
ATOM    874  CB  GLU A  56       2.530   1.015   5.594  1.00  0.27           C  
ATOM    875  CG  GLU A  56       3.204   2.357   5.308  1.00  0.58           C  
ATOM    876  CD  GLU A  56       3.555   3.039   6.631  1.00  1.19           C  
ATOM    877  OE1 GLU A  56       2.893   2.710   7.602  1.00  1.77           O  
ATOM    878  OE2 GLU A  56       4.464   3.852   6.596  1.00  1.90           O  
ATOM    879  H   GLU A  56       1.824  -1.795   4.913  1.00  0.37           H  
ATOM    880  HA  GLU A  56       2.492   0.709   3.474  1.00  0.18           H  
ATOM    881  HB2 GLU A  56       1.487   1.174   5.823  1.00  0.50           H  
ATOM    882  HB3 GLU A  56       3.009   0.540   6.437  1.00  0.45           H  
ATOM    883  HG2 GLU A  56       4.108   2.198   4.738  1.00  1.05           H  
ATOM    884  HG3 GLU A  56       2.535   2.991   4.746  1.00  1.09           H  
ATOM    885  N   VAL A  57       4.683  -0.450   3.186  1.00  0.17           N  
ATOM    886  CA  VAL A  57       6.046  -1.057   3.078  1.00  0.17           C  
ATOM    887  C   VAL A  57       7.132   0.009   3.223  1.00  0.17           C  
ATOM    888  O   VAL A  57       7.016   1.101   2.695  1.00  0.19           O  
ATOM    889  CB  VAL A  57       6.196  -1.734   1.717  1.00  0.16           C  
ATOM    890  CG1 VAL A  57       7.590  -2.361   1.621  1.00  0.23           C  
ATOM    891  CG2 VAL A  57       5.144  -2.831   1.575  1.00  0.23           C  
ATOM    892  H   VAL A  57       4.271  -0.011   2.411  1.00  0.20           H  
ATOM    893  HA  VAL A  57       6.170  -1.795   3.851  1.00  0.19           H  
ATOM    894  HB  VAL A  57       6.069  -1.005   0.931  1.00  0.20           H  
ATOM    895 HG11 VAL A  57       7.781  -2.958   2.501  1.00  1.04           H  
ATOM    896 HG12 VAL A  57       7.648  -2.990   0.747  1.00  1.04           H  
ATOM    897 HG13 VAL A  57       8.337  -1.585   1.550  1.00  1.04           H  
ATOM    898 HG21 VAL A  57       4.333  -2.651   2.265  1.00  0.89           H  
ATOM    899 HG22 VAL A  57       4.760  -2.836   0.568  1.00  1.01           H  
ATOM    900 HG23 VAL A  57       5.588  -3.791   1.791  1.00  0.97           H  
ATOM    901  N   ASP A  58       8.166  -0.339   3.939  1.00  0.19           N  
ATOM    902  CA  ASP A  58       9.290   0.618   4.126  1.00  0.22           C  
ATOM    903  C   ASP A  58      10.422   0.263   3.159  1.00  0.21           C  
ATOM    904  O   ASP A  58      11.074  -0.751   3.307  1.00  0.23           O  
ATOM    905  CB  ASP A  58       9.796   0.524   5.564  1.00  0.26           C  
ATOM    906  CG  ASP A  58      10.730   1.702   5.852  1.00  0.29           C  
ATOM    907  OD1 ASP A  58      10.886   2.502   4.945  1.00  1.10           O  
ATOM    908  OD2 ASP A  58      11.235   1.733   6.962  1.00  1.12           O  
ATOM    909  H   ASP A  58       8.203  -1.226   4.352  1.00  0.21           H  
ATOM    910  HA  ASP A  58       8.949   1.621   3.930  1.00  0.22           H  
ATOM    911  HB2 ASP A  58       8.962   0.555   6.248  1.00  0.26           H  
ATOM    912  HB3 ASP A  58      10.336  -0.401   5.701  1.00  0.28           H  
ATOM    913  N   VAL A  59      10.632   1.106   2.189  1.00  0.23           N  
ATOM    914  CA  VAL A  59      11.711   0.828   1.193  1.00  0.25           C  
ATOM    915  C   VAL A  59      13.100   0.946   1.840  1.00  0.28           C  
ATOM    916  O   VAL A  59      14.093   1.072   1.151  1.00  0.45           O  
ATOM    917  CB  VAL A  59      11.597   1.833   0.050  1.00  0.25           C  
ATOM    918  CG1 VAL A  59      10.237   1.670  -0.631  1.00  0.26           C  
ATOM    919  CG2 VAL A  59      11.708   3.248   0.616  1.00  0.24           C  
ATOM    920  H   VAL A  59      10.086   1.917   2.113  1.00  0.25           H  
ATOM    921  HA  VAL A  59      11.585  -0.167   0.801  1.00  0.26           H  
ATOM    922  HB  VAL A  59      12.387   1.663  -0.666  1.00  0.30           H  
ATOM    923 HG11 VAL A  59       9.447   1.815   0.092  1.00  1.09           H  
ATOM    924 HG12 VAL A  59      10.134   2.400  -1.420  1.00  1.02           H  
ATOM    925 HG13 VAL A  59      10.156   0.678  -1.051  1.00  1.01           H  
ATOM    926 HG21 VAL A  59      11.045   3.356   1.462  1.00  1.04           H  
ATOM    927 HG22 VAL A  59      12.722   3.435   0.933  1.00  1.01           H  
ATOM    928 HG23 VAL A  59      11.435   3.964  -0.141  1.00  1.03           H  
ATOM    929  N   ASP A  60      13.138   0.902   3.150  1.00  0.29           N  
ATOM    930  CA  ASP A  60      14.451   1.008   3.858  1.00  0.31           C  
ATOM    931  C   ASP A  60      14.853  -0.353   4.439  1.00  0.33           C  
ATOM    932  O   ASP A  60      15.983  -0.777   4.300  1.00  0.40           O  
ATOM    933  CB  ASP A  60      14.322   2.024   4.992  1.00  0.36           C  
ATOM    934  CG  ASP A  60      15.713   2.350   5.539  1.00  0.48           C  
ATOM    935  OD1 ASP A  60      16.193   1.541   6.316  1.00  0.92           O  
ATOM    936  OD2 ASP A  60      16.217   3.390   5.149  1.00  1.30           O  
ATOM    937  H   ASP A  60      12.313   0.804   3.662  1.00  0.38           H  
ATOM    938  HA  ASP A  60      15.208   1.340   3.170  1.00  0.38           H  
ATOM    939  HB2 ASP A  60      13.863   2.929   4.622  1.00  0.47           H  
ATOM    940  HB3 ASP A  60      13.714   1.613   5.784  1.00  0.43           H  
ATOM    941  N   ASP A  61      13.912  -1.007   5.076  1.00  0.34           N  
ATOM    942  CA  ASP A  61      14.213  -2.342   5.684  1.00  0.44           C  
ATOM    943  C   ASP A  61      13.519  -3.461   4.898  1.00  0.42           C  
ATOM    944  O   ASP A  61      13.695  -4.627   5.196  1.00  0.64           O  
ATOM    945  CB  ASP A  61      13.711  -2.353   7.127  1.00  0.54           C  
ATOM    946  CG  ASP A  61      13.848  -3.765   7.700  1.00  0.79           C  
ATOM    947  OD1 ASP A  61      14.978  -4.124   7.989  1.00  1.32           O  
ATOM    948  OD2 ASP A  61      12.816  -4.405   7.816  1.00  1.30           O  
ATOM    949  H   ASP A  61      13.013  -0.623   5.154  1.00  0.34           H  
ATOM    950  HA  ASP A  61      15.276  -2.510   5.679  1.00  0.49           H  
ATOM    951  HB2 ASP A  61      14.295  -1.668   7.723  1.00  0.62           H  
ATOM    952  HB3 ASP A  61      12.673  -2.056   7.155  1.00  0.60           H  
ATOM    953  N   CYS A  62      12.745  -3.080   3.911  1.00  0.28           N  
ATOM    954  CA  CYS A  62      12.022  -4.106   3.091  1.00  0.27           C  
ATOM    955  C   CYS A  62      12.328  -3.909   1.601  1.00  0.27           C  
ATOM    956  O   CYS A  62      11.446  -3.979   0.767  1.00  0.35           O  
ATOM    957  CB  CYS A  62      10.518  -3.959   3.328  1.00  0.29           C  
ATOM    958  SG  CYS A  62       9.988  -3.341   4.945  1.00  0.40           S  
ATOM    959  H   CYS A  62      12.638  -2.126   3.711  1.00  0.33           H  
ATOM    960  HA  CYS A  62      12.331  -5.091   3.388  1.00  0.28           H  
ATOM    961  HB2 CYS A  62      10.121  -3.292   2.578  1.00  0.36           H  
ATOM    962  HB3 CYS A  62      10.059  -4.926   3.181  1.00  0.37           H  
ATOM    963  HG  CYS A  62      10.117  -4.042   5.587  1.00  1.06           H  
ATOM    964  N   GLN A  63      13.576  -3.672   1.296  1.00  0.30           N  
ATOM    965  CA  GLN A  63      13.952  -3.469  -0.131  1.00  0.34           C  
ATOM    966  C   GLN A  63      13.634  -4.728  -0.941  1.00  0.32           C  
ATOM    967  O   GLN A  63      13.486  -4.676  -2.145  1.00  0.35           O  
ATOM    968  CB  GLN A  63      15.456  -3.188  -0.243  1.00  0.41           C  
ATOM    969  CG  GLN A  63      15.898  -2.208   0.848  1.00  0.95           C  
ATOM    970  CD  GLN A  63      17.410  -1.992   0.733  1.00  1.43           C  
ATOM    971  OE1 GLN A  63      18.083  -2.643  -0.041  1.00  1.99           O  
ATOM    972  NE2 GLN A  63      17.983  -1.095   1.482  1.00  1.97           N  
ATOM    973  H   GLN A  63      14.251  -3.627   1.994  1.00  0.36           H  
ATOM    974  HA  GLN A  63      13.404  -2.640  -0.524  1.00  0.36           H  
ATOM    975  HB2 GLN A  63      16.003  -4.113  -0.139  1.00  0.97           H  
ATOM    976  HB3 GLN A  63      15.668  -2.763  -1.213  1.00  1.01           H  
ATOM    977  HG2 GLN A  63      15.390  -1.263   0.723  1.00  1.51           H  
ATOM    978  HG3 GLN A  63      15.672  -2.610   1.822  1.00  1.46           H  
ATOM    979 HE21 GLN A  63      17.449  -0.566   2.109  1.00  2.37           H  
ATOM    980 HE22 GLN A  63      18.950  -0.949   1.417  1.00  2.35           H  
ATOM    981  N   ASP A  64      13.534  -5.832  -0.259  1.00  0.31           N  
ATOM    982  CA  ASP A  64      13.249  -7.109  -0.965  1.00  0.34           C  
ATOM    983  C   ASP A  64      11.877  -7.059  -1.624  1.00  0.32           C  
ATOM    984  O   ASP A  64      11.701  -7.498  -2.742  1.00  0.45           O  
ATOM    985  CB  ASP A  64      13.299  -8.263   0.038  1.00  0.40           C  
ATOM    986  CG  ASP A  64      12.672  -7.819   1.361  1.00  0.37           C  
ATOM    987  OD1 ASP A  64      13.311  -7.018   2.022  1.00  1.09           O  
ATOM    988  OD2 ASP A  64      11.590  -8.310   1.637  1.00  1.05           O  
ATOM    989  H   ASP A  64      13.636  -5.818   0.706  1.00  0.32           H  
ATOM    990  HA  ASP A  64      13.990  -7.263  -1.712  1.00  0.38           H  
ATOM    991  HB2 ASP A  64      12.751  -9.108  -0.351  1.00  0.49           H  
ATOM    992  HB3 ASP A  64      14.325  -8.553   0.210  1.00  0.49           H  
ATOM    993  N   VAL A  65      10.939  -6.525  -0.916  1.00  0.28           N  
ATOM    994  CA  VAL A  65       9.567  -6.425  -1.469  1.00  0.25           C  
ATOM    995  C   VAL A  65       9.501  -5.324  -2.520  1.00  0.23           C  
ATOM    996  O   VAL A  65       8.919  -5.495  -3.572  1.00  0.27           O  
ATOM    997  CB  VAL A  65       8.606  -6.111  -0.339  1.00  0.23           C  
ATOM    998  CG1 VAL A  65       7.172  -6.397  -0.794  1.00  0.26           C  
ATOM    999  CG2 VAL A  65       8.941  -6.989   0.868  1.00  0.26           C  
ATOM   1000  H   VAL A  65      11.133  -6.194  -0.026  1.00  0.36           H  
ATOM   1001  HA  VAL A  65       9.300  -7.345  -1.909  1.00  0.29           H  
ATOM   1002  HB  VAL A  65       8.703  -5.081  -0.074  1.00  0.22           H  
ATOM   1003 HG11 VAL A  65       7.093  -7.421  -1.129  1.00  0.96           H  
ATOM   1004 HG12 VAL A  65       6.491  -6.239   0.029  1.00  1.03           H  
ATOM   1005 HG13 VAL A  65       6.909  -5.736  -1.606  1.00  1.06           H  
ATOM   1006 HG21 VAL A  65       8.969  -8.027   0.568  1.00  1.01           H  
ATOM   1007 HG22 VAL A  65       9.905  -6.708   1.265  1.00  1.09           H  
ATOM   1008 HG23 VAL A  65       8.190  -6.860   1.633  1.00  0.98           H  
ATOM   1009  N   ALA A  66      10.098  -4.217  -2.211  1.00  0.22           N  
ATOM   1010  CA  ALA A  66      10.091  -3.090  -3.176  1.00  0.23           C  
ATOM   1011  C   ALA A  66      10.766  -3.526  -4.469  1.00  0.26           C  
ATOM   1012  O   ALA A  66      10.224  -3.376  -5.545  1.00  0.30           O  
ATOM   1013  CB  ALA A  66      10.847  -1.906  -2.576  1.00  0.25           C  
ATOM   1014  H   ALA A  66      10.548  -4.129  -1.356  1.00  0.24           H  
ATOM   1015  HA  ALA A  66       9.087  -2.806  -3.378  1.00  0.22           H  
ATOM   1016  HB1 ALA A  66      10.589  -1.800  -1.532  1.00  1.04           H  
ATOM   1017  HB2 ALA A  66      11.911  -2.070  -2.663  1.00  1.05           H  
ATOM   1018  HB3 ALA A  66      10.582  -1.000  -3.101  1.00  0.99           H  
ATOM   1019  N   SER A  67      11.935  -4.062  -4.330  1.00  0.28           N  
ATOM   1020  CA  SER A  67      12.673  -4.529  -5.531  1.00  0.33           C  
ATOM   1021  C   SER A  67      11.860  -5.606  -6.245  1.00  0.34           C  
ATOM   1022  O   SER A  67      12.148  -5.969  -7.369  1.00  0.41           O  
ATOM   1023  CB  SER A  67      14.023  -5.104  -5.102  1.00  0.38           C  
ATOM   1024  OG  SER A  67      14.835  -4.987  -6.259  1.00  1.18           O  
ATOM   1025  H   SER A  67      12.323  -4.155  -3.445  1.00  0.28           H  
ATOM   1026  HA  SER A  67      12.830  -3.703  -6.192  1.00  0.34           H  
ATOM   1027  HB2 SER A  67      14.444  -4.529  -4.291  1.00  0.98           H  
ATOM   1028  HB3 SER A  67      13.925  -6.141  -4.818  1.00  0.81           H  
ATOM   1029  HG  SER A  67      14.933  -4.054  -6.459  1.00  1.64           H  
ATOM   1030  N   GLU A  68      10.859  -6.095  -5.569  1.00  0.31           N  
ATOM   1031  CA  GLU A  68      10.005  -7.144  -6.175  1.00  0.35           C  
ATOM   1032  C   GLU A  68       8.990  -6.501  -7.114  1.00  0.35           C  
ATOM   1033  O   GLU A  68       8.601  -7.077  -8.111  1.00  0.42           O  
ATOM   1034  CB  GLU A  68       9.271  -7.898  -5.062  1.00  0.38           C  
ATOM   1035  CG  GLU A  68       8.982  -9.328  -5.522  1.00  0.49           C  
ATOM   1036  CD  GLU A  68       7.685  -9.816  -4.876  1.00  1.39           C  
ATOM   1037  OE1 GLU A  68       7.560  -9.602  -3.682  1.00  2.17           O  
ATOM   1038  OE2 GLU A  68       6.891 -10.375  -5.615  1.00  2.10           O  
ATOM   1039  H   GLU A  68      10.672  -5.772  -4.673  1.00  0.29           H  
ATOM   1040  HA  GLU A  68      10.618  -7.817  -6.720  1.00  0.40           H  
ATOM   1041  HB2 GLU A  68       9.884  -7.921  -4.175  1.00  0.53           H  
ATOM   1042  HB3 GLU A  68       8.342  -7.397  -4.838  1.00  0.46           H  
ATOM   1043  HG2 GLU A  68       8.874  -9.352  -6.591  1.00  1.03           H  
ATOM   1044  HG3 GLU A  68       9.793  -9.979  -5.230  1.00  1.26           H  
ATOM   1045  N   CYS A  69       8.586  -5.319  -6.767  1.00  0.32           N  
ATOM   1046  CA  CYS A  69       7.598  -4.596  -7.614  1.00  0.35           C  
ATOM   1047  C   CYS A  69       8.335  -3.695  -8.609  1.00  0.37           C  
ATOM   1048  O   CYS A  69       7.727  -3.004  -9.402  1.00  0.45           O  
ATOM   1049  CB  CYS A  69       6.699  -3.753  -6.714  1.00  0.33           C  
ATOM   1050  SG  CYS A  69       5.581  -4.638  -5.600  1.00  0.38           S  
ATOM   1051  H   CYS A  69       8.933  -4.905  -5.953  1.00  0.30           H  
ATOM   1052  HA  CYS A  69       6.998  -5.309  -8.152  1.00  0.40           H  
ATOM   1053  HB2 CYS A  69       7.329  -3.122  -6.107  1.00  0.28           H  
ATOM   1054  HB3 CYS A  69       6.099  -3.112  -7.341  1.00  0.37           H  
ATOM   1055  HG  CYS A  69       5.893  -4.506  -4.701  1.00  0.96           H  
ATOM   1056  N   GLU A  70       9.639  -3.728  -8.538  1.00  0.35           N  
ATOM   1057  CA  GLU A  70      10.461  -2.901  -9.471  1.00  0.41           C  
ATOM   1058  C   GLU A  70      10.105  -1.403  -9.342  1.00  0.40           C  
ATOM   1059  O   GLU A  70       9.966  -0.698 -10.323  1.00  0.45           O  
ATOM   1060  CB  GLU A  70      10.231  -3.401 -10.914  1.00  0.50           C  
ATOM   1061  CG  GLU A  70      11.515  -4.056 -11.428  1.00  1.21           C  
ATOM   1062  CD  GLU A  70      11.311  -4.495 -12.879  1.00  1.58           C  
ATOM   1063  OE1 GLU A  70      10.802  -3.676 -13.626  1.00  2.11           O  
ATOM   1064  OE2 GLU A  70      11.678  -5.624 -13.159  1.00  1.99           O  
ATOM   1065  H   GLU A  70      10.078  -4.298  -7.873  1.00  0.36           H  
ATOM   1066  HA  GLU A  70      11.499  -3.028  -9.219  1.00  0.44           H  
ATOM   1067  HB2 GLU A  70       9.432  -4.127 -10.922  1.00  0.91           H  
ATOM   1068  HB3 GLU A  70       9.965  -2.583 -11.558  1.00  1.07           H  
ATOM   1069  HG2 GLU A  70      12.330  -3.350 -11.382  1.00  1.83           H  
ATOM   1070  HG3 GLU A  70      11.754  -4.919 -10.825  1.00  1.81           H  
ATOM   1071  N   VAL A  71       9.977  -0.944  -8.128  1.00  0.33           N  
ATOM   1072  CA  VAL A  71       9.651   0.504  -7.938  1.00  0.32           C  
ATOM   1073  C   VAL A  71      10.914   1.341  -8.120  1.00  0.47           C  
ATOM   1074  O   VAL A  71      12.013   0.864  -7.915  1.00  0.65           O  
ATOM   1075  CB  VAL A  71       9.097   0.742  -6.533  1.00  0.30           C  
ATOM   1076  CG1 VAL A  71       8.041   1.847  -6.583  1.00  0.38           C  
ATOM   1077  CG2 VAL A  71       8.451  -0.541  -6.018  1.00  0.45           C  
ATOM   1078  H   VAL A  71      10.098  -1.538  -7.356  1.00  0.29           H  
ATOM   1079  HA  VAL A  71       8.917   0.802  -8.668  1.00  0.44           H  
ATOM   1080  HB  VAL A  71       9.899   1.042  -5.876  1.00  0.38           H  
ATOM   1081 HG11 VAL A  71       8.328   2.598  -7.304  1.00  1.11           H  
ATOM   1082 HG12 VAL A  71       7.089   1.427  -6.867  1.00  1.07           H  
ATOM   1083 HG13 VAL A  71       7.950   2.306  -5.610  1.00  1.04           H  
ATOM   1084 HG21 VAL A  71       7.780  -0.934  -6.766  1.00  1.15           H  
ATOM   1085 HG22 VAL A  71       9.213  -1.273  -5.803  1.00  0.97           H  
ATOM   1086 HG23 VAL A  71       7.895  -0.332  -5.116  1.00  1.09           H  
ATOM   1087  N   LYS A  72      10.735   2.570  -8.501  1.00  0.49           N  
ATOM   1088  CA  LYS A  72      11.917   3.453  -8.698  1.00  0.68           C  
ATOM   1089  C   LYS A  72      11.568   4.886  -8.301  1.00  0.56           C  
ATOM   1090  O   LYS A  72      12.199   5.827  -8.740  1.00  0.62           O  
ATOM   1091  CB  LYS A  72      12.334   3.413 -10.165  1.00  0.97           C  
ATOM   1092  CG  LYS A  72      13.805   3.005 -10.253  1.00  1.51           C  
ATOM   1093  CD  LYS A  72      14.221   2.939 -11.722  1.00  1.88           C  
ATOM   1094  CE  LYS A  72      15.699   2.556 -11.807  1.00  2.45           C  
ATOM   1095  NZ  LYS A  72      16.451   3.557 -12.615  1.00  3.10           N  
ATOM   1096  H   LYS A  72       9.829   2.913  -8.652  1.00  0.46           H  
ATOM   1097  HA  LYS A  72      12.731   3.102  -8.086  1.00  0.80           H  
ATOM   1098  HB2 LYS A  72      11.725   2.696 -10.696  1.00  0.98           H  
ATOM   1099  HB3 LYS A  72      12.200   4.389 -10.608  1.00  1.24           H  
ATOM   1100  HG2 LYS A  72      14.414   3.732  -9.736  1.00  2.01           H  
ATOM   1101  HG3 LYS A  72      13.941   2.038  -9.794  1.00  1.86           H  
ATOM   1102  HD2 LYS A  72      13.624   2.200 -12.235  1.00  2.18           H  
ATOM   1103  HD3 LYS A  72      14.068   3.902 -12.187  1.00  2.08           H  
ATOM   1104  HE2 LYS A  72      16.120   2.517 -10.814  1.00  2.72           H  
ATOM   1105  HE3 LYS A  72      15.795   1.585 -12.270  1.00  2.71           H  
ATOM   1106  HZ1 LYS A  72      15.952   4.469 -12.588  1.00  3.54           H  
ATOM   1107  HZ2 LYS A  72      17.406   3.673 -12.220  1.00  3.27           H  
ATOM   1108  HZ3 LYS A  72      16.519   3.228 -13.599  1.00  3.45           H  
ATOM   1109  N   CYS A  73      10.569   5.020  -7.475  1.00  0.41           N  
ATOM   1110  CA  CYS A  73      10.158   6.388  -7.040  1.00  0.36           C  
ATOM   1111  C   CYS A  73       9.037   6.296  -6.010  1.00  0.32           C  
ATOM   1112  O   CYS A  73       8.025   5.671  -6.248  1.00  0.41           O  
ATOM   1113  CB  CYS A  73       9.671   7.177  -8.255  1.00  0.45           C  
ATOM   1114  SG  CYS A  73       8.544   6.338  -9.395  1.00  0.59           S  
ATOM   1115  H   CYS A  73      10.094   4.225  -7.136  1.00  0.40           H  
ATOM   1116  HA  CYS A  73      11.001   6.892  -6.602  1.00  0.40           H  
ATOM   1117  HB2 CYS A  73       9.173   8.067  -7.899  1.00  0.47           H  
ATOM   1118  HB3 CYS A  73      10.536   7.491  -8.821  1.00  0.51           H  
ATOM   1119  HG  CYS A  73       8.844   6.511 -10.290  1.00  1.13           H  
ATOM   1120  N   THR A  74       9.246   6.930  -4.889  1.00  0.27           N  
ATOM   1121  CA  THR A  74       8.215   6.896  -3.811  1.00  0.23           C  
ATOM   1122  C   THR A  74       7.556   8.289  -3.678  1.00  0.23           C  
ATOM   1123  O   THR A  74       8.161   9.287  -4.018  1.00  0.26           O  
ATOM   1124  CB  THR A  74       8.921   6.526  -2.502  1.00  0.24           C  
ATOM   1125  OG1 THR A  74      10.109   7.311  -2.501  1.00  0.29           O  
ATOM   1126  CG2 THR A  74       9.400   5.079  -2.527  1.00  0.27           C  
ATOM   1127  H   THR A  74      10.080   7.427  -4.755  1.00  0.34           H  
ATOM   1128  HA  THR A  74       7.483   6.154  -4.047  1.00  0.21           H  
ATOM   1129  HB  THR A  74       8.322   6.728  -1.635  1.00  0.23           H  
ATOM   1130  HG1 THR A  74      10.047   7.943  -1.780  1.00  0.86           H  
ATOM   1131 HG21 THR A  74       9.686   4.808  -3.533  1.00  0.97           H  
ATOM   1132 HG22 THR A  74      10.250   4.967  -1.875  1.00  0.87           H  
ATOM   1133 HG23 THR A  74       8.607   4.426  -2.195  1.00  0.98           H  
ATOM   1134  N   PRO A  75       6.322   8.338  -3.183  1.00  0.22           N  
ATOM   1135  CA  PRO A  75       5.532   7.153  -2.770  1.00  0.19           C  
ATOM   1136  C   PRO A  75       4.920   6.441  -3.989  1.00  0.19           C  
ATOM   1137  O   PRO A  75       4.591   7.074  -4.976  1.00  0.22           O  
ATOM   1138  CB  PRO A  75       4.407   7.725  -1.903  1.00  0.21           C  
ATOM   1139  CG  PRO A  75       4.412   9.272  -2.104  1.00  0.24           C  
ATOM   1140  CD  PRO A  75       5.650   9.620  -2.952  1.00  0.25           C  
ATOM   1141  HA  PRO A  75       6.123   6.476  -2.191  1.00  0.19           H  
ATOM   1142  HB2 PRO A  75       3.459   7.313  -2.211  1.00  0.21           H  
ATOM   1143  HB3 PRO A  75       4.583   7.487  -0.865  1.00  0.21           H  
ATOM   1144  HG2 PRO A  75       3.514   9.580  -2.618  1.00  0.25           H  
ATOM   1145  HG3 PRO A  75       4.469   9.768  -1.146  1.00  0.26           H  
ATOM   1146  HD2 PRO A  75       5.356  10.059  -3.894  1.00  0.26           H  
ATOM   1147  HD3 PRO A  75       6.304  10.290  -2.415  1.00  0.27           H  
ATOM   1148  N   THR A  76       4.784   5.138  -3.888  1.00  0.18           N  
ATOM   1149  CA  THR A  76       4.179   4.363  -5.014  1.00  0.18           C  
ATOM   1150  C   THR A  76       3.020   3.519  -4.482  1.00  0.17           C  
ATOM   1151  O   THR A  76       3.198   2.700  -3.601  1.00  0.22           O  
ATOM   1152  CB  THR A  76       5.241   3.455  -5.644  1.00  0.19           C  
ATOM   1153  OG1 THR A  76       6.089   4.340  -6.365  1.00  0.24           O  
ATOM   1154  CG2 THR A  76       4.639   2.531  -6.703  1.00  0.29           C  
ATOM   1155  H   THR A  76       5.077   4.673  -3.074  1.00  0.19           H  
ATOM   1156  HA  THR A  76       3.808   5.041  -5.756  1.00  0.19           H  
ATOM   1157  HB  THR A  76       5.791   2.902  -4.908  1.00  0.20           H  
ATOM   1158  HG1 THR A  76       5.613   5.164  -6.498  1.00  0.86           H  
ATOM   1159 HG21 THR A  76       3.619   2.821  -6.907  1.00  0.98           H  
ATOM   1160 HG22 THR A  76       5.214   2.598  -7.614  1.00  1.08           H  
ATOM   1161 HG23 THR A  76       4.654   1.511  -6.348  1.00  1.07           H  
ATOM   1162  N   PHE A  77       1.856   3.737  -5.028  1.00  0.17           N  
ATOM   1163  CA  PHE A  77       0.670   2.970  -4.551  1.00  0.16           C  
ATOM   1164  C   PHE A  77       0.399   1.774  -5.457  1.00  0.17           C  
ATOM   1165  O   PHE A  77       0.425   1.892  -6.667  1.00  0.20           O  
ATOM   1166  CB  PHE A  77      -0.543   3.890  -4.563  1.00  0.16           C  
ATOM   1167  CG  PHE A  77      -0.443   4.848  -3.384  1.00  0.16           C  
ATOM   1168  CD1 PHE A  77      -0.570   4.375  -2.094  1.00  0.16           C  
ATOM   1169  CD2 PHE A  77      -0.224   6.199  -3.590  1.00  0.21           C  
ATOM   1170  CE1 PHE A  77      -0.480   5.241  -1.022  1.00  0.17           C  
ATOM   1171  CE2 PHE A  77      -0.133   7.061  -2.518  1.00  0.22           C  
ATOM   1172  CZ  PHE A  77      -0.261   6.582  -1.235  1.00  0.19           C  
ATOM   1173  H   PHE A  77       1.761   4.398  -5.749  1.00  0.20           H  
ATOM   1174  HA  PHE A  77       0.845   2.627  -3.541  1.00  0.16           H  
ATOM   1175  HB2 PHE A  77      -0.568   4.453  -5.484  1.00  0.17           H  
ATOM   1176  HB3 PHE A  77      -1.447   3.306  -4.474  1.00  0.17           H  
ATOM   1177  HD1 PHE A  77      -0.732   3.316  -1.924  1.00  0.17           H  
ATOM   1178  HD2 PHE A  77      -0.122   6.579  -4.595  1.00  0.25           H  
ATOM   1179  HE1 PHE A  77      -0.589   4.867  -0.017  1.00  0.20           H  
ATOM   1180  HE2 PHE A  77       0.039   8.115  -2.686  1.00  0.26           H  
ATOM   1181  HZ  PHE A  77      -0.191   7.259  -0.396  1.00  0.20           H  
ATOM   1182  N   GLN A  78       0.149   0.644  -4.845  1.00  0.16           N  
ATOM   1183  CA  GLN A  78      -0.142  -0.587  -5.649  1.00  0.18           C  
ATOM   1184  C   GLN A  78      -1.476  -1.208  -5.220  1.00  0.15           C  
ATOM   1185  O   GLN A  78      -1.910  -1.041  -4.098  1.00  0.16           O  
ATOM   1186  CB  GLN A  78       0.981  -1.589  -5.439  1.00  0.21           C  
ATOM   1187  CG  GLN A  78       1.981  -1.463  -6.590  1.00  0.55           C  
ATOM   1188  CD  GLN A  78       3.248  -2.241  -6.245  1.00  0.85           C  
ATOM   1189  OE1 GLN A  78       3.207  -3.422  -5.976  1.00  1.82           O  
ATOM   1190  NE2 GLN A  78       4.395  -1.618  -6.245  1.00  0.89           N  
ATOM   1191  H   GLN A  78       0.169   0.602  -3.861  1.00  0.16           H  
ATOM   1192  HA  GLN A  78      -0.195  -0.333  -6.691  1.00  0.19           H  
ATOM   1193  HB2 GLN A  78       1.474  -1.381  -4.507  1.00  0.40           H  
ATOM   1194  HB3 GLN A  78       0.577  -2.590  -5.414  1.00  0.52           H  
ATOM   1195  HG2 GLN A  78       1.550  -1.865  -7.495  1.00  1.16           H  
ATOM   1196  HG3 GLN A  78       2.231  -0.424  -6.744  1.00  1.38           H  
ATOM   1197 HE21 GLN A  78       4.434  -0.663  -6.462  1.00  0.91           H  
ATOM   1198 HE22 GLN A  78       5.216  -2.105  -6.025  1.00  1.49           H  
ATOM   1199  N   PHE A  79      -2.093  -1.915  -6.137  1.00  0.16           N  
ATOM   1200  CA  PHE A  79      -3.411  -2.558  -5.834  1.00  0.16           C  
ATOM   1201  C   PHE A  79      -3.299  -4.081  -5.996  1.00  0.16           C  
ATOM   1202  O   PHE A  79      -3.059  -4.564  -7.085  1.00  0.20           O  
ATOM   1203  CB  PHE A  79      -4.457  -2.032  -6.828  1.00  0.17           C  
ATOM   1204  CG  PHE A  79      -4.807  -0.570  -6.506  1.00  0.18           C  
ATOM   1205  CD1 PHE A  79      -3.852   0.430  -6.615  1.00  0.17           C  
ATOM   1206  CD2 PHE A  79      -6.088  -0.228  -6.104  1.00  0.21           C  
ATOM   1207  CE1 PHE A  79      -4.175   1.739  -6.324  1.00  0.19           C  
ATOM   1208  CE2 PHE A  79      -6.404   1.082  -5.815  1.00  0.23           C  
ATOM   1209  CZ  PHE A  79      -5.451   2.062  -5.925  1.00  0.21           C  
ATOM   1210  H   PHE A  79      -1.689  -2.022  -7.024  1.00  0.19           H  
ATOM   1211  HA  PHE A  79      -3.715  -2.321  -4.831  1.00  0.15           H  
ATOM   1212  HB2 PHE A  79      -4.065  -2.088  -7.830  1.00  0.18           H  
ATOM   1213  HB3 PHE A  79      -5.351  -2.634  -6.767  1.00  0.18           H  
ATOM   1214  HD1 PHE A  79      -2.854   0.187  -6.939  1.00  0.16           H  
ATOM   1215  HD2 PHE A  79      -6.846  -0.987  -6.029  1.00  0.22           H  
ATOM   1216  HE1 PHE A  79      -3.425   2.512  -6.411  1.00  0.19           H  
ATOM   1217  HE2 PHE A  79      -7.405   1.337  -5.501  1.00  0.26           H  
ATOM   1218  HZ  PHE A  79      -5.705   3.086  -5.705  1.00  0.24           H  
ATOM   1219  N   PHE A  80      -3.477  -4.806  -4.910  1.00  0.17           N  
ATOM   1220  CA  PHE A  80      -3.387  -6.302  -5.001  1.00  0.18           C  
ATOM   1221  C   PHE A  80      -4.747  -6.930  -4.687  1.00  0.19           C  
ATOM   1222  O   PHE A  80      -5.484  -6.440  -3.854  1.00  0.21           O  
ATOM   1223  CB  PHE A  80      -2.352  -6.804  -3.999  1.00  0.20           C  
ATOM   1224  CG  PHE A  80      -0.949  -6.486  -4.517  1.00  0.20           C  
ATOM   1225  CD1 PHE A  80      -0.358  -7.276  -5.487  1.00  0.23           C  
ATOM   1226  CD2 PHE A  80      -0.253  -5.401  -4.020  1.00  0.21           C  
ATOM   1227  CE1 PHE A  80       0.910  -6.983  -5.948  1.00  0.25           C  
ATOM   1228  CE2 PHE A  80       1.014  -5.111  -4.482  1.00  0.23           C  
ATOM   1229  CZ  PHE A  80       1.594  -5.903  -5.444  1.00  0.24           C  
ATOM   1230  H   PHE A  80      -3.668  -4.373  -4.041  1.00  0.19           H  
ATOM   1231  HA  PHE A  80      -3.084  -6.590  -5.996  1.00  0.19           H  
ATOM   1232  HB2 PHE A  80      -2.497  -6.318  -3.048  1.00  0.21           H  
ATOM   1233  HB3 PHE A  80      -2.452  -7.872  -3.873  1.00  0.23           H  
ATOM   1234  HD1 PHE A  80      -0.892  -8.126  -5.886  1.00  0.26           H  
ATOM   1235  HD2 PHE A  80      -0.708  -4.773  -3.272  1.00  0.24           H  
ATOM   1236  HE1 PHE A  80       1.362  -7.597  -6.713  1.00  0.29           H  
ATOM   1237  HE2 PHE A  80       1.549  -4.260  -4.088  1.00  0.27           H  
ATOM   1238  HZ  PHE A  80       2.590  -5.682  -5.795  1.00  0.27           H  
ATOM   1239  N   LYS A  81      -5.051  -8.000  -5.371  1.00  0.26           N  
ATOM   1240  CA  LYS A  81      -6.354  -8.685  -5.131  1.00  0.29           C  
ATOM   1241  C   LYS A  81      -6.154 -10.201  -5.170  1.00  0.33           C  
ATOM   1242  O   LYS A  81      -5.614 -10.732  -6.120  1.00  0.37           O  
ATOM   1243  CB  LYS A  81      -7.345  -8.262  -6.221  1.00  0.36           C  
ATOM   1244  CG  LYS A  81      -8.782  -8.460  -5.723  1.00  0.50           C  
ATOM   1245  CD  LYS A  81      -9.750  -7.878  -6.754  1.00  0.74           C  
ATOM   1246  CE  LYS A  81     -11.163  -7.873  -6.170  1.00  0.95           C  
ATOM   1247  NZ  LYS A  81     -12.125  -8.487  -7.128  1.00  1.87           N  
ATOM   1248  H   LYS A  81      -4.427  -8.350  -6.041  1.00  0.32           H  
ATOM   1249  HA  LYS A  81      -6.735  -8.401  -4.166  1.00  0.33           H  
ATOM   1250  HB2 LYS A  81      -7.188  -7.222  -6.468  1.00  0.45           H  
ATOM   1251  HB3 LYS A  81      -7.185  -8.861  -7.106  1.00  0.43           H  
ATOM   1252  HG2 LYS A  81      -8.980  -9.513  -5.594  1.00  0.81           H  
ATOM   1253  HG3 LYS A  81      -8.916  -7.955  -4.778  1.00  0.91           H  
ATOM   1254  HD2 LYS A  81      -9.456  -6.867  -6.998  1.00  1.38           H  
ATOM   1255  HD3 LYS A  81      -9.730  -8.478  -7.650  1.00  1.29           H  
ATOM   1256  HE2 LYS A  81     -11.176  -8.435  -5.248  1.00  1.32           H  
ATOM   1257  HE3 LYS A  81     -11.468  -6.857  -5.968  1.00  1.50           H  
ATOM   1258  HZ1 LYS A  81     -11.689  -9.321  -7.570  1.00  2.39           H  
ATOM   1259  HZ2 LYS A  81     -12.985  -8.773  -6.619  1.00  2.32           H  
ATOM   1260  HZ3 LYS A  81     -12.371  -7.794  -7.863  1.00  2.30           H  
ATOM   1261  N   LYS A  82      -6.602 -10.869  -4.141  1.00  0.43           N  
ATOM   1262  CA  LYS A  82      -6.431 -12.354  -4.096  1.00  0.55           C  
ATOM   1263  C   LYS A  82      -4.948 -12.705  -4.214  1.00  0.52           C  
ATOM   1264  O   LYS A  82      -4.591 -13.851  -4.401  1.00  0.64           O  
ATOM   1265  CB  LYS A  82      -7.200 -12.999  -5.256  1.00  0.63           C  
ATOM   1266  CG  LYS A  82      -8.420 -13.731  -4.701  1.00  1.18           C  
ATOM   1267  CD  LYS A  82      -9.236 -14.293  -5.865  1.00  1.46           C  
ATOM   1268  CE  LYS A  82     -10.599 -14.756  -5.348  1.00  1.83           C  
ATOM   1269  NZ  LYS A  82     -10.918 -16.116  -5.866  1.00  2.29           N  
ATOM   1270  H   LYS A  82      -7.048 -10.400  -3.404  1.00  0.48           H  
ATOM   1271  HA  LYS A  82      -6.813 -12.730  -3.161  1.00  0.65           H  
ATOM   1272  HB2 LYS A  82      -7.522 -12.240  -5.952  1.00  0.92           H  
ATOM   1273  HB3 LYS A  82      -6.560 -13.701  -5.769  1.00  0.76           H  
ATOM   1274  HG2 LYS A  82      -8.098 -14.537  -4.061  1.00  1.60           H  
ATOM   1275  HG3 LYS A  82      -9.025 -13.044  -4.131  1.00  1.72           H  
ATOM   1276  HD2 LYS A  82      -9.374 -13.528  -6.615  1.00  1.95           H  
ATOM   1277  HD3 LYS A  82      -8.712 -15.129  -6.305  1.00  1.86           H  
ATOM   1278  HE2 LYS A  82     -10.588 -14.783  -4.267  1.00  2.25           H  
ATOM   1279  HE3 LYS A  82     -11.362 -14.068  -5.676  1.00  2.32           H  
ATOM   1280  HZ1 LYS A  82     -10.163 -16.778  -5.592  1.00  2.71           H  
ATOM   1281  HZ2 LYS A  82     -11.822 -16.436  -5.465  1.00  2.62           H  
ATOM   1282  HZ3 LYS A  82     -10.990 -16.083  -6.902  1.00  2.61           H  
ATOM   1283  N   GLY A  83      -4.115 -11.707  -4.101  1.00  0.41           N  
ATOM   1284  CA  GLY A  83      -2.652 -11.958  -4.208  1.00  0.41           C  
ATOM   1285  C   GLY A  83      -2.180 -11.705  -5.640  1.00  0.40           C  
ATOM   1286  O   GLY A  83      -1.125 -12.160  -6.037  1.00  0.68           O  
ATOM   1287  H   GLY A  83      -4.451 -10.798  -3.949  1.00  0.39           H  
ATOM   1288  HA2 GLY A  83      -2.126 -11.296  -3.537  1.00  0.43           H  
ATOM   1289  HA3 GLY A  83      -2.443 -12.982  -3.937  1.00  0.47           H  
ATOM   1290  N   GLN A  84      -2.979 -10.980  -6.384  1.00  0.33           N  
ATOM   1291  CA  GLN A  84      -2.608 -10.676  -7.801  1.00  0.34           C  
ATOM   1292  C   GLN A  84      -2.685  -9.169  -8.051  1.00  0.29           C  
ATOM   1293  O   GLN A  84      -3.644  -8.522  -7.682  1.00  0.29           O  
ATOM   1294  CB  GLN A  84      -3.582 -11.394  -8.749  1.00  0.43           C  
ATOM   1295  CG  GLN A  84      -2.937 -12.673  -9.305  1.00  1.21           C  
ATOM   1296  CD  GLN A  84      -3.832 -13.249 -10.406  1.00  1.44           C  
ATOM   1297  OE1 GLN A  84      -3.390 -13.502 -11.507  1.00  1.79           O  
ATOM   1298  NE2 GLN A  84      -5.092 -13.469 -10.151  1.00  2.02           N  
ATOM   1299  H   GLN A  84      -3.816 -10.636  -6.011  1.00  0.52           H  
ATOM   1300  HA  GLN A  84      -1.608 -11.009  -7.989  1.00  0.37           H  
ATOM   1301  HB2 GLN A  84      -4.483 -11.650  -8.210  1.00  1.07           H  
ATOM   1302  HB3 GLN A  84      -3.839 -10.737  -9.565  1.00  1.08           H  
ATOM   1303  HG2 GLN A  84      -1.968 -12.450  -9.722  1.00  1.90           H  
ATOM   1304  HG3 GLN A  84      -2.829 -13.401  -8.514  1.00  1.88           H  
ATOM   1305 HE21 GLN A  84      -5.456 -13.266  -9.263  1.00  2.53           H  
ATOM   1306 HE22 GLN A  84      -5.675 -13.836 -10.847  1.00  2.31           H  
ATOM   1307  N   LYS A  85      -1.670  -8.647  -8.676  1.00  0.31           N  
ATOM   1308  CA  LYS A  85      -1.659  -7.191  -8.967  1.00  0.27           C  
ATOM   1309  C   LYS A  85      -2.720  -6.865 -10.024  1.00  0.27           C  
ATOM   1310  O   LYS A  85      -2.875  -7.590 -10.988  1.00  0.36           O  
ATOM   1311  CB  LYS A  85      -0.272  -6.816  -9.493  1.00  0.31           C  
ATOM   1312  CG  LYS A  85      -0.111  -5.283  -9.510  1.00  0.31           C  
ATOM   1313  CD  LYS A  85       1.383  -4.911  -9.544  1.00  0.41           C  
ATOM   1314  CE  LYS A  85       1.950  -5.177 -10.944  1.00  0.59           C  
ATOM   1315  NZ  LYS A  85       3.408  -4.876 -10.981  1.00  1.34           N  
ATOM   1316  H   LYS A  85      -0.918  -9.208  -8.952  1.00  0.37           H  
ATOM   1317  HA  LYS A  85      -1.867  -6.646  -8.065  1.00  0.25           H  
ATOM   1318  HB2 LYS A  85       0.480  -7.259  -8.860  1.00  0.31           H  
ATOM   1319  HB3 LYS A  85      -0.159  -7.201 -10.494  1.00  0.34           H  
ATOM   1320  HG2 LYS A  85      -0.604  -4.881 -10.382  1.00  0.35           H  
ATOM   1321  HG3 LYS A  85      -0.562  -4.859  -8.627  1.00  0.28           H  
ATOM   1322  HD2 LYS A  85       1.496  -3.865  -9.306  1.00  0.43           H  
ATOM   1323  HD3 LYS A  85       1.926  -5.494  -8.816  1.00  0.49           H  
ATOM   1324  HE2 LYS A  85       1.802  -6.211 -11.207  1.00  1.03           H  
ATOM   1325  HE3 LYS A  85       1.443  -4.553 -11.665  1.00  0.95           H  
ATOM   1326  HZ1 LYS A  85       3.867  -5.278 -10.138  1.00  1.86           H  
ATOM   1327  HZ2 LYS A  85       3.826  -5.295 -11.836  1.00  1.84           H  
ATOM   1328  HZ3 LYS A  85       3.550  -3.846 -10.995  1.00  1.83           H  
ATOM   1329  N   VAL A  86      -3.427  -5.783  -9.817  1.00  0.24           N  
ATOM   1330  CA  VAL A  86      -4.489  -5.394 -10.799  1.00  0.24           C  
ATOM   1331  C   VAL A  86      -4.381  -3.904 -11.150  1.00  0.23           C  
ATOM   1332  O   VAL A  86      -4.817  -3.483 -12.203  1.00  0.27           O  
ATOM   1333  CB  VAL A  86      -5.863  -5.684 -10.189  1.00  0.26           C  
ATOM   1334  CG1 VAL A  86      -6.190  -7.168 -10.376  1.00  0.30           C  
ATOM   1335  CG2 VAL A  86      -5.837  -5.362  -8.693  1.00  0.26           C  
ATOM   1336  H   VAL A  86      -3.264  -5.233  -9.022  1.00  0.25           H  
ATOM   1337  HA  VAL A  86      -4.374  -5.974 -11.697  1.00  0.27           H  
ATOM   1338  HB  VAL A  86      -6.613  -5.081 -10.679  1.00  0.28           H  
ATOM   1339 HG11 VAL A  86      -5.275  -7.738 -10.436  1.00  0.99           H  
ATOM   1340 HG12 VAL A  86      -6.775  -7.520  -9.539  1.00  1.07           H  
ATOM   1341 HG13 VAL A  86      -6.755  -7.305 -11.286  1.00  1.06           H  
ATOM   1342 HG21 VAL A  86      -5.501  -4.347  -8.543  1.00  1.03           H  
ATOM   1343 HG22 VAL A  86      -6.829  -5.472  -8.280  1.00  1.03           H  
ATOM   1344 HG23 VAL A  86      -5.166  -6.038  -8.184  1.00  0.97           H  
ATOM   1345  N   GLY A  87      -3.804  -3.136 -10.264  1.00  0.20           N  
ATOM   1346  CA  GLY A  87      -3.662  -1.678 -10.548  1.00  0.20           C  
ATOM   1347  C   GLY A  87      -2.422  -1.114  -9.849  1.00  0.19           C  
ATOM   1348  O   GLY A  87      -2.000  -1.617  -8.827  1.00  0.23           O  
ATOM   1349  H   GLY A  87      -3.474  -3.512  -9.420  1.00  0.21           H  
ATOM   1350  HA2 GLY A  87      -3.568  -1.529 -11.612  1.00  0.22           H  
ATOM   1351  HA3 GLY A  87      -4.539  -1.158 -10.191  1.00  0.20           H  
ATOM   1352  N   GLU A  88      -1.855  -0.082 -10.418  1.00  0.20           N  
ATOM   1353  CA  GLU A  88      -0.650   0.521  -9.779  1.00  0.21           C  
ATOM   1354  C   GLU A  88      -0.359   1.908 -10.362  1.00  0.21           C  
ATOM   1355  O   GLU A  88      -0.215   2.073 -11.556  1.00  0.24           O  
ATOM   1356  CB  GLU A  88       0.558  -0.410  -9.990  1.00  0.26           C  
ATOM   1357  CG  GLU A  88       1.211  -0.136 -11.353  1.00  1.11           C  
ATOM   1358  CD  GLU A  88       2.190  -1.265 -11.676  1.00  1.51           C  
ATOM   1359  OE1 GLU A  88       2.666  -1.860 -10.723  1.00  1.94           O  
ATOM   1360  OE2 GLU A  88       2.409  -1.468 -12.859  1.00  1.97           O  
ATOM   1361  H   GLU A  88      -2.217   0.289 -11.250  1.00  0.23           H  
ATOM   1362  HA  GLU A  88      -0.830   0.621  -8.724  1.00  0.20           H  
ATOM   1363  HB2 GLU A  88       1.281  -0.243  -9.206  1.00  0.89           H  
ATOM   1364  HB3 GLU A  88       0.230  -1.437  -9.950  1.00  0.89           H  
ATOM   1365  HG2 GLU A  88       0.455  -0.091 -12.122  1.00  1.73           H  
ATOM   1366  HG3 GLU A  88       1.752   0.798 -11.324  1.00  1.72           H  
ATOM   1367  N   PHE A  89      -0.291   2.877  -9.496  1.00  0.20           N  
ATOM   1368  CA  PHE A  89       0.006   4.257  -9.950  1.00  0.22           C  
ATOM   1369  C   PHE A  89       0.823   4.986  -8.878  1.00  0.20           C  
ATOM   1370  O   PHE A  89       0.517   4.905  -7.703  1.00  0.20           O  
ATOM   1371  CB  PHE A  89      -1.313   4.972 -10.196  1.00  0.24           C  
ATOM   1372  CG  PHE A  89      -1.812   5.621  -8.904  1.00  0.23           C  
ATOM   1373  CD1 PHE A  89      -1.321   6.848  -8.491  1.00  0.23           C  
ATOM   1374  CD2 PHE A  89      -2.767   4.986  -8.130  1.00  0.24           C  
ATOM   1375  CE1 PHE A  89      -1.780   7.427  -7.325  1.00  0.25           C  
ATOM   1376  CE2 PHE A  89      -3.223   5.567  -6.966  1.00  0.27           C  
ATOM   1377  CZ  PHE A  89      -2.731   6.786  -6.564  1.00  0.26           C  
ATOM   1378  H   PHE A  89      -0.466   2.704  -8.555  1.00  0.19           H  
ATOM   1379  HA  PHE A  89       0.569   4.219 -10.867  1.00  0.24           H  
ATOM   1380  HB2 PHE A  89      -1.186   5.731 -10.954  1.00  0.27           H  
ATOM   1381  HB3 PHE A  89      -2.043   4.253 -10.528  1.00  0.26           H  
ATOM   1382  HD1 PHE A  89      -0.574   7.355  -9.085  1.00  0.24           H  
ATOM   1383  HD2 PHE A  89      -3.158   4.028  -8.440  1.00  0.26           H  
ATOM   1384  HE1 PHE A  89      -1.392   8.385  -7.010  1.00  0.26           H  
ATOM   1385  HE2 PHE A  89      -3.970   5.064  -6.371  1.00  0.30           H  
ATOM   1386  HZ  PHE A  89      -3.094   7.242  -5.654  1.00  0.29           H  
ATOM   1387  N   SER A  90       1.849   5.677  -9.308  1.00  0.21           N  
ATOM   1388  CA  SER A  90       2.711   6.406  -8.328  1.00  0.22           C  
ATOM   1389  C   SER A  90       2.476   7.913  -8.411  1.00  0.21           C  
ATOM   1390  O   SER A  90       1.812   8.392  -9.309  1.00  0.25           O  
ATOM   1391  CB  SER A  90       4.177   6.103  -8.633  1.00  0.28           C  
ATOM   1392  OG  SER A  90       4.481   6.937  -9.741  1.00  0.33           O  
ATOM   1393  H   SER A  90       2.050   5.717 -10.266  1.00  0.23           H  
ATOM   1394  HA  SER A  90       2.483   6.071  -7.336  1.00  0.24           H  
ATOM   1395  HB2 SER A  90       4.805   6.358  -7.791  1.00  0.30           H  
ATOM   1396  HB3 SER A  90       4.307   5.065  -8.900  1.00  0.34           H  
ATOM   1397  HG  SER A  90       4.732   6.373 -10.476  1.00  0.93           H  
ATOM   1398  N   GLY A  91       3.033   8.624  -7.460  1.00  0.23           N  
ATOM   1399  CA  GLY A  91       2.866  10.107  -7.439  1.00  0.28           C  
ATOM   1400  C   GLY A  91       2.242  10.545  -6.114  1.00  0.33           C  
ATOM   1401  O   GLY A  91       1.375   9.878  -5.585  1.00  0.40           O  
ATOM   1402  H   GLY A  91       3.561   8.179  -6.761  1.00  0.25           H  
ATOM   1403  HA2 GLY A  91       3.833  10.577  -7.550  1.00  0.30           H  
ATOM   1404  HA3 GLY A  91       2.227  10.413  -8.252  1.00  0.31           H  
ATOM   1405  N   ALA A  92       2.698  11.655  -5.602  1.00  0.35           N  
ATOM   1406  CA  ALA A  92       2.137  12.149  -4.310  1.00  0.42           C  
ATOM   1407  C   ALA A  92       0.716  12.685  -4.520  1.00  0.41           C  
ATOM   1408  O   ALA A  92       0.485  13.875  -4.442  1.00  0.76           O  
ATOM   1409  CB  ALA A  92       3.029  13.267  -3.773  1.00  0.51           C  
ATOM   1410  H   ALA A  92       3.403  12.158  -6.059  1.00  0.38           H  
ATOM   1411  HA  ALA A  92       2.113  11.341  -3.599  1.00  0.46           H  
ATOM   1412  HB1 ALA A  92       3.068  14.077  -4.487  1.00  0.97           H  
ATOM   1413  HB2 ALA A  92       2.630  13.635  -2.840  1.00  1.11           H  
ATOM   1414  HB3 ALA A  92       4.028  12.889  -3.609  1.00  1.14           H  
ATOM   1415  N   ASN A  93      -0.202  11.786  -4.782  1.00  0.45           N  
ATOM   1416  CA  ASN A  93      -1.621  12.209  -5.001  1.00  0.45           C  
ATOM   1417  C   ASN A  93      -2.548  11.447  -4.051  1.00  0.49           C  
ATOM   1418  O   ASN A  93      -2.445  10.243  -3.914  1.00  0.65           O  
ATOM   1419  CB  ASN A  93      -2.014  11.909  -6.447  1.00  0.47           C  
ATOM   1420  CG  ASN A  93      -3.152  12.844  -6.865  1.00  0.53           C  
ATOM   1421  OD1 ASN A  93      -3.324  13.150  -8.028  1.00  0.64           O  
ATOM   1422  ND2 ASN A  93      -3.949  13.320  -5.948  1.00  0.59           N  
ATOM   1423  H   ASN A  93       0.040  10.839  -4.832  1.00  0.76           H  
ATOM   1424  HA  ASN A  93      -1.718  13.264  -4.820  1.00  0.47           H  
ATOM   1425  HB2 ASN A  93      -1.166  12.066  -7.097  1.00  0.53           H  
ATOM   1426  HB3 ASN A  93      -2.345  10.885  -6.532  1.00  0.45           H  
ATOM   1427 HD21 ASN A  93      -3.816  13.078  -5.009  1.00  0.65           H  
ATOM   1428 HD22 ASN A  93      -4.682  13.920  -6.200  1.00  0.64           H  
ATOM   1429  N   LYS A  94      -3.437  12.171  -3.419  1.00  0.53           N  
ATOM   1430  CA  LYS A  94      -4.386  11.517  -2.466  1.00  0.62           C  
ATOM   1431  C   LYS A  94      -5.781  11.449  -3.083  1.00  0.54           C  
ATOM   1432  O   LYS A  94      -6.376  10.393  -3.169  1.00  0.49           O  
ATOM   1433  CB  LYS A  94      -4.461  12.323  -1.161  1.00  0.85           C  
ATOM   1434  CG  LYS A  94      -3.056  12.807  -0.750  1.00  0.65           C  
ATOM   1435  CD  LYS A  94      -2.600  13.983  -1.659  1.00  1.06           C  
ATOM   1436  CE  LYS A  94      -2.128  15.181  -0.811  1.00  1.32           C  
ATOM   1437  NZ  LYS A  94      -3.276  16.081  -0.502  1.00  1.94           N  
ATOM   1438  H   LYS A  94      -3.489  13.132  -3.581  1.00  0.64           H  
ATOM   1439  HA  LYS A  94      -4.047  10.525  -2.248  1.00  0.63           H  
ATOM   1440  HB2 LYS A  94      -5.120  13.168  -1.291  1.00  1.31           H  
ATOM   1441  HB3 LYS A  94      -4.859  11.692  -0.379  1.00  1.41           H  
ATOM   1442  HG2 LYS A  94      -3.085  13.122   0.279  1.00  1.37           H  
ATOM   1443  HG3 LYS A  94      -2.354  11.990  -0.844  1.00  1.37           H  
ATOM   1444  HD2 LYS A  94      -1.788  13.653  -2.290  1.00  1.79           H  
ATOM   1445  HD3 LYS A  94      -3.417  14.300  -2.284  1.00  1.69           H  
ATOM   1446  HE2 LYS A  94      -1.680  14.841   0.111  1.00  1.75           H  
ATOM   1447  HE3 LYS A  94      -1.391  15.740  -1.366  1.00  1.86           H  
ATOM   1448  HZ1 LYS A  94      -4.151  15.522  -0.446  1.00  2.47           H  
ATOM   1449  HZ2 LYS A  94      -3.109  16.558   0.407  1.00  2.42           H  
ATOM   1450  HZ3 LYS A  94      -3.367  16.793  -1.255  1.00  2.27           H  
ATOM   1451  N   GLU A  95      -6.272  12.582  -3.500  1.00  0.60           N  
ATOM   1452  CA  GLU A  95      -7.626  12.616  -4.113  1.00  0.61           C  
ATOM   1453  C   GLU A  95      -7.767  11.490  -5.134  1.00  0.48           C  
ATOM   1454  O   GLU A  95      -8.861  11.118  -5.507  1.00  0.54           O  
ATOM   1455  CB  GLU A  95      -7.821  13.959  -4.818  1.00  0.70           C  
ATOM   1456  CG  GLU A  95      -8.455  14.962  -3.850  1.00  1.19           C  
ATOM   1457  CD  GLU A  95      -8.685  16.287  -4.580  1.00  1.66           C  
ATOM   1458  OE1 GLU A  95      -8.271  16.351  -5.726  1.00  2.32           O  
ATOM   1459  OE2 GLU A  95      -9.261  17.158  -3.951  1.00  2.09           O  
ATOM   1460  H   GLU A  95      -5.752  13.402  -3.416  1.00  0.68           H  
ATOM   1461  HA  GLU A  95      -8.368  12.502  -3.346  1.00  0.68           H  
ATOM   1462  HB2 GLU A  95      -6.865  14.335  -5.151  1.00  1.01           H  
ATOM   1463  HB3 GLU A  95      -8.465  13.828  -5.675  1.00  1.17           H  
ATOM   1464  HG2 GLU A  95      -9.402  14.583  -3.495  1.00  1.75           H  
ATOM   1465  HG3 GLU A  95      -7.797  15.126  -3.010  1.00  1.80           H  
ATOM   1466  N   LYS A  96      -6.654  10.970  -5.562  1.00  0.38           N  
ATOM   1467  CA  LYS A  96      -6.702   9.874  -6.569  1.00  0.34           C  
ATOM   1468  C   LYS A  96      -6.979   8.528  -5.887  1.00  0.28           C  
ATOM   1469  O   LYS A  96      -7.778   7.752  -6.359  1.00  0.29           O  
ATOM   1470  CB  LYS A  96      -5.362   9.814  -7.308  1.00  0.37           C  
ATOM   1471  CG  LYS A  96      -5.447   8.776  -8.439  1.00  0.47           C  
ATOM   1472  CD  LYS A  96      -4.400   9.106  -9.522  1.00  0.82           C  
ATOM   1473  CE  LYS A  96      -4.935  10.196 -10.473  1.00  1.04           C  
ATOM   1474  NZ  LYS A  96      -4.103  10.257 -11.707  1.00  1.69           N  
ATOM   1475  H   LYS A  96      -5.792  11.298  -5.224  1.00  0.40           H  
ATOM   1476  HA  LYS A  96      -7.488  10.083  -7.275  1.00  0.41           H  
ATOM   1477  HB2 LYS A  96      -5.135  10.783  -7.718  1.00  0.41           H  
ATOM   1478  HB3 LYS A  96      -4.581   9.534  -6.616  1.00  0.37           H  
ATOM   1479  HG2 LYS A  96      -5.249   7.793  -8.037  1.00  0.71           H  
ATOM   1480  HG3 LYS A  96      -6.436   8.783  -8.869  1.00  0.55           H  
ATOM   1481  HD2 LYS A  96      -3.493   9.454  -9.050  1.00  1.56           H  
ATOM   1482  HD3 LYS A  96      -4.178   8.213 -10.089  1.00  1.51           H  
ATOM   1483  HE2 LYS A  96      -5.955   9.978 -10.751  1.00  1.68           H  
ATOM   1484  HE3 LYS A  96      -4.901  11.156  -9.983  1.00  1.80           H  
ATOM   1485  HZ1 LYS A  96      -3.911   9.292 -12.045  1.00  2.19           H  
ATOM   1486  HZ2 LYS A  96      -4.612  10.787 -12.444  1.00  2.15           H  
ATOM   1487  HZ3 LYS A  96      -3.204  10.735 -11.496  1.00  2.11           H  
ATOM   1488  N   LEU A  97      -6.315   8.281  -4.790  1.00  0.26           N  
ATOM   1489  CA  LEU A  97      -6.538   6.982  -4.082  1.00  0.24           C  
ATOM   1490  C   LEU A  97      -8.037   6.695  -3.961  1.00  0.24           C  
ATOM   1491  O   LEU A  97      -8.493   5.625  -4.296  1.00  0.28           O  
ATOM   1492  CB  LEU A  97      -5.938   7.051  -2.675  1.00  0.29           C  
ATOM   1493  CG  LEU A  97      -4.405   6.898  -2.730  1.00  0.36           C  
ATOM   1494  CD1 LEU A  97      -3.837   7.348  -1.375  1.00  0.43           C  
ATOM   1495  CD2 LEU A  97      -4.018   5.419  -2.990  1.00  0.49           C  
ATOM   1496  H   LEU A  97      -5.681   8.936  -4.436  1.00  0.28           H  
ATOM   1497  HA  LEU A  97      -6.072   6.192  -4.634  1.00  0.23           H  
ATOM   1498  HB2 LEU A  97      -6.183   8.004  -2.231  1.00  0.36           H  
ATOM   1499  HB3 LEU A  97      -6.361   6.267  -2.065  1.00  0.36           H  
ATOM   1500  HG  LEU A  97      -4.006   7.522  -3.515  1.00  0.39           H  
ATOM   1501 HD11 LEU A  97      -4.448   6.954  -0.580  1.00  1.09           H  
ATOM   1502 HD12 LEU A  97      -2.827   6.995  -1.255  1.00  1.03           H  
ATOM   1503 HD13 LEU A  97      -3.841   8.422  -1.319  1.00  1.13           H  
ATOM   1504 HD21 LEU A  97      -4.659   4.763  -2.423  1.00  1.07           H  
ATOM   1505 HD22 LEU A  97      -4.117   5.193  -4.038  1.00  1.11           H  
ATOM   1506 HD23 LEU A  97      -2.994   5.248  -2.696  1.00  1.09           H  
ATOM   1507  N   GLU A  98      -8.767   7.659  -3.477  1.00  0.28           N  
ATOM   1508  CA  GLU A  98     -10.238   7.459  -3.316  1.00  0.30           C  
ATOM   1509  C   GLU A  98     -10.855   6.924  -4.607  1.00  0.29           C  
ATOM   1510  O   GLU A  98     -11.226   5.771  -4.694  1.00  0.30           O  
ATOM   1511  CB  GLU A  98     -10.887   8.794  -2.959  1.00  0.35           C  
ATOM   1512  CG  GLU A  98     -12.394   8.591  -2.795  1.00  0.51           C  
ATOM   1513  CD  GLU A  98     -12.975   9.748  -1.980  1.00  1.11           C  
ATOM   1514  OE1 GLU A  98     -12.712  10.873  -2.372  1.00  1.70           O  
ATOM   1515  OE2 GLU A  98     -13.650   9.441  -1.011  1.00  1.91           O  
ATOM   1516  H   GLU A  98      -8.355   8.510  -3.220  1.00  0.34           H  
ATOM   1517  HA  GLU A  98     -10.415   6.761  -2.530  1.00  0.31           H  
ATOM   1518  HB2 GLU A  98     -10.469   9.165  -2.035  1.00  0.38           H  
ATOM   1519  HB3 GLU A  98     -10.701   9.510  -3.745  1.00  0.39           H  
ATOM   1520  HG2 GLU A  98     -12.868   8.565  -3.765  1.00  1.00           H  
ATOM   1521  HG3 GLU A  98     -12.584   7.662  -2.280  1.00  0.95           H  
ATOM   1522  N   ALA A  99     -10.949   7.777  -5.576  1.00  0.29           N  
ATOM   1523  CA  ALA A  99     -11.549   7.352  -6.878  1.00  0.30           C  
ATOM   1524  C   ALA A  99     -10.917   6.040  -7.354  1.00  0.27           C  
ATOM   1525  O   ALA A  99     -11.603   5.149  -7.816  1.00  0.31           O  
ATOM   1526  CB  ALA A  99     -11.306   8.443  -7.919  1.00  0.33           C  
ATOM   1527  H   ALA A  99     -10.624   8.690  -5.454  1.00  0.31           H  
ATOM   1528  HA  ALA A  99     -12.611   7.211  -6.752  1.00  0.32           H  
ATOM   1529  HB1 ALA A  99     -10.889   9.316  -7.441  1.00  1.06           H  
ATOM   1530  HB2 ALA A  99     -10.616   8.084  -8.669  1.00  1.04           H  
ATOM   1531  HB3 ALA A  99     -12.239   8.708  -8.393  1.00  1.07           H  
ATOM   1532  N   THR A 100      -9.622   5.949  -7.232  1.00  0.26           N  
ATOM   1533  CA  THR A 100      -8.932   4.703  -7.674  1.00  0.24           C  
ATOM   1534  C   THR A 100      -9.530   3.493  -6.955  1.00  0.22           C  
ATOM   1535  O   THR A 100      -9.822   2.493  -7.565  1.00  0.22           O  
ATOM   1536  CB  THR A 100      -7.442   4.809  -7.356  1.00  0.24           C  
ATOM   1537  OG1 THR A 100      -7.053   6.081  -7.862  1.00  0.30           O  
ATOM   1538  CG2 THR A 100      -6.628   3.794  -8.153  1.00  0.26           C  
ATOM   1539  H   THR A 100      -9.110   6.688  -6.854  1.00  0.31           H  
ATOM   1540  HA  THR A 100      -9.062   4.582  -8.736  1.00  0.26           H  
ATOM   1541  HB  THR A 100      -7.247   4.729  -6.304  1.00  0.23           H  
ATOM   1542  HG1 THR A 100      -6.262   5.961  -8.391  1.00  0.91           H  
ATOM   1543 HG21 THR A 100      -6.963   2.794  -7.920  1.00  1.03           H  
ATOM   1544 HG22 THR A 100      -6.756   3.973  -9.211  1.00  0.97           H  
ATOM   1545 HG23 THR A 100      -5.581   3.886  -7.903  1.00  1.12           H  
ATOM   1546  N   ILE A 101      -9.693   3.603  -5.669  1.00  0.22           N  
ATOM   1547  CA  ILE A 101     -10.295   2.465  -4.927  1.00  0.23           C  
ATOM   1548  C   ILE A 101     -11.679   2.209  -5.487  1.00  0.23           C  
ATOM   1549  O   ILE A 101     -12.111   1.082  -5.614  1.00  0.25           O  
ATOM   1550  CB  ILE A 101     -10.391   2.815  -3.441  1.00  0.27           C  
ATOM   1551  CG1 ILE A 101      -9.057   2.495  -2.759  1.00  0.30           C  
ATOM   1552  CG2 ILE A 101     -11.503   1.987  -2.796  1.00  0.30           C  
ATOM   1553  CD1 ILE A 101      -8.834   3.474  -1.603  1.00  0.92           C  
ATOM   1554  H   ILE A 101      -9.429   4.418  -5.201  1.00  0.25           H  
ATOM   1555  HA  ILE A 101      -9.694   1.590  -5.061  1.00  0.22           H  
ATOM   1556  HB  ILE A 101     -10.614   3.864  -3.329  1.00  0.33           H  
ATOM   1557 HG12 ILE A 101      -9.076   1.485  -2.380  1.00  0.74           H  
ATOM   1558 HG13 ILE A 101      -8.253   2.590  -3.474  1.00  0.87           H  
ATOM   1559 HG21 ILE A 101     -11.486   0.982  -3.191  1.00  0.96           H  
ATOM   1560 HG22 ILE A 101     -11.357   1.952  -1.727  1.00  1.03           H  
ATOM   1561 HG23 ILE A 101     -12.463   2.437  -3.009  1.00  1.02           H  
ATOM   1562 HD11 ILE A 101      -9.644   3.389  -0.893  1.00  1.57           H  
ATOM   1563 HD12 ILE A 101      -7.902   3.246  -1.108  1.00  1.61           H  
ATOM   1564 HD13 ILE A 101      -8.798   4.484  -1.982  1.00  1.45           H  
ATOM   1565  N   ASN A 102     -12.341   3.273  -5.813  1.00  0.25           N  
ATOM   1566  CA  ASN A 102     -13.695   3.141  -6.398  1.00  0.28           C  
ATOM   1567  C   ASN A 102     -13.585   2.413  -7.732  1.00  0.29           C  
ATOM   1568  O   ASN A 102     -14.569   1.971  -8.291  1.00  0.33           O  
ATOM   1569  CB  ASN A 102     -14.279   4.533  -6.618  1.00  0.32           C  
ATOM   1570  CG  ASN A 102     -15.804   4.450  -6.618  1.00  0.71           C  
ATOM   1571  OD1 ASN A 102     -16.380   3.388  -6.732  1.00  0.76           O  
ATOM   1572  ND2 ASN A 102     -16.494   5.548  -6.492  1.00  1.46           N  
ATOM   1573  H   ASN A 102     -11.944   4.155  -5.676  1.00  0.27           H  
ATOM   1574  HA  ASN A 102     -14.327   2.585  -5.732  1.00  0.30           H  
ATOM   1575  HB2 ASN A 102     -13.958   5.193  -5.825  1.00  0.67           H  
ATOM   1576  HB3 ASN A 102     -13.943   4.925  -7.566  1.00  0.64           H  
ATOM   1577 HD21 ASN A 102     -16.033   6.408  -6.400  1.00  1.67           H  
ATOM   1578 HD22 ASN A 102     -17.472   5.513  -6.491  1.00  1.90           H  
ATOM   1579  N   GLU A 103     -12.374   2.305  -8.213  1.00  0.27           N  
ATOM   1580  CA  GLU A 103     -12.160   1.611  -9.509  1.00  0.31           C  
ATOM   1581  C   GLU A 103     -12.356   0.102  -9.339  1.00  0.32           C  
ATOM   1582  O   GLU A 103     -13.159  -0.496 -10.027  1.00  0.38           O  
ATOM   1583  CB  GLU A 103     -10.728   1.884 -10.003  1.00  0.32           C  
ATOM   1584  CG  GLU A 103     -10.628   1.629 -11.519  1.00  0.41           C  
ATOM   1585  CD  GLU A 103     -10.358   2.952 -12.238  1.00  1.34           C  
ATOM   1586  OE1 GLU A 103     -11.025   3.908 -11.880  1.00  2.11           O  
ATOM   1587  OE2 GLU A 103      -9.495   2.932 -13.101  1.00  1.90           O  
ATOM   1588  H   GLU A 103     -11.612   2.685  -7.725  1.00  0.25           H  
ATOM   1589  HA  GLU A 103     -12.868   1.988 -10.227  1.00  0.35           H  
ATOM   1590  HB2 GLU A 103     -10.460   2.910  -9.791  1.00  0.31           H  
ATOM   1591  HB3 GLU A 103     -10.041   1.228  -9.489  1.00  0.30           H  
ATOM   1592  HG2 GLU A 103      -9.813   0.946 -11.717  1.00  0.89           H  
ATOM   1593  HG3 GLU A 103     -11.544   1.201 -11.891  1.00  0.84           H  
ATOM   1594  N   LEU A 104     -11.615  -0.487  -8.420  1.00  0.29           N  
ATOM   1595  CA  LEU A 104     -11.743  -1.969  -8.221  1.00  0.33           C  
ATOM   1596  C   LEU A 104     -12.645  -2.299  -7.009  1.00  0.38           C  
ATOM   1597  O   LEU A 104     -12.768  -3.447  -6.633  1.00  0.48           O  
ATOM   1598  CB  LEU A 104     -10.347  -2.596  -8.020  1.00  0.31           C  
ATOM   1599  CG  LEU A 104      -9.295  -1.853  -8.868  1.00  0.32           C  
ATOM   1600  CD1 LEU A 104      -7.933  -2.540  -8.693  1.00  0.34           C  
ATOM   1601  CD2 LEU A 104      -9.688  -1.910 -10.353  1.00  0.40           C  
ATOM   1602  H   LEU A 104     -10.990   0.041  -7.864  1.00  0.25           H  
ATOM   1603  HA  LEU A 104     -12.186  -2.398  -9.102  1.00  0.38           H  
ATOM   1604  HB2 LEU A 104     -10.072  -2.540  -6.984  1.00  0.30           H  
ATOM   1605  HB3 LEU A 104     -10.379  -3.635  -8.316  1.00  0.36           H  
ATOM   1606  HG  LEU A 104      -9.223  -0.824  -8.542  1.00  0.30           H  
ATOM   1607 HD11 LEU A 104      -8.061  -3.481  -8.181  1.00  1.12           H  
ATOM   1608 HD12 LEU A 104      -7.486  -2.721  -9.659  1.00  1.05           H  
ATOM   1609 HD13 LEU A 104      -7.280  -1.909  -8.115  1.00  1.01           H  
ATOM   1610 HD21 LEU A 104      -9.791  -2.939 -10.663  1.00  0.91           H  
ATOM   1611 HD22 LEU A 104     -10.621  -1.400 -10.507  1.00  1.11           H  
ATOM   1612 HD23 LEU A 104      -8.925  -1.433 -10.952  1.00  1.11           H  
ATOM   1613  N   VAL A 105     -13.259  -1.292  -6.424  1.00  0.34           N  
ATOM   1614  CA  VAL A 105     -14.164  -1.568  -5.251  1.00  0.41           C  
ATOM   1615  C   VAL A 105     -15.171  -2.664  -5.611  1.00  0.53           C  
ATOM   1616  O   VAL A 105     -15.532  -2.705  -6.776  1.00  1.06           O  
ATOM   1617  CB  VAL A 105     -14.916  -0.297  -4.877  1.00  0.37           C  
ATOM   1618  CG1 VAL A 105     -15.898   0.058  -5.993  1.00  0.43           C  
ATOM   1619  CG2 VAL A 105     -15.691  -0.537  -3.579  1.00  0.44           C  
ATOM   1620  OXT VAL A 105     -15.519  -3.400  -4.702  1.00  1.35           O  
ATOM   1621  H   VAL A 105     -13.126  -0.374  -6.743  1.00  0.30           H  
ATOM   1622  HA  VAL A 105     -13.580  -1.889  -4.408  1.00  0.45           H  
ATOM   1623  HB  VAL A 105     -14.216   0.507  -4.735  1.00  0.33           H  
ATOM   1624 HG11 VAL A 105     -15.414  -0.047  -6.952  1.00  1.08           H  
ATOM   1625 HG12 VAL A 105     -16.752  -0.603  -5.952  1.00  1.11           H  
ATOM   1626 HG13 VAL A 105     -16.233   1.078  -5.874  1.00  1.12           H  
ATOM   1627 HG21 VAL A 105     -16.389  -1.350  -3.715  1.00  1.09           H  
ATOM   1628 HG22 VAL A 105     -15.002  -0.789  -2.786  1.00  1.10           H  
ATOM   1629 HG23 VAL A 105     -16.234   0.356  -3.308  1.00  1.08           H  
TER    1630      VAL A 105                                                      
