# Supplementary material for: Comparative Performance of High-Throughput Methods for Protein pKa Predictions
Source: J Chem Inf Model. 2023 Aug 8;63(16):5169–81. doi: 10.1021/acs.jcim.3c00165 (PMC10466379; doi:10.1021/acs.jcim.3c00165)
Supplement: Supplementary file 3 — ci3c00165_si_003.zip [file ci3c00165_si_003.zip › curated_pdbs/1a2p_curated_26.pdb]

MODEL        3                                                                  
ATOM      1  N   ALA A   1       6.894  20.656   2.948  1.00  0.00           N  
ATOM      2  CA  ALA A   1       5.542  20.119   2.620  1.00  0.00           C  
ATOM      3  C   ALA A   1       5.163  19.040   3.636  1.00  0.00           C  
ATOM      4  O   ALA A   1       5.772  18.915   4.680  1.00  0.00           O  
ATOM      5  CB  ALA A   1       5.559  19.515   1.215  1.00  0.00           C  
ATOM      6  H1  ALA A   1       7.123  20.437   3.937  1.00  0.00           H  
ATOM      7  H2  ALA A   1       7.600  20.217   2.321  1.00  0.00           H  
ATOM      8  H3  ALA A   1       6.901  21.686   2.811  1.00  0.00           H  
ATOM      9  HA  ALA A   1       4.818  20.920   2.659  1.00  0.00           H  
ATOM     10  HB1 ALA A   1       6.530  19.669   0.768  1.00  0.00           H  
ATOM     11  HB2 ALA A   1       5.355  18.456   1.275  1.00  0.00           H  
ATOM     12  HB3 ALA A   1       4.804  19.993   0.608  1.00  0.00           H  
ATOM     13  N   GLN A   2       4.161  18.258   3.338  1.00  0.00           N  
ATOM     14  CA  GLN A   2       3.745  17.186   4.287  1.00  0.00           C  
ATOM     15  C   GLN A   2       4.024  15.817   3.664  1.00  0.00           C  
ATOM     16  O   GLN A   2       3.869  15.624   2.474  1.00  0.00           O  
ATOM     17  CB  GLN A   2       2.249  17.320   4.579  1.00  0.00           C  
ATOM     18  CG  GLN A   2       1.770  16.091   5.356  1.00  0.00           C  
ATOM     19  CD  GLN A   2       0.353  16.340   5.881  1.00  0.00           C  
ATOM     20  OE1 GLN A   2      -0.596  15.753   5.401  1.00  0.00           O  
ATOM     21  NE2 GLN A   2       0.171  17.191   6.853  1.00  0.00           N  
ATOM     22  H   GLN A   2       3.683  18.375   2.491  1.00  0.00           H  
ATOM     23  HA  GLN A   2       4.303  17.285   5.207  1.00  0.00           H  
ATOM     24  HB2 GLN A   2       2.075  18.209   5.168  1.00  0.00           H  
ATOM     25  HB3 GLN A   2       1.706  17.390   3.650  1.00  0.00           H  
ATOM     26  HG2 GLN A   2       1.766  15.231   4.702  1.00  0.00           H  
ATOM     27  HG3 GLN A   2       2.432  15.909   6.189  1.00  0.00           H  
ATOM     28 HE21 GLN A   2       0.937  17.665   7.239  1.00  0.00           H  
ATOM     29 HE22 GLN A   2      -0.732  17.357   7.195  1.00  0.00           H  
ATOM     30  N   VAL A   3       4.435  14.867   4.457  1.00  0.00           N  
ATOM     31  CA  VAL A   3       4.722  13.511   3.908  1.00  0.00           C  
ATOM     32  C   VAL A   3       3.406  12.776   3.651  1.00  0.00           C  
ATOM     33  O   VAL A   3       2.353  13.204   4.077  1.00  0.00           O  
ATOM     34  CB  VAL A   3       5.561  12.721   4.913  1.00  0.00           C  
ATOM     35  CG1 VAL A   3       6.373  11.654   4.177  1.00  0.00           C  
ATOM     36  CG2 VAL A   3       6.514  13.673   5.640  1.00  0.00           C  
ATOM     37  H   VAL A   3       4.554  15.043   5.414  1.00  0.00           H  
ATOM     38  HA  VAL A   3       5.268  13.607   2.981  1.00  0.00           H  
ATOM     39  HB  VAL A   3       4.908  12.245   5.631  1.00  0.00           H  
ATOM     40 HG11 VAL A   3       6.747  12.063   3.250  1.00  0.00           H  
ATOM     41 HG12 VAL A   3       7.204  11.344   4.794  1.00  0.00           H  
ATOM     42 HG13 VAL A   3       5.742  10.803   3.967  1.00  0.00           H  
ATOM     43 HG21 VAL A   3       6.653  14.565   5.048  1.00  0.00           H  
ATOM     44 HG22 VAL A   3       6.095  13.939   6.599  1.00  0.00           H  
ATOM     45 HG23 VAL A   3       7.466  13.186   5.787  1.00  0.00           H  
ATOM     46  N   ILE A   4       3.459  11.670   2.960  1.00  0.00           N  
ATOM     47  CA  ILE A   4       2.210  10.908   2.677  1.00  0.00           C  
ATOM     48  C   ILE A   4       2.477   9.411   2.845  1.00  0.00           C  
ATOM     49  O   ILE A   4       2.464   8.658   1.892  1.00  0.00           O  
ATOM     50  CB  ILE A   4       1.755  11.186   1.244  1.00  0.00           C  
ATOM     51  CG1 ILE A   4       1.454  12.679   1.086  1.00  0.00           C  
ATOM     52  CG2 ILE A   4       0.491  10.378   0.944  1.00  0.00           C  
ATOM     53  CD1 ILE A   4       2.221  13.231  -0.116  1.00  0.00           C  
ATOM     54  H   ILE A   4       4.320  11.342   2.625  1.00  0.00           H  
ATOM     55  HA  ILE A   4       1.438  11.215   3.367  1.00  0.00           H  
ATOM     56  HB  ILE A   4       2.537  10.899   0.556  1.00  0.00           H  
ATOM     57 HG12 ILE A   4       0.393  12.817   0.932  1.00  0.00           H  
ATOM     58 HG13 ILE A   4       1.759  13.203   1.978  1.00  0.00           H  
ATOM     59 HG21 ILE A   4       0.181   9.852   1.835  1.00  0.00           H  
ATOM     60 HG22 ILE A   4      -0.296  11.045   0.627  1.00  0.00           H  
ATOM     61 HG23 ILE A   4       0.697   9.665   0.159  1.00  0.00           H  
ATOM     62 HD11 ILE A   4       2.934  12.495  -0.457  1.00  0.00           H  
ATOM     63 HD12 ILE A   4       1.528  13.457  -0.913  1.00  0.00           H  
ATOM     64 HD13 ILE A   4       2.744  14.131   0.173  1.00  0.00           H  
ATOM     65  N   ASN A   5       2.722   8.975   4.050  1.00  0.00           N  
ATOM     66  CA  ASN A   5       2.990   7.527   4.277  1.00  0.00           C  
ATOM     67  C   ASN A   5       2.074   7.005   5.385  1.00  0.00           C  
ATOM     68  O   ASN A   5       2.482   6.235   6.231  1.00  0.00           O  
ATOM     69  CB  ASN A   5       4.451   7.338   4.692  1.00  0.00           C  
ATOM     70  CG  ASN A   5       4.654   7.884   6.106  1.00  0.00           C  
ATOM     71  OD1 ASN A   5       4.619   9.080   6.320  1.00  0.00           O  
ATOM     72  ND2 ASN A   5       4.867   7.053   7.090  1.00  0.00           N  
ATOM     73  H   ASN A   5       2.729   9.599   4.805  1.00  0.00           H  
ATOM     74  HA  ASN A   5       2.801   6.978   3.365  1.00  0.00           H  
ATOM     75  HB2 ASN A   5       4.697   6.286   4.672  1.00  0.00           H  
ATOM     76  HB3 ASN A   5       5.092   7.871   4.007  1.00  0.00           H  
ATOM     77 HD21 ASN A   5       4.895   6.088   6.918  1.00  0.00           H  
ATOM     78 HD22 ASN A   5       4.998   7.393   7.999  1.00  0.00           H  
ATOM     79  N   THR A   6       0.836   7.417   5.387  1.00  0.00           N  
ATOM     80  CA  THR A   6      -0.106   6.943   6.440  1.00  0.00           C  
ATOM     81  C   THR A   6      -1.423   6.514   5.790  1.00  0.00           C  
ATOM     82  O   THR A   6      -1.556   6.504   4.583  1.00  0.00           O  
ATOM     83  CB  THR A   6      -0.374   8.075   7.434  1.00  0.00           C  
ATOM     84  OG1 THR A   6      -0.161   9.325   6.793  1.00  0.00           O  
ATOM     85  CG2 THR A   6       0.573   7.944   8.628  1.00  0.00           C  
ATOM     86  H   THR A   6       0.525   8.039   4.695  1.00  0.00           H  
ATOM     87  HA  THR A   6       0.329   6.103   6.961  1.00  0.00           H  
ATOM     88  HB  THR A   6      -1.394   8.016   7.781  1.00  0.00           H  
ATOM     89  HG1 THR A   6      -0.558  10.009   7.339  1.00  0.00           H  
ATOM     90 HG21 THR A   6       0.688   6.902   8.884  1.00  0.00           H  
ATOM     91 HG22 THR A   6       1.536   8.360   8.371  1.00  0.00           H  
ATOM     92 HG23 THR A   6       0.164   8.479   9.473  1.00  0.00           H  
ATOM     93  N   PHE A   7      -2.398   6.161   6.582  1.00  0.00           N  
ATOM     94  CA  PHE A   7      -3.705   5.734   6.006  1.00  0.00           C  
ATOM     95  C   PHE A   7      -4.507   6.969   5.592  1.00  0.00           C  
ATOM     96  O   PHE A   7      -5.042   7.036   4.505  1.00  0.00           O  
ATOM     97  CB  PHE A   7      -4.491   4.944   7.054  1.00  0.00           C  
ATOM     98  CG  PHE A   7      -3.974   3.529   7.110  1.00  0.00           C  
ATOM     99  CD1 PHE A   7      -4.090   2.696   5.991  1.00  0.00           C  
ATOM    100  CD2 PHE A   7      -3.377   3.049   8.281  1.00  0.00           C  
ATOM    101  CE1 PHE A   7      -3.611   1.382   6.044  1.00  0.00           C  
ATOM    102  CE2 PHE A   7      -2.897   1.735   8.335  1.00  0.00           C  
ATOM    103  CZ  PHE A   7      -3.013   0.901   7.216  1.00  0.00           C  
ATOM    104  H   PHE A   7      -2.272   6.176   7.553  1.00  0.00           H  
ATOM    105  HA  PHE A   7      -3.531   5.111   5.141  1.00  0.00           H  
ATOM    106  HB2 PHE A   7      -4.369   5.410   8.021  1.00  0.00           H  
ATOM    107  HB3 PHE A   7      -5.537   4.935   6.788  1.00  0.00           H  
ATOM    108  HD1 PHE A   7      -4.551   3.067   5.088  1.00  0.00           H  
ATOM    109  HD2 PHE A   7      -3.288   3.693   9.144  1.00  0.00           H  
ATOM    110  HE1 PHE A   7      -3.700   0.738   5.181  1.00  0.00           H  
ATOM    111  HE2 PHE A   7      -2.436   1.365   9.239  1.00  0.00           H  
ATOM    112  HZ  PHE A   7      -2.644  -0.113   7.257  1.00  0.00           H  
ATOM    113  N   ASP A   8      -4.600   7.943   6.453  1.00  0.00           N  
ATOM    114  CA  ASP A   8      -5.370   9.173   6.110  1.00  0.00           C  
ATOM    115  C   ASP A   8      -4.608   9.990   5.060  1.00  0.00           C  
ATOM    116  O   ASP A   8      -5.189  10.541   4.146  1.00  0.00           O  
ATOM    117  CB  ASP A   8      -5.563  10.019   7.369  1.00  0.00           C  
ATOM    118  CG  ASP A   8      -7.040  10.010   7.769  1.00  0.00           C  
ATOM    119  OD1 ASP A   8      -7.779   9.213   7.214  1.00  0.00           O  
ATOM    120  OD2 ASP A   8      -7.408  10.800   8.622  1.00  0.00           O  
ATOM    121  H   ASP A   8      -4.164   7.867   7.328  1.00  0.00           H  
ATOM    122  HA  ASP A   8      -6.335   8.893   5.715  1.00  0.00           H  
ATOM    123  HB2 ASP A   8      -4.969   9.609   8.174  1.00  0.00           H  
ATOM    124  HB3 ASP A   8      -5.252  11.034   7.174  1.00  0.00           H  
ATOM    125  N   GLY A   9      -3.311  10.081   5.191  1.00  0.00           N  
ATOM    126  CA  GLY A   9      -2.514  10.873   4.212  1.00  0.00           C  
ATOM    127  C   GLY A   9      -2.547  10.195   2.844  1.00  0.00           C  
ATOM    128  O   GLY A   9      -2.855  10.811   1.843  1.00  0.00           O  
ATOM    129  H   GLY A   9      -2.862   9.633   5.937  1.00  0.00           H  
ATOM    130  HA2 GLY A   9      -2.930  11.867   4.132  1.00  0.00           H  
ATOM    131  HA3 GLY A   9      -1.492  10.939   4.552  1.00  0.00           H  
ATOM    132  N   VAL A  10      -2.231   8.932   2.788  1.00  0.00           N  
ATOM    133  CA  VAL A  10      -2.245   8.225   1.477  1.00  0.00           C  
ATOM    134  C   VAL A  10      -3.669   8.218   0.927  1.00  0.00           C  
ATOM    135  O   VAL A  10      -3.896   8.479  -0.238  1.00  0.00           O  
ATOM    136  CB  VAL A  10      -1.755   6.787   1.662  1.00  0.00           C  
ATOM    137  CG1 VAL A  10      -1.662   6.100   0.299  1.00  0.00           C  
ATOM    138  CG2 VAL A  10      -0.373   6.801   2.319  1.00  0.00           C  
ATOM    139  H   VAL A  10      -1.985   8.451   3.608  1.00  0.00           H  
ATOM    140  HA  VAL A  10      -1.598   8.742   0.784  1.00  0.00           H  
ATOM    141  HB  VAL A  10      -2.450   6.248   2.290  1.00  0.00           H  
ATOM    142 HG11 VAL A  10      -2.347   6.571  -0.390  1.00  0.00           H  
ATOM    143 HG12 VAL A  10      -0.654   6.186  -0.079  1.00  0.00           H  
ATOM    144 HG13 VAL A  10      -1.919   5.055   0.404  1.00  0.00           H  
ATOM    145 HG21 VAL A  10      -0.359   7.533   3.113  1.00  0.00           H  
ATOM    146 HG22 VAL A  10      -0.158   5.824   2.726  1.00  0.00           H  
ATOM    147 HG23 VAL A  10       0.374   7.056   1.581  1.00  0.00           H  
ATOM    148  N   ALA A  11      -4.635   7.937   1.756  1.00  0.00           N  
ATOM    149  CA  ALA A  11      -6.043   7.934   1.277  1.00  0.00           C  
ATOM    150  C   ALA A  11      -6.348   9.303   0.673  1.00  0.00           C  
ATOM    151  O   ALA A  11      -7.011   9.417  -0.338  1.00  0.00           O  
ATOM    152  CB  ALA A  11      -6.985   7.668   2.454  1.00  0.00           C  
ATOM    153  H   ALA A  11      -4.432   7.740   2.693  1.00  0.00           H  
ATOM    154  HA  ALA A  11      -6.172   7.167   0.527  1.00  0.00           H  
ATOM    155  HB1 ALA A  11      -6.690   8.276   3.296  1.00  0.00           H  
ATOM    156  HB2 ALA A  11      -7.997   7.915   2.169  1.00  0.00           H  
ATOM    157  HB3 ALA A  11      -6.933   6.625   2.729  1.00  0.00           H  
ATOM    158  N   ASP A  12      -5.853  10.343   1.287  1.00  0.00           N  
ATOM    159  CA  ASP A  12      -6.093  11.710   0.752  1.00  0.00           C  
ATOM    160  C   ASP A  12      -5.477  11.818  -0.643  1.00  0.00           C  
ATOM    161  O   ASP A  12      -6.144  12.149  -1.604  1.00  0.00           O  
ATOM    162  CB  ASP A  12      -5.435  12.738   1.674  1.00  0.00           C  
ATOM    163  CG  ASP A  12      -6.509  13.448   2.501  1.00  0.00           C  
ATOM    164  OD1 ASP A  12      -7.070  12.811   3.376  1.00  0.00           O  
ATOM    165  OD2 ASP A  12      -6.749  14.616   2.244  1.00  0.00           O  
ATOM    166  H   ASP A  12      -5.312  10.223   2.097  1.00  0.00           H  
ATOM    167  HA  ASP A  12      -7.155  11.898   0.697  1.00  0.00           H  
ATOM    168  HB2 ASP A  12      -4.743  12.235   2.334  1.00  0.00           H  
ATOM    169  HB3 ASP A  12      -4.902  13.464   1.078  1.00  0.00           H  
ATOM    170  N   TYR A  13      -4.208  11.536  -0.763  1.00  0.00           N  
ATOM    171  CA  TYR A  13      -3.553  11.620  -2.097  1.00  0.00           C  
ATOM    172  C   TYR A  13      -4.282  10.699  -3.075  1.00  0.00           C  
ATOM    173  O   TYR A  13      -4.243  10.893  -4.276  1.00  0.00           O  
ATOM    174  CB  TYR A  13      -2.092  11.180  -1.977  1.00  0.00           C  
ATOM    175  CG  TYR A  13      -1.289  11.781  -3.105  1.00  0.00           C  
ATOM    176  CD1 TYR A  13      -0.757  13.069  -2.977  1.00  0.00           C  
ATOM    177  CD2 TYR A  13      -1.078  11.050  -4.281  1.00  0.00           C  
ATOM    178  CE1 TYR A  13      -0.013  13.627  -4.022  1.00  0.00           C  
ATOM    179  CE2 TYR A  13      -0.333  11.608  -5.327  1.00  0.00           C  
ATOM    180  CZ  TYR A  13       0.199  12.896  -5.198  1.00  0.00           C  
ATOM    181  OH  TYR A  13       0.933  13.446  -6.230  1.00  0.00           O  
ATOM    182  H   TYR A  13      -3.688  11.267   0.025  1.00  0.00           H  
ATOM    183  HA  TYR A  13      -3.594  12.637  -2.458  1.00  0.00           H  
ATOM    184  HB2 TYR A  13      -1.691  11.515  -1.031  1.00  0.00           H  
ATOM    185  HB3 TYR A  13      -2.035  10.103  -2.031  1.00  0.00           H  
ATOM    186  HD1 TYR A  13      -0.920  13.632  -2.070  1.00  0.00           H  
ATOM    187  HD2 TYR A  13      -1.489  10.056  -4.380  1.00  0.00           H  
ATOM    188  HE1 TYR A  13       0.398  14.621  -3.923  1.00  0.00           H  
ATOM    189  HE2 TYR A  13      -0.170  11.044  -6.235  1.00  0.00           H  
ATOM    190  HH  TYR A  13       0.339  13.602  -6.967  1.00  0.00           H  
ATOM    191  N   LEU A  14      -4.954   9.701  -2.569  1.00  0.00           N  
ATOM    192  CA  LEU A  14      -5.691   8.766  -3.459  1.00  0.00           C  
ATOM    193  C   LEU A  14      -6.911   9.483  -4.038  1.00  0.00           C  
ATOM    194  O   LEU A  14      -7.014   9.685  -5.228  1.00  0.00           O  
ATOM    195  CB  LEU A  14      -6.140   7.548  -2.649  1.00  0.00           C  
ATOM    196  CG  LEU A  14      -5.075   6.450  -2.736  1.00  0.00           C  
ATOM    197  CD1 LEU A  14      -5.085   5.625  -1.448  1.00  0.00           C  
ATOM    198  CD2 LEU A  14      -5.382   5.533  -3.921  1.00  0.00           C  
ATOM    199  H   LEU A  14      -4.977   9.570  -1.599  1.00  0.00           H  
ATOM    200  HA  LEU A  14      -5.046   8.447  -4.264  1.00  0.00           H  
ATOM    201  HB2 LEU A  14      -6.277   7.835  -1.617  1.00  0.00           H  
ATOM    202  HB3 LEU A  14      -7.071   7.176  -3.045  1.00  0.00           H  
ATOM    203  HG  LEU A  14      -4.100   6.901  -2.869  1.00  0.00           H  
ATOM    204 HD11 LEU A  14      -4.977   6.282  -0.598  1.00  0.00           H  
ATOM    205 HD12 LEU A  14      -6.019   5.086  -1.371  1.00  0.00           H  
ATOM    206 HD13 LEU A  14      -4.265   4.922  -1.464  1.00  0.00           H  
ATOM    207 HD21 LEU A  14      -6.264   5.890  -4.433  1.00  0.00           H  
ATOM    208 HD22 LEU A  14      -4.545   5.535  -4.604  1.00  0.00           H  
ATOM    209 HD23 LEU A  14      -5.554   4.529  -3.564  1.00  0.00           H  
ATOM    210  N   GLN A  15      -7.833   9.876  -3.207  1.00  0.00           N  
ATOM    211  CA  GLN A  15      -9.037  10.592  -3.721  1.00  0.00           C  
ATOM    212  C   GLN A  15      -8.636  11.996  -4.182  1.00  0.00           C  
ATOM    213  O   GLN A  15      -9.437  12.735  -4.719  1.00  0.00           O  
ATOM    214  CB  GLN A  15     -10.081  10.697  -2.608  1.00  0.00           C  
ATOM    215  CG  GLN A  15     -10.517   9.292  -2.189  1.00  0.00           C  
ATOM    216  CD  GLN A  15     -12.038   9.176  -2.291  1.00  0.00           C  
ATOM    217  OE1 GLN A  15     -12.554   8.568  -3.208  1.00  0.00           O  
ATOM    218  NE2 GLN A  15     -12.786   9.739  -1.381  1.00  0.00           N  
ATOM    219  H   GLN A  15      -7.732   9.710  -2.246  1.00  0.00           H  
ATOM    220  HA  GLN A  15      -9.454  10.045  -4.556  1.00  0.00           H  
ATOM    221  HB2 GLN A  15      -9.652  11.211  -1.759  1.00  0.00           H  
ATOM    222  HB3 GLN A  15     -10.938  11.245  -2.968  1.00  0.00           H  
ATOM    223  HG2 GLN A  15     -10.054   8.564  -2.842  1.00  0.00           H  
ATOM    224  HG3 GLN A  15     -10.210   9.108  -1.170  1.00  0.00           H  
ATOM    225 HE21 GLN A  15     -12.371  10.230  -0.641  1.00  0.00           H  
ATOM    226 HE22 GLN A  15     -13.762   9.671  -1.438  1.00  0.00           H  
ATOM    227  N   THR A  16      -7.402  12.373  -3.973  1.00  0.00           N  
ATOM    228  CA  THR A  16      -6.953  13.730  -4.394  1.00  0.00           C  
ATOM    229  C   THR A  16      -6.393  13.673  -5.811  1.00  0.00           C  
ATOM    230  O   THR A  16      -6.978  14.179  -6.748  1.00  0.00           O  
ATOM    231  CB  THR A  16      -5.867  14.227  -3.438  1.00  0.00           C  
ATOM    232  OG1 THR A  16      -6.430  14.425  -2.148  1.00  0.00           O  
ATOM    233  CG2 THR A  16      -5.293  15.546  -3.955  1.00  0.00           C  
ATOM    234  H   THR A  16      -6.771  11.764  -3.535  1.00  0.00           H  
ATOM    235  HA  THR A  16      -7.782  14.404  -4.371  1.00  0.00           H  
ATOM    236  HB  THR A  16      -5.077  13.494  -3.377  1.00  0.00           H  
ATOM    237  HG1 THR A  16      -5.748  14.790  -1.580  1.00  0.00           H  
ATOM    238 HG21 THR A  16      -5.823  15.844  -4.848  1.00  0.00           H  
ATOM    239 HG22 THR A  16      -5.406  16.308  -3.198  1.00  0.00           H  
ATOM    240 HG23 THR A  16      -4.246  15.418  -4.183  1.00  0.00           H  
ATOM    241  N   TYR A  17      -5.263  13.062  -5.966  1.00  0.00           N  
ATOM    242  CA  TYR A  17      -4.643  12.964  -7.319  1.00  0.00           C  
ATOM    243  C   TYR A  17      -5.133  11.693  -8.017  1.00  0.00           C  
ATOM    244  O   TYR A  17      -4.824  11.443  -9.165  1.00  0.00           O  
ATOM    245  CB  TYR A  17      -3.120  12.915  -7.180  1.00  0.00           C  
ATOM    246  CG  TYR A  17      -2.623  14.238  -6.650  1.00  0.00           C  
ATOM    247  CD1 TYR A  17      -2.381  15.300  -7.530  1.00  0.00           C  
ATOM    248  CD2 TYR A  17      -2.407  14.405  -5.277  1.00  0.00           C  
ATOM    249  CE1 TYR A  17      -1.921  16.527  -7.038  1.00  0.00           C  
ATOM    250  CE2 TYR A  17      -1.948  15.632  -4.783  1.00  0.00           C  
ATOM    251  CZ  TYR A  17      -1.706  16.693  -5.665  1.00  0.00           C  
ATOM    252  OH  TYR A  17      -1.253  17.903  -5.179  1.00  0.00           O  
ATOM    253  H   TYR A  17      -4.821  12.668  -5.189  1.00  0.00           H  
ATOM    254  HA  TYR A  17      -4.922  13.826  -7.907  1.00  0.00           H  
ATOM    255  HB2 TYR A  17      -2.846  12.125  -6.496  1.00  0.00           H  
ATOM    256  HB3 TYR A  17      -2.675  12.726  -8.146  1.00  0.00           H  
ATOM    257  HD1 TYR A  17      -2.547  15.171  -8.590  1.00  0.00           H  
ATOM    258  HD2 TYR A  17      -2.594  13.587  -4.598  1.00  0.00           H  
ATOM    259  HE1 TYR A  17      -1.734  17.346  -7.717  1.00  0.00           H  
ATOM    260  HE2 TYR A  17      -1.781  15.761  -3.724  1.00  0.00           H  
ATOM    261  HH  TYR A  17      -1.368  18.561  -5.868  1.00  0.00           H  
ATOM    262  N   HIS A  18      -5.901  10.891  -7.333  1.00  0.00           N  
ATOM    263  CA  HIS A  18      -6.418   9.640  -7.953  1.00  0.00           C  
ATOM    264  C   HIS A  18      -5.248   8.785  -8.439  1.00  0.00           C  
ATOM    265  O   HIS A  18      -5.208   8.352  -9.573  1.00  0.00           O  
ATOM    266  CB  HIS A  18      -7.335   9.996  -9.121  1.00  0.00           C  
ATOM    267  CG  HIS A  18      -8.651  10.472  -8.571  1.00  0.00           C  
ATOM    268  ND1 HIS A  18      -9.794  10.563  -9.349  1.00  0.00           N  
ATOM    269  CD2 HIS A  18      -9.022  10.874  -7.311  1.00  0.00           C  
ATOM    270  CE1 HIS A  18     -10.789  11.004  -8.554  1.00  0.00           C  
ATOM    271  NE2 HIS A  18     -10.370  11.210  -7.304  1.00  0.00           N  
ATOM    272  H   HIS A  18      -6.141  11.114  -6.410  1.00  0.00           H  
ATOM    273  HA  HIS A  18      -6.979   9.084  -7.217  1.00  0.00           H  
ATOM    274  HB2 HIS A  18      -6.882  10.781  -9.710  1.00  0.00           H  
ATOM    275  HB3 HIS A  18      -7.495   9.125  -9.737  1.00  0.00           H  
ATOM    276  HD1 HIS A  18      -9.865  10.347 -10.301  1.00  0.00           H  
ATOM    277  HD2 HIS A  18      -8.365  10.920  -6.454  1.00  0.00           H  
ATOM    278  HE1 HIS A  18     -11.802  11.165  -8.886  1.00  0.00           H  
ATOM    279  N   LYS A  19      -4.299   8.536  -7.579  1.00  0.00           N  
ATOM    280  CA  LYS A  19      -3.125   7.703  -7.964  1.00  0.00           C  
ATOM    281  C   LYS A  19      -2.095   7.738  -6.835  1.00  0.00           C  
ATOM    282  O   LYS A  19      -1.719   8.790  -6.360  1.00  0.00           O  
ATOM    283  CB  LYS A  19      -2.493   8.254  -9.246  1.00  0.00           C  
ATOM    284  CG  LYS A  19      -2.156   9.735  -9.058  1.00  0.00           C  
ATOM    285  CD  LYS A  19      -1.344  10.229 -10.256  1.00  0.00           C  
ATOM    286  CE  LYS A  19      -2.214  11.148 -11.118  1.00  0.00           C  
ATOM    287  NZ  LYS A  19      -2.128  10.720 -12.543  1.00  0.00           N  
ATOM    288  H   LYS A  19      -4.363   8.894  -6.669  1.00  0.00           H  
ATOM    289  HA  LYS A  19      -3.445   6.684  -8.130  1.00  0.00           H  
ATOM    290  HB2 LYS A  19      -1.590   7.703  -9.462  1.00  0.00           H  
ATOM    291  HB3 LYS A  19      -3.187   8.146 -10.065  1.00  0.00           H  
ATOM    292  HG2 LYS A  19      -3.070  10.305  -8.980  1.00  0.00           H  
ATOM    293  HG3 LYS A  19      -1.575   9.861  -8.157  1.00  0.00           H  
ATOM    294  HD2 LYS A  19      -0.480  10.775  -9.906  1.00  0.00           H  
ATOM    295  HD3 LYS A  19      -1.022   9.385 -10.847  1.00  0.00           H  
ATOM    296  HE2 LYS A  19      -3.238  11.088 -10.786  1.00  0.00           H  
ATOM    297  HE3 LYS A  19      -1.863  12.165 -11.026  1.00  0.00           H  
ATOM    298  HZ1 LYS A  19      -2.412   9.723 -12.624  1.00  0.00           H  
ATOM    299  HZ2 LYS A  19      -2.762  11.310 -13.120  1.00  0.00           H  
ATOM    300  HZ3 LYS A  19      -1.150  10.827 -12.880  1.00  0.00           H  
ATOM    301  N   LEU A  20      -1.637   6.598  -6.399  1.00  0.00           N  
ATOM    302  CA  LEU A  20      -0.632   6.580  -5.301  1.00  0.00           C  
ATOM    303  C   LEU A  20       0.445   7.628  -5.594  1.00  0.00           C  
ATOM    304  O   LEU A  20       0.750   7.893  -6.740  1.00  0.00           O  
ATOM    305  CB  LEU A  20       0.018   5.196  -5.219  1.00  0.00           C  
ATOM    306  CG  LEU A  20      -0.998   4.179  -4.696  1.00  0.00           C  
ATOM    307  CD1 LEU A  20      -0.279   2.873  -4.354  1.00  0.00           C  
ATOM    308  CD2 LEU A  20      -1.674   4.733  -3.440  1.00  0.00           C  
ATOM    309  H   LEU A  20      -1.951   5.757  -6.794  1.00  0.00           H  
ATOM    310  HA  LEU A  20      -1.117   6.810  -4.362  1.00  0.00           H  
ATOM    311  HB2 LEU A  20       0.351   4.897  -6.203  1.00  0.00           H  
ATOM    312  HB3 LEU A  20       0.863   5.232  -4.548  1.00  0.00           H  
ATOM    313  HG  LEU A  20      -1.743   3.991  -5.456  1.00  0.00           H  
ATOM    314 HD11 LEU A  20       0.553   3.082  -3.698  1.00  0.00           H  
ATOM    315 HD12 LEU A  20      -0.967   2.202  -3.860  1.00  0.00           H  
ATOM    316 HD13 LEU A  20       0.083   2.413  -5.261  1.00  0.00           H  
ATOM    317 HD21 LEU A  20      -0.927   5.166  -2.791  1.00  0.00           H  
ATOM    318 HD22 LEU A  20      -2.390   5.490  -3.721  1.00  0.00           H  
ATOM    319 HD23 LEU A  20      -2.181   3.932  -2.921  1.00  0.00           H  
ATOM    320  N   PRO A  21       0.994   8.191  -4.549  1.00  0.00           N  
ATOM    321  CA  PRO A  21       2.045   9.213  -4.673  1.00  0.00           C  
ATOM    322  C   PRO A  21       3.185   8.703  -5.552  1.00  0.00           C  
ATOM    323  O   PRO A  21       3.348   7.514  -5.749  1.00  0.00           O  
ATOM    324  CB  PRO A  21       2.533   9.444  -3.239  1.00  0.00           C  
ATOM    325  CG  PRO A  21       1.554   8.705  -2.290  1.00  0.00           C  
ATOM    326  CD  PRO A  21       0.616   7.854  -3.164  1.00  0.00           C  
ATOM    327  HA  PRO A  21       1.639  10.127  -5.075  1.00  0.00           H  
ATOM    328  HB2 PRO A  21       3.531   9.043  -3.125  1.00  0.00           H  
ATOM    329  HB3 PRO A  21       2.535  10.497  -3.015  1.00  0.00           H  
ATOM    330  HG2 PRO A  21       2.108   8.070  -1.613  1.00  0.00           H  
ATOM    331  HG3 PRO A  21       0.975   9.422  -1.729  1.00  0.00           H  
ATOM    332  HD2 PRO A  21       0.773   6.803  -2.971  1.00  0.00           H  
ATOM    333  HD3 PRO A  21      -0.414   8.123  -2.984  1.00  0.00           H  
ATOM    334  N   ASP A  22       3.982   9.593  -6.075  1.00  0.00           N  
ATOM    335  CA  ASP A  22       5.116   9.157  -6.932  1.00  0.00           C  
ATOM    336  C   ASP A  22       6.137   8.414  -6.072  1.00  0.00           C  
ATOM    337  O   ASP A  22       7.079   7.831  -6.572  1.00  0.00           O  
ATOM    338  CB  ASP A  22       5.775  10.382  -7.571  1.00  0.00           C  
ATOM    339  CG  ASP A  22       6.321  11.299  -6.476  1.00  0.00           C  
ATOM    340  OD1 ASP A  22       5.563  12.118  -5.983  1.00  0.00           O  
ATOM    341  OD2 ASP A  22       7.489  11.168  -6.148  1.00  0.00           O  
ATOM    342  H   ASP A  22       3.837  10.546  -5.899  1.00  0.00           H  
ATOM    343  HA  ASP A  22       4.751   8.499  -7.703  1.00  0.00           H  
ATOM    344  HB2 ASP A  22       6.586  10.061  -8.211  1.00  0.00           H  
ATOM    345  HB3 ASP A  22       5.045  10.919  -8.157  1.00  0.00           H  
ATOM    346  N   ASN A  23       5.957   8.428  -4.779  1.00  0.00           N  
ATOM    347  CA  ASN A  23       6.917   7.720  -3.888  1.00  0.00           C  
ATOM    348  C   ASN A  23       6.386   6.319  -3.575  1.00  0.00           C  
ATOM    349  O   ASN A  23       6.760   5.710  -2.592  1.00  0.00           O  
ATOM    350  CB  ASN A  23       7.080   8.506  -2.585  1.00  0.00           C  
ATOM    351  CG  ASN A  23       5.724   8.622  -1.886  1.00  0.00           C  
ATOM    352  OD1 ASN A  23       4.858   7.790  -2.073  1.00  0.00           O  
ATOM    353  ND2 ASN A  23       5.501   9.626  -1.083  1.00  0.00           N  
ATOM    354  H   ASN A  23       5.188   8.904  -4.395  1.00  0.00           H  
ATOM    355  HA  ASN A  23       7.874   7.640  -4.381  1.00  0.00           H  
ATOM    356  HB2 ASN A  23       7.777   7.991  -1.940  1.00  0.00           H  
ATOM    357  HB3 ASN A  23       7.454   9.494  -2.806  1.00  0.00           H  
ATOM    358 HD21 ASN A  23       6.199  10.298  -0.933  1.00  0.00           H  
ATOM    359 HD22 ASN A  23       4.636   9.709  -0.630  1.00  0.00           H  
ATOM    360  N   TYR A  24       5.516   5.801  -4.402  1.00  0.00           N  
ATOM    361  CA  TYR A  24       4.967   4.440  -4.143  1.00  0.00           C  
ATOM    362  C   TYR A  24       5.415   3.483  -5.248  1.00  0.00           C  
ATOM    363  O   TYR A  24       4.698   3.232  -6.196  1.00  0.00           O  
ATOM    364  CB  TYR A  24       3.440   4.491  -4.112  1.00  0.00           C  
ATOM    365  CG  TYR A  24       2.972   4.500  -2.679  1.00  0.00           C  
ATOM    366  CD1 TYR A  24       2.886   3.300  -1.962  1.00  0.00           C  
ATOM    367  CD2 TYR A  24       2.631   5.708  -2.064  1.00  0.00           C  
ATOM    368  CE1 TYR A  24       2.457   3.311  -0.629  1.00  0.00           C  
ATOM    369  CE2 TYR A  24       2.200   5.720  -0.732  1.00  0.00           C  
ATOM    370  CZ  TYR A  24       2.114   4.521  -0.015  1.00  0.00           C  
ATOM    371  OH  TYR A  24       1.692   4.533   1.299  1.00  0.00           O  
ATOM    372  H   TYR A  24       5.226   6.306  -5.190  1.00  0.00           H  
ATOM    373  HA  TYR A  24       5.332   4.083  -3.192  1.00  0.00           H  
ATOM    374  HB2 TYR A  24       3.100   5.386  -4.609  1.00  0.00           H  
ATOM    375  HB3 TYR A  24       3.039   3.625  -4.616  1.00  0.00           H  
ATOM    376  HD1 TYR A  24       3.148   2.366  -2.437  1.00  0.00           H  
ATOM    377  HD2 TYR A  24       2.697   6.631  -2.619  1.00  0.00           H  
ATOM    378  HE1 TYR A  24       2.393   2.386  -0.075  1.00  0.00           H  
ATOM    379  HE2 TYR A  24       1.937   6.654  -0.258  1.00  0.00           H  
ATOM    380  HH  TYR A  24       0.763   4.777   1.309  1.00  0.00           H  
ATOM    381  N   ILE A  25       6.589   2.933  -5.124  1.00  0.00           N  
ATOM    382  CA  ILE A  25       7.074   1.979  -6.157  1.00  0.00           C  
ATOM    383  C   ILE A  25       6.787   0.556  -5.679  1.00  0.00           C  
ATOM    384  O   ILE A  25       7.160   0.174  -4.588  1.00  0.00           O  
ATOM    385  CB  ILE A  25       8.579   2.161  -6.360  1.00  0.00           C  
ATOM    386  CG1 ILE A  25       9.311   1.857  -5.051  1.00  0.00           C  
ATOM    387  CG2 ILE A  25       8.867   3.604  -6.780  1.00  0.00           C  
ATOM    388  CD1 ILE A  25      10.023   0.508  -5.165  1.00  0.00           C  
ATOM    389  H   ILE A  25       7.148   3.137  -4.344  1.00  0.00           H  
ATOM    390  HA  ILE A  25       6.557   2.159  -7.088  1.00  0.00           H  
ATOM    391  HB  ILE A  25       8.922   1.487  -7.133  1.00  0.00           H  
ATOM    392 HG12 ILE A  25      10.036   2.633  -4.856  1.00  0.00           H  
ATOM    393 HG13 ILE A  25       8.599   1.817  -4.241  1.00  0.00           H  
ATOM    394 HG21 ILE A  25       7.977   4.038  -7.212  1.00  0.00           H  
ATOM    395 HG22 ILE A  25       9.164   4.178  -5.915  1.00  0.00           H  
ATOM    396 HG23 ILE A  25       9.663   3.614  -7.510  1.00  0.00           H  
ATOM    397 HD11 ILE A  25       9.535  -0.096  -5.915  1.00  0.00           H  
ATOM    398 HD12 ILE A  25      11.053   0.668  -5.448  1.00  0.00           H  
ATOM    399 HD13 ILE A  25       9.985  -0.001  -4.214  1.00  0.00           H  
ATOM    400  N   THR A  26       6.118  -0.228  -6.477  1.00  0.00           N  
ATOM    401  CA  THR A  26       5.803  -1.621  -6.054  1.00  0.00           C  
ATOM    402  C   THR A  26       7.058  -2.278  -5.482  1.00  0.00           C  
ATOM    403  O   THR A  26       8.134  -1.714  -5.511  1.00  0.00           O  
ATOM    404  CB  THR A  26       5.310  -2.423  -7.258  1.00  0.00           C  
ATOM    405  OG1 THR A  26       6.413  -2.744  -8.096  1.00  0.00           O  
ATOM    406  CG2 THR A  26       4.291  -1.598  -8.043  1.00  0.00           C  
ATOM    407  H   THR A  26       5.816   0.100  -7.351  1.00  0.00           H  
ATOM    408  HA  THR A  26       5.032  -1.600  -5.299  1.00  0.00           H  
ATOM    409  HB  THR A  26       4.843  -3.331  -6.913  1.00  0.00           H  
ATOM    410  HG1 THR A  26       6.687  -1.941  -8.543  1.00  0.00           H  
ATOM    411 HG21 THR A  26       3.757  -0.947  -7.366  1.00  0.00           H  
ATOM    412 HG22 THR A  26       4.804  -1.003  -8.785  1.00  0.00           H  
ATOM    413 HG23 THR A  26       3.591  -2.259  -8.533  1.00  0.00           H  
ATOM    414  N   LYS A  27       6.936  -3.469  -4.965  1.00  0.00           N  
ATOM    415  CA  LYS A  27       8.138  -4.147  -4.396  1.00  0.00           C  
ATOM    416  C   LYS A  27       9.072  -4.546  -5.537  1.00  0.00           C  
ATOM    417  O   LYS A  27      10.268  -4.362  -5.462  1.00  0.00           O  
ATOM    418  CB  LYS A  27       7.759  -5.400  -3.592  1.00  0.00           C  
ATOM    419  CG  LYS A  27       6.252  -5.450  -3.314  1.00  0.00           C  
ATOM    420  CD  LYS A  27       5.543  -6.169  -4.464  1.00  0.00           C  
ATOM    421  CE  LYS A  27       4.540  -7.175  -3.895  1.00  0.00           C  
ATOM    422  NZ  LYS A  27       3.375  -6.443  -3.321  1.00  0.00           N  
ATOM    423  H   LYS A  27       6.064  -3.911  -4.961  1.00  0.00           H  
ATOM    424  HA  LYS A  27       8.655  -3.454  -3.748  1.00  0.00           H  
ATOM    425  HB2 LYS A  27       8.049  -6.281  -4.144  1.00  0.00           H  
ATOM    426  HB3 LYS A  27       8.290  -5.381  -2.655  1.00  0.00           H  
ATOM    427  HG2 LYS A  27       6.075  -5.985  -2.392  1.00  0.00           H  
ATOM    428  HG3 LYS A  27       5.866  -4.447  -3.226  1.00  0.00           H  
ATOM    429  HD2 LYS A  27       5.021  -5.446  -5.075  1.00  0.00           H  
ATOM    430  HD3 LYS A  27       6.271  -6.692  -5.067  1.00  0.00           H  
ATOM    431  HE2 LYS A  27       4.200  -7.830  -4.684  1.00  0.00           H  
ATOM    432  HE3 LYS A  27       5.016  -7.758  -3.121  1.00  0.00           H  
ATOM    433  HZ1 LYS A  27       3.539  -5.419  -3.396  1.00  0.00           H  
ATOM    434  HZ2 LYS A  27       2.514  -6.696  -3.845  1.00  0.00           H  
ATOM    435  HZ3 LYS A  27       3.260  -6.705  -2.322  1.00  0.00           H  
ATOM    436  N   SER A  28       8.534  -5.084  -6.598  1.00  0.00           N  
ATOM    437  CA  SER A  28       9.402  -5.480  -7.741  1.00  0.00           C  
ATOM    438  C   SER A  28      10.211  -4.261  -8.176  1.00  0.00           C  
ATOM    439  O   SER A  28      11.380  -4.354  -8.505  1.00  0.00           O  
ATOM    440  CB  SER A  28       8.532  -5.961  -8.903  1.00  0.00           C  
ATOM    441  OG  SER A  28       9.108  -7.130  -9.468  1.00  0.00           O  
ATOM    442  H   SER A  28       7.565  -5.217  -6.646  1.00  0.00           H  
ATOM    443  HA  SER A  28      10.070  -6.271  -7.433  1.00  0.00           H  
ATOM    444  HB2 SER A  28       7.543  -6.191  -8.544  1.00  0.00           H  
ATOM    445  HB3 SER A  28       8.469  -5.181  -9.650  1.00  0.00           H  
ATOM    446  HG  SER A  28       8.817  -7.195 -10.380  1.00  0.00           H  
ATOM    447  N   GLU A  29       9.596  -3.112  -8.166  1.00  0.00           N  
ATOM    448  CA  GLU A  29      10.321  -1.879  -8.564  1.00  0.00           C  
ATOM    449  C   GLU A  29      11.529  -1.703  -7.650  1.00  0.00           C  
ATOM    450  O   GLU A  29      12.595  -1.321  -8.088  1.00  0.00           O  
ATOM    451  CB  GLU A  29       9.393  -0.670  -8.429  1.00  0.00           C  
ATOM    452  CG  GLU A  29       8.763  -0.356  -9.787  1.00  0.00           C  
ATOM    453  CD  GLU A  29       9.844   0.143 -10.749  1.00  0.00           C  
ATOM    454  OE1 GLU A  29      10.828   0.683 -10.271  1.00  0.00           O  
ATOM    455  OE2 GLU A  29       9.668  -0.023 -11.944  1.00  0.00           O  
ATOM    456  H   GLU A  29       8.659  -3.061  -7.886  1.00  0.00           H  
ATOM    457  HA  GLU A  29      10.654  -1.971  -9.587  1.00  0.00           H  
ATOM    458  HB2 GLU A  29       8.615  -0.892  -7.713  1.00  0.00           H  
ATOM    459  HB3 GLU A  29       9.960   0.184  -8.092  1.00  0.00           H  
ATOM    460  HG2 GLU A  29       8.308  -1.249 -10.189  1.00  0.00           H  
ATOM    461  HG3 GLU A  29       8.010   0.409  -9.668  1.00  0.00           H  
ATOM    462  N   ALA A  30      11.381  -1.993  -6.385  1.00  0.00           N  
ATOM    463  CA  ALA A  30      12.538  -1.852  -5.463  1.00  0.00           C  
ATOM    464  C   ALA A  30      13.572  -2.914  -5.826  1.00  0.00           C  
ATOM    465  O   ALA A  30      14.764  -2.680  -5.777  1.00  0.00           O  
ATOM    466  CB  ALA A  30      12.081  -2.046  -4.015  1.00  0.00           C  
ATOM    467  H   ALA A  30      10.515  -2.316  -6.047  1.00  0.00           H  
ATOM    468  HA  ALA A  30      12.975  -0.871  -5.579  1.00  0.00           H  
ATOM    469  HB1 ALA A  30      11.043  -1.761  -3.923  1.00  0.00           H  
ATOM    470  HB2 ALA A  30      12.197  -3.083  -3.736  1.00  0.00           H  
ATOM    471  HB3 ALA A  30      12.682  -1.428  -3.364  1.00  0.00           H  
ATOM    472  N   GLN A  31      13.124  -4.078  -6.208  1.00  0.00           N  
ATOM    473  CA  GLN A  31      14.080  -5.149  -6.594  1.00  0.00           C  
ATOM    474  C   GLN A  31      14.899  -4.654  -7.781  1.00  0.00           C  
ATOM    475  O   GLN A  31      16.068  -4.958  -7.916  1.00  0.00           O  
ATOM    476  CB  GLN A  31      13.309  -6.410  -6.990  1.00  0.00           C  
ATOM    477  CG  GLN A  31      13.176  -7.331  -5.775  1.00  0.00           C  
ATOM    478  CD  GLN A  31      12.361  -8.568  -6.157  1.00  0.00           C  
ATOM    479  OE1 GLN A  31      12.633  -9.203  -7.156  1.00  0.00           O  
ATOM    480  NE2 GLN A  31      11.368  -8.941  -5.398  1.00  0.00           N  
ATOM    481  H   GLN A  31      12.159  -4.243  -6.253  1.00  0.00           H  
ATOM    482  HA  GLN A  31      14.736  -5.367  -5.764  1.00  0.00           H  
ATOM    483  HB2 GLN A  31      12.326  -6.136  -7.344  1.00  0.00           H  
ATOM    484  HB3 GLN A  31      13.843  -6.927  -7.773  1.00  0.00           H  
ATOM    485  HG2 GLN A  31      14.158  -7.633  -5.443  1.00  0.00           H  
ATOM    486  HG3 GLN A  31      12.672  -6.804  -4.978  1.00  0.00           H  
ATOM    487 HE21 GLN A  31      11.149  -8.428  -4.591  1.00  0.00           H  
ATOM    488 HE22 GLN A  31      10.841  -9.731  -5.634  1.00  0.00           H  
ATOM    489  N   ALA A  32      14.294  -3.884  -8.648  1.00  0.00           N  
ATOM    490  CA  ALA A  32      15.037  -3.364  -9.821  1.00  0.00           C  
ATOM    491  C   ALA A  32      16.247  -2.568  -9.343  1.00  0.00           C  
ATOM    492  O   ALA A  32      17.294  -2.565  -9.958  1.00  0.00           O  
ATOM    493  CB  ALA A  32      14.122  -2.461 -10.650  1.00  0.00           C  
ATOM    494  H   ALA A  32      13.349  -3.651  -8.524  1.00  0.00           H  
ATOM    495  HA  ALA A  32      15.365  -4.183 -10.414  1.00  0.00           H  
ATOM    496  HB1 ALA A  32      13.727  -1.676 -10.024  1.00  0.00           H  
ATOM    497  HB2 ALA A  32      14.685  -2.025 -11.462  1.00  0.00           H  
ATOM    498  HB3 ALA A  32      13.306  -3.046 -11.052  1.00  0.00           H  
ATOM    499  N   LEU A  33      16.098  -1.894  -8.247  1.00  0.00           N  
ATOM    500  CA  LEU A  33      17.220  -1.081  -7.698  1.00  0.00           C  
ATOM    501  C   LEU A  33      18.184  -1.977  -6.923  1.00  0.00           C  
ATOM    502  O   LEU A  33      19.319  -1.623  -6.674  1.00  0.00           O  
ATOM    503  CB  LEU A  33      16.648  -0.014  -6.776  1.00  0.00           C  
ATOM    504  CG  LEU A  33      15.665   0.835  -7.574  1.00  0.00           C  
ATOM    505  CD1 LEU A  33      14.236   0.443  -7.203  1.00  0.00           C  
ATOM    506  CD2 LEU A  33      15.904   2.309  -7.257  1.00  0.00           C  
ATOM    507  H   LEU A  33      15.240  -1.922  -7.780  1.00  0.00           H  
ATOM    508  HA  LEU A  33      17.746  -0.605  -8.506  1.00  0.00           H  
ATOM    509  HB2 LEU A  33      16.138  -0.484  -5.948  1.00  0.00           H  
ATOM    510  HB3 LEU A  33      17.445   0.611  -6.404  1.00  0.00           H  
ATOM    511  HG  LEU A  33      15.820   0.664  -8.629  1.00  0.00           H  
ATOM    512 HD11 LEU A  33      14.205  -0.610  -6.964  1.00  0.00           H  
ATOM    513 HD12 LEU A  33      13.912   1.017  -6.348  1.00  0.00           H  
ATOM    514 HD13 LEU A  33      13.581   0.640  -8.039  1.00  0.00           H  
ATOM    515 HD21 LEU A  33      16.927   2.560  -7.496  1.00  0.00           H  
ATOM    516 HD22 LEU A  33      15.234   2.918  -7.846  1.00  0.00           H  
ATOM    517 HD23 LEU A  33      15.727   2.486  -6.207  1.00  0.00           H  
ATOM    518  N   GLY A  34      17.734  -3.135  -6.541  1.00  0.00           N  
ATOM    519  CA  GLY A  34      18.614  -4.067  -5.780  1.00  0.00           C  
ATOM    520  C   GLY A  34      18.038  -4.284  -4.378  1.00  0.00           C  
ATOM    521  O   GLY A  34      18.760  -4.368  -3.405  1.00  0.00           O  
ATOM    522  H   GLY A  34      16.817  -3.390  -6.757  1.00  0.00           H  
ATOM    523  HA2 GLY A  34      18.668  -5.014  -6.299  1.00  0.00           H  
ATOM    524  HA3 GLY A  34      19.603  -3.643  -5.698  1.00  0.00           H  
ATOM    525  N   TRP A  35      16.741  -4.375  -4.268  1.00  0.00           N  
ATOM    526  CA  TRP A  35      16.117  -4.586  -2.931  1.00  0.00           C  
ATOM    527  C   TRP A  35      15.743  -6.064  -2.779  1.00  0.00           C  
ATOM    528  O   TRP A  35      14.986  -6.607  -3.558  1.00  0.00           O  
ATOM    529  CB  TRP A  35      14.861  -3.704  -2.817  1.00  0.00           C  
ATOM    530  CG  TRP A  35      13.909  -4.267  -1.805  1.00  0.00           C  
ATOM    531  CD1 TRP A  35      14.063  -4.197  -0.463  1.00  0.00           C  
ATOM    532  CD2 TRP A  35      12.663  -4.984  -2.037  1.00  0.00           C  
ATOM    533  NE1 TRP A  35      12.988  -4.824   0.144  1.00  0.00           N  
ATOM    534  CE2 TRP A  35      12.098  -5.325  -0.786  1.00  0.00           C  
ATOM    535  CE3 TRP A  35      11.973  -5.366  -3.202  1.00  0.00           C  
ATOM    536  CZ2 TRP A  35      10.891  -6.021  -0.696  1.00  0.00           C  
ATOM    537  CZ3 TRP A  35      10.760  -6.066  -3.114  1.00  0.00           C  
ATOM    538  CH2 TRP A  35      10.221  -6.393  -1.862  1.00  0.00           C  
ATOM    539  H   TRP A  35      16.176  -4.303  -5.066  1.00  0.00           H  
ATOM    540  HA  TRP A  35      16.820  -4.312  -2.158  1.00  0.00           H  
ATOM    541  HB2 TRP A  35      15.151  -2.708  -2.516  1.00  0.00           H  
ATOM    542  HB3 TRP A  35      14.373  -3.657  -3.777  1.00  0.00           H  
ATOM    543  HD1 TRP A  35      14.888  -3.728   0.052  1.00  0.00           H  
ATOM    544  HE1 TRP A  35      12.856  -4.913   1.110  1.00  0.00           H  
ATOM    545  HE3 TRP A  35      12.381  -5.119  -4.169  1.00  0.00           H  
ATOM    546  HZ2 TRP A  35      10.477  -6.270   0.269  1.00  0.00           H  
ATOM    547  HZ3 TRP A  35      10.240  -6.355  -4.014  1.00  0.00           H  
ATOM    548  HH2 TRP A  35       9.287  -6.932  -1.802  1.00  0.00           H  
ATOM    549  N   VAL A  36      16.264  -6.715  -1.775  1.00  0.00           N  
ATOM    550  CA  VAL A  36      15.933  -8.152  -1.569  1.00  0.00           C  
ATOM    551  C   VAL A  36      14.697  -8.254  -0.673  1.00  0.00           C  
ATOM    552  O   VAL A  36      14.731  -7.901   0.488  1.00  0.00           O  
ATOM    553  CB  VAL A  36      17.112  -8.858  -0.899  1.00  0.00           C  
ATOM    554  CG1 VAL A  36      17.284  -8.331   0.526  1.00  0.00           C  
ATOM    555  CG2 VAL A  36      16.846 -10.365  -0.854  1.00  0.00           C  
ATOM    556  H   VAL A  36      16.868  -6.257  -1.154  1.00  0.00           H  
ATOM    557  HA  VAL A  36      15.726  -8.615  -2.522  1.00  0.00           H  
ATOM    558  HB  VAL A  36      18.013  -8.666  -1.463  1.00  0.00           H  
ATOM    559 HG11 VAL A  36      16.923  -7.315   0.580  1.00  0.00           H  
ATOM    560 HG12 VAL A  36      16.720  -8.950   1.209  1.00  0.00           H  
ATOM    561 HG13 VAL A  36      18.329  -8.357   0.797  1.00  0.00           H  
ATOM    562 HG21 VAL A  36      16.014 -10.602  -1.502  1.00  0.00           H  
ATOM    563 HG22 VAL A  36      17.726 -10.895  -1.188  1.00  0.00           H  
ATOM    564 HG23 VAL A  36      16.610 -10.659   0.157  1.00  0.00           H  
ATOM    565  N   ALA A  37      13.604  -8.726  -1.204  1.00  0.00           N  
ATOM    566  CA  ALA A  37      12.366  -8.839  -0.383  1.00  0.00           C  
ATOM    567  C   ALA A  37      12.590  -9.839   0.755  1.00  0.00           C  
ATOM    568  O   ALA A  37      11.789  -9.948   1.662  1.00  0.00           O  
ATOM    569  CB  ALA A  37      11.213  -9.320  -1.264  1.00  0.00           C  
ATOM    570  H   ALA A  37      13.595  -8.999  -2.146  1.00  0.00           H  
ATOM    571  HA  ALA A  37      12.122  -7.872   0.030  1.00  0.00           H  
ATOM    572  HB1 ALA A  37      11.402  -9.040  -2.291  1.00  0.00           H  
ATOM    573  HB2 ALA A  37      11.128 -10.393  -1.194  1.00  0.00           H  
ATOM    574  HB3 ALA A  37      10.291  -8.864  -0.932  1.00  0.00           H  
ATOM    575  N   SER A  38      13.671 -10.570   0.717  1.00  0.00           N  
ATOM    576  CA  SER A  38      13.936 -11.560   1.799  1.00  0.00           C  
ATOM    577  C   SER A  38      14.424 -10.829   3.054  1.00  0.00           C  
ATOM    578  O   SER A  38      13.702 -10.687   4.020  1.00  0.00           O  
ATOM    579  CB  SER A  38      15.008 -12.547   1.337  1.00  0.00           C  
ATOM    580  OG  SER A  38      14.636 -13.085   0.074  1.00  0.00           O  
ATOM    581  H   SER A  38      14.306 -10.469  -0.022  1.00  0.00           H  
ATOM    582  HA  SER A  38      13.027 -12.096   2.027  1.00  0.00           H  
ATOM    583  HB2 SER A  38      15.952 -12.039   1.240  1.00  0.00           H  
ATOM    584  HB3 SER A  38      15.103 -13.342   2.065  1.00  0.00           H  
ATOM    585  HG  SER A  38      13.681 -13.179   0.061  1.00  0.00           H  
ATOM    586  N   LYS A  39      15.644 -10.367   3.047  1.00  0.00           N  
ATOM    587  CA  LYS A  39      16.176  -9.649   4.240  1.00  0.00           C  
ATOM    588  C   LYS A  39      15.352  -8.383   4.482  1.00  0.00           C  
ATOM    589  O   LYS A  39      15.208  -7.928   5.600  1.00  0.00           O  
ATOM    590  CB  LYS A  39      17.637  -9.267   3.994  1.00  0.00           C  
ATOM    591  CG  LYS A  39      18.516 -10.516   4.096  1.00  0.00           C  
ATOM    592  CD  LYS A  39      19.552 -10.324   5.204  1.00  0.00           C  
ATOM    593  CE  LYS A  39      19.599 -11.575   6.081  1.00  0.00           C  
ATOM    594  NZ  LYS A  39      20.189 -12.703   5.307  1.00  0.00           N  
ATOM    595  H   LYS A  39      16.212 -10.492   2.259  1.00  0.00           H  
ATOM    596  HA  LYS A  39      16.113 -10.292   5.106  1.00  0.00           H  
ATOM    597  HB2 LYS A  39      17.736  -8.836   3.007  1.00  0.00           H  
ATOM    598  HB3 LYS A  39      17.951  -8.548   4.734  1.00  0.00           H  
ATOM    599  HG2 LYS A  39      17.897 -11.372   4.324  1.00  0.00           H  
ATOM    600  HG3 LYS A  39      19.022 -10.677   3.156  1.00  0.00           H  
ATOM    601  HD2 LYS A  39      20.523 -10.155   4.764  1.00  0.00           H  
ATOM    602  HD3 LYS A  39      19.278  -9.473   5.809  1.00  0.00           H  
ATOM    603  HE2 LYS A  39      20.206 -11.381   6.954  1.00  0.00           H  
ATOM    604  HE3 LYS A  39      18.598 -11.837   6.391  1.00  0.00           H  
ATOM    605  HZ1 LYS A  39      20.130 -12.493   4.290  1.00  0.00           H  
ATOM    606  HZ2 LYS A  39      21.186 -12.825   5.576  1.00  0.00           H  
ATOM    607  HZ3 LYS A  39      19.664 -13.577   5.513  1.00  0.00           H  
ATOM    608  N   GLY A  40      14.810  -7.810   3.443  1.00  0.00           N  
ATOM    609  CA  GLY A  40      13.995  -6.574   3.613  1.00  0.00           C  
ATOM    610  C   GLY A  40      14.911  -5.401   3.967  1.00  0.00           C  
ATOM    611  O   GLY A  40      14.833  -4.844   5.044  1.00  0.00           O  
ATOM    612  H   GLY A  40      14.938  -8.193   2.551  1.00  0.00           H  
ATOM    613  HA2 GLY A  40      13.471  -6.359   2.693  1.00  0.00           H  
ATOM    614  HA3 GLY A  40      13.281  -6.720   4.409  1.00  0.00           H  
ATOM    615  N   ASN A  41      15.778  -5.019   3.068  1.00  0.00           N  
ATOM    616  CA  ASN A  41      16.695  -3.881   3.358  1.00  0.00           C  
ATOM    617  C   ASN A  41      16.330  -2.691   2.468  1.00  0.00           C  
ATOM    618  O   ASN A  41      17.187  -2.033   1.913  1.00  0.00           O  
ATOM    619  CB  ASN A  41      18.139  -4.303   3.079  1.00  0.00           C  
ATOM    620  CG  ASN A  41      18.172  -5.257   1.883  1.00  0.00           C  
ATOM    621  OD1 ASN A  41      18.174  -6.459   2.051  1.00  0.00           O  
ATOM    622  ND2 ASN A  41      18.197  -4.766   0.674  1.00  0.00           N  
ATOM    623  H   ASN A  41      15.826  -5.480   2.205  1.00  0.00           H  
ATOM    624  HA  ASN A  41      16.598  -3.596   4.395  1.00  0.00           H  
ATOM    625  HB2 ASN A  41      18.733  -3.428   2.859  1.00  0.00           H  
ATOM    626  HB3 ASN A  41      18.541  -4.804   3.947  1.00  0.00           H  
ATOM    627 HD21 ASN A  41      18.195  -3.795   0.539  1.00  0.00           H  
ATOM    628 HD22 ASN A  41      18.218  -5.367  -0.098  1.00  0.00           H  
ATOM    629  N   LEU A  42      15.064  -2.408   2.329  1.00  0.00           N  
ATOM    630  CA  LEU A  42      14.644  -1.259   1.478  1.00  0.00           C  
ATOM    631  C   LEU A  42      15.363   0.005   1.945  1.00  0.00           C  
ATOM    632  O   LEU A  42      16.141   0.593   1.224  1.00  0.00           O  
ATOM    633  CB  LEU A  42      13.133  -1.055   1.609  1.00  0.00           C  
ATOM    634  CG  LEU A  42      12.605  -0.282   0.397  1.00  0.00           C  
ATOM    635  CD1 LEU A  42      13.072  -0.959  -0.891  1.00  0.00           C  
ATOM    636  CD2 LEU A  42      11.076  -0.266   0.431  1.00  0.00           C  
ATOM    637  H   LEU A  42      14.388  -2.951   2.787  1.00  0.00           H  
ATOM    638  HA  LEU A  42      14.896  -1.461   0.449  1.00  0.00           H  
ATOM    639  HB2 LEU A  42      12.646  -2.015   1.668  1.00  0.00           H  
ATOM    640  HB3 LEU A  42      12.926  -0.494   2.508  1.00  0.00           H  
ATOM    641  HG  LEU A  42      12.979   0.731   0.427  1.00  0.00           H  
ATOM    642 HD11 LEU A  42      12.972  -2.030  -0.793  1.00  0.00           H  
ATOM    643 HD12 LEU A  42      12.466  -0.615  -1.715  1.00  0.00           H  
ATOM    644 HD13 LEU A  42      14.107  -0.708  -1.075  1.00  0.00           H  
ATOM    645 HD21 LEU A  42      10.726  -0.915   1.220  1.00  0.00           H  
ATOM    646 HD22 LEU A  42      10.731   0.741   0.612  1.00  0.00           H  
ATOM    647 HD23 LEU A  42      10.693  -0.613  -0.518  1.00  0.00           H  
ATOM    648  N   ALA A  43      15.106   0.423   3.150  1.00  0.00           N  
ATOM    649  CA  ALA A  43      15.769   1.652   3.675  1.00  0.00           C  
ATOM    650  C   ALA A  43      17.249   1.666   3.274  1.00  0.00           C  
ATOM    651  O   ALA A  43      17.867   2.709   3.192  1.00  0.00           O  
ATOM    652  CB  ALA A  43      15.658   1.676   5.201  1.00  0.00           C  
ATOM    653  H   ALA A  43      14.472  -0.071   3.712  1.00  0.00           H  
ATOM    654  HA  ALA A  43      15.280   2.522   3.269  1.00  0.00           H  
ATOM    655  HB1 ALA A  43      14.683   1.316   5.497  1.00  0.00           H  
ATOM    656  HB2 ALA A  43      16.420   1.042   5.628  1.00  0.00           H  
ATOM    657  HB3 ALA A  43      15.791   2.687   5.555  1.00  0.00           H  
ATOM    658  N   ASP A  44      17.828   0.520   3.034  1.00  0.00           N  
ATOM    659  CA  ASP A  44      19.269   0.477   2.654  1.00  0.00           C  
ATOM    660  C   ASP A  44      19.447   0.818   1.169  1.00  0.00           C  
ATOM    661  O   ASP A  44      20.332   1.565   0.802  1.00  0.00           O  
ATOM    662  CB  ASP A  44      19.821  -0.925   2.920  1.00  0.00           C  
ATOM    663  CG  ASP A  44      21.228  -0.817   3.509  1.00  0.00           C  
ATOM    664  OD1 ASP A  44      21.336  -0.715   4.720  1.00  0.00           O  
ATOM    665  OD2 ASP A  44      22.174  -0.838   2.739  1.00  0.00           O  
ATOM    666  H   ASP A  44      17.320  -0.314   3.116  1.00  0.00           H  
ATOM    667  HA  ASP A  44      19.815   1.192   3.251  1.00  0.00           H  
ATOM    668  HB2 ASP A  44      19.176  -1.439   3.618  1.00  0.00           H  
ATOM    669  HB3 ASP A  44      19.862  -1.478   1.994  1.00  0.00           H  
ATOM    670  N   VAL A  45      18.632   0.269   0.307  1.00  0.00           N  
ATOM    671  CA  VAL A  45      18.790   0.566  -1.150  1.00  0.00           C  
ATOM    672  C   VAL A  45      17.867   1.716  -1.568  1.00  0.00           C  
ATOM    673  O   VAL A  45      18.303   2.680  -2.167  1.00  0.00           O  
ATOM    674  CB  VAL A  45      18.465  -0.684  -1.975  1.00  0.00           C  
ATOM    675  CG1 VAL A  45      19.425  -1.813  -1.592  1.00  0.00           C  
ATOM    676  CG2 VAL A  45      17.026  -1.131  -1.705  1.00  0.00           C  
ATOM    677  H   VAL A  45      17.931  -0.341   0.613  1.00  0.00           H  
ATOM    678  HA  VAL A  45      19.814   0.853  -1.338  1.00  0.00           H  
ATOM    679  HB  VAL A  45      18.581  -0.458  -3.026  1.00  0.00           H  
ATOM    680 HG11 VAL A  45      19.947  -1.549  -0.685  1.00  0.00           H  
ATOM    681 HG12 VAL A  45      18.865  -2.723  -1.436  1.00  0.00           H  
ATOM    682 HG13 VAL A  45      20.139  -1.962  -2.389  1.00  0.00           H  
ATOM    683 HG21 VAL A  45      16.847  -1.150  -0.641  1.00  0.00           H  
ATOM    684 HG22 VAL A  45      16.340  -0.438  -2.173  1.00  0.00           H  
ATOM    685 HG23 VAL A  45      16.875  -2.118  -2.113  1.00  0.00           H  
ATOM    686  N   ALA A  46      16.599   1.631  -1.267  1.00  0.00           N  
ATOM    687  CA  ALA A  46      15.670   2.728  -1.661  1.00  0.00           C  
ATOM    688  C   ALA A  46      15.016   3.332  -0.413  1.00  0.00           C  
ATOM    689  O   ALA A  46      13.857   3.091  -0.146  1.00  0.00           O  
ATOM    690  CB  ALA A  46      14.583   2.166  -2.582  1.00  0.00           C  
ATOM    691  H   ALA A  46      16.259   0.850  -0.789  1.00  0.00           H  
ATOM    692  HA  ALA A  46      16.221   3.496  -2.184  1.00  0.00           H  
ATOM    693  HB1 ALA A  46      14.205   1.240  -2.173  1.00  0.00           H  
ATOM    694  HB2 ALA A  46      13.776   2.880  -2.664  1.00  0.00           H  
ATOM    695  HB3 ALA A  46      15.001   1.983  -3.562  1.00  0.00           H  
ATOM    696  N   PRO A  47      15.784   4.107   0.315  1.00  0.00           N  
ATOM    697  CA  PRO A  47      15.297   4.767   1.541  1.00  0.00           C  
ATOM    698  C   PRO A  47      14.170   5.746   1.204  1.00  0.00           C  
ATOM    699  O   PRO A  47      13.955   6.089   0.058  1.00  0.00           O  
ATOM    700  CB  PRO A  47      16.516   5.520   2.092  1.00  0.00           C  
ATOM    701  CG  PRO A  47      17.693   5.297   1.108  1.00  0.00           C  
ATOM    702  CD  PRO A  47      17.192   4.383  -0.021  1.00  0.00           C  
ATOM    703  HA  PRO A  47      14.962   4.036   2.257  1.00  0.00           H  
ATOM    704  HB2 PRO A  47      16.291   6.575   2.166  1.00  0.00           H  
ATOM    705  HB3 PRO A  47      16.780   5.132   3.064  1.00  0.00           H  
ATOM    706  HG2 PRO A  47      18.014   6.246   0.701  1.00  0.00           H  
ATOM    707  HG3 PRO A  47      18.515   4.821   1.621  1.00  0.00           H  
ATOM    708  HD2 PRO A  47      17.262   4.890  -0.974  1.00  0.00           H  
ATOM    709  HD3 PRO A  47      17.756   3.465  -0.038  1.00  0.00           H  
ATOM    710  N   GLY A  48      13.448   6.200   2.193  1.00  0.00           N  
ATOM    711  CA  GLY A  48      12.337   7.158   1.931  1.00  0.00           C  
ATOM    712  C   GLY A  48      11.544   6.699   0.706  1.00  0.00           C  
ATOM    713  O   GLY A  48      11.432   7.409  -0.275  1.00  0.00           O  
ATOM    714  H   GLY A  48      13.639   5.911   3.110  1.00  0.00           H  
ATOM    715  HA2 GLY A  48      11.684   7.195   2.791  1.00  0.00           H  
ATOM    716  HA3 GLY A  48      12.744   8.140   1.744  1.00  0.00           H  
ATOM    717  N   LYS A  49      10.993   5.519   0.754  1.00  0.00           N  
ATOM    718  CA  LYS A  49      10.208   5.016  -0.409  1.00  0.00           C  
ATOM    719  C   LYS A  49       8.954   4.299   0.095  1.00  0.00           C  
ATOM    720  O   LYS A  49       8.862   3.925   1.247  1.00  0.00           O  
ATOM    721  CB  LYS A  49      11.064   4.039  -1.217  1.00  0.00           C  
ATOM    722  CG  LYS A  49      11.281   4.594  -2.626  1.00  0.00           C  
ATOM    723  CD  LYS A  49      12.040   5.920  -2.542  1.00  0.00           C  
ATOM    724  CE  LYS A  49      12.665   6.237  -3.901  1.00  0.00           C  
ATOM    725  NZ  LYS A  49      13.949   5.495  -4.044  1.00  0.00           N  
ATOM    726  H   LYS A  49      11.094   4.962   1.553  1.00  0.00           H  
ATOM    727  HA  LYS A  49       9.920   5.847  -1.035  1.00  0.00           H  
ATOM    728  HB2 LYS A  49      12.019   3.911  -0.730  1.00  0.00           H  
ATOM    729  HB3 LYS A  49      10.560   3.086  -1.281  1.00  0.00           H  
ATOM    730  HG2 LYS A  49      11.854   3.886  -3.207  1.00  0.00           H  
ATOM    731  HG3 LYS A  49      10.324   4.759  -3.099  1.00  0.00           H  
ATOM    732  HD2 LYS A  49      11.356   6.709  -2.266  1.00  0.00           H  
ATOM    733  HD3 LYS A  49      12.820   5.842  -1.799  1.00  0.00           H  
ATOM    734  HE2 LYS A  49      11.987   5.938  -4.688  1.00  0.00           H  
ATOM    735  HE3 LYS A  49      12.852   7.299  -3.972  1.00  0.00           H  
ATOM    736  HZ1 LYS A  49      14.305   5.233  -3.102  1.00  0.00           H  
ATOM    737  HZ2 LYS A  49      13.793   4.635  -4.608  1.00  0.00           H  
ATOM    738  HZ3 LYS A  49      14.649   6.100  -4.519  1.00  0.00           H  
ATOM    739  N   SER A  50       7.989   4.104  -0.760  1.00  0.00           N  
ATOM    740  CA  SER A  50       6.742   3.412  -0.330  1.00  0.00           C  
ATOM    741  C   SER A  50       6.424   2.280  -1.309  1.00  0.00           C  
ATOM    742  O   SER A  50       6.466   2.456  -2.509  1.00  0.00           O  
ATOM    743  CB  SER A  50       5.585   4.411  -0.313  1.00  0.00           C  
ATOM    744  OG  SER A  50       6.018   5.620   0.295  1.00  0.00           O  
ATOM    745  H   SER A  50       8.083   4.413  -1.685  1.00  0.00           H  
ATOM    746  HA  SER A  50       6.878   3.003   0.660  1.00  0.00           H  
ATOM    747  HB2 SER A  50       5.269   4.616  -1.323  1.00  0.00           H  
ATOM    748  HB3 SER A  50       4.757   3.992   0.243  1.00  0.00           H  
ATOM    749  HG  SER A  50       5.368   5.870   0.956  1.00  0.00           H  
ATOM    750  N   ILE A  51       6.102   1.122  -0.805  1.00  0.00           N  
ATOM    751  CA  ILE A  51       5.774  -0.018  -1.707  1.00  0.00           C  
ATOM    752  C   ILE A  51       4.256  -0.105  -1.870  1.00  0.00           C  
ATOM    753  O   ILE A  51       3.549  -0.495  -0.963  1.00  0.00           O  
ATOM    754  CB  ILE A  51       6.296  -1.318  -1.094  1.00  0.00           C  
ATOM    755  CG1 ILE A  51       7.742  -1.122  -0.621  1.00  0.00           C  
ATOM    756  CG2 ILE A  51       6.242  -2.434  -2.138  1.00  0.00           C  
ATOM    757  CD1 ILE A  51       8.692  -1.153  -1.821  1.00  0.00           C  
ATOM    758  H   ILE A  51       6.071   1.002   0.166  1.00  0.00           H  
ATOM    759  HA  ILE A  51       6.235   0.139  -2.671  1.00  0.00           H  
ATOM    760  HB  ILE A  51       5.675  -1.589  -0.251  1.00  0.00           H  
ATOM    761 HG12 ILE A  51       7.828  -0.169  -0.119  1.00  0.00           H  
ATOM    762 HG13 ILE A  51       8.006  -1.913   0.064  1.00  0.00           H  
ATOM    763 HG21 ILE A  51       5.999  -2.012  -3.103  1.00  0.00           H  
ATOM    764 HG22 ILE A  51       7.204  -2.924  -2.192  1.00  0.00           H  
ATOM    765 HG23 ILE A  51       5.487  -3.153  -1.860  1.00  0.00           H  
ATOM    766 HD11 ILE A  51       8.119  -1.124  -2.735  1.00  0.00           H  
ATOM    767 HD12 ILE A  51       9.351  -0.297  -1.782  1.00  0.00           H  
ATOM    768 HD13 ILE A  51       9.280  -2.060  -1.792  1.00  0.00           H  
ATOM    769  N   GLY A  52       3.743   0.258  -3.016  1.00  0.00           N  
ATOM    770  CA  GLY A  52       2.267   0.195  -3.217  1.00  0.00           C  
ATOM    771  C   GLY A  52       1.955   0.066  -4.707  1.00  0.00           C  
ATOM    772  O   GLY A  52       2.824   0.189  -5.548  1.00  0.00           O  
ATOM    773  H   GLY A  52       4.325   0.572  -3.740  1.00  0.00           H  
ATOM    774  HA2 GLY A  52       1.870  -0.661  -2.689  1.00  0.00           H  
ATOM    775  HA3 GLY A  52       1.814   1.097  -2.835  1.00  0.00           H  
ATOM    776  N   GLY A  53       0.718  -0.178  -5.041  1.00  0.00           N  
ATOM    777  CA  GLY A  53       0.348  -0.313  -6.478  1.00  0.00           C  
ATOM    778  C   GLY A  53       0.471  -1.777  -6.904  1.00  0.00           C  
ATOM    779  O   GLY A  53       1.360  -2.145  -7.645  1.00  0.00           O  
ATOM    780  H   GLY A  53       0.032  -0.273  -4.345  1.00  0.00           H  
ATOM    781  HA2 GLY A  53      -0.671   0.021  -6.619  1.00  0.00           H  
ATOM    782  HA3 GLY A  53       1.011   0.290  -7.079  1.00  0.00           H  
ATOM    783  N   ASP A  54      -0.417  -2.614  -6.442  1.00  0.00           N  
ATOM    784  CA  ASP A  54      -0.352  -4.053  -6.822  1.00  0.00           C  
ATOM    785  C   ASP A  54      -1.720  -4.699  -6.596  1.00  0.00           C  
ATOM    786  O   ASP A  54      -2.576  -4.145  -5.935  1.00  0.00           O  
ATOM    787  CB  ASP A  54       0.695  -4.762  -5.961  1.00  0.00           C  
ATOM    788  CG  ASP A  54       2.059  -4.686  -6.648  1.00  0.00           C  
ATOM    789  OD1 ASP A  54       2.085  -4.643  -7.867  1.00  0.00           O  
ATOM    790  OD2 ASP A  54       3.056  -4.673  -5.944  1.00  0.00           O  
ATOM    791  H   ASP A  54      -1.126  -2.296  -5.847  1.00  0.00           H  
ATOM    792  HA  ASP A  54      -0.081  -4.140  -7.864  1.00  0.00           H  
ATOM    793  HB2 ASP A  54       0.751  -4.282  -4.994  1.00  0.00           H  
ATOM    794  HB3 ASP A  54       0.417  -5.797  -5.833  1.00  0.00           H  
ATOM    795  N   ILE A  55      -1.935  -5.865  -7.139  1.00  0.00           N  
ATOM    796  CA  ILE A  55      -3.249  -6.542  -6.951  1.00  0.00           C  
ATOM    797  C   ILE A  55      -3.387  -6.983  -5.492  1.00  0.00           C  
ATOM    798  O   ILE A  55      -2.414  -7.284  -4.830  1.00  0.00           O  
ATOM    799  CB  ILE A  55      -3.329  -7.766  -7.864  1.00  0.00           C  
ATOM    800  CG1 ILE A  55      -3.268  -7.314  -9.324  1.00  0.00           C  
ATOM    801  CG2 ILE A  55      -4.645  -8.505  -7.614  1.00  0.00           C  
ATOM    802  CD1 ILE A  55      -4.579  -6.624  -9.702  1.00  0.00           C  
ATOM    803  H   ILE A  55      -1.233  -6.297  -7.668  1.00  0.00           H  
ATOM    804  HA  ILE A  55      -4.046  -5.856  -7.196  1.00  0.00           H  
ATOM    805  HB  ILE A  55      -2.500  -8.426  -7.654  1.00  0.00           H  
ATOM    806 HG12 ILE A  55      -2.446  -6.624  -9.453  1.00  0.00           H  
ATOM    807 HG13 ILE A  55      -3.120  -8.173  -9.961  1.00  0.00           H  
ATOM    808 HG21 ILE A  55      -5.438  -7.787  -7.467  1.00  0.00           H  
ATOM    809 HG22 ILE A  55      -4.875  -9.126  -8.467  1.00  0.00           H  
ATOM    810 HG23 ILE A  55      -4.549  -9.123  -6.734  1.00  0.00           H  
ATOM    811 HD11 ILE A  55      -5.232  -6.595  -8.841  1.00  0.00           H  
ATOM    812 HD12 ILE A  55      -4.375  -5.616 -10.032  1.00  0.00           H  
ATOM    813 HD13 ILE A  55      -5.059  -7.172 -10.499  1.00  0.00           H  
ATOM    814  N   PHE A  56      -4.589  -7.024  -4.987  1.00  0.00           N  
ATOM    815  CA  PHE A  56      -4.785  -7.447  -3.572  1.00  0.00           C  
ATOM    816  C   PHE A  56      -5.527  -8.786  -3.537  1.00  0.00           C  
ATOM    817  O   PHE A  56      -6.387  -9.053  -4.352  1.00  0.00           O  
ATOM    818  CB  PHE A  56      -5.596  -6.382  -2.822  1.00  0.00           C  
ATOM    819  CG  PHE A  56      -6.085  -6.950  -1.511  1.00  0.00           C  
ATOM    820  CD1 PHE A  56      -5.185  -7.152  -0.457  1.00  0.00           C  
ATOM    821  CD2 PHE A  56      -7.436  -7.276  -1.349  1.00  0.00           C  
ATOM    822  CE1 PHE A  56      -5.637  -7.680   0.758  1.00  0.00           C  
ATOM    823  CE2 PHE A  56      -7.888  -7.804  -0.134  1.00  0.00           C  
ATOM    824  CZ  PHE A  56      -6.989  -8.006   0.920  1.00  0.00           C  
ATOM    825  H   PHE A  56      -5.360  -6.779  -5.537  1.00  0.00           H  
ATOM    826  HA  PHE A  56      -3.821  -7.561  -3.097  1.00  0.00           H  
ATOM    827  HB2 PHE A  56      -4.968  -5.524  -2.629  1.00  0.00           H  
ATOM    828  HB3 PHE A  56      -6.443  -6.078  -3.420  1.00  0.00           H  
ATOM    829  HD1 PHE A  56      -4.142  -6.901  -0.581  1.00  0.00           H  
ATOM    830  HD2 PHE A  56      -8.129  -7.121  -2.162  1.00  0.00           H  
ATOM    831  HE1 PHE A  56      -4.943  -7.837   1.570  1.00  0.00           H  
ATOM    832  HE2 PHE A  56      -8.931  -8.056  -0.009  1.00  0.00           H  
ATOM    833  HZ  PHE A  56      -7.337  -8.412   1.857  1.00  0.00           H  
ATOM    834  N   SER A  57      -5.197  -9.627  -2.596  1.00  0.00           N  
ATOM    835  CA  SER A  57      -5.875 -10.950  -2.500  1.00  0.00           C  
ATOM    836  C   SER A  57      -7.380 -10.777  -2.675  1.00  0.00           C  
ATOM    837  O   SER A  57      -7.910 -10.902  -3.761  1.00  0.00           O  
ATOM    838  CB  SER A  57      -5.591 -11.566  -1.129  1.00  0.00           C  
ATOM    839  OG  SER A  57      -4.270 -12.093  -1.115  1.00  0.00           O  
ATOM    840  H   SER A  57      -4.499  -9.388  -1.950  1.00  0.00           H  
ATOM    841  HA  SER A  57      -5.502 -11.603  -3.265  1.00  0.00           H  
ATOM    842  HB2 SER A  57      -5.678 -10.810  -0.367  1.00  0.00           H  
ATOM    843  HB3 SER A  57      -6.306 -12.354  -0.935  1.00  0.00           H  
ATOM    844  HG  SER A  57      -3.840 -11.794  -0.310  1.00  0.00           H  
ATOM    845  N   ASN A  58      -8.064 -10.505  -1.604  1.00  0.00           N  
ATOM    846  CA  ASN A  58      -9.546 -10.326  -1.662  1.00  0.00           C  
ATOM    847  C   ASN A  58     -10.215 -11.665  -1.982  1.00  0.00           C  
ATOM    848  O   ASN A  58     -11.413 -11.738  -2.174  1.00  0.00           O  
ATOM    849  CB  ASN A  58      -9.912  -9.297  -2.738  1.00  0.00           C  
ATOM    850  CG  ASN A  58     -11.433  -9.229  -2.881  1.00  0.00           C  
ATOM    851  OD1 ASN A  58     -11.955  -9.264  -3.977  1.00  0.00           O  
ATOM    852  ND2 ASN A  58     -12.174  -9.134  -1.810  1.00  0.00           N  
ATOM    853  H   ASN A  58      -7.596 -10.426  -0.750  1.00  0.00           H  
ATOM    854  HA  ASN A  58      -9.897  -9.975  -0.702  1.00  0.00           H  
ATOM    855  HB2 ASN A  58      -9.533  -8.327  -2.451  1.00  0.00           H  
ATOM    856  HB3 ASN A  58      -9.479  -9.587  -3.682  1.00  0.00           H  
ATOM    857 HD21 ASN A  58     -11.755  -9.106  -0.925  1.00  0.00           H  
ATOM    858 HD22 ASN A  58     -13.150  -9.091  -1.892  1.00  0.00           H  
ATOM    859  N   ARG A  59      -9.457 -12.726  -2.034  1.00  0.00           N  
ATOM    860  CA  ARG A  59     -10.059 -14.056  -2.334  1.00  0.00           C  
ATOM    861  C   ARG A  59     -10.896 -14.514  -1.139  1.00  0.00           C  
ATOM    862  O   ARG A  59     -12.064 -14.821  -1.267  1.00  0.00           O  
ATOM    863  CB  ARG A  59      -8.947 -15.072  -2.602  1.00  0.00           C  
ATOM    864  CG  ARG A  59      -9.564 -16.447  -2.868  1.00  0.00           C  
ATOM    865  CD  ARG A  59     -10.339 -16.414  -4.187  1.00  0.00           C  
ATOM    866  NE  ARG A  59     -11.580 -17.233  -4.062  1.00  0.00           N  
ATOM    867  CZ  ARG A  59     -11.570 -18.335  -3.362  1.00  0.00           C  
ATOM    868  NH1 ARG A  59     -10.980 -19.401  -3.831  1.00  0.00           N  
ATOM    869  NH2 ARG A  59     -12.151 -18.372  -2.193  1.00  0.00           N  
ATOM    870  H   ARG A  59      -8.495 -12.651  -1.870  1.00  0.00           H  
ATOM    871  HA  ARG A  59     -10.691 -13.975  -3.207  1.00  0.00           H  
ATOM    872  HB2 ARG A  59      -8.374 -14.762  -3.463  1.00  0.00           H  
ATOM    873  HB3 ARG A  59      -8.298 -15.132  -1.741  1.00  0.00           H  
ATOM    874  HG2 ARG A  59      -8.781 -17.189  -2.928  1.00  0.00           H  
ATOM    875  HG3 ARG A  59     -10.239 -16.701  -2.063  1.00  0.00           H  
ATOM    876  HD2 ARG A  59     -10.606 -15.394  -4.422  1.00  0.00           H  
ATOM    877  HD3 ARG A  59      -9.720 -16.814  -4.977  1.00  0.00           H  
ATOM    878  HE  ARG A  59     -12.404 -16.943  -4.505  1.00  0.00           H  
ATOM    879 HH11 ARG A  59     -10.536 -19.373  -4.727  1.00  0.00           H  
ATOM    880 HH12 ARG A  59     -10.973 -20.245  -3.295  1.00  0.00           H  
ATOM    881 HH21 ARG A  59     -12.603 -17.556  -1.834  1.00  0.00           H  
ATOM    882 HH22 ARG A  59     -12.143 -19.216  -1.657  1.00  0.00           H  
ATOM    883  N   GLU A  60     -10.305 -14.564   0.024  1.00  0.00           N  
ATOM    884  CA  GLU A  60     -11.063 -15.001   1.230  1.00  0.00           C  
ATOM    885  C   GLU A  60     -12.352 -14.184   1.344  1.00  0.00           C  
ATOM    886  O   GLU A  60     -13.409 -14.711   1.627  1.00  0.00           O  
ATOM    887  CB  GLU A  60     -10.206 -14.781   2.478  1.00  0.00           C  
ATOM    888  CG  GLU A  60      -8.870 -15.507   2.315  1.00  0.00           C  
ATOM    889  CD  GLU A  60      -8.027 -15.317   3.577  1.00  0.00           C  
ATOM    890  OE1 GLU A  60      -8.371 -14.457   4.372  1.00  0.00           O  
ATOM    891  OE2 GLU A  60      -7.052 -16.034   3.728  1.00  0.00           O  
ATOM    892  H   GLU A  60      -9.361 -14.311   0.105  1.00  0.00           H  
ATOM    893  HA  GLU A  60     -11.309 -16.050   1.141  1.00  0.00           H  
ATOM    894  HB2 GLU A  60     -10.029 -13.724   2.611  1.00  0.00           H  
ATOM    895  HB3 GLU A  60     -10.722 -15.172   3.343  1.00  0.00           H  
ATOM    896  HG2 GLU A  60      -9.050 -16.561   2.156  1.00  0.00           H  
ATOM    897  HG3 GLU A  60      -8.340 -15.100   1.466  1.00  0.00           H  
ATOM    898  N   GLY A  61     -12.271 -12.900   1.128  1.00  0.00           N  
ATOM    899  CA  GLY A  61     -13.491 -12.049   1.224  1.00  0.00           C  
ATOM    900  C   GLY A  61     -13.332 -11.048   2.369  1.00  0.00           C  
ATOM    901  O   GLY A  61     -14.039 -11.103   3.356  1.00  0.00           O  
ATOM    902  H   GLY A  61     -11.408 -12.494   0.902  1.00  0.00           H  
ATOM    903  HA2 GLY A  61     -13.631 -11.516   0.294  1.00  0.00           H  
ATOM    904  HA3 GLY A  61     -14.351 -12.674   1.412  1.00  0.00           H  
ATOM    905  N   LYS A  62     -12.411 -10.132   2.247  1.00  0.00           N  
ATOM    906  CA  LYS A  62     -12.212  -9.128   3.330  1.00  0.00           C  
ATOM    907  C   LYS A  62     -12.476  -7.725   2.780  1.00  0.00           C  
ATOM    908  O   LYS A  62     -12.588  -6.767   3.518  1.00  0.00           O  
ATOM    909  CB  LYS A  62     -10.777  -9.215   3.851  1.00  0.00           C  
ATOM    910  CG  LYS A  62     -10.436 -10.673   4.168  1.00  0.00           C  
ATOM    911  CD  LYS A  62     -11.088 -11.073   5.493  1.00  0.00           C  
ATOM    912  CE  LYS A  62     -10.475 -10.254   6.631  1.00  0.00           C  
ATOM    913  NZ  LYS A  62     -11.560  -9.582   7.399  1.00  0.00           N  
ATOM    914  H   LYS A  62     -11.851 -10.103   1.443  1.00  0.00           H  
ATOM    915  HA  LYS A  62     -12.900  -9.330   4.133  1.00  0.00           H  
ATOM    916  HB2 LYS A  62     -10.098  -8.841   3.099  1.00  0.00           H  
ATOM    917  HB3 LYS A  62     -10.685  -8.624   4.749  1.00  0.00           H  
ATOM    918  HG2 LYS A  62     -10.806 -11.309   3.377  1.00  0.00           H  
ATOM    919  HG3 LYS A  62      -9.365 -10.783   4.249  1.00  0.00           H  
ATOM    920  HD2 LYS A  62     -12.150 -10.882   5.443  1.00  0.00           H  
ATOM    921  HD3 LYS A  62     -10.918 -12.123   5.676  1.00  0.00           H  
ATOM    922  HE2 LYS A  62      -9.921 -10.909   7.287  1.00  0.00           H  
ATOM    923  HE3 LYS A  62      -9.809  -9.510   6.220  1.00  0.00           H  
ATOM    924  HZ1 LYS A  62     -12.405 -10.188   7.410  1.00  0.00           H  
ATOM    925  HZ2 LYS A  62     -11.243  -9.414   8.375  1.00  0.00           H  
ATOM    926  HZ3 LYS A  62     -11.791  -8.673   6.948  1.00  0.00           H  
ATOM    927  N   LEU A  63     -12.585  -7.603   1.488  1.00  0.00           N  
ATOM    928  CA  LEU A  63     -12.854  -6.271   0.878  1.00  0.00           C  
ATOM    929  C   LEU A  63     -14.141  -6.353   0.054  1.00  0.00           C  
ATOM    930  O   LEU A  63     -14.455  -7.391  -0.496  1.00  0.00           O  
ATOM    931  CB  LEU A  63     -11.695  -5.879  -0.043  1.00  0.00           C  
ATOM    932  CG  LEU A  63     -10.480  -5.455   0.786  1.00  0.00           C  
ATOM    933  CD1 LEU A  63      -9.262  -5.340  -0.129  1.00  0.00           C  
ATOM    934  CD2 LEU A  63     -10.746  -4.094   1.433  1.00  0.00           C  
ATOM    935  H   LEU A  63     -12.498  -8.394   0.918  1.00  0.00           H  
ATOM    936  HA  LEU A  63     -12.967  -5.530   1.656  1.00  0.00           H  
ATOM    937  HB2 LEU A  63     -11.429  -6.723  -0.662  1.00  0.00           H  
ATOM    938  HB3 LEU A  63     -12.001  -5.057  -0.672  1.00  0.00           H  
ATOM    939  HG  LEU A  63     -10.289  -6.192   1.552  1.00  0.00           H  
ATOM    940 HD11 LEU A  63      -9.374  -6.018  -0.963  1.00  0.00           H  
ATOM    941 HD12 LEU A  63      -9.183  -4.328  -0.496  1.00  0.00           H  
ATOM    942 HD13 LEU A  63      -8.370  -5.592   0.426  1.00  0.00           H  
ATOM    943 HD21 LEU A  63     -11.809  -3.954   1.557  1.00  0.00           H  
ATOM    944 HD22 LEU A  63     -10.260  -4.053   2.399  1.00  0.00           H  
ATOM    945 HD23 LEU A  63     -10.351  -3.314   0.798  1.00  0.00           H  
ATOM    946  N   PRO A  64     -14.850  -5.256  -0.011  1.00  0.00           N  
ATOM    947  CA  PRO A  64     -16.110  -5.182  -0.770  1.00  0.00           C  
ATOM    948  C   PRO A  64     -15.850  -5.482  -2.249  1.00  0.00           C  
ATOM    949  O   PRO A  64     -15.463  -4.617  -3.008  1.00  0.00           O  
ATOM    950  CB  PRO A  64     -16.595  -3.738  -0.587  1.00  0.00           C  
ATOM    951  CG  PRO A  64     -15.556  -3.001   0.298  1.00  0.00           C  
ATOM    952  CD  PRO A  64     -14.454  -4.008   0.663  1.00  0.00           C  
ATOM    953  HA  PRO A  64     -16.837  -5.869  -0.365  1.00  0.00           H  
ATOM    954  HB2 PRO A  64     -16.671  -3.252  -1.550  1.00  0.00           H  
ATOM    955  HB3 PRO A  64     -17.555  -3.732  -0.095  1.00  0.00           H  
ATOM    956  HG2 PRO A  64     -15.130  -2.174  -0.252  1.00  0.00           H  
ATOM    957  HG3 PRO A  64     -16.030  -2.640   1.197  1.00  0.00           H  
ATOM    958  HD2 PRO A  64     -13.497  -3.667   0.296  1.00  0.00           H  
ATOM    959  HD3 PRO A  64     -14.420  -4.158   1.731  1.00  0.00           H  
ATOM    960  N   GLY A  65     -16.057  -6.703  -2.663  1.00  0.00           N  
ATOM    961  CA  GLY A  65     -15.818  -7.057  -4.091  1.00  0.00           C  
ATOM    962  C   GLY A  65     -17.051  -6.701  -4.922  1.00  0.00           C  
ATOM    963  O   GLY A  65     -18.131  -6.511  -4.399  1.00  0.00           O  
ATOM    964  H   GLY A  65     -16.367  -7.388  -2.034  1.00  0.00           H  
ATOM    965  HA2 GLY A  65     -14.964  -6.507  -4.458  1.00  0.00           H  
ATOM    966  HA3 GLY A  65     -15.626  -8.116  -4.173  1.00  0.00           H  
ATOM    967  N   LYS A  66     -16.899  -6.609  -6.215  1.00  0.00           N  
ATOM    968  CA  LYS A  66     -18.063  -6.265  -7.080  1.00  0.00           C  
ATOM    969  C   LYS A  66     -18.020  -7.111  -8.354  1.00  0.00           C  
ATOM    970  O   LYS A  66     -17.117  -7.899  -8.557  1.00  0.00           O  
ATOM    971  CB  LYS A  66     -18.002  -4.782  -7.451  1.00  0.00           C  
ATOM    972  CG  LYS A  66     -19.225  -4.061  -6.880  1.00  0.00           C  
ATOM    973  CD  LYS A  66     -20.244  -3.823  -7.996  1.00  0.00           C  
ATOM    974  CE  LYS A  66     -21.635  -4.245  -7.518  1.00  0.00           C  
ATOM    975  NZ  LYS A  66     -21.905  -3.643  -6.181  1.00  0.00           N  
ATOM    976  H   LYS A  66     -16.020  -6.766  -6.618  1.00  0.00           H  
ATOM    977  HA  LYS A  66     -18.981  -6.465  -6.546  1.00  0.00           H  
ATOM    978  HB2 LYS A  66     -17.102  -4.346  -7.043  1.00  0.00           H  
ATOM    979  HB3 LYS A  66     -17.996  -4.680  -8.526  1.00  0.00           H  
ATOM    980  HG2 LYS A  66     -19.673  -4.670  -6.107  1.00  0.00           H  
ATOM    981  HG3 LYS A  66     -18.922  -3.114  -6.463  1.00  0.00           H  
ATOM    982  HD2 LYS A  66     -20.254  -2.774  -8.255  1.00  0.00           H  
ATOM    983  HD3 LYS A  66     -19.972  -4.406  -8.863  1.00  0.00           H  
ATOM    984  HE2 LYS A  66     -22.378  -3.901  -8.223  1.00  0.00           H  
ATOM    985  HE3 LYS A  66     -21.679  -5.322  -7.444  1.00  0.00           H  
ATOM    986  HZ1 LYS A  66     -21.223  -2.882  -5.999  1.00  0.00           H  
ATOM    987  HZ2 LYS A  66     -22.871  -3.256  -6.164  1.00  0.00           H  
ATOM    988  HZ3 LYS A  66     -21.811  -4.373  -5.447  1.00  0.00           H  
ATOM    989  N   SER A  67     -18.987  -6.954  -9.214  1.00  0.00           N  
ATOM    990  CA  SER A  67     -19.002  -7.748 -10.474  1.00  0.00           C  
ATOM    991  C   SER A  67     -17.882  -7.267 -11.398  1.00  0.00           C  
ATOM    992  O   SER A  67     -18.047  -6.330 -12.153  1.00  0.00           O  
ATOM    993  CB  SER A  67     -20.351  -7.569 -11.173  1.00  0.00           C  
ATOM    994  OG  SER A  67     -21.371  -8.172 -10.387  1.00  0.00           O  
ATOM    995  H   SER A  67     -19.706  -6.313  -9.031  1.00  0.00           H  
ATOM    996  HA  SER A  67     -18.855  -8.792 -10.242  1.00  0.00           H  
ATOM    997  HB2 SER A  67     -20.564  -6.518 -11.285  1.00  0.00           H  
ATOM    998  HB3 SER A  67     -20.312  -8.032 -12.150  1.00  0.00           H  
ATOM    999  HG  SER A  67     -21.778  -8.865 -10.911  1.00  0.00           H  
ATOM   1000  N   GLY A  68     -16.743  -7.902 -11.347  1.00  0.00           N  
ATOM   1001  CA  GLY A  68     -15.616  -7.482 -12.227  1.00  0.00           C  
ATOM   1002  C   GLY A  68     -14.858  -6.321 -11.578  1.00  0.00           C  
ATOM   1003  O   GLY A  68     -14.756  -5.246 -12.135  1.00  0.00           O  
ATOM   1004  H   GLY A  68     -16.631  -8.657 -10.733  1.00  0.00           H  
ATOM   1005  HA2 GLY A  68     -14.943  -8.316 -12.371  1.00  0.00           H  
ATOM   1006  HA3 GLY A  68     -16.004  -7.164 -13.182  1.00  0.00           H  
ATOM   1007  N   ARG A  69     -14.324  -6.529 -10.406  1.00  0.00           N  
ATOM   1008  CA  ARG A  69     -13.573  -5.436  -9.727  1.00  0.00           C  
ATOM   1009  C   ARG A  69     -12.233  -5.974  -9.221  1.00  0.00           C  
ATOM   1010  O   ARG A  69     -12.133  -7.099  -8.774  1.00  0.00           O  
ATOM   1011  CB  ARG A  69     -14.391  -4.909  -8.546  1.00  0.00           C  
ATOM   1012  CG  ARG A  69     -13.509  -4.011  -7.675  1.00  0.00           C  
ATOM   1013  CD  ARG A  69     -14.384  -3.005  -6.926  1.00  0.00           C  
ATOM   1014  NE  ARG A  69     -15.262  -3.732  -5.967  1.00  0.00           N  
ATOM   1015  CZ  ARG A  69     -15.892  -3.082  -5.025  1.00  0.00           C  
ATOM   1016  NH1 ARG A  69     -15.398  -1.972  -4.544  1.00  0.00           N  
ATOM   1017  NH2 ARG A  69     -17.022  -3.541  -4.563  1.00  0.00           N  
ATOM   1018  H   ARG A  69     -14.416  -7.403  -9.972  1.00  0.00           H  
ATOM   1019  HA  ARG A  69     -13.396  -4.632 -10.427  1.00  0.00           H  
ATOM   1020  HB2 ARG A  69     -15.232  -4.341  -8.915  1.00  0.00           H  
ATOM   1021  HB3 ARG A  69     -14.747  -5.741  -7.956  1.00  0.00           H  
ATOM   1022  HG2 ARG A  69     -12.969  -4.619  -6.963  1.00  0.00           H  
ATOM   1023  HG3 ARG A  69     -12.807  -3.480  -8.300  1.00  0.00           H  
ATOM   1024  HD2 ARG A  69     -13.755  -2.316  -6.387  1.00  0.00           H  
ATOM   1025  HD3 ARG A  69     -14.993  -2.460  -7.633  1.00  0.00           H  
ATOM   1026  HE  ARG A  69     -15.369  -4.704  -6.044  1.00  0.00           H  
ATOM   1027 HH11 ARG A  69     -14.535  -1.609  -4.896  1.00  0.00           H  
ATOM   1028 HH12 ARG A  69     -15.883  -1.486  -3.817  1.00  0.00           H  
ATOM   1029 HH21 ARG A  69     -17.405  -4.388  -4.931  1.00  0.00           H  
ATOM   1030 HH22 ARG A  69     -17.506  -3.046  -3.842  1.00  0.00           H  
ATOM   1031  N   THR A  70     -11.203  -5.176  -9.283  1.00  0.00           N  
ATOM   1032  CA  THR A  70      -9.870  -5.636  -8.801  1.00  0.00           C  
ATOM   1033  C   THR A  70      -9.390  -4.707  -7.685  1.00  0.00           C  
ATOM   1034  O   THR A  70      -9.372  -3.502  -7.834  1.00  0.00           O  
ATOM   1035  CB  THR A  70      -8.870  -5.605  -9.959  1.00  0.00           C  
ATOM   1036  OG1 THR A  70      -9.192  -6.631 -10.888  1.00  0.00           O  
ATOM   1037  CG2 THR A  70      -7.456  -5.827  -9.420  1.00  0.00           C  
ATOM   1038  H   THR A  70     -11.306  -4.270  -9.644  1.00  0.00           H  
ATOM   1039  HA  THR A  70      -9.953  -6.644  -8.422  1.00  0.00           H  
ATOM   1040  HB  THR A  70      -8.917  -4.646 -10.451  1.00  0.00           H  
ATOM   1041  HG1 THR A  70      -9.648  -6.228 -11.630  1.00  0.00           H  
ATOM   1042 HG21 THR A  70      -7.509  -6.119  -8.382  1.00  0.00           H  
ATOM   1043 HG22 THR A  70      -6.973  -6.607  -9.989  1.00  0.00           H  
ATOM   1044 HG23 THR A  70      -6.889  -4.912  -9.509  1.00  0.00           H  
ATOM   1045  N   TRP A  71      -9.005  -5.256  -6.565  1.00  0.00           N  
ATOM   1046  CA  TRP A  71      -8.533  -4.397  -5.443  1.00  0.00           C  
ATOM   1047  C   TRP A  71      -7.029  -4.159  -5.565  1.00  0.00           C  
ATOM   1048  O   TRP A  71      -6.285  -5.013  -6.002  1.00  0.00           O  
ATOM   1049  CB  TRP A  71      -8.823  -5.089  -4.107  1.00  0.00           C  
ATOM   1050  CG  TRP A  71     -10.226  -4.797  -3.687  1.00  0.00           C  
ATOM   1051  CD1 TRP A  71     -11.314  -5.472  -4.115  1.00  0.00           C  
ATOM   1052  CD2 TRP A  71     -10.712  -3.775  -2.769  1.00  0.00           C  
ATOM   1053  NE1 TRP A  71     -12.439  -4.928  -3.522  1.00  0.00           N  
ATOM   1054  CE2 TRP A  71     -12.120  -3.879  -2.685  1.00  0.00           C  
ATOM   1055  CE3 TRP A  71     -10.075  -2.778  -2.009  1.00  0.00           C  
ATOM   1056  CZ2 TRP A  71     -12.871  -3.022  -1.877  1.00  0.00           C  
ATOM   1057  CZ3 TRP A  71     -10.828  -1.916  -1.194  1.00  0.00           C  
ATOM   1058  CH2 TRP A  71     -12.222  -2.038  -1.130  1.00  0.00           C  
ATOM   1059  H   TRP A  71      -9.030  -6.230  -6.462  1.00  0.00           H  
ATOM   1060  HA  TRP A  71      -9.050  -3.450  -5.474  1.00  0.00           H  
ATOM   1061  HB2 TRP A  71      -8.695  -6.155  -4.219  1.00  0.00           H  
ATOM   1062  HB3 TRP A  71      -8.139  -4.721  -3.356  1.00  0.00           H  
ATOM   1063  HD1 TRP A  71     -11.303  -6.300  -4.808  1.00  0.00           H  
ATOM   1064  HE1 TRP A  71     -13.356  -5.237  -3.664  1.00  0.00           H  
ATOM   1065  HE3 TRP A  71      -9.001  -2.674  -2.051  1.00  0.00           H  
ATOM   1066  HZ2 TRP A  71     -13.948  -3.114  -1.833  1.00  0.00           H  
ATOM   1067  HZ3 TRP A  71     -10.332  -1.155  -0.614  1.00  0.00           H  
ATOM   1068  HH2 TRP A  71     -12.794  -1.373  -0.500  1.00  0.00           H  
ATOM   1069  N   ARG A  72      -6.578  -3.007  -5.161  1.00  0.00           N  
ATOM   1070  CA  ARG A  72      -5.123  -2.704  -5.223  1.00  0.00           C  
ATOM   1071  C   ARG A  72      -4.644  -2.399  -3.805  1.00  0.00           C  
ATOM   1072  O   ARG A  72      -5.336  -1.761  -3.037  1.00  0.00           O  
ATOM   1073  CB  ARG A  72      -4.882  -1.491  -6.123  1.00  0.00           C  
ATOM   1074  CG  ARG A  72      -4.565  -1.960  -7.543  1.00  0.00           C  
ATOM   1075  CD  ARG A  72      -3.810  -0.859  -8.288  1.00  0.00           C  
ATOM   1076  NE  ARG A  72      -4.684  -0.287  -9.351  1.00  0.00           N  
ATOM   1077  CZ  ARG A  72      -4.371   0.850  -9.911  1.00  0.00           C  
ATOM   1078  NH1 ARG A  72      -3.337   0.925 -10.703  1.00  0.00           N  
ATOM   1079  NH2 ARG A  72      -5.093   1.913  -9.678  1.00  0.00           N  
ATOM   1080  H   ARG A  72      -7.197  -2.343  -4.798  1.00  0.00           H  
ATOM   1081  HA  ARG A  72      -4.590  -3.560  -5.611  1.00  0.00           H  
ATOM   1082  HB2 ARG A  72      -5.766  -0.870  -6.134  1.00  0.00           H  
ATOM   1083  HB3 ARG A  72      -4.048  -0.921  -5.740  1.00  0.00           H  
ATOM   1084  HG2 ARG A  72      -3.955  -2.852  -7.500  1.00  0.00           H  
ATOM   1085  HG3 ARG A  72      -5.486  -2.179  -8.064  1.00  0.00           H  
ATOM   1086  HD2 ARG A  72      -3.532  -0.080  -7.593  1.00  0.00           H  
ATOM   1087  HD3 ARG A  72      -2.919  -1.274  -8.738  1.00  0.00           H  
ATOM   1088  HE  ARG A  72      -5.493  -0.764  -9.629  1.00  0.00           H  
ATOM   1089 HH11 ARG A  72      -2.784   0.111 -10.881  1.00  0.00           H  
ATOM   1090 HH12 ARG A  72      -3.097   1.796 -11.131  1.00  0.00           H  
ATOM   1091 HH21 ARG A  72      -5.886   1.856  -9.071  1.00  0.00           H  
ATOM   1092 HH22 ARG A  72      -4.853   2.783 -10.107  1.00  0.00           H  
ATOM   1093  N   GLU A  73      -3.484  -2.858  -3.438  1.00  0.00           N  
ATOM   1094  CA  GLU A  73      -3.004  -2.596  -2.055  1.00  0.00           C  
ATOM   1095  C   GLU A  73      -1.873  -1.563  -2.065  1.00  0.00           C  
ATOM   1096  O   GLU A  73      -1.246  -1.314  -3.078  1.00  0.00           O  
ATOM   1097  CB  GLU A  73      -2.495  -3.900  -1.439  1.00  0.00           C  
ATOM   1098  CG  GLU A  73      -1.414  -4.502  -2.340  1.00  0.00           C  
ATOM   1099  CD  GLU A  73      -0.125  -4.688  -1.538  1.00  0.00           C  
ATOM   1100  OE1 GLU A  73       0.393  -3.698  -1.049  1.00  0.00           O  
ATOM   1101  OE2 GLU A  73       0.322  -5.819  -1.426  1.00  0.00           O  
ATOM   1102  H   GLU A  73      -2.939  -3.384  -4.059  1.00  0.00           H  
ATOM   1103  HA  GLU A  73      -3.826  -2.220  -1.464  1.00  0.00           H  
ATOM   1104  HB2 GLU A  73      -2.079  -3.699  -0.461  1.00  0.00           H  
ATOM   1105  HB3 GLU A  73      -3.312  -4.598  -1.346  1.00  0.00           H  
ATOM   1106  HG2 GLU A  73      -1.749  -5.460  -2.713  1.00  0.00           H  
ATOM   1107  HG3 GLU A  73      -1.226  -3.838  -3.170  1.00  0.00           H  
ATOM   1108  N   ALA A  74      -1.606  -0.968  -0.933  1.00  0.00           N  
ATOM   1109  CA  ALA A  74      -0.517   0.042  -0.849  1.00  0.00           C  
ATOM   1110  C   ALA A  74       0.147  -0.048   0.526  1.00  0.00           C  
ATOM   1111  O   ALA A  74      -0.489  -0.369   1.512  1.00  0.00           O  
ATOM   1112  CB  ALA A  74      -1.096   1.444  -1.042  1.00  0.00           C  
ATOM   1113  H   ALA A  74      -2.124  -1.194  -0.132  1.00  0.00           H  
ATOM   1114  HA  ALA A  74       0.217  -0.154  -1.617  1.00  0.00           H  
ATOM   1115  HB1 ALA A  74      -2.052   1.510  -0.543  1.00  0.00           H  
ATOM   1116  HB2 ALA A  74      -0.418   2.171  -0.621  1.00  0.00           H  
ATOM   1117  HB3 ALA A  74      -1.225   1.638  -2.096  1.00  0.00           H  
ATOM   1118  N   ASP A  75       1.418   0.234   0.599  1.00  0.00           N  
ATOM   1119  CA  ASP A  75       2.124   0.163   1.911  1.00  0.00           C  
ATOM   1120  C   ASP A  75       1.692   1.337   2.788  1.00  0.00           C  
ATOM   1121  O   ASP A  75       1.509   2.442   2.318  1.00  0.00           O  
ATOM   1122  CB  ASP A  75       3.635   0.228   1.680  1.00  0.00           C  
ATOM   1123  CG  ASP A  75       4.199  -1.192   1.586  1.00  0.00           C  
ATOM   1124  OD1 ASP A  75       3.526  -2.038   1.019  1.00  0.00           O  
ATOM   1125  OD2 ASP A  75       5.292  -1.409   2.082  1.00  0.00           O  
ATOM   1126  H   ASP A  75       1.908   0.492  -0.208  1.00  0.00           H  
ATOM   1127  HA  ASP A  75       1.875  -0.766   2.403  1.00  0.00           H  
ATOM   1128  HB2 ASP A  75       3.838   0.758   0.761  1.00  0.00           H  
ATOM   1129  HB3 ASP A  75       4.103   0.744   2.505  1.00  0.00           H  
ATOM   1130  N   ILE A  76       1.527   1.110   4.064  1.00  0.00           N  
ATOM   1131  CA  ILE A  76       1.107   2.217   4.966  1.00  0.00           C  
ATOM   1132  C   ILE A  76       1.944   2.180   6.246  1.00  0.00           C  
ATOM   1133  O   ILE A  76       2.193   1.131   6.808  1.00  0.00           O  
ATOM   1134  CB  ILE A  76      -0.372   2.050   5.316  1.00  0.00           C  
ATOM   1135  CG1 ILE A  76      -1.216   2.265   4.058  1.00  0.00           C  
ATOM   1136  CG2 ILE A  76      -0.768   3.079   6.377  1.00  0.00           C  
ATOM   1137  CD1 ILE A  76      -1.220   3.751   3.690  1.00  0.00           C  
ATOM   1138  H   ILE A  76       1.678   0.211   4.425  1.00  0.00           H  
ATOM   1139  HA  ILE A  76       1.253   3.164   4.468  1.00  0.00           H  
ATOM   1140  HB  ILE A  76      -0.541   1.054   5.699  1.00  0.00           H  
ATOM   1141 HG12 ILE A  76      -0.797   1.693   3.243  1.00  0.00           H  
ATOM   1142 HG13 ILE A  76      -2.228   1.940   4.243  1.00  0.00           H  
ATOM   1143 HG21 ILE A  76       0.017   3.813   6.477  1.00  0.00           H  
ATOM   1144 HG22 ILE A  76      -1.683   3.568   6.078  1.00  0.00           H  
ATOM   1145 HG23 ILE A  76      -0.919   2.580   7.323  1.00  0.00           H  
ATOM   1146 HD11 ILE A  76      -1.517   4.335   4.550  1.00  0.00           H  
ATOM   1147 HD12 ILE A  76      -0.229   4.048   3.379  1.00  0.00           H  
ATOM   1148 HD13 ILE A  76      -1.917   3.920   2.882  1.00  0.00           H  
ATOM   1149  N   ASN A  77       2.381   3.318   6.712  1.00  0.00           N  
ATOM   1150  CA  ASN A  77       3.204   3.351   7.954  1.00  0.00           C  
ATOM   1151  C   ASN A  77       4.593   2.780   7.661  1.00  0.00           C  
ATOM   1152  O   ASN A  77       5.167   2.074   8.466  1.00  0.00           O  
ATOM   1153  CB  ASN A  77       2.524   2.510   9.038  1.00  0.00           C  
ATOM   1154  CG  ASN A  77       2.143   3.410  10.215  1.00  0.00           C  
ATOM   1155  OD1 ASN A  77       1.824   4.569  10.031  1.00  0.00           O  
ATOM   1156  ND2 ASN A  77       2.161   2.925  11.426  1.00  0.00           N  
ATOM   1157  H   ASN A  77       2.169   4.152   6.244  1.00  0.00           H  
ATOM   1158  HA  ASN A  77       3.299   4.370   8.296  1.00  0.00           H  
ATOM   1159  HB2 ASN A  77       1.636   2.049   8.633  1.00  0.00           H  
ATOM   1160  HB3 ASN A  77       3.205   1.744   9.380  1.00  0.00           H  
ATOM   1161 HD21 ASN A  77       2.419   1.991  11.575  1.00  0.00           H  
ATOM   1162 HD22 ASN A  77       1.919   3.494  12.186  1.00  0.00           H  
ATOM   1163  N   TYR A  78       5.135   3.078   6.512  1.00  0.00           N  
ATOM   1164  CA  TYR A  78       6.478   2.554   6.163  1.00  0.00           C  
ATOM   1165  C   TYR A  78       7.536   3.231   7.038  1.00  0.00           C  
ATOM   1166  O   TYR A  78       7.503   4.426   7.254  1.00  0.00           O  
ATOM   1167  CB  TYR A  78       6.768   2.842   4.687  1.00  0.00           C  
ATOM   1168  CG  TYR A  78       8.229   2.595   4.397  1.00  0.00           C  
ATOM   1169  CD1 TYR A  78       8.662   1.322   4.010  1.00  0.00           C  
ATOM   1170  CD2 TYR A  78       9.151   3.642   4.515  1.00  0.00           C  
ATOM   1171  CE1 TYR A  78      10.017   1.094   3.741  1.00  0.00           C  
ATOM   1172  CE2 TYR A  78      10.506   3.415   4.246  1.00  0.00           C  
ATOM   1173  CZ  TYR A  78      10.939   2.141   3.859  1.00  0.00           C  
ATOM   1174  OH  TYR A  78      12.275   1.918   3.595  1.00  0.00           O  
ATOM   1175  H   TYR A  78       4.657   3.640   5.877  1.00  0.00           H  
ATOM   1176  HA  TYR A  78       6.494   1.493   6.330  1.00  0.00           H  
ATOM   1177  HB2 TYR A  78       6.164   2.193   4.069  1.00  0.00           H  
ATOM   1178  HB3 TYR A  78       6.526   3.871   4.468  1.00  0.00           H  
ATOM   1179  HD1 TYR A  78       7.950   0.514   3.919  1.00  0.00           H  
ATOM   1180  HD2 TYR A  78       8.817   4.626   4.813  1.00  0.00           H  
ATOM   1181  HE1 TYR A  78      10.351   0.112   3.443  1.00  0.00           H  
ATOM   1182  HE2 TYR A  78      11.217   4.223   4.337  1.00  0.00           H  
ATOM   1183  HH  TYR A  78      12.786   2.580   4.065  1.00  0.00           H  
ATOM   1184  N   THR A  79       8.475   2.477   7.540  1.00  0.00           N  
ATOM   1185  CA  THR A  79       9.535   3.076   8.399  1.00  0.00           C  
ATOM   1186  C   THR A  79      10.903   2.634   7.896  1.00  0.00           C  
ATOM   1187  O   THR A  79      11.592   3.354   7.201  1.00  0.00           O  
ATOM   1188  CB  THR A  79       9.347   2.609   9.844  1.00  0.00           C  
ATOM   1189  OG1 THR A  79       8.878   1.267   9.847  1.00  0.00           O  
ATOM   1190  CG2 THR A  79       8.330   3.509  10.547  1.00  0.00           C  
ATOM   1191  H   THR A  79       8.485   1.515   7.353  1.00  0.00           H  
ATOM   1192  HA  THR A  79       9.471   4.145   8.357  1.00  0.00           H  
ATOM   1193  HB  THR A  79      10.289   2.662  10.365  1.00  0.00           H  
ATOM   1194  HG1 THR A  79       7.919   1.287   9.898  1.00  0.00           H  
ATOM   1195 HG21 THR A  79       7.965   4.250   9.851  1.00  0.00           H  
ATOM   1196 HG22 THR A  79       7.504   2.912  10.902  1.00  0.00           H  
ATOM   1197 HG23 THR A  79       8.804   4.002  11.383  1.00  0.00           H  
ATOM   1198  N   SER A  80      11.295   1.452   8.249  1.00  0.00           N  
ATOM   1199  CA  SER A  80      12.620   0.934   7.806  1.00  0.00           C  
ATOM   1200  C   SER A  80      12.710  -0.564   8.103  1.00  0.00           C  
ATOM   1201  O   SER A  80      11.776  -1.167   8.593  1.00  0.00           O  
ATOM   1202  CB  SER A  80      13.731   1.670   8.556  1.00  0.00           C  
ATOM   1203  OG  SER A  80      13.925   2.951   7.972  1.00  0.00           O  
ATOM   1204  H   SER A  80      10.713   0.903   8.808  1.00  0.00           H  
ATOM   1205  HA  SER A  80      12.734   1.098   6.744  1.00  0.00           H  
ATOM   1206  HB2 SER A  80      13.452   1.790   9.590  1.00  0.00           H  
ATOM   1207  HB3 SER A  80      14.646   1.094   8.499  1.00  0.00           H  
ATOM   1208  HG  SER A  80      14.426   3.486   8.591  1.00  0.00           H  
ATOM   1209  N   GLY A  81      13.829  -1.170   7.810  1.00  0.00           N  
ATOM   1210  CA  GLY A  81      13.979  -2.628   8.077  1.00  0.00           C  
ATOM   1211  C   GLY A  81      12.971  -3.410   7.234  1.00  0.00           C  
ATOM   1212  O   GLY A  81      12.520  -2.952   6.202  1.00  0.00           O  
ATOM   1213  H   GLY A  81      14.570  -0.664   7.416  1.00  0.00           H  
ATOM   1214  HA2 GLY A  81      14.983  -2.938   7.821  1.00  0.00           H  
ATOM   1215  HA3 GLY A  81      13.797  -2.823   9.123  1.00  0.00           H  
ATOM   1216  N   PHE A  82      12.613  -4.590   7.664  1.00  0.00           N  
ATOM   1217  CA  PHE A  82      11.635  -5.402   6.887  1.00  0.00           C  
ATOM   1218  C   PHE A  82      10.416  -4.544   6.542  1.00  0.00           C  
ATOM   1219  O   PHE A  82      10.310  -3.407   6.956  1.00  0.00           O  
ATOM   1220  CB  PHE A  82      11.189  -6.603   7.727  1.00  0.00           C  
ATOM   1221  CG  PHE A  82      11.978  -7.824   7.318  1.00  0.00           C  
ATOM   1222  CD1 PHE A  82      13.208  -8.099   7.927  1.00  0.00           C  
ATOM   1223  CD2 PHE A  82      11.478  -8.681   6.330  1.00  0.00           C  
ATOM   1224  CE1 PHE A  82      13.938  -9.232   7.549  1.00  0.00           C  
ATOM   1225  CE2 PHE A  82      12.209  -9.813   5.951  1.00  0.00           C  
ATOM   1226  CZ  PHE A  82      13.439 -10.090   6.561  1.00  0.00           C  
ATOM   1227  H   PHE A  82      12.989  -4.941   8.498  1.00  0.00           H  
ATOM   1228  HA  PHE A  82      12.099  -5.752   5.977  1.00  0.00           H  
ATOM   1229  HB2 PHE A  82      11.364  -6.395   8.772  1.00  0.00           H  
ATOM   1230  HB3 PHE A  82      10.138  -6.784   7.566  1.00  0.00           H  
ATOM   1231  HD1 PHE A  82      13.592  -7.438   8.690  1.00  0.00           H  
ATOM   1232  HD2 PHE A  82      10.530  -8.468   5.860  1.00  0.00           H  
ATOM   1233  HE1 PHE A  82      14.886  -9.445   8.020  1.00  0.00           H  
ATOM   1234  HE2 PHE A  82      11.824 -10.474   5.189  1.00  0.00           H  
ATOM   1235  HZ  PHE A  82      14.002 -10.963   6.269  1.00  0.00           H  
ATOM   1236  N   ARG A  83       9.498  -5.080   5.788  1.00  0.00           N  
ATOM   1237  CA  ARG A  83       8.286  -4.294   5.417  1.00  0.00           C  
ATOM   1238  C   ARG A  83       7.526  -3.903   6.686  1.00  0.00           C  
ATOM   1239  O   ARG A  83       8.071  -3.906   7.772  1.00  0.00           O  
ATOM   1240  CB  ARG A  83       7.381  -5.143   4.521  1.00  0.00           C  
ATOM   1241  CG  ARG A  83       8.186  -5.666   3.330  1.00  0.00           C  
ATOM   1242  CD  ARG A  83       8.647  -4.489   2.468  1.00  0.00           C  
ATOM   1243  NE  ARG A  83       7.477  -3.900   1.755  1.00  0.00           N  
ATOM   1244  CZ  ARG A  83       6.525  -4.674   1.307  1.00  0.00           C  
ATOM   1245  NH1 ARG A  83       6.724  -5.406   0.245  1.00  0.00           N  
ATOM   1246  NH2 ARG A  83       5.375  -4.717   1.922  1.00  0.00           N  
ATOM   1247  H   ARG A  83       9.603  -5.998   5.464  1.00  0.00           H  
ATOM   1248  HA  ARG A  83       8.585  -3.401   4.887  1.00  0.00           H  
ATOM   1249  HB2 ARG A  83       6.993  -5.976   5.089  1.00  0.00           H  
ATOM   1250  HB3 ARG A  83       6.562  -4.538   4.162  1.00  0.00           H  
ATOM   1251  HG2 ARG A  83       9.048  -6.210   3.688  1.00  0.00           H  
ATOM   1252  HG3 ARG A  83       7.567  -6.323   2.737  1.00  0.00           H  
ATOM   1253  HD2 ARG A  83       9.096  -3.736   3.099  1.00  0.00           H  
ATOM   1254  HD3 ARG A  83       9.375  -4.833   1.747  1.00  0.00           H  
ATOM   1255  HE  ARG A  83       7.422  -2.931   1.622  1.00  0.00           H  
ATOM   1256 HH11 ARG A  83       7.606  -5.374  -0.226  1.00  0.00           H  
ATOM   1257 HH12 ARG A  83       5.995  -5.998  -0.098  1.00  0.00           H  
ATOM   1258 HH21 ARG A  83       5.222  -4.157   2.736  1.00  0.00           H  
ATOM   1259 HH22 ARG A  83       4.647  -5.310   1.579  1.00  0.00           H  
ATOM   1260  N   ASN A  84       6.273  -3.567   6.559  1.00  0.00           N  
ATOM   1261  CA  ASN A  84       5.481  -3.177   7.760  1.00  0.00           C  
ATOM   1262  C   ASN A  84       4.255  -4.085   7.879  1.00  0.00           C  
ATOM   1263  O   ASN A  84       4.107  -5.045   7.150  1.00  0.00           O  
ATOM   1264  CB  ASN A  84       5.026  -1.723   7.620  1.00  0.00           C  
ATOM   1265  CG  ASN A  84       4.756  -1.409   6.147  1.00  0.00           C  
ATOM   1266  OD1 ASN A  84       5.595  -0.847   5.470  1.00  0.00           O  
ATOM   1267  ND2 ASN A  84       3.613  -1.751   5.617  1.00  0.00           N  
ATOM   1268  H   ASN A  84       5.851  -3.572   5.674  1.00  0.00           H  
ATOM   1269  HA  ASN A  84       6.093  -3.280   8.643  1.00  0.00           H  
ATOM   1270  HB2 ASN A  84       4.121  -1.572   8.191  1.00  0.00           H  
ATOM   1271  HB3 ASN A  84       5.798  -1.066   7.990  1.00  0.00           H  
ATOM   1272 HD21 ASN A  84       2.937  -2.205   6.163  1.00  0.00           H  
ATOM   1273 HD22 ASN A  84       3.431  -1.554   4.675  1.00  0.00           H  
ATOM   1274  N   SER A  85       3.375  -3.788   8.795  1.00  0.00           N  
ATOM   1275  CA  SER A  85       2.159  -4.634   8.962  1.00  0.00           C  
ATOM   1276  C   SER A  85       0.914  -3.812   8.621  1.00  0.00           C  
ATOM   1277  O   SER A  85      -0.201  -4.289   8.716  1.00  0.00           O  
ATOM   1278  CB  SER A  85       2.070  -5.117  10.409  1.00  0.00           C  
ATOM   1279  OG  SER A  85       2.885  -4.293  11.232  1.00  0.00           O  
ATOM   1280  H   SER A  85       3.513  -3.009   9.374  1.00  0.00           H  
ATOM   1281  HA  SER A  85       2.220  -5.486   8.301  1.00  0.00           H  
ATOM   1282  HB2 SER A  85       1.049  -5.057  10.748  1.00  0.00           H  
ATOM   1283  HB3 SER A  85       2.406  -6.145  10.466  1.00  0.00           H  
ATOM   1284  HG  SER A  85       3.707  -4.760  11.397  1.00  0.00           H  
ATOM   1285  N   ASP A  86       1.090  -2.581   8.222  1.00  0.00           N  
ATOM   1286  CA  ASP A  86      -0.086  -1.735   7.876  1.00  0.00           C  
ATOM   1287  C   ASP A  86      -0.131  -1.515   6.363  1.00  0.00           C  
ATOM   1288  O   ASP A  86       0.854  -1.159   5.744  1.00  0.00           O  
ATOM   1289  CB  ASP A  86       0.029  -0.384   8.584  1.00  0.00           C  
ATOM   1290  CG  ASP A  86       0.458  -0.601  10.037  1.00  0.00           C  
ATOM   1291  OD1 ASP A  86      -0.401  -0.904  10.849  1.00  0.00           O  
ATOM   1292  OD2 ASP A  86       1.638  -0.461  10.312  1.00  0.00           O  
ATOM   1293  H   ASP A  86       1.996  -2.213   8.151  1.00  0.00           H  
ATOM   1294  HA  ASP A  86      -0.991  -2.231   8.194  1.00  0.00           H  
ATOM   1295  HB2 ASP A  86       0.763   0.228   8.078  1.00  0.00           H  
ATOM   1296  HB3 ASP A  86      -0.928   0.115   8.565  1.00  0.00           H  
ATOM   1297  N   ARG A  87      -1.270  -1.721   5.763  1.00  0.00           N  
ATOM   1298  CA  ARG A  87      -1.384  -1.523   4.290  1.00  0.00           C  
ATOM   1299  C   ARG A  87      -2.802  -1.063   3.952  1.00  0.00           C  
ATOM   1300  O   ARG A  87      -3.766  -1.540   4.511  1.00  0.00           O  
ATOM   1301  CB  ARG A  87      -1.092  -2.844   3.573  1.00  0.00           C  
ATOM   1302  CG  ARG A  87       0.419  -3.081   3.536  1.00  0.00           C  
ATOM   1303  CD  ARG A  87       0.834  -3.517   2.128  1.00  0.00           C  
ATOM   1304  NE  ARG A  87       1.763  -4.682   2.217  1.00  0.00           N  
ATOM   1305  CZ  ARG A  87       2.637  -4.752   3.184  1.00  0.00           C  
ATOM   1306  NH1 ARG A  87       3.242  -3.671   3.596  1.00  0.00           N  
ATOM   1307  NH2 ARG A  87       2.908  -5.903   3.737  1.00  0.00           N  
ATOM   1308  H   ARG A  87      -2.053  -2.006   6.282  1.00  0.00           H  
ATOM   1309  HA  ARG A  87      -0.675  -0.775   3.970  1.00  0.00           H  
ATOM   1310  HB2 ARG A  87      -1.572  -3.655   4.103  1.00  0.00           H  
ATOM   1311  HB3 ARG A  87      -1.472  -2.799   2.564  1.00  0.00           H  
ATOM   1312  HG2 ARG A  87       0.933  -2.167   3.796  1.00  0.00           H  
ATOM   1313  HG3 ARG A  87       0.679  -3.856   4.241  1.00  0.00           H  
ATOM   1314  HD2 ARG A  87      -0.044  -3.802   1.567  1.00  0.00           H  
ATOM   1315  HD3 ARG A  87       1.329  -2.697   1.629  1.00  0.00           H  
ATOM   1316  HE  ARG A  87       1.717  -5.396   1.546  1.00  0.00           H  
ATOM   1317 HH11 ARG A  87       3.036  -2.790   3.171  1.00  0.00           H  
ATOM   1318 HH12 ARG A  87       3.912  -3.725   4.337  1.00  0.00           H  
ATOM   1319 HH21 ARG A  87       2.445  -6.731   3.421  1.00  0.00           H  
ATOM   1320 HH22 ARG A  87       3.577  -5.956   4.478  1.00  0.00           H  
ATOM   1321  N   ILE A  88      -2.941  -0.137   3.043  1.00  0.00           N  
ATOM   1322  CA  ILE A  88      -4.305   0.344   2.684  1.00  0.00           C  
ATOM   1323  C   ILE A  88      -4.767  -0.339   1.396  1.00  0.00           C  
ATOM   1324  O   ILE A  88      -3.991  -0.575   0.492  1.00  0.00           O  
ATOM   1325  CB  ILE A  88      -4.278   1.860   2.484  1.00  0.00           C  
ATOM   1326  CG1 ILE A  88      -5.710   2.382   2.344  1.00  0.00           C  
ATOM   1327  CG2 ILE A  88      -3.493   2.197   1.218  1.00  0.00           C  
ATOM   1328  CD1 ILE A  88      -5.750   3.863   2.726  1.00  0.00           C  
ATOM   1329  H   ILE A  88      -2.151   0.239   2.598  1.00  0.00           H  
ATOM   1330  HA  ILE A  88      -4.991   0.101   3.483  1.00  0.00           H  
ATOM   1331  HB  ILE A  88      -3.806   2.327   3.335  1.00  0.00           H  
ATOM   1332 HG12 ILE A  88      -6.038   2.264   1.321  1.00  0.00           H  
ATOM   1333 HG13 ILE A  88      -6.363   1.825   2.999  1.00  0.00           H  
ATOM   1334 HG21 ILE A  88      -3.816   1.557   0.412  1.00  0.00           H  
ATOM   1335 HG22 ILE A  88      -3.668   3.229   0.950  1.00  0.00           H  
ATOM   1336 HG23 ILE A  88      -2.440   2.046   1.400  1.00  0.00           H  
ATOM   1337 HD11 ILE A  88      -4.866   4.111   3.297  1.00  0.00           H  
ATOM   1338 HD12 ILE A  88      -5.780   4.465   1.830  1.00  0.00           H  
ATOM   1339 HD13 ILE A  88      -6.629   4.058   3.322  1.00  0.00           H  
ATOM   1340  N   LEU A  89      -6.029  -0.662   1.310  1.00  0.00           N  
ATOM   1341  CA  LEU A  89      -6.549  -1.333   0.086  1.00  0.00           C  
ATOM   1342  C   LEU A  89      -7.551  -0.413  -0.613  1.00  0.00           C  
ATOM   1343  O   LEU A  89      -8.608  -0.131  -0.094  1.00  0.00           O  
ATOM   1344  CB  LEU A  89      -7.260  -2.634   0.478  1.00  0.00           C  
ATOM   1345  CG  LEU A  89      -6.236  -3.672   0.938  1.00  0.00           C  
ATOM   1346  CD1 LEU A  89      -5.182  -3.861  -0.149  1.00  0.00           C  
ATOM   1347  CD2 LEU A  89      -5.562  -3.193   2.225  1.00  0.00           C  
ATOM   1348  H   LEU A  89      -6.635  -0.463   2.052  1.00  0.00           H  
ATOM   1349  HA  LEU A  89      -5.731  -1.555  -0.582  1.00  0.00           H  
ATOM   1350  HB2 LEU A  89      -7.956  -2.436   1.280  1.00  0.00           H  
ATOM   1351  HB3 LEU A  89      -7.798  -3.019  -0.376  1.00  0.00           H  
ATOM   1352  HG  LEU A  89      -6.735  -4.612   1.121  1.00  0.00           H  
ATOM   1353 HD11 LEU A  89      -5.622  -3.663  -1.115  1.00  0.00           H  
ATOM   1354 HD12 LEU A  89      -4.364  -3.179   0.022  1.00  0.00           H  
ATOM   1355 HD13 LEU A  89      -4.815  -4.876  -0.121  1.00  0.00           H  
ATOM   1356 HD21 LEU A  89      -6.256  -2.595   2.796  1.00  0.00           H  
ATOM   1357 HD22 LEU A  89      -5.258  -4.049   2.811  1.00  0.00           H  
ATOM   1358 HD23 LEU A  89      -4.693  -2.601   1.979  1.00  0.00           H  
ATOM   1359  N   TYR A  90      -7.242   0.048  -1.793  1.00  0.00           N  
ATOM   1360  CA  TYR A  90      -8.208   0.930  -2.508  1.00  0.00           C  
ATOM   1361  C   TYR A  90      -8.806   0.154  -3.681  1.00  0.00           C  
ATOM   1362  O   TYR A  90      -8.116  -0.567  -4.370  1.00  0.00           O  
ATOM   1363  CB  TYR A  90      -7.504   2.180  -3.031  1.00  0.00           C  
ATOM   1364  CG  TYR A  90      -6.157   1.809  -3.605  1.00  0.00           C  
ATOM   1365  CD1 TYR A  90      -5.055   1.645  -2.757  1.00  0.00           C  
ATOM   1366  CD2 TYR A  90      -6.010   1.633  -4.985  1.00  0.00           C  
ATOM   1367  CE1 TYR A  90      -3.806   1.303  -3.291  1.00  0.00           C  
ATOM   1368  CE2 TYR A  90      -4.762   1.292  -5.519  1.00  0.00           C  
ATOM   1369  CZ  TYR A  90      -3.660   1.127  -4.671  1.00  0.00           C  
ATOM   1370  OH  TYR A  90      -2.430   0.790  -5.198  1.00  0.00           O  
ATOM   1371  H   TYR A  90      -6.388  -0.196  -2.210  1.00  0.00           H  
ATOM   1372  HA  TYR A  90      -8.998   1.221  -1.829  1.00  0.00           H  
ATOM   1373  HB2 TYR A  90      -8.111   2.633  -3.801  1.00  0.00           H  
ATOM   1374  HB3 TYR A  90      -7.368   2.882  -2.221  1.00  0.00           H  
ATOM   1375  HD1 TYR A  90      -5.168   1.781  -1.692  1.00  0.00           H  
ATOM   1376  HD2 TYR A  90      -6.860   1.760  -5.639  1.00  0.00           H  
ATOM   1377  HE1 TYR A  90      -2.956   1.175  -2.637  1.00  0.00           H  
ATOM   1378  HE2 TYR A  90      -4.649   1.157  -6.584  1.00  0.00           H  
ATOM   1379  HH  TYR A  90      -2.012   1.595  -5.513  1.00  0.00           H  
ATOM   1380  N   SER A  91     -10.084   0.280  -3.913  1.00  0.00           N  
ATOM   1381  CA  SER A  91     -10.700  -0.480  -5.043  1.00  0.00           C  
ATOM   1382  C   SER A  91     -11.142   0.471  -6.160  1.00  0.00           C  
ATOM   1383  O   SER A  91     -11.016   1.675  -6.059  1.00  0.00           O  
ATOM   1384  CB  SER A  91     -11.908  -1.268  -4.540  1.00  0.00           C  
ATOM   1385  OG  SER A  91     -12.404  -0.672  -3.354  1.00  0.00           O  
ATOM   1386  H   SER A  91     -10.633   0.862  -3.341  1.00  0.00           H  
ATOM   1387  HA  SER A  91      -9.971  -1.171  -5.440  1.00  0.00           H  
ATOM   1388  HB2 SER A  91     -12.682  -1.260  -5.289  1.00  0.00           H  
ATOM   1389  HB3 SER A  91     -11.612  -2.291  -4.345  1.00  0.00           H  
ATOM   1390  HG  SER A  91     -13.230  -1.105  -3.133  1.00  0.00           H  
ATOM   1391  N   SER A  92     -11.649  -0.077  -7.235  1.00  0.00           N  
ATOM   1392  CA  SER A  92     -12.090   0.771  -8.379  1.00  0.00           C  
ATOM   1393  C   SER A  92     -13.280   1.636  -7.972  1.00  0.00           C  
ATOM   1394  O   SER A  92     -13.555   2.652  -8.581  1.00  0.00           O  
ATOM   1395  CB  SER A  92     -12.487  -0.125  -9.552  1.00  0.00           C  
ATOM   1396  OG  SER A  92     -13.891  -0.346  -9.520  1.00  0.00           O  
ATOM   1397  H   SER A  92     -11.730  -1.051  -7.292  1.00  0.00           H  
ATOM   1398  HA  SER A  92     -11.280   1.409  -8.677  1.00  0.00           H  
ATOM   1399  HB2 SER A  92     -12.226   0.356 -10.480  1.00  0.00           H  
ATOM   1400  HB3 SER A  92     -11.961  -1.068  -9.477  1.00  0.00           H  
ATOM   1401  HG  SER A  92     -14.069  -1.187  -9.948  1.00  0.00           H  
ATOM   1402  N   ASP A  93     -13.983   1.254  -6.950  1.00  0.00           N  
ATOM   1403  CA  ASP A  93     -15.143   2.066  -6.515  1.00  0.00           C  
ATOM   1404  C   ASP A  93     -14.666   3.115  -5.511  1.00  0.00           C  
ATOM   1405  O   ASP A  93     -15.451   3.757  -4.840  1.00  0.00           O  
ATOM   1406  CB  ASP A  93     -16.204   1.166  -5.879  1.00  0.00           C  
ATOM   1407  CG  ASP A  93     -15.757   0.745  -4.480  1.00  0.00           C  
ATOM   1408  OD1 ASP A  93     -14.560   0.697  -4.251  1.00  0.00           O  
ATOM   1409  OD2 ASP A  93     -16.621   0.474  -3.662  1.00  0.00           O  
ATOM   1410  H   ASP A  93     -13.749   0.444  -6.474  1.00  0.00           H  
ATOM   1411  HA  ASP A  93     -15.556   2.560  -7.372  1.00  0.00           H  
ATOM   1412  HB2 ASP A  93     -17.138   1.706  -5.811  1.00  0.00           H  
ATOM   1413  HB3 ASP A  93     -16.342   0.286  -6.489  1.00  0.00           H  
ATOM   1414  N   TRP A  94     -13.378   3.302  -5.424  1.00  0.00           N  
ATOM   1415  CA  TRP A  94     -12.820   4.317  -4.492  1.00  0.00           C  
ATOM   1416  C   TRP A  94     -13.037   3.903  -3.038  1.00  0.00           C  
ATOM   1417  O   TRP A  94     -13.079   4.730  -2.150  1.00  0.00           O  
ATOM   1418  CB  TRP A  94     -13.479   5.668  -4.755  1.00  0.00           C  
ATOM   1419  CG  TRP A  94     -12.557   6.487  -5.595  1.00  0.00           C  
ATOM   1420  CD1 TRP A  94     -12.928   7.238  -6.655  1.00  0.00           C  
ATOM   1421  CD2 TRP A  94     -11.115   6.632  -5.470  1.00  0.00           C  
ATOM   1422  NE1 TRP A  94     -11.802   7.846  -7.185  1.00  0.00           N  
ATOM   1423  CE2 TRP A  94     -10.658   7.501  -6.487  1.00  0.00           C  
ATOM   1424  CE3 TRP A  94     -10.168   6.100  -4.577  1.00  0.00           C  
ATOM   1425  CZ2 TRP A  94      -9.308   7.830  -6.614  1.00  0.00           C  
ATOM   1426  CZ3 TRP A  94      -8.810   6.427  -4.703  1.00  0.00           C  
ATOM   1427  CH2 TRP A  94      -8.380   7.290  -5.719  1.00  0.00           C  
ATOM   1428  H   TRP A  94     -12.770   2.778  -5.987  1.00  0.00           H  
ATOM   1429  HA  TRP A  94     -11.760   4.406  -4.673  1.00  0.00           H  
ATOM   1430  HB2 TRP A  94     -14.414   5.523  -5.276  1.00  0.00           H  
ATOM   1431  HB3 TRP A  94     -13.660   6.173  -3.818  1.00  0.00           H  
ATOM   1432  HD1 TRP A  94     -13.938   7.347  -7.024  1.00  0.00           H  
ATOM   1433  HE1 TRP A  94     -11.795   8.449  -7.958  1.00  0.00           H  
ATOM   1434  HE3 TRP A  94     -10.487   5.434  -3.789  1.00  0.00           H  
ATOM   1435  HZ2 TRP A  94      -8.980   8.494  -7.397  1.00  0.00           H  
ATOM   1436  HZ3 TRP A  94      -8.092   6.008  -4.013  1.00  0.00           H  
ATOM   1437  HH2 TRP A  94      -7.332   7.539  -5.810  1.00  0.00           H  
ATOM   1438  N   LEU A  95     -13.141   2.630  -2.777  1.00  0.00           N  
ATOM   1439  CA  LEU A  95     -13.313   2.185  -1.368  1.00  0.00           C  
ATOM   1440  C   LEU A  95     -11.922   2.015  -0.762  1.00  0.00           C  
ATOM   1441  O   LEU A  95     -11.056   1.393  -1.350  1.00  0.00           O  
ATOM   1442  CB  LEU A  95     -14.057   0.847  -1.327  1.00  0.00           C  
ATOM   1443  CG  LEU A  95     -15.556   1.087  -1.138  1.00  0.00           C  
ATOM   1444  CD1 LEU A  95     -16.265  -0.250  -0.924  1.00  0.00           C  
ATOM   1445  CD2 LEU A  95     -15.786   1.982   0.082  1.00  0.00           C  
ATOM   1446  H   LEU A  95     -13.079   1.972  -3.498  1.00  0.00           H  
ATOM   1447  HA  LEU A  95     -13.864   2.931  -0.815  1.00  0.00           H  
ATOM   1448  HB2 LEU A  95     -13.896   0.321  -2.253  1.00  0.00           H  
ATOM   1449  HB3 LEU A  95     -13.684   0.254  -0.506  1.00  0.00           H  
ATOM   1450  HG  LEU A  95     -15.952   1.564  -2.018  1.00  0.00           H  
ATOM   1451 HD11 LEU A  95     -15.854  -0.988  -1.599  1.00  0.00           H  
ATOM   1452 HD12 LEU A  95     -16.122  -0.576   0.095  1.00  0.00           H  
ATOM   1453 HD13 LEU A  95     -17.321  -0.134  -1.120  1.00  0.00           H  
ATOM   1454 HD21 LEU A  95     -14.892   2.003   0.688  1.00  0.00           H  
ATOM   1455 HD22 LEU A  95     -16.022   2.983  -0.245  1.00  0.00           H  
ATOM   1456 HD23 LEU A  95     -16.606   1.591   0.667  1.00  0.00           H  
ATOM   1457  N   ILE A  96     -11.686   2.578   0.393  1.00  0.00           N  
ATOM   1458  CA  ILE A  96     -10.336   2.454   1.006  1.00  0.00           C  
ATOM   1459  C   ILE A  96     -10.432   1.776   2.374  1.00  0.00           C  
ATOM   1460  O   ILE A  96     -10.902   2.349   3.340  1.00  0.00           O  
ATOM   1461  CB  ILE A  96      -9.717   3.844   1.170  1.00  0.00           C  
ATOM   1462  CG1 ILE A  96      -9.983   4.674  -0.089  1.00  0.00           C  
ATOM   1463  CG2 ILE A  96      -8.210   3.704   1.373  1.00  0.00           C  
ATOM   1464  CD1 ILE A  96      -9.380   6.070   0.082  1.00  0.00           C  
ATOM   1465  H   ILE A  96     -12.390   3.090   0.844  1.00  0.00           H  
ATOM   1466  HA  ILE A  96      -9.707   1.861   0.360  1.00  0.00           H  
ATOM   1467  HB  ILE A  96     -10.154   4.335   2.028  1.00  0.00           H  
ATOM   1468 HG12 ILE A  96      -9.532   4.188  -0.943  1.00  0.00           H  
ATOM   1469 HG13 ILE A  96     -11.048   4.761  -0.245  1.00  0.00           H  
ATOM   1470 HG21 ILE A  96      -7.800   3.061   0.607  1.00  0.00           H  
ATOM   1471 HG22 ILE A  96      -7.746   4.678   1.312  1.00  0.00           H  
ATOM   1472 HG23 ILE A  96      -8.016   3.273   2.344  1.00  0.00           H  
ATOM   1473 HD11 ILE A  96      -8.955   6.160   1.071  1.00  0.00           H  
ATOM   1474 HD12 ILE A  96      -8.606   6.221  -0.657  1.00  0.00           H  
ATOM   1475 HD13 ILE A  96     -10.151   6.814  -0.047  1.00  0.00           H  
ATOM   1476  N   TYR A  97      -9.968   0.559   2.461  1.00  0.00           N  
ATOM   1477  CA  TYR A  97      -9.998  -0.174   3.754  1.00  0.00           C  
ATOM   1478  C   TYR A  97      -8.571  -0.256   4.295  1.00  0.00           C  
ATOM   1479  O   TYR A  97      -7.723  -0.915   3.729  1.00  0.00           O  
ATOM   1480  CB  TYR A  97     -10.539  -1.586   3.528  1.00  0.00           C  
ATOM   1481  CG  TYR A  97     -12.044  -1.576   3.638  1.00  0.00           C  
ATOM   1482  CD1 TYR A  97     -12.657  -1.726   4.887  1.00  0.00           C  
ATOM   1483  CD2 TYR A  97     -12.826  -1.417   2.488  1.00  0.00           C  
ATOM   1484  CE1 TYR A  97     -14.054  -1.718   4.987  1.00  0.00           C  
ATOM   1485  CE2 TYR A  97     -14.222  -1.410   2.588  1.00  0.00           C  
ATOM   1486  CZ  TYR A  97     -14.836  -1.559   3.836  1.00  0.00           C  
ATOM   1487  OH  TYR A  97     -16.212  -1.552   3.934  1.00  0.00           O  
ATOM   1488  H   TYR A  97      -9.585   0.129   1.671  1.00  0.00           H  
ATOM   1489  HA  TYR A  97     -10.627   0.351   4.457  1.00  0.00           H  
ATOM   1490  HB2 TYR A  97     -10.252  -1.927   2.545  1.00  0.00           H  
ATOM   1491  HB3 TYR A  97     -10.129  -2.251   4.272  1.00  0.00           H  
ATOM   1492  HD1 TYR A  97     -12.053  -1.848   5.774  1.00  0.00           H  
ATOM   1493  HD2 TYR A  97     -12.353  -1.302   1.525  1.00  0.00           H  
ATOM   1494  HE1 TYR A  97     -14.527  -1.833   5.950  1.00  0.00           H  
ATOM   1495  HE2 TYR A  97     -14.824  -1.288   1.700  1.00  0.00           H  
ATOM   1496  HH  TYR A  97     -16.450  -1.102   4.748  1.00  0.00           H  
ATOM   1497  N   LYS A  98      -8.291   0.411   5.378  1.00  0.00           N  
ATOM   1498  CA  LYS A  98      -6.909   0.372   5.933  1.00  0.00           C  
ATOM   1499  C   LYS A  98      -6.774  -0.802   6.902  1.00  0.00           C  
ATOM   1500  O   LYS A  98      -7.613  -1.016   7.756  1.00  0.00           O  
ATOM   1501  CB  LYS A  98      -6.627   1.677   6.680  1.00  0.00           C  
ATOM   1502  CG  LYS A  98      -7.786   1.982   7.631  1.00  0.00           C  
ATOM   1503  CD  LYS A  98      -7.243   2.621   8.911  1.00  0.00           C  
ATOM   1504  CE  LYS A  98      -8.125   3.808   9.304  1.00  0.00           C  
ATOM   1505  NZ  LYS A  98      -7.555   4.472  10.510  1.00  0.00           N  
ATOM   1506  H   LYS A  98      -8.983   0.944   5.819  1.00  0.00           H  
ATOM   1507  HA  LYS A  98      -6.198   0.261   5.124  1.00  0.00           H  
ATOM   1508  HB2 LYS A  98      -5.712   1.576   7.246  1.00  0.00           H  
ATOM   1509  HB3 LYS A  98      -6.524   2.485   5.970  1.00  0.00           H  
ATOM   1510  HG2 LYS A  98      -8.475   2.662   7.151  1.00  0.00           H  
ATOM   1511  HG3 LYS A  98      -8.298   1.065   7.879  1.00  0.00           H  
ATOM   1512  HD2 LYS A  98      -7.244   1.890   9.706  1.00  0.00           H  
ATOM   1513  HD3 LYS A  98      -6.233   2.966   8.740  1.00  0.00           H  
ATOM   1514  HE2 LYS A  98      -8.163   4.515   8.489  1.00  0.00           H  
ATOM   1515  HE3 LYS A  98      -9.123   3.457   9.523  1.00  0.00           H  
ATOM   1516  HZ1 LYS A  98      -6.736   3.928  10.851  1.00  0.00           H  
ATOM   1517  HZ2 LYS A  98      -7.255   5.436  10.266  1.00  0.00           H  
ATOM   1518  HZ3 LYS A  98      -8.278   4.515  11.257  1.00  0.00           H  
ATOM   1519  N   THR A  99      -5.719  -1.560   6.781  1.00  0.00           N  
ATOM   1520  CA  THR A  99      -5.519  -2.714   7.699  1.00  0.00           C  
ATOM   1521  C   THR A  99      -4.259  -2.472   8.536  1.00  0.00           C  
ATOM   1522  O   THR A  99      -3.182  -2.276   8.007  1.00  0.00           O  
ATOM   1523  CB  THR A  99      -5.355  -4.004   6.892  1.00  0.00           C  
ATOM   1524  OG1 THR A  99      -4.545  -4.914   7.623  1.00  0.00           O  
ATOM   1525  CG2 THR A  99      -4.691  -3.693   5.550  1.00  0.00           C  
ATOM   1526  H   THR A  99      -5.055  -1.364   6.090  1.00  0.00           H  
ATOM   1527  HA  THR A  99      -6.374  -2.804   8.350  1.00  0.00           H  
ATOM   1528  HB  THR A  99      -6.323  -4.445   6.716  1.00  0.00           H  
ATOM   1529  HG1 THR A  99      -4.834  -4.897   8.538  1.00  0.00           H  
ATOM   1530 HG21 THR A  99      -5.264  -2.938   5.031  1.00  0.00           H  
ATOM   1531 HG22 THR A  99      -3.688  -3.330   5.720  1.00  0.00           H  
ATOM   1532 HG23 THR A  99      -4.651  -4.591   4.951  1.00  0.00           H  
ATOM   1533  N   THR A 100      -4.387  -2.476   9.835  1.00  0.00           N  
ATOM   1534  CA  THR A 100      -3.197  -2.238  10.701  1.00  0.00           C  
ATOM   1535  C   THR A 100      -2.738  -3.557  11.326  1.00  0.00           C  
ATOM   1536  O   THR A 100      -2.143  -3.579  12.385  1.00  0.00           O  
ATOM   1537  CB  THR A 100      -3.566  -1.252  11.812  1.00  0.00           C  
ATOM   1538  OG1 THR A 100      -4.559  -1.832  12.646  1.00  0.00           O  
ATOM   1539  CG2 THR A 100      -4.107   0.038  11.192  1.00  0.00           C  
ATOM   1540  H   THR A 100      -5.265  -2.631  10.242  1.00  0.00           H  
ATOM   1541  HA  THR A 100      -2.396  -1.824  10.106  1.00  0.00           H  
ATOM   1542  HB  THR A 100      -2.690  -1.024  12.399  1.00  0.00           H  
ATOM   1543  HG1 THR A 100      -4.229  -1.830  13.546  1.00  0.00           H  
ATOM   1544 HG21 THR A 100      -4.879  -0.202  10.476  1.00  0.00           H  
ATOM   1545 HG22 THR A 100      -4.518   0.666  11.969  1.00  0.00           H  
ATOM   1546 HG23 THR A 100      -3.304   0.561  10.694  1.00  0.00           H  
ATOM   1547  N   ASP A 101      -3.006  -4.660  10.680  1.00  0.00           N  
ATOM   1548  CA  ASP A 101      -2.579  -5.971  11.242  1.00  0.00           C  
ATOM   1549  C   ASP A 101      -2.299  -6.952  10.102  1.00  0.00           C  
ATOM   1550  O   ASP A 101      -2.394  -8.153  10.265  1.00  0.00           O  
ATOM   1551  CB  ASP A 101      -3.687  -6.531  12.137  1.00  0.00           C  
ATOM   1552  CG  ASP A 101      -5.022  -6.479  11.393  1.00  0.00           C  
ATOM   1553  OD1 ASP A 101      -5.010  -6.143  10.220  1.00  0.00           O  
ATOM   1554  OD2 ASP A 101      -6.033  -6.778  12.006  1.00  0.00           O  
ATOM   1555  H   ASP A 101      -3.486  -4.624   9.826  1.00  0.00           H  
ATOM   1556  HA  ASP A 101      -1.680  -5.836  11.827  1.00  0.00           H  
ATOM   1557  HB2 ASP A 101      -3.458  -7.555  12.395  1.00  0.00           H  
ATOM   1558  HB3 ASP A 101      -3.757  -5.939  13.037  1.00  0.00           H  
ATOM   1559  N   HIS A 102      -1.954  -6.451   8.947  1.00  0.00           N  
ATOM   1560  CA  HIS A 102      -1.667  -7.354   7.796  1.00  0.00           C  
ATOM   1561  C   HIS A 102      -2.981  -7.883   7.222  1.00  0.00           C  
ATOM   1562  O   HIS A 102      -3.333  -9.031   7.409  1.00  0.00           O  
ATOM   1563  CB  HIS A 102      -0.807  -8.530   8.266  1.00  0.00           C  
ATOM   1564  CG  HIS A 102      -0.150  -9.175   7.077  1.00  0.00           C  
ATOM   1565  ND1 HIS A 102      -0.429 -10.478   6.695  1.00  0.00           N  
ATOM   1566  CD2 HIS A 102       0.773  -8.709   6.175  1.00  0.00           C  
ATOM   1567  CE1 HIS A 102       0.314 -10.749   5.606  1.00  0.00           C  
ATOM   1568  NE2 HIS A 102       1.065  -9.704   5.246  1.00  0.00           N  
ATOM   1569  H   HIS A 102      -1.883  -5.480   8.836  1.00  0.00           H  
ATOM   1570  HA  HIS A 102      -1.137  -6.804   7.032  1.00  0.00           H  
ATOM   1571  HB2 HIS A 102      -0.049  -8.173   8.947  1.00  0.00           H  
ATOM   1572  HB3 HIS A 102      -1.431  -9.254   8.767  1.00  0.00           H  
ATOM   1573  HD1 HIS A 102      -1.053 -11.090   7.137  1.00  0.00           H  
ATOM   1574  HD2 HIS A 102       1.208  -7.720   6.183  1.00  0.00           H  
ATOM   1575  HE1 HIS A 102       0.304 -11.695   5.085  1.00  0.00           H  
ATOM   1576  N   TYR A 103      -3.705  -7.056   6.519  1.00  0.00           N  
ATOM   1577  CA  TYR A 103      -4.996  -7.507   5.926  1.00  0.00           C  
ATOM   1578  C   TYR A 103      -5.762  -8.361   6.942  1.00  0.00           C  
ATOM   1579  O   TYR A 103      -6.515  -9.244   6.581  1.00  0.00           O  
ATOM   1580  CB  TYR A 103      -4.712  -8.334   4.671  1.00  0.00           C  
ATOM   1581  CG  TYR A 103      -3.521  -7.754   3.945  1.00  0.00           C  
ATOM   1582  CD1 TYR A 103      -3.674  -6.606   3.158  1.00  0.00           C  
ATOM   1583  CD2 TYR A 103      -2.265  -8.363   4.061  1.00  0.00           C  
ATOM   1584  CE1 TYR A 103      -2.570  -6.067   2.485  1.00  0.00           C  
ATOM   1585  CE2 TYR A 103      -1.162  -7.824   3.388  1.00  0.00           C  
ATOM   1586  CZ  TYR A 103      -1.314  -6.676   2.601  1.00  0.00           C  
ATOM   1587  OH  TYR A 103      -0.226  -6.145   1.938  1.00  0.00           O  
ATOM   1588  H   TYR A 103      -3.397  -6.137   6.378  1.00  0.00           H  
ATOM   1589  HA  TYR A 103      -5.589  -6.645   5.661  1.00  0.00           H  
ATOM   1590  HB2 TYR A 103      -4.501  -9.355   4.952  1.00  0.00           H  
ATOM   1591  HB3 TYR A 103      -5.573  -8.310   4.022  1.00  0.00           H  
ATOM   1592  HD1 TYR A 103      -4.642  -6.137   3.068  1.00  0.00           H  
ATOM   1593  HD2 TYR A 103      -2.148  -9.247   4.668  1.00  0.00           H  
ATOM   1594  HE1 TYR A 103      -2.687  -5.182   1.877  1.00  0.00           H  
ATOM   1595  HE2 TYR A 103      -0.193  -8.292   3.477  1.00  0.00           H  
ATOM   1596  HH  TYR A 103       0.412  -6.849   1.803  1.00  0.00           H  
ATOM   1597  N   GLN A 104      -5.576  -8.105   8.209  1.00  0.00           N  
ATOM   1598  CA  GLN A 104      -6.296  -8.903   9.244  1.00  0.00           C  
ATOM   1599  C   GLN A 104      -7.507  -8.118   9.740  1.00  0.00           C  
ATOM   1600  O   GLN A 104      -8.433  -8.664  10.306  1.00  0.00           O  
ATOM   1601  CB  GLN A 104      -5.355  -9.182  10.418  1.00  0.00           C  
ATOM   1602  CG  GLN A 104      -4.875 -10.633  10.357  1.00  0.00           C  
ATOM   1603  CD  GLN A 104      -4.688 -11.168  11.777  1.00  0.00           C  
ATOM   1604  OE1 GLN A 104      -4.845 -12.347  12.021  1.00  0.00           O  
ATOM   1605  NE2 GLN A 104      -4.355 -10.343  12.733  1.00  0.00           N  
ATOM   1606  H   GLN A 104      -4.965  -7.389   8.480  1.00  0.00           H  
ATOM   1607  HA  GLN A 104      -6.624  -9.832   8.815  1.00  0.00           H  
ATOM   1608  HB2 GLN A 104      -4.506  -8.517  10.361  1.00  0.00           H  
ATOM   1609  HB3 GLN A 104      -5.880  -9.018  11.347  1.00  0.00           H  
ATOM   1610  HG2 GLN A 104      -5.608 -11.233   9.838  1.00  0.00           H  
ATOM   1611  HG3 GLN A 104      -3.934 -10.679   9.829  1.00  0.00           H  
ATOM   1612 HE21 GLN A 104      -4.229  -9.391  12.537  1.00  0.00           H  
ATOM   1613 HE22 GLN A 104      -4.233 -10.676  13.647  1.00  0.00           H  
ATOM   1614  N   THR A 105      -7.503  -6.838   9.525  1.00  0.00           N  
ATOM   1615  CA  THR A 105      -8.647  -5.992   9.971  1.00  0.00           C  
ATOM   1616  C   THR A 105      -8.817  -4.834   8.988  1.00  0.00           C  
ATOM   1617  O   THR A 105      -8.027  -3.914   8.955  1.00  0.00           O  
ATOM   1618  CB  THR A 105      -8.361  -5.443  11.372  1.00  0.00           C  
ATOM   1619  OG1 THR A 105      -9.508  -4.757  11.852  1.00  0.00           O  
ATOM   1620  CG2 THR A 105      -7.175  -4.478  11.314  1.00  0.00           C  
ATOM   1621  H   THR A 105      -6.743  -6.431   9.063  1.00  0.00           H  
ATOM   1622  HA  THR A 105      -9.548  -6.585   9.991  1.00  0.00           H  
ATOM   1623  HB  THR A 105      -8.123  -6.258  12.037  1.00  0.00           H  
ATOM   1624  HG1 THR A 105     -10.105  -5.407  12.230  1.00  0.00           H  
ATOM   1625 HG21 THR A 105      -6.556  -4.720  10.462  1.00  0.00           H  
ATOM   1626 HG22 THR A 105      -7.537  -3.466  11.220  1.00  0.00           H  
ATOM   1627 HG23 THR A 105      -6.592  -4.570  12.219  1.00  0.00           H  
ATOM   1628  N   PHE A 106      -9.835  -4.878   8.174  1.00  0.00           N  
ATOM   1629  CA  PHE A 106     -10.039  -3.786   7.182  1.00  0.00           C  
ATOM   1630  C   PHE A 106     -10.967  -2.713   7.754  1.00  0.00           C  
ATOM   1631  O   PHE A 106     -12.072  -2.991   8.175  1.00  0.00           O  
ATOM   1632  CB  PHE A 106     -10.659  -4.370   5.913  1.00  0.00           C  
ATOM   1633  CG  PHE A 106      -9.626  -5.194   5.186  1.00  0.00           C  
ATOM   1634  CD1 PHE A 106      -8.632  -4.562   4.431  1.00  0.00           C  
ATOM   1635  CD2 PHE A 106      -9.661  -6.591   5.266  1.00  0.00           C  
ATOM   1636  CE1 PHE A 106      -7.674  -5.327   3.757  1.00  0.00           C  
ATOM   1637  CE2 PHE A 106      -8.703  -7.355   4.591  1.00  0.00           C  
ATOM   1638  CZ  PHE A 106      -7.709  -6.722   3.836  1.00  0.00           C  
ATOM   1639  H   PHE A 106     -10.456  -5.635   8.207  1.00  0.00           H  
ATOM   1640  HA  PHE A 106      -9.085  -3.342   6.938  1.00  0.00           H  
ATOM   1641  HB2 PHE A 106     -11.499  -4.996   6.179  1.00  0.00           H  
ATOM   1642  HB3 PHE A 106     -10.995  -3.569   5.274  1.00  0.00           H  
ATOM   1643  HD1 PHE A 106      -8.602  -3.484   4.372  1.00  0.00           H  
ATOM   1644  HD2 PHE A 106     -10.429  -7.079   5.849  1.00  0.00           H  
ATOM   1645  HE1 PHE A 106      -6.907  -4.840   3.174  1.00  0.00           H  
ATOM   1646  HE2 PHE A 106      -8.729  -8.433   4.653  1.00  0.00           H  
ATOM   1647  HZ  PHE A 106      -6.971  -7.312   3.315  1.00  0.00           H  
ATOM   1648  N   THR A 107     -10.527  -1.484   7.758  1.00  0.00           N  
ATOM   1649  CA  THR A 107     -11.381  -0.384   8.286  1.00  0.00           C  
ATOM   1650  C   THR A 107     -11.769   0.542   7.131  1.00  0.00           C  
ATOM   1651  O   THR A 107     -10.928   1.032   6.410  1.00  0.00           O  
ATOM   1652  CB  THR A 107     -10.604   0.410   9.339  1.00  0.00           C  
ATOM   1653  OG1 THR A 107      -9.832  -0.485  10.129  1.00  0.00           O  
ATOM   1654  CG2 THR A 107     -11.585   1.169  10.235  1.00  0.00           C  
ATOM   1655  H   THR A 107      -9.634  -1.283   7.404  1.00  0.00           H  
ATOM   1656  HA  THR A 107     -12.273  -0.800   8.731  1.00  0.00           H  
ATOM   1657  HB  THR A 107      -9.950   1.115   8.851  1.00  0.00           H  
ATOM   1658  HG1 THR A 107     -10.367  -1.262  10.305  1.00  0.00           H  
ATOM   1659 HG21 THR A 107     -12.484   0.583  10.362  1.00  0.00           H  
ATOM   1660 HG22 THR A 107     -11.131   1.345  11.199  1.00  0.00           H  
ATOM   1661 HG23 THR A 107     -11.833   2.115   9.776  1.00  0.00           H  
ATOM   1662  N   LYS A 108     -13.034   0.781   6.944  1.00  0.00           N  
ATOM   1663  CA  LYS A 108     -13.465   1.667   5.826  1.00  0.00           C  
ATOM   1664  C   LYS A 108     -13.265   3.130   6.223  1.00  0.00           C  
ATOM   1665  O   LYS A 108     -13.919   3.637   7.113  1.00  0.00           O  
ATOM   1666  CB  LYS A 108     -14.945   1.420   5.522  1.00  0.00           C  
ATOM   1667  CG  LYS A 108     -15.273   1.940   4.122  1.00  0.00           C  
ATOM   1668  CD  LYS A 108     -16.637   2.635   4.141  1.00  0.00           C  
ATOM   1669  CE  LYS A 108     -17.744   1.592   3.986  1.00  0.00           C  
ATOM   1670  NZ  LYS A 108     -18.969   2.246   3.445  1.00  0.00           N  
ATOM   1671  H   LYS A 108     -13.701   0.374   7.532  1.00  0.00           H  
ATOM   1672  HA  LYS A 108     -12.876   1.449   4.947  1.00  0.00           H  
ATOM   1673  HB2 LYS A 108     -15.149   0.360   5.571  1.00  0.00           H  
ATOM   1674  HB3 LYS A 108     -15.552   1.938   6.249  1.00  0.00           H  
ATOM   1675  HG2 LYS A 108     -14.514   2.644   3.813  1.00  0.00           H  
ATOM   1676  HG3 LYS A 108     -15.302   1.114   3.429  1.00  0.00           H  
ATOM   1677  HD2 LYS A 108     -16.760   3.158   5.078  1.00  0.00           H  
ATOM   1678  HD3 LYS A 108     -16.693   3.341   3.326  1.00  0.00           H  
ATOM   1679  HE2 LYS A 108     -17.418   0.819   3.307  1.00  0.00           H  
ATOM   1680  HE3 LYS A 108     -17.966   1.156   4.949  1.00  0.00           H  
ATOM   1681  HZ1 LYS A 108     -19.036   3.217   3.811  1.00  0.00           H  
ATOM   1682  HZ2 LYS A 108     -18.919   2.270   2.405  1.00  0.00           H  
ATOM   1683  HZ3 LYS A 108     -19.809   1.709   3.739  1.00  0.00           H  
ATOM   1684  N   ILE A 109     -12.366   3.814   5.568  1.00  0.00           N  
ATOM   1685  CA  ILE A 109     -12.128   5.246   5.908  1.00  0.00           C  
ATOM   1686  C   ILE A 109     -12.500   6.126   4.712  1.00  0.00           C  
ATOM   1687  O   ILE A 109     -12.462   7.338   4.787  1.00  0.00           O  
ATOM   1688  CB  ILE A 109     -10.652   5.452   6.250  1.00  0.00           C  
ATOM   1689  CG1 ILE A 109      -9.788   4.594   5.324  1.00  0.00           C  
ATOM   1690  CG2 ILE A 109     -10.399   5.045   7.702  1.00  0.00           C  
ATOM   1691  CD1 ILE A 109      -8.310   4.904   5.572  1.00  0.00           C  
ATOM   1692  H   ILE A 109     -11.850   3.387   4.852  1.00  0.00           H  
ATOM   1693  HA  ILE A 109     -12.735   5.519   6.758  1.00  0.00           H  
ATOM   1694  HB  ILE A 109     -10.395   6.494   6.120  1.00  0.00           H  
ATOM   1695 HG12 ILE A 109      -9.976   3.549   5.523  1.00  0.00           H  
ATOM   1696 HG13 ILE A 109     -10.032   4.814   4.296  1.00  0.00           H  
ATOM   1697 HG21 ILE A 109     -11.333   5.048   8.245  1.00  0.00           H  
ATOM   1698 HG22 ILE A 109      -9.970   4.055   7.729  1.00  0.00           H  
ATOM   1699 HG23 ILE A 109      -9.716   5.747   8.159  1.00  0.00           H  
ATOM   1700 HD11 ILE A 109      -8.203   5.944   5.847  1.00  0.00           H  
ATOM   1701 HD12 ILE A 109      -7.941   4.280   6.372  1.00  0.00           H  
ATOM   1702 HD13 ILE A 109      -7.746   4.710   4.673  1.00  0.00           H  
ATOM   1703  N   ARG A 110     -12.860   5.528   3.609  1.00  0.00           N  
ATOM   1704  CA  ARG A 110     -13.233   6.334   2.413  1.00  0.00           C  
ATOM   1705  C   ARG A 110     -14.276   5.574   1.592  1.00  0.00           C  
ATOM   1706  O   ARG A 110     -14.538   5.988   0.475  1.00  0.00           O  
ATOM   1707  CB  ARG A 110     -11.991   6.582   1.555  1.00  0.00           C  
ATOM   1708  CG  ARG A 110     -11.122   7.657   2.213  1.00  0.00           C  
ATOM   1709  CD  ARG A 110     -11.861   8.996   2.191  1.00  0.00           C  
ATOM   1710  NE  ARG A 110     -10.926  10.093   2.578  1.00  0.00           N  
ATOM   1711  CZ  ARG A 110     -10.016   9.886   3.493  1.00  0.00           C  
ATOM   1712  NH1 ARG A 110     -10.356   9.832   4.751  1.00  0.00           N  
ATOM   1713  NH2 ARG A 110      -8.768   9.734   3.147  1.00  0.00           N  
ATOM   1714  OXT ARG A 110     -14.795   4.591   2.094  1.00  0.00           O  
ATOM   1715  H   ARG A 110     -12.885   4.550   3.567  1.00  0.00           H  
ATOM   1716  HA  ARG A 110     -13.646   7.280   2.732  1.00  0.00           H  
ATOM   1717  HB2 ARG A 110     -11.427   5.666   1.467  1.00  0.00           H  
ATOM   1718  HB3 ARG A 110     -12.291   6.917   0.574  1.00  0.00           H  
ATOM   1719  HG2 ARG A 110     -10.914   7.376   3.235  1.00  0.00           H  
ATOM   1720  HG3 ARG A 110     -10.194   7.751   1.669  1.00  0.00           H  
ATOM   1721  HD2 ARG A 110     -12.238   9.182   1.196  1.00  0.00           H  
ATOM   1722  HD3 ARG A 110     -12.687   8.962   2.887  1.00  0.00           H  
ATOM   1723  HE  ARG A 110     -10.995  10.969   2.146  1.00  0.00           H  
ATOM   1724 HH11 ARG A 110     -11.314   9.949   5.016  1.00  0.00           H  
ATOM   1725 HH12 ARG A 110      -9.660   9.674   5.451  1.00  0.00           H  
ATOM   1726 HH21 ARG A 110      -8.506   9.776   2.182  1.00  0.00           H  
ATOM   1727 HH22 ARG A 110      -8.071   9.575   3.847  1.00  0.00           H  
TER    1728      ARG A 110                                                      
ENDMDL                                                                          
