# Supplementary material for: Comparative Performance of High-Throughput Methods for Protein pKa Predictions
Source: J Chem Inf Model. 2023 Aug 8;63(16):5169–81. doi: 10.1021/acs.jcim.3c00165 (PMC10466379; doi:10.1021/acs.jcim.3c00165)
Supplement: Supplementary file 3 — ci3c00165_si_003.zip [file ci3c00165_si_003.zip › curated_pdbs/1bus_curated_1.pdb]

ATOM     11  N   GLY A   2       1.876 -14.662   9.851  1.00  2.65           N  
ATOM     12  CA  GLY A   2       1.138 -14.353   8.644  1.00  3.94           C  
ATOM     13  C   GLY A   2       1.020 -12.851   8.396  1.00  3.16           C  
ATOM     14  O   GLY A   2       0.090 -12.224   8.897  1.00  3.13           O  
ATOM     16  N   ALA A   3       1.966 -12.328   7.632  1.00  3.11           N  
ATOM     17  CA  ALA A   3       1.974 -10.907   7.315  1.00  3.21           C  
ATOM     18  C   ALA A   3       0.603 -10.555   6.727  1.00  1.90           C  
ATOM     19  O   ALA A   3       0.195 -11.112   5.709  1.00  3.19           O  
ATOM     20  CB  ALA A   3       3.120 -10.587   6.353  1.00  5.60           C  
ATOM     21  H   ALA A   3       2.716 -12.858   7.233  1.00  3.45           H  
ATOM     22  HA  ALA A   3       2.110 -10.360   8.246  1.00  3.64           H  
ATOM     23  N   GLN A   4      -0.071  -9.631   7.398  1.00  1.05           N  
ATOM     24  CA  GLN A   4      -1.382  -9.200   6.962  1.00  2.27           C  
ATOM     25  C   GLN A   4      -1.391  -7.912   6.148  1.00  1.69           C  
ATOM     26  O   GLN A   4      -2.145  -7.000   6.496  1.00  2.16           O  
ATOM     27  CB  GLN A   4      -2.313  -9.040   8.181  1.00  4.42           C  
ATOM     28  CG  GLN A   4      -2.863 -10.391   8.635  1.00  5.06           C  
ATOM     29  CD  GLN A   4      -4.343 -10.516   8.260  1.00  6.22           C  
ATOM     30  OE1 GLN A   4      -5.184  -9.809   8.794  1.00  7.29           O  
ATOM     31  NE2 GLN A   4      -4.597 -11.436   7.334  1.00  6.61           N  
ATOM     32  H   GLN A   4       0.266  -9.185   8.226  1.00  1.86           H  
ATOM     33  HA  GLN A   4      -1.755 -10.022   6.341  1.00  3.48           H  
ATOM     34  N   VAL A   5      -0.575  -7.869   5.103  1.00  1.22           N  
ATOM     35  CA  VAL A   5      -0.522  -6.685   4.270  1.00  1.01           C  
ATOM     36  C   VAL A   5      -1.303  -6.901   2.969  1.00  0.97           C  
ATOM     37  O   VAL A   5      -0.848  -6.470   1.909  1.00  2.29           O  
ATOM     38  CB  VAL A   5       0.891  -6.146   4.004  1.00  1.50           C  
ATOM     39  CG1 VAL A   5       0.851  -4.665   3.623  1.00  2.06           C  
ATOM     40  CG2 VAL A   5       1.800  -6.371   5.214  1.00  2.08           C  
ATOM     41  H   VAL A   5       0.021  -8.628   4.846  1.00  1.54           H  
ATOM     42  HA  VAL A   5      -1.043  -5.887   4.822  1.00  1.25           H  
ATOM     43  HB  VAL A   5       1.252  -6.701   3.125  1.00  1.56           H  
ATOM     44  N   ASP A   6      -2.443  -7.554   3.088  1.00  0.91           N  
ATOM     45  CA  ASP A   6      -3.281  -7.822   1.921  1.00  0.85           C  
ATOM     46  C   ASP A   6      -4.043  -6.530   1.656  1.00  1.21           C  
ATOM     47  O   ASP A   6      -4.235  -5.785   2.627  1.00  1.87           O  
ATOM     48  CB  ASP A   6      -4.254  -8.968   2.194  1.00  1.18           C  
ATOM     49  CG  ASP A   6      -3.880 -10.282   1.507  1.00  2.40           C  
ATOM     50  OD1 ASP A   6      -2.649 -10.638   1.648  1.00  3.28           O  
ATOM     51  OD2 ASP A   6      -4.717 -10.937   0.868  1.00  3.60           O  
ATOM     52  H   ASP A   6      -2.798  -7.895   3.957  1.00  1.98           H  
ATOM     53  HA  ASP A   6      -2.576  -8.076   1.127  1.00  0.75           H  
ATOM     54  N   CYS A   7      -4.439  -6.294   0.423  1.00  1.25           N  
ATOM     55  CA  CYS A   7      -5.165  -5.073   0.118  1.00  1.79           C  
ATOM     56  C   CYS A   7      -6.351  -5.253  -0.846  1.00  1.45           C  
ATOM     57  O   CYS A   7      -6.914  -4.269  -1.332  1.00  1.65           O  
ATOM     58  CB  CYS A   7      -4.211  -3.997  -0.387  1.00  3.00           C  
ATOM     59  SG  CYS A   7      -3.024  -4.642  -1.638  1.00  2.90           S  
ATOM     60  H   CYS A   7      -4.260  -6.920  -0.335  1.00  1.31           H  
ATOM     61  HA  CYS A   7      -5.602  -4.792   1.088  1.00  2.19           H  
ATOM     62  N   ALA A   8      -6.691  -6.505  -1.090  1.00  1.84           N  
ATOM     63  CA  ALA A   8      -7.785  -6.835  -1.974  1.00  2.43           C  
ATOM     64  C   ALA A   8      -9.072  -6.955  -1.158  1.00  2.34           C  
ATOM     65  O   ALA A   8     -10.134  -6.449  -1.513  1.00  2.64           O  
ATOM     66  CB  ALA A   8      -7.406  -8.148  -2.662  1.00  3.37           C  
ATOM     67  H   ALA A   8      -6.201  -7.271  -0.668  1.00  2.14           H  
ATOM     68  HA  ALA A   8      -7.874  -6.083  -2.746  1.00  2.61           H  
ATOM     69  N   GLU A   9      -8.936  -7.657  -0.040  1.00  2.48           N  
ATOM     70  CA  GLU A   9     -10.031  -7.896   0.874  1.00  3.15           C  
ATOM     71  C   GLU A   9     -10.543  -6.680   1.628  1.00  2.57           C  
ATOM     72  O   GLU A   9     -11.546  -6.804   2.337  1.00  3.13           O  
ATOM     73  CB  GLU A   9      -9.618  -9.016   1.859  1.00  4.23           C  
ATOM     74  CG  GLU A   9      -9.632 -10.357   1.134  1.00  5.14           C  
ATOM     75  CD  GLU A   9      -8.378 -10.585   0.288  1.00  4.65           C  
ATOM     76  OE1 GLU A   9      -7.404  -9.825   0.381  1.00  3.55           O  
ATOM     77  OE2 GLU A   9      -8.449 -11.612  -0.494  1.00  5.64           O  
ATOM     78  H   GLU A   9      -8.073  -8.078   0.255  1.00  2.53           H  
ATOM     79  HA  GLU A   9     -10.845  -8.305   0.260  1.00  3.71           H  
ATOM     80  N   PHE A  10      -9.867  -5.554   1.472  1.00  1.80           N  
ATOM     81  CA  PHE A  10     -10.284  -4.338   2.155  1.00  2.07           C  
ATOM     82  C   PHE A  10     -10.498  -3.187   1.165  1.00  1.60           C  
ATOM     83  O   PHE A  10     -10.451  -2.020   1.547  1.00  2.60           O  
ATOM     84  CB  PHE A  10      -9.235  -3.965   3.193  1.00  3.26           C  
ATOM     85  CG  PHE A  10      -8.012  -3.169   2.744  1.00  2.72           C  
ATOM     86  CD1 PHE A  10      -7.532  -3.213   1.476  1.00  3.16           C  
ATOM     87  CD2 PHE A  10      -7.392  -2.391   3.681  1.00  3.59           C  
ATOM     88  CE1 PHE A  10      -6.391  -2.451   1.133  1.00  3.97           C  
ATOM     89  CE2 PHE A  10      -6.248  -1.630   3.330  1.00  4.06           C  
ATOM     90  CZ  PHE A  10      -5.773  -1.679   2.060  1.00  4.07           C  
ATOM     91  H   PHE A  10      -9.056  -5.479   0.890  1.00  1.46           H  
ATOM     92  HA  PHE A  10     -11.252  -4.549   2.624  1.00  2.53           H  
ATOM     93  HZ  PHE A  10      -4.893  -1.108   1.760  1.00  5.04           H  
ATOM     94  N   LYS A  11     -10.726  -3.569  -0.080  1.00  1.27           N  
ATOM     95  CA  LYS A  11     -10.945  -2.578  -1.123  1.00  2.33           C  
ATOM     96  C   LYS A  11     -12.238  -1.805  -0.845  1.00  2.45           C  
ATOM     97  O   LYS A  11     -12.224  -0.649  -0.421  1.00  3.71           O  
ATOM     98  CB  LYS A  11     -10.927  -3.264  -2.489  1.00  3.14           C  
ATOM     99  CG  LYS A  11      -9.568  -3.902  -2.788  1.00  4.30           C  
ATOM    100  CD  LYS A  11      -9.466  -4.375  -4.239  1.00  5.56           C  
ATOM    101  CE  LYS A  11      -8.311  -3.702  -4.981  1.00  6.95           C  
ATOM    102  NZ  LYS A  11      -7.185  -3.404  -4.067  1.00  7.23           N  
ATOM    103  H   LYS A  11     -10.763  -4.517  -0.391  1.00  1.45           H  
ATOM    104  HA  LYS A  11     -10.099  -1.899  -1.070  1.00  2.97           H  
ATOM    105  N   ASP A  12     -13.347  -2.484  -1.099  1.00  1.62           N  
ATOM    106  CA  ASP A  12     -14.666  -1.916  -0.899  1.00  1.90           C  
ATOM    107  C   ASP A  12     -15.210  -2.299   0.472  1.00  1.61           C  
ATOM    108  O   ASP A  12     -14.699  -3.234   1.089  1.00  2.25           O  
ATOM    109  CB  ASP A  12     -15.619  -2.581  -1.912  1.00  2.86           C  
ATOM    110  CG  ASP A  12     -15.074  -2.658  -3.333  1.00  4.07           C  
ATOM    111  OD1 ASP A  12     -14.768  -1.516  -3.852  1.00  4.56           O  
ATOM    112  OD2 ASP A  12     -14.946  -3.741  -3.921  1.00  5.09           O  
ATOM    113  H   ASP A  12     -13.359  -3.424  -1.446  1.00  1.66           H  
ATOM    114  HA  ASP A  12     -14.576  -0.851  -1.076  1.00  2.86           H  
ATOM    115  N   PRO A  13     -16.251  -1.556   0.914  1.00  1.61           N  
ATOM    116  CA  PRO A  13     -16.846  -0.466   0.184  1.00  1.63           C  
ATOM    117  C   PRO A  13     -16.493   0.926   0.709  1.00  1.64           C  
ATOM    118  O   PRO A  13     -16.744   1.207   1.881  1.00  2.29           O  
ATOM    119  CB  PRO A  13     -18.348  -0.716   0.466  1.00  2.52           C  
ATOM    120  CG  PRO A  13     -18.363  -1.298   1.871  1.00  2.89           C  
ATOM    121  CD  PRO A  13     -16.940  -1.744   2.201  1.00  2.55           C  
ATOM    122  HA  PRO A  13     -16.682  -0.464  -0.883  1.00  2.20           H  
ATOM    123  N   LYS A  14     -15.931   1.757  -0.153  1.00  2.13           N  
ATOM    124  CA  LYS A  14     -15.539   3.119   0.201  1.00  2.66           C  
ATOM    125  C   LYS A  14     -14.720   3.065   1.503  1.00  1.66           C  
ATOM    126  O   LYS A  14     -15.124   3.586   2.537  1.00  1.85           O  
ATOM    127  CB  LYS A  14     -16.684   4.123   0.180  1.00  4.20           C  
ATOM    128  CG  LYS A  14     -18.027   3.575   0.650  1.00  4.04           C  
ATOM    129  CD  LYS A  14     -18.610   4.378   1.812  1.00  3.70           C  
ATOM    130  CE  LYS A  14     -18.677   3.516   3.076  1.00  4.53           C  
ATOM    131  NZ  LYS A  14     -19.978   3.679   3.763  1.00  6.24           N  
ATOM    132  H   LYS A  14     -15.736   1.507  -1.104  1.00  2.74           H  
ATOM    133  HA  LYS A  14     -14.840   3.440  -0.585  1.00  3.39           H  
ATOM    134  N   VAL A  15     -13.574   2.410   1.390  1.00  1.36           N  
ATOM    135  CA  VAL A  15     -12.677   2.247   2.508  1.00  1.72           C  
ATOM    136  C   VAL A  15     -11.340   3.018   2.521  1.00  2.32           C  
ATOM    137  O   VAL A  15     -11.207   4.110   3.069  1.00  3.78           O  
ATOM    138  CB  VAL A  15     -12.524   0.682   2.683  1.00  2.55           C  
ATOM    139  CG1 VAL A  15     -11.450   0.350   3.721  1.00  3.83           C  
ATOM    140  CG2 VAL A  15     -13.858   0.039   3.065  1.00  3.20           C  
ATOM    141  H   VAL A  15     -13.257   1.978   0.541  1.00  1.64           H  
ATOM    142  HA  VAL A  15     -13.114   2.519   3.460  1.00  2.34           H  
ATOM    143  HB  VAL A  15     -12.185   0.325   1.727  1.00  2.39           H  
ATOM    144  N   TYR A  16     -10.362   2.382   1.900  1.00  2.93           N  
ATOM    145  CA  TYR A  16      -9.016   2.869   1.779  1.00  3.96           C  
ATOM    146  C   TYR A  16      -8.498   3.850   0.739  1.00  2.47           C  
ATOM    147  O   TYR A  16      -7.854   3.423  -0.209  1.00  2.71           O  
ATOM    148  CB  TYR A  16      -8.269   1.485   1.549  1.00  6.48           C  
ATOM    149  CG  TYR A  16      -8.399   0.822   0.181  1.00  7.52           C  
ATOM    150  CD1 TYR A  16      -9.478   1.017  -0.658  1.00  7.17           C  
ATOM    151  CD2 TYR A  16      -7.380  -0.012  -0.243  1.00  9.33           C  
ATOM    152  CE1 TYR A  16      -9.550   0.376  -1.943  1.00  8.64           C  
ATOM    153  CE2 TYR A  16      -7.432  -0.663  -1.524  1.00 10.77           C  
ATOM    154  CZ  TYR A  16      -8.519  -0.433  -2.308  1.00 10.31           C  
ATOM    155  OH  TYR A  16      -8.596  -1.038  -3.526  1.00 11.87           O  
ATOM    156  H   TYR A  16     -10.573   1.495   1.501  1.00  3.74           H  
ATOM    157  HA  TYR A  16      -8.733   3.312   2.764  1.00  5.01           H  
ATOM    158  N   CYS A  17      -8.752   5.144   0.900  1.00  2.25           N  
ATOM    159  CA  CYS A  17      -8.260   6.098  -0.075  1.00  1.19           C  
ATOM    160  C   CYS A  17      -8.161   7.520   0.478  1.00  1.53           C  
ATOM    161  O   CYS A  17      -8.519   7.840   1.604  1.00  2.90           O  
ATOM    162  CB  CYS A  17      -9.063   6.029  -1.389  1.00  1.90           C  
ATOM    163  SG  CYS A  17      -8.231   6.093  -3.000  1.00  2.05           S  
ATOM    164  H   CYS A  17      -9.271   5.491   1.680  1.00  3.48           H  
ATOM    165  HA  CYS A  17      -7.250   5.783  -0.366  1.00  1.22           H  
ATOM    166  N   THR A  18      -7.648   8.379  -0.392  1.00  2.15           N  
ATOM    167  CA  THR A  18      -7.441   9.785  -0.142  1.00  2.70           C  
ATOM    168  C   THR A  18      -6.682  10.187   1.123  1.00  2.31           C  
ATOM    169  O   THR A  18      -5.481  10.445   1.047  1.00  2.96           O  
ATOM    170  CB  THR A  18      -8.763  10.567  -0.319  1.00  3.54           C  
ATOM    171  OG1 THR A  18      -9.812   9.633  -0.178  1.00  4.12           O  
ATOM    172  CG2 THR A  18      -8.946  11.093  -1.744  1.00  3.93           C  
ATOM    173  H   THR A  18      -7.354   8.122  -1.320  1.00  3.29           H  
ATOM    174  HA  THR A  18      -6.784  10.141  -0.973  1.00  3.33           H  
ATOM    175  HB  THR A  18      -8.783  11.387   0.394  1.00  4.21           H  
ATOM    176  N   ARG A  19      -7.394  10.232   2.233  1.00  2.18           N  
ATOM    177  CA  ARG A  19      -6.794  10.602   3.503  1.00  2.06           C  
ATOM    178  C   ARG A  19      -5.916   9.439   4.008  1.00  1.71           C  
ATOM    179  O   ARG A  19      -6.337   8.531   4.709  1.00  2.35           O  
ATOM    180  CB  ARG A  19      -7.815  11.071   4.530  1.00  2.65           C  
ATOM    181  CG  ARG A  19      -7.850  12.601   4.614  1.00  3.30           C  
ATOM    182  CD  ARG A  19      -8.094  13.250   3.252  1.00  3.71           C  
ATOM    183  NE  ARG A  19      -7.009  14.213   2.960  1.00  3.60           N  
ATOM    184  CZ  ARG A  19      -6.193  14.174   1.888  1.00  3.83           C  
ATOM    185  NH1 ARG A  19      -6.666  14.382   0.640  1.00  5.36           N  
ATOM    186  NH2 ARG A  19      -4.908  13.928   2.066  1.00  3.32           N  
ATOM    187  H   ARG A  19      -8.363  10.023   2.283  1.00  2.79           H  
ATOM    188  HA  ARG A  19      -6.110  11.421   3.230  1.00  2.31           H  
ATOM    189  N   GLU A  20      -4.655   9.534   3.596  1.00  2.43           N  
ATOM    190  CA  GLU A  20      -3.640   8.562   3.938  1.00  2.76           C  
ATOM    191  C   GLU A  20      -3.565   8.313   5.444  1.00  2.00           C  
ATOM    192  O   GLU A  20      -3.457   9.287   6.185  1.00  3.05           O  
ATOM    193  CB  GLU A  20      -2.270   9.071   3.456  1.00  4.55           C  
ATOM    194  CG  GLU A  20      -2.212   9.272   1.946  1.00  5.87           C  
ATOM    195  CD  GLU A  20      -2.329  10.762   1.606  1.00  6.21           C  
ATOM    196  OE1 GLU A  20      -3.019  11.516   2.310  1.00  5.57           O  
ATOM    197  OE2 GLU A  20      -1.673  11.154   0.566  1.00  7.61           O  
ATOM    198  H   GLU A  20      -4.326  10.286   3.019  1.00  3.46           H  
ATOM    199  HA  GLU A  20      -3.890   7.644   3.419  1.00  3.19           H  
ATOM    200  N   SER A  21      -3.621   7.044   5.822  1.00  1.42           N  
ATOM    201  CA  SER A  21      -3.557   6.698   7.246  1.00  2.30           C  
ATOM    202  C   SER A  21      -2.229   5.940   7.586  1.00  2.45           C  
ATOM    203  O   SER A  21      -2.257   5.108   8.475  1.00  3.93           O  
ATOM    204  CB  SER A  21      -4.647   5.712   7.642  1.00  3.32           C  
ATOM    205  OG  SER A  21      -5.794   6.297   8.226  1.00  4.15           O  
ATOM    206  H   SER A  21      -3.708   6.279   5.191  1.00  1.74           H  
ATOM    207  HA  SER A  21      -3.418   7.643   7.740  1.00  2.72           H  
ATOM    208  N   ASN A  22      -1.222   6.331   6.818  1.00  1.47           N  
ATOM    209  CA  ASN A  22       0.060   5.708   7.026  1.00  2.32           C  
ATOM    210  C   ASN A  22       1.128   6.007   5.984  1.00  1.53           C  
ATOM    211  O   ASN A  22       1.041   5.412   4.910  1.00  1.79           O  
ATOM    212  CB  ASN A  22      -0.092   4.167   6.890  1.00  3.94           C  
ATOM    213  CG  ASN A  22      -1.249   3.563   6.122  1.00  5.25           C  
ATOM    214  OD1 ASN A  22      -1.447   2.348   6.175  1.00  7.07           O  
ATOM    215  ND2 ASN A  22      -2.044   4.332   5.399  1.00  4.96           N  
ATOM    216  H   ASN A  22      -1.360   7.034   6.120  1.00  1.14           H  
ATOM    217  HA  ASN A  22       0.360   5.940   8.053  1.00  3.46           H  
ATOM    218  N   PRO A  23       2.106   6.890   6.295  1.00  1.28           N  
ATOM    219  CA  PRO A  23       3.154   7.196   5.326  1.00  1.06           C  
ATOM    220  C   PRO A  23       3.989   5.900   5.258  1.00  0.97           C  
ATOM    221  O   PRO A  23       4.861   5.781   6.111  1.00  1.43           O  
ATOM    222  CB  PRO A  23       3.995   8.295   5.937  1.00  1.05           C  
ATOM    223  CG  PRO A  23       3.203   8.765   7.148  1.00  1.64           C  
ATOM    224  CD  PRO A  23       2.269   7.613   7.539  1.00  2.07           C  
ATOM    225  HA  PRO A  23       2.772   7.393   4.346  1.00  1.49           H  
ATOM    226  N   HIS A  24       3.664   5.066   4.291  1.00  1.01           N  
ATOM    227  CA  HIS A  24       4.410   3.808   4.162  1.00  0.94           C  
ATOM    228  C   HIS A  24       5.307   3.861   2.905  1.00  0.96           C  
ATOM    229  O   HIS A  24       4.862   4.426   1.909  1.00  1.07           O  
ATOM    230  CB  HIS A  24       3.595   2.549   4.437  1.00  0.86           C  
ATOM    231  CG  HIS A  24       2.182   2.371   3.960  1.00  0.85           C  
ATOM    232  ND1 HIS A  24       1.833   2.538   2.629  1.00  1.24           N  
ATOM    233  CD2 HIS A  24       1.020   2.039   4.599  1.00  1.38           C  
ATOM    234  CE1 HIS A  24       0.624   2.027   2.445  1.00  1.42           C  
ATOM    235  NE2 HIS A  24       0.162   1.630   3.665  1.00  1.48           N  
ATOM    236  H   HIS A  24       2.936   5.226   3.629  1.00  1.43           H  
ATOM    237  HA  HIS A  24       5.139   3.852   5.003  1.00  0.91           H  
ATOM    238  HD1 HIS A  24       2.390   2.970   1.917  1.00  1.82           H  
ATOM    239  HD2 HIS A  24       0.772   2.075   5.662  1.00  2.13           H  
ATOM    240  HE1 HIS A  24       0.091   1.939   1.501  1.00  1.98           H  
ATOM    241  N   CYS A  25       6.506   3.278   3.043  1.00  0.95           N  
ATOM    242  CA  CYS A  25       7.401   3.301   1.903  1.00  1.15           C  
ATOM    243  C   CYS A  25       7.856   1.987   1.266  1.00  1.22           C  
ATOM    244  O   CYS A  25       8.473   1.104   1.844  1.00  2.38           O  
ATOM    245  CB  CYS A  25       8.591   4.269   2.154  1.00  2.40           C  
ATOM    246  SG  CYS A  25       9.323   4.971   0.646  1.00  3.25           S  
ATOM    247  H   CYS A  25       6.778   2.846   3.919  1.00  0.93           H  
ATOM    248  HA  CYS A  25       6.867   3.848   1.089  1.00  1.27           H  
ATOM    249  N   GLY A  26       7.510   1.880  -0.022  1.00  1.05           N  
ATOM    250  CA  GLY A  26       7.794   0.760  -0.883  1.00  1.33           C  
ATOM    251  C   GLY A  26       9.194   0.171  -0.851  1.00  2.14           C  
ATOM    252  O   GLY A  26      10.064   0.617  -0.109  1.00  3.80           O  
ATOM    253  H   GLY A  26       6.997   2.600  -0.511  1.00  1.73           H  
ATOM    254  N   SER A  27       9.368  -0.846  -1.685  1.00  1.58           N  
ATOM    255  CA  SER A  27      10.684  -1.512  -1.742  1.00  2.84           C  
ATOM    256  C   SER A  27      11.869  -0.531  -1.862  1.00  3.14           C  
ATOM    257  O   SER A  27      12.535  -0.226  -0.869  1.00  4.69           O  
ATOM    258  CB  SER A  27      10.690  -2.668  -2.738  1.00  3.48           C  
ATOM    259  OG  SER A  27      10.393  -2.300  -4.075  1.00  3.59           O  
ATOM    260  H   SER A  27       8.681  -1.242  -2.299  1.00  1.27           H  
ATOM    261  HA  SER A  27      10.752  -1.872  -0.703  1.00  4.13           H  
ATOM    262  N   ASN A  28      12.075  -0.081  -3.063  1.00  2.20           N  
ATOM    263  CA  ASN A  28      13.142   0.866  -3.365  1.00  3.04           C  
ATOM    264  C   ASN A  28      12.517   1.684  -4.517  1.00  2.76           C  
ATOM    265  O   ASN A  28      13.246   2.103  -5.403  1.00  3.99           O  
ATOM    266  CB  ASN A  28      14.407   0.197  -3.876  1.00  3.76           C  
ATOM    267  CG  ASN A  28      14.171  -1.288  -4.155  1.00  4.04           C  
ATOM    268  OD1 ASN A  28      14.582  -2.173  -3.426  1.00  5.71           O  
ATOM    269  ND2 ASN A  28      13.479  -1.515  -5.266  1.00  3.05           N  
ATOM    270  H   ASN A  28      11.521  -0.323  -3.867  1.00  1.68           H  
ATOM    271  HA  ASN A  28      13.294   1.450  -2.464  1.00  4.43           H  
ATOM    272  N   GLY A  29      11.193   1.841  -4.412  1.00  2.33           N  
ATOM    273  CA  GLY A  29      10.546   2.589  -5.467  1.00  4.04           C  
ATOM    274  C   GLY A  29       9.727   3.812  -5.150  1.00  4.07           C  
ATOM    275  O   GLY A  29       9.841   4.790  -5.907  1.00  4.90           O  
ATOM    276  H   GLY A  29      10.630   1.465  -3.664  1.00  1.63           H  
ATOM    277  N   GLU A  30       8.936   3.764  -4.095  1.00  3.26           N  
ATOM    278  CA  GLU A  30       8.132   4.912  -3.775  1.00  3.31           C  
ATOM    279  C   GLU A  30       7.598   5.121  -2.359  1.00  2.68           C  
ATOM    280  O   GLU A  30       7.372   4.189  -1.598  1.00  2.35           O  
ATOM    281  CB  GLU A  30       6.936   4.944  -4.758  1.00  3.71           C  
ATOM    282  CG  GLU A  30       6.653   3.539  -5.273  1.00  5.42           C  
ATOM    283  CD  GLU A  30       5.425   3.482  -6.178  1.00  6.42           C  
ATOM    284  OE1 GLU A  30       4.506   4.304  -6.075  1.00  7.46           O  
ATOM    285  OE2 GLU A  30       5.445   2.518  -7.036  1.00  6.30           O  
ATOM    286  H   GLU A  30       8.874   2.939  -3.523  1.00  2.64           H  
ATOM    287  HA  GLU A  30       8.761   5.792  -4.029  1.00  3.91           H  
ATOM    288  N   THR A  31       7.407   6.404  -2.064  1.00  2.63           N  
ATOM    289  CA  THR A  31       6.897   6.815  -0.768  1.00  2.16           C  
ATOM    290  C   THR A  31       5.429   7.216  -0.945  1.00  2.23           C  
ATOM    291  O   THR A  31       5.136   8.163  -1.671  1.00  2.50           O  
ATOM    292  CB  THR A  31       7.715   7.945  -0.161  1.00  1.93           C  
ATOM    293  OG1 THR A  31       9.066   7.764  -0.553  1.00  2.56           O  
ATOM    294  CG2 THR A  31       7.670   7.944   1.368  1.00  1.29           C  
ATOM    295  H   THR A  31       7.583   7.169  -2.681  1.00  2.97           H  
ATOM    296  HA  THR A  31       6.873   5.939  -0.111  1.00  2.12           H  
ATOM    297  HB  THR A  31       7.311   8.907  -0.525  1.00  2.15           H  
ATOM    298  N   TYR A  32       4.580   6.474  -0.270  1.00  2.11           N  
ATOM    299  CA  TYR A  32       3.141   6.761  -0.359  1.00  2.38           C  
ATOM    300  C   TYR A  32       2.531   6.227   0.927  1.00  1.48           C  
ATOM    301  O   TYR A  32       3.187   6.365   1.974  1.00  1.20           O  
ATOM    302  CB  TYR A  32       2.622   6.153  -1.655  1.00  3.18           C  
ATOM    303  CG  TYR A  32       3.186   4.873  -2.256  1.00  1.98           C  
ATOM    304  CD1 TYR A  32       4.486   4.451  -2.120  1.00  1.96           C  
ATOM    305  CD2 TYR A  32       2.311   4.087  -2.997  1.00  3.00           C  
ATOM    306  CE1 TYR A  32       4.948   3.234  -2.721  1.00  2.63           C  
ATOM    307  CE2 TYR A  32       2.759   2.865  -3.604  1.00  2.51           C  
ATOM    308  CZ  TYR A  32       4.055   2.502  -3.435  1.00  2.02           C  
ATOM    309  OH  TYR A  32       4.474   1.344  -4.013  1.00  3.07           O  
ATOM    310  H   TYR A  32       4.819   5.701   0.323  1.00  2.00           H  
ATOM    311  HA  TYR A  32       3.064   7.861  -0.384  1.00  3.07           H  
ATOM    312  N   GLY A  33       1.343   5.650   0.851  1.00  1.91           N  
ATOM    313  CA  GLY A  33       0.780   5.145   2.086  1.00  2.69           C  
ATOM    314  C   GLY A  33      -0.708   4.985   2.220  1.00  2.16           C  
ATOM    315  O   GLY A  33      -1.124   4.159   3.037  1.00  2.83           O  
ATOM    316  H   GLY A  33       0.814   5.534   0.022  1.00  2.31           H  
ATOM    317  N   ASN A  34      -1.451   5.740   1.450  1.00  1.33           N  
ATOM    318  CA  ASN A  34      -2.905   5.616   1.537  1.00  1.52           C  
ATOM    319  C   ASN A  34      -3.064   4.182   0.953  1.00  1.57           C  
ATOM    320  O   ASN A  34      -2.541   3.914  -0.113  1.00  1.51           O  
ATOM    321  CB  ASN A  34      -3.777   6.665   0.898  1.00  1.36           C  
ATOM    322  CG  ASN A  34      -3.401   7.146  -0.495  1.00  2.19           C  
ATOM    323  OD1 ASN A  34      -4.085   6.874  -1.471  1.00  2.89           O  
ATOM    324  ND2 ASN A  34      -2.294   7.873  -0.581  1.00  3.14           N  
ATOM    325  H   ASN A  34      -1.178   6.398   0.786  1.00  1.06           H  
ATOM    326  HA  ASN A  34      -3.066   5.612   2.644  1.00  1.79           H  
ATOM    327  N   LYS A  35      -3.774   3.395   1.735  1.00  1.75           N  
ATOM    328  CA  LYS A  35      -4.039   2.017   1.389  1.00  1.89           C  
ATOM    329  C   LYS A  35      -4.356   1.877  -0.117  1.00  1.50           C  
ATOM    330  O   LYS A  35      -3.834   0.941  -0.732  1.00  1.30           O  
ATOM    331  CB  LYS A  35      -5.186   1.422   2.203  1.00  2.50           C  
ATOM    332  CG  LYS A  35      -5.224   1.709   3.698  1.00  3.22           C  
ATOM    333  CD  LYS A  35      -6.308   2.748   4.011  1.00  4.69           C  
ATOM    334  CE  LYS A  35      -6.436   3.045   5.504  1.00  5.67           C  
ATOM    335  NZ  LYS A  35      -6.445   4.505   5.764  1.00  6.35           N  
ATOM    336  H   LYS A  35      -4.145   3.748   2.602  1.00  1.85           H  
ATOM    337  HA  LYS A  35      -3.160   1.423   1.605  1.00  1.99           H  
ATOM    338  N   CYS A  36      -5.176   2.791  -0.638  1.00  1.54           N  
ATOM    339  CA  CYS A  36      -5.492   2.689  -2.050  1.00  1.47           C  
ATOM    340  C   CYS A  36      -4.219   2.943  -2.892  1.00  1.03           C  
ATOM    341  O   CYS A  36      -3.969   2.130  -3.768  1.00  0.99           O  
ATOM    342  CB  CYS A  36      -6.621   3.491  -2.698  1.00  2.08           C  
ATOM    343  SG  CYS A  36      -6.415   5.280  -2.959  1.00  2.27           S  
ATOM    344  H   CYS A  36      -5.563   3.524  -0.086  1.00  1.71           H  
ATOM    345  HA  CYS A  36      -5.786   1.621  -2.173  1.00  1.58           H  
ATOM    346  N   ALA A  37      -3.522   4.023  -2.585  1.00  0.81           N  
ATOM    347  CA  ALA A  37      -2.317   4.327  -3.336  1.00  0.66           C  
ATOM    348  C   ALA A  37      -1.404   3.096  -3.433  1.00  0.49           C  
ATOM    349  O   ALA A  37      -1.048   2.719  -4.545  1.00  0.70           O  
ATOM    350  CB  ALA A  37      -1.583   5.557  -2.797  1.00  0.72           C  
ATOM    351  H   ALA A  37      -3.782   4.652  -1.858  1.00  0.90           H  
ATOM    352  HA  ALA A  37      -2.638   4.578  -4.357  1.00  0.92           H  
ATOM    353  N   PHE A  38      -1.071   2.536  -2.274  1.00  0.54           N  
ATOM    354  CA  PHE A  38      -0.208   1.372  -2.295  1.00  0.70           C  
ATOM    355  C   PHE A  38      -0.733   0.144  -3.043  1.00  0.64           C  
ATOM    356  O   PHE A  38       0.015  -0.373  -3.881  1.00  0.63           O  
ATOM    357  CB  PHE A  38       0.217   0.964  -0.876  1.00  0.94           C  
ATOM    358  CG  PHE A  38       1.592   0.273  -0.892  1.00  0.64           C  
ATOM    359  CD1 PHE A  38       2.705   0.953  -1.263  1.00  1.26           C  
ATOM    360  CD2 PHE A  38       1.681  -1.030  -0.529  1.00  1.33           C  
ATOM    361  CE1 PHE A  38       3.967   0.299  -1.273  1.00  1.93           C  
ATOM    362  CE2 PHE A  38       2.939  -1.682  -0.538  1.00  1.42           C  
ATOM    363  CZ  PHE A  38       4.058  -1.008  -0.909  1.00  1.65           C  
ATOM    364  H   PHE A  38      -1.387   2.886  -1.388  1.00  0.73           H  
ATOM    365  HA  PHE A  38       0.692   1.707  -2.857  1.00  0.77           H  
ATOM    366  HZ  PHE A  38       5.024  -1.513  -0.914  1.00  2.18           H  
ATOM    367  N   CYS A  39      -1.951  -0.283  -2.739  1.00  0.71           N  
ATOM    368  CA  CYS A  39      -2.467  -1.454  -3.437  1.00  0.72           C  
ATOM    369  C   CYS A  39      -2.545  -1.166  -4.949  1.00  0.45           C  
ATOM    370  O   CYS A  39      -2.125  -1.979  -5.771  1.00  0.56           O  
ATOM    371  CB  CYS A  39      -3.761  -2.049  -2.902  1.00  1.10           C  
ATOM    372  SG  CYS A  39      -3.948  -3.829  -3.352  1.00  1.84           S  
ATOM    373  H   CYS A  39      -2.524   0.161  -2.052  1.00  0.82           H  
ATOM    374  HA  CYS A  39      -1.696  -2.228  -3.282  1.00  0.80           H  
ATOM    375  N   LYS A  40      -3.087  -0.003  -5.265  1.00  0.52           N  
ATOM    376  CA  LYS A  40      -3.243   0.433  -6.636  1.00  0.76           C  
ATOM    377  C   LYS A  40      -1.931   0.456  -7.410  1.00  0.76           C  
ATOM    378  O   LYS A  40      -1.898  -0.011  -8.550  1.00  0.98           O  
ATOM    379  CB  LYS A  40      -3.969   1.791  -6.661  1.00  1.10           C  
ATOM    380  CG  LYS A  40      -3.479   2.635  -7.839  1.00  3.17           C  
ATOM    381  CD  LYS A  40      -3.874   4.105  -7.676  1.00  3.60           C  
ATOM    382  CE  LYS A  40      -2.663   5.029  -7.828  1.00  4.79           C  
ATOM    383  NZ  LYS A  40      -2.932   6.354  -7.226  1.00  4.61           N  
ATOM    384  H   LYS A  40      -3.427   0.650  -4.590  1.00  0.67           H  
ATOM    385  HA  LYS A  40      -3.923  -0.276  -7.121  1.00  0.91           H  
ATOM    386  N   ALA A  41      -0.893   0.992  -6.785  1.00  0.67           N  
ATOM    387  CA  ALA A  41       0.406   1.060  -7.445  1.00  0.94           C  
ATOM    388  C   ALA A  41       1.009  -0.347  -7.541  1.00  0.96           C  
ATOM    389  O   ALA A  41       1.267  -0.818  -8.644  1.00  1.08           O  
ATOM    390  CB  ALA A  41       1.343   2.051  -6.752  1.00  1.20           C  
ATOM    391  H   ALA A  41      -0.938   1.366  -5.861  1.00  0.52           H  
ATOM    392  HA  ALA A  41       0.225   1.410  -8.469  1.00  1.12           H  
ATOM    393  N   VAL A  42       1.208  -0.958  -6.387  1.00  0.98           N  
ATOM    394  CA  VAL A  42       1.772  -2.290  -6.311  1.00  1.29           C  
ATOM    395  C   VAL A  42       1.122  -3.248  -7.306  1.00  1.05           C  
ATOM    396  O   VAL A  42       1.822  -4.095  -7.859  1.00  1.19           O  
ATOM    397  CB  VAL A  42       1.700  -2.824  -4.871  1.00  1.84           C  
ATOM    398  CG1 VAL A  42       1.824  -4.348  -4.844  1.00  2.69           C  
ATOM    399  CG2 VAL A  42       2.784  -2.191  -3.997  1.00  2.17           C  
ATOM    400  H   VAL A  42       0.993  -0.559  -5.496  1.00  0.90           H  
ATOM    401  HA  VAL A  42       2.831  -2.201  -6.574  1.00  1.57           H  
ATOM    402  HB  VAL A  42       0.731  -2.560  -4.456  1.00  1.70           H  
ATOM    403  N   MET A  43      -0.177  -3.078  -7.499  1.00  0.90           N  
ATOM    404  CA  MET A  43      -0.888  -3.947  -8.438  1.00  1.13           C  
ATOM    405  C   MET A  43      -0.169  -3.791  -9.789  1.00  1.07           C  
ATOM    406  O   MET A  43       0.411  -4.746 -10.295  1.00  1.20           O  
ATOM    407  CB  MET A  43      -2.348  -3.538  -8.553  1.00  1.29           C  
ATOM    408  CG  MET A  43      -3.307  -4.709  -8.337  1.00  2.46           C  
ATOM    409  SD  MET A  43      -2.901  -6.077  -9.406  1.00  3.51           S  
ATOM    410  CE  MET A  43      -3.784  -5.593 -10.879  1.00  4.54           C  
ATOM    411  H   MET A  43      -0.726  -2.382  -7.042  1.00  0.82           H  
ATOM    412  HA  MET A  43      -0.747  -4.945  -8.038  1.00  1.37           H  
ATOM    413  N   LYS A  44      -0.239  -2.578 -10.320  1.00  1.02           N  
ATOM    414  CA  LYS A  44       0.385  -2.269 -11.584  1.00  1.19           C  
ATOM    415  C   LYS A  44       1.816  -1.777 -11.322  1.00  1.18           C  
ATOM    416  O   LYS A  44       2.201  -0.714 -11.814  1.00  2.12           O  
ATOM    417  CB  LYS A  44      -0.395  -1.176 -12.325  1.00  1.41           C  
ATOM    418  CG  LYS A  44      -1.225  -1.804 -13.448  1.00  2.00           C  
ATOM    419  CD  LYS A  44      -0.857  -1.234 -14.818  1.00  2.46           C  
ATOM    420  CE  LYS A  44      -0.906   0.295 -14.806  1.00  2.42           C  
ATOM    421  NZ  LYS A  44      -1.957   0.761 -13.873  1.00  2.79           N  
ATOM    422  H   LYS A  44      -0.716  -1.814  -9.890  1.00  0.96           H  
ATOM    423  HA  LYS A  44       0.389  -3.144 -12.217  1.00  1.33           H  
ATOM    424  N   SER A  45       2.565  -2.552 -10.561  1.00  1.48           N  
ATOM    425  CA  SER A  45       3.937  -2.212 -10.231  1.00  1.50           C  
ATOM    426  C   SER A  45       4.880  -2.904 -11.215  1.00  1.70           C  
ATOM    427  O   SER A  45       5.805  -2.288 -11.745  1.00  2.11           O  
ATOM    428  CB  SER A  45       4.247  -2.658  -8.797  1.00  1.67           C  
ATOM    429  OG  SER A  45       4.369  -4.076  -8.709  1.00  3.10           O  
ATOM    430  H   SER A  45       2.259  -3.412 -10.161  1.00  2.42           H  
ATOM    431  HA  SER A  45       4.020  -1.131 -10.278  1.00  1.46           H  
ATOM    432  N   GLY A  46       4.615  -4.185 -11.433  1.00  1.91           N  
ATOM    433  CA  GLY A  46       5.423  -4.978 -12.342  1.00  2.20           C  
ATOM    434  C   GLY A  46       5.646  -6.382 -11.770  1.00  2.27           C  
ATOM    435  O   GLY A  46       5.750  -7.360 -12.511  1.00  2.54           O  
ATOM    436  H   GLY A  46       3.864  -4.684 -11.002  1.00  2.22           H  
ATOM    437  N   GLY A  47       5.713  -6.438 -10.448  1.00  2.22           N  
ATOM    438  CA  GLY A  47       5.921  -7.694  -9.753  1.00  2.61           C  
ATOM    439  C   GLY A  47       7.311  -7.771  -9.119  1.00  1.95           C  
ATOM    440  O   GLY A  47       7.857  -8.863  -8.969  1.00  2.52           O  
ATOM    441  H   GLY A  47       5.629  -5.646  -9.847  1.00  2.05           H  
ATOM    442  N   LYS A  48       7.842  -6.608  -8.765  1.00  1.60           N  
ATOM    443  CA  LYS A  48       9.160  -6.553  -8.153  1.00  2.15           C  
ATOM    444  C   LYS A  48       9.255  -5.403  -7.155  1.00  2.01           C  
ATOM    445  O   LYS A  48      10.354  -4.942  -6.843  1.00  2.42           O  
ATOM    446  CB  LYS A  48      10.226  -6.539  -9.259  1.00  2.47           C  
ATOM    447  CG  LYS A  48      10.559  -5.122  -9.721  1.00  3.40           C  
ATOM    448  CD  LYS A  48       9.668  -4.654 -10.868  1.00  4.44           C  
ATOM    449  CE  LYS A  48       9.108  -3.260 -10.574  1.00  5.99           C  
ATOM    450  NZ  LYS A  48       7.676  -3.367 -10.215  1.00  6.16           N  
ATOM    451  H   LYS A  48       7.384  -5.729  -8.894  1.00  1.78           H  
ATOM    452  HA  LYS A  48       9.308  -7.492  -7.614  1.00  3.18           H  
ATOM    453  N   ILE A  49       8.101  -4.961  -6.673  1.00  1.69           N  
ATOM    454  CA  ILE A  49       8.064  -3.866  -5.712  1.00  1.59           C  
ATOM    455  C   ILE A  49       7.563  -4.406  -4.374  1.00  1.30           C  
ATOM    456  O   ILE A  49       6.362  -4.373  -4.114  1.00  1.76           O  
ATOM    457  CB  ILE A  49       7.267  -2.686  -6.265  1.00  1.96           C  
ATOM    458  CG1 ILE A  49       7.925  -2.198  -7.567  1.00  3.14           C  
ATOM    459  CG2 ILE A  49       7.129  -1.578  -5.219  1.00  1.61           C  
ATOM    460  CD1 ILE A  49       7.675  -0.704  -7.782  1.00  4.75           C  
ATOM    461  H   ILE A  49       7.213  -5.342  -6.932  1.00  1.74           H  
ATOM    462  HA  ILE A  49       9.083  -3.483  -5.599  1.00  1.89           H  
ATOM    463  HB  ILE A  49       6.256  -2.979  -6.523  1.00  2.22           H  
ATOM    464  N   ASN A  50       8.501  -4.885  -3.572  1.00  1.79           N  
ATOM    465  CA  ASN A  50       8.138  -5.427  -2.262  1.00  1.78           C  
ATOM    466  C   ASN A  50       8.016  -4.213  -1.340  1.00  1.55           C  
ATOM    467  O   ASN A  50       7.964  -3.095  -1.865  1.00  1.61           O  
ATOM    468  CB  ASN A  50       9.229  -6.353  -1.737  1.00  2.07           C  
ATOM    469  CG  ASN A  50       8.647  -7.738  -1.438  1.00  2.53           C  
ATOM    470  OD1 ASN A  50       8.890  -8.707  -2.136  1.00  3.50           O  
ATOM    471  ND2 ASN A  50       7.867  -7.774  -0.361  1.00  3.35           N  
ATOM    472  H   ASN A  50       9.473  -4.904  -3.794  1.00  2.61           H  
ATOM    473  HA  ASN A  50       7.200  -5.952  -2.418  1.00  1.78           H  
ATOM    474  N   LEU A  51       7.974  -4.469  -0.036  1.00  1.60           N  
ATOM    475  CA  LEU A  51       7.859  -3.364   0.873  1.00  1.54           C  
ATOM    476  C   LEU A  51       8.755  -3.353   2.128  1.00  1.37           C  
ATOM    477  O   LEU A  51       9.073  -4.336   2.776  1.00  2.51           O  
ATOM    478  CB  LEU A  51       6.404  -3.017   1.268  1.00  2.78           C  
ATOM    479  CG  LEU A  51       5.590  -3.862   2.220  1.00  3.12           C  
ATOM    480  CD1 LEU A  51       6.222  -3.880   3.614  1.00  3.23           C  
ATOM    481  CD2 LEU A  51       4.149  -3.355   2.308  1.00  3.44           C  
ATOM    482  H   LEU A  51       8.018  -5.389   0.348  1.00  1.87           H  
ATOM    483  HA  LEU A  51       8.187  -2.460   0.309  1.00  2.22           H  
ATOM    484  HG  LEU A  51       5.469  -4.877   1.862  1.00  3.89           H  
ATOM    485  N   LYS A  52       9.132  -2.122   2.423  1.00  1.54           N  
ATOM    486  CA  LYS A  52       9.979  -1.773   3.570  1.00  2.25           C  
ATOM    487  C   LYS A  52       9.223  -0.496   4.048  1.00  2.15           C  
ATOM    488  O   LYS A  52       9.744   0.557   4.358  1.00  3.61           O  
ATOM    489  CB  LYS A  52      11.427  -1.592   3.188  1.00  3.67           C  
ATOM    490  CG  LYS A  52      11.990  -2.894   2.599  1.00  4.60           C  
ATOM    491  CD  LYS A  52      11.930  -4.026   3.622  1.00  4.98           C  
ATOM    492  CE  LYS A  52      11.861  -5.400   2.958  1.00  4.73           C  
ATOM    493  NZ  LYS A  52      10.996  -6.297   3.761  1.00  4.65           N  
ATOM    494  H   LYS A  52       8.870  -1.295   1.910  1.00  2.22           H  
ATOM    495  HA  LYS A  52       9.872  -2.542   4.321  1.00  2.59           H  
ATOM    496  N   HIS A  53       7.916  -0.710   4.058  1.00  2.24           N  
ATOM    497  CA  HIS A  53       6.912   0.288   4.433  1.00  3.36           C  
ATOM    498  C   HIS A  53       7.052   1.141   5.693  1.00  1.85           C  
ATOM    499  O   HIS A  53       6.259   2.075   5.769  1.00  1.86           O  
ATOM    500  CB  HIS A  53       5.470  -0.346   4.332  1.00  5.76           C  
ATOM    501  CG  HIS A  53       4.823   0.009   3.032  1.00  7.78           C  
ATOM    502  ND1 HIS A  53       5.632   0.332   1.930  1.00  8.16           N  
ATOM    503  CD2 HIS A  53       3.547   0.133   2.544  1.00  9.79           C  
ATOM    504  CE1 HIS A  53       4.953   1.319   1.340  1.00  9.77           C  
ATOM    505  NE2 HIS A  53       3.628   1.025   1.540  1.00 10.97           N  
ATOM    506  H   HIS A  53       7.432  -1.524   3.801  1.00  3.06           H  
ATOM    507  HA  HIS A  53       7.049   0.983   3.602  1.00  4.61           H  
ATOM    508  HD1 HIS A  53       6.507  -0.058   1.636  1.00  7.63           H  
ATOM    509  HD2 HIS A  53       2.632  -0.365   2.874  1.00 10.45           H  
ATOM    510  HE1 HIS A  53       5.426   2.154   0.826  1.00 10.17           H  
ATOM    511  N   ARG A  54       7.987   0.800   6.547  1.00  1.50           N  
ATOM    512  CA  ARG A  54       8.122   1.612   7.749  1.00  1.06           C  
ATOM    513  C   ARG A  54       8.842   2.946   7.499  1.00  1.27           C  
ATOM    514  O   ARG A  54      10.015   2.966   7.149  1.00  2.34           O  
ATOM    515  CB  ARG A  54       8.749   0.862   8.917  1.00  2.10           C  
ATOM    516  CG  ARG A  54      10.139   0.347   8.533  1.00  3.93           C  
ATOM    517  CD  ARG A  54      11.211   1.051   9.364  1.00  4.59           C  
ATOM    518  NE  ARG A  54      12.560   0.802   8.805  1.00  5.98           N  
ATOM    519  CZ  ARG A  54      12.954   1.305   7.612  1.00  6.02           C  
ATOM    520  NH1 ARG A  54      12.100   1.295   6.566  1.00  5.84           N  
ATOM    521  NH2 ARG A  54      14.168   1.802   7.479  1.00  6.79           N  
ATOM    522  H   ARG A  54       8.560   0.016   6.356  1.00  2.43           H  
ATOM    523  HA  ARG A  54       7.054   1.859   7.934  1.00  1.12           H  
ATOM    524  N   GLY A  55       8.081   4.017   7.697  1.00  1.20           N  
ATOM    525  CA  GLY A  55       8.633   5.354   7.495  1.00  1.72           C  
ATOM    526  C   GLY A  55       9.108   5.397   6.036  1.00  1.05           C  
ATOM    527  O   GLY A  55       8.354   5.021   5.142  1.00  0.99           O  
ATOM    528  H   GLY A  55       7.125   3.989   7.980  1.00  1.66           H  
ATOM    529  N   LYS A  56      10.336   5.848   5.860  1.00  1.71           N  
ATOM    530  CA  LYS A  56      10.902   5.932   4.528  1.00  2.02           C  
ATOM    531  C   LYS A  56      10.998   4.480   4.017  1.00  2.44           C  
ATOM    532  O   LYS A  56      10.711   3.524   4.731  1.00  3.09           O  
ATOM    533  CB  LYS A  56      12.201   6.722   4.489  1.00  2.99           C  
ATOM    534  CG  LYS A  56      11.966   8.165   4.932  1.00  2.54           C  
ATOM    535  CD  LYS A  56      12.057   9.153   3.769  1.00  3.11           C  
ATOM    536  CE  LYS A  56      11.109   8.790   2.627  1.00  4.14           C  
ATOM    537  NZ  LYS A  56      10.705  10.017   1.904  1.00  3.90           N  
ATOM    538  H   LYS A  56      10.941   6.147   6.593  1.00  2.41           H  
ATOM    539  HA  LYS A  56      10.174   6.422   3.871  1.00  1.70           H  
ATOM    540  N   CYS A  57      11.406   4.372   2.762  1.00  2.37           N  
ATOM    541  CA  CYS A  57      11.541   3.068   2.131  1.00  3.01           C  
ATOM    542  C   CYS A  57      12.584   2.280   2.905  1.00  4.10           C  
ATOM    543  O   CYS A  57      13.330   2.871   3.693  1.00  3.96           O  
ATOM    544  CB  CYS A  57      11.867   3.225   0.644  1.00  2.45           C  
ATOM    545  SG  CYS A  57      10.392   3.654  -0.362  1.00  3.10           S  
ATOM    546  OXT CYS A  57      12.633   1.048   2.700  1.00  5.65           O  
ATOM    547  H   CYS A  57      11.629   5.168   2.195  1.00  2.11           H  
ATOM    548  HA  CYS A  57      10.546   2.598   2.156  1.00  3.60           H  
TER     549      CYS A  57                                                      
ENDMDL                                                                          
