# Supplementary material for: Comparative Performance of High-Throughput Methods for Protein pKa Predictions
Source: J Chem Inf Model. 2023 Aug 8;63(16):5169–81. doi: 10.1021/acs.jcim.3c00165 (PMC10466379; doi:10.1021/acs.jcim.3c00165)
Supplement: Supplementary file 3 — ci3c00165_si_003.zip [file ci3c00165_si_003.zip › curated_pdbs/1bhc_curated_5.pdb]

ATOM      1  N   ARG A   1      31.758  13.358 -13.673  1.00 18.79           N  
ATOM      2  CA  ARG A   1      31.718  13.292 -12.188  1.00 14.26           C  
ATOM      3  C   ARG A   1      33.154  13.224 -11.664  1.00 18.25           C  
ATOM      4  O   ARG A   1      33.996  12.441 -12.225  1.00 20.10           O  
ATOM      5  CB  ARG A   1      30.886  12.103 -11.724  1.00 16.74           C  
ATOM      6  CG  ARG A   1      29.594  11.968 -12.534  1.00 15.96           C  
ATOM      7  CD  ARG A   1      28.700  13.182 -12.299  1.00 15.45           C  
ATOM      8  NE  ARG A   1      27.267  12.895 -12.546  1.00 12.82           N  
ATOM      9  CZ  ARG A   1      26.661  13.087 -13.727  1.00 17.38           C  
ATOM     10  NH1 ARG A   1      27.370  13.558 -14.735  1.00 18.38           N  
ATOM     11  NH2 ARG A   1      25.367  12.797 -13.838  1.00 25.73           N  
ATOM     12  N   PRO A   2      33.800  13.936 -10.586  1.00 17.07           N  
ATOM     13  CA  PRO A   2      34.976  13.367  -9.840  1.00 14.99           C  
ATOM     14  C   PRO A   2      34.960  11.922  -9.660  1.00 13.11           C  
ATOM     15  O   PRO A   2      33.962  11.306  -9.391  1.00 10.57           O  
ATOM     16  CB  PRO A   2      34.922  14.145  -8.523  1.00 15.81           C  
ATOM     17  CG  PRO A   2      34.058  15.391  -8.737  1.00 18.91           C  
ATOM     18  CD  PRO A   2      33.371  15.273 -10.096  1.00 19.41           C  
ATOM     19  N   ASP A   3      36.192  11.317  -9.707  1.00  8.73           N  
ATOM     20  CA  ASP A   3      36.395   9.971  -9.489  1.00  8.57           C  
ATOM     21  C   ASP A   3      35.764   9.467  -8.225  1.00  6.40           C  
ATOM     22  O   ASP A   3      35.190   8.349  -8.112  1.00  9.66           O  
ATOM     23  CB  ASP A   3      37.870   9.562  -9.575  1.00 20.87           C  
ATOM     24  CG  ASP A   3      38.726  10.453  -8.656  1.00 29.48           C  
ATOM     25  OD1 ASP A   3      38.363  11.444  -7.997  1.00 28.61           O  
ATOM     26  OD2 ASP A   3      40.110  10.093  -8.650  1.00 42.36           O  
ATOM     27  N   PHE A   4      35.968  10.299  -7.148  1.00  9.22           N  
ATOM     28  CA  PHE A   4      35.546   9.854  -5.800  1.00  9.46           C  
ATOM     29  C   PHE A   4      33.997   9.743  -5.796  1.00  7.19           C  
ATOM     30  O   PHE A   4      33.487   9.043  -4.911  1.00  9.30           O  
ATOM     31  CB  PHE A   4      36.060  10.653  -4.678  1.00 10.44           C  
ATOM     32  CG  PHE A   4      35.555  12.089  -4.652  1.00 12.50           C  
ATOM     33  CD1 PHE A   4      34.373  12.418  -4.078  1.00 10.29           C  
ATOM     34  CD2 PHE A   4      36.249  13.116  -5.257  1.00 17.50           C  
ATOM     35  CE1 PHE A   4      33.888  13.717  -4.071  1.00 11.93           C  
ATOM     36  CE2 PHE A   4      35.831  14.433  -5.230  1.00 15.26           C  
ATOM     37  CZ  PHE A   4      34.644  14.730  -4.606  1.00 14.72           C  
ATOM     38  N   CYS A   5      33.239  10.364  -6.649  1.00  5.41           N  
ATOM     39  CA  CYS A   5      31.773  10.208  -6.681  1.00  5.42           C  
ATOM     40  C   CYS A   5      31.396   8.841  -7.132  1.00  6.63           C  
ATOM     41  O   CYS A   5      30.234   8.461  -6.967  1.00  8.27           O  
ATOM     42  CB  CYS A   5      31.195  11.255  -7.630  1.00  7.57           C  
ATOM     43  SG  CYS A   5      31.456  12.942  -7.124  1.00  8.77           S  
ATOM     44  N   LEU A   6      32.324   8.103  -7.737  1.00  7.23           N  
ATOM     45  CA  LEU A   6      32.057   6.763  -8.279  1.00  6.56           C  
ATOM     46  C   LEU A   6      32.433   5.711  -7.177  1.00  8.19           C  
ATOM     47  O   LEU A   6      32.096   4.559  -7.354  1.00 10.09           O  
ATOM     48  CB  LEU A   6      32.872   6.422  -9.518  1.00  6.76           C  
ATOM     49  CG  LEU A   6      32.805   7.522 -10.586  1.00 10.94           C  
ATOM     50  CD1 LEU A   6      33.730   7.120 -11.745  1.00 14.50           C  
ATOM     51  CD2 LEU A   6      31.357   7.653 -11.072  1.00 14.22           C  
ATOM     52  N   GLU A   7      33.088   6.101  -6.107  1.00  9.52           N  
ATOM     53  CA  GLU A   7      33.503   5.118  -5.110  1.00  7.95           C  
ATOM     54  C   GLU A   7      32.331   4.717  -4.255  1.00  7.30           C  
ATOM     55  O   GLU A   7      31.398   5.561  -4.076  1.00  7.69           O  
ATOM     56  CB  GLU A   7      34.654   5.688  -4.245  1.00 13.15           C  
ATOM     57  CG AGLU A   7      34.258   7.092  -3.780  0.53 16.15           C  
ATOM     59  CD AGLU A   7      35.177   7.646  -2.704  0.53 20.13           C  
ATOM     61  OE1AGLU A   7      36.575   7.410  -2.792  0.53 23.92           O  
ATOM     63  OE2AGLU A   7      34.805   8.349  -1.761  0.53  8.32           O  
ATOM     65  N   PRO A   8      32.316   3.498  -3.803  1.00  6.94           N  
ATOM     66  CA  PRO A   8      31.203   3.087  -2.888  1.00  6.67           C  
ATOM     67  C   PRO A   8      31.233   3.835  -1.608  1.00  5.14           C  
ATOM     68  O   PRO A   8      32.287   4.219  -1.170  1.00  6.46           O  
ATOM     69  CB  PRO A   8      31.477   1.584  -2.673  1.00 10.69           C  
ATOM     70  CG  PRO A   8      32.921   1.316  -3.094  1.00 13.03           C  
ATOM     71  CD  PRO A   8      33.346   2.455  -4.030  1.00  9.28           C  
ATOM     72  N   PRO A   9      30.061   3.929  -1.034  1.00  5.01           N  
ATOM     73  CA  PRO A   9      30.040   4.583   0.324  1.00  5.85           C  
ATOM     74  C   PRO A   9      30.701   3.751   1.358  1.00  5.63           C  
ATOM     75  O   PRO A   9      30.613   2.527   1.269  1.00  7.20           O  
ATOM     76  CB  PRO A   9      28.509   4.637   0.609  1.00  7.06           C  
ATOM     77  CG  PRO A   9      27.884   3.498  -0.218  1.00  6.45           C  
ATOM     78  CD  PRO A   9      28.757   3.366  -1.477  1.00  6.45           C  
ATOM     79  N   TYR A  10      31.325   4.381   2.294  1.00  5.04           N  
ATOM     80  CA  TYR A  10      32.221   3.706   3.271  1.00  4.75           C  
ATOM     81  C   TYR A  10      31.664   3.912   4.643  1.00  5.13           C  
ATOM     82  O   TYR A  10      31.742   5.006   5.236  1.00  5.43           O  
ATOM     83  CB  TYR A  10      33.619   4.302   3.140  1.00  6.17           C  
ATOM     84  CG  TYR A  10      34.667   3.628   4.001  1.00  6.32           C  
ATOM     85  CD1 TYR A  10      34.990   2.262   3.722  1.00  7.69           C  
ATOM     86  CD2 TYR A  10      35.262   4.233   5.011  1.00  7.62           C  
ATOM     87  CE1 TYR A  10      36.017   1.639   4.505  1.00  7.80           C  
ATOM     88  CE2 TYR A  10      36.319   3.584   5.776  1.00  7.34           C  
ATOM     89  CZ  TYR A  10      36.630   2.292   5.464  1.00  7.76           C  
ATOM     90  OH  TYR A  10      37.664   1.602   6.173  1.00  9.34           O  
ATOM     91  N   THR A  11      31.160   2.847   5.194  1.00  5.50           N  
ATOM     92  CA  THR A  11      30.708   2.892   6.621  1.00  3.94           C  
ATOM     93  C   THR A  11      31.888   3.012   7.567  1.00  2.69           C  
ATOM     94  O   THR A  11      31.881   3.769   8.519  1.00  4.44           O  
ATOM     95  CB  THR A  11      29.889   1.646   6.943  1.00  4.71           C  
ATOM     96  OG1 THR A  11      28.678   1.681   6.180  1.00  5.03           O  
ATOM     97  CG2 THR A  11      29.568   1.553   8.428  1.00  4.97           C  
ATOM     98  N   GLY A  12      32.955   2.282   7.281  1.00  5.92           N  
ATOM     99  CA  GLY A  12      34.150   2.341   8.105  1.00  5.85           C  
ATOM    100  C   GLY A  12      34.047   1.474   9.372  1.00  5.68           C  
ATOM    101  O   GLY A  12      33.028   0.759   9.540  1.00  7.47           O  
ATOM    102  N   PRO A  13      35.082   1.522  10.177  1.00  6.41           N  
ATOM    103  CA  PRO A  13      35.214   0.473  11.251  1.00  6.71           C  
ATOM    104  C   PRO A  13      34.613   0.894  12.542  1.00  7.70           C  
ATOM    105  O   PRO A  13      34.607   0.131  13.473  1.00  8.81           O  
ATOM    106  CB  PRO A  13      36.771   0.439  11.408  1.00  8.58           C  
ATOM    107  CG  PRO A  13      37.246   1.868  11.062  1.00  8.57           C  
ATOM    108  CD  PRO A  13      36.304   2.342   9.936  1.00  6.68           C  
ATOM    109  N   CYS A  14      34.093   2.099  12.694  1.00  6.29           N  
ATOM    110  CA  CYS A  14      33.450   2.557  13.906  1.00  6.68           C  
ATOM    111  C   CYS A  14      32.003   2.205  13.922  1.00  5.65           C  
ATOM    112  O   CYS A  14      31.414   1.805  12.909  1.00  7.96           O  
ATOM    113  CB  CYS A  14      33.737   4.034  14.121  1.00  5.49           C  
ATOM    114  SG  CYS A  14      35.432   4.427  14.566  1.00  6.71           S  
ATOM    115  N   LYS A  15      31.394   2.219  15.052  1.00  8.49           N  
ATOM    116  CA  LYS A  15      30.060   1.519  15.286  1.00  6.50           C  
ATOM    117  C   LYS A  15      29.015   2.590  15.587  1.00  6.56           C  
ATOM    118  O   LYS A  15      27.920   2.159  16.060  1.00  9.28           O  
ATOM    119  CB  LYS A  15      30.206   0.575  16.484  1.00 13.06           C  
ATOM    120  CG  LYS A  15      31.207  -0.546  16.169  1.00 18.69           C  
ATOM    121  CD  LYS A  15      30.744  -1.333  14.937  1.00 29.77           C  
ATOM    122  CE  LYS A  15      31.861  -2.232  14.408  1.00 37.15           C  
ATOM    123  NZ  LYS A  15      31.623  -2.860  13.076  1.00 40.74           N  
ATOM    124  N   ALA A  16      29.137   3.873  15.297  1.00  6.12           N  
ATOM    125  CA  ALA A  16      27.983   4.795  15.219  1.00  5.08           C  
ATOM    126  C   ALA A  16      27.063   4.409  14.099  1.00  5.02           C  
ATOM    127  O   ALA A  16      27.432   3.638  13.165  1.00  5.25           O  
ATOM    128  CB  ALA A  16      28.446   6.248  15.003  1.00  5.61           C  
ATOM    129  N   ARG A  17      25.837   4.934  14.171  1.00  4.71           N  
ATOM    130  CA  ARG A  17      24.937   4.892  12.960  1.00  4.06           C  
ATOM    131  C   ARG A  17      24.593   6.346  12.611  1.00  5.40           C  
ATOM    132  O   ARG A  17      23.561   6.876  13.164  1.00  7.24           O  
ATOM    133  CB  ARG A  17      23.696   4.074  13.287  1.00  5.17           C  
ATOM    134  CG  ARG A  17      24.029   2.588  13.447  1.00  5.77           C  
ATOM    135  CD  ARG A  17      22.751   1.798  13.711  1.00  5.51           C  
ATOM    136  NE  ARG A  17      22.913   0.347  13.824  1.00  7.01           N  
ATOM    137  CZ  ARG A  17      21.864  -0.519  13.896  1.00  9.81           C  
ATOM    138  NH1 ARG A  17      20.639  -0.030  13.871  1.00 11.65           N  
ATOM    139  NH2 ARG A  17      22.147  -1.803  13.989  1.00  8.93           N  
ATOM    140  N   ILE A  18      25.382   6.939  11.789  1.00  3.99           N  
ATOM    141  CA  ILE A  18      25.160   8.307  11.397  1.00  4.84           C  
ATOM    142  C   ILE A  18      24.619   8.326   9.973  1.00  3.72           C  
ATOM    143  O   ILE A  18      25.307   7.821   9.044  1.00  4.94           O  
ATOM    144  CB  ILE A  18      26.456   9.143  11.473  1.00  6.53           C  
ATOM    145  CG1 ILE A  18      26.964   9.195  12.917  1.00  5.72           C  
ATOM    146  CG2 ILE A  18      26.165  10.562  10.972  1.00  4.95           C  
ATOM    147  CD1 ILE A  18      28.394   9.721  12.966  1.00  7.94           C  
ATOM    148  N   ILE A  19      23.489   8.776   9.687  1.00  5.06           N  
ATOM    149  CA  ILE A  19      22.916   8.759   8.372  1.00  5.42           C  
ATOM    150  C   ILE A  19      23.521   9.872   7.516  1.00  4.65           C  
ATOM    151  O   ILE A  19      23.403  11.061   7.898  1.00  6.51           O  
ATOM    152  CB  ILE A  19      21.397   8.876   8.397  1.00  7.02           C  
ATOM    153  CG1 ILE A  19      20.765   7.901   9.373  1.00  7.75           C  
ATOM    154  CG2 ILE A  19      20.825   8.716   6.990  1.00  7.16           C  
ATOM    155  CD1 ILE A  19      21.271   6.477   9.139  1.00 15.21           C  
ATOM    156  N   ARG A  20      24.123   9.501   6.394  1.00  3.92           N  
ATOM    157  CA  ARG A  20      24.780  10.455   5.493  1.00  3.37           C  
ATOM    158  C   ARG A  20      24.258  10.222   4.056  1.00  5.00           C  
ATOM    159  O   ARG A  20      23.663   9.120   3.816  1.00  4.81           O  
ATOM    160  CB  ARG A  20      26.301  10.273   5.542  1.00  3.25           C  
ATOM    161  CG  ARG A  20      26.902  10.693   6.873  1.00  4.37           C  
ATOM    162  CD  ARG A  20      26.997  12.219   6.970  1.00  3.48           C  
ATOM    163  NE  ARG A  20      27.460  12.717   8.280  1.00  4.28           N  
ATOM    164  CZ  ARG A  20      28.749  12.757   8.662  1.00  4.87           C  
ATOM    165  NH1 ARG A  20      29.711  12.418   7.830  1.00  5.39           N  
ATOM    166  NH2 ARG A  20      28.981  13.090   9.928  1.00  6.80           N  
ATOM    167  N   TYR A  21      24.534  11.161   3.181  1.00  3.67           N  
ATOM    168  CA  TYR A  21      24.255  10.953   1.755  1.00  3.13           C  
ATOM    169  C   TYR A  21      25.510  10.497   1.092  1.00  4.10           C  
ATOM    170  O   TYR A  21      26.635  10.894   1.473  1.00  4.45           O  
ATOM    171  CB  TYR A  21      23.743  12.259   1.145  1.00  4.01           C  
ATOM    172  CG  TYR A  21      22.251  12.455   1.321  1.00  3.71           C  
ATOM    173  CD1 TYR A  21      21.392  11.870   0.484  1.00  3.14           C  
ATOM    174  CD2 TYR A  21      21.779  13.257   2.363  1.00  5.29           C  
ATOM    175  CE1 TYR A  21      19.971  12.047   0.667  1.00  6.95           C  
ATOM    176  CE2 TYR A  21      20.371  13.476   2.517  1.00  5.25           C  
ATOM    177  CZ  TYR A  21      19.547  12.891   1.650  1.00  4.02           C  
ATOM    178  OH  TYR A  21      18.150  13.111   1.804  1.00  5.76           O  
ATOM    179  N   PHE A  22      25.367   9.692   0.032  1.00  3.54           N  
ATOM    180  CA  PHE A  22      26.407   9.350  -0.933  1.00  3.95           C  
ATOM    181  C   PHE A  22      25.791   9.503  -2.349  1.00  4.44           C  
ATOM    182  O   PHE A  22      24.596   9.292  -2.493  1.00  4.03           O  
ATOM    183  CB  PHE A  22      27.031   8.029  -0.754  1.00  4.53           C  
ATOM    184  CG  PHE A  22      26.140   6.855  -1.204  1.00  3.68           C  
ATOM    185  CD1 PHE A  22      25.029   6.463  -0.510  1.00  4.82           C  
ATOM    186  CD2 PHE A  22      26.467   6.137  -2.303  1.00  3.91           C  
ATOM    187  CE1 PHE A  22      24.190   5.436  -0.931  1.00  5.69           C  
ATOM    188  CE2 PHE A  22      25.692   5.048  -2.713  1.00  5.45           C  
ATOM    189  CZ  PHE A  22      24.557   4.696  -2.032  1.00  5.85           C  
ATOM    190  N   TYR A  23      26.663   9.729  -3.322  1.00  4.18           N  
ATOM    191  CA  TYR A  23      26.222   9.655  -4.723  1.00  3.28           C  
ATOM    192  C   TYR A  23      26.278   8.233  -5.168  1.00  4.45           C  
ATOM    193  O   TYR A  23      27.350   7.584  -5.215  1.00  4.66           O  
ATOM    194  CB  TYR A  23      27.094  10.572  -5.570  1.00  4.28           C  
ATOM    195  CG  TYR A  23      26.609  10.692  -7.009  1.00  5.55           C  
ATOM    196  CD1 TYR A  23      25.498  11.383  -7.291  1.00  5.32           C  
ATOM    197  CD2 TYR A  23      27.315  10.022  -8.039  1.00  5.36           C  
ATOM    198  CE1 TYR A  23      25.044  11.507  -8.666  1.00  6.21           C  
ATOM    199  CE2 TYR A  23      26.856  10.182  -9.394  1.00  7.50           C  
ATOM    200  CZ  TYR A  23      25.744  10.838  -9.638  1.00  6.40           C  
ATOM    201  OH  TYR A  23      25.303  10.997 -10.992  1.00  7.11           O  
ATOM    202  N   ASN A  24      25.104   7.714  -5.560  1.00  4.59           N  
ATOM    203  CA  ASN A  24      24.987   6.377  -6.165  1.00  4.35           C  
ATOM    204  C   ASN A  24      25.093   6.613  -7.659  1.00  3.76           C  
ATOM    205  O   ASN A  24      24.139   7.026  -8.322  1.00  4.00           O  
ATOM    206  CB  ASN A  24      23.638   5.768  -5.782  1.00  5.04           C  
ATOM    207  CG  ASN A  24      23.424   4.416  -6.460  1.00  4.55           C  
ATOM    208  OD1 ASN A  24      24.129   4.066  -7.420  1.00  6.69           O  
ATOM    209  ND2 ASN A  24      22.485   3.638  -5.980  1.00  7.62           N  
ATOM    210  N   ALA A  25      26.251   6.386  -8.231  1.00  5.45           N  
ATOM    211  CA  ALA A  25      26.523   6.696  -9.645  1.00  5.26           C  
ATOM    212  C   ALA A  25      25.790   5.794 -10.587  1.00  4.87           C  
ATOM    213  O   ALA A  25      25.458   6.181 -11.736  1.00  6.32           O  
ATOM    214  CB  ALA A  25      28.023   6.706  -9.967  1.00  8.36           C  
ATOM    215  N   LYS A  26      25.432   4.578 -10.175  1.00  5.97           N  
ATOM    216  CA  LYS A  26      24.589   3.610 -10.998  1.00  5.22           C  
ATOM    217  C   LYS A  26      23.202   4.182 -11.136  1.00  4.19           C  
ATOM    218  O   LYS A  26      22.600   4.130 -12.244  1.00  5.21           O  
ATOM    219  CB  LYS A  26      24.608   2.233 -10.341  1.00  6.87           C  
ATOM    220  CG  LYS A  26      23.895   1.193 -11.212  1.00  6.71           C  
ATOM    221  CD  LYS A  26      23.810  -0.143 -10.459  1.00  8.59           C  
ATOM    222  CE  LYS A  26      23.170  -1.222 -11.332  1.00  9.36           C  
ATOM    223  NZ  LYS A  26      22.865  -2.492 -10.596  1.00 10.51           N  
ATOM    224  N   ALA A  27      22.624   4.768 -10.079  1.00  5.10           N  
ATOM    225  CA  ALA A  27      21.262   5.357 -10.070  1.00  5.32           C  
ATOM    226  C   ALA A  27      21.278   6.778 -10.559  1.00  4.33           C  
ATOM    227  O   ALA A  27      20.189   7.314 -10.948  1.00  5.89           O  
ATOM    228  CB  ALA A  27      20.712   5.302  -8.625  1.00  5.58           C  
ATOM    229  N   GLY A  28      22.435   7.475 -10.470  1.00  4.55           N  
ATOM    230  CA  GLY A  28      22.442   8.873 -10.837  1.00  5.41           C  
ATOM    231  C   GLY A  28      21.801   9.754  -9.722  1.00  5.15           C  
ATOM    232  O   GLY A  28      21.318  10.862 -10.084  1.00  6.54           O  
ATOM    233  N   LEU A  29      21.749   9.342  -8.472  1.00  5.23           N  
ATOM    234  CA  LEU A  29      21.000   9.960  -7.382  1.00  3.74           C  
ATOM    235  C   LEU A  29      21.903   9.890  -6.098  1.00  4.10           C  
ATOM    236  O   LEU A  29      22.463   8.858  -5.844  1.00  4.82           O  
ATOM    237  CB  LEU A  29      19.724   9.158  -7.049  1.00  6.38           C  
ATOM    238  CG  LEU A  29      18.720   9.219  -8.192  1.00  4.96           C  
ATOM    239  CD1 LEU A  29      17.598   8.213  -7.943  1.00  7.67           C  
ATOM    240  CD2 LEU A  29      18.158  10.639  -8.314  1.00 10.24           C  
ATOM    241  N   CYS A  30      21.772  10.963  -5.323  1.00  3.88           N  
ATOM    242  CA  CYS A  30      22.257  10.927  -3.921  1.00  3.04           C  
ATOM    243  C   CYS A  30      21.283  10.194  -3.076  1.00  5.39           C  
ATOM    244  O   CYS A  30      20.063  10.500  -3.140  1.00  6.25           O  
ATOM    245  CB  CYS A  30      22.480  12.359  -3.449  1.00  5.51           C  
ATOM    246  SG  CYS A  30      23.777  13.225  -4.312  1.00  6.79           S  
ATOM    247  N   GLN A  31      21.764   9.276  -2.249  1.00  4.98           N  
ATOM    248  CA  GLN A  31      20.962   8.417  -1.416  1.00  5.21           C  
ATOM    249  C   GLN A  31      21.582   8.329  -0.036  1.00  4.77           C  
ATOM    250  O   GLN A  31      22.732   8.707   0.145  1.00  4.96           O  
ATOM    251  CB  GLN A  31      20.877   7.013  -2.047  1.00  5.51           C  
ATOM    252  CG  GLN A  31      20.183   7.130  -3.406  1.00  4.59           C  
ATOM    253  CD  GLN A  31      20.162   5.733  -4.052  1.00  6.39           C  
ATOM    254  OE1 GLN A  31      20.908   4.798  -3.896  1.00  7.58           O  
ATOM    255  NE2 GLN A  31      19.068   5.614  -5.028  1.00  9.82           N  
ATOM    256  N   THR A  32      20.788   7.822   0.948  1.00  4.70           N  
ATOM    257  CA  THR A  32      21.348   7.626   2.294  1.00  4.17           C  
ATOM    258  C   THR A  32      22.131   6.362   2.443  1.00  3.70           C  
ATOM    259  O   THR A  32      21.871   5.328   1.806  1.00  5.30           O  
ATOM    260  CB  THR A  32      20.242   7.713   3.358  1.00  4.49           C  
ATOM    261  OG1 THR A  32      19.369   6.586   3.229  1.00  6.20           O  
ATOM    262  CG2 THR A  32      19.449   8.994   3.280  1.00  5.27           C  
ATOM    263  N   PHE A  33      23.092   6.402   3.368  1.00  4.31           N  
ATOM    264  CA  PHE A  33      23.838   5.244   3.857  1.00  4.91           C  
ATOM    265  C   PHE A  33      24.152   5.472   5.362  1.00  3.17           C  
ATOM    266  O   PHE A  33      24.059   6.583   5.825  1.00  4.89           O  
ATOM    267  CB  PHE A  33      25.021   4.874   3.085  1.00  4.75           C  
ATOM    268  CG  PHE A  33      26.258   5.718   3.351  1.00  5.11           C  
ATOM    269  CD1 PHE A  33      26.362   7.013   2.940  1.00  4.52           C  
ATOM    270  CD2 PHE A  33      27.324   5.197   4.045  1.00  5.02           C  
ATOM    271  CE1 PHE A  33      27.466   7.822   3.164  1.00  4.95           C  
ATOM    272  CE2 PHE A  33      28.435   5.989   4.294  1.00  5.24           C  
ATOM    273  CZ  PHE A  33      28.516   7.282   3.844  1.00  5.81           C  
ATOM    274  N   VAL A  34      24.594   4.495   6.028  1.00  3.89           N  
ATOM    275  CA  VAL A  34      24.980   4.529   7.385  1.00  4.15           C  
ATOM    276  C   VAL A  34      26.512   4.572   7.504  1.00  4.36           C  
ATOM    277  O   VAL A  34      27.246   3.734   7.106  1.00  5.64           O  
ATOM    278  CB  VAL A  34      24.442   3.352   8.201  1.00  6.46           C  
ATOM    279  CG1 VAL A  34      24.801   3.588   9.672  1.00  8.58           C  
ATOM    280  CG2 VAL A  34      22.953   3.160   7.960  1.00  8.94           C  
ATOM    281  N   TYR A  35      26.948   5.718   8.103  1.00  3.92           N  
ATOM    282  CA  TYR A  35      28.375   5.996   8.396  1.00  4.40           C  
ATOM    283  C   TYR A  35      28.623   5.652   9.822  1.00  3.90           C  
ATOM    284  O   TYR A  35      27.909   5.987  10.766  1.00  4.69           O  
ATOM    285  CB  TYR A  35      28.634   7.455   8.065  1.00  4.91           C  
ATOM    286  CG  TYR A  35      29.975   7.980   8.550  1.00  4.60           C  
ATOM    287  CD1 TYR A  35      31.166   7.306   8.223  1.00  5.77           C  
ATOM    288  CD2 TYR A  35      30.010   9.098   9.295  1.00  6.11           C  
ATOM    289  CE1 TYR A  35      32.418   7.872   8.616  1.00  5.70           C  
ATOM    290  CE2 TYR A  35      31.283   9.625   9.723  1.00  6.09           C  
ATOM    291  CZ  TYR A  35      32.417   8.949   9.413  1.00  5.79           C  
ATOM    292  OH  TYR A  35      33.687   9.421   9.834  1.00  6.99           O  
ATOM    293  N   GLY A  36      29.767   4.922  10.050  1.00  4.28           N  
ATOM    294  CA  GLY A  36      30.130   4.420  11.352  1.00  5.46           C  
ATOM    295  C   GLY A  36      30.833   5.488  12.249  1.00  4.91           C  
ATOM    296  O   GLY A  36      31.022   5.153  13.449  1.00  5.90           O  
ATOM    297  N   GLY A  37      31.155   6.660  11.778  1.00  6.07           N  
ATOM    298  CA  GLY A  37      31.552   7.727  12.677  1.00  6.31           C  
ATOM    299  C   GLY A  37      33.092   7.977  12.705  1.00  7.18           C  
ATOM    300  O   GLY A  37      33.471   8.986  13.402  1.00  7.47           O  
ATOM    301  N   CYS A  38      33.879   7.245  12.032  1.00  4.90           N  
ATOM    302  CA  CYS A  38      35.282   7.502  11.824  1.00  5.55           C  
ATOM    303  C   CYS A  38      35.767   7.131  10.471  1.00  6.78           C  
ATOM    304  O   CYS A  38      35.197   6.242   9.811  1.00  6.12           O  
ATOM    305  CB  CYS A  38      36.123   6.888  12.935  1.00  5.90           C  
ATOM    306  SG  CYS A  38      36.284   5.103  12.857  1.00  6.59           S  
ATOM    307  N   ARG A  39      36.879   7.812  10.077  1.00  7.19           N  
ATOM    308  CA  ARG A  39      37.594   7.450   8.817  1.00  8.74           C  
ATOM    309  C   ARG A  39      36.722   7.536   7.618  1.00  8.56           C  
ATOM    310  O   ARG A  39      36.805   6.798   6.619  1.00  7.62           O  
ATOM    311  CB  ARG A  39      38.314   6.119   9.013  1.00  9.67           C  
ATOM    312  CG  ARG A  39      39.180   6.175  10.276  1.00 13.93           C  
ATOM    313  CD  ARG A  39      40.119   4.989  10.401  1.00 21.33           C  
ATOM    314  NE  ARG A  39      41.069   5.097  11.557  1.00 22.69           N  
ATOM    315  CZ  ARG A  39      42.010   4.191  11.873  1.00 24.00           C  
ATOM    316  NH1 ARG A  39      41.870   2.926  11.524  1.00 16.96           N  
ATOM    317  NH2 ARG A  39      43.084   4.612  12.554  1.00 27.69           N  
ATOM    318  N   ALA A  40      35.951   8.639   7.591  1.00  6.12           N  
ATOM    319  CA  ALA A  40      35.127   8.957   6.406  1.00  6.53           C  
ATOM    320  C   ALA A  40      35.916   8.994   5.141  1.00  6.75           C  
ATOM    321  O   ALA A  40      37.118   9.483   5.149  1.00  9.60           O  
ATOM    322  CB  ALA A  40      34.393  10.288   6.626  1.00  7.37           C  
ATOM    323  N   LYS A  41      35.339   8.616   4.051  1.00  5.51           N  
ATOM    324  CA  LYS A  41      35.848   8.913   2.669  1.00  6.35           C  
ATOM    325  C   LYS A  41      35.133  10.082   2.052  1.00  5.60           C  
ATOM    326  O   LYS A  41      34.270  10.715   2.724  1.00  6.81           O  
ATOM    327  CB  LYS A  41      35.724   7.659   1.810  1.00  8.11           C  
ATOM    328  CG  LYS A  41      36.621   6.550   2.389  1.00  8.91           C  
ATOM    329  CD  LYS A  41      36.718   5.411   1.379  1.00 12.03           C  
ATOM    330  CE  LYS A  41      37.434   4.201   1.952  1.00 14.97           C  
ATOM    331  NZ  LYS A  41      38.814   4.432   2.445  1.00 17.38           N  
ATOM    332  N   ARG A  42      35.464  10.465   0.862  1.00  5.71           N  
ATOM    333  CA  ARG A  42      35.005  11.760   0.288  1.00  6.16           C  
ATOM    334  C   ARG A  42      33.516  11.620  -0.121  1.00  5.48           C  
ATOM    335  O   ARG A  42      32.808  12.655  -0.119  1.00  7.12           O  
ATOM    336  CB  ARG A  42      35.860  12.077  -0.938  1.00  8.55           C  
ATOM    337  CG  ARG A  42      37.270  12.512  -0.542  1.00 11.12           C  
ATOM    338  CD  ARG A  42      38.028  13.042  -1.767  1.00 13.84           C  
ATOM    339  NE  ARG A  42      37.427  14.336  -2.250  1.00 23.40           N  
ATOM    340  CZ  ARG A  42      38.044  15.131  -3.155  1.00 24.19           C  
ATOM    341  NH1 ARG A  42      39.045  14.598  -3.841  1.00 18.98           N  
ATOM    342  NH2 ARG A  42      37.670  16.400  -3.246  1.00 19.15           N  
ATOM    343  N   ASN A  43      33.002  10.438  -0.584  1.00  5.62           N  
ATOM    344  CA  ASN A  43      31.592  10.282  -1.063  1.00  5.16           C  
ATOM    345  C   ASN A  43      30.720  10.069   0.138  1.00  3.78           C  
ATOM    346  O   ASN A  43      30.185   8.988   0.426  1.00  4.77           O  
ATOM    347  CB  ASN A  43      31.517   9.109  -2.037  1.00  5.40           C  
ATOM    348  CG  ASN A  43      30.166   9.118  -2.766  1.00  2.76           C  
ATOM    349  OD1 ASN A  43      29.384  10.062  -2.624  1.00  4.58           O  
ATOM    350  ND2 ASN A  43      29.914   8.132  -3.576  1.00  4.71           N  
ATOM    351  N   ASN A  44      30.639  11.183   0.956  1.00  4.26           N  
ATOM    352  CA  ASN A  44      29.991  11.142   2.288  1.00  4.28           C  
ATOM    353  C   ASN A  44      29.613  12.597   2.543  1.00  4.23           C  
ATOM    354  O   ASN A  44      30.517  13.459   2.676  1.00  5.21           O  
ATOM    355  CB  ASN A  44      30.997  10.633   3.304  1.00  4.39           C  
ATOM    356  CG  ASN A  44      30.448  10.600   4.728  1.00  4.27           C  
ATOM    357  OD1 ASN A  44      29.654  11.459   5.122  1.00  5.04           O  
ATOM    358  ND2 ASN A  44      30.903   9.694   5.556  1.00  4.38           N  
ATOM    359  N   PHE A  45      28.313  12.880   2.580  1.00  3.50           N  
ATOM    360  CA  PHE A  45      27.751  14.254   2.590  1.00  3.31           C  
ATOM    361  C   PHE A  45      26.751  14.337   3.737  1.00  5.80           C  
ATOM    362  O   PHE A  45      25.952  13.460   3.959  1.00  5.60           O  
ATOM    363  CB  PHE A  45      27.193  14.669   1.313  1.00  4.46           C  
ATOM    364  CG  PHE A  45      28.146  14.551   0.127  1.00  4.23           C  
ATOM    365  CD1 PHE A  45      29.031  15.567  -0.171  1.00  6.30           C  
ATOM    366  CD2 PHE A  45      28.190  13.436  -0.636  1.00  4.89           C  
ATOM    367  CE1 PHE A  45      29.950  15.484  -1.208  1.00  6.42           C  
ATOM    368  CE2 PHE A  45      29.083  13.328  -1.704  1.00  5.80           C  
ATOM    369  CZ  PHE A  45      29.926  14.385  -2.001  1.00  6.80           C  
ATOM    370  N   LYS A  46      26.771  15.527   4.322  1.00  4.99           N  
ATOM    371  CA  LYS A  46      25.755  15.751   5.418  1.00  4.38           C  
ATOM    372  C   LYS A  46      24.430  16.164   4.804  1.00  6.22           C  
ATOM    373  O   LYS A  46      23.434  16.160   5.609  1.00  7.16           O  
ATOM    374  CB  LYS A  46      26.287  16.840   6.353  1.00  6.13           C  
ATOM    375  CG  LYS A  46      27.497  16.293   7.135  1.00  8.21           C  
ATOM    376  CD  LYS A  46      28.010  17.351   8.112  1.00 10.81           C  
ATOM    377  CE  LYS A  46      29.356  16.926   8.706  1.00 12.28           C  
ATOM    378  NZ  LYS A  46      29.752  17.643   9.952  1.00 11.61           N  
ATOM    379  N   SER A  47      24.294  16.552   3.599  1.00  5.11           N  
ATOM    380  CA  SER A  47      23.070  16.999   2.981  1.00  5.61           C  
ATOM    381  C   SER A  47      22.984  16.510   1.541  1.00  4.92           C  
ATOM    382  O   SER A  47      23.994  16.290   0.866  1.00  4.27           O  
ATOM    383  CB  SER A  47      22.820  18.508   3.032  1.00  5.62           C  
ATOM    384  OG  SER A  47      23.751  19.058   2.109  1.00  6.10           O  
ATOM    385  N   ALA A  48      21.776  16.361   1.032  1.00  5.15           N  
ATOM    386  CA  ALA A  48      21.515  16.098  -0.393  1.00  4.95           C  
ATOM    387  C   ALA A  48      22.043  17.212  -1.268  1.00  5.16           C  
ATOM    388  O   ALA A  48      22.521  16.887  -2.416  1.00  5.81           O  
ATOM    389  CB  ALA A  48      19.997  15.965  -0.626  1.00  7.60           C  
ATOM    390  N   GLU A  49      21.970  18.469  -0.812  1.00  5.27           N  
ATOM    391  CA  GLU A  49      22.473  19.577  -1.650  1.00  6.07           C  
ATOM    392  C   GLU A  49      23.967  19.489  -1.780  1.00  6.19           C  
ATOM    393  O   GLU A  49      24.546  19.858  -2.837  1.00  6.82           O  
ATOM    394  CB  GLU A  49      22.061  20.916  -1.001  1.00  6.32           C  
ATOM    395  CG  GLU A  49      20.557  21.133  -1.142  1.00  8.18           C  
ATOM    396  CD  GLU A  49      19.779  20.337  -0.095  1.00  8.06           C  
ATOM    397  OE1 GLU A  49      20.230  19.867   0.958  1.00 10.53           O  
ATOM    398  OE2 GLU A  49      18.425  20.055  -0.379  1.00 10.96           O  
ATOM    399  N   ASP A  50      24.719  19.197  -0.693  1.00  5.06           N  
ATOM    400  CA  ASP A  50      26.120  19.076  -0.743  1.00  6.43           C  
ATOM    401  C   ASP A  50      26.502  18.036  -1.768  1.00  5.33           C  
ATOM    402  O   ASP A  50      27.432  18.098  -2.602  1.00  5.52           O  
ATOM    403  CB  ASP A  50      26.726  18.722   0.625  1.00  6.61           C  
ATOM    404  CG  ASP A  50      26.639  19.916   1.590  1.00  8.07           C  
ATOM    405  OD1 ASP A  50      26.302  21.082   1.296  1.00  7.92           O  
ATOM    406  OD2 ASP A  50      27.029  19.609   2.921  1.00  9.99           O  
ATOM    407  N   CYS A  51      25.796  16.839  -1.641  1.00  4.32           N  
ATOM    408  CA  CYS A  51      26.050  15.720  -2.551  1.00  3.47           C  
ATOM    409  C   CYS A  51      25.771  16.066  -3.961  1.00  4.90           C  
ATOM    410  O   CYS A  51      26.565  15.754  -4.865  1.00  5.88           O  
ATOM    411  CB  CYS A  51      25.224  14.529  -2.059  1.00  3.72           C  
ATOM    412  SG  CYS A  51      25.341  13.057  -3.044  1.00  6.26           S  
ATOM    413  N   MET A  52      24.685  16.735  -4.258  1.00  4.48           N  
ATOM    414  CA  MET A  52      24.365  17.118  -5.651  1.00  5.24           C  
ATOM    415  C   MET A  52      25.358  18.101  -6.194  1.00  5.65           C  
ATOM    416  O   MET A  52      25.801  17.989  -7.376  1.00  7.13           O  
ATOM    417  CB  MET A  52      22.947  17.684  -5.652  1.00  7.64           C  
ATOM    418  CG  MET A  52      22.627  18.350  -6.991  1.00  8.08           C  
ATOM    419  SD  MET A  52      22.405  17.203  -8.358  1.00 10.28           S  
ATOM    420  CE  MET A  52      20.684  16.772  -8.038  1.00 12.68           C  
ATOM    421  N   ARG A  53      25.786  19.040  -5.391  1.00  7.32           N  
ATOM    422  CA  ARG A  53      26.701  20.079  -5.936  1.00  8.48           C  
ATOM    423  C   ARG A  53      28.029  19.407  -6.276  1.00  7.86           C  
ATOM    424  O   ARG A  53      28.663  19.767  -7.326  1.00  9.19           O  
ATOM    425  CB  ARG A  53      26.862  21.149  -4.861  1.00 11.26           C  
ATOM    426  CG AARG A  53      27.936  22.224  -5.014  0.78 10.51           C  
ATOM    428  CD AARG A  53      28.175  22.894  -3.648  0.78  8.42           C  
ATOM    430  NE  ARG A  53      26.915  23.431  -3.065  1.00  8.84           N  
ATOM    431  CZ  ARG A  53      26.414  23.109  -1.864  1.00  6.54           C  
ATOM    432  NH1 ARG A  53      25.143  23.370  -1.615  1.00  9.34           N  
ATOM    433  NH2 ARG A  53      27.207  22.513  -0.977  1.00  9.74           N  
ATOM    434  N   THR A  54      28.442  18.474  -5.520  1.00  7.19           N  
ATOM    435  CA  THR A  54      29.804  17.916  -5.717  1.00  6.85           C  
ATOM    436  C   THR A  54      29.758  16.845  -6.812  1.00  6.50           C  
ATOM    437  O   THR A  54      30.661  16.810  -7.648  1.00  8.75           O  
ATOM    438  CB  THR A  54      30.344  17.314  -4.424  1.00  9.19           C  
ATOM    439  OG1 THR A  54      30.293  18.270  -3.362  1.00  8.71           O  
ATOM    440  CG2 THR A  54      31.759  16.782  -4.585  1.00  9.92           C  
ATOM    441  N   CYS A  55      28.696  16.005  -6.811  1.00  7.34           N  
ATOM    442  CA  CYS A  55      28.650  14.780  -7.571  1.00  5.84           C  
ATOM    443  C   CYS A  55      27.590  14.738  -8.610  1.00  6.76           C  
ATOM    444  O   CYS A  55      27.589  13.726  -9.376  1.00  8.16           O  
ATOM    445  CB  CYS A  55      28.579  13.580  -6.633  1.00  5.58           C  
ATOM    446  SG  CYS A  55      30.061  13.221  -5.711  1.00  7.77           S  
ATOM    447  N   GLY A  56      26.641  15.603  -8.687  1.00  6.49           N  
ATOM    448  CA  GLY A  56      25.573  15.468  -9.643  1.00  7.90           C  
ATOM    449  C   GLY A  56      25.908  16.014 -11.064  1.00  9.11           C  
ATOM    450  O   GLY A  56      25.049  15.834 -11.970  1.00  9.70           O  
ATOM    451  N   GLY A  57      27.126  16.610 -11.334  1.00  8.49           N  
ATOM    452  CA  GLY A  57      27.421  16.842 -12.739  1.00 11.67           C  
ATOM    453  C   GLY A  57      26.995  18.257 -13.233  1.00 10.67           C  
ATOM    454  O   GLY A  57      26.571  19.080 -12.375  1.00 12.78           O  
ATOM    455  N   ALA A  58      27.094  18.552 -14.497  1.00 12.78           N  
ATOM    456  CA  ALA A  58      27.057  19.958 -14.967  1.00 11.48           C  
ATOM    457  C   ALA A  58      25.655  20.526 -14.818  1.00  9.41           C  
ATOM    458  O   ALA A  58      24.685  19.688 -15.053  1.00 10.51           O  
ATOM    459  CB  ALA A  58      27.436  19.990 -16.463  1.00 10.69           C  
ATOM    460  OXT ALA A  58      25.472  21.810 -14.573  1.00 13.71           O  
TER     461      ALA A  58                                                      
