# Supplementary material for: Comparative Performance of High-Throughput Methods for Protein pKa Predictions
Source: J Chem Inf Model. 2023 Aug 8;63(16):5169–81. doi: 10.1021/acs.jcim.3c00165 (PMC10466379; doi:10.1021/acs.jcim.3c00165)
Supplement: Supplementary file 3 — ci3c00165_si_003.zip [file ci3c00165_si_003.zip › curated_pdbs/9rnt_curated_30.pdb]

USER  MOD reduce.3.14.080821 removed 679 hydrogens (0 hets)
ATOM      1  N   ALA A   1      -9.230 -14.970  -5.297  1.00  0.00           N
ATOM      2  CA  ALA A   1      -8.531 -14.983  -6.571  1.00  0.00           C
ATOM      3  C   ALA A   1      -7.285 -14.099  -6.474  1.00  0.00           C
ATOM      4  O   ALA A   1      -7.162 -13.113  -7.197  1.00  0.00           O
ATOM      5  CB  ALA A   1      -9.481 -14.531  -7.680  1.00  0.00           C
ATOM     11  N   CYS A   2      -6.393 -14.485  -5.574  1.00  0.00           N
ATOM     12  CA  CYS A   2      -5.162 -13.741  -5.372  1.00  0.00           C
ATOM     13  C   CYS A   2      -4.695 -13.209  -6.729  1.00  0.00           C
ATOM     14  O   CYS A   2      -4.635 -13.956  -7.705  1.00  0.00           O
ATOM     15  CB  CYS A   2      -4.090 -14.593  -4.693  1.00  0.00           C
ATOM     16  SG  CYS A   2      -4.554 -16.343  -4.427  1.00  0.00           S
ATOM     21  N   ASP A   3      -4.376 -11.923  -6.747  1.00  0.00           N
ATOM     22  CA  ASP A   3      -3.916 -11.284  -7.968  1.00  0.00           C
ATOM     23  C   ASP A   3      -2.641 -10.492  -7.675  1.00  0.00           C
ATOM     24  O   ASP A   3      -2.030  -9.932  -8.584  1.00  0.00           O
ATOM     25  CB  ASP A   3      -4.964 -10.308  -8.508  1.00  0.00           C
ATOM     26  CG  ASP A   3      -5.902 -10.888  -9.568  1.00  0.00           C
ATOM     27  OD1 ASP A   3      -6.904 -11.514  -9.160  1.00  0.00           O
ATOM     28  OD2 ASP A   3      -5.595 -10.692 -10.765  1.00  0.00           O
ATOM     33  N   TYR A   4      -2.275 -10.471  -6.402  1.00  0.00           N
ATOM     34  CA  TYR A   4      -1.083  -9.757  -5.976  1.00  0.00           C
ATOM     35  C   TYR A   4      -0.288 -10.575  -4.956  1.00  0.00           C
ATOM     36  O   TYR A   4      -0.506 -10.453  -3.752  1.00  0.00           O
ATOM     37  CB  TYR A   4      -1.576  -8.472  -5.308  1.00  0.00           C
ATOM     38  CG  TYR A   4      -2.313  -7.522  -6.255  1.00  0.00           C
ATOM     39  CD1 TYR A   4      -1.611  -6.825  -7.217  1.00  0.00           C
ATOM     40  CD2 TYR A   4      -3.680  -7.363  -6.146  1.00  0.00           C
ATOM     41  CE1 TYR A   4      -2.305  -5.931  -8.108  1.00  0.00           C
ATOM     42  CE2 TYR A   4      -4.373  -6.469  -7.038  1.00  0.00           C
ATOM     43  CZ  TYR A   4      -3.651  -5.797  -7.974  1.00  0.00           C
ATOM     44  OH  TYR A   4      -4.307  -4.953  -8.816  1.00  0.00           O
ATOM     54  N   THR A   5       0.617 -11.392  -5.476  1.00  0.00           N
ATOM     55  CA  THR A   5       1.445 -12.230  -4.625  1.00  0.00           C
ATOM     56  C   THR A   5       2.821 -11.593  -4.426  1.00  0.00           C
ATOM     57  O   THR A   5       3.664 -11.636  -5.321  1.00  0.00           O
ATOM     58  CB  THR A   5       1.505 -13.625  -5.251  1.00  0.00           C
ATOM     59  OG1 THR A   5       0.219 -14.180  -4.989  1.00  0.00           O
ATOM     60  CG2 THR A   5       2.470 -14.555  -4.514  1.00  0.00           C
ATOM     68  N   CYS A   6       3.006 -11.016  -3.248  1.00  0.00           N
ATOM     69  CA  CYS A   6       4.266 -10.371  -2.921  1.00  0.00           C
ATOM     70  C   CYS A   6       5.258 -11.448  -2.477  1.00  0.00           C
ATOM     71  O   CYS A   6       5.681 -11.469  -1.323  1.00  0.00           O
ATOM     72  CB  CYS A   6       4.087  -9.287  -1.855  1.00  0.00           C
ATOM     73  SG  CYS A   6       3.507  -7.671  -2.492  1.00  0.00           S
ATOM     78  N   GLY A   7       5.597 -12.317  -3.419  1.00  0.00           N
ATOM     79  CA  GLY A   7       6.530 -13.395  -3.138  1.00  0.00           C
ATOM     80  C   GLY A   7       5.885 -14.463  -2.254  1.00  0.00           C
ATOM     81  O   GLY A   7       5.862 -15.640  -2.611  1.00  0.00           O
ATOM     85  N   SER A   8       5.376 -14.015  -1.115  1.00  0.00           N
ATOM     86  CA  SER A   8       4.733 -14.918  -0.176  1.00  0.00           C
ATOM     87  C   SER A   8       3.401 -14.327   0.289  1.00  0.00           C
ATOM     88  O   SER A   8       3.168 -14.176   1.487  1.00  0.00           O
ATOM     89  CB  SER A   8       5.636 -15.199   1.026  1.00  0.00           C
ATOM     90  OG  SER A   8       5.513 -14.199   2.033  1.00  0.00           O
ATOM     96  N   ASN A   9       2.561 -14.006  -0.684  1.00  0.00           N
ATOM     97  CA  ASN A   9       1.258 -13.434  -0.389  1.00  0.00           C
ATOM     98  C   ASN A   9       0.224 -14.003  -1.363  1.00  0.00           C
ATOM     99  O   ASN A   9       0.540 -14.877  -2.169  1.00  0.00           O
ATOM    100  CB  ASN A   9       1.274 -11.913  -0.553  1.00  0.00           C
ATOM    101  CG  ASN A   9       2.418 -11.287   0.247  1.00  0.00           C
ATOM    102  OD1 ASN A   9       2.215 -10.535   1.186  1.00  0.00           O
ATOM    103  ND2 ASN A   9       3.629 -11.639  -0.175  1.00  0.00           N
ATOM    110  N   CYS A  10      -0.990 -13.483  -1.258  1.00  0.00           N
ATOM    111  CA  CYS A  10      -2.073 -13.929  -2.118  1.00  0.00           C
ATOM    112  C   CYS A  10      -3.317 -13.097  -1.797  1.00  0.00           C
ATOM    113  O   CYS A  10      -4.330 -13.636  -1.356  1.00  0.00           O
ATOM    114  CB  CYS A  10      -2.335 -15.429  -1.968  1.00  0.00           C
ATOM    115  SG  CYS A  10      -2.687 -16.308  -3.534  1.00  0.00           S
ATOM    120  N   TYR A  11      -3.197 -11.799  -2.031  1.00  0.00           N
ATOM    121  CA  TYR A  11      -4.298 -10.887  -1.772  1.00  0.00           C
ATOM    122  C   TYR A  11      -4.561  -9.987  -2.981  1.00  0.00           C
ATOM    123  O   TYR A  11      -3.897  -8.966  -3.156  1.00  0.00           O
ATOM    124  CB  TYR A  11      -3.859 -10.020  -0.591  1.00  0.00           C
ATOM    125  CG  TYR A  11      -2.354  -9.751  -0.543  1.00  0.00           C
ATOM    126  CD1 TYR A  11      -1.668  -9.458  -1.704  1.00  0.00           C
ATOM    127  CD2 TYR A  11      -1.682  -9.800   0.661  1.00  0.00           C
ATOM    128  CE1 TYR A  11      -0.251  -9.204  -1.658  1.00  0.00           C
ATOM    129  CE2 TYR A  11      -0.266  -9.547   0.707  1.00  0.00           C
ATOM    130  CZ  TYR A  11       0.381  -9.262  -0.455  1.00  0.00           C
ATOM    131  OH  TYR A  11       1.718  -9.023  -0.412  1.00  0.00           O
ATOM    141  N   SER A  12      -5.531 -10.398  -3.785  1.00  0.00           N
ATOM    142  CA  SER A  12      -5.890  -9.641  -4.972  1.00  0.00           C
ATOM    143  C   SER A  12      -6.407  -8.257  -4.575  1.00  0.00           C
ATOM    144  O   SER A  12      -6.432  -7.916  -3.393  1.00  0.00           O
ATOM    145  CB  SER A  12      -6.942 -10.382  -5.800  1.00  0.00           C
ATOM    146  OG  SER A  12      -8.064 -10.772  -5.014  1.00  0.00           O
ATOM    152  N   SER A  13      -6.807  -7.498  -5.584  1.00  0.00           N
ATOM    153  CA  SER A  13      -7.321  -6.159  -5.355  1.00  0.00           C
ATOM    154  C   SER A  13      -8.465  -6.204  -4.339  1.00  0.00           C
ATOM    155  O   SER A  13      -8.845  -5.176  -3.780  1.00  0.00           O
ATOM    156  CB  SER A  13      -7.797  -5.520  -6.661  1.00  0.00           C
ATOM    157  OG  SER A  13      -8.524  -6.439  -7.471  1.00  0.00           O
ATOM    163  N   SER A  14      -8.982  -7.406  -4.131  1.00  0.00           N
ATOM    164  CA  SER A  14     -10.074  -7.600  -3.192  1.00  0.00           C
ATOM    165  C   SER A  14      -9.527  -7.707  -1.768  1.00  0.00           C
ATOM    166  O   SER A  14     -10.204  -7.337  -0.810  1.00  0.00           O
ATOM    167  CB  SER A  14     -10.889  -8.846  -3.543  1.00  0.00           C
ATOM    168  OG  SER A  14     -12.052  -8.970  -2.730  1.00  0.00           O
ATOM    174  N   ASP A  15      -8.307  -8.214  -1.673  1.00  0.00           N
ATOM    175  CA  ASP A  15      -7.661  -8.374  -0.382  1.00  0.00           C
ATOM    176  C   ASP A  15      -7.004  -7.052   0.023  1.00  0.00           C
ATOM    177  O   ASP A  15      -7.055  -6.661   1.188  1.00  0.00           O
ATOM    178  CB  ASP A  15      -6.571  -9.446  -0.440  1.00  0.00           C
ATOM    179  CG  ASP A  15      -7.030 -10.856  -0.064  1.00  0.00           C
ATOM    180  OD1 ASP A  15      -7.845 -11.411  -0.832  1.00  0.00           O
ATOM    181  OD2 ASP A  15      -6.554 -11.347   0.984  1.00  0.00           O
ATOM    186  N   VAL A  16      -6.403  -6.401  -0.962  1.00  0.00           N
ATOM    187  CA  VAL A  16      -5.737  -5.133  -0.723  1.00  0.00           C
ATOM    188  C   VAL A  16      -6.729  -4.151  -0.096  1.00  0.00           C
ATOM    189  O   VAL A  16      -6.420  -3.506   0.904  1.00  0.00           O
ATOM    190  CB  VAL A  16      -5.121  -4.612  -2.023  1.00  0.00           C
ATOM    191  CG1 VAL A  16      -4.503  -3.228  -1.821  1.00  0.00           C
ATOM    192  CG2 VAL A  16      -4.090  -5.598  -2.575  1.00  0.00           C
ATOM    202  N   SER A  17      -7.899  -4.068  -0.711  1.00  0.00           N
ATOM    203  CA  SER A  17      -8.939  -3.176  -0.226  1.00  0.00           C
ATOM    204  C   SER A  17      -8.921  -3.135   1.303  1.00  0.00           C
ATOM    205  O   SER A  17      -8.845  -2.061   1.898  1.00  0.00           O
ATOM    206  CB  SER A  17     -10.316  -3.611  -0.730  1.00  0.00           C
ATOM    207  OG  SER A  17     -11.342  -2.709  -0.322  1.00  0.00           O
ATOM    213  N   THR A  18      -8.991  -4.318   1.896  1.00  0.00           N
ATOM    214  CA  THR A  18      -8.985  -4.431   3.345  1.00  0.00           C
ATOM    215  C   THR A  18      -7.836  -3.613   3.938  1.00  0.00           C
ATOM    216  O   THR A  18      -8.048  -2.794   4.831  1.00  0.00           O
ATOM    217  CB  THR A  18      -8.921  -5.916   3.703  1.00  0.00           C
ATOM    218  OG1 THR A  18     -10.288  -6.309   3.796  1.00  0.00           O
ATOM    219  CG2 THR A  18      -8.368  -6.156   5.110  1.00  0.00           C
ATOM    227  N   ALA A  19      -6.644  -3.862   3.416  1.00  0.00           N
ATOM    228  CA  ALA A  19      -5.461  -3.159   3.883  1.00  0.00           C
ATOM    229  C   ALA A  19      -5.652  -1.655   3.678  1.00  0.00           C
ATOM    230  O   ALA A  19      -5.302  -0.857   4.545  1.00  0.00           O
ATOM    231  CB  ALA A  19      -4.227  -3.695   3.153  1.00  0.00           C
ATOM    237  N   GLN A  20      -6.207  -1.313   2.524  1.00  0.00           N
ATOM    238  CA  GLN A  20      -6.450   0.080   2.194  1.00  0.00           C
ATOM    239  C   GLN A  20      -7.395   0.712   3.217  1.00  0.00           C
ATOM    240  O   GLN A  20      -7.061   1.719   3.839  1.00  0.00           O
ATOM    241  CB  GLN A  20      -7.005   0.219   0.775  1.00  0.00           C
ATOM    242  CG  GLN A  20      -6.196  -0.621  -0.215  1.00  0.00           C
ATOM    243  CD  GLN A  20      -6.999  -0.890  -1.489  1.00  0.00           C
ATOM    244  OE1 GLN A  20      -7.169  -2.019  -1.921  1.00  0.00           O
ATOM    245  NE2 GLN A  20      -7.481   0.206  -2.067  1.00  0.00           N
ATOM    254  N   ALA A  21      -8.558   0.093   3.361  1.00  0.00           N
ATOM    255  CA  ALA A  21      -9.555   0.582   4.298  1.00  0.00           C
ATOM    256  C   ALA A  21      -8.853   1.141   5.537  1.00  0.00           C
ATOM    257  O   ALA A  21      -9.297   2.134   6.112  1.00  0.00           O
ATOM    258  CB  ALA A  21     -10.530  -0.546   4.641  1.00  0.00           C
ATOM    264  N   ALA A  22      -7.767   0.482   5.911  1.00  0.00           N
ATOM    265  CA  ALA A  22      -6.999   0.901   7.071  1.00  0.00           C
ATOM    266  C   ALA A  22      -6.225   2.176   6.731  1.00  0.00           C
ATOM    267  O   ALA A  22      -6.340   3.181   7.430  1.00  0.00           O
ATOM    268  CB  ALA A  22      -6.079  -0.240   7.514  1.00  0.00           C
ATOM    274  N   GLY A  23      -5.452   2.092   5.658  1.00  0.00           N
ATOM    275  CA  GLY A  23      -4.659   3.227   5.216  1.00  0.00           C
ATOM    276  C   GLY A  23      -5.529   4.475   5.057  1.00  0.00           C
ATOM    277  O   GLY A  23      -5.130   5.570   5.453  1.00  0.00           O
ATOM    281  N   TYR A  24      -6.701   4.270   4.476  1.00  0.00           N
ATOM    282  CA  TYR A  24      -7.631   5.365   4.259  1.00  0.00           C
ATOM    283  C   TYR A  24      -8.198   5.875   5.586  1.00  0.00           C
ATOM    284  O   TYR A  24      -7.930   7.008   5.985  1.00  0.00           O
ATOM    285  CB  TYR A  24      -8.774   4.788   3.419  1.00  0.00           C
ATOM    286  CG  TYR A  24      -9.873   5.800   3.088  1.00  0.00           C
ATOM    287  CD1 TYR A  24      -9.548   7.118   2.843  1.00  0.00           C
ATOM    288  CD2 TYR A  24     -11.190   5.392   3.034  1.00  0.00           C
ATOM    289  CE1 TYR A  24     -10.583   8.070   2.531  1.00  0.00           C
ATOM    290  CE2 TYR A  24     -12.226   6.344   2.721  1.00  0.00           C
ATOM    291  CZ  TYR A  24     -11.871   7.635   2.485  1.00  0.00           C
ATOM    292  OH  TYR A  24     -12.848   8.534   2.190  1.00  0.00           O
ATOM    302  N   LYS A  25      -8.969   5.014   6.234  1.00  0.00           N
ATOM    303  CA  LYS A  25      -9.574   5.363   7.507  1.00  0.00           C
ATOM    304  C   LYS A  25      -8.634   6.293   8.277  1.00  0.00           C
ATOM    305  O   LYS A  25      -9.012   7.409   8.631  1.00  0.00           O
ATOM    306  CB  LYS A  25      -9.959   4.101   8.281  1.00  0.00           C
ATOM    307  CG  LYS A  25      -9.859   4.330   9.791  1.00  0.00           C
ATOM    308  CD  LYS A  25      -8.443   4.048  10.296  1.00  0.00           C
ATOM    309  CE  LYS A  25      -8.468   3.101  11.496  1.00  0.00           C
ATOM    310  NZ  LYS A  25      -8.972   1.769  11.095  1.00  0.00           N
ATOM    324  N   LEU A  26      -7.427   5.799   8.512  1.00  0.00           N
ATOM    325  CA  LEU A  26      -6.429   6.572   9.233  1.00  0.00           C
ATOM    326  C   LEU A  26      -6.093   7.833   8.434  1.00  0.00           C
ATOM    327  O   LEU A  26      -5.897   8.903   9.009  1.00  0.00           O
ATOM    328  CB  LEU A  26      -5.211   5.705   9.556  1.00  0.00           C
ATOM    329  CG  LEU A  26      -4.038   6.421  10.229  1.00  0.00           C
ATOM    330  CD1 LEU A  26      -4.113   6.284  11.751  1.00  0.00           C
ATOM    331  CD2 LEU A  26      -2.702   5.925   9.674  1.00  0.00           C
ATOM    343  N   HIS A  27      -6.035   7.665   7.121  1.00  0.00           N
ATOM    344  CA  HIS A  27      -5.726   8.775   6.237  1.00  0.00           C
ATOM    345  C   HIS A  27      -6.818   9.841   6.349  1.00  0.00           C
ATOM    346  O   HIS A  27      -6.523  11.025   6.503  1.00  0.00           O
ATOM    347  CB  HIS A  27      -5.518   8.287   4.802  1.00  0.00           C
ATOM    348  CG  HIS A  27      -5.460   9.396   3.778  1.00  0.00           C
ATOM    349  ND1 HIS A  27      -4.521  10.411   3.824  1.00  0.00           N
ATOM    350  CD2 HIS A  27      -6.236   9.637   2.681  1.00  0.00           C
ATOM    351  CE1 HIS A  27      -4.730  11.220   2.797  1.00  0.00           C
ATOM    352  NE2 HIS A  27      -5.793  10.740   2.090  1.00  0.00           N
ATOM    361  N   GLU A  28      -8.058   9.381   6.266  1.00  0.00           N
ATOM    362  CA  GLU A  28      -9.197  10.279   6.355  1.00  0.00           C
ATOM    363  C   GLU A  28      -9.188  11.016   7.697  1.00  0.00           C
ATOM    364  O   GLU A  28      -9.684  12.136   7.797  1.00  0.00           O
ATOM    365  CB  GLU A  28     -10.510   9.521   6.155  1.00  0.00           C
ATOM    366  CG  GLU A  28     -10.250   8.053   5.813  1.00  0.00           C
ATOM    367  CD  GLU A  28     -11.550   7.337   5.443  1.00  0.00           C
ATOM    368  OE1 GLU A  28     -12.546   8.055   5.207  1.00  0.00           O
ATOM    369  OE2 GLU A  28     -11.519   6.088   5.404  1.00  0.00           O
ATOM    376  N   ASP A  29      -8.617  10.356   8.693  1.00  0.00           N
ATOM    377  CA  ASP A  29      -8.537  10.933  10.024  1.00  0.00           C
ATOM    378  C   ASP A  29      -7.270  11.786  10.130  1.00  0.00           C
ATOM    379  O   ASP A  29      -7.141  12.602  11.042  1.00  0.00           O
ATOM    380  CB  ASP A  29      -8.464   9.843  11.095  1.00  0.00           C
ATOM    381  CG  ASP A  29      -9.815   9.274  11.530  1.00  0.00           C
ATOM    382  OD1 ASP A  29     -10.688  10.093  11.888  1.00  0.00           O
ATOM    383  OD2 ASP A  29      -9.944   8.030  11.496  1.00  0.00           O
ATOM    388  N   GLY A  30      -6.367  11.567   9.185  1.00  0.00           N
ATOM    389  CA  GLY A  30      -5.115  12.304   9.161  1.00  0.00           C
ATOM    390  C   GLY A  30      -4.157  11.793  10.238  1.00  0.00           C
ATOM    391  O   GLY A  30      -3.256  12.514  10.664  1.00  0.00           O
ATOM    395  N   GLU A  31      -4.384  10.553  10.647  1.00  0.00           N
ATOM    396  CA  GLU A  31      -3.552   9.938  11.666  1.00  0.00           C
ATOM    397  C   GLU A  31      -2.522   9.010  11.021  1.00  0.00           C
ATOM    398  O   GLU A  31      -2.503   8.849   9.802  1.00  0.00           O
ATOM    399  CB  GLU A  31      -4.405   9.184  12.689  1.00  0.00           C
ATOM    400  CG  GLU A  31      -5.194  10.156  13.569  1.00  0.00           C
ATOM    401  CD  GLU A  31      -4.268  10.892  14.541  1.00  0.00           C
ATOM    402  OE1 GLU A  31      -3.627  11.864  14.088  1.00  0.00           O
ATOM    403  OE2 GLU A  31      -4.223  10.463  15.714  1.00  0.00           O
ATOM    410  N   THR A  32      -1.690   8.421  11.868  1.00  0.00           N
ATOM    411  CA  THR A  32      -0.659   7.512  11.396  1.00  0.00           C
ATOM    412  C   THR A  32      -0.756   6.171  12.124  1.00  0.00           C
ATOM    413  O   THR A  32      -1.652   5.967  12.942  1.00  0.00           O
ATOM    414  CB  THR A  32       0.695   8.202  11.569  1.00  0.00           C
ATOM    415  OG1 THR A  32       0.701   8.617  12.933  1.00  0.00           O
ATOM    416  CG2 THR A  32       0.791   9.509  10.780  1.00  0.00           C
ATOM    424  N   VAL A  33       0.180   5.289  11.802  1.00  0.00           N
ATOM    425  CA  VAL A  33       0.212   3.973  12.416  1.00  0.00           C
ATOM    426  C   VAL A  33       1.648   3.641  12.826  1.00  0.00           C
ATOM    427  O   VAL A  33       2.561   3.698  12.004  1.00  0.00           O
ATOM    428  CB  VAL A  33      -0.393   2.938  11.466  1.00  0.00           C
ATOM    429  CG1 VAL A  33      -1.721   3.432  10.889  1.00  0.00           C
ATOM    430  CG2 VAL A  33       0.590   2.578  10.350  1.00  0.00           C
ATOM    440  N   GLY A  34       1.802   3.301  14.098  1.00  0.00           N
ATOM    441  CA  GLY A  34       3.112   2.960  14.627  1.00  0.00           C
ATOM    442  C   GLY A  34       3.929   4.219  14.923  1.00  0.00           C
ATOM    443  O   GLY A  34       3.379   5.236  15.343  1.00  0.00           O
ATOM    447  N   SER A  35       5.229   4.110  14.692  1.00  0.00           N
ATOM    448  CA  SER A  35       6.127   5.227  14.928  1.00  0.00           C
ATOM    449  C   SER A  35       6.388   5.976  13.619  1.00  0.00           C
ATOM    450  O   SER A  35       6.910   7.089  13.630  1.00  0.00           O
ATOM    451  CB  SER A  35       7.447   4.753  15.540  1.00  0.00           C
ATOM    452  OG  SER A  35       8.221   3.994  14.616  1.00  0.00           O
ATOM    458  N   ASN A  36       6.010   5.334  12.523  1.00  0.00           N
ATOM    459  CA  ASN A  36       6.197   5.926  11.208  1.00  0.00           C
ATOM    460  C   ASN A  36       5.087   6.947  10.952  1.00  0.00           C
ATOM    461  O   ASN A  36       4.376   7.342  11.876  1.00  0.00           O
ATOM    462  CB  ASN A  36       6.123   4.862  10.111  1.00  0.00           C
ATOM    463  CG  ASN A  36       7.520   4.498   9.606  1.00  0.00           C
ATOM    464  OD1 ASN A  36       8.532   4.912  10.148  1.00  0.00           O
ATOM    465  ND2 ASN A  36       7.520   3.703   8.540  1.00  0.00           N
ATOM    472  N   SER A  37       4.972   7.346   9.694  1.00  0.00           N
ATOM    473  CA  SER A  37       3.962   8.314   9.304  1.00  0.00           C
ATOM    474  C   SER A  37       3.103   7.747   8.172  1.00  0.00           C
ATOM    475  O   SER A  37       2.833   8.434   7.188  1.00  0.00           O
ATOM    476  CB  SER A  37       4.601   9.635   8.873  1.00  0.00           C
ATOM    477  OG  SER A  37       4.933   9.641   7.487  1.00  0.00           O
ATOM    483  N   TYR A  38       2.696   6.498   8.350  1.00  0.00           N
ATOM    484  CA  TYR A  38       1.873   5.831   7.356  1.00  0.00           C
ATOM    485  C   TYR A  38       0.394   5.879   7.746  1.00  0.00           C
ATOM    486  O   TYR A  38       0.060   5.858   8.931  1.00  0.00           O
ATOM    487  CB  TYR A  38       2.335   4.372   7.335  1.00  0.00           C
ATOM    488  CG  TYR A  38       3.738   4.172   6.757  1.00  0.00           C
ATOM    489  CD1 TYR A  38       4.750   5.052   7.082  1.00  0.00           C
ATOM    490  CD2 TYR A  38       3.990   3.111   5.910  1.00  0.00           C
ATOM    491  CE1 TYR A  38       6.070   4.863   6.537  1.00  0.00           C
ATOM    492  CE2 TYR A  38       5.309   2.923   5.366  1.00  0.00           C
ATOM    493  CZ  TYR A  38       6.284   3.808   5.706  1.00  0.00           C
ATOM    494  OH  TYR A  38       7.531   3.630   5.192  1.00  0.00           O
ATOM    504  N   PRO A  39      -0.474   5.944   6.702  1.00  0.00           N
ATOM    505  CA  PRO A  39       0.005   5.963   5.330  1.00  0.00           C
ATOM    506  C   PRO A  39       0.590   7.331   4.974  1.00  0.00           C
ATOM    507  O   PRO A  39       0.754   8.186   5.843  1.00  0.00           O
ATOM    508  CB  PRO A  39      -1.205   5.596   4.486  1.00  0.00           C
ATOM    509  CG  PRO A  39      -2.419   5.838   5.368  1.00  0.00           C
ATOM    510  CD  PRO A  39      -1.930   5.999   6.799  1.00  0.00           C
ATOM    518  N   HIS A  40       0.888   7.496   3.693  1.00  0.00           N
ATOM    519  CA  HIS A  40       1.451   8.745   3.210  1.00  0.00           C
ATOM    520  C   HIS A  40       1.668   8.660   1.698  1.00  0.00           C
ATOM    521  O   HIS A  40       1.695   7.568   1.132  1.00  0.00           O
ATOM    522  CB  HIS A  40       2.731   9.095   3.974  1.00  0.00           C
ATOM    523  CG  HIS A  40       3.887   8.166   3.693  1.00  0.00           C
ATOM    524  ND1 HIS A  40       4.687   8.284   2.570  1.00  0.00           N
ATOM    525  CD2 HIS A  40       4.369   7.105   4.401  1.00  0.00           C
ATOM    526  CE1 HIS A  40       5.606   7.331   2.610  1.00  0.00           C
ATOM    527  NE2 HIS A  40       5.407   6.600   3.745  1.00  0.00           N
ATOM    536  N   LYS A  41       1.816   9.826   1.088  1.00  0.00           N
ATOM    537  CA  LYS A  41       2.029   9.899  -0.347  1.00  0.00           C
ATOM    538  C   LYS A  41       3.000   8.793  -0.770  1.00  0.00           C
ATOM    539  O   LYS A  41       3.710   8.233   0.063  1.00  0.00           O
ATOM    540  CB  LYS A  41       2.483  11.303  -0.752  1.00  0.00           C
ATOM    541  CG  LYS A  41       3.130  11.291  -2.139  1.00  0.00           C
ATOM    542  CD  LYS A  41       3.636  12.684  -2.520  1.00  0.00           C
ATOM    543  CE  LYS A  41       5.140  12.665  -2.793  1.00  0.00           C
ATOM    544  NZ  LYS A  41       5.856  13.516  -1.816  1.00  0.00           N
ATOM    558  N   TYR A  42       2.997   8.512  -2.066  1.00  0.00           N
ATOM    559  CA  TYR A  42       3.868   7.483  -2.608  1.00  0.00           C
ATOM    560  C   TYR A  42       4.285   7.820  -4.042  1.00  0.00           C
ATOM    561  O   TYR A  42       4.838   6.975  -4.746  1.00  0.00           O
ATOM    562  CB  TYR A  42       3.043   6.195  -2.620  1.00  0.00           C
ATOM    563  CG  TYR A  42       3.615   5.097  -3.518  1.00  0.00           C
ATOM    564  CD1 TYR A  42       3.251   5.034  -4.848  1.00  0.00           C
ATOM    565  CD2 TYR A  42       4.495   4.169  -2.999  1.00  0.00           C
ATOM    566  CE1 TYR A  42       3.791   4.000  -5.694  1.00  0.00           C
ATOM    567  CE2 TYR A  42       5.034   3.136  -3.845  1.00  0.00           C
ATOM    568  CZ  TYR A  42       4.655   3.103  -5.151  1.00  0.00           C
ATOM    569  OH  TYR A  42       5.164   2.127  -5.950  1.00  0.00           O
ATOM    579  N   ASN A  43       4.005   9.054  -4.432  1.00  0.00           N
ATOM    580  CA  ASN A  43       4.344   9.513  -5.768  1.00  0.00           C
ATOM    581  C   ASN A  43       5.127   8.417  -6.494  1.00  0.00           C
ATOM    582  O   ASN A  43       6.357   8.409  -6.473  1.00  0.00           O
ATOM    583  CB  ASN A  43       5.222  10.764  -5.715  1.00  0.00           C
ATOM    584  CG  ASN A  43       4.387  12.029  -5.926  1.00  0.00           C
ATOM    585  OD1 ASN A  43       4.831  13.007  -6.504  1.00  0.00           O
ATOM    586  ND2 ASN A  43       3.157  11.954  -5.427  1.00  0.00           N
ATOM    593  N   ASN A  44       4.382   7.517  -7.121  1.00  0.00           N
ATOM    594  CA  ASN A  44       4.990   6.420  -7.852  1.00  0.00           C
ATOM    595  C   ASN A  44       5.974   6.981  -8.881  1.00  0.00           C
ATOM    596  O   ASN A  44       5.941   8.171  -9.191  1.00  0.00           O
ATOM    597  CB  ASN A  44       3.935   5.605  -8.603  1.00  0.00           C
ATOM    598  CG  ASN A  44       3.511   6.313  -9.891  1.00  0.00           C
ATOM    599  OD1 ASN A  44       2.509   7.006  -9.948  1.00  0.00           O
ATOM    600  ND2 ASN A  44       4.326   6.100 -10.920  1.00  0.00           N
ATOM    607  N   TYR A  45       6.825   6.098  -9.382  1.00  0.00           N
ATOM    608  CA  TYR A  45       7.816   6.491 -10.370  1.00  0.00           C
ATOM    609  C   TYR A  45       8.558   5.271 -10.917  1.00  0.00           C
ATOM    610  O   TYR A  45       8.821   5.187 -12.117  1.00  0.00           O
ATOM    611  CB  TYR A  45       8.812   7.391  -9.634  1.00  0.00           C
ATOM    612  CG  TYR A  45       8.536   8.887  -9.795  1.00  0.00           C
ATOM    613  CD1 TYR A  45       7.496   9.314 -10.595  1.00  0.00           C
ATOM    614  CD2 TYR A  45       9.327   9.809  -9.142  1.00  0.00           C
ATOM    615  CE1 TYR A  45       7.238  10.723 -10.748  1.00  0.00           C
ATOM    616  CE2 TYR A  45       9.069  11.217  -9.294  1.00  0.00           C
ATOM    617  CZ  TYR A  45       8.037  11.605 -10.090  1.00  0.00           C
ATOM    618  OH  TYR A  45       7.792  12.934 -10.233  1.00  0.00           O
ATOM    628  N   GLU A  46       8.873   4.355 -10.014  1.00  0.00           N
ATOM    629  CA  GLU A  46       9.579   3.143 -10.392  1.00  0.00           C
ATOM    630  C   GLU A  46       8.985   2.561 -11.676  1.00  0.00           C
ATOM    631  O   GLU A  46       9.640   1.784 -12.371  1.00  0.00           O
ATOM    632  CB  GLU A  46       9.550   2.115  -9.259  1.00  0.00           C
ATOM    633  CG  GLU A  46      10.076   2.720  -7.956  1.00  0.00           C
ATOM    634  CD  GLU A  46      10.792   1.664  -7.111  1.00  0.00           C
ATOM    635  OE1 GLU A  46      11.112   0.599  -7.684  1.00  0.00           O
ATOM    636  OE2 GLU A  46      11.004   1.945  -5.911  1.00  0.00           O
ATOM    643  N   GLY A  47       7.752   2.959 -11.953  1.00  0.00           N
ATOM    644  CA  GLY A  47       7.063   2.486 -13.141  1.00  0.00           C
ATOM    645  C   GLY A  47       5.809   1.692 -12.768  1.00  0.00           C
ATOM    646  O   GLY A  47       5.658   0.539 -13.170  1.00  0.00           O
ATOM    650  N   PHE A  48       4.943   2.340 -12.004  1.00  0.00           N
ATOM    651  CA  PHE A  48       3.707   1.708 -11.572  1.00  0.00           C
ATOM    652  C   PHE A  48       2.515   2.226 -12.381  1.00  0.00           C
ATOM    653  O   PHE A  48       2.380   3.430 -12.592  1.00  0.00           O
ATOM    654  CB  PHE A  48       3.508   2.076 -10.101  1.00  0.00           C
ATOM    655  CG  PHE A  48       4.528   1.438  -9.156  1.00  0.00           C
ATOM    656  CD1 PHE A  48       4.340   0.166  -8.711  1.00  0.00           C
ATOM    657  CD2 PHE A  48       5.623   2.141  -8.761  1.00  0.00           C
ATOM    658  CE1 PHE A  48       5.287  -0.427  -7.835  1.00  0.00           C
ATOM    659  CE2 PHE A  48       6.569   1.548  -7.885  1.00  0.00           C
ATOM    660  CZ  PHE A  48       6.382   0.277  -7.440  1.00  0.00           C
ATOM    670  N   ASP A  49       1.682   1.290 -12.811  1.00  0.00           N
ATOM    671  CA  ASP A  49       0.507   1.636 -13.592  1.00  0.00           C
ATOM    672  C   ASP A  49      -0.735   1.550 -12.702  1.00  0.00           C
ATOM    673  O   ASP A  49      -1.573   0.669 -12.884  1.00  0.00           O
ATOM    674  CB  ASP A  49       0.318   0.669 -14.762  1.00  0.00           C
ATOM    675  CG  ASP A  49       1.609   0.060 -15.312  1.00  0.00           C
ATOM    676  OD1 ASP A  49       2.639   0.766 -15.253  1.00  0.00           O
ATOM    677  OD2 ASP A  49       1.537  -1.096 -15.781  1.00  0.00           O
ATOM    682  N   PHE A  50      -0.814   2.478 -11.760  1.00  0.00           N
ATOM    683  CA  PHE A  50      -1.938   2.518 -10.841  1.00  0.00           C
ATOM    684  C   PHE A  50      -3.225   2.921 -11.566  1.00  0.00           C
ATOM    685  O   PHE A  50      -3.296   3.996 -12.159  1.00  0.00           O
ATOM    686  CB  PHE A  50      -1.613   3.572  -9.780  1.00  0.00           C
ATOM    687  CG  PHE A  50      -0.429   3.206  -8.883  1.00  0.00           C
ATOM    688  CD1 PHE A  50       0.022   1.924  -8.841  1.00  0.00           C
ATOM    689  CD2 PHE A  50       0.172   4.164  -8.128  1.00  0.00           C
ATOM    690  CE1 PHE A  50       1.121   1.585  -8.007  1.00  0.00           C
ATOM    691  CE2 PHE A  50       1.272   3.826  -7.296  1.00  0.00           C
ATOM    692  CZ  PHE A  50       1.722   2.543  -7.253  1.00  0.00           C
ATOM    702  N   SER A  51      -4.209   2.036 -11.494  1.00  0.00           N
ATOM    703  CA  SER A  51      -5.488   2.287 -12.137  1.00  0.00           C
ATOM    704  C   SER A  51      -6.306   3.275 -11.304  1.00  0.00           C
ATOM    705  O   SER A  51      -7.529   3.331 -11.425  1.00  0.00           O
ATOM    706  CB  SER A  51      -6.269   0.986 -12.334  1.00  0.00           C
ATOM    707  OG  SER A  51      -6.600   0.369 -11.094  1.00  0.00           O
ATOM    713  N   VAL A  52      -5.599   4.032 -10.478  1.00  0.00           N
ATOM    714  CA  VAL A  52      -6.245   5.016  -9.626  1.00  0.00           C
ATOM    715  C   VAL A  52      -5.570   6.375  -9.821  1.00  0.00           C
ATOM    716  O   VAL A  52      -4.367   6.445 -10.073  1.00  0.00           O
ATOM    717  CB  VAL A  52      -6.225   4.542  -8.171  1.00  0.00           C
ATOM    718  CG1 VAL A  52      -6.810   3.135  -8.045  1.00  0.00           C
ATOM    719  CG2 VAL A  52      -4.810   4.601  -7.594  1.00  0.00           C
ATOM    729  N   SER A  53      -6.373   7.422  -9.698  1.00  0.00           N
ATOM    730  CA  SER A  53      -5.868   8.776  -9.858  1.00  0.00           C
ATOM    731  C   SER A  53      -5.294   9.280  -8.532  1.00  0.00           C
ATOM    732  O   SER A  53      -5.900   9.091  -7.478  1.00  0.00           O
ATOM    733  CB  SER A  53      -6.966   9.717 -10.354  1.00  0.00           C
ATOM    734  OG  SER A  53      -7.515   9.290 -11.598  1.00  0.00           O
ATOM    740  N   SER A  54      -4.135   9.912  -8.629  1.00  0.00           N
ATOM    741  CA  SER A  54      -3.473  10.446  -7.450  1.00  0.00           C
ATOM    742  C   SER A  54      -4.501  11.092  -6.521  1.00  0.00           C
ATOM    743  O   SER A  54      -5.643  11.322  -6.915  1.00  0.00           O
ATOM    744  CB  SER A  54      -2.394  11.460  -7.836  1.00  0.00           C
ATOM    745  OG  SER A  54      -2.785  12.257  -8.951  1.00  0.00           O
ATOM    751  N   PRO A  55      -4.048  11.373  -5.269  1.00  0.00           N
ATOM    752  CA  PRO A  55      -2.682  11.068  -4.882  1.00  0.00           C
ATOM    753  C   PRO A  55      -2.500   9.567  -4.648  1.00  0.00           C
ATOM    754  O   PRO A  55      -3.462   8.804  -4.712  1.00  0.00           O
ATOM    755  CB  PRO A  55      -2.431  11.898  -3.634  1.00  0.00           C
ATOM    756  CG  PRO A  55      -3.804  12.278  -3.103  1.00  0.00           C
ATOM    757  CD  PRO A  55      -4.822  11.987  -4.194  1.00  0.00           C
ATOM    765  N   TYR A  56      -1.258   9.188  -4.381  1.00  0.00           N
ATOM    766  CA  TYR A  56      -0.938   7.792  -4.137  1.00  0.00           C
ATOM    767  C   TYR A  56      -0.452   7.585  -2.701  1.00  0.00           C
ATOM    768  O   TYR A  56       0.651   8.000  -2.349  1.00  0.00           O
ATOM    769  CB  TYR A  56       0.196   7.444  -5.103  1.00  0.00           C
ATOM    770  CG  TYR A  56      -0.198   7.521  -6.579  1.00  0.00           C
ATOM    771  CD1 TYR A  56      -1.431   7.056  -6.989  1.00  0.00           C
ATOM    772  CD2 TYR A  56       0.681   8.054  -7.501  1.00  0.00           C
ATOM    773  CE1 TYR A  56      -1.802   7.129  -8.379  1.00  0.00           C
ATOM    774  CE2 TYR A  56       0.310   8.125  -8.890  1.00  0.00           C
ATOM    775  CZ  TYR A  56      -0.913   7.660  -9.260  1.00  0.00           C
ATOM    776  OH  TYR A  56      -1.262   7.728 -10.573  1.00  0.00           O
ATOM    786  N   TYR A  57      -1.299   6.940  -1.910  1.00  0.00           N
ATOM    787  CA  TYR A  57      -0.970   6.673  -0.521  1.00  0.00           C
ATOM    788  C   TYR A  57      -0.370   5.274  -0.359  1.00  0.00           C
ATOM    789  O   TYR A  57      -1.012   4.278  -0.692  1.00  0.00           O
ATOM    790  CB  TYR A  57      -2.291   6.740   0.246  1.00  0.00           C
ATOM    791  CG  TYR A  57      -3.047   8.058   0.069  1.00  0.00           C
ATOM    792  CD1 TYR A  57      -2.375   9.189  -0.350  1.00  0.00           C
ATOM    793  CD2 TYR A  57      -4.401   8.118   0.327  1.00  0.00           C
ATOM    794  CE1 TYR A  57      -3.086  10.429  -0.518  1.00  0.00           C
ATOM    795  CE2 TYR A  57      -5.113   9.358   0.160  1.00  0.00           C
ATOM    796  CZ  TYR A  57      -4.420  10.453  -0.254  1.00  0.00           C
ATOM    797  OH  TYR A  57      -5.092  11.625  -0.411  1.00  0.00           O
ATOM    807  N   GLU A  58       0.852   5.244   0.151  1.00  0.00           N
ATOM    808  CA  GLU A  58       1.544   3.983   0.361  1.00  0.00           C
ATOM    809  C   GLU A  58       1.231   3.431   1.752  1.00  0.00           C
ATOM    810  O   GLU A  58       1.476   4.095   2.758  1.00  0.00           O
ATOM    811  CB  GLU A  58       3.052   4.147   0.162  1.00  0.00           C
ATOM    812  CG  GLU A  58       3.606   5.255   1.060  1.00  0.00           C
ATOM    813  CD  GLU A  58       5.136   5.224   1.088  1.00  0.00           C
ATOM    814  OE1 GLU A  58       5.733   5.902   0.224  1.00  0.00           O
ATOM    815  OE2 GLU A  58       5.673   4.524   1.973  1.00  0.00           O
ATOM    822  N   TRP A  59       0.692   2.220   1.766  1.00  0.00           N
ATOM    823  CA  TRP A  59       0.344   1.570   3.018  1.00  0.00           C
ATOM    824  C   TRP A  59       0.781   0.107   2.929  1.00  0.00           C
ATOM    825  O   TRP A  59       0.752  -0.490   1.853  1.00  0.00           O
ATOM    826  CB  TRP A  59      -1.148   1.731   3.321  1.00  0.00           C
ATOM    827  CG  TRP A  59      -1.643   0.867   4.483  1.00  0.00           C
ATOM    828  CD1 TRP A  59      -2.231  -0.336   4.425  1.00  0.00           C
ATOM    829  CD2 TRP A  59      -1.570   1.191   5.887  1.00  0.00           C
ATOM    830  NE1 TRP A  59      -2.540  -0.809   5.684  1.00  0.00           N
ATOM    831  CE2 TRP A  59      -2.125   0.149   6.601  1.00  0.00           C
ATOM    832  CE3 TRP A  59      -1.050   2.327   6.533  1.00  0.00           C
ATOM    833  CZ2 TRP A  59      -2.215   0.139   7.999  1.00  0.00           C
ATOM    834  CZ3 TRP A  59      -1.148   2.301   7.930  1.00  0.00           C
ATOM    835  CH2 TRP A  59      -1.703   1.260   8.663  1.00  0.00           C
ATOM    846  N   PRO A  60       1.186  -0.444   4.105  1.00  0.00           N
ATOM    847  CA  PRO A  60       1.629  -1.827   4.170  1.00  0.00           C
ATOM    848  C   PRO A  60       0.441  -2.788   4.090  1.00  0.00           C
ATOM    849  O   PRO A  60      -0.677  -2.430   4.456  1.00  0.00           O
ATOM    850  CB  PRO A  60       2.392  -1.934   5.480  1.00  0.00           C
ATOM    851  CG  PRO A  60       1.954  -0.741   6.316  1.00  0.00           C
ATOM    852  CD  PRO A  60       1.233   0.232   5.398  1.00  0.00           C
ATOM    860  N   ILE A  61       0.724  -3.988   3.607  1.00  0.00           N
ATOM    861  CA  ILE A  61      -0.306  -5.003   3.474  1.00  0.00           C
ATOM    862  C   ILE A  61       0.091  -6.238   4.284  1.00  0.00           C
ATOM    863  O   ILE A  61       1.084  -6.896   3.974  1.00  0.00           O
ATOM    864  CB  ILE A  61      -0.581  -5.299   1.998  1.00  0.00           C
ATOM    865  CG1 ILE A  61      -1.907  -6.040   1.824  1.00  0.00           C
ATOM    866  CG2 ILE A  61       0.588  -6.059   1.365  1.00  0.00           C
ATOM    867  CD1 ILE A  61      -2.323  -6.081   0.352  1.00  0.00           C
ATOM    879  N   LEU A  62      -0.702  -6.516   5.309  1.00  0.00           N
ATOM    880  CA  LEU A  62      -0.445  -7.660   6.166  1.00  0.00           C
ATOM    881  C   LEU A  62      -1.099  -8.904   5.560  1.00  0.00           C
ATOM    882  O   LEU A  62      -2.304  -8.919   5.314  1.00  0.00           O
ATOM    883  CB  LEU A  62      -0.893  -7.367   7.599  1.00  0.00           C
ATOM    884  CG  LEU A  62      -0.076  -6.319   8.356  1.00  0.00           C
ATOM    885  CD1 LEU A  62      -0.884  -5.719   9.508  1.00  0.00           C
ATOM    886  CD2 LEU A  62       1.256  -6.901   8.833  1.00  0.00           C
ATOM    898  N   SER A  63      -0.275  -9.917   5.335  1.00  0.00           N
ATOM    899  CA  SER A  63      -0.758 -11.162   4.762  1.00  0.00           C
ATOM    900  C   SER A  63      -1.694 -11.863   5.749  1.00  0.00           C
ATOM    901  O   SER A  63      -2.252 -12.915   5.439  1.00  0.00           O
ATOM    902  CB  SER A  63       0.404 -12.083   4.388  1.00  0.00           C
ATOM    903  OG  SER A  63       0.690 -13.028   5.415  1.00  0.00           O
ATOM    909  N   SER A  64      -1.837 -11.253   6.916  1.00  0.00           N
ATOM    910  CA  SER A  64      -2.696 -11.806   7.949  1.00  0.00           C
ATOM    911  C   SER A  64      -4.079 -11.155   7.883  1.00  0.00           C
ATOM    912  O   SER A  64      -5.038 -11.668   8.458  1.00  0.00           O
ATOM    913  CB  SER A  64      -2.083 -11.611   9.337  1.00  0.00           C
ATOM    914  OG  SER A  64      -1.255 -12.707   9.715  1.00  0.00           O
ATOM    920  N   GLY A  65      -4.138 -10.036   7.177  1.00  0.00           N
ATOM    921  CA  GLY A  65      -5.388  -9.310   7.028  1.00  0.00           C
ATOM    922  C   GLY A  65      -5.631  -8.385   8.223  1.00  0.00           C
ATOM    923  O   GLY A  65      -6.759  -8.257   8.695  1.00  0.00           O
ATOM    927  N   ASP A  66      -4.552  -7.764   8.678  1.00  0.00           N
ATOM    928  CA  ASP A  66      -4.634  -6.856   9.809  1.00  0.00           C
ATOM    929  C   ASP A  66      -4.334  -5.432   9.336  1.00  0.00           C
ATOM    930  O   ASP A  66      -4.203  -5.187   8.138  1.00  0.00           O
ATOM    931  CB  ASP A  66      -3.609  -7.221  10.885  1.00  0.00           C
ATOM    932  CG  ASP A  66      -3.825  -8.583  11.548  1.00  0.00           C
ATOM    933  OD1 ASP A  66      -4.195  -9.522  10.809  1.00  0.00           O
ATOM    934  OD2 ASP A  66      -3.615  -8.656  12.778  1.00  0.00           O
ATOM    939  N   VAL A  67      -4.236  -4.530  10.302  1.00  0.00           N
ATOM    940  CA  VAL A  67      -3.956  -3.136   9.999  1.00  0.00           C
ATOM    941  C   VAL A  67      -2.599  -2.755  10.592  1.00  0.00           C
ATOM    942  O   VAL A  67      -2.477  -2.559  11.801  1.00  0.00           O
ATOM    943  CB  VAL A  67      -5.099  -2.252  10.501  1.00  0.00           C
ATOM    944  CG1 VAL A  67      -4.647  -0.796  10.634  1.00  0.00           C
ATOM    945  CG2 VAL A  67      -6.322  -2.365   9.590  1.00  0.00           C
ATOM    955  N   TYR A  68      -1.611  -2.658   9.714  1.00  0.00           N
ATOM    956  CA  TYR A  68      -0.266  -2.303  10.135  1.00  0.00           C
ATOM    957  C   TYR A  68      -0.293  -1.136  11.125  1.00  0.00           C
ATOM    958  O   TYR A  68      -0.487   0.012  10.731  1.00  0.00           O
ATOM    959  CB  TYR A  68       0.470  -1.865   8.869  1.00  0.00           C
ATOM    960  CG  TYR A  68       1.714  -1.013   9.135  1.00  0.00           C
ATOM    961  CD1 TYR A  68       2.818  -1.577   9.741  1.00  0.00           C
ATOM    962  CD2 TYR A  68       1.730   0.317   8.768  1.00  0.00           C
ATOM    963  CE1 TYR A  68       3.988  -0.775   9.991  1.00  0.00           C
ATOM    964  CE2 TYR A  68       2.901   1.118   9.018  1.00  0.00           C
ATOM    965  CZ  TYR A  68       3.971   0.532   9.617  1.00  0.00           C
ATOM    966  OH  TYR A  68       5.076   1.290   9.854  1.00  0.00           O
ATOM    976  N   SER A  69      -0.095  -1.472  12.391  1.00  0.00           N
ATOM    977  CA  SER A  69      -0.093  -0.467  13.441  1.00  0.00           C
ATOM    978  C   SER A  69       1.313  -0.323  14.025  1.00  0.00           C
ATOM    979  O   SER A  69       1.478  -0.248  15.242  1.00  0.00           O
ATOM    980  CB  SER A  69      -1.093  -0.821  14.543  1.00  0.00           C
ATOM    981  OG  SER A  69      -0.584  -1.815  15.427  1.00  0.00           O
ATOM    987  N   GLY A  70       2.290  -0.290  13.132  1.00  0.00           N
ATOM    988  CA  GLY A  70       3.678  -0.156  13.544  1.00  0.00           C
ATOM    989  C   GLY A  70       4.445   0.768  12.596  1.00  0.00           C
ATOM    990  O   GLY A  70       3.842   1.555  11.869  1.00  0.00           O
ATOM    994  N   GLY A  71       5.763   0.641  12.636  1.00  0.00           N
ATOM    995  CA  GLY A  71       6.619   1.455  11.790  1.00  0.00           C
ATOM    996  C   GLY A  71       7.326   0.596  10.738  1.00  0.00           C
ATOM    997  O   GLY A  71       7.732   1.100   9.693  1.00  0.00           O
ATOM   1001  N   SER A  72       7.452  -0.684  11.053  1.00  0.00           N
ATOM   1002  CA  SER A  72       8.103  -1.617  10.149  1.00  0.00           C
ATOM   1003  C   SER A  72       7.139  -2.745   9.778  1.00  0.00           C
ATOM   1004  O   SER A  72       7.086  -3.769  10.457  1.00  0.00           O
ATOM   1005  CB  SER A  72       9.377  -2.190  10.773  1.00  0.00           C
ATOM   1006  OG  SER A  72      10.509  -1.357  10.539  1.00  0.00           O
ATOM   1012  N   PRO A  73       6.381  -2.513   8.672  1.00  0.00           N
ATOM   1013  CA  PRO A  73       5.422  -3.498   8.203  1.00  0.00           C
ATOM   1014  C   PRO A  73       6.129  -4.667   7.514  1.00  0.00           C
ATOM   1015  O   PRO A  73       6.322  -5.722   8.118  1.00  0.00           O
ATOM   1016  CB  PRO A  73       4.497  -2.732   7.271  1.00  0.00           C
ATOM   1017  CG  PRO A  73       5.244  -1.464   6.890  1.00  0.00           C
ATOM   1018  CD  PRO A  73       6.417  -1.312   7.844  1.00  0.00           C
ATOM   1026  N   GLY A  74       6.497  -4.441   6.262  1.00  0.00           N
ATOM   1027  CA  GLY A  74       7.178  -5.462   5.486  1.00  0.00           C
ATOM   1028  C   GLY A  74       7.233  -5.081   4.005  1.00  0.00           C
ATOM   1029  O   GLY A  74       6.660  -4.071   3.600  1.00  0.00           O
ATOM   1033  N   ALA A  75       7.929  -5.909   3.240  1.00  0.00           N
ATOM   1034  CA  ALA A  75       8.066  -5.671   1.812  1.00  0.00           C
ATOM   1035  C   ALA A  75       6.686  -5.405   1.208  1.00  0.00           C
ATOM   1036  O   ALA A  75       6.500  -4.429   0.483  1.00  0.00           O
ATOM   1037  CB  ALA A  75       8.767  -6.865   1.161  1.00  0.00           C
ATOM   1043  N   ASP A  76       5.753  -6.289   1.532  1.00  0.00           N
ATOM   1044  CA  ASP A  76       4.395  -6.161   1.030  1.00  0.00           C
ATOM   1045  C   ASP A  76       3.827  -4.805   1.451  1.00  0.00           C
ATOM   1046  O   ASP A  76       3.829  -4.466   2.634  1.00  0.00           O
ATOM   1047  CB  ASP A  76       3.491  -7.252   1.606  1.00  0.00           C
ATOM   1048  CG  ASP A  76       4.108  -8.653   1.640  1.00  0.00           C
ATOM   1049  OD1 ASP A  76       4.897  -8.947   0.716  1.00  0.00           O
ATOM   1050  OD2 ASP A  76       3.776  -9.396   2.589  1.00  0.00           O
ATOM   1055  N   ARG A  77       3.351  -4.065   0.459  1.00  0.00           N
ATOM   1056  CA  ARG A  77       2.780  -2.753   0.711  1.00  0.00           C
ATOM   1057  C   ARG A  77       1.675  -2.452  -0.302  1.00  0.00           C
ATOM   1058  O   ARG A  77       1.758  -2.863  -1.458  1.00  0.00           O
ATOM   1059  CB  ARG A  77       3.849  -1.662   0.629  1.00  0.00           C
ATOM   1060  CG  ARG A  77       5.009  -1.958   1.582  1.00  0.00           C
ATOM   1061  CD  ARG A  77       4.847  -1.198   2.899  1.00  0.00           C
ATOM   1062  NE  ARG A  77       6.048  -0.373   3.159  1.00  0.00           N
ATOM   1063  CZ  ARG A  77       7.061  -0.751   3.952  1.00  0.00           C
ATOM   1064  NH1 ARG A  77       7.023  -1.941   4.565  1.00  0.00           N
ATOM   1065  NH2 ARG A  77       8.110   0.063   4.131  1.00  0.00           N
ATOM   1079  N   VAL A  78       0.664  -1.736   0.168  1.00  0.00           N
ATOM   1080  CA  VAL A  78      -0.457  -1.374  -0.683  1.00  0.00           C
ATOM   1081  C   VAL A  78      -0.456   0.140  -0.905  1.00  0.00           C
ATOM   1082  O   VAL A  78      -0.260   0.909   0.034  1.00  0.00           O
ATOM   1083  CB  VAL A  78      -1.763  -1.888  -0.074  1.00  0.00           C
ATOM   1084  CG1 VAL A  78      -1.708  -1.848   1.454  1.00  0.00           C
ATOM   1085  CG2 VAL A  78      -2.962  -1.097  -0.602  1.00  0.00           C
ATOM   1095  N   VAL A  79      -0.676   0.522  -2.155  1.00  0.00           N
ATOM   1096  CA  VAL A  79      -0.703   1.930  -2.512  1.00  0.00           C
ATOM   1097  C   VAL A  79      -2.116   2.312  -2.957  1.00  0.00           C
ATOM   1098  O   VAL A  79      -2.754   1.577  -3.708  1.00  0.00           O
ATOM   1099  CB  VAL A  79       0.358   2.221  -3.576  1.00  0.00           C
ATOM   1100  CG1 VAL A  79       0.259   3.666  -4.068  1.00  0.00           C
ATOM   1101  CG2 VAL A  79       1.761   1.915  -3.049  1.00  0.00           C
ATOM   1111  N   PHE A  80      -2.563   3.463  -2.474  1.00  0.00           N
ATOM   1112  CA  PHE A  80      -3.889   3.951  -2.812  1.00  0.00           C
ATOM   1113  C   PHE A  80      -3.948   5.478  -2.733  1.00  0.00           C
ATOM   1114  O   PHE A  80      -3.098   6.104  -2.100  1.00  0.00           O
ATOM   1115  CB  PHE A  80      -4.859   3.362  -1.786  1.00  0.00           C
ATOM   1116  CG  PHE A  80      -4.832   4.067  -0.428  1.00  0.00           C
ATOM   1117  CD1 PHE A  80      -3.734   3.968   0.368  1.00  0.00           C
ATOM   1118  CD2 PHE A  80      -5.907   4.791  -0.017  1.00  0.00           C
ATOM   1119  CE1 PHE A  80      -3.709   4.622   1.628  1.00  0.00           C
ATOM   1120  CE2 PHE A  80      -5.882   5.446   1.243  1.00  0.00           C
ATOM   1121  CZ  PHE A  80      -4.784   5.348   2.039  1.00  0.00           C
ATOM   1131  N   ASN A  81      -4.959   6.034  -3.384  1.00  0.00           N
ATOM   1132  CA  ASN A  81      -5.138   7.476  -3.396  1.00  0.00           C
ATOM   1133  C   ASN A  81      -6.303   7.847  -2.474  1.00  0.00           C
ATOM   1134  O   ASN A  81      -6.193   7.741  -1.255  1.00  0.00           O
ATOM   1135  CB  ASN A  81      -5.470   7.978  -4.802  1.00  0.00           C
ATOM   1136  CG  ASN A  81      -6.954   8.328  -4.924  1.00  0.00           C
ATOM   1137  OD1 ASN A  81      -7.342   9.482  -4.998  1.00  0.00           O
ATOM   1138  ND2 ASN A  81      -7.759   7.270  -4.942  1.00  0.00           N
ATOM   1145  N   GLU A  82      -7.394   8.274  -3.095  1.00  0.00           N
ATOM   1146  CA  GLU A  82      -8.576   8.661  -2.347  1.00  0.00           C
ATOM   1147  C   GLU A  82      -8.770   7.737  -1.142  1.00  0.00           C
ATOM   1148  O   GLU A  82      -8.708   8.182   0.002  1.00  0.00           O
ATOM   1149  CB  GLU A  82      -9.817   8.660  -3.243  1.00  0.00           C
ATOM   1150  CG  GLU A  82     -11.079   8.967  -2.434  1.00  0.00           C
ATOM   1151  CD  GLU A  82     -11.992   9.936  -3.189  1.00  0.00           C
ATOM   1152  OE1 GLU A  82     -11.559  11.093  -3.376  1.00  0.00           O
ATOM   1153  OE2 GLU A  82     -13.101   9.497  -3.560  1.00  0.00           O
ATOM   1160  N   ASN A  83      -8.999   6.468  -1.442  1.00  0.00           N
ATOM   1161  CA  ASN A  83      -9.200   5.476  -0.399  1.00  0.00           C
ATOM   1162  C   ASN A  83      -9.041   4.076  -0.994  1.00  0.00           C
ATOM   1163  O   ASN A  83      -8.006   3.436  -0.814  1.00  0.00           O
ATOM   1164  CB  ASN A  83     -10.607   5.580   0.195  1.00  0.00           C
ATOM   1165  CG  ASN A  83     -11.615   6.040  -0.861  1.00  0.00           C
ATOM   1166  OD1 ASN A  83     -12.661   6.592  -0.559  1.00  0.00           O
ATOM   1167  ND2 ASN A  83     -11.244   5.784  -2.111  1.00  0.00           N
ATOM   1174  N   ASN A  84     -10.081   3.641  -1.689  1.00  0.00           N
ATOM   1175  CA  ASN A  84     -10.069   2.328  -2.311  1.00  0.00           C
ATOM   1176  C   ASN A  84      -9.409   2.427  -3.688  1.00  0.00           C
ATOM   1177  O   ASN A  84      -9.661   1.598  -4.561  1.00  0.00           O
ATOM   1178  CB  ASN A  84     -11.491   1.797  -2.506  1.00  0.00           C
ATOM   1179  CG  ASN A  84     -12.123   2.375  -3.774  1.00  0.00           C
ATOM   1180  OD1 ASN A  84     -12.131   1.761  -4.829  1.00  0.00           O
ATOM   1181  ND2 ASN A  84     -12.650   3.585  -3.613  1.00  0.00           N
ATOM   1188  N   GLN A  85      -8.577   3.447  -3.838  1.00  0.00           N
ATOM   1189  CA  GLN A  85      -7.879   3.663  -5.093  1.00  0.00           C
ATOM   1190  C   GLN A  85      -6.610   2.811  -5.150  1.00  0.00           C
ATOM   1191  O   GLN A  85      -5.627   3.194  -5.783  1.00  0.00           O
ATOM   1192  CB  GLN A  85      -7.553   5.146  -5.290  1.00  0.00           C
ATOM   1193  CG  GLN A  85      -7.810   5.939  -4.007  1.00  0.00           C
ATOM   1194  CD  GLN A  85      -7.198   5.233  -2.794  1.00  0.00           C
ATOM   1195  OE1 GLN A  85      -6.276   5.720  -2.161  1.00  0.00           O
ATOM   1196  NE2 GLN A  85      -7.762   4.063  -2.509  1.00  0.00           N
ATOM   1205  N   LEU A  86      -6.671   1.670  -4.479  1.00  0.00           N
ATOM   1206  CA  LEU A  86      -5.539   0.761  -4.444  1.00  0.00           C
ATOM   1207  C   LEU A  86      -4.710   0.935  -5.718  1.00  0.00           C
ATOM   1208  O   LEU A  86      -5.182   0.642  -6.815  1.00  0.00           O
ATOM   1209  CB  LEU A  86      -6.014  -0.676  -4.212  1.00  0.00           C
ATOM   1210  CG  LEU A  86      -5.401  -1.741  -5.125  1.00  0.00           C
ATOM   1211  CD1 LEU A  86      -4.146  -2.347  -4.495  1.00  0.00           C
ATOM   1212  CD2 LEU A  86      -6.433  -2.809  -5.490  1.00  0.00           C
ATOM   1224  N   ALA A  87      -3.489   1.413  -5.530  1.00  0.00           N
ATOM   1225  CA  ALA A  87      -2.590   1.631  -6.650  1.00  0.00           C
ATOM   1226  C   ALA A  87      -2.124   0.280  -7.195  1.00  0.00           C
ATOM   1227  O   ALA A  87      -1.967   0.115  -8.405  1.00  0.00           O
ATOM   1228  CB  ALA A  87      -1.423   2.514  -6.205  1.00  0.00           C
ATOM   1234  N   GLY A  88      -1.916  -0.653  -6.277  1.00  0.00           N
ATOM   1235  CA  GLY A  88      -1.471  -1.984  -6.650  1.00  0.00           C
ATOM   1236  C   GLY A  88      -0.957  -2.753  -5.432  1.00  0.00           C
ATOM   1237  O   GLY A  88      -1.536  -2.665  -4.350  1.00  0.00           O
ATOM   1241  N   VAL A  89       0.123  -3.489  -5.647  1.00  0.00           N
ATOM   1242  CA  VAL A  89       0.720  -4.272  -4.579  1.00  0.00           C
ATOM   1243  C   VAL A  89       2.242  -4.272  -4.742  1.00  0.00           C
ATOM   1244  O   VAL A  89       2.799  -5.136  -5.417  1.00  0.00           O
ATOM   1245  CB  VAL A  89       0.122  -5.680  -4.566  1.00  0.00           C
ATOM   1246  CG1 VAL A  89       0.830  -6.567  -3.539  1.00  0.00           C
ATOM   1247  CG2 VAL A  89      -1.385  -5.633  -4.303  1.00  0.00           C
ATOM   1257  N   ILE A  90       2.872  -3.291  -4.111  1.00  0.00           N
ATOM   1258  CA  ILE A  90       4.317  -3.166  -4.177  1.00  0.00           C
ATOM   1259  C   ILE A  90       4.951  -4.059  -3.109  1.00  0.00           C
ATOM   1260  O   ILE A  90       4.269  -4.521  -2.196  1.00  0.00           O
ATOM   1261  CB  ILE A  90       4.733  -1.697  -4.077  1.00  0.00           C
ATOM   1262  CG1 ILE A  90       4.467  -1.146  -2.674  1.00  0.00           C
ATOM   1263  CG2 ILE A  90       4.051  -0.858  -5.160  1.00  0.00           C
ATOM   1264  CD1 ILE A  90       4.292   0.373  -2.705  1.00  0.00           C
ATOM   1276  N   THR A  91       6.250  -4.274  -3.258  1.00  0.00           N
ATOM   1277  CA  THR A  91       6.984  -5.103  -2.318  1.00  0.00           C
ATOM   1278  C   THR A  91       8.487  -4.841  -2.434  1.00  0.00           C
ATOM   1279  O   THR A  91       8.970  -4.441  -3.492  1.00  0.00           O
ATOM   1280  CB  THR A  91       6.600  -6.562  -2.574  1.00  0.00           C
ATOM   1281  OG1 THR A  91       7.716  -7.304  -2.088  1.00  0.00           O
ATOM   1282  CG2 THR A  91       6.549  -6.901  -4.065  1.00  0.00           C
ATOM   1290  N   HIS A  92       9.184  -5.076  -1.332  1.00  0.00           N
ATOM   1291  CA  HIS A  92      10.622  -4.870  -1.298  1.00  0.00           C
ATOM   1292  C   HIS A  92      11.330  -6.101  -1.868  1.00  0.00           C
ATOM   1293  O   HIS A  92      12.538  -6.259  -1.698  1.00  0.00           O
ATOM   1294  CB  HIS A  92      11.087  -4.520   0.116  1.00  0.00           C
ATOM   1295  CG  HIS A  92      10.934  -3.059   0.470  1.00  0.00           C
ATOM   1296  ND1 HIS A  92      11.834  -2.385   1.277  1.00  0.00           N
ATOM   1297  CD2 HIS A  92       9.978  -2.152   0.117  1.00  0.00           C
ATOM   1298  CE1 HIS A  92      11.427  -1.129   1.398  1.00  0.00           C
ATOM   1299  NE2 HIS A  92      10.277  -0.988   0.679  1.00  0.00           N
ATOM   1308  N   THR A  93      10.549  -6.940  -2.530  1.00  0.00           N
ATOM   1309  CA  THR A  93      11.086  -8.151  -3.126  1.00  0.00           C
ATOM   1310  C   THR A  93      12.334  -7.831  -3.951  1.00  0.00           C
ATOM   1311  O   THR A  93      12.251  -7.648  -5.165  1.00  0.00           O
ATOM   1312  CB  THR A  93       9.973  -8.813  -3.940  1.00  0.00           C
ATOM   1313  OG1 THR A  93       9.343  -9.695  -3.015  1.00  0.00           O
ATOM   1314  CG2 THR A  93      10.515  -9.740  -5.030  1.00  0.00           C
ATOM   1322  N   GLY A  94      13.463  -7.774  -3.261  1.00  0.00           N
ATOM   1323  CA  GLY A  94      14.727  -7.480  -3.914  1.00  0.00           C
ATOM   1324  C   GLY A  94      14.530  -6.497  -5.070  1.00  0.00           C
ATOM   1325  O   GLY A  94      15.212  -6.589  -6.091  1.00  0.00           O
ATOM   1329  N   ALA A  95      13.596  -5.580  -4.872  1.00  0.00           N
ATOM   1330  CA  ALA A  95      13.300  -4.581  -5.885  1.00  0.00           C
ATOM   1331  C   ALA A  95      14.599  -3.889  -6.306  1.00  0.00           C
ATOM   1332  O   ALA A  95      14.777  -3.554  -7.476  1.00  0.00           O
ATOM   1333  CB  ALA A  95      12.263  -3.595  -5.344  1.00  0.00           C
ATOM   1339  N   SER A  96      15.471  -3.694  -5.329  1.00  0.00           N
ATOM   1340  CA  SER A  96      16.748  -3.048  -5.582  1.00  0.00           C
ATOM   1341  C   SER A  96      17.068  -2.061  -4.458  1.00  0.00           C
ATOM   1342  O   SER A  96      17.567  -0.966  -4.712  1.00  0.00           O
ATOM   1343  CB  SER A  96      16.742  -2.330  -6.933  1.00  0.00           C
ATOM   1344  OG  SER A  96      17.840  -1.430  -7.065  1.00  0.00           O
ATOM   1350  N   GLY A  97      16.766  -2.484  -3.240  1.00  0.00           N
ATOM   1351  CA  GLY A  97      17.015  -1.650  -2.075  1.00  0.00           C
ATOM   1352  C   GLY A  97      15.703  -1.243  -1.402  1.00  0.00           C
ATOM   1353  O   GLY A  97      14.952  -2.095  -0.929  1.00  0.00           O
ATOM   1357  N   ASN A  98      15.466   0.061  -1.380  1.00  0.00           N
ATOM   1358  CA  ASN A  98      14.258   0.591  -0.773  1.00  0.00           C
ATOM   1359  C   ASN A  98      13.185   0.765  -1.849  1.00  0.00           C
ATOM   1360  O   ASN A  98      12.025   1.030  -1.538  1.00  0.00           O
ATOM   1361  CB  ASN A  98      14.516   1.959  -0.138  1.00  0.00           C
ATOM   1362  CG  ASN A  98      13.264   2.480   0.571  1.00  0.00           C
ATOM   1363  OD1 ASN A  98      13.166   3.637   0.944  1.00  0.00           O
ATOM   1364  ND2 ASN A  98      12.315   1.563   0.737  1.00  0.00           N
ATOM   1371  N   ASN A  99      13.610   0.609  -3.094  1.00  0.00           N
ATOM   1372  CA  ASN A  99      12.700   0.745  -4.219  1.00  0.00           C
ATOM   1373  C   ASN A  99      11.588  -0.298  -4.097  1.00  0.00           C
ATOM   1374  O   ASN A  99      11.810  -1.391  -3.580  1.00  0.00           O
ATOM   1375  CB  ASN A  99      13.426   0.511  -5.545  1.00  0.00           C
ATOM   1376  CG  ASN A  99      13.747  -0.974  -5.740  1.00  0.00           C
ATOM   1377  OD1 ASN A  99      13.733  -1.499  -6.841  1.00  0.00           O
ATOM   1378  ND2 ASN A  99      14.037  -1.616  -4.612  1.00  0.00           N
ATOM   1385  N   PHE A 100      10.414   0.077  -4.584  1.00  0.00           N
ATOM   1386  CA  PHE A 100       9.265  -0.812  -4.536  1.00  0.00           C
ATOM   1387  C   PHE A 100       8.974  -1.405  -5.916  1.00  0.00           C
ATOM   1388  O   PHE A 100       9.530  -0.959  -6.918  1.00  0.00           O
ATOM   1389  CB  PHE A 100       8.067   0.029  -4.093  1.00  0.00           C
ATOM   1390  CG  PHE A 100       7.943   0.186  -2.576  1.00  0.00           C
ATOM   1391  CD1 PHE A 100       7.752  -0.909  -1.792  1.00  0.00           C
ATOM   1392  CD2 PHE A 100       8.026   1.421  -2.011  1.00  0.00           C
ATOM   1393  CE1 PHE A 100       7.638  -0.763  -0.385  1.00  0.00           C
ATOM   1394  CE2 PHE A 100       7.911   1.566  -0.603  1.00  0.00           C
ATOM   1395  CZ  PHE A 100       7.720   0.471   0.181  1.00  0.00           C
ATOM   1405  N   VAL A 101       8.102  -2.403  -5.923  1.00  0.00           N
ATOM   1406  CA  VAL A 101       7.730  -3.063  -7.163  1.00  0.00           C
ATOM   1407  C   VAL A 101       6.442  -3.859  -6.946  1.00  0.00           C
ATOM   1408  O   VAL A 101       6.290  -4.536  -5.931  1.00  0.00           O
ATOM   1409  CB  VAL A 101       8.890  -3.927  -7.665  1.00  0.00           C
ATOM   1410  CG1 VAL A 101      10.091  -3.063  -8.049  1.00  0.00           C
ATOM   1411  CG2 VAL A 101       9.280  -4.978  -6.623  1.00  0.00           C
ATOM   1421  N   GLU A 102       5.546  -3.750  -7.918  1.00  0.00           N
ATOM   1422  CA  GLU A 102       4.276  -4.452  -7.845  1.00  0.00           C
ATOM   1423  C   GLU A 102       4.508  -5.959  -7.713  1.00  0.00           C
ATOM   1424  O   GLU A 102       5.215  -6.555  -8.523  1.00  0.00           O
ATOM   1425  CB  GLU A 102       3.406  -4.136  -9.063  1.00  0.00           C
ATOM   1426  CG  GLU A 102       3.830  -2.818  -9.713  1.00  0.00           C
ATOM   1427  CD  GLU A 102       2.680  -2.209 -10.520  1.00  0.00           C
ATOM   1428  OE1 GLU A 102       1.792  -1.608  -9.877  1.00  0.00           O
ATOM   1429  OE2 GLU A 102       2.716  -2.357 -11.759  1.00  0.00           O
ATOM   1436  N   CYS A 103       3.898  -6.531  -6.685  1.00  0.00           N
ATOM   1437  CA  CYS A 103       4.029  -7.956  -6.437  1.00  0.00           C
ATOM   1438  C   CYS A 103       3.616  -8.705  -7.705  1.00  0.00           C
ATOM   1439  O   CYS A 103       3.480  -8.103  -8.769  1.00  0.00           O
ATOM   1440  CB  CYS A 103       3.209  -8.395  -5.222  1.00  0.00           C
ATOM   1441  SG  CYS A 103       3.646  -7.555  -3.656  1.00  0.00           S
ATOM   1446  N   THR A 104       3.428 -10.007  -7.551  1.00  0.00           N
ATOM   1447  CA  THR A 104       3.033 -10.845  -8.671  1.00  0.00           C
ATOM   1448  C   THR A 104       1.567 -11.260  -8.535  1.00  0.00           C
ATOM   1449  O   THR A 104       0.673 -10.548  -8.989  1.00  0.00           O
ATOM   1450  CB  THR A 104       3.998 -12.031  -8.736  1.00  0.00           C
ATOM   1451  OG1 THR A 104       3.784 -12.720  -7.507  1.00  0.00           O
ATOM   1452  CG2 THR A 104       5.464 -11.598  -8.673  1.00  0.00           C
TER    1460      THR A 104
ENDMDL
