# Supplementary material for: Comparative Performance of High-Throughput Methods for Protein pKa Predictions
Source: J Chem Inf Model. 2023 Aug 8;63(16):5169–81. doi: 10.1021/acs.jcim.3c00165 (PMC10466379; doi:10.1021/acs.jcim.3c00165)
Supplement: Supplementary file 3 — ci3c00165_si_003.zip [file ci3c00165_si_003.zip › curated_pdbs/9rnt_curated_24.pdb]

USER  MOD reduce.3.14.080821 removed 679 hydrogens (0 hets)
ATOM      1  N   ALA A   1      -9.341 -14.382  -5.659  1.00  0.00           N
ATOM      2  CA  ALA A   1      -8.523 -14.584  -6.842  1.00  0.00           C
ATOM      3  C   ALA A   1      -7.246 -13.749  -6.724  1.00  0.00           C
ATOM      4  O   ALA A   1      -7.085 -12.752  -7.427  1.00  0.00           O
ATOM      5  CB  ALA A   1      -9.336 -14.234  -8.091  1.00  0.00           C
ATOM     11  N   CYS A   2      -6.372 -14.185  -5.829  1.00  0.00           N
ATOM     12  CA  CYS A   2      -5.116 -13.490  -5.609  1.00  0.00           C
ATOM     13  C   CYS A   2      -4.645 -12.915  -6.947  1.00  0.00           C
ATOM     14  O   CYS A   2      -4.551 -13.636  -7.938  1.00  0.00           O
ATOM     15  CB  CYS A   2      -4.064 -14.407  -4.981  1.00  0.00           C
ATOM     16  SG  CYS A   2      -4.558 -16.164  -4.850  1.00  0.00           S
ATOM     21  N   ASP A   3      -4.361 -11.621  -6.930  1.00  0.00           N
ATOM     22  CA  ASP A   3      -3.902 -10.940  -8.129  1.00  0.00           C
ATOM     23  C   ASP A   3      -2.613 -10.179  -7.817  1.00  0.00           C
ATOM     24  O   ASP A   3      -1.973  -9.637  -8.717  1.00  0.00           O
ATOM     25  CB  ASP A   3      -4.940  -9.930  -8.621  1.00  0.00           C
ATOM     26  CG  ASP A   3      -5.889 -10.451  -9.703  1.00  0.00           C
ATOM     27  OD1 ASP A   3      -6.925 -11.033  -9.317  1.00  0.00           O
ATOM     28  OD2 ASP A   3      -5.555 -10.257 -10.892  1.00  0.00           O
ATOM     33  N   TYR A   4      -2.268 -10.162  -6.537  1.00  0.00           N
ATOM     34  CA  TYR A   4      -1.067  -9.475  -6.094  1.00  0.00           C
ATOM     35  C   TYR A   4      -0.271 -10.340  -5.115  1.00  0.00           C
ATOM     36  O   TYR A   4      -0.453 -10.240  -3.902  1.00  0.00           O
ATOM     37  CB  TYR A   4      -1.544  -8.214  -5.370  1.00  0.00           C
ATOM     38  CG  TYR A   4      -2.261  -7.211  -6.275  1.00  0.00           C
ATOM     39  CD1 TYR A   4      -1.545  -6.483  -7.204  1.00  0.00           C
ATOM     40  CD2 TYR A   4      -3.625  -7.033  -6.165  1.00  0.00           C
ATOM     41  CE1 TYR A   4      -2.219  -5.539  -8.055  1.00  0.00           C
ATOM     42  CE2 TYR A   4      -4.301  -6.089  -7.016  1.00  0.00           C
ATOM     43  CZ  TYR A   4      -3.564  -5.388  -7.920  1.00  0.00           C
ATOM     44  OH  TYR A   4      -4.202  -4.496  -8.725  1.00  0.00           O
ATOM     54  N   THR A   5       0.595 -11.170  -5.678  1.00  0.00           N
ATOM     55  CA  THR A   5       1.420 -12.052  -4.870  1.00  0.00           C
ATOM     56  C   THR A   5       2.805 -11.438  -4.655  1.00  0.00           C
ATOM     57  O   THR A   5       3.640 -11.449  -5.558  1.00  0.00           O
ATOM     58  CB  THR A   5       1.462 -13.420  -5.554  1.00  0.00           C
ATOM     59  OG1 THR A   5       0.146 -13.936  -5.378  1.00  0.00           O
ATOM     60  CG2 THR A   5       2.355 -14.417  -4.816  1.00  0.00           C
ATOM     68  N   CYS A   6       3.006 -10.917  -3.453  1.00  0.00           N
ATOM     69  CA  CYS A   6       4.276 -10.300  -3.107  1.00  0.00           C
ATOM     70  C   CYS A   6       5.258 -11.407  -2.723  1.00  0.00           C
ATOM     71  O   CYS A   6       5.700 -11.479  -1.577  1.00  0.00           O
ATOM     72  CB  CYS A   6       4.116  -9.265  -1.993  1.00  0.00           C
ATOM     73  SG  CYS A   6       3.555  -7.615  -2.551  1.00  0.00           S
ATOM     78  N   GLY A   7       5.574 -12.242  -3.702  1.00  0.00           N
ATOM     79  CA  GLY A   7       6.497 -13.342  -3.481  1.00  0.00           C
ATOM     80  C   GLY A   7       5.861 -14.423  -2.604  1.00  0.00           C
ATOM     81  O   GLY A   7       5.813 -15.590  -2.989  1.00  0.00           O
ATOM     85  N   SER A   8       5.390 -13.996  -1.442  1.00  0.00           N
ATOM     86  CA  SER A   8       4.760 -14.912  -0.507  1.00  0.00           C
ATOM     87  C   SER A   8       3.432 -14.330  -0.017  1.00  0.00           C
ATOM     88  O   SER A   8       3.210 -14.211   1.187  1.00  0.00           O
ATOM     89  CB  SER A   8       5.680 -15.209   0.679  1.00  0.00           C
ATOM     90  OG  SER A   8       5.588 -14.208   1.689  1.00  0.00           O
ATOM     96  N   ASN A   9       2.586 -13.982  -0.975  1.00  0.00           N
ATOM     97  CA  ASN A   9       1.287 -13.414  -0.656  1.00  0.00           C
ATOM     98  C   ASN A   9       0.247 -13.947  -1.643  1.00  0.00           C
ATOM     99  O   ASN A   9       0.554 -14.796  -2.478  1.00  0.00           O
ATOM    100  CB  ASN A   9       1.310 -11.889  -0.769  1.00  0.00           C
ATOM    101  CG  ASN A   9       2.449 -11.294   0.060  1.00  0.00           C
ATOM    102  OD1 ASN A   9       2.242 -10.575   1.023  1.00  0.00           O
ATOM    103  ND2 ASN A   9       3.662 -11.632  -0.367  1.00  0.00           N
ATOM    110  N   CYS A  10      -0.965 -13.425  -1.516  1.00  0.00           N
ATOM    111  CA  CYS A  10      -2.053 -13.838  -2.386  1.00  0.00           C
ATOM    112  C   CYS A  10      -3.291 -13.011  -2.031  1.00  0.00           C
ATOM    113  O   CYS A  10      -4.319 -13.563  -1.640  1.00  0.00           O
ATOM    114  CB  CYS A  10      -2.321 -15.341  -2.283  1.00  0.00           C
ATOM    115  SG  CYS A  10      -2.654 -16.171  -3.879  1.00  0.00           S
ATOM    120  N   TYR A  11      -3.152 -11.703  -2.181  1.00  0.00           N
ATOM    121  CA  TYR A  11      -4.247 -10.795  -1.882  1.00  0.00           C
ATOM    122  C   TYR A  11      -4.502  -9.840  -3.049  1.00  0.00           C
ATOM    123  O   TYR A  11      -3.830  -8.818  -3.179  1.00  0.00           O
ATOM    124  CB  TYR A  11      -3.800  -9.984  -0.664  1.00  0.00           C
ATOM    125  CG  TYR A  11      -2.296  -9.709  -0.616  1.00  0.00           C
ATOM    126  CD1 TYR A  11      -1.619  -9.374  -1.770  1.00  0.00           C
ATOM    127  CD2 TYR A  11      -1.617  -9.796   0.582  1.00  0.00           C
ATOM    128  CE1 TYR A  11      -0.203  -9.117  -1.726  1.00  0.00           C
ATOM    129  CE2 TYR A  11      -0.200  -9.537   0.628  1.00  0.00           C
ATOM    130  CZ  TYR A  11       0.436  -9.210  -0.529  1.00  0.00           C
ATOM    131  OH  TYR A  11       1.774  -8.967  -0.486  1.00  0.00           O
ATOM    141  N   SER A  12      -5.475 -10.208  -3.871  1.00  0.00           N
ATOM    142  CA  SER A  12      -5.827  -9.398  -5.024  1.00  0.00           C
ATOM    143  C   SER A  12      -6.315  -8.021  -4.566  1.00  0.00           C
ATOM    144  O   SER A  12      -6.399  -7.755  -3.369  1.00  0.00           O
ATOM    145  CB  SER A  12      -6.898 -10.084  -5.874  1.00  0.00           C
ATOM    146  OG  SER A  12      -7.992 -10.543  -5.086  1.00  0.00           O
ATOM    152  N   SER A  13      -6.624  -7.183  -5.545  1.00  0.00           N
ATOM    153  CA  SER A  13      -7.101  -5.841  -5.257  1.00  0.00           C
ATOM    154  C   SER A  13      -8.256  -5.899  -4.255  1.00  0.00           C
ATOM    155  O   SER A  13      -8.596  -4.893  -3.635  1.00  0.00           O
ATOM    156  CB  SER A  13      -7.545  -5.128  -6.537  1.00  0.00           C
ATOM    157  OG  SER A  13      -7.793  -6.045  -7.600  1.00  0.00           O
ATOM    163  N   SER A  14      -8.827  -7.087  -4.127  1.00  0.00           N
ATOM    164  CA  SER A  14      -9.935  -7.291  -3.211  1.00  0.00           C
ATOM    165  C   SER A  14      -9.408  -7.501  -1.790  1.00  0.00           C
ATOM    166  O   SER A  14     -10.078  -7.156  -0.818  1.00  0.00           O
ATOM    167  CB  SER A  14     -10.794  -8.482  -3.640  1.00  0.00           C
ATOM    168  OG  SER A  14     -11.924  -8.659  -2.790  1.00  0.00           O
ATOM    174  N   ASP A  15      -8.212  -8.065  -1.714  1.00  0.00           N
ATOM    175  CA  ASP A  15      -7.587  -8.326  -0.428  1.00  0.00           C
ATOM    176  C   ASP A  15      -6.872  -7.062   0.051  1.00  0.00           C
ATOM    177  O   ASP A  15      -6.913  -6.732   1.235  1.00  0.00           O
ATOM    178  CB  ASP A  15      -6.548  -9.444  -0.537  1.00  0.00           C
ATOM    179  CG  ASP A  15      -7.075 -10.848  -0.237  1.00  0.00           C
ATOM    180  OD1 ASP A  15      -8.030 -11.256  -0.935  1.00  0.00           O
ATOM    181  OD2 ASP A  15      -6.514 -11.481   0.683  1.00  0.00           O
ATOM    186  N   VAL A  16      -6.232  -6.387  -0.893  1.00  0.00           N
ATOM    187  CA  VAL A  16      -5.509  -5.166  -0.582  1.00  0.00           C
ATOM    188  C   VAL A  16      -6.472  -4.152   0.038  1.00  0.00           C
ATOM    189  O   VAL A  16      -6.157  -3.530   1.052  1.00  0.00           O
ATOM    190  CB  VAL A  16      -4.810  -4.638  -1.835  1.00  0.00           C
ATOM    191  CG1 VAL A  16      -4.101  -3.312  -1.550  1.00  0.00           C
ATOM    192  CG2 VAL A  16      -3.833  -5.672  -2.396  1.00  0.00           C
ATOM    202  N   SER A  17      -7.627  -4.017  -0.596  1.00  0.00           N
ATOM    203  CA  SER A  17      -8.639  -3.088  -0.121  1.00  0.00           C
ATOM    204  C   SER A  17      -8.644  -3.059   1.410  1.00  0.00           C
ATOM    205  O   SER A  17      -8.585  -1.990   2.014  1.00  0.00           O
ATOM    206  CB  SER A  17     -10.024  -3.464  -0.649  1.00  0.00           C
ATOM    207  OG  SER A  17     -11.022  -2.532  -0.243  1.00  0.00           O
ATOM    213  N   THR A  18      -8.715  -4.248   1.991  1.00  0.00           N
ATOM    214  CA  THR A  18      -8.728  -4.373   3.439  1.00  0.00           C
ATOM    215  C   THR A  18      -7.584  -3.566   4.054  1.00  0.00           C
ATOM    216  O   THR A  18      -7.803  -2.758   4.956  1.00  0.00           O
ATOM    217  CB  THR A  18      -8.678  -5.862   3.786  1.00  0.00           C
ATOM    218  OG1 THR A  18     -10.047  -6.248   3.860  1.00  0.00           O
ATOM    219  CG2 THR A  18      -8.142  -6.117   5.196  1.00  0.00           C
ATOM    227  N   ALA A  19      -6.387  -3.814   3.543  1.00  0.00           N
ATOM    228  CA  ALA A  19      -5.206  -3.120   4.032  1.00  0.00           C
ATOM    229  C   ALA A  19      -5.387  -1.614   3.834  1.00  0.00           C
ATOM    230  O   ALA A  19      -5.049  -0.824   4.714  1.00  0.00           O
ATOM    231  CB  ALA A  19      -3.966  -3.658   3.316  1.00  0.00           C
ATOM    237  N   GLN A  20      -5.921  -1.261   2.674  1.00  0.00           N
ATOM    238  CA  GLN A  20      -6.149   0.136   2.350  1.00  0.00           C
ATOM    239  C   GLN A  20      -7.097   0.770   3.372  1.00  0.00           C
ATOM    240  O   GLN A  20      -6.765   1.782   3.987  1.00  0.00           O
ATOM    241  CB  GLN A  20      -6.696   0.287   0.929  1.00  0.00           C
ATOM    242  CG  GLN A  20      -5.922  -0.595  -0.053  1.00  0.00           C
ATOM    243  CD  GLN A  20      -6.719  -0.812  -1.340  1.00  0.00           C
ATOM    244  OE1 GLN A  20      -6.877  -1.921  -1.825  1.00  0.00           O
ATOM    245  NE2 GLN A  20      -7.212   0.306  -1.867  1.00  0.00           N
ATOM    254  N   ALA A  21      -8.257   0.148   3.521  1.00  0.00           N
ATOM    255  CA  ALA A  21      -9.254   0.637   4.458  1.00  0.00           C
ATOM    256  C   ALA A  21      -8.563   1.062   5.755  1.00  0.00           C
ATOM    257  O   ALA A  21      -8.915   2.083   6.344  1.00  0.00           O
ATOM    258  CB  ALA A  21     -10.313  -0.443   4.687  1.00  0.00           C
ATOM    264  N   ALA A  22      -7.592   0.258   6.162  1.00  0.00           N
ATOM    265  CA  ALA A  22      -6.849   0.537   7.378  1.00  0.00           C
ATOM    266  C   ALA A  22      -6.129   1.879   7.234  1.00  0.00           C
ATOM    267  O   ALA A  22      -6.402   2.818   7.980  1.00  0.00           O
ATOM    268  CB  ALA A  22      -5.883  -0.615   7.664  1.00  0.00           C
ATOM    274  N   GLY A  23      -5.223   1.928   6.269  1.00  0.00           N
ATOM    275  CA  GLY A  23      -4.461   3.139   6.018  1.00  0.00           C
ATOM    276  C   GLY A  23      -5.388   4.311   5.691  1.00  0.00           C
ATOM    277  O   GLY A  23      -5.170   5.428   6.159  1.00  0.00           O
ATOM    281  N   TYR A  24      -6.402   4.018   4.890  1.00  0.00           N
ATOM    282  CA  TYR A  24      -7.363   5.033   4.497  1.00  0.00           C
ATOM    283  C   TYR A  24      -7.975   5.714   5.722  1.00  0.00           C
ATOM    284  O   TYR A  24      -7.840   6.923   5.898  1.00  0.00           O
ATOM    285  CB  TYR A  24      -8.465   4.297   3.731  1.00  0.00           C
ATOM    286  CG  TYR A  24      -8.302   4.340   2.211  1.00  0.00           C
ATOM    287  CD1 TYR A  24      -8.102   5.547   1.572  1.00  0.00           C
ATOM    288  CD2 TYR A  24      -8.354   3.172   1.479  1.00  0.00           C
ATOM    289  CE1 TYR A  24      -7.949   5.587   0.140  1.00  0.00           C
ATOM    290  CE2 TYR A  24      -8.201   3.211   0.047  1.00  0.00           C
ATOM    291  CZ  TYR A  24      -8.006   4.418  -0.552  1.00  0.00           C
ATOM    292  OH  TYR A  24      -7.862   4.455  -1.903  1.00  0.00           O
ATOM    302  N   LYS A  25      -8.637   4.905   6.538  1.00  0.00           N
ATOM    303  CA  LYS A  25      -9.272   5.414   7.742  1.00  0.00           C
ATOM    304  C   LYS A  25      -8.325   6.397   8.435  1.00  0.00           C
ATOM    305  O   LYS A  25      -8.722   7.509   8.779  1.00  0.00           O
ATOM    306  CB  LYS A  25      -9.723   4.259   8.639  1.00  0.00           C
ATOM    307  CG  LYS A  25      -9.525   4.602  10.116  1.00  0.00           C
ATOM    308  CD  LYS A  25      -8.082   4.337  10.551  1.00  0.00           C
ATOM    309  CE  LYS A  25      -8.038   3.431  11.783  1.00  0.00           C
ATOM    310  NZ  LYS A  25      -8.552   2.082  11.453  1.00  0.00           N
ATOM    324  N   LEU A  26      -7.092   5.950   8.622  1.00  0.00           N
ATOM    325  CA  LEU A  26      -6.086   6.776   9.269  1.00  0.00           C
ATOM    326  C   LEU A  26      -5.788   7.992   8.389  1.00  0.00           C
ATOM    327  O   LEU A  26      -5.512   9.078   8.896  1.00  0.00           O
ATOM    328  CB  LEU A  26      -4.848   5.945   9.608  1.00  0.00           C
ATOM    329  CG  LEU A  26      -3.678   6.708  10.233  1.00  0.00           C
ATOM    330  CD1 LEU A  26      -3.865   6.854  11.745  1.00  0.00           C
ATOM    331  CD2 LEU A  26      -2.343   6.049   9.882  1.00  0.00           C
ATOM    343  N   HIS A  27      -5.854   7.768   7.084  1.00  0.00           N
ATOM    344  CA  HIS A  27      -5.595   8.833   6.128  1.00  0.00           C
ATOM    345  C   HIS A  27      -6.684   9.902   6.244  1.00  0.00           C
ATOM    346  O   HIS A  27      -6.382  11.088   6.369  1.00  0.00           O
ATOM    347  CB  HIS A  27      -5.464   8.270   4.712  1.00  0.00           C
ATOM    348  CG  HIS A  27      -5.429   9.327   3.634  1.00  0.00           C
ATOM    349  ND1 HIS A  27      -4.445  10.297   3.568  1.00  0.00           N
ATOM    350  CD2 HIS A  27      -6.264   9.553   2.579  1.00  0.00           C
ATOM    351  CE1 HIS A  27      -4.687  11.068   2.517  1.00  0.00           C
ATOM    352  NE2 HIS A  27      -5.816  10.606   1.907  1.00  0.00           N
ATOM    361  N   GLU A  28      -7.926   9.444   6.199  1.00  0.00           N
ATOM    362  CA  GLU A  28      -9.060  10.347   6.297  1.00  0.00           C
ATOM    363  C   GLU A  28      -8.960  11.189   7.570  1.00  0.00           C
ATOM    364  O   GLU A  28      -9.510  12.287   7.637  1.00  0.00           O
ATOM    365  CB  GLU A  28     -10.380   9.575   6.253  1.00  0.00           C
ATOM    366  CG  GLU A  28     -10.135   8.081   6.035  1.00  0.00           C
ATOM    367  CD  GLU A  28     -11.457   7.316   5.944  1.00  0.00           C
ATOM    368  OE1 GLU A  28     -12.291   7.514   6.853  1.00  0.00           O
ATOM    369  OE2 GLU A  28     -11.603   6.549   4.968  1.00  0.00           O
ATOM    376  N   ASP A  29      -8.253  10.643   8.548  1.00  0.00           N
ATOM    377  CA  ASP A  29      -8.073  11.331   9.815  1.00  0.00           C
ATOM    378  C   ASP A  29      -6.779  12.146   9.770  1.00  0.00           C
ATOM    379  O   ASP A  29      -6.614  13.099  10.530  1.00  0.00           O
ATOM    380  CB  ASP A  29      -7.964  10.335  10.972  1.00  0.00           C
ATOM    381  CG  ASP A  29      -9.289   9.717  11.421  1.00  0.00           C
ATOM    382  OD1 ASP A  29     -10.296  10.458  11.401  1.00  0.00           O
ATOM    383  OD2 ASP A  29      -9.265   8.518  11.772  1.00  0.00           O
ATOM    388  N   GLY A  30      -5.894  11.742   8.870  1.00  0.00           N
ATOM    389  CA  GLY A  30      -4.620  12.423   8.714  1.00  0.00           C
ATOM    390  C   GLY A  30      -3.658  12.049   9.843  1.00  0.00           C
ATOM    391  O   GLY A  30      -2.806  12.848  10.228  1.00  0.00           O
ATOM    395  N   GLU A  31      -3.824  10.832  10.341  1.00  0.00           N
ATOM    396  CA  GLU A  31      -2.981  10.342  11.418  1.00  0.00           C
ATOM    397  C   GLU A  31      -2.030   9.263  10.897  1.00  0.00           C
ATOM    398  O   GLU A  31      -2.036   8.945   9.709  1.00  0.00           O
ATOM    399  CB  GLU A  31      -3.825   9.815  12.579  1.00  0.00           C
ATOM    400  CG  GLU A  31      -4.478  10.964  13.350  1.00  0.00           C
ATOM    401  CD  GLU A  31      -3.444  11.717  14.191  1.00  0.00           C
ATOM    402  OE1 GLU A  31      -2.699  11.030  14.921  1.00  0.00           O
ATOM    403  OE2 GLU A  31      -3.424  12.962  14.084  1.00  0.00           O
ATOM    410  N   THR A  32      -1.233   8.730  11.813  1.00  0.00           N
ATOM    411  CA  THR A  32      -0.278   7.693  11.460  1.00  0.00           C
ATOM    412  C   THR A  32      -0.549   6.422  12.267  1.00  0.00           C
ATOM    413  O   THR A  32      -1.495   6.370  13.052  1.00  0.00           O
ATOM    414  CB  THR A  32       1.129   8.256  11.669  1.00  0.00           C
ATOM    415  OG1 THR A  32       1.262   8.343  13.085  1.00  0.00           O
ATOM    416  CG2 THR A  32       1.256   9.705  11.193  1.00  0.00           C
ATOM    424  N   VAL A  33       0.297   5.427  12.046  1.00  0.00           N
ATOM    425  CA  VAL A  33       0.160   4.159  12.743  1.00  0.00           C
ATOM    426  C   VAL A  33       1.459   3.850  13.490  1.00  0.00           C
ATOM    427  O   VAL A  33       2.515   3.708  12.875  1.00  0.00           O
ATOM    428  CB  VAL A  33      -0.237   3.060  11.756  1.00  0.00           C
ATOM    429  CG1 VAL A  33      -1.619   3.333  11.158  1.00  0.00           C
ATOM    430  CG2 VAL A  33       0.815   2.904  10.656  1.00  0.00           C
ATOM    440  N   GLY A  34       1.338   3.756  14.806  1.00  0.00           N
ATOM    441  CA  GLY A  34       2.490   3.467  15.644  1.00  0.00           C
ATOM    442  C   GLY A  34       3.741   3.234  14.795  1.00  0.00           C
ATOM    443  O   GLY A  34       4.318   2.148  14.817  1.00  0.00           O
ATOM    447  N   SER A  35       4.125   4.272  14.068  1.00  0.00           N
ATOM    448  CA  SER A  35       5.298   4.195  13.213  1.00  0.00           C
ATOM    449  C   SER A  35       5.458   5.496  12.424  1.00  0.00           C
ATOM    450  O   SER A  35       5.094   6.567  12.907  1.00  0.00           O
ATOM    451  CB  SER A  35       5.205   3.003  12.257  1.00  0.00           C
ATOM    452  OG  SER A  35       4.207   3.195  11.259  1.00  0.00           O
ATOM    458  N   ASN A  36       6.001   5.360  11.223  1.00  0.00           N
ATOM    459  CA  ASN A  36       6.213   6.511  10.363  1.00  0.00           C
ATOM    460  C   ASN A  36       4.904   7.293  10.233  1.00  0.00           C
ATOM    461  O   ASN A  36       3.981   7.101  11.022  1.00  0.00           O
ATOM    462  CB  ASN A  36       6.646   6.079   8.961  1.00  0.00           C
ATOM    463  CG  ASN A  36       8.169   5.971   8.866  1.00  0.00           C
ATOM    464  OD1 ASN A  36       8.909   6.577   9.626  1.00  0.00           O
ATOM    465  ND2 ASN A  36       8.596   5.169   7.896  1.00  0.00           N
ATOM    472  N   SER A  37       4.865   8.158   9.229  1.00  0.00           N
ATOM    473  CA  SER A  37       3.686   8.970   8.986  1.00  0.00           C
ATOM    474  C   SER A  37       2.754   8.258   8.003  1.00  0.00           C
ATOM    475  O   SER A  37       2.101   8.901   7.185  1.00  0.00           O
ATOM    476  CB  SER A  37       4.068  10.351   8.450  1.00  0.00           C
ATOM    477  OG  SER A  37       4.842  10.264   7.256  1.00  0.00           O
ATOM    483  N   TYR A  38       2.724   6.938   8.117  1.00  0.00           N
ATOM    484  CA  TYR A  38       1.884   6.131   7.248  1.00  0.00           C
ATOM    485  C   TYR A  38       0.435   6.123   7.740  1.00  0.00           C
ATOM    486  O   TYR A  38       0.185   6.114   8.944  1.00  0.00           O
ATOM    487  CB  TYR A  38       2.443   4.709   7.323  1.00  0.00           C
ATOM    488  CG  TYR A  38       3.855   4.565   6.752  1.00  0.00           C
ATOM    489  CD1 TYR A  38       4.772   5.583   6.913  1.00  0.00           C
ATOM    490  CD2 TYR A  38       4.211   3.416   6.075  1.00  0.00           C
ATOM    491  CE1 TYR A  38       6.101   5.448   6.376  1.00  0.00           C
ATOM    492  CE2 TYR A  38       5.540   3.280   5.537  1.00  0.00           C
ATOM    493  CZ  TYR A  38       6.420   4.302   5.715  1.00  0.00           C
ATOM    494  OH  TYR A  38       7.675   4.174   5.207  1.00  0.00           O
ATOM    504  N   PRO A  39      -0.505   6.127   6.757  1.00  0.00           N
ATOM    505  CA  PRO A  39      -0.123   6.138   5.356  1.00  0.00           C
ATOM    506  C   PRO A  39       0.373   7.523   4.934  1.00  0.00           C
ATOM    507  O   PRO A  39       0.414   8.447   5.745  1.00  0.00           O
ATOM    508  CB  PRO A  39      -1.369   5.701   4.605  1.00  0.00           C
ATOM    509  CG  PRO A  39      -2.530   5.909   5.565  1.00  0.00           C
ATOM    510  CD  PRO A  39      -1.952   6.122   6.955  1.00  0.00           C
ATOM    518  N   HIS A  40       0.740   7.623   3.665  1.00  0.00           N
ATOM    519  CA  HIS A  40       1.232   8.879   3.125  1.00  0.00           C
ATOM    520  C   HIS A  40       1.345   8.775   1.603  1.00  0.00           C
ATOM    521  O   HIS A  40       1.235   7.686   1.042  1.00  0.00           O
ATOM    522  CB  HIS A  40       2.550   9.277   3.791  1.00  0.00           C
ATOM    523  CG  HIS A  40       3.713   8.383   3.434  1.00  0.00           C
ATOM    524  ND1 HIS A  40       4.325   8.408   2.193  1.00  0.00           N
ATOM    525  CD2 HIS A  40       4.371   7.441   4.169  1.00  0.00           C
ATOM    526  CE1 HIS A  40       5.304   7.516   2.191  1.00  0.00           C
ATOM    527  NE2 HIS A  40       5.331   6.916   3.416  1.00  0.00           N
ATOM    536  N   LYS A  41       1.564   9.923   0.977  1.00  0.00           N
ATOM    537  CA  LYS A  41       1.693   9.974  -0.468  1.00  0.00           C
ATOM    538  C   LYS A  41       2.726   8.940  -0.921  1.00  0.00           C
ATOM    539  O   LYS A  41       3.475   8.406  -0.104  1.00  0.00           O
ATOM    540  CB  LYS A  41       2.008  11.399  -0.929  1.00  0.00           C
ATOM    541  CG  LYS A  41       1.553  11.623  -2.371  1.00  0.00           C
ATOM    542  CD  LYS A  41       1.418  13.116  -2.678  1.00  0.00           C
ATOM    543  CE  LYS A  41       2.754  13.836  -2.493  1.00  0.00           C
ATOM    544  NZ  LYS A  41       2.704  15.186  -3.099  1.00  0.00           N
ATOM    558  N   TYR A  42       2.733   8.686  -2.222  1.00  0.00           N
ATOM    559  CA  TYR A  42       3.661   7.725  -2.792  1.00  0.00           C
ATOM    560  C   TYR A  42       3.845   7.964  -4.293  1.00  0.00           C
ATOM    561  O   TYR A  42       4.870   7.595  -4.862  1.00  0.00           O
ATOM    562  CB  TYR A  42       3.026   6.349  -2.581  1.00  0.00           C
ATOM    563  CG  TYR A  42       3.582   5.260  -3.500  1.00  0.00           C
ATOM    564  CD1 TYR A  42       3.345   5.316  -4.858  1.00  0.00           C
ATOM    565  CD2 TYR A  42       4.320   4.220  -2.971  1.00  0.00           C
ATOM    566  CE1 TYR A  42       3.869   4.291  -5.724  1.00  0.00           C
ATOM    567  CE2 TYR A  42       4.843   3.195  -3.836  1.00  0.00           C
ATOM    568  CZ  TYR A  42       4.591   3.281  -5.170  1.00  0.00           C
ATOM    569  OH  TYR A  42       5.086   2.312  -5.987  1.00  0.00           O
ATOM    579  N   ASN A  43       2.834   8.580  -4.889  1.00  0.00           N
ATOM    580  CA  ASN A  43       2.871   8.872  -6.312  1.00  0.00           C
ATOM    581  C   ASN A  43       3.265   7.609  -7.078  1.00  0.00           C
ATOM    582  O   ASN A  43       2.453   6.699  -7.241  1.00  0.00           O
ATOM    583  CB  ASN A  43       3.904   9.957  -6.624  1.00  0.00           C
ATOM    584  CG  ASN A  43       3.302  11.352  -6.460  1.00  0.00           C
ATOM    585  OD1 ASN A  43       2.839  11.973  -7.404  1.00  0.00           O
ATOM    586  ND2 ASN A  43       3.334  11.812  -5.213  1.00  0.00           N
ATOM    593  N   ASN A  44       4.511   7.592  -7.528  1.00  0.00           N
ATOM    594  CA  ASN A  44       5.022   6.454  -8.273  1.00  0.00           C
ATOM    595  C   ASN A  44       6.127   6.925  -9.221  1.00  0.00           C
ATOM    596  O   ASN A  44       6.438   8.114  -9.275  1.00  0.00           O
ATOM    597  CB  ASN A  44       3.920   5.808  -9.116  1.00  0.00           C
ATOM    598  CG  ASN A  44       3.664   6.612 -10.393  1.00  0.00           C
ATOM    599  OD1 ASN A  44       2.959   7.608 -10.398  1.00  0.00           O
ATOM    600  ND2 ASN A  44       4.273   6.126 -11.470  1.00  0.00           N
ATOM    607  N   TYR A  45       6.691   5.969  -9.943  1.00  0.00           N
ATOM    608  CA  TYR A  45       7.756   6.271 -10.885  1.00  0.00           C
ATOM    609  C   TYR A  45       8.441   4.990 -11.366  1.00  0.00           C
ATOM    610  O   TYR A  45       8.681   4.822 -12.561  1.00  0.00           O
ATOM    611  CB  TYR A  45       8.769   7.120 -10.118  1.00  0.00           C
ATOM    612  CG  TYR A  45       8.660   8.621 -10.394  1.00  0.00           C
ATOM    613  CD1 TYR A  45       7.568   9.119 -11.074  1.00  0.00           C
ATOM    614  CD2 TYR A  45       9.654   9.476  -9.963  1.00  0.00           C
ATOM    615  CE1 TYR A  45       7.465  10.532 -11.335  1.00  0.00           C
ATOM    616  CE2 TYR A  45       9.551  10.888 -10.223  1.00  0.00           C
ATOM    617  CZ  TYR A  45       8.462  11.347 -10.896  1.00  0.00           C
ATOM    618  OH  TYR A  45       8.365  12.681 -11.142  1.00  0.00           O
ATOM    628  N   GLU A  46       8.738   4.120 -10.412  1.00  0.00           N
ATOM    629  CA  GLU A  46       9.391   2.861 -10.723  1.00  0.00           C
ATOM    630  C   GLU A  46       8.731   2.207 -11.939  1.00  0.00           C
ATOM    631  O   GLU A  46       9.320   1.334 -12.575  1.00  0.00           O
ATOM    632  CB  GLU A  46       9.371   1.920  -9.517  1.00  0.00           C
ATOM    633  CG  GLU A  46      10.375   2.371  -8.454  1.00  0.00           C
ATOM    634  CD  GLU A  46      10.685   3.864  -8.590  1.00  0.00           C
ATOM    635  OE1 GLU A  46      11.591   4.184  -9.389  1.00  0.00           O
ATOM    636  OE2 GLU A  46      10.008   4.650  -7.893  1.00  0.00           O
ATOM    643  N   GLY A  47       7.518   2.655 -12.226  1.00  0.00           N
ATOM    644  CA  GLY A  47       6.771   2.124 -13.355  1.00  0.00           C
ATOM    645  C   GLY A  47       5.573   1.300 -12.881  1.00  0.00           C
ATOM    646  O   GLY A  47       5.423   0.140 -13.262  1.00  0.00           O
ATOM    650  N   PHE A  48       4.751   1.930 -12.056  1.00  0.00           N
ATOM    651  CA  PHE A  48       3.570   1.269 -11.526  1.00  0.00           C
ATOM    652  C   PHE A  48       2.326   1.633 -12.339  1.00  0.00           C
ATOM    653  O   PHE A  48       2.107   2.802 -12.656  1.00  0.00           O
ATOM    654  CB  PHE A  48       3.388   1.764 -10.088  1.00  0.00           C
ATOM    655  CG  PHE A  48       4.468   1.274  -9.121  1.00  0.00           C
ATOM    656  CD1 PHE A  48       4.428   0.001  -8.646  1.00  0.00           C
ATOM    657  CD2 PHE A  48       5.467   2.113  -8.738  1.00  0.00           C
ATOM    658  CE1 PHE A  48       5.431  -0.452  -7.747  1.00  0.00           C
ATOM    659  CE2 PHE A  48       6.469   1.660  -7.840  1.00  0.00           C
ATOM    660  CZ  PHE A  48       6.429   0.386  -7.364  1.00  0.00           C
ATOM    670  N   ASP A  49       1.543   0.611 -12.653  1.00  0.00           N
ATOM    671  CA  ASP A  49       0.327   0.809 -13.423  1.00  0.00           C
ATOM    672  C   ASP A  49      -0.857   0.959 -12.467  1.00  0.00           C
ATOM    673  O   ASP A  49      -1.738   0.100 -12.424  1.00  0.00           O
ATOM    674  CB  ASP A  49       0.052  -0.389 -14.333  1.00  0.00           C
ATOM    675  CG  ASP A  49       1.297  -1.142 -14.808  1.00  0.00           C
ATOM    676  OD1 ASP A  49       1.899  -1.833 -13.960  1.00  0.00           O
ATOM    677  OD2 ASP A  49       1.617  -1.008 -16.008  1.00  0.00           O
ATOM    682  N   PHE A  50      -0.842   2.056 -11.724  1.00  0.00           N
ATOM    683  CA  PHE A  50      -1.905   2.330 -10.772  1.00  0.00           C
ATOM    684  C   PHE A  50      -3.207   2.688 -11.490  1.00  0.00           C
ATOM    685  O   PHE A  50      -3.344   3.788 -12.023  1.00  0.00           O
ATOM    686  CB  PHE A  50      -1.455   3.526  -9.931  1.00  0.00           C
ATOM    687  CG  PHE A  50      -0.310   3.213  -8.966  1.00  0.00           C
ATOM    688  CD1 PHE A  50       0.130   1.933  -8.824  1.00  0.00           C
ATOM    689  CD2 PHE A  50       0.270   4.214  -8.250  1.00  0.00           C
ATOM    690  CE1 PHE A  50       1.193   1.643  -7.928  1.00  0.00           C
ATOM    691  CE2 PHE A  50       1.333   3.924  -7.355  1.00  0.00           C
ATOM    692  CZ  PHE A  50       1.772   2.644  -7.212  1.00  0.00           C
ATOM    702  N   SER A  51      -4.131   1.738 -11.483  1.00  0.00           N
ATOM    703  CA  SER A  51      -5.417   1.939 -12.128  1.00  0.00           C
ATOM    704  C   SER A  51      -6.278   2.888 -11.293  1.00  0.00           C
ATOM    705  O   SER A  51      -7.505   2.857 -11.378  1.00  0.00           O
ATOM    706  CB  SER A  51      -6.143   0.608 -12.336  1.00  0.00           C
ATOM    707  OG  SER A  51      -6.459  -0.027 -11.100  1.00  0.00           O
ATOM    713  N   VAL A  52      -5.601   3.711 -10.504  1.00  0.00           N
ATOM    714  CA  VAL A  52      -6.289   4.668  -9.655  1.00  0.00           C
ATOM    715  C   VAL A  52      -5.675   6.055  -9.856  1.00  0.00           C
ATOM    716  O   VAL A  52      -4.558   6.177 -10.354  1.00  0.00           O
ATOM    717  CB  VAL A  52      -6.246   4.200  -8.199  1.00  0.00           C
ATOM    718  CG1 VAL A  52      -7.043   2.908  -8.014  1.00  0.00           C
ATOM    719  CG2 VAL A  52      -4.802   4.027  -7.720  1.00  0.00           C
ATOM    729  N   SER A  53      -6.434   7.065  -9.457  1.00  0.00           N
ATOM    730  CA  SER A  53      -5.979   8.440  -9.586  1.00  0.00           C
ATOM    731  C   SER A  53      -5.297   8.889  -8.293  1.00  0.00           C
ATOM    732  O   SER A  53      -5.584   8.362  -7.220  1.00  0.00           O
ATOM    733  CB  SER A  53      -7.140   9.375  -9.927  1.00  0.00           C
ATOM    734  OG  SER A  53      -7.454   9.353 -11.318  1.00  0.00           O
ATOM    740  N   SER A  54      -4.407   9.861  -8.437  1.00  0.00           N
ATOM    741  CA  SER A  54      -3.683  10.388  -7.293  1.00  0.00           C
ATOM    742  C   SER A  54      -4.633  11.177  -6.390  1.00  0.00           C
ATOM    743  O   SER A  54      -5.781  11.423  -6.756  1.00  0.00           O
ATOM    744  CB  SER A  54      -2.518  11.273  -7.740  1.00  0.00           C
ATOM    745  OG  SER A  54      -2.870  12.654  -7.753  1.00  0.00           O
ATOM    751  N   PRO A  55      -4.105  11.561  -5.197  1.00  0.00           N
ATOM    752  CA  PRO A  55      -2.735  11.229  -4.843  1.00  0.00           C
ATOM    753  C   PRO A  55      -2.611   9.752  -4.461  1.00  0.00           C
ATOM    754  O   PRO A  55      -3.568   9.150  -3.974  1.00  0.00           O
ATOM    755  CB  PRO A  55      -2.385  12.168  -3.701  1.00  0.00           C
ATOM    756  CG  PRO A  55      -3.711  12.669  -3.151  1.00  0.00           C
ATOM    757  CD  PRO A  55      -4.795  12.320  -4.158  1.00  0.00           C
ATOM    765  N   TYR A  56      -1.426   9.210  -4.696  1.00  0.00           N
ATOM    766  CA  TYR A  56      -1.163   7.816  -4.383  1.00  0.00           C
ATOM    767  C   TYR A  56      -0.620   7.666  -2.960  1.00  0.00           C
ATOM    768  O   TYR A  56       0.491   8.106  -2.667  1.00  0.00           O
ATOM    769  CB  TYR A  56      -0.095   7.354  -5.376  1.00  0.00           C
ATOM    770  CG  TYR A  56      -0.602   7.208  -6.812  1.00  0.00           C
ATOM    771  CD1 TYR A  56      -1.815   6.596  -7.057  1.00  0.00           C
ATOM    772  CD2 TYR A  56       0.154   7.686  -7.863  1.00  0.00           C
ATOM    773  CE1 TYR A  56      -2.292   6.457  -8.408  1.00  0.00           C
ATOM    774  CE2 TYR A  56      -0.324   7.548  -9.214  1.00  0.00           C
ATOM    775  CZ  TYR A  56      -1.523   6.941  -9.420  1.00  0.00           C
ATOM    776  OH  TYR A  56      -1.974   6.810 -10.697  1.00  0.00           O
ATOM    786  N   TYR A  57      -1.428   7.044  -2.115  1.00  0.00           N
ATOM    787  CA  TYR A  57      -1.042   6.831  -0.730  1.00  0.00           C
ATOM    788  C   TYR A  57      -0.424   5.444  -0.541  1.00  0.00           C
ATOM    789  O   TYR A  57      -0.937   4.455  -1.063  1.00  0.00           O
ATOM    790  CB  TYR A  57      -2.334   6.916   0.085  1.00  0.00           C
ATOM    791  CG  TYR A  57      -3.130   8.202  -0.143  1.00  0.00           C
ATOM    792  CD1 TYR A  57      -2.476   9.367  -0.486  1.00  0.00           C
ATOM    793  CD2 TYR A  57      -4.504   8.196  -0.005  1.00  0.00           C
ATOM    794  CE1 TYR A  57      -3.226  10.577  -0.701  1.00  0.00           C
ATOM    795  CE2 TYR A  57      -5.253   9.407  -0.220  1.00  0.00           C
ATOM    796  CZ  TYR A  57      -4.577  10.537  -0.557  1.00  0.00           C
ATOM    797  OH  TYR A  57      -5.286  11.681  -0.760  1.00  0.00           O
ATOM    807  N   GLU A  58       0.670   5.416   0.207  1.00  0.00           N
ATOM    808  CA  GLU A  58       1.364   4.167   0.471  1.00  0.00           C
ATOM    809  C   GLU A  58       0.960   3.615   1.839  1.00  0.00           C
ATOM    810  O   GLU A  58       0.686   4.378   2.765  1.00  0.00           O
ATOM    811  CB  GLU A  58       2.879   4.351   0.381  1.00  0.00           C
ATOM    812  CG  GLU A  58       3.362   5.417   1.367  1.00  0.00           C
ATOM    813  CD  GLU A  58       3.080   4.994   2.811  1.00  0.00           C
ATOM    814  OE1 GLU A  58       3.473   3.860   3.157  1.00  0.00           O
ATOM    815  OE2 GLU A  58       2.478   5.816   3.535  1.00  0.00           O
ATOM    822  N   TRP A  59       0.934   2.292   1.925  1.00  0.00           N
ATOM    823  CA  TRP A  59       0.567   1.630   3.165  1.00  0.00           C
ATOM    824  C   TRP A  59       1.006   0.167   3.066  1.00  0.00           C
ATOM    825  O   TRP A  59       0.980  -0.420   1.986  1.00  0.00           O
ATOM    826  CB  TRP A  59      -0.926   1.788   3.451  1.00  0.00           C
ATOM    827  CG  TRP A  59      -1.427   0.951   4.630  1.00  0.00           C
ATOM    828  CD1 TRP A  59      -1.999  -0.261   4.597  1.00  0.00           C
ATOM    829  CD2 TRP A  59      -1.376   1.315   6.025  1.00  0.00           C
ATOM    830  NE1 TRP A  59      -2.320  -0.702   5.865  1.00  0.00           N
ATOM    831  CE2 TRP A  59      -1.928   0.286   6.761  1.00  0.00           C
ATOM    832  CE3 TRP A  59      -0.880   2.475   6.646  1.00  0.00           C
ATOM    833  CZ2 TRP A  59      -2.037   0.314   8.156  1.00  0.00           C
ATOM    834  CZ3 TRP A  59      -0.996   2.487   8.041  1.00  0.00           C
ATOM    835  CH2 TRP A  59      -1.550   1.460   8.797  1.00  0.00           C
ATOM    846  N   PRO A  60       1.409  -0.393   4.239  1.00  0.00           N
ATOM    847  CA  PRO A  60       1.852  -1.775   4.294  1.00  0.00           C
ATOM    848  C   PRO A  60       0.664  -2.735   4.204  1.00  0.00           C
ATOM    849  O   PRO A  60      -0.452  -2.386   4.585  1.00  0.00           O
ATOM    850  CB  PRO A  60       2.611  -1.892   5.606  1.00  0.00           C
ATOM    851  CG  PRO A  60       2.171  -0.707   6.449  1.00  0.00           C
ATOM    852  CD  PRO A  60       1.452   0.273   5.537  1.00  0.00           C
ATOM    860  N   ILE A  61       0.945  -3.927   3.696  1.00  0.00           N
ATOM    861  CA  ILE A  61      -0.087  -4.941   3.551  1.00  0.00           C
ATOM    862  C   ILE A  61       0.315  -6.187   4.341  1.00  0.00           C
ATOM    863  O   ILE A  61       1.316  -6.830   4.028  1.00  0.00           O
ATOM    864  CB  ILE A  61      -0.364  -5.213   2.071  1.00  0.00           C
ATOM    865  CG1 ILE A  61      -1.742  -5.852   1.881  1.00  0.00           C
ATOM    866  CG2 ILE A  61       0.751  -6.058   1.450  1.00  0.00           C
ATOM    867  CD1 ILE A  61      -2.143  -5.859   0.404  1.00  0.00           C
ATOM    879  N   LEU A  62      -0.487  -6.492   5.351  1.00  0.00           N
ATOM    880  CA  LEU A  62      -0.228  -7.651   6.188  1.00  0.00           C
ATOM    881  C   LEU A  62      -0.899  -8.881   5.572  1.00  0.00           C
ATOM    882  O   LEU A  62      -2.118  -8.914   5.417  1.00  0.00           O
ATOM    883  CB  LEU A  62      -0.656  -7.376   7.631  1.00  0.00           C
ATOM    884  CG  LEU A  62       0.171  -6.336   8.390  1.00  0.00           C
ATOM    885  CD1 LEU A  62      -0.664  -5.656   9.475  1.00  0.00           C
ATOM    886  CD2 LEU A  62       1.450  -6.959   8.954  1.00  0.00           C
ATOM    898  N   SER A  63      -0.072  -9.861   5.237  1.00  0.00           N
ATOM    899  CA  SER A  63      -0.570 -11.089   4.641  1.00  0.00           C
ATOM    900  C   SER A  63      -1.420 -11.855   5.656  1.00  0.00           C
ATOM    901  O   SER A  63      -1.998 -12.892   5.331  1.00  0.00           O
ATOM    902  CB  SER A  63       0.581 -11.965   4.142  1.00  0.00           C
ATOM    903  OG  SER A  63       0.221 -12.708   2.982  1.00  0.00           O
ATOM    909  N   SER A  64      -1.469 -11.318   6.866  1.00  0.00           N
ATOM    910  CA  SER A  64      -2.238 -11.939   7.931  1.00  0.00           C
ATOM    911  C   SER A  64      -3.650 -11.351   7.967  1.00  0.00           C
ATOM    912  O   SER A  64      -4.542 -11.907   8.607  1.00  0.00           O
ATOM    913  CB  SER A  64      -1.552 -11.755   9.286  1.00  0.00           C
ATOM    914  OG  SER A  64      -0.653 -12.823   9.578  1.00  0.00           O
ATOM    920  N   GLY A  65      -3.810 -10.234   7.273  1.00  0.00           N
ATOM    921  CA  GLY A  65      -5.098  -9.565   7.217  1.00  0.00           C
ATOM    922  C   GLY A  65      -5.292  -8.650   8.428  1.00  0.00           C
ATOM    923  O   GLY A  65      -6.399  -8.533   8.951  1.00  0.00           O
ATOM    927  N   ASP A  66      -4.199  -8.022   8.836  1.00  0.00           N
ATOM    928  CA  ASP A  66      -4.235  -7.120   9.975  1.00  0.00           C
ATOM    929  C   ASP A  66      -4.125  -5.676   9.480  1.00  0.00           C
ATOM    930  O   ASP A  66      -4.228  -5.418   8.281  1.00  0.00           O
ATOM    931  CB  ASP A  66      -3.066  -7.385  10.924  1.00  0.00           C
ATOM    932  CG  ASP A  66      -3.075  -8.760  11.595  1.00  0.00           C
ATOM    933  OD1 ASP A  66      -3.219  -9.754  10.849  1.00  0.00           O
ATOM    934  OD2 ASP A  66      -2.938  -8.787  12.837  1.00  0.00           O
ATOM    939  N   VAL A  67      -3.918  -4.774  10.428  1.00  0.00           N
ATOM    940  CA  VAL A  67      -3.793  -3.364  10.103  1.00  0.00           C
ATOM    941  C   VAL A  67      -2.489  -2.823  10.692  1.00  0.00           C
ATOM    942  O   VAL A  67      -2.398  -2.588  11.896  1.00  0.00           O
ATOM    943  CB  VAL A  67      -5.030  -2.603  10.589  1.00  0.00           C
ATOM    944  CG1 VAL A  67      -4.714  -1.121  10.799  1.00  0.00           C
ATOM    945  CG2 VAL A  67      -6.200  -2.782   9.619  1.00  0.00           C
ATOM    955  N   TYR A  68      -1.513  -2.640   9.815  1.00  0.00           N
ATOM    956  CA  TYR A  68      -0.217  -2.131  10.234  1.00  0.00           C
ATOM    957  C   TYR A  68      -0.376  -0.941  11.181  1.00  0.00           C
ATOM    958  O   TYR A  68      -0.463   0.203  10.737  1.00  0.00           O
ATOM    959  CB  TYR A  68       0.484  -1.663   8.957  1.00  0.00           C
ATOM    960  CG  TYR A  68       1.680  -0.741   9.207  1.00  0.00           C
ATOM    961  CD1 TYR A  68       2.803  -1.227   9.843  1.00  0.00           C
ATOM    962  CD2 TYR A  68       1.634   0.575   8.794  1.00  0.00           C
ATOM    963  CE1 TYR A  68       3.929  -0.361  10.077  1.00  0.00           C
ATOM    964  CE2 TYR A  68       2.761   1.442   9.029  1.00  0.00           C
ATOM    965  CZ  TYR A  68       3.852   0.932   9.659  1.00  0.00           C
ATOM    966  OH  TYR A  68       4.915   1.750   9.880  1.00  0.00           O
ATOM    976  N   SER A  69      -0.408  -1.250  12.469  1.00  0.00           N
ATOM    977  CA  SER A  69      -0.554  -0.220  13.483  1.00  0.00           C
ATOM    978  C   SER A  69       0.822   0.301  13.901  1.00  0.00           C
ATOM    979  O   SER A  69       0.990   1.496  14.140  1.00  0.00           O
ATOM    980  CB  SER A  69      -1.314  -0.750  14.701  1.00  0.00           C
ATOM    981  OG  SER A  69      -0.754  -1.964  15.192  1.00  0.00           O
ATOM    987  N   GLY A  70       1.770  -0.620  13.978  1.00  0.00           N
ATOM    988  CA  GLY A  70       3.127  -0.268  14.363  1.00  0.00           C
ATOM    989  C   GLY A  70       3.932   0.215  13.156  1.00  0.00           C
ATOM    990  O   GLY A  70       3.371   0.770  12.212  1.00  0.00           O
ATOM    994  N   GLY A  71       5.236  -0.013  13.224  1.00  0.00           N
ATOM    995  CA  GLY A  71       6.124   0.391  12.148  1.00  0.00           C
ATOM    996  C   GLY A  71       6.940  -0.796  11.634  1.00  0.00           C
ATOM    997  O   GLY A  71       8.029  -0.618  11.093  1.00  0.00           O
ATOM   1001  N   SER A  72       6.381  -1.983  11.823  1.00  0.00           N
ATOM   1002  CA  SER A  72       7.043  -3.200  11.386  1.00  0.00           C
ATOM   1003  C   SER A  72       6.108  -4.010  10.485  1.00  0.00           C
ATOM   1004  O   SER A  72       5.676  -5.100  10.854  1.00  0.00           O
ATOM   1005  CB  SER A  72       7.491  -4.043  12.581  1.00  0.00           C
ATOM   1006  OG  SER A  72       6.454  -4.195  13.545  1.00  0.00           O
ATOM   1012  N   PRO A  73       5.815  -3.429   9.291  1.00  0.00           N
ATOM   1013  CA  PRO A  73       4.940  -4.085   8.334  1.00  0.00           C
ATOM   1014  C   PRO A  73       5.658  -5.241   7.636  1.00  0.00           C
ATOM   1015  O   PRO A  73       5.652  -6.369   8.129  1.00  0.00           O
ATOM   1016  CB  PRO A  73       4.511  -2.986   7.376  1.00  0.00           C
ATOM   1017  CG  PRO A  73       5.522  -1.864   7.549  1.00  0.00           C
ATOM   1018  CD  PRO A  73       6.310  -2.138   8.819  1.00  0.00           C
ATOM   1026  N   GLY A  74       6.259  -4.923   6.500  1.00  0.00           N
ATOM   1027  CA  GLY A  74       6.981  -5.921   5.728  1.00  0.00           C
ATOM   1028  C   GLY A  74       7.113  -5.493   4.266  1.00  0.00           C
ATOM   1029  O   GLY A  74       6.476  -4.533   3.836  1.00  0.00           O
ATOM   1033  N   ALA A  75       7.946  -6.227   3.541  1.00  0.00           N
ATOM   1034  CA  ALA A  75       8.171  -5.935   2.135  1.00  0.00           C
ATOM   1035  C   ALA A  75       6.830  -5.641   1.460  1.00  0.00           C
ATOM   1036  O   ALA A  75       6.709  -4.675   0.708  1.00  0.00           O
ATOM   1037  CB  ALA A  75       8.908  -7.106   1.483  1.00  0.00           C
ATOM   1043  N   ASP A  76       5.857  -6.491   1.751  1.00  0.00           N
ATOM   1044  CA  ASP A  76       4.530  -6.334   1.181  1.00  0.00           C
ATOM   1045  C   ASP A  76       3.954  -4.981   1.603  1.00  0.00           C
ATOM   1046  O   ASP A  76       3.932  -4.655   2.789  1.00  0.00           O
ATOM   1047  CB  ASP A  76       3.583  -7.428   1.680  1.00  0.00           C
ATOM   1048  CG  ASP A  76       4.135  -8.851   1.592  1.00  0.00           C
ATOM   1049  OD1 ASP A  76       4.857  -9.120   0.608  1.00  0.00           O
ATOM   1050  OD2 ASP A  76       3.823  -9.640   2.511  1.00  0.00           O
ATOM   1055  N   ARG A  77       3.504  -4.230   0.609  1.00  0.00           N
ATOM   1056  CA  ARG A  77       2.930  -2.919   0.863  1.00  0.00           C
ATOM   1057  C   ARG A  77       1.826  -2.618  -0.152  1.00  0.00           C
ATOM   1058  O   ARG A  77       1.868  -3.102  -1.282  1.00  0.00           O
ATOM   1059  CB  ARG A  77       3.998  -1.826   0.784  1.00  0.00           C
ATOM   1060  CG  ARG A  77       5.174  -2.140   1.711  1.00  0.00           C
ATOM   1061  CD  ARG A  77       5.064  -1.357   3.021  1.00  0.00           C
ATOM   1062  NE  ARG A  77       6.372  -0.753   3.361  1.00  0.00           N
ATOM   1063  CZ  ARG A  77       7.227  -1.267   4.255  1.00  0.00           C
ATOM   1064  NH1 ARG A  77       6.917  -2.397   4.906  1.00  0.00           N
ATOM   1065  NH2 ARG A  77       8.392  -0.652   4.501  1.00  0.00           N
ATOM   1079  N   VAL A  78       0.865  -1.819   0.287  1.00  0.00           N
ATOM   1080  CA  VAL A  78      -0.249  -1.447  -0.569  1.00  0.00           C
ATOM   1081  C   VAL A  78      -0.240   0.068  -0.781  1.00  0.00           C
ATOM   1082  O   VAL A  78       0.055   0.826   0.143  1.00  0.00           O
ATOM   1083  CB  VAL A  78      -1.562  -1.960   0.027  1.00  0.00           C
ATOM   1084  CG1 VAL A  78      -1.528  -1.904   1.556  1.00  0.00           C
ATOM   1085  CG2 VAL A  78      -2.756  -1.179  -0.524  1.00  0.00           C
ATOM   1095  N   VAL A  79      -0.565   0.464  -2.002  1.00  0.00           N
ATOM   1096  CA  VAL A  79      -0.598   1.876  -2.347  1.00  0.00           C
ATOM   1097  C   VAL A  79      -1.970   2.222  -2.931  1.00  0.00           C
ATOM   1098  O   VAL A  79      -2.453   1.542  -3.835  1.00  0.00           O
ATOM   1099  CB  VAL A  79       0.556   2.209  -3.295  1.00  0.00           C
ATOM   1100  CG1 VAL A  79       0.451   3.651  -3.799  1.00  0.00           C
ATOM   1101  CG2 VAL A  79       1.907   1.961  -2.621  1.00  0.00           C
ATOM   1111  N   PHE A  80      -2.558   3.278  -2.390  1.00  0.00           N
ATOM   1112  CA  PHE A  80      -3.864   3.722  -2.846  1.00  0.00           C
ATOM   1113  C   PHE A  80      -3.876   5.234  -3.089  1.00  0.00           C
ATOM   1114  O   PHE A  80      -2.821   5.849  -3.243  1.00  0.00           O
ATOM   1115  CB  PHE A  80      -4.862   3.389  -1.735  1.00  0.00           C
ATOM   1116  CG  PHE A  80      -4.597   4.124  -0.419  1.00  0.00           C
ATOM   1117  CD1 PHE A  80      -3.455   3.879   0.278  1.00  0.00           C
ATOM   1118  CD2 PHE A  80      -5.504   5.020   0.053  1.00  0.00           C
ATOM   1119  CE1 PHE A  80      -3.210   4.561   1.499  1.00  0.00           C
ATOM   1120  CE2 PHE A  80      -5.258   5.702   1.275  1.00  0.00           C
ATOM   1121  CZ  PHE A  80      -4.116   5.458   1.972  1.00  0.00           C
ATOM   1131  N   ASN A  81      -5.079   5.788  -3.116  1.00  0.00           N
ATOM   1132  CA  ASN A  81      -5.241   7.214  -3.337  1.00  0.00           C
ATOM   1133  C   ASN A  81      -6.493   7.701  -2.603  1.00  0.00           C
ATOM   1134  O   ASN A  81      -6.599   7.557  -1.387  1.00  0.00           O
ATOM   1135  CB  ASN A  81      -5.414   7.524  -4.825  1.00  0.00           C
ATOM   1136  CG  ASN A  81      -6.892   7.509  -5.220  1.00  0.00           C
ATOM   1137  OD1 ASN A  81      -7.345   8.266  -6.062  1.00  0.00           O
ATOM   1138  ND2 ASN A  81      -7.618   6.607  -4.565  1.00  0.00           N
ATOM   1145  N   GLU A  82      -7.409   8.267  -3.375  1.00  0.00           N
ATOM   1146  CA  GLU A  82      -8.649   8.776  -2.815  1.00  0.00           C
ATOM   1147  C   GLU A  82      -9.087   7.915  -1.627  1.00  0.00           C
ATOM   1148  O   GLU A  82      -8.630   8.122  -0.504  1.00  0.00           O
ATOM   1149  CB  GLU A  82      -9.746   8.841  -3.879  1.00  0.00           C
ATOM   1150  CG  GLU A  82     -11.056   9.360  -3.283  1.00  0.00           C
ATOM   1151  CD  GLU A  82     -12.221   9.149  -4.254  1.00  0.00           C
ATOM   1152  OE1 GLU A  82     -12.129   8.191  -5.050  1.00  0.00           O
ATOM   1153  OE2 GLU A  82     -13.176   9.952  -4.177  1.00  0.00           O
ATOM   1160  N   ASN A  83      -9.966   6.967  -1.918  1.00  0.00           N
ATOM   1161  CA  ASN A  83     -10.470   6.075  -0.888  1.00  0.00           C
ATOM   1162  C   ASN A  83     -11.014   4.803  -1.543  1.00  0.00           C
ATOM   1163  O   ASN A  83     -12.210   4.699  -1.807  1.00  0.00           O
ATOM   1164  CB  ASN A  83     -11.611   6.727  -0.104  1.00  0.00           C
ATOM   1165  CG  ASN A  83     -12.515   7.545  -1.029  1.00  0.00           C
ATOM   1166  OD1 ASN A  83     -13.089   8.552  -0.647  1.00  0.00           O
ATOM   1167  ND2 ASN A  83     -12.608   7.058  -2.264  1.00  0.00           N
ATOM   1174  N   ASN A  84     -10.107   3.868  -1.787  1.00  0.00           N
ATOM   1175  CA  ASN A  84     -10.480   2.607  -2.406  1.00  0.00           C
ATOM   1176  C   ASN A  84      -9.876   2.536  -3.810  1.00  0.00           C
ATOM   1177  O   ASN A  84     -10.304   1.728  -4.633  1.00  0.00           O
ATOM   1178  CB  ASN A  84     -11.999   2.487  -2.538  1.00  0.00           C
ATOM   1179  CG  ASN A  84     -12.502   3.220  -3.783  1.00  0.00           C
ATOM   1180  OD1 ASN A  84     -11.983   3.065  -4.877  1.00  0.00           O
ATOM   1181  ND2 ASN A  84     -13.537   4.024  -3.557  1.00  0.00           N
ATOM   1188  N   GLN A  85      -8.892   3.392  -4.040  1.00  0.00           N
ATOM   1189  CA  GLN A  85      -8.226   3.436  -5.332  1.00  0.00           C
ATOM   1190  C   GLN A  85      -6.800   2.892  -5.211  1.00  0.00           C
ATOM   1191  O   GLN A  85      -5.854   3.509  -5.697  1.00  0.00           O
ATOM   1192  CB  GLN A  85      -8.224   4.857  -5.899  1.00  0.00           C
ATOM   1193  CG  GLN A  85      -9.408   5.663  -5.362  1.00  0.00           C
ATOM   1194  CD  GLN A  85     -10.718   5.216  -6.015  1.00  0.00           C
ATOM   1195  OE1 GLN A  85     -10.757   4.781  -7.154  1.00  0.00           O
ATOM   1196  NE2 GLN A  85     -11.784   5.346  -5.232  1.00  0.00           N
ATOM   1205  N   LEU A  86      -6.693   1.742  -4.562  1.00  0.00           N
ATOM   1206  CA  LEU A  86      -5.400   1.108  -4.373  1.00  0.00           C
ATOM   1207  C   LEU A  86      -4.561   1.280  -5.641  1.00  0.00           C
ATOM   1208  O   LEU A  86      -5.055   1.077  -6.748  1.00  0.00           O
ATOM   1209  CB  LEU A  86      -5.576  -0.351  -3.945  1.00  0.00           C
ATOM   1210  CG  LEU A  86      -4.959  -1.400  -4.872  1.00  0.00           C
ATOM   1211  CD1 LEU A  86      -5.081  -2.802  -4.273  1.00  0.00           C
ATOM   1212  CD2 LEU A  86      -5.569  -1.320  -6.273  1.00  0.00           C
ATOM   1224  N   ALA A  87      -3.307   1.655  -5.436  1.00  0.00           N
ATOM   1225  CA  ALA A  87      -2.394   1.858  -6.548  1.00  0.00           C
ATOM   1226  C   ALA A  87      -1.992   0.499  -7.126  1.00  0.00           C
ATOM   1227  O   ALA A  87      -1.977   0.317  -8.342  1.00  0.00           O
ATOM   1228  CB  ALA A  87      -1.187   2.672  -6.078  1.00  0.00           C
ATOM   1234  N   GLY A  88      -1.676  -0.421  -6.226  1.00  0.00           N
ATOM   1235  CA  GLY A  88      -1.275  -1.758  -6.632  1.00  0.00           C
ATOM   1236  C   GLY A  88      -0.821  -2.583  -5.426  1.00  0.00           C
ATOM   1237  O   GLY A  88      -1.494  -2.606  -4.396  1.00  0.00           O
ATOM   1241  N   VAL A  89       0.317  -3.240  -5.593  1.00  0.00           N
ATOM   1242  CA  VAL A  89       0.869  -4.064  -4.531  1.00  0.00           C
ATOM   1243  C   VAL A  89       2.393  -4.094  -4.654  1.00  0.00           C
ATOM   1244  O   VAL A  89       2.948  -4.965  -5.323  1.00  0.00           O
ATOM   1245  CB  VAL A  89       0.238  -5.458  -4.569  1.00  0.00           C
ATOM   1246  CG1 VAL A  89       0.929  -6.400  -3.582  1.00  0.00           C
ATOM   1247  CG2 VAL A  89      -1.267  -5.387  -4.297  1.00  0.00           C
ATOM   1257  N   ILE A  90       3.027  -3.133  -3.999  1.00  0.00           N
ATOM   1258  CA  ILE A  90       4.477  -3.039  -4.027  1.00  0.00           C
ATOM   1259  C   ILE A  90       5.064  -3.974  -2.968  1.00  0.00           C
ATOM   1260  O   ILE A  90       4.351  -4.439  -2.080  1.00  0.00           O
ATOM   1261  CB  ILE A  90       4.922  -1.583  -3.877  1.00  0.00           C
ATOM   1262  CG1 ILE A  90       4.633  -1.064  -2.467  1.00  0.00           C
ATOM   1263  CG2 ILE A  90       4.285  -0.701  -4.954  1.00  0.00           C
ATOM   1264  CD1 ILE A  90       4.442   0.455  -2.470  1.00  0.00           C
ATOM   1276  N   THR A  91       6.360  -4.222  -3.098  1.00  0.00           N
ATOM   1277  CA  THR A  91       7.052  -5.093  -2.163  1.00  0.00           C
ATOM   1278  C   THR A  91       8.564  -4.878  -2.252  1.00  0.00           C
ATOM   1279  O   THR A  91       9.076  -4.474  -3.296  1.00  0.00           O
ATOM   1280  CB  THR A  91       6.625  -6.533  -2.455  1.00  0.00           C
ATOM   1281  OG1 THR A  91       7.713  -7.321  -1.978  1.00  0.00           O
ATOM   1282  CG2 THR A  91       6.574  -6.838  -3.954  1.00  0.00           C
ATOM   1290  N   HIS A  92       9.236  -5.156  -1.145  1.00  0.00           N
ATOM   1291  CA  HIS A  92      10.679  -4.998  -1.084  1.00  0.00           C
ATOM   1292  C   HIS A  92      11.353  -6.170  -1.801  1.00  0.00           C
ATOM   1293  O   HIS A  92      12.525  -6.457  -1.559  1.00  0.00           O
ATOM   1294  CB  HIS A  92      11.147  -4.838   0.363  1.00  0.00           C
ATOM   1295  CG  HIS A  92      10.971  -3.444   0.915  1.00  0.00           C
ATOM   1296  ND1 HIS A  92      11.861  -2.872   1.807  1.00  0.00           N
ATOM   1297  CD2 HIS A  92       9.998  -2.514   0.692  1.00  0.00           C
ATOM   1298  CE1 HIS A  92      11.433  -1.653   2.102  1.00  0.00           C
ATOM   1299  NE2 HIS A  92      10.278  -1.433   1.411  1.00  0.00           N
ATOM   1308  N   THR A  93      10.586  -6.813  -2.668  1.00  0.00           N
ATOM   1309  CA  THR A  93      11.095  -7.947  -3.421  1.00  0.00           C
ATOM   1310  C   THR A  93      12.048  -7.472  -4.520  1.00  0.00           C
ATOM   1311  O   THR A  93      11.660  -6.695  -5.391  1.00  0.00           O
ATOM   1312  CB  THR A  93       9.899  -8.736  -3.954  1.00  0.00           C
ATOM   1313  OG1 THR A  93       9.658  -9.721  -2.952  1.00  0.00           O
ATOM   1314  CG2 THR A  93      10.243  -9.551  -5.202  1.00  0.00           C
ATOM   1322  N   GLY A  94      13.278  -7.960  -4.444  1.00  0.00           N
ATOM   1323  CA  GLY A  94      14.289  -7.596  -5.420  1.00  0.00           C
ATOM   1324  C   GLY A  94      14.065  -6.174  -5.938  1.00  0.00           C
ATOM   1325  O   GLY A  94      14.182  -5.919  -7.137  1.00  0.00           O
ATOM   1329  N   ALA A  95      13.745  -5.284  -5.010  1.00  0.00           N
ATOM   1330  CA  ALA A  95      13.502  -3.894  -5.358  1.00  0.00           C
ATOM   1331  C   ALA A  95      14.837  -3.206  -5.654  1.00  0.00           C
ATOM   1332  O   ALA A  95      14.873  -2.174  -6.322  1.00  0.00           O
ATOM   1333  CB  ALA A  95      12.732  -3.211  -4.226  1.00  0.00           C
ATOM   1339  N   SER A  96      15.901  -3.806  -5.141  1.00  0.00           N
ATOM   1340  CA  SER A  96      17.235  -3.264  -5.341  1.00  0.00           C
ATOM   1341  C   SER A  96      17.516  -2.172  -4.308  1.00  0.00           C
ATOM   1342  O   SER A  96      18.021  -1.103  -4.649  1.00  0.00           O
ATOM   1343  CB  SER A  96      17.397  -2.709  -6.757  1.00  0.00           C
ATOM   1344  OG  SER A  96      18.765  -2.631  -7.148  1.00  0.00           O
ATOM   1350  N   GLY A  97      17.177  -2.478  -3.063  1.00  0.00           N
ATOM   1351  CA  GLY A  97      17.387  -1.535  -1.977  1.00  0.00           C
ATOM   1352  C   GLY A  97      16.102  -1.331  -1.172  1.00  0.00           C
ATOM   1353  O   GLY A  97      15.418  -2.295  -0.834  1.00  0.00           O
ATOM   1357  N   ASN A  98      15.814  -0.070  -0.889  1.00  0.00           N
ATOM   1358  CA  ASN A  98      14.623   0.274  -0.130  1.00  0.00           C
ATOM   1359  C   ASN A  98      13.495   0.640  -1.097  1.00  0.00           C
ATOM   1360  O   ASN A  98      12.415   1.045  -0.671  1.00  0.00           O
ATOM   1361  CB  ASN A  98      14.877   1.479   0.777  1.00  0.00           C
ATOM   1362  CG  ASN A  98      13.586   1.929   1.464  1.00  0.00           C
ATOM   1363  OD1 ASN A  98      13.366   3.101   1.722  1.00  0.00           O
ATOM   1364  ND2 ASN A  98      12.748   0.936   1.744  1.00  0.00           N
ATOM   1371  N   ASN A  99      13.785   0.481  -2.380  1.00  0.00           N
ATOM   1372  CA  ASN A  99      12.808   0.790  -3.412  1.00  0.00           C
ATOM   1373  C   ASN A  99      11.624  -0.172  -3.290  1.00  0.00           C
ATOM   1374  O   ASN A  99      11.590  -1.010  -2.391  1.00  0.00           O
ATOM   1375  CB  ASN A  99      13.410   0.624  -4.808  1.00  0.00           C
ATOM   1376  CG  ASN A  99      14.727  -0.152  -4.749  1.00  0.00           C
ATOM   1377  OD1 ASN A  99      15.702   0.178  -5.404  1.00  0.00           O
ATOM   1378  ND2 ASN A  99      14.702  -1.198  -3.928  1.00  0.00           N
ATOM   1385  N   PHE A 100      10.682  -0.019  -4.209  1.00  0.00           N
ATOM   1386  CA  PHE A 100       9.500  -0.864  -4.217  1.00  0.00           C
ATOM   1387  C   PHE A 100       9.215  -1.397  -5.623  1.00  0.00           C
ATOM   1388  O   PHE A 100       9.795  -0.924  -6.599  1.00  0.00           O
ATOM   1389  CB  PHE A 100       8.325   0.007  -3.768  1.00  0.00           C
ATOM   1390  CG  PHE A 100       8.213   0.166  -2.250  1.00  0.00           C
ATOM   1391  CD1 PHE A 100       7.949  -0.917  -1.470  1.00  0.00           C
ATOM   1392  CD2 PHE A 100       8.378   1.389  -1.680  1.00  0.00           C
ATOM   1393  CE1 PHE A 100       7.846  -0.770  -0.061  1.00  0.00           C
ATOM   1394  CE2 PHE A 100       8.275   1.537  -0.272  1.00  0.00           C
ATOM   1395  CZ  PHE A 100       8.011   0.455   0.509  1.00  0.00           C
ATOM   1405  N   VAL A 101       8.322  -2.373  -5.681  1.00  0.00           N
ATOM   1406  CA  VAL A 101       7.954  -2.975  -6.952  1.00  0.00           C
ATOM   1407  C   VAL A 101       6.630  -3.727  -6.790  1.00  0.00           C
ATOM   1408  O   VAL A 101       6.440  -4.454  -5.818  1.00  0.00           O
ATOM   1409  CB  VAL A 101       9.089  -3.867  -7.456  1.00  0.00           C
ATOM   1410  CG1 VAL A 101      10.352  -3.046  -7.728  1.00  0.00           C
ATOM   1411  CG2 VAL A 101       9.375  -5.002  -6.472  1.00  0.00           C
ATOM   1421  N   GLU A 102       5.749  -3.523  -7.759  1.00  0.00           N
ATOM   1422  CA  GLU A 102       4.449  -4.172  -7.736  1.00  0.00           C
ATOM   1423  C   GLU A 102       4.616  -5.692  -7.702  1.00  0.00           C
ATOM   1424  O   GLU A 102       5.288  -6.266  -8.557  1.00  0.00           O
ATOM   1425  CB  GLU A 102       3.601  -3.741  -8.934  1.00  0.00           C
ATOM   1426  CG  GLU A 102       4.485  -3.274 -10.093  1.00  0.00           C
ATOM   1427  CD  GLU A 102       3.732  -3.355 -11.422  1.00  0.00           C
ATOM   1428  OE1 GLU A 102       2.566  -2.906 -11.443  1.00  0.00           O
ATOM   1429  OE2 GLU A 102       4.340  -3.863 -12.389  1.00  0.00           O
ATOM   1436  N   CYS A 103       3.991  -6.302  -6.704  1.00  0.00           N
ATOM   1437  CA  CYS A 103       4.062  -7.744  -6.547  1.00  0.00           C
ATOM   1438  C   CYS A 103       3.594  -8.393  -7.851  1.00  0.00           C
ATOM   1439  O   CYS A 103       3.518  -7.732  -8.885  1.00  0.00           O
ATOM   1440  CB  CYS A 103       3.244  -8.223  -5.345  1.00  0.00           C
ATOM   1441  SG  CYS A 103       3.704  -7.454  -3.749  1.00  0.00           S
ATOM   1446  N   THR A 104       3.291  -9.680  -7.759  1.00  0.00           N
ATOM   1447  CA  THR A 104       2.832 -10.426  -8.918  1.00  0.00           C
ATOM   1448  C   THR A 104       1.340 -10.738  -8.794  1.00  0.00           C
ATOM   1449  O   THR A 104       0.498  -9.929  -9.181  1.00  0.00           O
ATOM   1450  CB  THR A 104       3.705 -11.675  -9.053  1.00  0.00           C
ATOM   1451  OG1 THR A 104       3.423 -12.425  -7.874  1.00  0.00           O
ATOM   1452  CG2 THR A 104       5.199 -11.359  -8.945  1.00  0.00           C
TER    1460      THR A 104
ENDMDL
