# Supplementary material for: Comparative Performance of High-Throughput Methods for Protein pKa Predictions
Source: J Chem Inf Model. 2023 Aug 8;63(16):5169–81. doi: 10.1021/acs.jcim.3c00165 (PMC10466379; doi:10.1021/acs.jcim.3c00165)
Supplement: Supplementary file 3 — ci3c00165_si_003.zip [file ci3c00165_si_003.zip › curated_pdbs/2igh_curated_22.pdb]

MODEL       22                                                                  
ATOM      1  N   LEU A   1      12.379  11.250  -1.525  1.00  1.06           N  
ATOM      2  CA  LEU A   1      11.649  10.351  -0.580  1.00  0.87           C  
ATOM      3  C   LEU A   1      11.317   9.012  -1.258  1.00  0.79           C  
ATOM      4  O   LEU A   1      11.534   8.838  -2.443  1.00  0.87           O  
ATOM      5  CB  LEU A   1      10.315  11.005  -0.103  1.00  1.10           C  
ATOM      6  CG  LEU A   1      10.544  12.120   0.963  1.00  1.25           C  
ATOM      7  CD1 LEU A   1      11.359  13.308   0.403  1.00  1.22           C  
ATOM      8  CD2 LEU A   1       9.174  12.640   1.455  1.00  1.63           C  
ATOM      9  H1  LEU A   1      12.509  10.763  -2.435  1.00  1.16           H  
ATOM     10  H2  LEU A   1      11.830  12.121  -1.676  1.00  1.23           H  
ATOM     11  H3  LEU A   1      13.310  11.493  -1.132  1.00  1.08           H  
ATOM     12  HA  LEU A   1      12.290  10.155   0.269  1.00  0.87           H  
ATOM     13  HB2 LEU A   1       9.806  11.426  -0.958  1.00  1.27           H  
ATOM     14  HB3 LEU A   1       9.669  10.250   0.322  1.00  1.26           H  
ATOM     15  HG  LEU A   1      11.072  11.699   1.807  1.00  1.28           H  
ATOM     16 HD11 LEU A   1      10.858  13.744  -0.451  1.00  1.42           H  
ATOM     17 HD12 LEU A   1      11.456  14.062   1.170  1.00  1.34           H  
ATOM     18 HD13 LEU A   1      12.349  12.995   0.109  1.00  1.08           H  
ATOM     19 HD21 LEU A   1       8.604  11.838   1.901  1.00  1.75           H  
ATOM     20 HD22 LEU A   1       9.316  13.412   2.196  1.00  1.80           H  
ATOM     21 HD23 LEU A   1       8.607  13.052   0.632  1.00  1.74           H  
ATOM     22  N   THR A   2      10.795   8.109  -0.466  1.00  0.78           N  
ATOM     23  CA  THR A   2      10.403   6.746  -0.952  1.00  0.73           C  
ATOM     24  C   THR A   2       8.930   6.448  -0.557  1.00  0.93           C  
ATOM     25  O   THR A   2       8.687   5.618   0.300  1.00  1.05           O  
ATOM     26  CB  THR A   2      11.378   5.710  -0.324  1.00  0.72           C  
ATOM     27  OG1 THR A   2      11.332   5.955   1.077  1.00  1.04           O  
ATOM     28  CG2 THR A   2      12.842   5.995  -0.722  1.00  0.74           C  
ATOM     29  H   THR A   2      10.655   8.332   0.477  1.00  0.91           H  
ATOM     30  HA  THR A   2      10.488   6.703  -2.028  1.00  0.74           H  
ATOM     31  HB  THR A   2      11.095   4.685  -0.528  1.00  0.80           H  
ATOM     32  HG1 THR A   2      10.949   5.181   1.500  1.00  1.34           H  
ATOM     33 HG21 THR A   2      13.142   6.981  -0.396  1.00  0.83           H  
ATOM     34 HG22 THR A   2      13.496   5.267  -0.264  1.00  0.87           H  
ATOM     35 HG23 THR A   2      12.959   5.935  -1.795  1.00  0.86           H  
ATOM     36  N   PRO A   3       7.988   7.124  -1.184  1.00  1.08           N  
ATOM     37  CA  PRO A   3       6.527   6.963  -0.923  1.00  1.37           C  
ATOM     38  C   PRO A   3       6.059   5.530  -0.638  1.00  1.41           C  
ATOM     39  O   PRO A   3       5.524   5.255   0.419  1.00  1.65           O  
ATOM     40  CB  PRO A   3       5.875   7.581  -2.163  1.00  1.53           C  
ATOM     41  CG  PRO A   3       6.822   8.765  -2.446  1.00  1.45           C  
ATOM     42  CD  PRO A   3       8.222   8.144  -2.252  1.00  1.12           C  
ATOM     43  HA  PRO A   3       6.278   7.569  -0.062  1.00  1.50           H  
ATOM     44  HB2 PRO A   3       5.853   6.889  -2.992  1.00  1.54           H  
ATOM     45  HB3 PRO A   3       4.873   7.923  -1.946  1.00  1.78           H  
ATOM     46  HG2 PRO A   3       6.698   9.125  -3.456  1.00  1.61           H  
ATOM     47  HG3 PRO A   3       6.653   9.575  -1.751  1.00  1.68           H  
ATOM     48  HD2 PRO A   3       8.585   7.663  -3.148  1.00  1.10           H  
ATOM     49  HD3 PRO A   3       8.917   8.889  -1.907  1.00  1.19           H  
ATOM     50  N   ALA A   4       6.283   4.667  -1.597  1.00  1.25           N  
ATOM     51  CA  ALA A   4       5.879   3.235  -1.452  1.00  1.29           C  
ATOM     52  C   ALA A   4       7.097   2.310  -1.486  1.00  0.92           C  
ATOM     53  O   ALA A   4       8.060   2.554  -2.187  1.00  0.96           O  
ATOM     54  CB  ALA A   4       4.924   2.881  -2.596  1.00  1.56           C  
ATOM     55  H   ALA A   4       6.725   4.963  -2.420  1.00  1.20           H  
ATOM     56  HA  ALA A   4       5.366   3.093  -0.512  1.00  1.47           H  
ATOM     57  HB1 ALA A   4       5.417   3.030  -3.546  1.00  1.53           H  
ATOM     58  HB2 ALA A   4       4.618   1.848  -2.521  1.00  1.62           H  
ATOM     59  HB3 ALA A   4       4.043   3.504  -2.559  1.00  1.85           H  
ATOM     60  N   VAL A   5       6.987   1.269  -0.704  1.00  0.81           N  
ATOM     61  CA  VAL A   5       8.055   0.229  -0.584  1.00  0.56           C  
ATOM     62  C   VAL A   5       7.381  -1.148  -0.655  1.00  0.54           C  
ATOM     63  O   VAL A   5       6.171  -1.251  -0.724  1.00  0.71           O  
ATOM     64  CB  VAL A   5       8.799   0.401   0.778  1.00  0.79           C  
ATOM     65  CG1 VAL A   5       9.546   1.754   0.811  1.00  0.95           C  
ATOM     66  CG2 VAL A   5       7.808   0.325   1.966  1.00  1.10           C  
ATOM     67  H   VAL A   5       6.170   1.164  -0.175  1.00  1.03           H  
ATOM     68  HA  VAL A   5       8.750   0.308  -1.407  1.00  0.47           H  
ATOM     69  HB  VAL A   5       9.526  -0.392   0.889  1.00  0.82           H  
ATOM     70 HG11 VAL A   5       8.857   2.577   0.690  1.00  1.09           H  
ATOM     71 HG12 VAL A   5      10.057   1.869   1.754  1.00  1.17           H  
ATOM     72 HG13 VAL A   5      10.274   1.792   0.016  1.00  0.88           H  
ATOM     73 HG21 VAL A   5       7.056   1.096   1.883  1.00  1.22           H  
ATOM     74 HG22 VAL A   5       7.318  -0.638   1.983  1.00  1.14           H  
ATOM     75 HG23 VAL A   5       8.340   0.457   2.897  1.00  1.33           H  
ATOM     76  N   THR A   6       8.200  -2.162  -0.638  1.00  0.43           N  
ATOM     77  CA  THR A   6       7.704  -3.575  -0.695  1.00  0.52           C  
ATOM     78  C   THR A   6       8.162  -4.226   0.613  1.00  0.49           C  
ATOM     79  O   THR A   6       9.158  -3.801   1.155  1.00  0.74           O  
ATOM     80  CB  THR A   6       8.342  -4.280  -1.913  1.00  0.64           C  
ATOM     81  OG1 THR A   6       7.930  -3.520  -3.043  1.00  0.81           O  
ATOM     82  CG2 THR A   6       7.744  -5.681  -2.164  1.00  0.86           C  
ATOM     83  H   THR A   6       9.162  -1.988  -0.589  1.00  0.45           H  
ATOM     84  HA  THR A   6       6.625  -3.594  -0.747  1.00  0.62           H  
ATOM     85  HB  THR A   6       9.421  -4.297  -1.863  1.00  0.67           H  
ATOM     86  HG1 THR A   6       7.400  -2.775  -2.748  1.00  0.85           H  
ATOM     87 HG21 THR A   6       6.682  -5.618  -2.351  1.00  1.04           H  
ATOM     88 HG22 THR A   6       8.220  -6.130  -3.024  1.00  1.02           H  
ATOM     89 HG23 THR A   6       7.909  -6.321  -1.309  1.00  0.85           H  
ATOM     90  N   THR A   7       7.454  -5.222   1.086  1.00  0.42           N  
ATOM     91  CA  THR A   7       7.866  -5.890   2.363  1.00  0.40           C  
ATOM     92  C   THR A   7       8.182  -7.358   2.086  1.00  0.33           C  
ATOM     93  O   THR A   7       7.510  -7.997   1.299  1.00  0.44           O  
ATOM     94  CB  THR A   7       6.714  -5.754   3.384  1.00  0.55           C  
ATOM     95  OG1 THR A   7       6.556  -4.351   3.565  1.00  0.68           O  
ATOM     96  CG2 THR A   7       7.136  -6.254   4.784  1.00  0.68           C  
ATOM     97  H   THR A   7       6.657  -5.531   0.607  1.00  0.56           H  
ATOM     98  HA  THR A   7       8.750  -5.421   2.760  1.00  0.42           H  
ATOM     99  HB  THR A   7       5.784  -6.188   3.044  1.00  0.65           H  
ATOM    100  HG1 THR A   7       7.228  -3.887   3.059  1.00  0.77           H  
ATOM    101 HG21 THR A   7       7.978  -5.687   5.155  1.00  0.80           H  
ATOM    102 HG22 THR A   7       6.313  -6.143   5.476  1.00  0.82           H  
ATOM    103 HG23 THR A   7       7.413  -7.297   4.744  1.00  0.74           H  
ATOM    104  N   TYR A   8       9.202  -7.841   2.751  1.00  0.30           N  
ATOM    105  CA  TYR A   8       9.628  -9.259   2.583  1.00  0.27           C  
ATOM    106  C   TYR A   8       9.876  -9.871   3.955  1.00  0.29           C  
ATOM    107  O   TYR A   8       9.911  -9.180   4.955  1.00  0.37           O  
ATOM    108  CB  TYR A   8      10.890  -9.282   1.751  1.00  0.35           C  
ATOM    109  CG  TYR A   8      11.003 -10.556   0.900  1.00  0.33           C  
ATOM    110  CD1 TYR A   8      10.050 -10.805  -0.071  1.00  0.35           C  
ATOM    111  CD2 TYR A   8      12.035 -11.457   1.065  1.00  0.39           C  
ATOM    112  CE1 TYR A   8      10.129 -11.928  -0.863  1.00  0.40           C  
ATOM    113  CE2 TYR A   8      12.114 -12.581   0.271  1.00  0.42           C  
ATOM    114  CZ  TYR A   8      11.162 -12.825  -0.699  1.00  0.42           C  
ATOM    115  OH  TYR A   8      11.226 -13.944  -1.503  1.00  0.54           O  
ATOM    116  H   TYR A   8       9.696  -7.278   3.378  1.00  0.35           H  
ATOM    117  HA  TYR A   8       8.855  -9.803   2.080  1.00  0.26           H  
ATOM    118  HB2 TYR A   8      10.814  -8.464   1.075  1.00  0.38           H  
ATOM    119  HB3 TYR A   8      11.764  -9.156   2.370  1.00  0.47           H  
ATOM    120  HD1 TYR A   8       9.234 -10.111  -0.214  1.00  0.43           H  
ATOM    121  HD2 TYR A   8      12.787 -11.284   1.817  1.00  0.47           H  
ATOM    122  HE1 TYR A   8       9.377 -12.103  -1.618  1.00  0.51           H  
ATOM    123  HE2 TYR A   8      12.931 -13.270   0.408  1.00  0.54           H  
ATOM    124  HH  TYR A   8      11.737 -14.635  -1.078  1.00  0.61           H  
ATOM    125  N   LYS A   9      10.065 -11.163   3.941  1.00  0.29           N  
ATOM    126  CA  LYS A   9      10.312 -11.911   5.219  1.00  0.31           C  
ATOM    127  C   LYS A   9      11.660 -12.644   5.202  1.00  0.33           C  
ATOM    128  O   LYS A   9      12.100 -13.081   4.161  1.00  0.48           O  
ATOM    129  CB  LYS A   9       9.132 -12.899   5.385  1.00  0.36           C  
ATOM    130  CG  LYS A   9       9.227 -13.739   6.678  1.00  0.40           C  
ATOM    131  CD  LYS A   9       9.121 -12.835   7.919  1.00  0.37           C  
ATOM    132  CE  LYS A   9       9.246 -13.703   9.172  1.00  0.51           C  
ATOM    133  NZ  LYS A   9       9.250 -12.848  10.393  1.00  0.51           N  
ATOM    134  H   LYS A   9      10.047 -11.625   3.074  1.00  0.32           H  
ATOM    135  HA  LYS A   9      10.318 -11.212   6.042  1.00  0.34           H  
ATOM    136  HB2 LYS A   9       8.205 -12.343   5.393  1.00  0.38           H  
ATOM    137  HB3 LYS A   9       9.111 -13.566   4.535  1.00  0.50           H  
ATOM    138  HG2 LYS A   9       8.416 -14.452   6.684  1.00  0.53           H  
ATOM    139  HG3 LYS A   9      10.159 -14.285   6.698  1.00  0.53           H  
ATOM    140  HD2 LYS A   9       9.912 -12.105   7.908  1.00  0.61           H  
ATOM    141  HD3 LYS A   9       8.171 -12.319   7.926  1.00  0.61           H  
ATOM    142  HE2 LYS A   9       8.414 -14.390   9.233  1.00  0.80           H  
ATOM    143  HE3 LYS A   9      10.169 -14.260   9.133  1.00  0.83           H  
ATOM    144  HZ1 LYS A   9       9.156 -11.853  10.110  1.00  0.64           H  
ATOM    145  HZ2 LYS A   9       8.459 -13.116  11.012  1.00  0.65           H  
ATOM    146  HZ3 LYS A   9      10.148 -12.985  10.897  1.00  0.68           H  
ATOM    147  N   LEU A  10      12.274 -12.744   6.360  1.00  0.32           N  
ATOM    148  CA  LEU A  10      13.596 -13.439   6.507  1.00  0.34           C  
ATOM    149  C   LEU A  10      13.625 -14.418   7.684  1.00  0.36           C  
ATOM    150  O   LEU A  10      13.139 -14.112   8.753  1.00  0.46           O  
ATOM    151  CB  LEU A  10      14.709 -12.387   6.738  1.00  0.40           C  
ATOM    152  CG  LEU A  10      16.023 -12.975   7.378  1.00  0.42           C  
ATOM    153  CD1 LEU A  10      16.714 -13.953   6.418  1.00  0.44           C  
ATOM    154  CD2 LEU A  10      16.980 -11.843   7.794  1.00  0.51           C  
ATOM    155  H   LEU A  10      11.881 -12.352   7.167  1.00  0.40           H  
ATOM    156  HA  LEU A  10      13.796 -13.997   5.598  1.00  0.37           H  
ATOM    157  HB2 LEU A  10      14.958 -11.937   5.791  1.00  0.46           H  
ATOM    158  HB3 LEU A  10      14.320 -11.622   7.394  1.00  0.44           H  
ATOM    159  HG  LEU A  10      15.782 -13.508   8.285  1.00  0.45           H  
ATOM    160 HD11 LEU A  10      16.909 -13.470   5.474  1.00  0.53           H  
ATOM    161 HD12 LEU A  10      17.643 -14.303   6.842  1.00  0.50           H  
ATOM    162 HD13 LEU A  10      16.091 -14.806   6.231  1.00  0.48           H  
ATOM    163 HD21 LEU A  10      17.256 -11.248   6.943  1.00  0.53           H  
ATOM    164 HD22 LEU A  10      16.503 -11.204   8.524  1.00  0.58           H  
ATOM    165 HD23 LEU A  10      17.877 -12.253   8.231  1.00  0.60           H  
ATOM    166  N   VAL A  11      14.204 -15.561   7.439  1.00  0.34           N  
ATOM    167  CA  VAL A  11      14.328 -16.606   8.493  1.00  0.36           C  
ATOM    168  C   VAL A  11      15.826 -16.956   8.563  1.00  0.35           C  
ATOM    169  O   VAL A  11      16.555 -16.917   7.590  1.00  0.38           O  
ATOM    170  CB  VAL A  11      13.523 -17.854   8.110  1.00  0.42           C  
ATOM    171  CG1 VAL A  11      13.569 -18.889   9.254  1.00  0.51           C  
ATOM    172  CG2 VAL A  11      12.047 -17.463   7.878  1.00  0.51           C  
ATOM    173  H   VAL A  11      14.548 -15.736   6.541  1.00  0.37           H  
ATOM    174  HA  VAL A  11      14.009 -16.216   9.449  1.00  0.40           H  
ATOM    175  HB  VAL A  11      13.976 -18.290   7.239  1.00  0.48           H  
ATOM    176 HG11 VAL A  11      13.156 -18.473  10.161  1.00  0.55           H  
ATOM    177 HG12 VAL A  11      12.989 -19.757   8.975  1.00  0.56           H  
ATOM    178 HG13 VAL A  11      14.584 -19.205   9.446  1.00  0.60           H  
ATOM    179 HG21 VAL A  11      11.974 -16.716   7.105  1.00  0.62           H  
ATOM    180 HG22 VAL A  11      11.474 -18.329   7.580  1.00  0.60           H  
ATOM    181 HG23 VAL A  11      11.619 -17.056   8.783  1.00  0.61           H  
ATOM    182  N   ILE A  12      16.225 -17.299   9.748  1.00  0.39           N  
ATOM    183  CA  ILE A  12      17.639 -17.683  10.058  1.00  0.40           C  
ATOM    184  C   ILE A  12      17.551 -19.162  10.422  1.00  0.44           C  
ATOM    185  O   ILE A  12      16.738 -19.512  11.251  1.00  0.57           O  
ATOM    186  CB  ILE A  12      18.170 -16.859  11.296  1.00  0.43           C  
ATOM    187  CG1 ILE A  12      18.863 -15.520  10.912  1.00  0.43           C  
ATOM    188  CG2 ILE A  12      19.196 -17.672  12.144  1.00  0.49           C  
ATOM    189  CD1 ILE A  12      18.031 -14.647   9.961  1.00  0.46           C  
ATOM    190  H   ILE A  12      15.555 -17.303  10.454  1.00  0.46           H  
ATOM    191  HA  ILE A  12      18.253 -17.540   9.167  1.00  0.40           H  
ATOM    192  HB  ILE A  12      17.328 -16.664  11.947  1.00  0.51           H  
ATOM    193 HG12 ILE A  12      19.025 -14.955  11.819  1.00  0.54           H  
ATOM    194 HG13 ILE A  12      19.834 -15.723  10.489  1.00  0.42           H  
ATOM    195 HG21 ILE A  12      20.036 -17.969  11.536  1.00  0.54           H  
ATOM    196 HG22 ILE A  12      19.558 -17.067  12.962  1.00  0.58           H  
ATOM    197 HG23 ILE A  12      18.738 -18.556  12.561  1.00  0.55           H  
ATOM    198 HD11 ILE A  12      17.826 -15.166   9.039  1.00  0.45           H  
ATOM    199 HD12 ILE A  12      17.099 -14.365  10.420  1.00  0.62           H  
ATOM    200 HD13 ILE A  12      18.599 -13.759   9.727  1.00  0.51           H  
ATOM    201  N   ASN A  13      18.377 -19.961   9.808  1.00  0.39           N  
ATOM    202  CA  ASN A  13      18.391 -21.429  10.082  1.00  0.44           C  
ATOM    203  C   ASN A  13      19.816 -21.735  10.559  1.00  0.41           C  
ATOM    204  O   ASN A  13      20.488 -22.615  10.058  1.00  0.59           O  
ATOM    205  CB  ASN A  13      18.044 -22.163   8.770  1.00  0.56           C  
ATOM    206  CG  ASN A  13      17.964 -23.675   9.015  1.00  0.63           C  
ATOM    207  OD1 ASN A  13      17.028 -24.174   9.606  1.00  0.74           O  
ATOM    208  ND2 ASN A  13      18.933 -24.434   8.582  1.00  0.70           N  
ATOM    209  H   ASN A  13      18.999 -19.587   9.157  1.00  0.37           H  
ATOM    210  HA  ASN A  13      17.703 -21.662  10.882  1.00  0.51           H  
ATOM    211  HB2 ASN A  13      17.085 -21.825   8.407  1.00  0.64           H  
ATOM    212  HB3 ASN A  13      18.792 -21.967   8.015  1.00  0.58           H  
ATOM    213 HD21 ASN A  13      19.701 -24.032   8.125  1.00  0.73           H  
ATOM    214 HD22 ASN A  13      18.890 -25.404   8.716  1.00  0.79           H  
ATOM    215  N   GLY A  14      20.195 -20.942  11.532  1.00  0.49           N  
ATOM    216  CA  GLY A  14      21.537 -21.002  12.203  1.00  0.61           C  
ATOM    217  C   GLY A  14      22.280 -22.337  12.068  1.00  0.53           C  
ATOM    218  O   GLY A  14      23.022 -22.544  11.129  1.00  0.64           O  
ATOM    219  H   GLY A  14      19.549 -20.270  11.834  1.00  0.65           H  
ATOM    220  HA2 GLY A  14      22.156 -20.223  11.783  1.00  0.78           H  
ATOM    221  HA3 GLY A  14      21.398 -20.788  13.252  1.00  0.79           H  
ATOM    222  N   LYS A  15      22.025 -23.187  13.030  1.00  0.55           N  
ATOM    223  CA  LYS A  15      22.650 -24.548  13.088  1.00  0.65           C  
ATOM    224  C   LYS A  15      21.574 -25.619  13.318  1.00  0.77           C  
ATOM    225  O   LYS A  15      21.352 -26.473  12.479  1.00  1.05           O  
ATOM    226  CB  LYS A  15      23.682 -24.568  14.243  1.00  0.73           C  
ATOM    227  CG  LYS A  15      24.930 -23.706  13.920  1.00  0.74           C  
ATOM    228  CD  LYS A  15      25.793 -24.404  12.837  1.00  0.81           C  
ATOM    229  CE  LYS A  15      27.079 -23.596  12.572  1.00  0.89           C  
ATOM    230  NZ  LYS A  15      27.916 -23.521  13.808  1.00  1.19           N  
ATOM    231  H   LYS A  15      21.398 -22.920  13.733  1.00  0.62           H  
ATOM    232  HA  LYS A  15      23.131 -24.762  12.147  1.00  0.69           H  
ATOM    233  HB2 LYS A  15      23.216 -24.181  15.137  1.00  0.78           H  
ATOM    234  HB3 LYS A  15      23.989 -25.584  14.441  1.00  0.86           H  
ATOM    235  HG2 LYS A  15      24.629 -22.729  13.574  1.00  0.84           H  
ATOM    236  HG3 LYS A  15      25.508 -23.586  14.823  1.00  0.91           H  
ATOM    237  HD2 LYS A  15      26.068 -25.395  13.164  1.00  1.02           H  
ATOM    238  HD3 LYS A  15      25.230 -24.493  11.922  1.00  0.96           H  
ATOM    239  HE2 LYS A  15      27.654 -24.074  11.794  1.00  1.05           H  
ATOM    240  HE3 LYS A  15      26.840 -22.591  12.260  1.00  1.10           H  
ATOM    241  HZ1 LYS A  15      27.441 -24.032  14.579  1.00  1.37           H  
ATOM    242  HZ2 LYS A  15      28.849 -23.946  13.634  1.00  1.32           H  
ATOM    243  HZ3 LYS A  15      28.040 -22.525  14.083  1.00  1.45           H  
ATOM    244  N   THR A  16      20.947 -25.523  14.464  1.00  0.69           N  
ATOM    245  CA  THR A  16      19.865 -26.475  14.873  1.00  0.79           C  
ATOM    246  C   THR A  16      18.560 -25.711  15.133  1.00  0.58           C  
ATOM    247  O   THR A  16      17.487 -26.201  14.836  1.00  0.77           O  
ATOM    248  CB  THR A  16      20.337 -27.230  16.152  1.00  0.98           C  
ATOM    249  OG1 THR A  16      19.260 -28.082  16.526  1.00  1.21           O  
ATOM    250  CG2 THR A  16      20.516 -26.289  17.366  1.00  1.02           C  
ATOM    251  H   THR A  16      21.193 -24.799  15.077  1.00  0.70           H  
ATOM    252  HA  THR A  16      19.689 -27.182  14.076  1.00  0.97           H  
ATOM    253  HB  THR A  16      21.219 -27.827  15.974  1.00  1.25           H  
ATOM    254  HG1 THR A  16      18.533 -27.973  15.907  1.00  1.26           H  
ATOM    255 HG21 THR A  16      21.242 -25.523  17.137  1.00  1.13           H  
ATOM    256 HG22 THR A  16      19.583 -25.815  17.632  1.00  1.05           H  
ATOM    257 HG23 THR A  16      20.865 -26.851  18.220  1.00  1.21           H  
ATOM    258  N   LEU A  17      18.709 -24.531  15.681  1.00  0.39           N  
ATOM    259  CA  LEU A  17      17.532 -23.665  15.998  1.00  0.32           C  
ATOM    260  C   LEU A  17      17.461 -22.526  14.975  1.00  0.33           C  
ATOM    261  O   LEU A  17      18.463 -22.115  14.418  1.00  0.37           O  
ATOM    262  CB  LEU A  17      17.714 -23.105  17.432  1.00  0.51           C  
ATOM    263  CG  LEU A  17      16.517 -22.207  17.879  1.00  0.71           C  
ATOM    264  CD1 LEU A  17      15.206 -23.023  17.962  1.00  0.86           C  
ATOM    265  CD2 LEU A  17      16.829 -21.606  19.268  1.00  1.02           C  
ATOM    266  H   LEU A  17      19.613 -24.216  15.884  1.00  0.53           H  
ATOM    267  HA  LEU A  17      16.627 -24.251  15.938  1.00  0.43           H  
ATOM    268  HB2 LEU A  17      17.822 -23.930  18.121  1.00  0.58           H  
ATOM    269  HB3 LEU A  17      18.621 -22.521  17.467  1.00  0.63           H  
ATOM    270  HG  LEU A  17      16.387 -21.393  17.183  1.00  0.77           H  
ATOM    271 HD11 LEU A  17      15.314 -23.836  18.666  1.00  0.83           H  
ATOM    272 HD12 LEU A  17      14.397 -22.386  18.287  1.00  1.06           H  
ATOM    273 HD13 LEU A  17      14.949 -23.433  16.996  1.00  0.86           H  
ATOM    274 HD21 LEU A  17      16.989 -22.391  19.993  1.00  1.11           H  
ATOM    275 HD22 LEU A  17      17.718 -20.994  19.217  1.00  1.11           H  
ATOM    276 HD23 LEU A  17      16.005 -20.989  19.600  1.00  1.21           H  
ATOM    277  N   LYS A  18      16.252 -22.067  14.778  1.00  0.49           N  
ATOM    278  CA  LYS A  18      15.961 -20.960  13.821  1.00  0.57           C  
ATOM    279  C   LYS A  18      15.115 -19.857  14.476  1.00  0.70           C  
ATOM    280  O   LYS A  18      14.446 -20.073  15.470  1.00  0.99           O  
ATOM    281  CB  LYS A  18      15.211 -21.547  12.602  1.00  0.72           C  
ATOM    282  CG  LYS A  18      14.004 -22.409  13.056  1.00  0.91           C  
ATOM    283  CD  LYS A  18      13.095 -22.764  11.851  1.00  1.26           C  
ATOM    284  CE  LYS A  18      12.365 -21.509  11.318  1.00  1.69           C  
ATOM    285  NZ  LYS A  18      11.531 -20.887  12.394  1.00  1.90           N  
ATOM    286  H   LYS A  18      15.508 -22.463  15.278  1.00  0.61           H  
ATOM    287  HA  LYS A  18      16.886 -20.508  13.482  1.00  0.49           H  
ATOM    288  HB2 LYS A  18      14.871 -20.738  11.979  1.00  0.83           H  
ATOM    289  HB3 LYS A  18      15.888 -22.163  12.030  1.00  0.74           H  
ATOM    290  HG2 LYS A  18      14.380 -23.326  13.484  1.00  0.91           H  
ATOM    291  HG3 LYS A  18      13.436 -21.895  13.814  1.00  1.06           H  
ATOM    292  HD2 LYS A  18      13.699 -23.186  11.062  1.00  1.44           H  
ATOM    293  HD3 LYS A  18      12.363 -23.499  12.151  1.00  1.23           H  
ATOM    294  HE2 LYS A  18      13.072 -20.781  10.962  1.00  1.79           H  
ATOM    295  HE3 LYS A  18      11.718 -21.792  10.499  1.00  2.04           H  
ATOM    296  HZ1 LYS A  18      11.609 -21.462  13.258  1.00  1.73           H  
ATOM    297  HZ2 LYS A  18      11.864 -19.921  12.597  1.00  2.10           H  
ATOM    298  HZ3 LYS A  18      10.536 -20.842  12.091  1.00  2.24           H  
ATOM    299  N   GLY A  19      15.193 -18.707  13.861  1.00  0.55           N  
ATOM    300  CA  GLY A  19      14.448 -17.490  14.320  1.00  0.67           C  
ATOM    301  C   GLY A  19      13.936 -16.765  13.071  1.00  0.49           C  
ATOM    302  O   GLY A  19      14.436 -17.024  11.994  1.00  0.49           O  
ATOM    303  H   GLY A  19      15.763 -18.657  13.068  1.00  0.47           H  
ATOM    304  HA2 GLY A  19      13.611 -17.775  14.942  1.00  0.87           H  
ATOM    305  HA3 GLY A  19      15.115 -16.841  14.868  1.00  0.76           H  
ATOM    306  N   GLU A  20      12.969 -15.891  13.218  1.00  0.43           N  
ATOM    307  CA  GLU A  20      12.445 -15.160  12.021  1.00  0.40           C  
ATOM    308  C   GLU A  20      12.168 -13.677  12.305  1.00  0.37           C  
ATOM    309  O   GLU A  20      11.778 -13.298  13.394  1.00  0.45           O  
ATOM    310  CB  GLU A  20      11.167 -15.877  11.547  1.00  0.57           C  
ATOM    311  CG  GLU A  20      10.071 -15.871  12.629  1.00  0.67           C  
ATOM    312  CD  GLU A  20       8.843 -16.622  12.088  1.00  0.95           C  
ATOM    313  OE1 GLU A  20       8.961 -17.831  11.943  1.00  1.22           O  
ATOM    314  OE2 GLU A  20       7.858 -15.942  11.848  1.00  0.98           O  
ATOM    315  H   GLU A  20      12.591 -15.712  14.104  1.00  0.52           H  
ATOM    316  HA  GLU A  20      13.180 -15.203  11.230  1.00  0.47           H  
ATOM    317  HB2 GLU A  20      10.798 -15.396  10.658  1.00  0.61           H  
ATOM    318  HB3 GLU A  20      11.416 -16.897  11.295  1.00  0.77           H  
ATOM    319  HG2 GLU A  20      10.417 -16.370  13.522  1.00  0.82           H  
ATOM    320  HG3 GLU A  20       9.788 -14.859  12.881  1.00  0.63           H  
ATOM    321  N   THR A  21      12.389 -12.891  11.285  1.00  0.35           N  
ATOM    322  CA  THR A  21      12.187 -11.408  11.329  1.00  0.38           C  
ATOM    323  C   THR A  21      11.807 -10.942   9.922  1.00  0.33           C  
ATOM    324  O   THR A  21      11.934 -11.686   8.975  1.00  0.35           O  
ATOM    325  CB  THR A  21      13.493 -10.697  11.753  1.00  0.48           C  
ATOM    326  OG1 THR A  21      14.474 -11.211  10.860  1.00  0.50           O  
ATOM    327  CG2 THR A  21      13.974 -11.123  13.150  1.00  0.57           C  
ATOM    328  H   THR A  21      12.694 -13.289  10.447  1.00  0.36           H  
ATOM    329  HA  THR A  21      11.376 -11.170  12.002  1.00  0.42           H  
ATOM    330  HB  THR A  21      13.437  -9.622  11.658  1.00  0.56           H  
ATOM    331  HG1 THR A  21      14.571 -10.595  10.129  1.00  1.05           H  
ATOM    332 HG21 THR A  21      14.161 -12.187  13.178  1.00  0.62           H  
ATOM    333 HG22 THR A  21      14.891 -10.608  13.394  1.00  0.67           H  
ATOM    334 HG23 THR A  21      13.230 -10.878  13.895  1.00  0.63           H  
ATOM    335  N   THR A  22      11.351  -9.725   9.814  1.00  0.40           N  
ATOM    336  CA  THR A  22      10.963  -9.170   8.480  1.00  0.41           C  
ATOM    337  C   THR A  22      11.531  -7.768   8.332  1.00  0.50           C  
ATOM    338  O   THR A  22      12.025  -7.169   9.268  1.00  0.64           O  
ATOM    339  CB  THR A  22       9.402  -9.148   8.350  1.00  0.43           C  
ATOM    340  OG1 THR A  22       9.041  -8.229   7.323  1.00  0.43           O  
ATOM    341  CG2 THR A  22       8.686  -8.652   9.632  1.00  0.57           C  
ATOM    342  H   THR A  22      11.263  -9.170  10.620  1.00  0.51           H  
ATOM    343  HA  THR A  22      11.386  -9.801   7.699  1.00  0.39           H  
ATOM    344  HB  THR A  22       9.084 -10.112   8.015  1.00  0.49           H  
ATOM    345  HG1 THR A  22       8.406  -7.597   7.675  1.00  1.04           H  
ATOM    346 HG21 THR A  22       8.945  -9.289  10.464  1.00  0.67           H  
ATOM    347 HG22 THR A  22       8.970  -7.634   9.863  1.00  0.63           H  
ATOM    348 HG23 THR A  22       7.615  -8.689   9.492  1.00  0.66           H  
ATOM    349  N   THR A  23      11.423  -7.310   7.120  1.00  0.47           N  
ATOM    350  CA  THR A  23      11.917  -5.944   6.769  1.00  0.56           C  
ATOM    351  C   THR A  23      11.281  -5.535   5.445  1.00  0.46           C  
ATOM    352  O   THR A  23      10.597  -6.306   4.803  1.00  0.38           O  
ATOM    353  CB  THR A  23      13.477  -5.959   6.641  1.00  0.69           C  
ATOM    354  OG1 THR A  23      13.845  -4.593   6.792  1.00  0.83           O  
ATOM    355  CG2 THR A  23      13.989  -6.280   5.206  1.00  0.71           C  
ATOM    356  H   THR A  23      10.996  -7.896   6.457  1.00  0.44           H  
ATOM    357  HA  THR A  23      11.600  -5.246   7.533  1.00  0.67           H  
ATOM    358  HB  THR A  23      13.948  -6.563   7.398  1.00  0.81           H  
ATOM    359  HG1 THR A  23      14.435  -4.489   7.539  1.00  1.04           H  
ATOM    360 HG21 THR A  23      13.607  -7.231   4.878  1.00  0.66           H  
ATOM    361 HG22 THR A  23      13.667  -5.533   4.495  1.00  0.72           H  
ATOM    362 HG23 THR A  23      15.068  -6.313   5.193  1.00  0.90           H  
ATOM    363  N   LYS A  24      11.541  -4.313   5.075  1.00  0.56           N  
ATOM    364  CA  LYS A  24      10.994  -3.779   3.796  1.00  0.52           C  
ATOM    365  C   LYS A  24      12.177  -3.347   2.927  1.00  0.58           C  
ATOM    366  O   LYS A  24      13.293  -3.213   3.395  1.00  0.78           O  
ATOM    367  CB  LYS A  24      10.018  -2.591   4.126  1.00  0.60           C  
ATOM    368  CG  LYS A  24      10.571  -1.563   5.166  1.00  0.80           C  
ATOM    369  CD  LYS A  24      11.714  -0.690   4.588  1.00  1.46           C  
ATOM    370  CE  LYS A  24      12.286   0.244   5.670  1.00  1.94           C  
ATOM    371  NZ  LYS A  24      13.497   0.935   5.128  1.00  2.56           N  
ATOM    372  H   LYS A  24      12.105  -3.757   5.651  1.00  0.69           H  
ATOM    373  HA  LYS A  24      10.476  -4.570   3.272  1.00  0.45           H  
ATOM    374  HB2 LYS A  24       9.768  -2.070   3.214  1.00  0.94           H  
ATOM    375  HB3 LYS A  24       9.103  -3.017   4.509  1.00  0.64           H  
ATOM    376  HG2 LYS A  24       9.755  -0.919   5.458  1.00  0.82           H  
ATOM    377  HG3 LYS A  24      10.904  -2.086   6.052  1.00  0.90           H  
ATOM    378  HD2 LYS A  24      12.529  -1.294   4.238  1.00  1.61           H  
ATOM    379  HD3 LYS A  24      11.336  -0.103   3.763  1.00  1.76           H  
ATOM    380  HE2 LYS A  24      11.557   0.993   5.940  1.00  2.03           H  
ATOM    381  HE3 LYS A  24      12.565  -0.318   6.552  1.00  2.02           H  
ATOM    382  HZ1 LYS A  24      13.665   0.607   4.155  1.00  2.59           H  
ATOM    383  HZ2 LYS A  24      13.357   1.965   5.123  1.00  2.90           H  
ATOM    384  HZ3 LYS A  24      14.323   0.709   5.717  1.00  2.79           H  
ATOM    385  N   ALA A  25      11.890  -3.157   1.669  1.00  0.50           N  
ATOM    386  CA  ALA A  25      12.943  -2.737   0.701  1.00  0.57           C  
ATOM    387  C   ALA A  25      12.359  -1.898  -0.435  1.00  0.57           C  
ATOM    388  O   ALA A  25      11.161  -1.708  -0.522  1.00  0.58           O  
ATOM    389  CB  ALA A  25      13.594  -4.007   0.156  1.00  0.62           C  
ATOM    390  H   ALA A  25      10.969  -3.299   1.381  1.00  0.51           H  
ATOM    391  HA  ALA A  25      13.678  -2.138   1.216  1.00  0.66           H  
ATOM    392  HB1 ALA A  25      14.012  -4.568   0.976  1.00  0.67           H  
ATOM    393  HB2 ALA A  25      12.858  -4.620  -0.343  1.00  0.67           H  
ATOM    394  HB3 ALA A  25      14.377  -3.772  -0.542  1.00  0.75           H  
ATOM    395  N   VAL A  26      13.255  -1.434  -1.268  1.00  0.66           N  
ATOM    396  CA  VAL A  26      12.888  -0.601  -2.444  1.00  0.72           C  
ATOM    397  C   VAL A  26      13.214  -1.517  -3.626  1.00  0.75           C  
ATOM    398  O   VAL A  26      12.374  -1.779  -4.465  1.00  0.80           O  
ATOM    399  CB  VAL A  26      13.759   0.678  -2.441  1.00  0.81           C  
ATOM    400  CG1 VAL A  26      13.473   1.523  -3.702  1.00  0.96           C  
ATOM    401  CG2 VAL A  26      13.436   1.515  -1.181  1.00  0.87           C  
ATOM    402  H   VAL A  26      14.205  -1.625  -1.133  1.00  0.75           H  
ATOM    403  HA  VAL A  26      11.834  -0.380  -2.437  1.00  0.71           H  
ATOM    404  HB  VAL A  26      14.803   0.393  -2.414  1.00  0.80           H  
ATOM    405 HG11 VAL A  26      12.431   1.804  -3.739  1.00  1.00           H  
ATOM    406 HG12 VAL A  26      14.075   2.420  -3.690  1.00  1.05           H  
ATOM    407 HG13 VAL A  26      13.713   0.962  -4.593  1.00  1.01           H  
ATOM    408 HG21 VAL A  26      12.390   1.787  -1.167  1.00  0.95           H  
ATOM    409 HG22 VAL A  26      13.659   0.949  -0.287  1.00  0.82           H  
ATOM    410 HG23 VAL A  26      14.029   2.418  -1.172  1.00  0.95           H  
ATOM    411  N   ASP A  27      14.443  -1.967  -3.635  1.00  0.76           N  
ATOM    412  CA  ASP A  27      14.949  -2.883  -4.702  1.00  0.79           C  
ATOM    413  C   ASP A  27      15.452  -4.179  -4.032  1.00  0.74           C  
ATOM    414  O   ASP A  27      15.599  -4.248  -2.827  1.00  0.74           O  
ATOM    415  CB  ASP A  27      16.102  -2.178  -5.445  1.00  0.89           C  
ATOM    416  CG  ASP A  27      16.676  -3.114  -6.526  1.00  0.92           C  
ATOM    417  OD1 ASP A  27      16.003  -3.268  -7.532  1.00  1.03           O  
ATOM    418  OD2 ASP A  27      17.753  -3.628  -6.275  1.00  0.95           O  
ATOM    419  H   ASP A  27      15.061  -1.698  -2.927  1.00  0.78           H  
ATOM    420  HA  ASP A  27      14.149  -3.129  -5.385  1.00  0.83           H  
ATOM    421  HB2 ASP A  27      15.737  -1.279  -5.921  1.00  1.01           H  
ATOM    422  HB3 ASP A  27      16.884  -1.907  -4.750  1.00  0.91           H  
ATOM    423  N   ALA A  28      15.705  -5.182  -4.836  1.00  0.77           N  
ATOM    424  CA  ALA A  28      16.203  -6.490  -4.297  1.00  0.76           C  
ATOM    425  C   ALA A  28      17.459  -6.241  -3.451  1.00  0.70           C  
ATOM    426  O   ALA A  28      17.567  -6.734  -2.343  1.00  0.68           O  
ATOM    427  CB  ALA A  28      16.525  -7.418  -5.480  1.00  0.85           C  
ATOM    428  H   ALA A  28      15.567  -5.075  -5.802  1.00  0.84           H  
ATOM    429  HA  ALA A  28      15.441  -6.907  -3.653  1.00  0.77           H  
ATOM    430  HB1 ALA A  28      17.281  -6.976  -6.113  1.00  0.88           H  
ATOM    431  HB2 ALA A  28      16.886  -8.369  -5.116  1.00  0.87           H  
ATOM    432  HB3 ALA A  28      15.634  -7.585  -6.068  1.00  0.94           H  
ATOM    433  N   GLU A  29      18.368  -5.481  -4.013  1.00  0.73           N  
ATOM    434  CA  GLU A  29      19.646  -5.136  -3.318  1.00  0.72           C  
ATOM    435  C   GLU A  29      19.295  -4.622  -1.911  1.00  0.69           C  
ATOM    436  O   GLU A  29      19.782  -5.134  -0.925  1.00  0.74           O  
ATOM    437  CB  GLU A  29      20.370  -4.044  -4.118  1.00  0.74           C  
ATOM    438  CG  GLU A  29      21.740  -3.724  -3.468  1.00  0.77           C  
ATOM    439  CD  GLU A  29      22.340  -2.461  -4.114  1.00  0.67           C  
ATOM    440  OE1 GLU A  29      21.735  -1.420  -3.904  1.00  1.00           O  
ATOM    441  OE2 GLU A  29      23.359  -2.610  -4.772  1.00  0.98           O  
ATOM    442  H   GLU A  29      18.208  -5.126  -4.911  1.00  0.81           H  
ATOM    443  HA  GLU A  29      20.253  -6.028  -3.234  1.00  0.75           H  
ATOM    444  HB2 GLU A  29      20.533  -4.386  -5.130  1.00  0.78           H  
ATOM    445  HB3 GLU A  29      19.758  -3.155  -4.154  1.00  0.88           H  
ATOM    446  HG2 GLU A  29      21.638  -3.546  -2.407  1.00  1.04           H  
ATOM    447  HG3 GLU A  29      22.419  -4.553  -3.615  1.00  1.10           H  
ATOM    448  N   THR A  30      18.450  -3.616  -1.882  1.00  0.67           N  
ATOM    449  CA  THR A  30      17.999  -2.992  -0.597  1.00  0.66           C  
ATOM    450  C   THR A  30      17.623  -4.075   0.425  1.00  0.65           C  
ATOM    451  O   THR A  30      18.143  -4.104   1.523  1.00  0.69           O  
ATOM    452  CB  THR A  30      16.763  -2.089  -0.851  1.00  0.69           C  
ATOM    453  OG1 THR A  30      17.124  -1.179  -1.881  1.00  0.76           O  
ATOM    454  CG2 THR A  30      16.489  -1.175   0.357  1.00  0.75           C  
ATOM    455  H   THR A  30      18.101  -3.266  -2.728  1.00  0.67           H  
ATOM    456  HA  THR A  30      18.814  -2.404  -0.198  1.00  0.70           H  
ATOM    457  HB  THR A  30      15.889  -2.638  -1.151  1.00  0.69           H  
ATOM    458  HG1 THR A  30      18.027  -1.354  -2.156  1.00  0.76           H  
ATOM    459 HG21 THR A  30      17.341  -0.540   0.550  1.00  0.77           H  
ATOM    460 HG22 THR A  30      15.629  -0.552   0.162  1.00  0.82           H  
ATOM    461 HG23 THR A  30      16.293  -1.770   1.237  1.00  0.78           H  
ATOM    462  N   ALA A  31      16.722  -4.936   0.014  1.00  0.63           N  
ATOM    463  CA  ALA A  31      16.263  -6.043   0.916  1.00  0.59           C  
ATOM    464  C   ALA A  31      17.425  -6.840   1.484  1.00  0.53           C  
ATOM    465  O   ALA A  31      17.582  -6.930   2.686  1.00  0.55           O  
ATOM    466  CB  ALA A  31      15.347  -7.014   0.140  1.00  0.61           C  
ATOM    467  H   ALA A  31      16.353  -4.844  -0.891  1.00  0.66           H  
ATOM    468  HA  ALA A  31      15.765  -5.589   1.763  1.00  0.61           H  
ATOM    469  HB1 ALA A  31      14.481  -6.505  -0.250  1.00  0.67           H  
ATOM    470  HB2 ALA A  31      15.884  -7.462  -0.686  1.00  0.61           H  
ATOM    471  HB3 ALA A  31      15.020  -7.809   0.795  1.00  0.61           H  
ATOM    472  N   GLU A  32      18.203  -7.391   0.588  1.00  0.51           N  
ATOM    473  CA  GLU A  32      19.374  -8.200   1.026  1.00  0.48           C  
ATOM    474  C   GLU A  32      20.228  -7.395   1.996  1.00  0.45           C  
ATOM    475  O   GLU A  32      20.557  -7.902   3.040  1.00  0.48           O  
ATOM    476  CB  GLU A  32      20.198  -8.613  -0.215  1.00  0.60           C  
ATOM    477  CG  GLU A  32      21.384  -9.523   0.236  1.00  0.68           C  
ATOM    478  CD  GLU A  32      22.201 -10.098  -0.951  1.00  1.04           C  
ATOM    479  OE1 GLU A  32      21.862  -9.823  -2.095  1.00  1.10           O  
ATOM    480  OE2 GLU A  32      23.144 -10.803  -0.627  1.00  1.70           O  
ATOM    481  H   GLU A  32      18.004  -7.256  -0.362  1.00  0.55           H  
ATOM    482  HA  GLU A  32      18.992  -9.049   1.574  1.00  0.46           H  
ATOM    483  HB2 GLU A  32      19.560  -9.155  -0.899  1.00  0.70           H  
ATOM    484  HB3 GLU A  32      20.577  -7.738  -0.723  1.00  0.71           H  
ATOM    485  HG2 GLU A  32      22.060  -8.949   0.854  1.00  0.69           H  
ATOM    486  HG3 GLU A  32      21.006 -10.350   0.822  1.00  0.78           H  
ATOM    487  N   LYS A  33      20.566  -6.181   1.659  1.00  0.52           N  
ATOM    488  CA  LYS A  33      21.401  -5.343   2.572  1.00  0.54           C  
ATOM    489  C   LYS A  33      20.786  -5.252   3.981  1.00  0.49           C  
ATOM    490  O   LYS A  33      21.462  -5.540   4.948  1.00  0.47           O  
ATOM    491  CB  LYS A  33      21.536  -3.939   1.938  1.00  0.68           C  
ATOM    492  CG  LYS A  33      22.414  -3.016   2.824  1.00  0.77           C  
ATOM    493  CD  LYS A  33      22.584  -1.619   2.163  1.00  1.01           C  
ATOM    494  CE  LYS A  33      21.218  -0.937   1.902  1.00  1.16           C  
ATOM    495  NZ  LYS A  33      20.416  -0.849   3.160  1.00  1.34           N  
ATOM    496  H   LYS A  33      20.267  -5.821   0.803  1.00  0.59           H  
ATOM    497  HA  LYS A  33      22.363  -5.826   2.671  1.00  0.53           H  
ATOM    498  HB2 LYS A  33      21.986  -4.033   0.960  1.00  0.83           H  
ATOM    499  HB3 LYS A  33      20.551  -3.515   1.821  1.00  0.72           H  
ATOM    500  HG2 LYS A  33      21.976  -2.902   3.804  1.00  0.82           H  
ATOM    501  HG3 LYS A  33      23.389  -3.466   2.942  1.00  0.84           H  
ATOM    502  HD2 LYS A  33      23.181  -0.982   2.797  1.00  1.12           H  
ATOM    503  HD3 LYS A  33      23.108  -1.738   1.225  1.00  1.16           H  
ATOM    504  HE2 LYS A  33      21.388   0.065   1.535  1.00  1.41           H  
ATOM    505  HE3 LYS A  33      20.651  -1.478   1.158  1.00  1.15           H  
ATOM    506  HZ1 LYS A  33      20.962  -1.256   3.947  1.00  1.36           H  
ATOM    507  HZ2 LYS A  33      20.196   0.147   3.373  1.00  1.61           H  
ATOM    508  HZ3 LYS A  33      19.530  -1.381   3.043  1.00  1.47           H  
ATOM    509  N   ALA A  34      19.535  -4.864   4.068  1.00  0.51           N  
ATOM    510  CA  ALA A  34      18.879  -4.755   5.417  1.00  0.52           C  
ATOM    511  C   ALA A  34      18.944  -6.082   6.167  1.00  0.45           C  
ATOM    512  O   ALA A  34      19.369  -6.137   7.306  1.00  0.55           O  
ATOM    513  CB  ALA A  34      17.414  -4.333   5.223  1.00  0.61           C  
ATOM    514  H   ALA A  34      19.027  -4.654   3.251  1.00  0.57           H  
ATOM    515  HA  ALA A  34      19.418  -4.038   6.022  1.00  0.59           H  
ATOM    516  HB1 ALA A  34      16.896  -5.064   4.620  1.00  0.63           H  
ATOM    517  HB2 ALA A  34      16.920  -4.254   6.180  1.00  0.70           H  
ATOM    518  HB3 ALA A  34      17.368  -3.376   4.724  1.00  0.76           H  
ATOM    519  N   PHE A  35      18.529  -7.126   5.499  1.00  0.38           N  
ATOM    520  CA  PHE A  35      18.553  -8.461   6.145  1.00  0.31           C  
ATOM    521  C   PHE A  35      19.987  -8.858   6.527  1.00  0.29           C  
ATOM    522  O   PHE A  35      20.202  -9.361   7.610  1.00  0.39           O  
ATOM    523  CB  PHE A  35      17.897  -9.443   5.144  1.00  0.32           C  
ATOM    524  CG  PHE A  35      16.341  -9.484   5.265  1.00  0.36           C  
ATOM    525  CD1 PHE A  35      15.653  -9.144   6.430  1.00  0.42           C  
ATOM    526  CD2 PHE A  35      15.596  -9.901   4.174  1.00  0.41           C  
ATOM    527  CE1 PHE A  35      14.278  -9.220   6.495  1.00  0.48           C  
ATOM    528  CE2 PHE A  35      14.216  -9.978   4.244  1.00  0.47           C  
ATOM    529  CZ  PHE A  35      13.554  -9.638   5.405  1.00  0.48           C  
ATOM    530  H   PHE A  35      18.210  -7.045   4.574  1.00  0.45           H  
ATOM    531  HA  PHE A  35      18.003  -8.392   7.066  1.00  0.38           H  
ATOM    532  HB2 PHE A  35      18.153  -9.149   4.136  1.00  0.41           H  
ATOM    533  HB3 PHE A  35      18.280 -10.432   5.305  1.00  0.41           H  
ATOM    534  HD1 PHE A  35      16.175  -8.813   7.311  1.00  0.50           H  
ATOM    535  HD2 PHE A  35      16.097 -10.172   3.256  1.00  0.47           H  
ATOM    536  HE1 PHE A  35      13.770  -8.952   7.410  1.00  0.58           H  
ATOM    537  HE2 PHE A  35      13.653 -10.304   3.384  1.00  0.58           H  
ATOM    538  HZ  PHE A  35      12.477  -9.697   5.468  1.00  0.52           H  
ATOM    539  N   LYS A  36      20.932  -8.628   5.650  1.00  0.26           N  
ATOM    540  CA  LYS A  36      22.363  -8.967   5.914  1.00  0.27           C  
ATOM    541  C   LYS A  36      22.769  -8.266   7.201  1.00  0.36           C  
ATOM    542  O   LYS A  36      23.227  -8.928   8.103  1.00  0.49           O  
ATOM    543  CB  LYS A  36      23.207  -8.495   4.692  1.00  0.32           C  
ATOM    544  CG  LYS A  36      24.702  -8.937   4.773  1.00  0.41           C  
ATOM    545  CD  LYS A  36      25.530  -8.071   5.762  1.00  0.60           C  
ATOM    546  CE  LYS A  36      27.008  -8.514   5.733  1.00  0.71           C  
ATOM    547  NZ  LYS A  36      27.602  -8.289   4.381  1.00  0.68           N  
ATOM    548  H   LYS A  36      20.713  -8.224   4.796  1.00  0.32           H  
ATOM    549  HA  LYS A  36      22.441 -10.032   6.072  1.00  0.32           H  
ATOM    550  HB2 LYS A  36      22.777  -8.914   3.793  1.00  0.46           H  
ATOM    551  HB3 LYS A  36      23.159  -7.419   4.607  1.00  0.44           H  
ATOM    552  HG2 LYS A  36      24.754  -9.973   5.075  1.00  0.66           H  
ATOM    553  HG3 LYS A  36      25.132  -8.856   3.785  1.00  0.51           H  
ATOM    554  HD2 LYS A  36      25.462  -7.028   5.488  1.00  0.77           H  
ATOM    555  HD3 LYS A  36      25.174  -8.182   6.772  1.00  0.89           H  
ATOM    556  HE2 LYS A  36      27.578  -7.947   6.456  1.00  0.98           H  
ATOM    557  HE3 LYS A  36      27.088  -9.563   5.979  1.00  0.96           H  
ATOM    558  HZ1 LYS A  36      26.884  -7.877   3.752  1.00  0.67           H  
ATOM    559  HZ2 LYS A  36      28.409  -7.637   4.458  1.00  0.81           H  
ATOM    560  HZ3 LYS A  36      27.928  -9.194   3.985  1.00  0.92           H  
ATOM    561  N   GLN A  37      22.601  -6.965   7.262  1.00  0.39           N  
ATOM    562  CA  GLN A  37      22.968  -6.194   8.493  1.00  0.49           C  
ATOM    563  C   GLN A  37      22.464  -6.958   9.725  1.00  0.50           C  
ATOM    564  O   GLN A  37      23.230  -7.291  10.607  1.00  0.62           O  
ATOM    565  CB  GLN A  37      22.320  -4.790   8.414  1.00  0.58           C  
ATOM    566  CG  GLN A  37      22.711  -3.933   9.651  1.00  0.71           C  
ATOM    567  CD  GLN A  37      24.219  -3.610   9.699  1.00  0.86           C  
ATOM    568  OE1 GLN A  37      24.720  -3.117  10.690  1.00  1.01           O  
ATOM    569  NE2 GLN A  37      24.985  -3.861   8.670  1.00  0.92           N  
ATOM    570  H   GLN A  37      22.228  -6.492   6.493  1.00  0.41           H  
ATOM    571  HA  GLN A  37      24.045  -6.128   8.550  1.00  0.54           H  
ATOM    572  HB2 GLN A  37      22.643  -4.294   7.510  1.00  0.65           H  
ATOM    573  HB3 GLN A  37      21.245  -4.885   8.375  1.00  0.59           H  
ATOM    574  HG2 GLN A  37      22.169  -2.998   9.621  1.00  0.79           H  
ATOM    575  HG3 GLN A  37      22.442  -4.448  10.562  1.00  0.71           H  
ATOM    576 HE21 GLN A  37      24.598  -4.256   7.861  1.00  0.88           H  
ATOM    577 HE22 GLN A  37      25.941  -3.652   8.709  1.00  1.04           H  
ATOM    578  N   TYR A  38      21.179  -7.215   9.730  1.00  0.47           N  
ATOM    579  CA  TYR A  38      20.570  -7.960  10.880  1.00  0.51           C  
ATOM    580  C   TYR A  38      21.300  -9.299  11.141  1.00  0.49           C  
ATOM    581  O   TYR A  38      21.777  -9.545  12.231  1.00  0.66           O  
ATOM    582  CB  TYR A  38      19.081  -8.243  10.580  1.00  0.51           C  
ATOM    583  CG  TYR A  38      18.279  -6.977  10.206  1.00  0.54           C  
ATOM    584  CD1 TYR A  38      18.703  -5.679  10.474  1.00  0.69           C  
ATOM    585  CD2 TYR A  38      17.059  -7.154   9.581  1.00  0.61           C  
ATOM    586  CE1 TYR A  38      17.916  -4.596  10.119  1.00  0.79           C  
ATOM    587  CE2 TYR A  38      16.282  -6.073   9.232  1.00  0.74           C  
ATOM    588  CZ  TYR A  38      16.696  -4.789   9.496  1.00  0.78           C  
ATOM    589  OH  TYR A  38      15.895  -3.723   9.134  1.00  0.97           O  
ATOM    590  H   TYR A  38      20.626  -6.911   8.973  1.00  0.48           H  
ATOM    591  HA  TYR A  38      20.649  -7.352  11.773  1.00  0.62           H  
ATOM    592  HB2 TYR A  38      18.999  -8.949   9.767  1.00  0.57           H  
ATOM    593  HB3 TYR A  38      18.621  -8.683  11.451  1.00  0.62           H  
ATOM    594  HD1 TYR A  38      19.655  -5.504  10.957  1.00  0.85           H  
ATOM    595  HD2 TYR A  38      16.710  -8.152   9.359  1.00  0.69           H  
ATOM    596  HE1 TYR A  38      18.254  -3.591  10.335  1.00  0.95           H  
ATOM    597  HE2 TYR A  38      15.330  -6.236   8.754  1.00  0.89           H  
ATOM    598  HH  TYR A  38      15.202  -4.035   8.551  1.00  1.38           H  
ATOM    599  N   ALA A  39      21.372 -10.134  10.135  1.00  0.41           N  
ATOM    600  CA  ALA A  39      22.056 -11.465  10.273  1.00  0.44           C  
ATOM    601  C   ALA A  39      23.488 -11.334  10.810  1.00  0.47           C  
ATOM    602  O   ALA A  39      23.903 -12.096  11.656  1.00  0.58           O  
ATOM    603  CB  ALA A  39      22.074 -12.160   8.897  1.00  0.50           C  
ATOM    604  H   ALA A  39      20.974  -9.880   9.277  1.00  0.46           H  
ATOM    605  HA  ALA A  39      21.499 -12.043  10.998  1.00  0.46           H  
ATOM    606  HB1 ALA A  39      22.608 -11.563   8.171  1.00  0.61           H  
ATOM    607  HB2 ALA A  39      22.559 -13.122   8.981  1.00  0.58           H  
ATOM    608  HB3 ALA A  39      21.063 -12.311   8.549  1.00  0.59           H  
ATOM    609  N   ASN A  40      24.214 -10.377  10.296  1.00  0.48           N  
ATOM    610  CA  ASN A  40      25.620 -10.137  10.737  1.00  0.56           C  
ATOM    611  C   ASN A  40      25.573  -9.848  12.243  1.00  0.65           C  
ATOM    612  O   ASN A  40      26.224 -10.530  13.009  1.00  0.76           O  
ATOM    613  CB  ASN A  40      26.173  -8.938   9.934  1.00  0.57           C  
ATOM    614  CG  ASN A  40      27.648  -8.683  10.274  1.00  0.89           C  
ATOM    615  OD1 ASN A  40      27.997  -8.336  11.383  1.00  1.21           O  
ATOM    616  ND2 ASN A  40      28.546  -8.845   9.340  1.00  1.04           N  
ATOM    617  H   ASN A  40      23.825  -9.815   9.606  1.00  0.48           H  
ATOM    618  HA  ASN A  40      26.194 -11.040  10.575  1.00  0.63           H  
ATOM    619  HB2 ASN A  40      26.094  -9.140   8.876  1.00  0.59           H  
ATOM    620  HB3 ASN A  40      25.610  -8.043  10.158  1.00  0.63           H  
ATOM    621 HD21 ASN A  40      28.279  -9.124   8.441  1.00  1.05           H  
ATOM    622 HD22 ASN A  40      29.492  -8.687   9.543  1.00  1.31           H  
ATOM    623  N   ASP A  41      24.802  -8.844  12.599  1.00  0.68           N  
ATOM    624  CA  ASP A  41      24.633  -8.432  14.031  1.00  0.78           C  
ATOM    625  C   ASP A  41      24.465  -9.688  14.904  1.00  0.81           C  
ATOM    626  O   ASP A  41      25.189  -9.899  15.857  1.00  0.94           O  
ATOM    627  CB  ASP A  41      23.397  -7.528  14.130  1.00  0.81           C  
ATOM    628  CG  ASP A  41      23.230  -6.950  15.551  1.00  0.95           C  
ATOM    629  OD1 ASP A  41      22.921  -7.734  16.435  1.00  0.98           O  
ATOM    630  OD2 ASP A  41      23.427  -5.752  15.676  1.00  1.12           O  
ATOM    631  H   ASP A  41      24.318  -8.345  11.911  1.00  0.66           H  
ATOM    632  HA  ASP A  41      25.496  -7.876  14.344  1.00  0.88           H  
ATOM    633  HB2 ASP A  41      23.494  -6.728  13.417  1.00  0.85           H  
ATOM    634  HB3 ASP A  41      22.514  -8.093  13.893  1.00  0.77           H  
ATOM    635  N   ASN A  42      23.487 -10.471  14.512  1.00  0.74           N  
ATOM    636  CA  ASN A  42      23.153 -11.749  15.218  1.00  0.80           C  
ATOM    637  C   ASN A  42      24.409 -12.641  15.330  1.00  0.86           C  
ATOM    638  O   ASN A  42      24.792 -13.033  16.417  1.00  1.04           O  
ATOM    639  CB  ASN A  42      22.035 -12.439  14.414  1.00  0.74           C  
ATOM    640  CG  ASN A  42      21.517 -13.732  15.079  1.00  0.84           C  
ATOM    641  OD1 ASN A  42      20.646 -14.393  14.558  1.00  1.09           O  
ATOM    642  ND2 ASN A  42      22.003 -14.142  16.217  1.00  1.45           N  
ATOM    643  H   ASN A  42      22.959 -10.199  13.729  1.00  0.70           H  
ATOM    644  HA  ASN A  42      22.791 -11.516  16.206  1.00  0.89           H  
ATOM    645  HB2 ASN A  42      21.202 -11.753  14.334  1.00  0.74           H  
ATOM    646  HB3 ASN A  42      22.381 -12.689  13.421  1.00  0.72           H  
ATOM    647 HD21 ASN A  42      22.704 -13.630  16.664  1.00  2.02           H  
ATOM    648 HD22 ASN A  42      21.656 -14.968  16.615  1.00  1.53           H  
ATOM    649  N   GLY A  43      25.002 -12.925  14.197  1.00  0.76           N  
ATOM    650  CA  GLY A  43      26.233 -13.773  14.121  1.00  0.84           C  
ATOM    651  C   GLY A  43      25.991 -15.004  13.241  1.00  0.80           C  
ATOM    652  O   GLY A  43      26.426 -16.092  13.568  1.00  0.92           O  
ATOM    653  H   GLY A  43      24.634 -12.575  13.362  1.00  0.69           H  
ATOM    654  HA2 GLY A  43      27.034 -13.186  13.693  1.00  0.84           H  
ATOM    655  HA3 GLY A  43      26.519 -14.096  15.112  1.00  0.94           H  
ATOM    656  N   VAL A  44      25.300 -14.788  12.149  1.00  0.69           N  
ATOM    657  CA  VAL A  44      24.987 -15.900  11.186  1.00  0.71           C  
ATOM    658  C   VAL A  44      25.565 -15.523   9.805  1.00  0.64           C  
ATOM    659  O   VAL A  44      26.029 -14.412   9.630  1.00  0.66           O  
ATOM    660  CB  VAL A  44      23.437 -16.079  11.068  1.00  0.72           C  
ATOM    661  CG1 VAL A  44      23.086 -17.512  10.586  1.00  0.80           C  
ATOM    662  CG2 VAL A  44      22.761 -15.898  12.454  1.00  0.78           C  
ATOM    663  H   VAL A  44      24.975 -13.883  11.964  1.00  0.65           H  
ATOM    664  HA  VAL A  44      25.453 -16.815  11.515  1.00  0.79           H  
ATOM    665  HB  VAL A  44      23.048 -15.371  10.347  1.00  0.76           H  
ATOM    666 HG11 VAL A  44      23.481 -18.245  11.274  1.00  0.92           H  
ATOM    667 HG12 VAL A  44      22.014 -17.628  10.541  1.00  0.83           H  
ATOM    668 HG13 VAL A  44      23.479 -17.712   9.603  1.00  0.86           H  
ATOM    669 HG21 VAL A  44      23.140 -16.624  13.159  1.00  0.81           H  
ATOM    670 HG22 VAL A  44      22.954 -14.907  12.839  1.00  0.87           H  
ATOM    671 HG23 VAL A  44      21.693 -16.024  12.363  1.00  0.81           H  
ATOM    672  N   ASP A  45      25.496 -16.479   8.906  1.00  0.68           N  
ATOM    673  CA  ASP A  45      25.968 -16.412   7.477  1.00  0.66           C  
ATOM    674  C   ASP A  45      26.792 -17.660   7.095  1.00  0.75           C  
ATOM    675  O   ASP A  45      27.439 -18.281   7.912  1.00  0.94           O  
ATOM    676  CB  ASP A  45      26.873 -15.156   7.206  1.00  0.66           C  
ATOM    677  CG  ASP A  45      27.410 -15.167   5.760  1.00  0.70           C  
ATOM    678  OD1 ASP A  45      26.582 -15.088   4.868  1.00  0.81           O  
ATOM    679  OD2 ASP A  45      28.619 -15.259   5.628  1.00  0.77           O  
ATOM    680  H   ASP A  45      25.102 -17.327   9.196  1.00  0.76           H  
ATOM    681  HA  ASP A  45      25.084 -16.367   6.860  1.00  0.71           H  
ATOM    682  HB2 ASP A  45      26.293 -14.253   7.323  1.00  0.72           H  
ATOM    683  HB3 ASP A  45      27.703 -15.130   7.898  1.00  0.74           H  
ATOM    684  N   GLY A  46      26.726 -17.956   5.822  1.00  0.77           N  
ATOM    685  CA  GLY A  46      27.430 -19.119   5.197  1.00  0.84           C  
ATOM    686  C   GLY A  46      26.844 -19.177   3.785  1.00  0.87           C  
ATOM    687  O   GLY A  46      27.537 -19.006   2.802  1.00  1.15           O  
ATOM    688  H   GLY A  46      26.181 -17.379   5.246  1.00  0.85           H  
ATOM    689  HA2 GLY A  46      28.495 -18.939   5.159  1.00  1.03           H  
ATOM    690  HA3 GLY A  46      27.203 -20.029   5.733  1.00  0.74           H  
ATOM    691  N   VAL A  47      25.560 -19.421   3.759  1.00  0.66           N  
ATOM    692  CA  VAL A  47      24.777 -19.507   2.490  1.00  0.80           C  
ATOM    693  C   VAL A  47      23.723 -18.472   2.878  1.00  0.70           C  
ATOM    694  O   VAL A  47      22.852 -18.722   3.687  1.00  0.91           O  
ATOM    695  CB  VAL A  47      24.153 -20.904   2.299  1.00  0.81           C  
ATOM    696  CG1 VAL A  47      23.531 -20.987   0.883  1.00  1.03           C  
ATOM    697  CG2 VAL A  47      25.237 -21.999   2.420  1.00  0.93           C  
ATOM    698  H   VAL A  47      25.096 -19.554   4.614  1.00  0.51           H  
ATOM    699  HA  VAL A  47      25.363 -19.166   1.648  1.00  0.97           H  
ATOM    700  HB  VAL A  47      23.383 -21.040   3.029  1.00  0.79           H  
ATOM    701 HG11 VAL A  47      24.286 -20.829   0.127  1.00  1.23           H  
ATOM    702 HG12 VAL A  47      23.090 -21.961   0.729  1.00  1.12           H  
ATOM    703 HG13 VAL A  47      22.762 -20.238   0.765  1.00  1.09           H  
ATOM    704 HG21 VAL A  47      26.008 -21.854   1.677  1.00  1.12           H  
ATOM    705 HG22 VAL A  47      25.689 -21.968   3.400  1.00  0.88           H  
ATOM    706 HG23 VAL A  47      24.796 -22.974   2.276  1.00  1.01           H  
ATOM    707  N   TRP A  48      23.871 -17.330   2.275  1.00  0.45           N  
ATOM    708  CA  TRP A  48      22.961 -16.171   2.521  1.00  0.34           C  
ATOM    709  C   TRP A  48      22.299 -15.746   1.212  1.00  0.37           C  
ATOM    710  O   TRP A  48      22.867 -15.004   0.435  1.00  0.60           O  
ATOM    711  CB  TRP A  48      23.821 -15.126   3.071  1.00  0.40           C  
ATOM    712  CG  TRP A  48      23.159 -14.024   3.894  1.00  0.34           C  
ATOM    713  CD1 TRP A  48      23.956 -13.090   4.442  1.00  0.40           C  
ATOM    714  CD2 TRP A  48      21.865 -13.778   4.227  1.00  0.34           C  
ATOM    715  NE1 TRP A  48      23.124 -12.311   5.090  1.00  0.46           N  
ATOM    716  CE2 TRP A  48      21.849 -12.643   5.020  1.00  0.42           C  
ATOM    717  CE3 TRP A  48      20.658 -14.397   3.955  1.00  0.33           C  
ATOM    718  CZ2 TRP A  48      20.678 -12.144   5.525  1.00  0.50           C  
ATOM    719  CZ3 TRP A  48      19.481 -13.895   4.464  1.00  0.40           C  
ATOM    720  CH2 TRP A  48      19.494 -12.768   5.247  1.00  0.48           C  
ATOM    721  H   TRP A  48      24.609 -17.248   1.641  1.00  0.45           H  
ATOM    722  HA  TRP A  48      22.257 -16.418   3.296  1.00  0.34           H  
ATOM    723  HB2 TRP A  48      24.489 -15.653   3.719  1.00  0.53           H  
ATOM    724  HB3 TRP A  48      24.374 -14.679   2.265  1.00  0.56           H  
ATOM    725  HD1 TRP A  48      25.023 -13.044   4.345  1.00  0.44           H  
ATOM    726  HE1 TRP A  48      23.432 -11.530   5.593  1.00  0.58           H  
ATOM    727  HE3 TRP A  48      20.618 -15.284   3.352  1.00  0.35           H  
ATOM    728  HZ2 TRP A  48      20.692 -11.266   6.145  1.00  0.61           H  
ATOM    729  HZ3 TRP A  48      18.547 -14.392   4.250  1.00  0.45           H  
ATOM    730  HH2 TRP A  48      18.577 -12.371   5.646  1.00  0.58           H  
ATOM    731  N   THR A  49      21.112 -16.236   1.011  1.00  0.27           N  
ATOM    732  CA  THR A  49      20.364 -15.904  -0.238  1.00  0.33           C  
ATOM    733  C   THR A  49      18.862 -15.926   0.033  1.00  0.28           C  
ATOM    734  O   THR A  49      18.456 -15.886   1.174  1.00  0.35           O  
ATOM    735  CB  THR A  49      20.698 -16.928  -1.352  1.00  0.44           C  
ATOM    736  OG1 THR A  49      22.064 -17.303  -1.202  1.00  0.66           O  
ATOM    737  CG2 THR A  49      20.767 -16.131  -2.655  1.00  0.60           C  
ATOM    738  H   THR A  49      20.719 -16.798   1.700  1.00  0.32           H  
ATOM    739  HA  THR A  49      20.625 -14.897  -0.532  1.00  0.44           H  
ATOM    740  HB  THR A  49      20.054 -17.797  -1.395  1.00  0.52           H  
ATOM    741  HG1 THR A  49      22.558 -16.544  -0.878  1.00  1.26           H  
ATOM    742 HG21 THR A  49      19.843 -15.601  -2.822  1.00  0.63           H  
ATOM    743 HG22 THR A  49      21.561 -15.398  -2.585  1.00  0.69           H  
ATOM    744 HG23 THR A  49      20.960 -16.795  -3.479  1.00  0.73           H  
ATOM    745  N   TYR A  50      18.064 -15.993  -1.007  1.00  0.28           N  
ATOM    746  CA  TYR A  50      16.587 -16.017  -0.838  1.00  0.31           C  
ATOM    747  C   TYR A  50      15.905 -17.339  -1.223  1.00  0.27           C  
ATOM    748  O   TYR A  50      16.494 -18.230  -1.804  1.00  0.38           O  
ATOM    749  CB  TYR A  50      16.071 -14.800  -1.657  1.00  0.44           C  
ATOM    750  CG  TYR A  50      15.284 -15.148  -2.934  1.00  0.36           C  
ATOM    751  CD1 TYR A  50      15.913 -15.783  -3.990  1.00  0.45           C  
ATOM    752  CD2 TYR A  50      13.950 -14.815  -3.050  1.00  0.47           C  
ATOM    753  CE1 TYR A  50      15.217 -16.076  -5.145  1.00  0.54           C  
ATOM    754  CE2 TYR A  50      13.252 -15.108  -4.206  1.00  0.48           C  
ATOM    755  CZ  TYR A  50      13.883 -15.740  -5.264  1.00  0.47           C  
ATOM    756  OH  TYR A  50      13.190 -16.014  -6.429  1.00  0.63           O  
ATOM    757  H   TYR A  50      18.421 -16.025  -1.914  1.00  0.37           H  
ATOM    758  HA  TYR A  50      16.366 -15.844   0.199  1.00  0.42           H  
ATOM    759  HB2 TYR A  50      15.447 -14.209  -1.014  1.00  0.60           H  
ATOM    760  HB3 TYR A  50      16.908 -14.186  -1.954  1.00  0.59           H  
ATOM    761  HD1 TYR A  50      16.956 -16.049  -3.908  1.00  0.61           H  
ATOM    762  HD2 TYR A  50      13.452 -14.320  -2.228  1.00  0.67           H  
ATOM    763  HE1 TYR A  50      15.722 -16.575  -5.960  1.00  0.75           H  
ATOM    764  HE2 TYR A  50      12.206 -14.844  -4.283  1.00  0.64           H  
ATOM    765  HH  TYR A  50      13.820 -16.222  -7.124  1.00  1.16           H  
ATOM    766  N   ASP A  51      14.651 -17.374  -0.853  1.00  0.29           N  
ATOM    767  CA  ASP A  51      13.737 -18.525  -1.086  1.00  0.31           C  
ATOM    768  C   ASP A  51      12.567 -18.030  -1.922  1.00  0.30           C  
ATOM    769  O   ASP A  51      12.064 -16.943  -1.716  1.00  0.38           O  
ATOM    770  CB  ASP A  51      13.274 -19.034   0.273  1.00  0.41           C  
ATOM    771  CG  ASP A  51      12.203 -20.110   0.076  1.00  0.60           C  
ATOM    772  OD1 ASP A  51      12.559 -21.185  -0.375  1.00  0.76           O  
ATOM    773  OD2 ASP A  51      11.073 -19.778   0.383  1.00  0.75           O  
ATOM    774  H   ASP A  51      14.268 -16.605  -0.392  1.00  0.37           H  
ATOM    775  HA  ASP A  51      14.207 -19.332  -1.616  1.00  0.36           H  
ATOM    776  HB2 ASP A  51      14.108 -19.465   0.806  1.00  0.43           H  
ATOM    777  HB3 ASP A  51      12.876 -18.219   0.853  1.00  0.48           H  
ATOM    778  N   ASP A  52      12.186 -18.880  -2.836  1.00  0.33           N  
ATOM    779  CA  ASP A  52      11.058 -18.579  -3.757  1.00  0.39           C  
ATOM    780  C   ASP A  52       9.943 -19.604  -3.566  1.00  0.38           C  
ATOM    781  O   ASP A  52       9.136 -19.831  -4.449  1.00  0.53           O  
ATOM    782  CB  ASP A  52      11.634 -18.600  -5.189  1.00  0.51           C  
ATOM    783  CG  ASP A  52      12.342 -19.932  -5.556  1.00  0.62           C  
ATOM    784  OD1 ASP A  52      12.045 -20.954  -4.952  1.00  1.18           O  
ATOM    785  OD2 ASP A  52      13.162 -19.837  -6.457  1.00  1.13           O  
ATOM    786  H   ASP A  52      12.654 -19.737  -2.914  1.00  0.40           H  
ATOM    787  HA  ASP A  52      10.656 -17.607  -3.517  1.00  0.44           H  
ATOM    788  HB2 ASP A  52      10.850 -18.414  -5.908  1.00  0.69           H  
ATOM    789  HB3 ASP A  52      12.358 -17.808  -5.255  1.00  0.64           H  
ATOM    790  N   ALA A  53       9.944 -20.190  -2.400  1.00  0.42           N  
ATOM    791  CA  ALA A  53       8.904 -21.217  -2.069  1.00  0.51           C  
ATOM    792  C   ALA A  53       7.801 -20.523  -1.258  1.00  0.54           C  
ATOM    793  O   ALA A  53       6.632 -20.655  -1.560  1.00  0.62           O  
ATOM    794  CB  ALA A  53       9.549 -22.346  -1.239  1.00  0.65           C  
ATOM    795  H   ALA A  53      10.649 -19.949  -1.755  1.00  0.49           H  
ATOM    796  HA  ALA A  53       8.485 -21.630  -2.977  1.00  0.52           H  
ATOM    797  HB1 ALA A  53      10.349 -22.806  -1.802  1.00  0.69           H  
ATOM    798  HB2 ALA A  53       9.948 -21.960  -0.313  1.00  0.73           H  
ATOM    799  HB3 ALA A  53       8.810 -23.101  -1.011  1.00  0.76           H  
ATOM    800  N   THR A  54       8.227 -19.803  -0.254  1.00  0.59           N  
ATOM    801  CA  THR A  54       7.312 -19.050   0.651  1.00  0.69           C  
ATOM    802  C   THR A  54       7.777 -17.578   0.660  1.00  0.62           C  
ATOM    803  O   THR A  54       7.709 -16.910   1.673  1.00  0.64           O  
ATOM    804  CB  THR A  54       7.408 -19.698   2.056  1.00  0.86           C  
ATOM    805  OG1 THR A  54       7.138 -21.075   1.828  1.00  0.96           O  
ATOM    806  CG2 THR A  54       6.258 -19.263   2.986  1.00  1.05           C  
ATOM    807  H   THR A  54       9.182 -19.751  -0.083  1.00  0.63           H  
ATOM    808  HA  THR A  54       6.300 -19.088   0.272  1.00  0.73           H  
ATOM    809  HB  THR A  54       8.384 -19.584   2.503  1.00  0.91           H  
ATOM    810  HG1 THR A  54       7.935 -21.570   2.030  1.00  1.58           H  
ATOM    811 HG21 THR A  54       5.304 -19.523   2.552  1.00  1.14           H  
ATOM    812 HG22 THR A  54       6.353 -19.766   3.937  1.00  1.19           H  
ATOM    813 HG23 THR A  54       6.280 -18.198   3.160  1.00  1.03           H  
ATOM    814  N   LYS A  55       8.226 -17.131  -0.492  1.00  0.57           N  
ATOM    815  CA  LYS A  55       8.734 -15.730  -0.718  1.00  0.51           C  
ATOM    816  C   LYS A  55       9.362 -15.101   0.542  1.00  0.41           C  
ATOM    817  O   LYS A  55       8.993 -14.056   1.043  1.00  0.48           O  
ATOM    818  CB  LYS A  55       7.544 -14.867  -1.241  1.00  0.65           C  
ATOM    819  CG  LYS A  55       6.344 -14.869  -0.252  1.00  0.79           C  
ATOM    820  CD  LYS A  55       5.166 -14.039  -0.819  1.00  1.13           C  
ATOM    821  CE  LYS A  55       4.558 -14.712  -2.070  1.00  1.40           C  
ATOM    822  NZ  LYS A  55       4.042 -16.073  -1.731  1.00  1.59           N  
ATOM    823  H   LYS A  55       8.239 -17.754  -1.245  1.00  0.61           H  
ATOM    824  HA  LYS A  55       9.494 -15.775  -1.487  1.00  0.50           H  
ATOM    825  HB2 LYS A  55       7.882 -13.853  -1.385  1.00  0.67           H  
ATOM    826  HB3 LYS A  55       7.244 -15.261  -2.199  1.00  0.76           H  
ATOM    827  HG2 LYS A  55       6.007 -15.876  -0.067  1.00  0.86           H  
ATOM    828  HG3 LYS A  55       6.646 -14.440   0.692  1.00  0.76           H  
ATOM    829  HD2 LYS A  55       4.400 -13.942  -0.064  1.00  1.22           H  
ATOM    830  HD3 LYS A  55       5.515 -13.049  -1.075  1.00  1.20           H  
ATOM    831  HE2 LYS A  55       3.733 -14.117  -2.433  1.00  1.71           H  
ATOM    832  HE3 LYS A  55       5.287 -14.801  -2.860  1.00  1.37           H  
ATOM    833  HZ1 LYS A  55       4.201 -16.260  -0.719  1.00  1.45           H  
ATOM    834  HZ2 LYS A  55       3.023 -16.120  -1.935  1.00  1.88           H  
ATOM    835  HZ3 LYS A  55       4.539 -16.795  -2.293  1.00  1.68           H  
ATOM    836  N   THR A  56      10.340 -15.839   0.985  1.00  0.34           N  
ATOM    837  CA  THR A  56      11.149 -15.496   2.202  1.00  0.28           C  
ATOM    838  C   THR A  56      12.623 -15.372   1.801  1.00  0.26           C  
ATOM    839  O   THR A  56      12.980 -15.676   0.681  1.00  0.33           O  
ATOM    840  CB  THR A  56      10.905 -16.638   3.208  1.00  0.36           C  
ATOM    841  OG1 THR A  56       9.524 -16.558   3.532  1.00  0.48           O  
ATOM    842  CG2 THR A  56      11.604 -16.459   4.554  1.00  0.60           C  
ATOM    843  H   THR A  56      10.540 -16.660   0.481  1.00  0.40           H  
ATOM    844  HA  THR A  56      10.840 -14.547   2.627  1.00  0.28           H  
ATOM    845  HB  THR A  56      11.120 -17.605   2.771  1.00  0.59           H  
ATOM    846  HG1 THR A  56       9.118 -17.394   3.286  1.00  0.93           H  
ATOM    847 HG21 THR A  56      11.304 -15.539   5.034  1.00  0.75           H  
ATOM    848 HG22 THR A  56      11.337 -17.289   5.192  1.00  0.65           H  
ATOM    849 HG23 THR A  56      12.672 -16.464   4.427  1.00  0.89           H  
ATOM    850  N   PHE A  57      13.436 -14.922   2.720  1.00  0.24           N  
ATOM    851  CA  PHE A  57      14.901 -14.766   2.452  1.00  0.26           C  
ATOM    852  C   PHE A  57      15.487 -15.711   3.513  1.00  0.27           C  
ATOM    853  O   PHE A  57      14.897 -15.856   4.566  1.00  0.37           O  
ATOM    854  CB  PHE A  57      15.304 -13.318   2.691  1.00  0.30           C  
ATOM    855  CG  PHE A  57      16.295 -12.835   1.609  1.00  0.31           C  
ATOM    856  CD1 PHE A  57      17.638 -13.145   1.644  1.00  0.41           C  
ATOM    857  CD2 PHE A  57      15.816 -12.069   0.555  1.00  0.50           C  
ATOM    858  CE1 PHE A  57      18.491 -12.703   0.651  1.00  0.48           C  
ATOM    859  CE2 PHE A  57      16.664 -11.628  -0.439  1.00  0.58           C  
ATOM    860  CZ  PHE A  57      18.002 -11.947  -0.393  1.00  0.48           C  
ATOM    861  H   PHE A  57      13.080 -14.683   3.597  1.00  0.28           H  
ATOM    862  HA  PHE A  57      15.142 -15.077   1.462  1.00  0.34           H  
ATOM    863  HB2 PHE A  57      14.405 -12.759   2.597  1.00  0.33           H  
ATOM    864  HB3 PHE A  57      15.729 -13.166   3.669  1.00  0.36           H  
ATOM    865  HD1 PHE A  57      18.025 -13.738   2.451  1.00  0.58           H  
ATOM    866  HD2 PHE A  57      14.769 -11.813   0.509  1.00  0.68           H  
ATOM    867  HE1 PHE A  57      19.542 -12.953   0.689  1.00  0.65           H  
ATOM    868  HE2 PHE A  57      16.277 -11.033  -1.255  1.00  0.78           H  
ATOM    869  HZ  PHE A  57      18.665 -11.603  -1.175  1.00  0.60           H  
ATOM    870  N   THR A  58      16.611 -16.333   3.275  1.00  0.25           N  
ATOM    871  CA  THR A  58      17.146 -17.261   4.328  1.00  0.27           C  
ATOM    872  C   THR A  58      18.663 -17.284   4.434  1.00  0.25           C  
ATOM    873  O   THR A  58      19.374 -17.269   3.447  1.00  0.33           O  
ATOM    874  CB  THR A  58      16.630 -18.694   4.031  1.00  0.36           C  
ATOM    875  OG1 THR A  58      15.211 -18.582   4.029  1.00  0.50           O  
ATOM    876  CG2 THR A  58      16.885 -19.650   5.215  1.00  0.52           C  
ATOM    877  H   THR A  58      17.103 -16.184   2.444  1.00  0.29           H  
ATOM    878  HA  THR A  58      16.766 -16.938   5.291  1.00  0.30           H  
ATOM    879  HB  THR A  58      16.973 -19.086   3.083  1.00  0.42           H  
ATOM    880  HG1 THR A  58      14.954 -18.069   4.801  1.00  0.99           H  
ATOM    881 HG21 THR A  58      17.939 -19.712   5.431  1.00  0.60           H  
ATOM    882 HG22 THR A  58      16.370 -19.302   6.100  1.00  0.65           H  
ATOM    883 HG23 THR A  58      16.524 -20.639   4.968  1.00  0.60           H  
ATOM    884  N   VAL A  59      19.082 -17.330   5.671  1.00  0.23           N  
ATOM    885  CA  VAL A  59      20.534 -17.363   6.003  1.00  0.23           C  
ATOM    886  C   VAL A  59      20.841 -18.569   6.885  1.00  0.26           C  
ATOM    887  O   VAL A  59      20.213 -18.796   7.898  1.00  0.34           O  
ATOM    888  CB  VAL A  59      20.869 -16.046   6.714  1.00  0.21           C  
ATOM    889  CG1 VAL A  59      20.288 -15.974   8.089  1.00  0.37           C  
ATOM    890  CG2 VAL A  59      22.368 -15.812   6.848  1.00  0.29           C  
ATOM    891  H   VAL A  59      18.409 -17.335   6.382  1.00  0.26           H  
ATOM    892  HA  VAL A  59      21.108 -17.437   5.090  1.00  0.28           H  
ATOM    893  HB  VAL A  59      20.390 -15.270   6.179  1.00  0.29           H  
ATOM    894 HG11 VAL A  59      19.227 -16.128   8.002  1.00  0.45           H  
ATOM    895 HG12 VAL A  59      20.723 -16.723   8.731  1.00  0.44           H  
ATOM    896 HG13 VAL A  59      20.487 -14.996   8.497  1.00  0.43           H  
ATOM    897 HG21 VAL A  59      22.824 -15.791   5.874  1.00  0.35           H  
ATOM    898 HG22 VAL A  59      22.531 -14.859   7.335  1.00  0.41           H  
ATOM    899 HG23 VAL A  59      22.812 -16.593   7.445  1.00  0.36           H  
ATOM    900  N   THR A  60      21.799 -19.325   6.444  1.00  0.30           N  
ATOM    901  CA  THR A  60      22.216 -20.539   7.213  1.00  0.33           C  
ATOM    902  C   THR A  60      23.747 -20.605   7.257  1.00  0.29           C  
ATOM    903  O   THR A  60      24.399 -20.061   6.388  1.00  0.37           O  
ATOM    904  CB  THR A  60      21.585 -21.751   6.509  1.00  0.43           C  
ATOM    905  OG1 THR A  60      21.868 -22.878   7.328  1.00  0.58           O  
ATOM    906  CG2 THR A  60      22.234 -22.056   5.158  1.00  0.54           C  
ATOM    907  H   THR A  60      22.216 -19.075   5.595  1.00  0.36           H  
ATOM    908  HA  THR A  60      21.853 -20.469   8.229  1.00  0.42           H  
ATOM    909  HB  THR A  60      20.524 -21.599   6.404  1.00  0.49           H  
ATOM    910  HG1 THR A  60      21.089 -23.070   7.858  1.00  1.00           H  
ATOM    911 HG21 THR A  60      23.293 -22.241   5.265  1.00  0.60           H  
ATOM    912 HG22 THR A  60      21.772 -22.923   4.710  1.00  0.67           H  
ATOM    913 HG23 THR A  60      22.081 -21.208   4.511  1.00  0.55           H  
ATOM    914  N   GLU A  61      24.262 -21.269   8.262  1.00  0.34           N  
ATOM    915  CA  GLU A  61      25.740 -21.415   8.431  1.00  0.37           C  
ATOM    916  C   GLU A  61      26.130 -22.886   8.687  1.00  0.49           C  
ATOM    917  O   GLU A  61      27.050 -23.324   8.017  1.00  0.76           O  
ATOM    918  CB  GLU A  61      26.178 -20.492   9.604  1.00  0.41           C  
ATOM    919  CG  GLU A  61      25.290 -20.687  10.859  1.00  0.43           C  
ATOM    920  CD  GLU A  61      25.727 -19.813  12.055  1.00  0.60           C  
ATOM    921  OE1 GLU A  61      26.653 -19.028  11.919  1.00  0.86           O  
ATOM    922  OE2 GLU A  61      25.077 -19.994  13.071  1.00  0.68           O  
ATOM    923  OXT GLU A  61      25.497 -23.493   9.536  1.00  0.54           O  
ATOM    924  H   GLU A  61      23.681 -21.687   8.931  1.00  0.47           H  
ATOM    925  HA  GLU A  61      26.233 -21.083   7.528  1.00  0.40           H  
ATOM    926  HB2 GLU A  61      27.216 -20.675   9.844  1.00  0.52           H  
ATOM    927  HB3 GLU A  61      26.074 -19.466   9.290  1.00  0.49           H  
ATOM    928  HG2 GLU A  61      24.276 -20.417  10.608  1.00  0.52           H  
ATOM    929  HG3 GLU A  61      25.303 -21.716  11.172  1.00  0.48           H  
TER     930      GLU A  61                                                      
ENDMDL                                                                          
