# Supplementary material for: Comparative Performance of High-Throughput Methods for Protein pKa Predictions
Source: J Chem Inf Model. 2023 Aug 8;63(16):5169–81. doi: 10.1021/acs.jcim.3c00165 (PMC10466379; doi:10.1021/acs.jcim.3c00165)
Supplement: Supplementary file 3 — ci3c00165_si_003.zip [file ci3c00165_si_003.zip › curated_pdbs/1mek_curated_15.pdb]

MODEL       15                                                                  
ATOM      1  N   ASP A   1     -10.363  12.628  14.508  1.00  7.08           N  
ATOM      2  CA  ASP A   1      -8.949  12.609  14.031  1.00  6.65           C  
ATOM      3  C   ASP A   1      -8.122  11.626  14.863  1.00  5.96           C  
ATOM      4  O   ASP A   1      -7.711  11.924  15.967  1.00  6.16           O  
ATOM      5  CB  ASP A   1      -8.444  14.038  14.230  1.00  7.15           C  
ATOM      6  CG  ASP A   1      -9.288  14.733  15.300  1.00  7.15           C  
ATOM      7  OD1 ASP A   1     -10.502  14.638  15.225  1.00  7.22           O  
ATOM      8  OD2 ASP A   1      -8.706  15.350  16.177  1.00  7.37           O  
ATOM      9  H1  ASP A   1     -10.376  12.706  15.547  1.00  7.22           H  
ATOM     10  H2  ASP A   1     -10.859  13.442  14.093  1.00  7.35           H  
ATOM     11  H3  ASP A   1     -10.839  11.750  14.220  1.00  7.29           H  
ATOM     12  HA  ASP A   1      -8.909  12.346  12.986  1.00  6.79           H  
ATOM     13  HB2 ASP A   1      -8.127  14.168  15.254  1.00  7.25           H  
ATOM     14  HB3 ASP A   1      -9.239  14.735  14.009  1.00  7.40           H  
ATOM     15  N   ALA A   2      -7.876  10.455  14.342  1.00  5.41           N  
ATOM     16  CA  ALA A   2      -7.075   9.452  15.101  1.00  4.78           C  
ATOM     17  C   ALA A   2      -6.449   8.435  14.136  1.00  3.77           C  
ATOM     18  O   ALA A   2      -7.126   7.552  13.650  1.00  3.42           O  
ATOM     19  CB  ALA A   2      -8.079   8.764  16.027  1.00  5.00           C  
ATOM     20  H   ALA A   2      -8.217  10.235  13.450  1.00  5.58           H  
ATOM     21  HA  ALA A   2      -6.313   9.942  15.685  1.00  5.12           H  
ATOM     22  HB1 ALA A   2      -8.554   9.503  16.656  1.00  4.98           H  
ATOM     23  HB2 ALA A   2      -8.829   8.261  15.435  1.00  5.21           H  
ATOM     24  HB3 ALA A   2      -7.564   8.043  16.645  1.00  5.34           H  
ATOM     25  N   PRO A   3      -5.171   8.595  13.883  1.00  3.56           N  
ATOM     26  CA  PRO A   3      -4.464   7.672  12.961  1.00  2.78           C  
ATOM     27  C   PRO A   3      -4.255   6.307  13.623  1.00  2.04           C  
ATOM     28  O   PRO A   3      -3.681   6.203  14.689  1.00  2.31           O  
ATOM     29  CB  PRO A   3      -3.126   8.361  12.716  1.00  3.38           C  
ATOM     30  CG  PRO A   3      -2.913   9.230  13.916  1.00  4.09           C  
ATOM     31  CD  PRO A   3      -4.275   9.632  14.418  1.00  4.30           C  
ATOM     32  HA  PRO A   3      -5.003   7.570  12.034  1.00  2.67           H  
ATOM     33  HB2 PRO A   3      -2.334   7.630  12.638  1.00  3.45           H  
ATOM     34  HB3 PRO A   3      -3.171   8.963  11.820  1.00  3.61           H  
ATOM     35  HG2 PRO A   3      -2.383   8.677  14.681  1.00  3.94           H  
ATOM     36  HG3 PRO A   3      -2.353  10.110  13.641  1.00  4.77           H  
ATOM     37  HD2 PRO A   3      -4.296   9.630  15.498  1.00  4.75           H  
ATOM     38  HD3 PRO A   3      -4.548  10.604  14.034  1.00  4.80           H  
ATOM     39  N   GLU A   4      -4.714   5.259  12.996  1.00  1.37           N  
ATOM     40  CA  GLU A   4      -4.540   3.900  13.586  1.00  1.14           C  
ATOM     41  C   GLU A   4      -3.752   3.010  12.620  1.00  0.89           C  
ATOM     42  O   GLU A   4      -3.747   3.229  11.426  1.00  1.30           O  
ATOM     43  CB  GLU A   4      -5.960   3.364  13.772  1.00  1.67           C  
ATOM     44  CG  GLU A   4      -5.907   1.998  14.459  1.00  2.39           C  
ATOM     45  CD  GLU A   4      -6.315   0.910  13.464  1.00  2.65           C  
ATOM     46  OE1 GLU A   4      -5.476   0.512  12.674  1.00  3.09           O  
ATOM     47  OE2 GLU A   4      -7.461   0.494  13.508  1.00  3.05           O  
ATOM     48  H   GLU A   4      -5.172   5.364  12.136  1.00  1.44           H  
ATOM     49  HA  GLU A   4      -4.040   3.963  14.539  1.00  1.52           H  
ATOM     50  HB2 GLU A   4      -6.527   4.052  14.383  1.00  2.10           H  
ATOM     51  HB3 GLU A   4      -6.437   3.264  12.807  1.00  2.01           H  
ATOM     52  HG2 GLU A   4      -4.903   1.809  14.807  1.00  2.97           H  
ATOM     53  HG3 GLU A   4      -6.586   1.991  15.298  1.00  2.84           H  
ATOM     54  N   GLU A   5      -3.085   2.008  13.126  1.00  1.00           N  
ATOM     55  CA  GLU A   5      -2.300   1.110  12.227  1.00  0.81           C  
ATOM     56  C   GLU A   5      -2.582  -0.355  12.549  1.00  0.87           C  
ATOM     57  O   GLU A   5      -3.284  -0.677  13.488  1.00  1.15           O  
ATOM     58  CB  GLU A   5      -0.823   1.429  12.486  1.00  0.95           C  
ATOM     59  CG  GLU A   5      -0.546   1.483  13.993  1.00  1.46           C  
ATOM     60  CD  GLU A   5       0.930   1.809  14.228  1.00  1.82           C  
ATOM     61  OE1 GLU A   5       1.737   0.898  14.144  1.00  2.50           O  
ATOM     62  OE2 GLU A   5       1.228   2.963  14.487  1.00  2.19           O  
ATOM     63  H   GLU A   5      -3.099   1.846  14.092  1.00  1.56           H  
ATOM     64  HA  GLU A   5      -2.539   1.315  11.196  1.00  0.85           H  
ATOM     65  HB2 GLU A   5      -0.211   0.660  12.041  1.00  1.55           H  
ATOM     66  HB3 GLU A   5      -0.582   2.378  12.039  1.00  1.38           H  
ATOM     67  HG2 GLU A   5      -1.160   2.248  14.445  1.00  2.07           H  
ATOM     68  HG3 GLU A   5      -0.779   0.526  14.437  1.00  2.02           H  
ATOM     69  N   GLU A   6      -2.037  -1.243  11.768  1.00  0.79           N  
ATOM     70  CA  GLU A   6      -2.262  -2.694  12.004  1.00  1.04           C  
ATOM     71  C   GLU A   6      -0.989  -3.486  11.693  1.00  1.10           C  
ATOM     72  O   GLU A   6      -0.463  -3.427  10.602  1.00  1.76           O  
ATOM     73  CB  GLU A   6      -3.370  -3.069  11.027  1.00  1.28           C  
ATOM     74  CG  GLU A   6      -4.723  -2.982  11.733  1.00  1.68           C  
ATOM     75  CD  GLU A   6      -5.676  -4.023  11.145  1.00  1.97           C  
ATOM     76  OE1 GLU A   6      -5.322  -5.192  11.152  1.00  2.24           O  
ATOM     77  OE2 GLU A   6      -6.743  -3.636  10.697  1.00  2.63           O  
ATOM     78  H   GLU A   6      -1.483  -0.952  11.017  1.00  0.73           H  
ATOM     79  HA  GLU A   6      -2.585  -2.870  13.017  1.00  1.21           H  
ATOM     80  HB2 GLU A   6      -3.356  -2.387  10.190  1.00  1.65           H  
ATOM     81  HB3 GLU A   6      -3.209  -4.073  10.674  1.00  1.60           H  
ATOM     82  HG2 GLU A   6      -4.589  -3.167  12.788  1.00  1.97           H  
ATOM     83  HG3 GLU A   6      -5.136  -1.995  11.590  1.00  2.14           H  
ATOM     84  N   ASP A   7      -0.488  -4.230  12.640  1.00  1.27           N  
ATOM     85  CA  ASP A   7       0.749  -5.026  12.387  1.00  1.35           C  
ATOM     86  C   ASP A   7       1.852  -4.134  11.806  1.00  1.28           C  
ATOM     87  O   ASP A   7       2.448  -4.445  10.795  1.00  2.01           O  
ATOM     88  CB  ASP A   7       0.333  -6.089  11.371  1.00  1.53           C  
ATOM     89  CG  ASP A   7      -0.484  -7.175  12.076  1.00  1.92           C  
ATOM     90  OD1 ASP A   7       0.069  -7.842  12.933  1.00  2.36           O  
ATOM     91  OD2 ASP A   7      -1.650  -7.318  11.745  1.00  2.57           O  
ATOM     92  H   ASP A   7      -0.926  -4.270  13.516  1.00  1.80           H  
ATOM     93  HA  ASP A   7       1.087  -5.497  13.296  1.00  1.52           H  
ATOM     94  HB2 ASP A   7      -0.265  -5.633  10.597  1.00  1.78           H  
ATOM     95  HB3 ASP A   7       1.215  -6.533  10.931  1.00  1.63           H  
ATOM     96  N   HIS A   8       2.126  -3.025  12.441  1.00  1.21           N  
ATOM     97  CA  HIS A   8       3.191  -2.100  11.939  1.00  1.11           C  
ATOM     98  C   HIS A   8       2.846  -1.573  10.538  1.00  0.81           C  
ATOM     99  O   HIS A   8       3.680  -1.003   9.862  1.00  0.87           O  
ATOM    100  CB  HIS A   8       4.476  -2.933  11.900  1.00  1.32           C  
ATOM    101  CG  HIS A   8       5.641  -2.074  12.311  1.00  1.61           C  
ATOM    102  ND1 HIS A   8       6.525  -1.538  11.390  1.00  2.30           N  
ATOM    103  CD2 HIS A   8       6.078  -1.648  13.542  1.00  2.02           C  
ATOM    104  CE1 HIS A   8       7.441  -0.827  12.072  1.00  2.53           C  
ATOM    105  NE2 HIS A   8       7.215  -0.860  13.388  1.00  2.33           N  
ATOM    106  H   HIS A   8       1.632  -2.797  13.256  1.00  1.79           H  
ATOM    107  HA  HIS A   8       3.315  -1.275  12.623  1.00  1.21           H  
ATOM    108  HB2 HIS A   8       4.386  -3.767  12.580  1.00  1.69           H  
ATOM    109  HB3 HIS A   8       4.638  -3.302  10.897  1.00  1.56           H  
ATOM    110  HD1 HIS A   8       6.490  -1.655  10.417  1.00  2.87           H  
ATOM    111  HD2 HIS A   8       5.610  -1.888  14.485  1.00  2.55           H  
ATOM    112  HE1 HIS A   8       8.260  -0.293  11.612  1.00  3.18           H  
ATOM    113  N   VAL A   9       1.625  -1.739  10.102  1.00  0.69           N  
ATOM    114  CA  VAL A   9       1.239  -1.227   8.754  1.00  0.49           C  
ATOM    115  C   VAL A   9       0.179  -0.135   8.912  1.00  0.41           C  
ATOM    116  O   VAL A   9      -0.408   0.020   9.964  1.00  0.54           O  
ATOM    117  CB  VAL A   9       0.666  -2.431   8.003  1.00  0.68           C  
ATOM    118  CG1 VAL A   9       0.219  -1.997   6.607  1.00  0.88           C  
ATOM    119  CG2 VAL A   9       1.741  -3.513   7.880  1.00  0.89           C  
ATOM    120  H   VAL A   9       0.960  -2.188  10.664  1.00  0.89           H  
ATOM    121  HA  VAL A   9       2.102  -0.842   8.235  1.00  0.57           H  
ATOM    122  HB  VAL A   9      -0.180  -2.825   8.544  1.00  1.31           H  
ATOM    123 HG11 VAL A   9       1.012  -1.440   6.132  1.00  1.47           H  
ATOM    124 HG12 VAL A   9      -0.013  -2.870   6.015  1.00  1.43           H  
ATOM    125 HG13 VAL A   9      -0.660  -1.374   6.688  1.00  1.50           H  
ATOM    126 HG21 VAL A   9       2.306  -3.566   8.799  1.00  1.30           H  
ATOM    127 HG22 VAL A   9       1.271  -4.466   7.690  1.00  1.48           H  
ATOM    128 HG23 VAL A   9       2.404  -3.270   7.063  1.00  1.32           H  
ATOM    129  N   LEU A  10      -0.067   0.634   7.888  1.00  0.41           N  
ATOM    130  CA  LEU A  10      -1.084   1.717   8.012  1.00  0.54           C  
ATOM    131  C   LEU A  10      -2.402   1.310   7.350  1.00  0.42           C  
ATOM    132  O   LEU A  10      -2.423   0.681   6.313  1.00  0.59           O  
ATOM    133  CB  LEU A  10      -0.475   2.918   7.290  1.00  0.83           C  
ATOM    134  CG  LEU A  10      -0.512   4.138   8.212  1.00  0.96           C  
ATOM    135  CD1 LEU A  10      -1.961   4.441   8.600  1.00  1.30           C  
ATOM    136  CD2 LEU A  10       0.304   3.847   9.474  1.00  1.49           C  
ATOM    137  H   LEU A  10       0.418   0.508   7.043  1.00  0.50           H  
ATOM    138  HA  LEU A  10      -1.247   1.960   9.051  1.00  0.69           H  
ATOM    139  HB2 LEU A  10       0.548   2.698   7.025  1.00  1.48           H  
ATOM    140  HB3 LEU A  10      -1.044   3.125   6.396  1.00  1.61           H  
ATOM    141  HG  LEU A  10      -0.090   4.990   7.700  1.00  1.71           H  
ATOM    142 HD11 LEU A  10      -2.586   4.396   7.720  1.00  1.61           H  
ATOM    143 HD12 LEU A  10      -2.301   3.712   9.321  1.00  1.84           H  
ATOM    144 HD13 LEU A  10      -2.019   5.429   9.033  1.00  1.81           H  
ATOM    145 HD21 LEU A  10       0.467   2.782   9.561  1.00  1.97           H  
ATOM    146 HD22 LEU A  10       1.256   4.352   9.412  1.00  1.87           H  
ATOM    147 HD23 LEU A  10      -0.235   4.199  10.341  1.00  1.97           H  
ATOM    148  N   VAL A  11      -3.505   1.685   7.934  1.00  0.54           N  
ATOM    149  CA  VAL A  11      -4.821   1.342   7.325  1.00  0.46           C  
ATOM    150  C   VAL A  11      -5.393   2.586   6.643  1.00  0.43           C  
ATOM    151  O   VAL A  11      -5.308   3.682   7.160  1.00  0.54           O  
ATOM    152  CB  VAL A  11      -5.713   0.881   8.487  1.00  0.61           C  
ATOM    153  CG1 VAL A  11      -5.718   1.935   9.597  1.00  1.39           C  
ATOM    154  CG2 VAL A  11      -7.141   0.669   7.982  1.00  1.04           C  
ATOM    155  H   VAL A  11      -3.466   2.206   8.763  1.00  0.83           H  
ATOM    156  HA  VAL A  11      -4.705   0.542   6.610  1.00  0.43           H  
ATOM    157  HB  VAL A  11      -5.332  -0.049   8.881  1.00  1.23           H  
ATOM    158 HG11 VAL A  11      -5.654   2.920   9.162  1.00  1.94           H  
ATOM    159 HG12 VAL A  11      -6.632   1.852  10.167  1.00  1.89           H  
ATOM    160 HG13 VAL A  11      -4.872   1.774  10.249  1.00  1.98           H  
ATOM    161 HG21 VAL A  11      -7.457   1.536   7.421  1.00  1.55           H  
ATOM    162 HG22 VAL A  11      -7.171  -0.203   7.344  1.00  1.57           H  
ATOM    163 HG23 VAL A  11      -7.802   0.522   8.822  1.00  1.62           H  
ATOM    164  N   LEU A  12      -5.952   2.437   5.476  1.00  0.40           N  
ATOM    165  CA  LEU A  12      -6.501   3.627   4.767  1.00  0.45           C  
ATOM    166  C   LEU A  12      -8.022   3.538   4.659  1.00  0.44           C  
ATOM    167  O   LEU A  12      -8.598   2.469   4.677  1.00  0.58           O  
ATOM    168  CB  LEU A  12      -5.864   3.586   3.378  1.00  0.63           C  
ATOM    169  CG  LEU A  12      -5.153   4.912   3.100  1.00  0.76           C  
ATOM    170  CD1 LEU A  12      -4.087   5.157   4.170  1.00  0.82           C  
ATOM    171  CD2 LEU A  12      -4.489   4.855   1.723  1.00  1.16           C  
ATOM    172  H   LEU A  12      -6.001   1.550   5.062  1.00  0.42           H  
ATOM    173  HA  LEU A  12      -6.213   4.533   5.275  1.00  0.54           H  
ATOM    174  HB2 LEU A  12      -5.149   2.778   3.334  1.00  1.27           H  
ATOM    175  HB3 LEU A  12      -6.632   3.427   2.635  1.00  1.15           H  
ATOM    176  HG  LEU A  12      -5.873   5.718   3.119  1.00  1.68           H  
ATOM    177 HD11 LEU A  12      -3.813   4.218   4.627  1.00  1.36           H  
ATOM    178 HD12 LEU A  12      -3.217   5.603   3.713  1.00  1.47           H  
ATOM    179 HD13 LEU A  12      -4.481   5.824   4.924  1.00  1.28           H  
ATOM    180 HD21 LEU A  12      -5.240   4.674   0.969  1.00  1.72           H  
ATOM    181 HD22 LEU A  12      -3.995   5.793   1.522  1.00  1.78           H  
ATOM    182 HD23 LEU A  12      -3.763   4.055   1.707  1.00  1.52           H  
ATOM    183  N   ARG A  13      -8.674   4.660   4.535  1.00  0.47           N  
ATOM    184  CA  ARG A  13     -10.158   4.645   4.413  1.00  0.55           C  
ATOM    185  C   ARG A  13     -10.637   5.809   3.537  1.00  0.54           C  
ATOM    186  O   ARG A  13      -9.889   6.361   2.756  1.00  0.73           O  
ATOM    187  CB  ARG A  13     -10.693   4.763   5.848  1.00  0.69           C  
ATOM    188  CG  ARG A  13     -10.359   6.135   6.441  1.00  1.19           C  
ATOM    189  CD  ARG A  13     -11.584   6.672   7.186  1.00  1.28           C  
ATOM    190  NE  ARG A  13     -11.054   7.166   8.487  1.00  1.86           N  
ATOM    191  CZ  ARG A  13     -11.861   7.706   9.360  1.00  2.30           C  
ATOM    192  NH1 ARG A  13     -12.497   8.808   9.067  1.00  2.68           N  
ATOM    193  NH2 ARG A  13     -12.031   7.146  10.526  1.00  2.84           N  
ATOM    194  H   ARG A  13      -8.186   5.509   4.513  1.00  0.56           H  
ATOM    195  HA  ARG A  13     -10.478   3.708   3.987  1.00  0.68           H  
ATOM    196  HB2 ARG A  13     -11.763   4.634   5.840  1.00  1.25           H  
ATOM    197  HB3 ARG A  13     -10.246   3.993   6.459  1.00  1.25           H  
ATOM    198  HG2 ARG A  13      -9.534   6.034   7.132  1.00  1.82           H  
ATOM    199  HG3 ARG A  13     -10.087   6.818   5.655  1.00  1.92           H  
ATOM    200  HD2 ARG A  13     -12.037   7.482   6.633  1.00  1.85           H  
ATOM    201  HD3 ARG A  13     -12.301   5.882   7.349  1.00  1.59           H  
ATOM    202  HE  ARG A  13     -10.099   7.085   8.689  1.00  2.44           H  
ATOM    203 HH11 ARG A  13     -12.367   9.240   8.175  1.00  2.76           H  
ATOM    204 HH12 ARG A  13     -13.113   9.223   9.737  1.00  3.18           H  
ATOM    205 HH21 ARG A  13     -11.545   6.301  10.750  1.00  2.95           H  
ATOM    206 HH22 ARG A  13     -12.648   7.559  11.194  1.00  3.39           H  
ATOM    207  N   LYS A  14     -11.887   6.162   3.644  1.00  0.58           N  
ATOM    208  CA  LYS A  14     -12.439   7.269   2.800  1.00  0.63           C  
ATOM    209  C   LYS A  14     -11.762   8.620   3.091  1.00  0.65           C  
ATOM    210  O   LYS A  14     -11.717   9.485   2.240  1.00  0.83           O  
ATOM    211  CB  LYS A  14     -13.921   7.337   3.173  1.00  0.74           C  
ATOM    212  CG  LYS A  14     -14.771   6.869   1.991  1.00  1.26           C  
ATOM    213  CD  LYS A  14     -16.244   6.827   2.409  1.00  1.92           C  
ATOM    214  CE  LYS A  14     -16.700   8.230   2.816  1.00  2.26           C  
ATOM    215  NZ  LYS A  14     -18.140   8.078   3.163  1.00  2.80           N  
ATOM    216  H   LYS A  14     -12.474   5.682   4.267  1.00  0.72           H  
ATOM    217  HA  LYS A  14     -12.344   7.023   1.755  1.00  0.72           H  
ATOM    218  HB2 LYS A  14     -14.108   6.701   4.025  1.00  1.18           H  
ATOM    219  HB3 LYS A  14     -14.182   8.355   3.422  1.00  1.18           H  
ATOM    220  HG2 LYS A  14     -14.651   7.554   1.166  1.00  1.74           H  
ATOM    221  HG3 LYS A  14     -14.455   5.881   1.688  1.00  1.49           H  
ATOM    222  HD2 LYS A  14     -16.843   6.479   1.580  1.00  2.54           H  
ATOM    223  HD3 LYS A  14     -16.361   6.153   3.245  1.00  2.36           H  
ATOM    224  HE2 LYS A  14     -16.137   8.573   3.674  1.00  2.52           H  
ATOM    225  HE3 LYS A  14     -16.588   8.917   1.991  1.00  2.68           H  
ATOM    226  HZ1 LYS A  14     -18.614   7.506   2.435  1.00  3.13           H  
ATOM    227  HZ2 LYS A  14     -18.225   7.606   4.087  1.00  3.10           H  
ATOM    228  HZ3 LYS A  14     -18.586   9.015   3.209  1.00  3.15           H  
ATOM    229  N   SER A  15     -11.264   8.829   4.281  1.00  0.68           N  
ATOM    230  CA  SER A  15     -10.631  10.151   4.593  1.00  0.88           C  
ATOM    231  C   SER A  15      -9.172   9.996   5.036  1.00  0.81           C  
ATOM    232  O   SER A  15      -8.556  10.938   5.498  1.00  1.05           O  
ATOM    233  CB  SER A  15     -11.469  10.716   5.737  1.00  1.10           C  
ATOM    234  OG  SER A  15     -11.252  12.116   5.835  1.00  1.68           O  
ATOM    235  H   SER A  15     -11.323   8.137   4.969  1.00  0.71           H  
ATOM    236  HA  SER A  15     -10.695  10.807   3.739  1.00  1.02           H  
ATOM    237  HB2 SER A  15     -12.515  10.526   5.546  1.00  1.57           H  
ATOM    238  HB3 SER A  15     -11.178  10.239   6.661  1.00  1.15           H  
ATOM    239  HG  SER A  15     -11.545  12.520   5.016  1.00  1.96           H  
ATOM    240  N   ASN A  16      -8.610   8.830   4.908  1.00  0.65           N  
ATOM    241  CA  ASN A  16      -7.189   8.640   5.331  1.00  0.68           C  
ATOM    242  C   ASN A  16      -6.278   8.557   4.106  1.00  0.55           C  
ATOM    243  O   ASN A  16      -5.096   8.836   4.175  1.00  0.56           O  
ATOM    244  CB  ASN A  16      -7.180   7.310   6.080  1.00  0.87           C  
ATOM    245  CG  ASN A  16      -7.042   7.554   7.579  1.00  0.91           C  
ATOM    246  OD1 ASN A  16      -6.658   8.626   8.004  1.00  1.74           O  
ATOM    247  ND2 ASN A  16      -7.345   6.593   8.404  1.00  0.98           N  
ATOM    248  H   ASN A  16      -9.117   8.079   4.536  1.00  0.69           H  
ATOM    249  HA  ASN A  16      -6.877   9.438   5.986  1.00  0.80           H  
ATOM    250  HB2 ASN A  16      -8.104   6.792   5.892  1.00  1.52           H  
ATOM    251  HB3 ASN A  16      -6.352   6.708   5.735  1.00  1.61           H  
ATOM    252 HD21 ASN A  16      -7.656   5.731   8.057  1.00  0.91           H  
ATOM    253 HD22 ASN A  16      -7.263   6.730   9.367  1.00  1.58           H  
ATOM    254  N   PHE A  17      -6.818   8.164   2.989  1.00  0.55           N  
ATOM    255  CA  PHE A  17      -5.993   8.044   1.755  1.00  0.51           C  
ATOM    256  C   PHE A  17      -5.200   9.331   1.493  1.00  0.46           C  
ATOM    257  O   PHE A  17      -3.988   9.351   1.582  1.00  0.52           O  
ATOM    258  CB  PHE A  17      -7.004   7.792   0.637  1.00  0.56           C  
ATOM    259  CG  PHE A  17      -6.274   7.376  -0.612  1.00  0.62           C  
ATOM    260  CD1 PHE A  17      -5.587   8.329  -1.371  1.00  0.79           C  
ATOM    261  CD2 PHE A  17      -6.282   6.035  -1.011  1.00  0.78           C  
ATOM    262  CE1 PHE A  17      -4.907   7.943  -2.530  1.00  0.90           C  
ATOM    263  CE2 PHE A  17      -5.603   5.647  -2.172  1.00  0.89           C  
ATOM    264  CZ  PHE A  17      -4.916   6.601  -2.932  1.00  0.87           C  
ATOM    265  H   PHE A  17      -7.771   7.937   2.962  1.00  0.66           H  
ATOM    266  HA  PHE A  17      -5.324   7.202   1.835  1.00  0.59           H  
ATOM    267  HB2 PHE A  17      -7.682   7.007   0.936  1.00  0.99           H  
ATOM    268  HB3 PHE A  17      -7.563   8.695   0.445  1.00  1.08           H  
ATOM    269  HD1 PHE A  17      -5.581   9.364  -1.061  1.00  0.98           H  
ATOM    270  HD2 PHE A  17      -6.813   5.300  -0.423  1.00  0.97           H  
ATOM    271  HE1 PHE A  17      -4.378   8.679  -3.116  1.00  1.14           H  
ATOM    272  HE2 PHE A  17      -5.609   4.612  -2.481  1.00  1.11           H  
ATOM    273  HZ  PHE A  17      -4.391   6.302  -3.826  1.00  0.99           H  
ATOM    274  N   ALA A  18      -5.868  10.402   1.163  1.00  0.52           N  
ATOM    275  CA  ALA A  18      -5.147  11.679   0.888  1.00  0.66           C  
ATOM    276  C   ALA A  18      -4.238  12.042   2.064  1.00  0.59           C  
ATOM    277  O   ALA A  18      -3.246  12.726   1.906  1.00  0.75           O  
ATOM    278  CB  ALA A  18      -6.248  12.725   0.718  1.00  0.84           C  
ATOM    279  H   ALA A  18      -6.844  10.366   1.092  1.00  0.57           H  
ATOM    280  HA  ALA A  18      -4.573  11.599  -0.021  1.00  0.76           H  
ATOM    281  HB1 ALA A  18      -6.840  12.775   1.621  1.00  1.21           H  
ATOM    282  HB2 ALA A  18      -5.802  13.690   0.526  1.00  1.29           H  
ATOM    283  HB3 ALA A  18      -6.882  12.449  -0.112  1.00  1.50           H  
ATOM    284  N   GLU A  19      -4.570  11.593   3.241  1.00  0.46           N  
ATOM    285  CA  GLU A  19      -3.729  11.914   4.429  1.00  0.49           C  
ATOM    286  C   GLU A  19      -2.426  11.111   4.393  1.00  0.48           C  
ATOM    287  O   GLU A  19      -1.343  11.662   4.378  1.00  0.56           O  
ATOM    288  CB  GLU A  19      -4.577  11.498   5.628  1.00  0.55           C  
ATOM    289  CG  GLU A  19      -3.891  11.951   6.920  1.00  0.69           C  
ATOM    290  CD  GLU A  19      -3.942  13.477   7.016  1.00  1.04           C  
ATOM    291  OE1 GLU A  19      -5.001  13.996   7.329  1.00  1.66           O  
ATOM    292  OE2 GLU A  19      -2.921  14.100   6.776  1.00  1.78           O  
ATOM    293  H   GLU A  19      -5.376  11.045   3.346  1.00  0.45           H  
ATOM    294  HA  GLU A  19      -3.522  12.971   4.472  1.00  0.56           H  
ATOM    295  HB2 GLU A  19      -5.550  11.958   5.557  1.00  1.09           H  
ATOM    296  HB3 GLU A  19      -4.686  10.423   5.635  1.00  0.95           H  
ATOM    297  HG2 GLU A  19      -4.402  11.518   7.768  1.00  1.12           H  
ATOM    298  HG3 GLU A  19      -2.862  11.627   6.915  1.00  1.08           H  
ATOM    299  N   ALA A  20      -2.527   9.811   4.390  1.00  0.45           N  
ATOM    300  CA  ALA A  20      -1.299   8.959   4.365  1.00  0.53           C  
ATOM    301  C   ALA A  20      -0.340   9.417   3.264  1.00  0.57           C  
ATOM    302  O   ALA A  20       0.860   9.451   3.450  1.00  0.71           O  
ATOM    303  CB  ALA A  20      -1.807   7.547   4.083  1.00  0.57           C  
ATOM    304  H   ALA A  20      -3.412   9.392   4.410  1.00  0.44           H  
ATOM    305  HA  ALA A  20      -0.807   8.987   5.321  1.00  0.61           H  
ATOM    306  HB1 ALA A  20      -2.674   7.597   3.441  1.00  1.11           H  
ATOM    307  HB2 ALA A  20      -1.030   6.976   3.595  1.00  1.19           H  
ATOM    308  HB3 ALA A  20      -2.075   7.067   5.013  1.00  1.22           H  
ATOM    309  N   LEU A  21      -0.855   9.765   2.119  1.00  0.55           N  
ATOM    310  CA  LEU A  21       0.036  10.216   1.011  1.00  0.69           C  
ATOM    311  C   LEU A  21       0.855  11.428   1.453  1.00  0.75           C  
ATOM    312  O   LEU A  21       2.044  11.511   1.213  1.00  0.92           O  
ATOM    313  CB  LEU A  21      -0.905  10.592  -0.135  1.00  0.74           C  
ATOM    314  CG  LEU A  21      -1.682   9.354  -0.597  1.00  0.84           C  
ATOM    315  CD1 LEU A  21      -2.534   9.713  -1.814  1.00  0.90           C  
ATOM    316  CD2 LEU A  21      -0.706   8.239  -0.977  1.00  1.44           C  
ATOM    317  H   LEU A  21      -1.824   9.729   1.988  1.00  0.52           H  
ATOM    318  HA  LEU A  21       0.687   9.417   0.705  1.00  0.79           H  
ATOM    319  HB2 LEU A  21      -1.601  11.346   0.204  1.00  0.97           H  
ATOM    320  HB3 LEU A  21      -0.329  10.982  -0.960  1.00  1.27           H  
ATOM    321  HG  LEU A  21      -2.323   9.012   0.202  1.00  1.67           H  
ATOM    322 HD11 LEU A  21      -2.235  10.680  -2.191  1.00  1.55           H  
ATOM    323 HD12 LEU A  21      -2.394   8.967  -2.585  1.00  1.52           H  
ATOM    324 HD13 LEU A  21      -3.575   9.744  -1.528  1.00  1.39           H  
ATOM    325 HD21 LEU A  21       0.045   8.631  -1.649  1.00  1.93           H  
ATOM    326 HD22 LEU A  21      -0.228   7.862  -0.086  1.00  1.98           H  
ATOM    327 HD23 LEU A  21      -1.244   7.440  -1.464  1.00  1.91           H  
ATOM    328  N   ALA A  22       0.228  12.368   2.099  1.00  0.71           N  
ATOM    329  CA  ALA A  22       0.965  13.579   2.562  1.00  0.85           C  
ATOM    330  C   ALA A  22       1.772  13.272   3.832  1.00  0.89           C  
ATOM    331  O   ALA A  22       2.517  14.101   4.316  1.00  1.08           O  
ATOM    332  CB  ALA A  22      -0.121  14.614   2.856  1.00  1.00           C  
ATOM    333  H   ALA A  22      -0.729  12.277   2.280  1.00  0.65           H  
ATOM    334  HA  ALA A  22       1.616  13.943   1.783  1.00  0.91           H  
ATOM    335  HB1 ALA A  22      -0.820  14.647   2.034  1.00  1.54           H  
ATOM    336  HB2 ALA A  22      -0.643  14.339   3.761  1.00  1.30           H  
ATOM    337  HB3 ALA A  22       0.333  15.586   2.983  1.00  1.49           H  
ATOM    338  N   ALA A  23       1.630  12.093   4.380  1.00  0.86           N  
ATOM    339  CA  ALA A  23       2.391  11.750   5.617  1.00  0.93           C  
ATOM    340  C   ALA A  23       3.898  11.839   5.359  1.00  0.85           C  
ATOM    341  O   ALA A  23       4.588  12.653   5.940  1.00  0.95           O  
ATOM    342  CB  ALA A  23       1.988  10.312   5.944  1.00  1.05           C  
ATOM    343  H   ALA A  23       1.025  11.433   3.983  1.00  0.93           H  
ATOM    344  HA  ALA A  23       2.108  12.404   6.427  1.00  1.05           H  
ATOM    345  HB1 ALA A  23       0.921  10.266   6.103  1.00  1.43           H  
ATOM    346  HB2 ALA A  23       2.258   9.668   5.121  1.00  1.46           H  
ATOM    347  HB3 ALA A  23       2.499   9.990   6.839  1.00  1.57           H  
ATOM    348  N   HIS A  24       4.415  11.009   4.494  1.00  0.83           N  
ATOM    349  CA  HIS A  24       5.880  11.051   4.207  1.00  0.84           C  
ATOM    350  C   HIS A  24       6.127  11.316   2.714  1.00  0.82           C  
ATOM    351  O   HIS A  24       6.288  12.445   2.297  1.00  1.30           O  
ATOM    352  CB  HIS A  24       6.403   9.671   4.612  1.00  0.95           C  
ATOM    353  CG  HIS A  24       6.316   9.518   6.106  1.00  1.22           C  
ATOM    354  ND1 HIS A  24       5.153   9.115   6.743  1.00  1.80           N  
ATOM    355  CD2 HIS A  24       7.241   9.709   7.103  1.00  1.84           C  
ATOM    356  CE1 HIS A  24       5.406   9.076   8.065  1.00  2.04           C  
ATOM    357  NE2 HIS A  24       6.665   9.429   8.338  1.00  2.00           N  
ATOM    358  H   HIS A  24       3.842  10.357   4.037  1.00  0.92           H  
ATOM    359  HA  HIS A  24       6.355  11.811   4.804  1.00  0.86           H  
ATOM    360  HB2 HIS A  24       5.805   8.907   4.137  1.00  1.07           H  
ATOM    361  HB3 HIS A  24       7.431   9.570   4.299  1.00  1.46           H  
ATOM    362  HD1 HIS A  24       4.301   8.897   6.310  1.00  2.38           H  
ATOM    363  HD2 HIS A  24       8.263  10.026   6.950  1.00  2.55           H  
ATOM    364  HE1 HIS A  24       4.679   8.795   8.813  1.00  2.66           H  
ATOM    365  N   LYS A  25       6.157  10.289   1.908  1.00  0.72           N  
ATOM    366  CA  LYS A  25       6.393  10.490   0.448  1.00  0.69           C  
ATOM    367  C   LYS A  25       5.959   9.240  -0.325  1.00  0.59           C  
ATOM    368  O   LYS A  25       4.950   9.239  -1.002  1.00  0.68           O  
ATOM    369  CB  LYS A  25       7.901  10.724   0.317  1.00  0.81           C  
ATOM    370  CG  LYS A  25       8.240  11.071  -1.134  1.00  1.20           C  
ATOM    371  CD  LYS A  25       9.434  12.026  -1.164  1.00  1.51           C  
ATOM    372  CE  LYS A  25      10.241  11.797  -2.445  1.00  2.06           C  
ATOM    373  NZ  LYS A  25      11.176  12.953  -2.521  1.00  2.47           N  
ATOM    374  H   LYS A  25       6.024   9.385   2.259  1.00  1.03           H  
ATOM    375  HA  LYS A  25       5.854  11.355   0.096  1.00  0.74           H  
ATOM    376  HB2 LYS A  25       8.193  11.540   0.958  1.00  1.17           H  
ATOM    377  HB3 LYS A  25       8.433   9.831   0.607  1.00  1.32           H  
ATOM    378  HG2 LYS A  25       8.487  10.168  -1.674  1.00  1.95           H  
ATOM    379  HG3 LYS A  25       7.388  11.546  -1.599  1.00  1.41           H  
ATOM    380  HD2 LYS A  25       9.080  13.046  -1.138  1.00  1.96           H  
ATOM    381  HD3 LYS A  25      10.064  11.842  -0.307  1.00  2.03           H  
ATOM    382  HE2 LYS A  25      10.791  10.868  -2.379  1.00  2.53           H  
ATOM    383  HE3 LYS A  25       9.590  11.791  -3.304  1.00  2.46           H  
ATOM    384  HZ1 LYS A  25      10.633  13.839  -2.548  1.00  2.84           H  
ATOM    385  HZ2 LYS A  25      11.798  12.952  -1.686  1.00  2.88           H  
ATOM    386  HZ3 LYS A  25      11.753  12.877  -3.382  1.00  2.66           H  
ATOM    387  N   TYR A  26       6.698   8.167  -0.217  1.00  0.52           N  
ATOM    388  CA  TYR A  26       6.307   6.921  -0.933  1.00  0.48           C  
ATOM    389  C   TYR A  26       5.222   6.200  -0.130  1.00  0.46           C  
ATOM    390  O   TYR A  26       5.485   5.631   0.911  1.00  0.53           O  
ATOM    391  CB  TYR A  26       7.580   6.073  -0.996  1.00  0.56           C  
ATOM    392  CG  TYR A  26       8.575   6.704  -1.944  1.00  0.65           C  
ATOM    393  CD1 TYR A  26       8.151   7.212  -3.180  1.00  0.75           C  
ATOM    394  CD2 TYR A  26       9.927   6.778  -1.586  1.00  1.08           C  
ATOM    395  CE1 TYR A  26       9.078   7.794  -4.053  1.00  0.87           C  
ATOM    396  CE2 TYR A  26      10.854   7.360  -2.460  1.00  1.31           C  
ATOM    397  CZ  TYR A  26      10.429   7.868  -3.693  1.00  1.08           C  
ATOM    398  OH  TYR A  26      11.343   8.441  -4.554  1.00  1.33           O  
ATOM    399  H   TYR A  26       7.500   8.178   0.345  1.00  0.60           H  
ATOM    400  HA  TYR A  26       5.955   7.147  -1.926  1.00  0.50           H  
ATOM    401  HB2 TYR A  26       8.016   6.008  -0.011  1.00  1.16           H  
ATOM    402  HB3 TYR A  26       7.332   5.080  -1.343  1.00  0.87           H  
ATOM    403  HD1 TYR A  26       7.111   7.155  -3.461  1.00  1.03           H  
ATOM    404  HD2 TYR A  26      10.256   6.387  -0.636  1.00  1.37           H  
ATOM    405  HE1 TYR A  26       8.751   8.187  -5.005  1.00  1.08           H  
ATOM    406  HE2 TYR A  26      11.895   7.416  -2.182  1.00  1.75           H  
ATOM    407  HH  TYR A  26      11.648   9.262  -4.159  1.00  1.62           H  
ATOM    408  N   LEU A  27       4.003   6.229  -0.592  1.00  0.46           N  
ATOM    409  CA  LEU A  27       2.913   5.554   0.168  1.00  0.45           C  
ATOM    410  C   LEU A  27       2.345   4.378  -0.618  1.00  0.40           C  
ATOM    411  O   LEU A  27       2.147   4.446  -1.815  1.00  0.50           O  
ATOM    412  CB  LEU A  27       1.846   6.627   0.372  1.00  0.51           C  
ATOM    413  CG  LEU A  27       1.590   6.818   1.870  1.00  0.77           C  
ATOM    414  CD1 LEU A  27       1.135   5.493   2.482  1.00  1.93           C  
ATOM    415  CD2 LEU A  27       2.878   7.280   2.555  1.00  0.66           C  
ATOM    416  H   LEU A  27       3.802   6.700  -1.428  1.00  0.52           H  
ATOM    417  HA  LEU A  27       3.278   5.215   1.121  1.00  0.47           H  
ATOM    418  HB2 LEU A  27       2.184   7.559  -0.056  1.00  1.15           H  
ATOM    419  HB3 LEU A  27       0.932   6.319  -0.112  1.00  1.01           H  
ATOM    420  HG  LEU A  27       0.821   7.562   2.011  1.00  1.31           H  
ATOM    421 HD11 LEU A  27       0.333   5.080   1.889  1.00  2.44           H  
ATOM    422 HD12 LEU A  27       1.964   4.800   2.498  1.00  2.52           H  
ATOM    423 HD13 LEU A  27       0.788   5.662   3.491  1.00  2.47           H  
ATOM    424 HD21 LEU A  27       3.661   6.558   2.379  1.00  1.14           H  
ATOM    425 HD22 LEU A  27       3.175   8.238   2.154  1.00  1.26           H  
ATOM    426 HD23 LEU A  27       2.706   7.373   3.617  1.00  1.33           H  
ATOM    427  N   LEU A  28       2.075   3.300   0.059  1.00  0.33           N  
ATOM    428  CA  LEU A  28       1.511   2.104  -0.627  1.00  0.32           C  
ATOM    429  C   LEU A  28       0.127   1.782  -0.064  1.00  0.29           C  
ATOM    430  O   LEU A  28      -0.103   1.864   1.126  1.00  0.35           O  
ATOM    431  CB  LEU A  28       2.494   0.969  -0.320  1.00  0.40           C  
ATOM    432  CG  LEU A  28       2.840   0.208  -1.605  1.00  0.53           C  
ATOM    433  CD1 LEU A  28       1.584  -0.481  -2.139  1.00  1.12           C  
ATOM    434  CD2 LEU A  28       3.379   1.182  -2.655  1.00  0.73           C  
ATOM    435  H   LEU A  28       2.242   3.280   1.026  1.00  0.36           H  
ATOM    436  HA  LEU A  28       1.454   2.271  -1.690  1.00  0.33           H  
ATOM    437  HB2 LEU A  28       3.397   1.382   0.105  1.00  1.05           H  
ATOM    438  HB3 LEU A  28       2.044   0.288   0.385  1.00  0.99           H  
ATOM    439  HG  LEU A  28       3.591  -0.537  -1.387  1.00  1.26           H  
ATOM    440 HD11 LEU A  28       0.792  -0.403  -1.408  1.00  1.65           H  
ATOM    441 HD12 LEU A  28       1.276  -0.005  -3.057  1.00  1.78           H  
ATOM    442 HD13 LEU A  28       1.797  -1.522  -2.330  1.00  1.67           H  
ATOM    443 HD21 LEU A  28       3.980   1.936  -2.169  1.00  1.30           H  
ATOM    444 HD22 LEU A  28       3.983   0.643  -3.369  1.00  1.17           H  
ATOM    445 HD23 LEU A  28       2.552   1.655  -3.165  1.00  1.37           H  
ATOM    446  N   VAL A  29      -0.798   1.420  -0.908  1.00  0.32           N  
ATOM    447  CA  VAL A  29      -2.165   1.098  -0.412  1.00  0.32           C  
ATOM    448  C   VAL A  29      -2.644  -0.233  -0.994  1.00  0.34           C  
ATOM    449  O   VAL A  29      -2.563  -0.470  -2.184  1.00  0.47           O  
ATOM    450  CB  VAL A  29      -3.046   2.249  -0.896  1.00  0.40           C  
ATOM    451  CG1 VAL A  29      -4.460   2.070  -0.342  1.00  0.37           C  
ATOM    452  CG2 VAL A  29      -2.469   3.576  -0.400  1.00  0.77           C  
ATOM    453  H   VAL A  29      -0.594   1.362  -1.865  1.00  0.40           H  
ATOM    454  HA  VAL A  29      -2.173   1.060   0.665  1.00  0.35           H  
ATOM    455  HB  VAL A  29      -3.079   2.250  -1.976  1.00  1.10           H  
ATOM    456 HG11 VAL A  29      -4.728   1.024  -0.370  1.00  1.05           H  
ATOM    457 HG12 VAL A  29      -4.492   2.423   0.679  1.00  1.06           H  
ATOM    458 HG13 VAL A  29      -5.156   2.637  -0.942  1.00  1.10           H  
ATOM    459 HG21 VAL A  29      -2.188   3.480   0.639  1.00  1.33           H  
ATOM    460 HG22 VAL A  29      -1.598   3.832  -0.986  1.00  1.41           H  
ATOM    461 HG23 VAL A  29      -3.212   4.353  -0.502  1.00  1.44           H  
ATOM    462  N   GLU A  30      -3.143  -1.103  -0.161  1.00  0.32           N  
ATOM    463  CA  GLU A  30      -3.632  -2.421  -0.655  1.00  0.39           C  
ATOM    464  C   GLU A  30      -5.143  -2.537  -0.432  1.00  0.36           C  
ATOM    465  O   GLU A  30      -5.622  -2.490   0.683  1.00  0.42           O  
ATOM    466  CB  GLU A  30      -2.875  -3.457   0.182  1.00  0.52           C  
ATOM    467  CG  GLU A  30      -3.432  -4.858  -0.091  1.00  0.64           C  
ATOM    468  CD  GLU A  30      -4.513  -4.778  -1.171  1.00  0.89           C  
ATOM    469  OE1 GLU A  30      -5.521  -4.136  -0.927  1.00  1.60           O  
ATOM    470  OE2 GLU A  30      -4.314  -5.360  -2.225  1.00  1.48           O  
ATOM    471  H   GLU A  30      -3.198  -0.887   0.792  1.00  0.35           H  
ATOM    472  HA  GLU A  30      -3.394  -2.546  -1.699  1.00  0.46           H  
ATOM    473  HB2 GLU A  30      -1.827  -3.431  -0.079  1.00  0.76           H  
ATOM    474  HB3 GLU A  30      -2.989  -3.224   1.231  1.00  1.21           H  
ATOM    475  HG2 GLU A  30      -2.633  -5.503  -0.430  1.00  1.13           H  
ATOM    476  HG3 GLU A  30      -3.858  -5.260   0.815  1.00  1.21           H  
ATOM    477  N   PHE A  31      -5.896  -2.686  -1.486  1.00  0.35           N  
ATOM    478  CA  PHE A  31      -7.376  -2.802  -1.337  1.00  0.36           C  
ATOM    479  C   PHE A  31      -7.798  -4.274  -1.360  1.00  0.39           C  
ATOM    480  O   PHE A  31      -7.624  -4.960  -2.348  1.00  0.49           O  
ATOM    481  CB  PHE A  31      -7.948  -2.069  -2.550  1.00  0.41           C  
ATOM    482  CG  PHE A  31      -7.968  -0.582  -2.284  1.00  0.38           C  
ATOM    483  CD1 PHE A  31      -8.913  -0.043  -1.403  1.00  0.53           C  
ATOM    484  CD2 PHE A  31      -7.043   0.257  -2.918  1.00  0.45           C  
ATOM    485  CE1 PHE A  31      -8.934   1.334  -1.155  1.00  0.59           C  
ATOM    486  CE2 PHE A  31      -7.065   1.635  -2.669  1.00  0.52           C  
ATOM    487  CZ  PHE A  31      -8.002   2.175  -1.796  1.00  0.53           C  
ATOM    488  H   PHE A  31      -5.491  -2.720  -2.377  1.00  0.40           H  
ATOM    489  HA  PHE A  31      -7.705  -2.325  -0.428  1.00  0.34           H  
ATOM    490  HB2 PHE A  31      -7.330  -2.269  -3.412  1.00  1.10           H  
ATOM    491  HB3 PHE A  31      -8.952  -2.418  -2.740  1.00  0.88           H  
ATOM    492  HD1 PHE A  31      -9.627  -0.690  -0.915  1.00  0.68           H  
ATOM    493  HD2 PHE A  31      -6.314  -0.158  -3.598  1.00  0.58           H  
ATOM    494  HE1 PHE A  31      -9.663   1.750  -0.475  1.00  0.77           H  
ATOM    495  HE2 PHE A  31      -6.351   2.283  -3.157  1.00  0.67           H  
ATOM    496  HZ  PHE A  31      -8.015   3.239  -1.608  1.00  0.63           H  
ATOM    497  N   TYR A  32      -8.353  -4.769  -0.287  1.00  0.37           N  
ATOM    498  CA  TYR A  32      -8.781  -6.198  -0.275  1.00  0.44           C  
ATOM    499  C   TYR A  32      -9.907  -6.419   0.744  1.00  0.40           C  
ATOM    500  O   TYR A  32     -10.314  -5.512   1.442  1.00  0.45           O  
ATOM    501  CB  TYR A  32      -7.518  -6.991   0.098  1.00  0.54           C  
ATOM    502  CG  TYR A  32      -7.187  -6.803   1.563  1.00  0.54           C  
ATOM    503  CD1 TYR A  32      -6.822  -5.540   2.046  1.00  0.58           C  
ATOM    504  CD2 TYR A  32      -7.249  -7.895   2.436  1.00  0.66           C  
ATOM    505  CE1 TYR A  32      -6.520  -5.372   3.403  1.00  0.67           C  
ATOM    506  CE2 TYR A  32      -6.947  -7.726   3.792  1.00  0.79           C  
ATOM    507  CZ  TYR A  32      -6.582  -6.464   4.276  1.00  0.77           C  
ATOM    508  OH  TYR A  32      -6.284  -6.297   5.613  1.00  0.94           O  
ATOM    509  H   TYR A  32      -8.491  -4.204   0.505  1.00  0.35           H  
ATOM    510  HA  TYR A  32      -9.113  -6.490  -1.259  1.00  0.52           H  
ATOM    511  HB2 TYR A  32      -7.685  -8.040  -0.098  1.00  0.97           H  
ATOM    512  HB3 TYR A  32      -6.689  -6.644  -0.501  1.00  1.14           H  
ATOM    513  HD1 TYR A  32      -6.775  -4.697   1.373  1.00  0.65           H  
ATOM    514  HD2 TYR A  32      -7.530  -8.869   2.064  1.00  0.74           H  
ATOM    515  HE1 TYR A  32      -6.239  -4.398   3.776  1.00  0.75           H  
ATOM    516  HE2 TYR A  32      -6.995  -8.570   4.464  1.00  0.97           H  
ATOM    517  HH  TYR A  32      -6.876  -6.858   6.120  1.00  1.29           H  
ATOM    518  N   ALA A  33     -10.409  -7.622   0.832  1.00  0.40           N  
ATOM    519  CA  ALA A  33     -11.502  -7.905   1.804  1.00  0.44           C  
ATOM    520  C   ALA A  33     -11.101  -9.069   2.720  1.00  0.53           C  
ATOM    521  O   ALA A  33     -10.202  -9.822   2.400  1.00  0.56           O  
ATOM    522  CB  ALA A  33     -12.707  -8.292   0.943  1.00  0.49           C  
ATOM    523  H   ALA A  33     -10.066  -8.340   0.261  1.00  0.43           H  
ATOM    524  HA  ALA A  33     -11.731  -7.027   2.386  1.00  0.48           H  
ATOM    525  HB1 ALA A  33     -12.879  -7.524   0.203  1.00  1.18           H  
ATOM    526  HB2 ALA A  33     -12.509  -9.231   0.448  1.00  1.08           H  
ATOM    527  HB3 ALA A  33     -13.581  -8.391   1.569  1.00  1.15           H  
ATOM    528  N   PRO A  34     -11.785  -9.185   3.829  1.00  0.63           N  
ATOM    529  CA  PRO A  34     -11.489 -10.279   4.788  1.00  0.78           C  
ATOM    530  C   PRO A  34     -11.908 -11.632   4.201  1.00  0.82           C  
ATOM    531  O   PRO A  34     -11.491 -12.675   4.665  1.00  0.96           O  
ATOM    532  CB  PRO A  34     -12.336  -9.926   6.009  1.00  0.90           C  
ATOM    533  CG  PRO A  34     -13.447  -9.082   5.471  1.00  0.81           C  
ATOM    534  CD  PRO A  34     -12.891  -8.333   4.292  1.00  0.66           C  
ATOM    535  HA  PRO A  34     -10.444 -10.283   5.050  1.00  0.83           H  
ATOM    536  HB2 PRO A  34     -12.730 -10.822   6.466  1.00  1.20           H  
ATOM    537  HB3 PRO A  34     -11.750  -9.365   6.723  1.00  1.42           H  
ATOM    538  HG2 PRO A  34     -14.270  -9.711   5.160  1.00  0.83           H  
ATOM    539  HG3 PRO A  34     -13.779  -8.382   6.224  1.00  0.88           H  
ATOM    540  HD2 PRO A  34     -13.636  -8.230   3.519  1.00  1.05           H  
ATOM    541  HD3 PRO A  34     -12.520  -7.365   4.596  1.00  1.11           H  
ATOM    542  N   TRP A  35     -12.725 -11.624   3.181  1.00  0.74           N  
ATOM    543  CA  TRP A  35     -13.163 -12.910   2.566  1.00  0.83           C  
ATOM    544  C   TRP A  35     -12.507 -13.108   1.192  1.00  0.78           C  
ATOM    545  O   TRP A  35     -12.755 -14.089   0.518  1.00  0.92           O  
ATOM    546  CB  TRP A  35     -14.684 -12.791   2.426  1.00  0.91           C  
ATOM    547  CG  TRP A  35     -15.021 -11.653   1.515  1.00  0.87           C  
ATOM    548  CD1 TRP A  35     -15.260 -10.383   1.915  1.00  0.84           C  
ATOM    549  CD2 TRP A  35     -15.164 -11.659   0.064  1.00  1.25           C  
ATOM    550  NE1 TRP A  35     -15.534  -9.607   0.802  1.00  0.85           N  
ATOM    551  CE2 TRP A  35     -15.489 -10.349  -0.362  1.00  1.19           C  
ATOM    552  CE3 TRP A  35     -15.044 -12.664  -0.913  1.00  1.84           C  
ATOM    553  CZ2 TRP A  35     -15.687 -10.047  -1.708  1.00  1.66           C  
ATOM    554  CZ3 TRP A  35     -15.243 -12.363  -2.270  1.00  2.36           C  
ATOM    555  CH2 TRP A  35     -15.564 -11.057  -2.667  1.00  2.26           C  
ATOM    556  H   TRP A  35     -13.048 -10.774   2.818  1.00  0.66           H  
ATOM    557  HA  TRP A  35     -12.922 -13.735   3.217  1.00  0.96           H  
ATOM    558  HB2 TRP A  35     -15.080 -13.708   2.017  1.00  1.30           H  
ATOM    559  HB3 TRP A  35     -15.121 -12.614   3.398  1.00  1.28           H  
ATOM    560  HD1 TRP A  35     -15.236 -10.030   2.935  1.00  1.12           H  
ATOM    561  HE1 TRP A  35     -15.740  -8.649   0.817  1.00  0.90           H  
ATOM    562  HE3 TRP A  35     -14.798 -13.673  -0.618  1.00  1.96           H  
ATOM    563  HZ2 TRP A  35     -15.934  -9.039  -2.009  1.00  1.63           H  
ATOM    564  HZ3 TRP A  35     -15.149 -13.142  -3.012  1.00  2.87           H  
ATOM    565  HH2 TRP A  35     -15.716 -10.831  -3.712  1.00  2.69           H  
ATOM    566  N   CYS A  36     -11.665 -12.196   0.769  1.00  0.65           N  
ATOM    567  CA  CYS A  36     -10.998 -12.352  -0.559  1.00  0.67           C  
ATOM    568  C   CYS A  36     -10.380 -13.753  -0.679  1.00  0.84           C  
ATOM    569  O   CYS A  36     -10.589 -14.453  -1.650  1.00  1.63           O  
ATOM    570  CB  CYS A  36      -9.912 -11.271  -0.578  1.00  0.58           C  
ATOM    571  SG  CYS A  36      -8.875 -11.453  -2.054  1.00  1.07           S  
ATOM    572  H   CYS A  36     -11.468 -11.411   1.322  1.00  0.60           H  
ATOM    573  HA  CYS A  36     -11.702 -12.181  -1.358  1.00  0.76           H  
ATOM    574  HB2 CYS A  36     -10.378 -10.297  -0.586  1.00  1.12           H  
ATOM    575  HB3 CYS A  36      -9.300 -11.366   0.306  1.00  1.10           H  
ATOM    576  N   GLY A  37      -9.621 -14.165   0.300  1.00  0.96           N  
ATOM    577  CA  GLY A  37      -8.995 -15.515   0.241  1.00  1.08           C  
ATOM    578  C   GLY A  37      -7.558 -15.392  -0.271  1.00  1.00           C  
ATOM    579  O   GLY A  37      -6.609 -15.577   0.463  1.00  1.83           O  
ATOM    580  H   GLY A  37      -9.465 -13.585   1.075  1.00  1.54           H  
ATOM    581  HA2 GLY A  37      -8.988 -15.952   1.228  1.00  1.20           H  
ATOM    582  HA3 GLY A  37      -9.563 -16.146  -0.427  1.00  1.52           H  
ATOM    583  N   HIS A  38      -7.392 -15.080  -1.527  1.00  0.89           N  
ATOM    584  CA  HIS A  38      -6.015 -14.946  -2.085  1.00  0.97           C  
ATOM    585  C   HIS A  38      -5.354 -13.650  -1.598  1.00  0.88           C  
ATOM    586  O   HIS A  38      -4.187 -13.413  -1.844  1.00  1.13           O  
ATOM    587  CB  HIS A  38      -6.207 -14.913  -3.601  1.00  1.32           C  
ATOM    588  CG  HIS A  38      -5.909 -16.271  -4.176  1.00  1.72           C  
ATOM    589  ND1 HIS A  38      -6.741 -17.360  -3.970  1.00  2.39           N  
ATOM    590  CD2 HIS A  38      -4.874 -16.731  -4.953  1.00  2.35           C  
ATOM    591  CE1 HIS A  38      -6.198 -18.413  -4.609  1.00  2.85           C  
ATOM    592  NE2 HIS A  38      -5.059 -18.084  -5.224  1.00  2.87           N  
ATOM    593  H   HIS A  38      -8.170 -14.935  -2.104  1.00  1.49           H  
ATOM    594  HA  HIS A  38      -5.415 -15.799  -1.811  1.00  1.06           H  
ATOM    595  HB2 HIS A  38      -7.228 -14.641  -3.830  1.00  1.53           H  
ATOM    596  HB3 HIS A  38      -5.536 -14.185  -4.034  1.00  1.60           H  
ATOM    597  HD1 HIS A  38      -7.573 -17.362  -3.453  1.00  2.86           H  
ATOM    598  HD2 HIS A  38      -4.044 -16.135  -5.301  1.00  2.85           H  
ATOM    599  HE1 HIS A  38      -6.630 -19.402  -4.622  1.00  3.51           H  
ATOM    600  N   CYS A  39      -6.080 -12.811  -0.904  1.00  0.79           N  
ATOM    601  CA  CYS A  39      -5.475 -11.543  -0.407  1.00  0.88           C  
ATOM    602  C   CYS A  39      -4.738 -11.794   0.911  1.00  0.82           C  
ATOM    603  O   CYS A  39      -3.898 -11.018   1.321  1.00  1.00           O  
ATOM    604  CB  CYS A  39      -6.657 -10.599  -0.183  1.00  1.08           C  
ATOM    605  SG  CYS A  39      -7.377 -10.133  -1.776  1.00  1.00           S  
ATOM    606  H   CYS A  39      -7.016 -13.015  -0.707  1.00  0.89           H  
ATOM    607  HA  CYS A  39      -4.805 -11.128  -1.142  1.00  0.99           H  
ATOM    608  HB2 CYS A  39      -7.402 -11.095   0.419  1.00  1.40           H  
ATOM    609  HB3 CYS A  39      -6.315  -9.712   0.330  1.00  1.44           H  
ATOM    610  N   LYS A  40      -5.052 -12.870   1.582  1.00  0.78           N  
ATOM    611  CA  LYS A  40      -4.373 -13.164   2.876  1.00  0.94           C  
ATOM    612  C   LYS A  40      -2.992 -13.777   2.627  1.00  0.84           C  
ATOM    613  O   LYS A  40      -2.113 -13.709   3.463  1.00  0.94           O  
ATOM    614  CB  LYS A  40      -5.286 -14.165   3.584  1.00  1.21           C  
ATOM    615  CG  LYS A  40      -6.684 -13.562   3.744  1.00  1.56           C  
ATOM    616  CD  LYS A  40      -7.700 -14.682   3.972  1.00  2.11           C  
ATOM    617  CE  LYS A  40      -7.495 -15.283   5.363  1.00  2.72           C  
ATOM    618  NZ  LYS A  40      -8.094 -16.644   5.285  1.00  3.29           N  
ATOM    619  H   LYS A  40      -5.736 -13.482   1.239  1.00  0.83           H  
ATOM    620  HA  LYS A  40      -4.286 -12.266   3.464  1.00  1.08           H  
ATOM    621  HB2 LYS A  40      -5.349 -15.072   2.999  1.00  1.64           H  
ATOM    622  HB3 LYS A  40      -4.882 -14.394   4.559  1.00  1.71           H  
ATOM    623  HG2 LYS A  40      -6.691 -12.892   4.591  1.00  2.16           H  
ATOM    624  HG3 LYS A  40      -6.945 -13.016   2.850  1.00  1.95           H  
ATOM    625  HD2 LYS A  40      -8.700 -14.280   3.897  1.00  2.55           H  
ATOM    626  HD3 LYS A  40      -7.564 -15.451   3.226  1.00  2.46           H  
ATOM    627  HE2 LYS A  40      -6.440 -15.345   5.593  1.00  3.05           H  
ATOM    628  HE3 LYS A  40      -8.009 -14.695   6.108  1.00  3.09           H  
ATOM    629  HZ1 LYS A  40      -9.095 -16.566   5.010  1.00  3.66           H  
ATOM    630  HZ2 LYS A  40      -7.583 -17.209   4.578  1.00  3.61           H  
ATOM    631  HZ3 LYS A  40      -8.024 -17.108   6.212  1.00  3.57           H  
ATOM    632  N   ALA A  41      -2.794 -14.380   1.486  1.00  0.77           N  
ATOM    633  CA  ALA A  41      -1.470 -15.000   1.192  1.00  0.86           C  
ATOM    634  C   ALA A  41      -0.378 -13.928   1.105  1.00  0.75           C  
ATOM    635  O   ALA A  41       0.799 -14.224   1.168  1.00  0.90           O  
ATOM    636  CB  ALA A  41      -1.649 -15.693  -0.160  1.00  0.93           C  
ATOM    637  H   ALA A  41      -3.518 -14.429   0.824  1.00  0.76           H  
ATOM    638  HA  ALA A  41      -1.221 -15.730   1.946  1.00  1.06           H  
ATOM    639  HB1 ALA A  41      -2.454 -16.410  -0.093  1.00  1.29           H  
ATOM    640  HB2 ALA A  41      -1.884 -14.957  -0.914  1.00  1.41           H  
ATOM    641  HB3 ALA A  41      -0.735 -16.203  -0.427  1.00  1.45           H  
ATOM    642  N   LEU A  42      -0.753 -12.685   0.959  1.00  0.65           N  
ATOM    643  CA  LEU A  42       0.274 -11.605   0.867  1.00  0.67           C  
ATOM    644  C   LEU A  42       0.093 -10.584   1.998  1.00  0.63           C  
ATOM    645  O   LEU A  42       0.967  -9.783   2.265  1.00  0.70           O  
ATOM    646  CB  LEU A  42       0.031 -10.947  -0.491  1.00  0.82           C  
ATOM    647  CG  LEU A  42       1.370 -10.717  -1.191  1.00  0.86           C  
ATOM    648  CD1 LEU A  42       1.586 -11.802  -2.249  1.00  1.37           C  
ATOM    649  CD2 LEU A  42       1.366  -9.342  -1.862  1.00  1.24           C  
ATOM    650  H   LEU A  42      -1.705 -12.462   0.907  1.00  0.69           H  
ATOM    651  HA  LEU A  42       1.266 -12.027   0.895  1.00  0.72           H  
ATOM    652  HB2 LEU A  42      -0.587 -11.593  -1.098  1.00  1.37           H  
ATOM    653  HB3 LEU A  42      -0.470 -10.000  -0.348  1.00  1.33           H  
ATOM    654  HG  LEU A  42       2.167 -10.761  -0.464  1.00  0.98           H  
ATOM    655 HD11 LEU A  42       1.110 -12.716  -1.927  1.00  1.81           H  
ATOM    656 HD12 LEU A  42       1.155 -11.481  -3.185  1.00  1.85           H  
ATOM    657 HD13 LEU A  42       2.644 -11.972  -2.378  1.00  1.84           H  
ATOM    658 HD21 LEU A  42       0.373  -8.922  -1.815  1.00  1.67           H  
ATOM    659 HD22 LEU A  42       2.057  -8.690  -1.350  1.00  1.79           H  
ATOM    660 HD23 LEU A  42       1.665  -9.444  -2.894  1.00  1.73           H  
ATOM    661  N   ALA A  43      -1.032 -10.602   2.660  1.00  0.71           N  
ATOM    662  CA  ALA A  43      -1.268  -9.629   3.766  1.00  0.73           C  
ATOM    663  C   ALA A  43      -0.088  -9.619   4.749  1.00  0.67           C  
ATOM    664  O   ALA A  43       0.427  -8.568   5.077  1.00  0.65           O  
ATOM    665  CB  ALA A  43      -2.535 -10.124   4.462  1.00  0.88           C  
ATOM    666  H   ALA A  43      -1.727 -11.252   2.428  1.00  0.86           H  
ATOM    667  HA  ALA A  43      -1.433  -8.640   3.367  1.00  0.73           H  
ATOM    668  HB1 ALA A  43      -2.798 -11.099   4.079  1.00  1.39           H  
ATOM    669  HB2 ALA A  43      -2.360 -10.191   5.525  1.00  1.35           H  
ATOM    670  HB3 ALA A  43      -3.344  -9.433   4.273  1.00  1.36           H  
ATOM    671  N   PRO A  44       0.298 -10.788   5.202  1.00  0.69           N  
ATOM    672  CA  PRO A  44       1.416 -10.887   6.169  1.00  0.70           C  
ATOM    673  C   PRO A  44       2.777 -10.765   5.473  1.00  0.59           C  
ATOM    674  O   PRO A  44       3.811 -10.906   6.096  1.00  0.65           O  
ATOM    675  CB  PRO A  44       1.244 -12.274   6.777  1.00  0.83           C  
ATOM    676  CG  PRO A  44       0.503 -13.070   5.745  1.00  0.84           C  
ATOM    677  CD  PRO A  44      -0.272 -12.104   4.882  1.00  0.76           C  
ATOM    678  HA  PRO A  44       1.320 -10.134   6.933  1.00  0.73           H  
ATOM    679  HB2 PRO A  44       2.209 -12.720   6.972  1.00  1.31           H  
ATOM    680  HB3 PRO A  44       0.668 -12.214   7.689  1.00  1.14           H  
ATOM    681  HG2 PRO A  44       1.206 -13.625   5.139  1.00  0.83           H  
ATOM    682  HG3 PRO A  44      -0.181 -13.751   6.229  1.00  0.98           H  
ATOM    683  HD2 PRO A  44      -0.127 -12.336   3.837  1.00  0.96           H  
ATOM    684  HD3 PRO A  44      -1.322 -12.133   5.133  1.00  1.21           H  
ATOM    685  N   GLU A  45       2.795 -10.476   4.203  1.00  0.53           N  
ATOM    686  CA  GLU A  45       4.085 -10.313   3.498  1.00  0.46           C  
ATOM    687  C   GLU A  45       4.231  -8.837   3.176  1.00  0.41           C  
ATOM    688  O   GLU A  45       5.214  -8.202   3.492  1.00  0.47           O  
ATOM    689  CB  GLU A  45       3.951 -11.144   2.223  1.00  0.48           C  
ATOM    690  CG  GLU A  45       3.663 -12.602   2.589  1.00  0.61           C  
ATOM    691  CD  GLU A  45       2.150 -12.817   2.681  1.00  1.12           C  
ATOM    692  OE1 GLU A  45       1.435 -11.836   2.798  1.00  1.90           O  
ATOM    693  OE2 GLU A  45       1.731 -13.963   2.635  1.00  1.83           O  
ATOM    694  H   GLU A  45       1.961 -10.335   3.715  1.00  0.60           H  
ATOM    695  HA  GLU A  45       4.907 -10.665   4.103  1.00  0.51           H  
ATOM    696  HB2 GLU A  45       3.141 -10.754   1.624  1.00  0.51           H  
ATOM    697  HB3 GLU A  45       4.869 -11.090   1.664  1.00  0.48           H  
ATOM    698  HG2 GLU A  45       4.073 -13.250   1.830  1.00  1.22           H  
ATOM    699  HG3 GLU A  45       4.118 -12.829   3.541  1.00  1.37           H  
ATOM    700  N   TYR A  46       3.217  -8.283   2.584  1.00  0.43           N  
ATOM    701  CA  TYR A  46       3.235  -6.838   2.268  1.00  0.48           C  
ATOM    702  C   TYR A  46       3.172  -6.040   3.583  1.00  0.52           C  
ATOM    703  O   TYR A  46       3.511  -4.874   3.626  1.00  0.69           O  
ATOM    704  CB  TYR A  46       1.979  -6.631   1.406  1.00  0.64           C  
ATOM    705  CG  TYR A  46       1.609  -5.171   1.348  1.00  0.72           C  
ATOM    706  CD1 TYR A  46       0.872  -4.604   2.391  1.00  1.03           C  
ATOM    707  CD2 TYR A  46       1.999  -4.390   0.257  1.00  1.02           C  
ATOM    708  CE1 TYR A  46       0.522  -3.248   2.342  1.00  1.39           C  
ATOM    709  CE2 TYR A  46       1.652  -3.036   0.207  1.00  1.38           C  
ATOM    710  CZ  TYR A  46       0.913  -2.465   1.249  1.00  1.50           C  
ATOM    711  OH  TYR A  46       0.569  -1.131   1.195  1.00  1.95           O  
ATOM    712  H   TYR A  46       2.424  -8.818   2.375  1.00  0.48           H  
ATOM    713  HA  TYR A  46       4.120  -6.581   1.708  1.00  0.46           H  
ATOM    714  HB2 TYR A  46       2.171  -6.991   0.407  1.00  1.16           H  
ATOM    715  HB3 TYR A  46       1.159  -7.191   1.834  1.00  0.58           H  
ATOM    716  HD1 TYR A  46       0.575  -5.214   3.233  1.00  1.22           H  
ATOM    717  HD2 TYR A  46       2.569  -4.832  -0.545  1.00  1.21           H  
ATOM    718  HE1 TYR A  46      -0.048  -2.808   3.147  1.00  1.74           H  
ATOM    719  HE2 TYR A  46       1.954  -2.433  -0.635  1.00  1.73           H  
ATOM    720  HH  TYR A  46      -0.096  -1.024   0.511  1.00  2.16           H  
ATOM    721  N   ALA A  47       2.746  -6.663   4.657  1.00  0.53           N  
ATOM    722  CA  ALA A  47       2.676  -5.937   5.957  1.00  0.62           C  
ATOM    723  C   ALA A  47       4.061  -5.890   6.605  1.00  0.58           C  
ATOM    724  O   ALA A  47       4.382  -4.981   7.345  1.00  0.68           O  
ATOM    725  CB  ALA A  47       1.709  -6.754   6.814  1.00  0.73           C  
ATOM    726  H   ALA A  47       2.479  -7.609   4.612  1.00  0.58           H  
ATOM    727  HA  ALA A  47       2.290  -4.940   5.812  1.00  0.69           H  
ATOM    728  HB1 ALA A  47       2.031  -7.785   6.835  1.00  1.31           H  
ATOM    729  HB2 ALA A  47       1.696  -6.360   7.818  1.00  1.28           H  
ATOM    730  HB3 ALA A  47       0.716  -6.697   6.391  1.00  1.20           H  
ATOM    731  N   LYS A  48       4.885  -6.863   6.329  1.00  0.51           N  
ATOM    732  CA  LYS A  48       6.252  -6.878   6.923  1.00  0.55           C  
ATOM    733  C   LYS A  48       7.154  -5.881   6.191  1.00  0.53           C  
ATOM    734  O   LYS A  48       8.140  -5.412   6.725  1.00  0.65           O  
ATOM    735  CB  LYS A  48       6.755  -8.308   6.717  1.00  0.60           C  
ATOM    736  CG  LYS A  48       7.074  -8.941   8.073  1.00  1.03           C  
ATOM    737  CD  LYS A  48       5.973  -9.938   8.441  1.00  1.41           C  
ATOM    738  CE  LYS A  48       6.544 -11.358   8.436  1.00  1.92           C  
ATOM    739  NZ  LYS A  48       7.025 -11.584   9.827  1.00  2.47           N  
ATOM    740  H   LYS A  48       4.605  -7.584   5.727  1.00  0.48           H  
ATOM    741  HA  LYS A  48       6.209  -6.650   7.976  1.00  0.63           H  
ATOM    742  HB2 LYS A  48       5.993  -8.889   6.218  1.00  0.83           H  
ATOM    743  HB3 LYS A  48       7.649  -8.291   6.111  1.00  0.95           H  
ATOM    744  HG2 LYS A  48       8.023  -9.454   8.016  1.00  1.69           H  
ATOM    745  HG3 LYS A  48       7.126  -8.169   8.827  1.00  1.54           H  
ATOM    746  HD2 LYS A  48       5.593  -9.706   9.425  1.00  1.85           H  
ATOM    747  HD3 LYS A  48       5.172  -9.872   7.720  1.00  1.94           H  
ATOM    748  HE2 LYS A  48       5.772 -12.071   8.181  1.00  2.37           H  
ATOM    749  HE3 LYS A  48       7.368 -11.431   7.743  1.00  2.33           H  
ATOM    750  HZ1 LYS A  48       7.504 -10.728  10.172  1.00  2.85           H  
ATOM    751  HZ2 LYS A  48       6.216 -11.801  10.443  1.00  2.81           H  
ATOM    752  HZ3 LYS A  48       7.690 -12.383   9.839  1.00  2.85           H  
ATOM    753  N   ALA A  49       6.819  -5.551   4.974  1.00  0.47           N  
ATOM    754  CA  ALA A  49       7.655  -4.583   4.207  1.00  0.50           C  
ATOM    755  C   ALA A  49       7.769  -3.262   4.972  1.00  0.53           C  
ATOM    756  O   ALA A  49       8.717  -2.519   4.810  1.00  0.65           O  
ATOM    757  CB  ALA A  49       6.911  -4.375   2.888  1.00  0.55           C  
ATOM    758  H   ALA A  49       6.019  -5.939   4.564  1.00  0.50           H  
ATOM    759  HA  ALA A  49       8.633  -4.996   4.017  1.00  0.57           H  
ATOM    760  HB1 ALA A  49       5.860  -4.576   3.033  1.00  1.18           H  
ATOM    761  HB2 ALA A  49       7.040  -3.354   2.560  1.00  1.21           H  
ATOM    762  HB3 ALA A  49       7.307  -5.046   2.141  1.00  1.07           H  
ATOM    763  N   ALA A  50       6.810  -2.964   5.805  1.00  0.54           N  
ATOM    764  CA  ALA A  50       6.864  -1.691   6.579  1.00  0.65           C  
ATOM    765  C   ALA A  50       8.003  -1.742   7.603  1.00  0.65           C  
ATOM    766  O   ALA A  50       8.477  -0.726   8.069  1.00  0.77           O  
ATOM    767  CB  ALA A  50       5.511  -1.600   7.284  1.00  0.76           C  
ATOM    768  H   ALA A  50       6.055  -3.577   5.921  1.00  0.57           H  
ATOM    769  HA  ALA A  50       6.991  -0.851   5.915  1.00  0.73           H  
ATOM    770  HB1 ALA A  50       4.829  -2.315   6.848  1.00  1.29           H  
ATOM    771  HB2 ALA A  50       5.637  -1.818   8.335  1.00  1.29           H  
ATOM    772  HB3 ALA A  50       5.111  -0.604   7.168  1.00  1.28           H  
ATOM    773  N   GLY A  51       8.446  -2.919   7.954  1.00  0.59           N  
ATOM    774  CA  GLY A  51       9.552  -3.033   8.945  1.00  0.69           C  
ATOM    775  C   GLY A  51      10.901  -2.932   8.227  1.00  0.78           C  
ATOM    776  O   GLY A  51      11.910  -2.623   8.828  1.00  0.90           O  
ATOM    777  H   GLY A  51       8.051  -3.728   7.565  1.00  0.55           H  
ATOM    778  HA2 GLY A  51       9.470  -2.236   9.669  1.00  0.78           H  
ATOM    779  HA3 GLY A  51       9.485  -3.985   9.449  1.00  0.72           H  
ATOM    780  N   LYS A  52      10.929  -3.191   6.948  1.00  0.80           N  
ATOM    781  CA  LYS A  52      12.217  -3.110   6.198  1.00  1.01           C  
ATOM    782  C   LYS A  52      12.883  -1.751   6.435  1.00  1.12           C  
ATOM    783  O   LYS A  52      14.062  -1.668   6.713  1.00  1.31           O  
ATOM    784  CB  LYS A  52      11.832  -3.267   4.727  1.00  1.15           C  
ATOM    785  CG  LYS A  52      11.767  -4.755   4.371  1.00  1.49           C  
ATOM    786  CD  LYS A  52      12.962  -5.124   3.487  1.00  1.97           C  
ATOM    787  CE  LYS A  52      13.845  -6.136   4.219  1.00  2.64           C  
ATOM    788  NZ  LYS A  52      15.240  -5.679   3.969  1.00  3.08           N  
ATOM    789  H   LYS A  52      10.106  -3.440   6.479  1.00  0.72           H  
ATOM    790  HA  LYS A  52      12.876  -3.910   6.495  1.00  1.08           H  
ATOM    791  HB2 LYS A  52      10.866  -2.814   4.558  1.00  1.51           H  
ATOM    792  HB3 LYS A  52      12.571  -2.782   4.107  1.00  1.47           H  
ATOM    793  HG2 LYS A  52      11.795  -5.343   5.276  1.00  1.74           H  
ATOM    794  HG3 LYS A  52      10.849  -4.957   3.839  1.00  1.96           H  
ATOM    795  HD2 LYS A  52      12.605  -5.558   2.564  1.00  2.22           H  
ATOM    796  HD3 LYS A  52      13.538  -4.238   3.270  1.00  2.20           H  
ATOM    797  HE2 LYS A  52      13.627  -6.126   5.279  1.00  2.97           H  
ATOM    798  HE3 LYS A  52      13.702  -7.126   3.813  1.00  3.10           H  
ATOM    799  HZ1 LYS A  52      15.353  -5.446   2.963  1.00  3.40           H  
ATOM    800  HZ2 LYS A  52      15.436  -4.834   4.545  1.00  3.40           H  
ATOM    801  HZ3 LYS A  52      15.905  -6.435   4.225  1.00  3.35           H  
ATOM    802  N   LEU A  53      12.137  -0.686   6.323  1.00  1.12           N  
ATOM    803  CA  LEU A  53      12.731   0.664   6.542  1.00  1.33           C  
ATOM    804  C   LEU A  53      13.249   0.790   7.976  1.00  1.30           C  
ATOM    805  O   LEU A  53      14.101   1.603   8.270  1.00  1.50           O  
ATOM    806  CB  LEU A  53      11.583   1.646   6.298  1.00  1.55           C  
ATOM    807  CG  LEU A  53      10.463   1.383   7.307  1.00  1.47           C  
ATOM    808  CD1 LEU A  53      10.613   2.334   8.495  1.00  2.07           C  
ATOM    809  CD2 LEU A  53       9.108   1.614   6.636  1.00  1.82           C  
ATOM    810  H   LEU A  53      11.188  -0.774   6.098  1.00  1.07           H  
ATOM    811  HA  LEU A  53      13.525   0.845   5.836  1.00  1.51           H  
ATOM    812  HB2 LEU A  53      11.943   2.657   6.416  1.00  1.97           H  
ATOM    813  HB3 LEU A  53      11.203   1.514   5.296  1.00  2.04           H  
ATOM    814  HG  LEU A  53      10.524   0.362   7.654  1.00  1.62           H  
ATOM    815 HD11 LEU A  53      11.172   3.206   8.190  1.00  2.57           H  
ATOM    816 HD12 LEU A  53       9.635   2.637   8.839  1.00  2.53           H  
ATOM    817 HD13 LEU A  53      11.136   1.832   9.294  1.00  2.45           H  
ATOM    818 HD21 LEU A  53       9.003   0.943   5.796  1.00  2.24           H  
ATOM    819 HD22 LEU A  53       8.317   1.427   7.347  1.00  2.24           H  
ATOM    820 HD23 LEU A  53       9.047   2.635   6.291  1.00  2.09           H  
ATOM    821  N   LYS A  54      12.740  -0.011   8.873  1.00  1.20           N  
ATOM    822  CA  LYS A  54      13.206   0.064  10.287  1.00  1.35           C  
ATOM    823  C   LYS A  54      14.689  -0.307  10.372  1.00  1.40           C  
ATOM    824  O   LYS A  54      15.473   0.368  11.009  1.00  1.67           O  
ATOM    825  CB  LYS A  54      12.354  -0.958  11.041  1.00  1.46           C  
ATOM    826  CG  LYS A  54      11.950  -0.384  12.400  1.00  1.91           C  
ATOM    827  CD  LYS A  54      12.937  -0.858  13.468  1.00  2.50           C  
ATOM    828  CE  LYS A  54      13.176   0.265  14.480  1.00  2.87           C  
ATOM    829  NZ  LYS A  54      14.656   0.416  14.544  1.00  3.88           N  
ATOM    830  H   LYS A  54      12.052  -0.661   8.617  1.00  1.15           H  
ATOM    831  HA  LYS A  54      13.040   1.051  10.688  1.00  1.71           H  
ATOM    832  HB2 LYS A  54      11.468  -1.183  10.465  1.00  1.66           H  
ATOM    833  HB3 LYS A  54      12.926  -1.863  11.190  1.00  1.53           H  
ATOM    834  HG2 LYS A  54      11.960   0.695  12.352  1.00  2.32           H  
ATOM    835  HG3 LYS A  54      10.958  -0.725  12.652  1.00  2.18           H  
ATOM    836  HD2 LYS A  54      12.530  -1.721  13.976  1.00  2.90           H  
ATOM    837  HD3 LYS A  54      13.874  -1.123  13.001  1.00  2.94           H  
ATOM    838  HE2 LYS A  54      12.715   1.182  14.139  1.00  3.04           H  
ATOM    839  HE3 LYS A  54      12.791  -0.013  15.449  1.00  2.88           H  
ATOM    840  HZ1 LYS A  54      15.090  -0.506  14.748  1.00  4.27           H  
ATOM    841  HZ2 LYS A  54      15.008   0.768  13.632  1.00  4.22           H  
ATOM    842  HZ3 LYS A  54      14.903   1.092  15.296  1.00  4.31           H  
ATOM    843  N   ALA A  55      15.077  -1.376   9.734  1.00  1.63           N  
ATOM    844  CA  ALA A  55      16.509  -1.791   9.775  1.00  2.20           C  
ATOM    845  C   ALA A  55      17.272  -1.197   8.585  1.00  2.03           C  
ATOM    846  O   ALA A  55      18.486  -1.151   8.578  1.00  2.38           O  
ATOM    847  CB  ALA A  55      16.481  -3.318   9.684  1.00  2.78           C  
ATOM    848  H   ALA A  55      14.428  -1.905   9.226  1.00  1.68           H  
ATOM    849  HA  ALA A  55      16.963  -1.486  10.704  1.00  2.53           H  
ATOM    850  HB1 ALA A  55      15.889  -3.715  10.495  1.00  3.09           H  
ATOM    851  HB2 ALA A  55      16.047  -3.615   8.741  1.00  2.97           H  
ATOM    852  HB3 ALA A  55      17.489  -3.700   9.753  1.00  3.22           H  
ATOM    853  N   GLU A  56      16.573  -0.746   7.577  1.00  1.67           N  
ATOM    854  CA  GLU A  56      17.267  -0.159   6.393  1.00  1.70           C  
ATOM    855  C   GLU A  56      17.343   1.364   6.522  1.00  1.53           C  
ATOM    856  O   GLU A  56      18.245   1.995   6.008  1.00  1.98           O  
ATOM    857  CB  GLU A  56      16.406  -0.553   5.194  1.00  1.99           C  
ATOM    858  CG  GLU A  56      16.517  -2.062   4.959  1.00  2.69           C  
ATOM    859  CD  GLU A  56      17.726  -2.351   4.066  1.00  3.21           C  
ATOM    860  OE1 GLU A  56      18.652  -1.557   4.081  1.00  3.63           O  
ATOM    861  OE2 GLU A  56      17.704  -3.361   3.383  1.00  3.64           O  
ATOM    862  H   GLU A  56      15.595  -0.793   7.597  1.00  1.55           H  
ATOM    863  HA  GLU A  56      18.255  -0.578   6.292  1.00  2.20           H  
ATOM    864  HB2 GLU A  56      15.375  -0.295   5.388  1.00  2.23           H  
ATOM    865  HB3 GLU A  56      16.749  -0.026   4.315  1.00  2.26           H  
ATOM    866  HG2 GLU A  56      16.640  -2.565   5.907  1.00  2.94           H  
ATOM    867  HG3 GLU A  56      15.621  -2.418   4.475  1.00  3.04           H  
ATOM    868  N   GLY A  57      16.405   1.959   7.206  1.00  1.58           N  
ATOM    869  CA  GLY A  57      16.425   3.440   7.367  1.00  2.25           C  
ATOM    870  C   GLY A  57      16.008   4.104   6.051  1.00  1.97           C  
ATOM    871  O   GLY A  57      16.571   5.100   5.642  1.00  2.50           O  
ATOM    872  H   GLY A  57      15.687   1.431   7.613  1.00  1.61           H  
ATOM    873  HA2 GLY A  57      15.737   3.726   8.148  1.00  2.75           H  
ATOM    874  HA3 GLY A  57      17.422   3.760   7.631  1.00  2.67           H  
ATOM    875  N   SER A  58      15.024   3.562   5.388  1.00  1.30           N  
ATOM    876  CA  SER A  58      14.569   4.162   4.101  1.00  1.23           C  
ATOM    877  C   SER A  58      13.308   4.999   4.326  1.00  1.03           C  
ATOM    878  O   SER A  58      12.752   5.025   5.405  1.00  1.27           O  
ATOM    879  CB  SER A  58      14.264   2.971   3.193  1.00  1.53           C  
ATOM    880  OG  SER A  58      15.406   2.675   2.400  1.00  2.13           O  
ATOM    881  H   SER A  58      14.582   2.760   5.738  1.00  1.08           H  
ATOM    882  HA  SER A  58      15.348   4.767   3.666  1.00  1.45           H  
ATOM    883  HB2 SER A  58      14.014   2.112   3.797  1.00  1.84           H  
ATOM    884  HB3 SER A  58      13.432   3.212   2.548  1.00  1.84           H  
ATOM    885  HG  SER A  58      15.267   1.819   1.988  1.00  2.49           H  
ATOM    886  N   GLU A  59      12.852   5.679   3.312  1.00  0.85           N  
ATOM    887  CA  GLU A  59      11.635   6.506   3.453  1.00  0.87           C  
ATOM    888  C   GLU A  59      10.510   5.888   2.612  1.00  0.76           C  
ATOM    889  O   GLU A  59      10.178   6.358   1.543  1.00  1.06           O  
ATOM    890  CB  GLU A  59      12.050   7.885   2.931  1.00  1.10           C  
ATOM    891  CG  GLU A  59      10.806   8.707   2.624  1.00  1.05           C  
ATOM    892  CD  GLU A  59       9.816   7.875   1.807  1.00  1.58           C  
ATOM    893  OE1 GLU A  59       9.697   6.693   2.084  1.00  2.13           O  
ATOM    894  OE2 GLU A  59       9.193   8.433   0.919  1.00  2.22           O  
ATOM    895  H   GLU A  59      13.304   5.646   2.452  1.00  0.96           H  
ATOM    896  HA  GLU A  59      11.342   6.573   4.489  1.00  0.99           H  
ATOM    897  HB2 GLU A  59      12.640   8.391   3.680  1.00  1.50           H  
ATOM    898  HB3 GLU A  59      12.635   7.769   2.030  1.00  1.57           H  
ATOM    899  HG2 GLU A  59      10.352   9.013   3.552  1.00  1.34           H  
ATOM    900  HG3 GLU A  59      11.101   9.582   2.061  1.00  1.23           H  
ATOM    901  N   ILE A  60       9.936   4.835   3.096  1.00  0.59           N  
ATOM    902  CA  ILE A  60       8.837   4.162   2.348  1.00  0.57           C  
ATOM    903  C   ILE A  60       7.685   3.821   3.299  1.00  0.52           C  
ATOM    904  O   ILE A  60       7.894   3.528   4.459  1.00  0.63           O  
ATOM    905  CB  ILE A  60       9.473   2.890   1.797  1.00  0.68           C  
ATOM    906  CG1 ILE A  60      10.037   2.066   2.962  1.00  1.46           C  
ATOM    907  CG2 ILE A  60      10.602   3.268   0.833  1.00  1.34           C  
ATOM    908  CD1 ILE A  60      10.790   0.852   2.424  1.00  1.60           C  
ATOM    909  H   ILE A  60      10.234   4.484   3.952  1.00  0.76           H  
ATOM    910  HA  ILE A  60       8.491   4.785   1.539  1.00  0.62           H  
ATOM    911  HB  ILE A  60       8.728   2.311   1.270  1.00  1.09           H  
ATOM    912 HG12 ILE A  60      10.715   2.676   3.539  1.00  2.08           H  
ATOM    913 HG13 ILE A  60       9.227   1.734   3.593  1.00  2.16           H  
ATOM    914 HG21 ILE A  60      10.243   4.003   0.128  1.00  1.76           H  
ATOM    915 HG22 ILE A  60      11.429   3.680   1.393  1.00  1.91           H  
ATOM    916 HG23 ILE A  60      10.931   2.388   0.301  1.00  1.92           H  
ATOM    917 HD11 ILE A  60      10.236   0.417   1.608  1.00  1.96           H  
ATOM    918 HD12 ILE A  60      11.764   1.165   2.075  1.00  1.94           H  
ATOM    919 HD13 ILE A  60      10.907   0.124   3.212  1.00  2.09           H  
ATOM    920  N   ARG A  61       6.471   3.859   2.821  1.00  0.45           N  
ATOM    921  CA  ARG A  61       5.314   3.537   3.707  1.00  0.45           C  
ATOM    922  C   ARG A  61       4.365   2.555   3.016  1.00  0.41           C  
ATOM    923  O   ARG A  61       4.165   2.606   1.818  1.00  0.55           O  
ATOM    924  CB  ARG A  61       4.615   4.874   3.947  1.00  0.51           C  
ATOM    925  CG  ARG A  61       4.292   5.025   5.435  1.00  0.75           C  
ATOM    926  CD  ARG A  61       5.448   5.739   6.140  1.00  0.97           C  
ATOM    927  NE  ARG A  61       6.150   4.670   6.903  1.00  1.30           N  
ATOM    928  CZ  ARG A  61       6.173   4.708   8.207  1.00  1.66           C  
ATOM    929  NH1 ARG A  61       5.202   4.169   8.893  1.00  2.19           N  
ATOM    930  NH2 ARG A  61       7.165   5.287   8.826  1.00  2.21           N  
ATOM    931  H   ARG A  61       6.319   4.100   1.881  1.00  0.49           H  
ATOM    932  HA  ARG A  61       5.660   3.131   4.644  1.00  0.50           H  
ATOM    933  HB2 ARG A  61       5.261   5.682   3.634  1.00  0.61           H  
ATOM    934  HB3 ARG A  61       3.697   4.906   3.378  1.00  0.64           H  
ATOM    935  HG2 ARG A  61       3.388   5.605   5.549  1.00  1.26           H  
ATOM    936  HG3 ARG A  61       4.151   4.049   5.873  1.00  1.52           H  
ATOM    937  HD2 ARG A  61       6.113   6.185   5.413  1.00  1.50           H  
ATOM    938  HD3 ARG A  61       5.070   6.489   6.817  1.00  1.40           H  
ATOM    939  HE  ARG A  61       6.595   3.939   6.425  1.00  1.83           H  
ATOM    940 HH11 ARG A  61       4.441   3.728   8.417  1.00  2.37           H  
ATOM    941 HH12 ARG A  61       5.220   4.197   9.891  1.00  2.76           H  
ATOM    942 HH21 ARG A  61       7.909   5.702   8.301  1.00  2.45           H  
ATOM    943 HH22 ARG A  61       7.184   5.315   9.826  1.00  2.70           H  
ATOM    944  N   LEU A  62       3.771   1.666   3.764  1.00  0.35           N  
ATOM    945  CA  LEU A  62       2.826   0.685   3.154  1.00  0.36           C  
ATOM    946  C   LEU A  62       1.466   0.776   3.845  1.00  0.32           C  
ATOM    947  O   LEU A  62       1.371   1.155   4.997  1.00  0.38           O  
ATOM    948  CB  LEU A  62       3.460  -0.684   3.390  1.00  0.48           C  
ATOM    949  CG  LEU A  62       4.727  -0.809   2.543  1.00  0.73           C  
ATOM    950  CD1 LEU A  62       5.878  -1.287   3.427  1.00  1.22           C  
ATOM    951  CD2 LEU A  62       4.492  -1.818   1.417  1.00  1.59           C  
ATOM    952  H   LEU A  62       3.942   1.645   4.729  1.00  0.42           H  
ATOM    953  HA  LEU A  62       2.726   0.870   2.097  1.00  0.39           H  
ATOM    954  HB2 LEU A  62       3.712  -0.789   4.434  1.00  1.08           H  
ATOM    955  HB3 LEU A  62       2.761  -1.457   3.108  1.00  1.18           H  
ATOM    956  HG  LEU A  62       4.974   0.154   2.119  1.00  1.41           H  
ATOM    957 HD11 LEU A  62       6.015  -0.596   4.245  1.00  1.56           H  
ATOM    958 HD12 LEU A  62       5.646  -2.267   3.818  1.00  1.71           H  
ATOM    959 HD13 LEU A  62       6.784  -1.339   2.842  1.00  1.91           H  
ATOM    960 HD21 LEU A  62       3.912  -2.648   1.793  1.00  2.12           H  
ATOM    961 HD22 LEU A  62       3.956  -1.340   0.611  1.00  2.09           H  
ATOM    962 HD23 LEU A  62       5.442  -2.179   1.052  1.00  2.21           H  
ATOM    963  N   ALA A  63       0.409   0.438   3.158  1.00  0.30           N  
ATOM    964  CA  ALA A  63      -0.935   0.524   3.803  1.00  0.32           C  
ATOM    965  C   ALA A  63      -1.887  -0.547   3.262  1.00  0.31           C  
ATOM    966  O   ALA A  63      -1.565  -1.283   2.349  1.00  0.37           O  
ATOM    967  CB  ALA A  63      -1.450   1.919   3.454  1.00  0.37           C  
ATOM    968  H   ALA A  63       0.498   0.134   2.225  1.00  0.32           H  
ATOM    969  HA  ALA A  63      -0.836   0.429   4.872  1.00  0.37           H  
ATOM    970  HB1 ALA A  63      -0.614   2.593   3.337  1.00  0.93           H  
ATOM    971  HB2 ALA A  63      -2.009   1.876   2.531  1.00  1.09           H  
ATOM    972  HB3 ALA A  63      -2.091   2.275   4.247  1.00  1.11           H  
ATOM    973  N   LYS A  64      -3.064  -0.632   3.825  1.00  0.30           N  
ATOM    974  CA  LYS A  64      -4.058  -1.644   3.362  1.00  0.32           C  
ATOM    975  C   LYS A  64      -5.479  -1.166   3.685  1.00  0.32           C  
ATOM    976  O   LYS A  64      -5.709  -0.520   4.688  1.00  0.40           O  
ATOM    977  CB  LYS A  64      -3.728  -2.913   4.148  1.00  0.38           C  
ATOM    978  CG  LYS A  64      -3.831  -2.626   5.647  1.00  1.39           C  
ATOM    979  CD  LYS A  64      -2.979  -3.635   6.421  1.00  1.60           C  
ATOM    980  CE  LYS A  64      -3.751  -4.947   6.570  1.00  2.04           C  
ATOM    981  NZ  LYS A  64      -2.979  -5.731   7.574  1.00  2.26           N  
ATOM    982  H   LYS A  64      -3.297  -0.023   4.559  1.00  0.34           H  
ATOM    983  HA  LYS A  64      -3.951  -1.824   2.305  1.00  0.35           H  
ATOM    984  HB2 LYS A  64      -4.425  -3.693   3.881  1.00  0.90           H  
ATOM    985  HB3 LYS A  64      -2.723  -3.231   3.910  1.00  1.11           H  
ATOM    986  HG2 LYS A  64      -3.476  -1.625   5.848  1.00  2.04           H  
ATOM    987  HG3 LYS A  64      -4.861  -2.713   5.961  1.00  2.08           H  
ATOM    988  HD2 LYS A  64      -2.060  -3.817   5.882  1.00  2.02           H  
ATOM    989  HD3 LYS A  64      -2.752  -3.240   7.399  1.00  2.00           H  
ATOM    990  HE2 LYS A  64      -4.751  -4.755   6.932  1.00  2.45           H  
ATOM    991  HE3 LYS A  64      -3.787  -5.472   5.627  1.00  2.60           H  
ATOM    992  HZ1 LYS A  64      -2.817  -5.150   8.419  1.00  2.48           H  
ATOM    993  HZ2 LYS A  64      -3.516  -6.582   7.838  1.00  2.61           H  
ATOM    994  HZ3 LYS A  64      -2.064  -6.011   7.165  1.00  2.60           H  
ATOM    995  N   VAL A  65      -6.431  -1.475   2.848  1.00  0.30           N  
ATOM    996  CA  VAL A  65      -7.831  -1.031   3.120  1.00  0.32           C  
ATOM    997  C   VAL A  65      -8.787  -2.221   3.092  1.00  0.31           C  
ATOM    998  O   VAL A  65      -8.540  -3.217   2.440  1.00  0.36           O  
ATOM    999  CB  VAL A  65      -8.175  -0.061   1.991  1.00  0.40           C  
ATOM   1000  CG1 VAL A  65      -9.626   0.414   2.147  1.00  0.45           C  
ATOM   1001  CG2 VAL A  65      -7.230   1.141   2.048  1.00  0.70           C  
ATOM   1002  H   VAL A  65      -6.230  -1.997   2.042  1.00  0.34           H  
ATOM   1003  HA  VAL A  65      -7.886  -0.524   4.070  1.00  0.35           H  
ATOM   1004  HB  VAL A  65      -8.061  -0.560   1.040  1.00  0.96           H  
ATOM   1005 HG11 VAL A  65     -10.277  -0.442   2.274  1.00  1.08           H  
ATOM   1006 HG12 VAL A  65      -9.705   1.055   3.012  1.00  1.10           H  
ATOM   1007 HG13 VAL A  65      -9.924   0.960   1.265  1.00  1.10           H  
ATOM   1008 HG21 VAL A  65      -7.171   1.505   3.063  1.00  1.30           H  
ATOM   1009 HG22 VAL A  65      -6.247   0.841   1.715  1.00  1.25           H  
ATOM   1010 HG23 VAL A  65      -7.604   1.924   1.406  1.00  1.41           H  
ATOM   1011  N   ASP A  66      -9.886  -2.115   3.783  1.00  0.35           N  
ATOM   1012  CA  ASP A  66     -10.872  -3.228   3.786  1.00  0.39           C  
ATOM   1013  C   ASP A  66     -12.034  -2.884   2.854  1.00  0.40           C  
ATOM   1014  O   ASP A  66     -12.974  -2.217   3.238  1.00  0.44           O  
ATOM   1015  CB  ASP A  66     -11.356  -3.332   5.233  1.00  0.47           C  
ATOM   1016  CG  ASP A  66     -10.863  -4.645   5.842  1.00  0.67           C  
ATOM   1017  OD1 ASP A  66      -9.752  -5.041   5.528  1.00  1.30           O  
ATOM   1018  OD2 ASP A  66     -11.604  -5.234   6.612  1.00  1.38           O  
ATOM   1019  H   ASP A  66     -10.067  -1.296   4.290  1.00  0.41           H  
ATOM   1020  HA  ASP A  66     -10.402  -4.151   3.481  1.00  0.39           H  
ATOM   1021  HB2 ASP A  66     -10.967  -2.502   5.802  1.00  1.04           H  
ATOM   1022  HB3 ASP A  66     -12.435  -3.309   5.253  1.00  1.00           H  
ATOM   1023  N   ALA A  67     -11.971  -3.326   1.627  1.00  0.40           N  
ATOM   1024  CA  ALA A  67     -13.067  -3.022   0.656  1.00  0.46           C  
ATOM   1025  C   ALA A  67     -14.438  -3.294   1.282  1.00  0.51           C  
ATOM   1026  O   ALA A  67     -15.433  -2.715   0.893  1.00  0.57           O  
ATOM   1027  CB  ALA A  67     -12.818  -3.964  -0.522  1.00  0.51           C  
ATOM   1028  H   ALA A  67     -11.198  -3.855   1.339  1.00  0.38           H  
ATOM   1029  HA  ALA A  67     -13.001  -1.998   0.327  1.00  0.47           H  
ATOM   1030  HB1 ALA A  67     -12.002  -4.630  -0.284  1.00  1.24           H  
ATOM   1031  HB2 ALA A  67     -13.710  -4.542  -0.713  1.00  1.11           H  
ATOM   1032  HB3 ALA A  67     -12.569  -3.385  -1.399  1.00  1.05           H  
ATOM   1033  N   THR A  68     -14.500  -4.171   2.244  1.00  0.53           N  
ATOM   1034  CA  THR A  68     -15.808  -4.477   2.889  1.00  0.62           C  
ATOM   1035  C   THR A  68     -16.305  -3.268   3.687  1.00  0.64           C  
ATOM   1036  O   THR A  68     -17.470  -3.173   4.019  1.00  0.86           O  
ATOM   1037  CB  THR A  68     -15.529  -5.659   3.818  1.00  0.66           C  
ATOM   1038  OG1 THR A  68     -14.216  -5.543   4.350  1.00  1.29           O  
ATOM   1039  CG2 THR A  68     -15.650  -6.965   3.032  1.00  1.35           C  
ATOM   1040  H   THR A  68     -13.687  -4.631   2.543  1.00  0.50           H  
ATOM   1041  HA  THR A  68     -16.535  -4.760   2.144  1.00  0.70           H  
ATOM   1042  HB  THR A  68     -16.246  -5.661   4.624  1.00  1.14           H  
ATOM   1043  HG1 THR A  68     -14.291  -5.240   5.257  1.00  1.65           H  
ATOM   1044 HG21 THR A  68     -16.602  -6.993   2.523  1.00  1.94           H  
ATOM   1045 HG22 THR A  68     -14.852  -7.024   2.306  1.00  1.85           H  
ATOM   1046 HG23 THR A  68     -15.580  -7.802   3.711  1.00  1.85           H  
ATOM   1047  N   GLU A  69     -15.437  -2.340   3.999  1.00  0.57           N  
ATOM   1048  CA  GLU A  69     -15.883  -1.145   4.772  1.00  0.61           C  
ATOM   1049  C   GLU A  69     -15.464   0.131   4.042  1.00  0.57           C  
ATOM   1050  O   GLU A  69     -16.023   1.190   4.247  1.00  0.66           O  
ATOM   1051  CB  GLU A  69     -15.164  -1.252   6.117  1.00  0.63           C  
ATOM   1052  CG  GLU A  69     -16.197  -1.359   7.239  1.00  0.83           C  
ATOM   1053  CD  GLU A  69     -15.524  -1.897   8.503  1.00  1.50           C  
ATOM   1054  OE1 GLU A  69     -14.818  -1.136   9.144  1.00  2.22           O  
ATOM   1055  OE2 GLU A  69     -15.727  -3.061   8.808  1.00  2.10           O  
ATOM   1056  H   GLU A  69     -14.495  -2.424   3.724  1.00  0.63           H  
ATOM   1057  HA  GLU A  69     -16.951  -1.166   4.920  1.00  0.73           H  
ATOM   1058  HB2 GLU A  69     -14.536  -2.130   6.121  1.00  0.99           H  
ATOM   1059  HB3 GLU A  69     -14.555  -0.373   6.271  1.00  1.15           H  
ATOM   1060  HG2 GLU A  69     -16.614  -0.383   7.440  1.00  1.32           H  
ATOM   1061  HG3 GLU A  69     -16.986  -2.031   6.936  1.00  1.33           H  
ATOM   1062  N   GLU A  70     -14.472   0.036   3.203  1.00  0.52           N  
ATOM   1063  CA  GLU A  70     -13.993   1.222   2.469  1.00  0.57           C  
ATOM   1064  C   GLU A  70     -14.351   1.115   0.985  1.00  0.72           C  
ATOM   1065  O   GLU A  70     -13.684   1.664   0.132  1.00  1.34           O  
ATOM   1066  CB  GLU A  70     -12.490   1.158   2.676  1.00  0.71           C  
ATOM   1067  CG  GLU A  70     -12.183   1.403   4.153  1.00  1.05           C  
ATOM   1068  CD  GLU A  70     -11.474   0.180   4.737  1.00  1.37           C  
ATOM   1069  OE1 GLU A  70     -11.781  -0.920   4.310  1.00  1.97           O  
ATOM   1070  OE2 GLU A  70     -10.630   0.366   5.600  1.00  1.89           O  
ATOM   1071  H   GLU A  70     -14.026  -0.817   3.063  1.00  0.54           H  
ATOM   1072  HA  GLU A  70     -14.388   2.129   2.898  1.00  0.63           H  
ATOM   1073  HB2 GLU A  70     -12.131   0.179   2.392  1.00  1.09           H  
ATOM   1074  HB3 GLU A  70     -12.014   1.900   2.076  1.00  1.36           H  
ATOM   1075  HG2 GLU A  70     -11.539   2.263   4.247  1.00  1.72           H  
ATOM   1076  HG3 GLU A  70     -13.100   1.584   4.686  1.00  1.63           H  
ATOM   1077  N   SER A  71     -15.404   0.408   0.672  1.00  0.55           N  
ATOM   1078  CA  SER A  71     -15.815   0.258  -0.756  1.00  0.66           C  
ATOM   1079  C   SER A  71     -15.846   1.621  -1.452  1.00  0.70           C  
ATOM   1080  O   SER A  71     -15.457   1.756  -2.594  1.00  0.94           O  
ATOM   1081  CB  SER A  71     -17.215  -0.351  -0.703  1.00  0.79           C  
ATOM   1082  OG  SER A  71     -17.324  -1.362  -1.696  1.00  1.48           O  
ATOM   1083  H   SER A  71     -15.926  -0.027   1.378  1.00  0.85           H  
ATOM   1084  HA  SER A  71     -15.145  -0.409  -1.270  1.00  0.75           H  
ATOM   1085  HB2 SER A  71     -17.384  -0.787   0.267  1.00  1.35           H  
ATOM   1086  HB3 SER A  71     -17.949   0.423  -0.882  1.00  1.25           H  
ATOM   1087  HG  SER A  71     -17.513  -0.935  -2.535  1.00  1.83           H  
ATOM   1088  N   ASP A  72     -16.299   2.633  -0.767  1.00  0.67           N  
ATOM   1089  CA  ASP A  72     -16.344   3.988  -1.386  1.00  0.71           C  
ATOM   1090  C   ASP A  72     -14.938   4.406  -1.815  1.00  0.68           C  
ATOM   1091  O   ASP A  72     -14.757   5.143  -2.763  1.00  0.77           O  
ATOM   1092  CB  ASP A  72     -16.869   4.913  -0.289  1.00  0.78           C  
ATOM   1093  CG  ASP A  72     -16.149   4.605   1.025  1.00  1.08           C  
ATOM   1094  OD1 ASP A  72     -16.040   3.437   1.359  1.00  1.83           O  
ATOM   1095  OD2 ASP A  72     -15.718   5.543   1.676  1.00  1.57           O  
ATOM   1096  H   ASP A  72     -16.601   2.502   0.155  1.00  0.78           H  
ATOM   1097  HA  ASP A  72     -17.015   3.995  -2.230  1.00  0.77           H  
ATOM   1098  HB2 ASP A  72     -16.055   5.506   0.100  1.00  1.11           H  
ATOM   1099  HB3 ASP A  72     -17.298   4.321   0.507  1.00  1.26           H  
ATOM   1100  N   LEU A  73     -13.939   3.931  -1.121  1.00  0.63           N  
ATOM   1101  CA  LEU A  73     -12.539   4.287  -1.484  1.00  0.68           C  
ATOM   1102  C   LEU A  73     -12.124   3.516  -2.737  1.00  0.60           C  
ATOM   1103  O   LEU A  73     -11.610   4.075  -3.684  1.00  0.64           O  
ATOM   1104  CB  LEU A  73     -11.701   3.861  -0.276  1.00  0.83           C  
ATOM   1105  CG  LEU A  73     -10.357   4.598  -0.285  1.00  0.79           C  
ATOM   1106  CD1 LEU A  73     -10.594   6.110  -0.293  1.00  0.97           C  
ATOM   1107  CD2 LEU A  73      -9.565   4.217   0.967  1.00  1.22           C  
ATOM   1108  H   LEU A  73     -14.112   3.334  -0.363  1.00  0.63           H  
ATOM   1109  HA  LEU A  73     -12.451   5.345  -1.647  1.00  0.75           H  
ATOM   1110  HB2 LEU A  73     -12.233   4.100   0.633  1.00  1.37           H  
ATOM   1111  HB3 LEU A  73     -11.525   2.796  -0.320  1.00  1.43           H  
ATOM   1112  HG  LEU A  73      -9.797   4.316  -1.165  1.00  1.45           H  
ATOM   1113 HD11 LEU A  73     -11.582   6.320   0.087  1.00  1.56           H  
ATOM   1114 HD12 LEU A  73      -9.857   6.592   0.331  1.00  1.41           H  
ATOM   1115 HD13 LEU A  73     -10.509   6.480  -1.304  1.00  1.54           H  
ATOM   1116 HD21 LEU A  73     -10.240   4.125   1.806  1.00  1.68           H  
ATOM   1117 HD22 LEU A  73      -9.062   3.275   0.804  1.00  1.80           H  
ATOM   1118 HD23 LEU A  73      -8.833   4.983   1.178  1.00  1.70           H  
ATOM   1119  N   ALA A  74     -12.360   2.235  -2.752  1.00  0.57           N  
ATOM   1120  CA  ALA A  74     -11.998   1.422  -3.947  1.00  0.56           C  
ATOM   1121  C   ALA A  74     -12.857   1.853  -5.137  1.00  0.59           C  
ATOM   1122  O   ALA A  74     -12.467   1.720  -6.280  1.00  0.65           O  
ATOM   1123  CB  ALA A  74     -12.307  -0.023  -3.554  1.00  0.60           C  
ATOM   1124  H   ALA A  74     -12.786   1.811  -1.979  1.00  0.61           H  
ATOM   1125  HA  ALA A  74     -10.949   1.529  -4.178  1.00  0.58           H  
ATOM   1126  HB1 ALA A  74     -12.813  -0.036  -2.601  1.00  1.13           H  
ATOM   1127  HB2 ALA A  74     -12.939  -0.473  -4.304  1.00  1.23           H  
ATOM   1128  HB3 ALA A  74     -11.384  -0.580  -3.479  1.00  1.18           H  
ATOM   1129  N   GLN A  75     -14.022   2.378  -4.872  1.00  0.64           N  
ATOM   1130  CA  GLN A  75     -14.906   2.830  -5.982  1.00  0.76           C  
ATOM   1131  C   GLN A  75     -14.334   4.098  -6.617  1.00  0.78           C  
ATOM   1132  O   GLN A  75     -14.375   4.276  -7.818  1.00  0.86           O  
ATOM   1133  CB  GLN A  75     -16.255   3.121  -5.322  1.00  0.87           C  
ATOM   1134  CG  GLN A  75     -17.251   3.585  -6.386  1.00  1.42           C  
ATOM   1135  CD  GLN A  75     -18.569   3.976  -5.714  1.00  1.83           C  
ATOM   1136  OE1 GLN A  75     -18.601   4.861  -4.881  1.00  2.35           O  
ATOM   1137  NE2 GLN A  75     -19.666   3.351  -6.044  1.00  2.40           N  
ATOM   1138  H   GLN A  75     -14.312   2.482  -3.942  1.00  0.67           H  
ATOM   1139  HA  GLN A  75     -15.015   2.050  -6.720  1.00  0.79           H  
ATOM   1140  HB2 GLN A  75     -16.625   2.223  -4.848  1.00  1.12           H  
ATOM   1141  HB3 GLN A  75     -16.135   3.897  -4.582  1.00  1.21           H  
ATOM   1142  HG2 GLN A  75     -16.847   4.438  -6.910  1.00  1.98           H  
ATOM   1143  HG3 GLN A  75     -17.429   2.782  -7.087  1.00  1.97           H  
ATOM   1144 HE21 GLN A  75     -19.640   2.637  -6.715  1.00  2.75           H  
ATOM   1145 HE22 GLN A  75     -20.515   3.595  -5.621  1.00  2.82           H  
ATOM   1146  N   GLN A  76     -13.794   4.979  -5.819  1.00  0.76           N  
ATOM   1147  CA  GLN A  76     -13.214   6.233  -6.379  1.00  0.84           C  
ATOM   1148  C   GLN A  76     -12.051   5.898  -7.314  1.00  0.83           C  
ATOM   1149  O   GLN A  76     -11.764   6.618  -8.249  1.00  0.94           O  
ATOM   1150  CB  GLN A  76     -12.718   7.019  -5.165  1.00  0.89           C  
ATOM   1151  CG  GLN A  76     -13.188   8.471  -5.272  1.00  1.14           C  
ATOM   1152  CD  GLN A  76     -13.204   9.108  -3.881  1.00  1.49           C  
ATOM   1153  OE1 GLN A  76     -13.221   8.415  -2.883  1.00  2.20           O  
ATOM   1154  NE2 GLN A  76     -13.198  10.408  -3.772  1.00  1.97           N  
ATOM   1155  H   GLN A  76     -13.767   4.814  -4.854  1.00  0.73           H  
ATOM   1156  HA  GLN A  76     -13.968   6.797  -6.901  1.00  0.94           H  
ATOM   1157  HB2 GLN A  76     -13.114   6.578  -4.262  1.00  1.18           H  
ATOM   1158  HB3 GLN A  76     -11.638   6.993  -5.136  1.00  1.31           H  
ATOM   1159  HG2 GLN A  76     -12.514   9.022  -5.911  1.00  1.71           H  
ATOM   1160  HG3 GLN A  76     -14.183   8.497  -5.691  1.00  1.62           H  
ATOM   1161 HE21 GLN A  76     -13.185  10.967  -4.578  1.00  2.22           H  
ATOM   1162 HE22 GLN A  76     -13.209  10.826  -2.885  1.00  2.51           H  
ATOM   1163  N   TYR A  77     -11.381   4.806  -7.069  1.00  0.74           N  
ATOM   1164  CA  TYR A  77     -10.238   4.419  -7.939  1.00  0.81           C  
ATOM   1165  C   TYR A  77     -10.688   3.412  -9.005  1.00  0.83           C  
ATOM   1166  O   TYR A  77      -9.975   3.140  -9.950  1.00  1.00           O  
ATOM   1167  CB  TYR A  77      -9.233   3.778  -6.985  1.00  0.80           C  
ATOM   1168  CG  TYR A  77      -8.833   4.785  -5.932  1.00  0.81           C  
ATOM   1169  CD1 TYR A  77      -8.335   6.035  -6.316  1.00  1.18           C  
ATOM   1170  CD2 TYR A  77      -8.963   4.469  -4.575  1.00  1.42           C  
ATOM   1171  CE1 TYR A  77      -7.967   6.970  -5.341  1.00  1.19           C  
ATOM   1172  CE2 TYR A  77      -8.595   5.404  -3.600  1.00  1.56           C  
ATOM   1173  CZ  TYR A  77      -8.097   6.656  -3.983  1.00  1.05           C  
ATOM   1174  OH  TYR A  77      -7.735   7.578  -3.023  1.00  1.22           O  
ATOM   1175  H   TYR A  77     -11.628   4.239  -6.310  1.00  0.68           H  
ATOM   1176  HA  TYR A  77      -9.802   5.290  -8.400  1.00  0.89           H  
ATOM   1177  HB2 TYR A  77      -9.681   2.918  -6.510  1.00  1.17           H  
ATOM   1178  HB3 TYR A  77      -8.362   3.469  -7.538  1.00  1.22           H  
ATOM   1179  HD1 TYR A  77      -8.234   6.278  -7.363  1.00  1.84           H  
ATOM   1180  HD2 TYR A  77      -9.348   3.503  -4.279  1.00  2.04           H  
ATOM   1181  HE1 TYR A  77      -7.583   7.936  -5.637  1.00  1.76           H  
ATOM   1182  HE2 TYR A  77      -8.696   5.161  -2.553  1.00  2.28           H  
ATOM   1183  HH  TYR A  77      -8.363   8.303  -3.058  1.00  1.52           H  
ATOM   1184  N   GLY A  78     -11.863   2.857  -8.866  1.00  0.78           N  
ATOM   1185  CA  GLY A  78     -12.344   1.873  -9.875  1.00  0.87           C  
ATOM   1186  C   GLY A  78     -11.445   0.638  -9.850  1.00  0.88           C  
ATOM   1187  O   GLY A  78     -10.865   0.258 -10.847  1.00  1.52           O  
ATOM   1188  H   GLY A  78     -12.427   3.086  -8.099  1.00  0.81           H  
ATOM   1189  HA2 GLY A  78     -13.359   1.586  -9.643  1.00  0.94           H  
ATOM   1190  HA3 GLY A  78     -12.314   2.321 -10.858  1.00  1.07           H  
ATOM   1191  N   VAL A  79     -11.323   0.006  -8.714  1.00  0.80           N  
ATOM   1192  CA  VAL A  79     -10.460  -1.206  -8.624  1.00  0.79           C  
ATOM   1193  C   VAL A  79     -10.981  -2.297  -9.566  1.00  1.13           C  
ATOM   1194  O   VAL A  79     -12.120  -2.272  -9.988  1.00  1.54           O  
ATOM   1195  CB  VAL A  79     -10.559  -1.653  -7.162  1.00  0.76           C  
ATOM   1196  CG1 VAL A  79     -10.151  -0.496  -6.249  1.00  0.72           C  
ATOM   1197  CG2 VAL A  79     -11.998  -2.067  -6.846  1.00  1.30           C  
ATOM   1198  H   VAL A  79     -11.799   0.329  -7.920  1.00  1.23           H  
ATOM   1199  HA  VAL A  79      -9.438  -0.959  -8.865  1.00  0.98           H  
ATOM   1200  HB  VAL A  79      -9.900  -2.491  -6.996  1.00  1.48           H  
ATOM   1201 HG11 VAL A  79      -9.838   0.345  -6.850  1.00  1.41           H  
ATOM   1202 HG12 VAL A  79     -10.991  -0.207  -5.635  1.00  1.34           H  
ATOM   1203 HG13 VAL A  79      -9.333  -0.808  -5.615  1.00  1.14           H  
ATOM   1204 HG21 VAL A  79     -12.659  -1.229  -7.016  1.00  1.79           H  
ATOM   1205 HG22 VAL A  79     -12.286  -2.888  -7.485  1.00  1.83           H  
ATOM   1206 HG23 VAL A  79     -12.066  -2.374  -5.813  1.00  1.80           H  
ATOM   1207  N   ARG A  80     -10.157  -3.254  -9.898  1.00  1.27           N  
ATOM   1208  CA  ARG A  80     -10.609  -4.343 -10.812  1.00  1.72           C  
ATOM   1209  C   ARG A  80     -10.894  -5.619 -10.014  1.00  1.38           C  
ATOM   1210  O   ARG A  80     -11.711  -6.433 -10.396  1.00  1.87           O  
ATOM   1211  CB  ARG A  80      -9.441  -4.564 -11.774  1.00  2.38           C  
ATOM   1212  CG  ARG A  80      -9.296  -3.347 -12.691  1.00  2.85           C  
ATOM   1213  CD  ARG A  80      -8.378  -3.699 -13.864  1.00  3.49           C  
ATOM   1214  NE  ARG A  80      -7.130  -2.924 -13.621  1.00  4.06           N  
ATOM   1215  CZ  ARG A  80      -5.969  -3.457 -13.886  1.00  4.70           C  
ATOM   1216  NH1 ARG A  80      -5.555  -4.489 -13.203  1.00  5.09           N  
ATOM   1217  NH2 ARG A  80      -5.224  -2.959 -14.834  1.00  5.25           N  
ATOM   1218  H   ARG A  80      -9.242  -3.256  -9.546  1.00  1.28           H  
ATOM   1219  HA  ARG A  80     -11.486  -4.036 -11.360  1.00  2.04           H  
ATOM   1220  HB2 ARG A  80      -8.531  -4.699 -11.210  1.00  2.88           H  
ATOM   1221  HB3 ARG A  80      -9.629  -5.444 -12.372  1.00  2.65           H  
ATOM   1222  HG2 ARG A  80     -10.268  -3.060 -13.065  1.00  3.02           H  
ATOM   1223  HG3 ARG A  80      -8.868  -2.527 -12.135  1.00  3.20           H  
ATOM   1224  HD2 ARG A  80      -8.170  -4.759 -13.872  1.00  3.83           H  
ATOM   1225  HD3 ARG A  80      -8.826  -3.395 -14.797  1.00  3.73           H  
ATOM   1226  HE  ARG A  80      -7.181  -2.012 -13.263  1.00  4.25           H  
ATOM   1227 HH11 ARG A  80      -6.127  -4.871 -12.477  1.00  4.93           H  
ATOM   1228 HH12 ARG A  80      -4.665  -4.898 -13.406  1.00  5.72           H  
ATOM   1229 HH21 ARG A  80      -5.542  -2.169 -15.358  1.00  5.23           H  
ATOM   1230 HH22 ARG A  80      -4.333  -3.368 -15.037  1.00  5.85           H  
ATOM   1231  N   GLY A  81     -10.223  -5.800  -8.910  1.00  0.87           N  
ATOM   1232  CA  GLY A  81     -10.452  -7.022  -8.088  1.00  0.81           C  
ATOM   1233  C   GLY A  81      -9.417  -7.073  -6.964  1.00  0.74           C  
ATOM   1234  O   GLY A  81      -8.318  -6.574  -7.098  1.00  1.17           O  
ATOM   1235  H   GLY A  81      -9.568  -5.130  -8.620  1.00  0.99           H  
ATOM   1236  HA2 GLY A  81     -11.445  -6.991  -7.665  1.00  0.91           H  
ATOM   1237  HA3 GLY A  81     -10.353  -7.899  -8.711  1.00  1.22           H  
ATOM   1238  N   TYR A  82      -9.758  -7.668  -5.854  1.00  0.61           N  
ATOM   1239  CA  TYR A  82      -8.785  -7.743  -4.725  1.00  0.52           C  
ATOM   1240  C   TYR A  82      -7.804  -8.909  -4.946  1.00  0.54           C  
ATOM   1241  O   TYR A  82      -8.172  -9.903  -5.539  1.00  0.61           O  
ATOM   1242  CB  TYR A  82      -9.627  -7.999  -3.469  1.00  0.59           C  
ATOM   1243  CG  TYR A  82     -10.769  -7.009  -3.379  1.00  0.61           C  
ATOM   1244  CD1 TYR A  82     -10.580  -5.672  -3.758  1.00  0.64           C  
ATOM   1245  CD2 TYR A  82     -12.018  -7.433  -2.912  1.00  0.97           C  
ATOM   1246  CE1 TYR A  82     -11.642  -4.764  -3.669  1.00  0.68           C  
ATOM   1247  CE2 TYR A  82     -13.079  -6.526  -2.824  1.00  1.04           C  
ATOM   1248  CZ  TYR A  82     -12.891  -5.190  -3.202  1.00  0.75           C  
ATOM   1249  OH  TYR A  82     -13.940  -4.297  -3.115  1.00  0.85           O  
ATOM   1250  H   TYR A  82     -10.650  -8.064  -5.761  1.00  0.91           H  
ATOM   1251  HA  TYR A  82      -8.253  -6.810  -4.628  1.00  0.50           H  
ATOM   1252  HB2 TYR A  82     -10.027  -9.001  -3.509  1.00  1.21           H  
ATOM   1253  HB3 TYR A  82      -9.000  -7.901  -2.595  1.00  0.79           H  
ATOM   1254  HD1 TYR A  82      -9.617  -5.344  -4.118  1.00  0.89           H  
ATOM   1255  HD2 TYR A  82     -12.162  -8.462  -2.620  1.00  1.30           H  
ATOM   1256  HE1 TYR A  82     -11.498  -3.734  -3.960  1.00  0.92           H  
ATOM   1257  HE2 TYR A  82     -14.042  -6.855  -2.464  1.00  1.40           H  
ATOM   1258  HH  TYR A  82     -13.572  -3.410  -3.073  1.00  1.06           H  
ATOM   1259  N   PRO A  83      -6.581  -8.768  -4.463  1.00  0.54           N  
ATOM   1260  CA  PRO A  83      -6.139  -7.549  -3.739  1.00  0.51           C  
ATOM   1261  C   PRO A  83      -5.649  -6.491  -4.733  1.00  0.51           C  
ATOM   1262  O   PRO A  83      -4.801  -6.755  -5.561  1.00  0.63           O  
ATOM   1263  CB  PRO A  83      -4.987  -8.050  -2.879  1.00  0.59           C  
ATOM   1264  CG  PRO A  83      -4.450  -9.262  -3.587  1.00  0.66           C  
ATOM   1265  CD  PRO A  83      -5.500  -9.751  -4.560  1.00  0.64           C  
ATOM   1266  HA  PRO A  83      -6.929  -7.162  -3.116  1.00  0.50           H  
ATOM   1267  HB2 PRO A  83      -4.221  -7.292  -2.805  1.00  1.07           H  
ATOM   1268  HB3 PRO A  83      -5.343  -8.319  -1.897  1.00  1.06           H  
ATOM   1269  HG2 PRO A  83      -3.550  -9.001  -4.125  1.00  1.08           H  
ATOM   1270  HG3 PRO A  83      -4.232 -10.037  -2.866  1.00  1.17           H  
ATOM   1271  HD2 PRO A  83      -5.101  -9.775  -5.563  1.00  1.01           H  
ATOM   1272  HD3 PRO A  83      -5.854 -10.729  -4.270  1.00  1.23           H  
ATOM   1273  N   THR A  84      -6.169  -5.296  -4.658  1.00  0.45           N  
ATOM   1274  CA  THR A  84      -5.718  -4.234  -5.604  1.00  0.45           C  
ATOM   1275  C   THR A  84      -4.731  -3.294  -4.903  1.00  0.43           C  
ATOM   1276  O   THR A  84      -5.117  -2.418  -4.155  1.00  0.52           O  
ATOM   1277  CB  THR A  84      -6.989  -3.482  -6.003  1.00  0.48           C  
ATOM   1278  OG1 THR A  84      -8.086  -4.386  -6.027  1.00  0.67           O  
ATOM   1279  CG2 THR A  84      -6.804  -2.869  -7.391  1.00  0.56           C  
ATOM   1280  H   THR A  84      -6.851  -5.095  -3.981  1.00  0.48           H  
ATOM   1281  HA  THR A  84      -5.262  -4.676  -6.475  1.00  0.49           H  
ATOM   1282  HB  THR A  84      -7.184  -2.698  -5.292  1.00  0.52           H  
ATOM   1283  HG1 THR A  84      -7.898  -5.064  -6.681  1.00  1.09           H  
ATOM   1284 HG21 THR A  84      -5.752  -2.708  -7.576  1.00  1.21           H  
ATOM   1285 HG22 THR A  84      -7.202  -3.539  -8.137  1.00  1.17           H  
ATOM   1286 HG23 THR A  84      -7.326  -1.925  -7.440  1.00  1.14           H  
ATOM   1287  N   ILE A  85      -3.461  -3.476  -5.137  1.00  0.41           N  
ATOM   1288  CA  ILE A  85      -2.446  -2.601  -4.482  1.00  0.41           C  
ATOM   1289  C   ILE A  85      -2.081  -1.426  -5.395  1.00  0.41           C  
ATOM   1290  O   ILE A  85      -1.916  -1.583  -6.589  1.00  0.54           O  
ATOM   1291  CB  ILE A  85      -1.232  -3.506  -4.265  1.00  0.50           C  
ATOM   1292  CG1 ILE A  85      -1.595  -4.619  -3.281  1.00  0.89           C  
ATOM   1293  CG2 ILE A  85      -0.074  -2.684  -3.692  1.00  0.80           C  
ATOM   1294  CD1 ILE A  85      -2.276  -5.765  -4.033  1.00  1.27           C  
ATOM   1295  H   ILE A  85      -3.172  -4.192  -5.741  1.00  0.47           H  
ATOM   1296  HA  ILE A  85      -2.812  -2.243  -3.533  1.00  0.43           H  
ATOM   1297  HB  ILE A  85      -0.933  -3.939  -5.208  1.00  0.70           H  
ATOM   1298 HG12 ILE A  85      -0.697  -4.986  -2.805  1.00  1.40           H  
ATOM   1299 HG13 ILE A  85      -2.267  -4.231  -2.532  1.00  1.59           H  
ATOM   1300 HG21 ILE A  85      -0.426  -1.695  -3.439  1.00  1.36           H  
ATOM   1301 HG22 ILE A  85       0.308  -3.168  -2.806  1.00  1.31           H  
ATOM   1302 HG23 ILE A  85       0.712  -2.608  -4.429  1.00  1.45           H  
ATOM   1303 HD11 ILE A  85      -2.080  -5.669  -5.092  1.00  1.80           H  
ATOM   1304 HD12 ILE A  85      -1.888  -6.709  -3.680  1.00  1.83           H  
ATOM   1305 HD13 ILE A  85      -3.342  -5.726  -3.860  1.00  1.69           H  
ATOM   1306  N   LYS A  86      -1.941  -0.254  -4.840  1.00  0.37           N  
ATOM   1307  CA  LYS A  86      -1.572   0.929  -5.673  1.00  0.40           C  
ATOM   1308  C   LYS A  86      -0.403   1.675  -5.026  1.00  0.38           C  
ATOM   1309  O   LYS A  86      -0.084   1.464  -3.875  1.00  0.49           O  
ATOM   1310  CB  LYS A  86      -2.815   1.821  -5.710  1.00  0.48           C  
ATOM   1311  CG  LYS A  86      -4.038   0.996  -6.121  1.00  0.94           C  
ATOM   1312  CD  LYS A  86      -5.206   1.935  -6.433  1.00  1.03           C  
ATOM   1313  CE  LYS A  86      -5.661   1.723  -7.879  1.00  1.37           C  
ATOM   1314  NZ  LYS A  86      -6.936   0.959  -7.770  1.00  1.73           N  
ATOM   1315  H   LYS A  86      -2.070  -0.151  -3.872  1.00  0.43           H  
ATOM   1316  HA  LYS A  86      -1.312   0.617  -6.673  1.00  0.45           H  
ATOM   1317  HB2 LYS A  86      -2.977   2.248  -4.732  1.00  0.85           H  
ATOM   1318  HB3 LYS A  86      -2.664   2.616  -6.426  1.00  1.09           H  
ATOM   1319  HG2 LYS A  86      -3.801   0.412  -6.997  1.00  1.56           H  
ATOM   1320  HG3 LYS A  86      -4.314   0.335  -5.312  1.00  1.69           H  
ATOM   1321  HD2 LYS A  86      -6.026   1.724  -5.762  1.00  1.73           H  
ATOM   1322  HD3 LYS A  86      -4.889   2.959  -6.304  1.00  1.65           H  
ATOM   1323  HE2 LYS A  86      -5.832   2.673  -8.362  1.00  2.01           H  
ATOM   1324  HE3 LYS A  86      -4.924   1.150  -8.424  1.00  1.93           H  
ATOM   1325  HZ1 LYS A  86      -7.608   1.488  -7.181  1.00  2.11           H  
ATOM   1326  HZ2 LYS A  86      -7.340   0.823  -8.718  1.00  2.17           H  
ATOM   1327  HZ3 LYS A  86      -6.747   0.031  -7.336  1.00  2.15           H  
ATOM   1328  N   PHE A  87       0.237   2.542  -5.756  1.00  0.37           N  
ATOM   1329  CA  PHE A  87       1.390   3.293  -5.178  1.00  0.36           C  
ATOM   1330  C   PHE A  87       1.250   4.792  -5.466  1.00  0.33           C  
ATOM   1331  O   PHE A  87       1.121   5.206  -6.601  1.00  0.37           O  
ATOM   1332  CB  PHE A  87       2.622   2.715  -5.882  1.00  0.42           C  
ATOM   1333  CG  PHE A  87       3.853   3.507  -5.506  1.00  0.46           C  
ATOM   1334  CD1 PHE A  87       4.070   3.877  -4.174  1.00  0.44           C  
ATOM   1335  CD2 PHE A  87       4.775   3.874  -6.494  1.00  0.81           C  
ATOM   1336  CE1 PHE A  87       5.209   4.614  -3.829  1.00  0.46           C  
ATOM   1337  CE2 PHE A  87       5.915   4.610  -6.148  1.00  0.97           C  
ATOM   1338  CZ  PHE A  87       6.132   4.980  -4.817  1.00  0.72           C  
ATOM   1339  H   PHE A  87      -0.036   2.698  -6.683  1.00  0.47           H  
ATOM   1340  HA  PHE A  87       1.458   3.118  -4.115  1.00  0.36           H  
ATOM   1341  HB2 PHE A  87       2.754   1.685  -5.584  1.00  1.04           H  
ATOM   1342  HB3 PHE A  87       2.478   2.761  -6.951  1.00  0.93           H  
ATOM   1343  HD1 PHE A  87       3.360   3.594  -3.413  1.00  0.64           H  
ATOM   1344  HD2 PHE A  87       4.608   3.588  -7.522  1.00  1.03           H  
ATOM   1345  HE1 PHE A  87       5.377   4.900  -2.801  1.00  0.53           H  
ATOM   1346  HE2 PHE A  87       6.626   4.892  -6.910  1.00  1.31           H  
ATOM   1347  HZ  PHE A  87       7.011   5.548  -4.550  1.00  0.85           H  
ATOM   1348  N   PHE A  88       1.277   5.607  -4.448  1.00  0.33           N  
ATOM   1349  CA  PHE A  88       1.149   7.075  -4.668  1.00  0.35           C  
ATOM   1350  C   PHE A  88       2.414   7.794  -4.190  1.00  0.42           C  
ATOM   1351  O   PHE A  88       3.080   7.355  -3.273  1.00  0.61           O  
ATOM   1352  CB  PHE A  88      -0.060   7.486  -3.830  1.00  0.39           C  
ATOM   1353  CG  PHE A  88      -1.320   7.234  -4.621  1.00  0.42           C  
ATOM   1354  CD1 PHE A  88      -1.679   5.927  -4.972  1.00  0.63           C  
ATOM   1355  CD2 PHE A  88      -2.133   8.309  -5.000  1.00  0.54           C  
ATOM   1356  CE1 PHE A  88      -2.852   5.696  -5.701  1.00  0.73           C  
ATOM   1357  CE2 PHE A  88      -3.305   8.078  -5.729  1.00  0.62           C  
ATOM   1358  CZ  PHE A  88      -3.652   6.759  -6.097  1.00  0.62           C  
ATOM   1359  H   PHE A  88       1.382   5.257  -3.538  1.00  0.34           H  
ATOM   1360  HA  PHE A  88       0.964   7.285  -5.709  1.00  0.35           H  
ATOM   1361  HB2 PHE A  88      -0.081   6.905  -2.922  1.00  0.95           H  
ATOM   1362  HB3 PHE A  88       0.012   8.534  -3.587  1.00  1.00           H  
ATOM   1363  HD1 PHE A  88      -1.052   5.098  -4.681  1.00  0.83           H  
ATOM   1364  HD2 PHE A  88      -1.856   9.317  -4.730  1.00  0.73           H  
ATOM   1365  HE1 PHE A  88      -3.130   4.687  -5.972  1.00  0.97           H  
ATOM   1366  HE2 PHE A  88      -3.932   8.907  -6.022  1.00  0.81           H  
ATOM   1367  HZ  PHE A  88      -4.551   6.577  -6.667  1.00  0.73           H  
ATOM   1368  N   ARG A  89       2.756   8.891  -4.810  1.00  0.47           N  
ATOM   1369  CA  ARG A  89       3.984   9.630  -4.395  1.00  0.55           C  
ATOM   1370  C   ARG A  89       3.639  11.072  -4.005  1.00  0.64           C  
ATOM   1371  O   ARG A  89       3.200  11.859  -4.821  1.00  1.05           O  
ATOM   1372  CB  ARG A  89       4.887   9.612  -5.629  1.00  0.73           C  
ATOM   1373  CG  ARG A  89       6.333   9.893  -5.210  1.00  1.15           C  
ATOM   1374  CD  ARG A  89       7.172  10.209  -6.451  1.00  1.42           C  
ATOM   1375  NE  ARG A  89       7.493  11.659  -6.337  1.00  1.73           N  
ATOM   1376  CZ  ARG A  89       8.480  12.167  -7.024  1.00  2.07           C  
ATOM   1377  NH1 ARG A  89       8.714  11.746  -8.237  1.00  2.56           N  
ATOM   1378  NH2 ARG A  89       9.233  13.094  -6.499  1.00  2.43           N  
ATOM   1379  H   ARG A  89       2.210   9.226  -5.551  1.00  0.61           H  
ATOM   1380  HA  ARG A  89       4.470   9.125  -3.577  1.00  0.59           H  
ATOM   1381  HB2 ARG A  89       4.832   8.642  -6.101  1.00  1.33           H  
ATOM   1382  HB3 ARG A  89       4.561  10.370  -6.326  1.00  1.31           H  
ATOM   1383  HG2 ARG A  89       6.353  10.737  -4.536  1.00  1.73           H  
ATOM   1384  HG3 ARG A  89       6.740   9.025  -4.715  1.00  1.70           H  
ATOM   1385  HD2 ARG A  89       8.077   9.618  -6.451  1.00  1.99           H  
ATOM   1386  HD3 ARG A  89       6.601  10.026  -7.348  1.00  1.91           H  
ATOM   1387  HE  ARG A  89       6.962  12.233  -5.747  1.00  2.24           H  
ATOM   1388 HH11 ARG A  89       8.138  11.035  -8.639  1.00  2.75           H  
ATOM   1389 HH12 ARG A  89       9.470  12.134  -8.763  1.00  3.02           H  
ATOM   1390 HH21 ARG A  89       9.054  13.417  -5.569  1.00  2.63           H  
ATOM   1391 HH22 ARG A  89       9.989  13.482  -7.027  1.00  2.81           H  
ATOM   1392  N   ASN A  90       3.839  11.423  -2.762  1.00  0.57           N  
ATOM   1393  CA  ASN A  90       3.530  12.815  -2.314  1.00  0.68           C  
ATOM   1394  C   ASN A  90       2.129  13.234  -2.771  1.00  0.69           C  
ATOM   1395  O   ASN A  90       1.964  14.196  -3.496  1.00  0.98           O  
ATOM   1396  CB  ASN A  90       4.594  13.687  -2.981  1.00  0.87           C  
ATOM   1397  CG  ASN A  90       4.491  15.116  -2.446  1.00  1.10           C  
ATOM   1398  OD1 ASN A  90       4.969  15.410  -1.368  1.00  1.65           O  
ATOM   1399  ND2 ASN A  90       3.884  16.025  -3.159  1.00  1.74           N  
ATOM   1400  H   ASN A  90       4.198  10.773  -2.122  1.00  0.73           H  
ATOM   1401  HA  ASN A  90       3.614  12.892  -1.242  1.00  0.80           H  
ATOM   1402  HB2 ASN A  90       5.574  13.291  -2.762  1.00  1.41           H  
ATOM   1403  HB3 ASN A  90       4.438  13.691  -4.049  1.00  1.30           H  
ATOM   1404 HD21 ASN A  90       3.498  15.788  -4.028  1.00  2.26           H  
ATOM   1405 HD22 ASN A  90       3.812  16.944  -2.825  1.00  2.06           H  
ATOM   1406  N   GLY A  91       1.119  12.523  -2.352  1.00  0.65           N  
ATOM   1407  CA  GLY A  91      -0.268  12.885  -2.761  1.00  0.75           C  
ATOM   1408  C   GLY A  91      -0.352  12.950  -4.288  1.00  0.79           C  
ATOM   1409  O   GLY A  91      -0.092  13.972  -4.891  1.00  1.19           O  
ATOM   1410  H   GLY A  91       1.271  11.753  -1.766  1.00  0.77           H  
ATOM   1411  HA2 GLY A  91      -0.958  12.140  -2.395  1.00  1.20           H  
ATOM   1412  HA3 GLY A  91      -0.526  13.848  -2.346  1.00  1.31           H  
ATOM   1413  N   ASP A  92      -0.716  11.867  -4.917  1.00  0.90           N  
ATOM   1414  CA  ASP A  92      -0.819  11.869  -6.404  1.00  1.27           C  
ATOM   1415  C   ASP A  92      -2.236  12.258  -6.833  1.00  1.14           C  
ATOM   1416  O   ASP A  92      -2.440  13.259  -7.491  1.00  1.70           O  
ATOM   1417  CB  ASP A  92      -0.508  10.432  -6.825  1.00  1.93           C  
ATOM   1418  CG  ASP A  92       0.767  10.414  -7.670  1.00  2.15           C  
ATOM   1419  OD1 ASP A  92       1.817  10.715  -7.129  1.00  2.68           O  
ATOM   1420  OD2 ASP A  92       0.671  10.098  -8.846  1.00  2.41           O  
ATOM   1421  H   ASP A  92      -0.923  11.053  -4.412  1.00  1.04           H  
ATOM   1422  HA  ASP A  92      -0.096  12.544  -6.832  1.00  1.59           H  
ATOM   1423  HB2 ASP A  92      -0.365   9.822  -5.945  1.00  2.27           H  
ATOM   1424  HB3 ASP A  92      -1.330  10.040  -7.405  1.00  2.33           H  
ATOM   1425  N   THR A  93      -3.215  11.471  -6.460  1.00  0.96           N  
ATOM   1426  CA  THR A  93      -4.634  11.777  -6.833  1.00  1.33           C  
ATOM   1427  C   THR A  93      -4.736  12.192  -8.306  1.00  1.26           C  
ATOM   1428  O   THR A  93      -5.537  13.028  -8.672  1.00  1.90           O  
ATOM   1429  CB  THR A  93      -5.058  12.930  -5.917  1.00  1.74           C  
ATOM   1430  OG1 THR A  93      -4.329  14.101  -6.253  1.00  2.10           O  
ATOM   1431  CG2 THR A  93      -4.786  12.557  -4.459  1.00  1.92           C  
ATOM   1432  H   THR A  93      -3.016  10.673  -5.929  1.00  1.10           H  
ATOM   1433  HA  THR A  93      -5.259  10.917  -6.646  1.00  1.66           H  
ATOM   1434  HB  THR A  93      -6.114  13.118  -6.042  1.00  2.18           H  
ATOM   1435  HG1 THR A  93      -4.693  14.832  -5.750  1.00  2.57           H  
ATOM   1436 HG21 THR A  93      -3.763  12.225  -4.357  1.00  2.25           H  
ATOM   1437 HG22 THR A  93      -4.949  13.420  -3.829  1.00  2.19           H  
ATOM   1438 HG23 THR A  93      -5.454  11.762  -4.159  1.00  2.36           H  
ATOM   1439  N   ALA A  94      -3.929  11.611  -9.150  1.00  1.18           N  
ATOM   1440  CA  ALA A  94      -3.978  11.972 -10.596  1.00  1.18           C  
ATOM   1441  C   ALA A  94      -3.282  10.898 -11.433  1.00  1.14           C  
ATOM   1442  O   ALA A  94      -3.906  10.191 -12.199  1.00  1.48           O  
ATOM   1443  CB  ALA A  94      -3.230  13.302 -10.697  1.00  1.24           C  
ATOM   1444  H   ALA A  94      -3.289  10.939  -8.835  1.00  1.63           H  
ATOM   1445  HA  ALA A  94      -4.995  12.098 -10.918  1.00  1.32           H  
ATOM   1446  HB1 ALA A  94      -2.238  13.189 -10.284  1.00  1.65           H  
ATOM   1447  HB2 ALA A  94      -3.157  13.596 -11.733  1.00  1.54           H  
ATOM   1448  HB3 ALA A  94      -3.766  14.058 -10.144  1.00  1.67           H  
ATOM   1449  N   SER A  95      -1.994  10.772 -11.291  1.00  1.20           N  
ATOM   1450  CA  SER A  95      -1.253   9.744 -12.077  1.00  1.22           C  
ATOM   1451  C   SER A  95      -0.487   8.804 -11.137  1.00  0.98           C  
ATOM   1452  O   SER A  95       0.727   8.788 -11.139  1.00  0.98           O  
ATOM   1453  CB  SER A  95      -0.281  10.539 -12.950  1.00  1.48           C  
ATOM   1454  OG  SER A  95      -0.866  10.765 -14.224  1.00  2.01           O  
ATOM   1455  H   SER A  95      -1.515  11.354 -10.667  1.00  1.52           H  
ATOM   1456  HA  SER A  95      -1.933   9.184 -12.699  1.00  1.35           H  
ATOM   1457  HB2 SER A  95      -0.066  11.486 -12.479  1.00  1.74           H  
ATOM   1458  HB3 SER A  95       0.635   9.980 -13.069  1.00  1.85           H  
ATOM   1459  HG  SER A  95      -0.157  10.840 -14.866  1.00  2.24           H  
ATOM   1460  N   PRO A  96      -1.223   8.046 -10.359  1.00  0.87           N  
ATOM   1461  CA  PRO A  96      -0.589   7.098  -9.409  1.00  0.72           C  
ATOM   1462  C   PRO A  96      -0.004   5.901 -10.164  1.00  0.65           C  
ATOM   1463  O   PRO A  96      -0.222   5.735 -11.347  1.00  0.79           O  
ATOM   1464  CB  PRO A  96      -1.741   6.661  -8.511  1.00  0.79           C  
ATOM   1465  CG  PRO A  96      -2.974   6.865  -9.334  1.00  0.97           C  
ATOM   1466  CD  PRO A  96      -2.692   7.997 -10.287  1.00  1.02           C  
ATOM   1467  HA  PRO A  96       0.171   7.591  -8.826  1.00  0.74           H  
ATOM   1468  HB2 PRO A  96      -1.635   5.620  -8.245  1.00  1.15           H  
ATOM   1469  HB3 PRO A  96      -1.778   7.274  -7.622  1.00  1.23           H  
ATOM   1470  HG2 PRO A  96      -3.199   5.962  -9.887  1.00  1.02           H  
ATOM   1471  HG3 PRO A  96      -3.804   7.124  -8.697  1.00  1.09           H  
ATOM   1472  HD2 PRO A  96      -3.111   7.786 -11.260  1.00  1.46           H  
ATOM   1473  HD3 PRO A  96      -3.083   8.925  -9.897  1.00  1.30           H  
ATOM   1474  N   LYS A  97       0.736   5.065  -9.488  1.00  0.55           N  
ATOM   1475  CA  LYS A  97       1.331   3.880 -10.170  1.00  0.57           C  
ATOM   1476  C   LYS A  97       0.632   2.599  -9.703  1.00  0.53           C  
ATOM   1477  O   LYS A  97       0.062   2.548  -8.630  1.00  0.89           O  
ATOM   1478  CB  LYS A  97       2.801   3.878  -9.752  1.00  0.68           C  
ATOM   1479  CG  LYS A  97       3.628   4.625 -10.802  1.00  0.85           C  
ATOM   1480  CD  LYS A  97       3.639   3.827 -12.108  1.00  1.63           C  
ATOM   1481  CE  LYS A  97       4.822   4.274 -12.969  1.00  2.05           C  
ATOM   1482  NZ  LYS A  97       4.601   3.628 -14.293  1.00  2.61           N  
ATOM   1483  H   LYS A  97       0.899   5.216  -8.534  1.00  0.56           H  
ATOM   1484  HA  LYS A  97       1.252   3.983 -11.240  1.00  0.64           H  
ATOM   1485  HB2 LYS A  97       2.905   4.371  -8.796  1.00  1.22           H  
ATOM   1486  HB3 LYS A  97       3.153   2.861  -9.674  1.00  1.09           H  
ATOM   1487  HG2 LYS A  97       3.191   5.599 -10.977  1.00  1.36           H  
ATOM   1488  HG3 LYS A  97       4.641   4.743 -10.446  1.00  1.17           H  
ATOM   1489  HD2 LYS A  97       3.731   2.774 -11.885  1.00  2.08           H  
ATOM   1490  HD3 LYS A  97       2.718   4.002 -12.644  1.00  2.17           H  
ATOM   1491  HE2 LYS A  97       4.826   5.350 -13.069  1.00  2.53           H  
ATOM   1492  HE3 LYS A  97       5.751   3.931 -12.541  1.00  2.29           H  
ATOM   1493  HZ1 LYS A  97       3.642   3.853 -14.632  1.00  2.96           H  
ATOM   1494  HZ2 LYS A  97       5.302   3.981 -14.973  1.00  2.89           H  
ATOM   1495  HZ3 LYS A  97       4.702   2.598 -14.197  1.00  3.06           H  
ATOM   1496  N   GLU A  98       0.666   1.567 -10.502  1.00  0.51           N  
ATOM   1497  CA  GLU A  98      -0.003   0.295 -10.105  1.00  0.48           C  
ATOM   1498  C   GLU A  98       1.039  -0.787  -9.804  1.00  0.45           C  
ATOM   1499  O   GLU A  98       2.028  -0.920 -10.497  1.00  0.61           O  
ATOM   1500  CB  GLU A  98      -0.849  -0.099 -11.316  1.00  0.61           C  
ATOM   1501  CG  GLU A  98      -1.694  -1.327 -10.972  1.00  1.33           C  
ATOM   1502  CD  GLU A  98      -2.944  -0.897 -10.198  1.00  2.10           C  
ATOM   1503  OE1 GLU A  98      -3.028   0.265  -9.836  1.00  2.61           O  
ATOM   1504  OE2 GLU A  98      -3.797  -1.741  -9.978  1.00  2.79           O  
ATOM   1505  H   GLU A  98       1.127   1.631 -11.364  1.00  0.80           H  
ATOM   1506  HA  GLU A  98      -0.639   0.453  -9.249  1.00  0.46           H  
ATOM   1507  HB2 GLU A  98      -1.498   0.723 -11.584  1.00  1.19           H  
ATOM   1508  HB3 GLU A  98      -0.200  -0.331 -12.147  1.00  1.20           H  
ATOM   1509  HG2 GLU A  98      -1.990  -1.825 -11.884  1.00  1.89           H  
ATOM   1510  HG3 GLU A  98      -1.111  -2.005 -10.366  1.00  1.87           H  
ATOM   1511  N   TYR A  99       0.822  -1.562  -8.777  1.00  0.45           N  
ATOM   1512  CA  TYR A  99       1.797  -2.636  -8.431  1.00  0.46           C  
ATOM   1513  C   TYR A  99       1.727  -3.766  -9.463  1.00  0.53           C  
ATOM   1514  O   TYR A  99       0.720  -3.966 -10.111  1.00  0.67           O  
ATOM   1515  CB  TYR A  99       1.361  -3.139  -7.056  1.00  0.52           C  
ATOM   1516  CG  TYR A  99       2.422  -4.053  -6.492  1.00  0.64           C  
ATOM   1517  CD1 TYR A  99       3.706  -3.557  -6.232  1.00  1.58           C  
ATOM   1518  CD2 TYR A  99       2.124  -5.395  -6.229  1.00  1.20           C  
ATOM   1519  CE1 TYR A  99       4.691  -4.404  -5.710  1.00  2.05           C  
ATOM   1520  CE2 TYR A  99       3.108  -6.242  -5.706  1.00  1.49           C  
ATOM   1521  CZ  TYR A  99       4.393  -5.747  -5.446  1.00  1.70           C  
ATOM   1522  OH  TYR A  99       5.369  -6.580  -4.929  1.00  2.27           O  
ATOM   1523  H   TYR A  99       0.016  -1.439  -8.232  1.00  0.57           H  
ATOM   1524  HA  TYR A  99       2.796  -2.235  -8.377  1.00  0.46           H  
ATOM   1525  HB2 TYR A  99       1.221  -2.297  -6.393  1.00  0.82           H  
ATOM   1526  HB3 TYR A  99       0.431  -3.681  -7.148  1.00  1.25           H  
ATOM   1527  HD1 TYR A  99       3.935  -2.521  -6.435  1.00  2.21           H  
ATOM   1528  HD2 TYR A  99       1.133  -5.776  -6.430  1.00  1.91           H  
ATOM   1529  HE1 TYR A  99       5.680  -4.021  -5.509  1.00  2.92           H  
ATOM   1530  HE2 TYR A  99       2.877  -7.278  -5.503  1.00  2.10           H  
ATOM   1531  HH  TYR A  99       4.989  -7.453  -4.809  1.00  2.28           H  
ATOM   1532  N   THR A 100       2.791  -4.507  -9.619  1.00  0.60           N  
ATOM   1533  CA  THR A 100       2.783  -5.622 -10.608  1.00  0.72           C  
ATOM   1534  C   THR A 100       3.116  -6.945  -9.915  1.00  0.83           C  
ATOM   1535  O   THR A 100       2.395  -7.917 -10.028  1.00  1.71           O  
ATOM   1536  CB  THR A 100       3.871  -5.261 -11.621  1.00  0.93           C  
ATOM   1537  OG1 THR A 100       5.062  -4.915 -10.928  1.00  1.36           O  
ATOM   1538  CG2 THR A 100       3.407  -4.075 -12.466  1.00  1.13           C  
ATOM   1539  H   THR A 100       3.594  -4.330  -9.086  1.00  0.68           H  
ATOM   1540  HA  THR A 100       1.825  -5.684 -11.102  1.00  0.94           H  
ATOM   1541  HB  THR A 100       4.060  -6.104 -12.264  1.00  1.25           H  
ATOM   1542  HG1 THR A 100       5.747  -4.749 -11.580  1.00  1.74           H  
ATOM   1543 HG21 THR A 100       2.348  -4.161 -12.658  1.00  1.55           H  
ATOM   1544 HG22 THR A 100       3.604  -3.156 -11.935  1.00  1.72           H  
ATOM   1545 HG23 THR A 100       3.943  -4.070 -13.405  1.00  1.51           H  
ATOM   1546  N   ALA A 101       4.205  -6.988  -9.197  1.00  0.83           N  
ATOM   1547  CA  ALA A 101       4.587  -8.247  -8.496  1.00  1.01           C  
ATOM   1548  C   ALA A 101       3.516  -8.627  -7.470  1.00  1.36           C  
ATOM   1549  O   ALA A 101       2.370  -8.236  -7.580  1.00  1.98           O  
ATOM   1550  CB  ALA A 101       5.907  -7.921  -7.796  1.00  0.87           C  
ATOM   1551  H   ALA A 101       4.771  -6.193  -9.121  1.00  1.42           H  
ATOM   1552  HA  ALA A 101       4.732  -9.046  -9.205  1.00  1.31           H  
ATOM   1553  HB1 ALA A 101       6.323  -7.017  -8.216  1.00  1.31           H  
ATOM   1554  HB2 ALA A 101       5.729  -7.780  -6.741  1.00  1.29           H  
ATOM   1555  HB3 ALA A 101       6.600  -8.736  -7.939  1.00  1.39           H  
ATOM   1556  N   GLY A 102       3.880  -9.385  -6.472  1.00  1.17           N  
ATOM   1557  CA  GLY A 102       2.883  -9.787  -5.440  1.00  1.71           C  
ATOM   1558  C   GLY A 102       3.199 -11.199  -4.947  1.00  1.08           C  
ATOM   1559  O   GLY A 102       2.398 -12.105  -5.067  1.00  1.27           O  
ATOM   1560  H   GLY A 102       4.810  -9.689  -6.400  1.00  0.87           H  
ATOM   1561  HA2 GLY A 102       2.929  -9.097  -4.610  1.00  2.33           H  
ATOM   1562  HA3 GLY A 102       1.892  -9.772  -5.869  1.00  2.36           H  
ATOM   1563  N   ARG A 103       4.361 -11.388  -4.389  1.00  0.90           N  
ATOM   1564  CA  ARG A 103       4.736 -12.740  -3.881  1.00  1.11           C  
ATOM   1565  C   ARG A 103       5.075 -12.658  -2.393  1.00  0.94           C  
ATOM   1566  O   ARG A 103       4.559 -13.399  -1.581  1.00  1.04           O  
ATOM   1567  CB  ARG A 103       5.968 -13.140  -4.691  1.00  1.71           C  
ATOM   1568  CG  ARG A 103       6.358 -14.581  -4.352  1.00  2.44           C  
ATOM   1569  CD  ARG A 103       6.011 -15.495  -5.528  1.00  3.16           C  
ATOM   1570  NE  ARG A 103       6.845 -14.999  -6.659  1.00  3.73           N  
ATOM   1571  CZ  ARG A 103       6.602 -15.402  -7.876  1.00  4.34           C  
ATOM   1572  NH1 ARG A 103       5.742 -14.759  -8.617  1.00  4.81           N  
ATOM   1573  NH2 ARG A 103       7.219 -16.449  -8.352  1.00  4.84           N  
ATOM   1574  H   ARG A 103       4.988 -10.640  -4.301  1.00  1.16           H  
ATOM   1575  HA  ARG A 103       3.937 -13.441  -4.047  1.00  1.58           H  
ATOM   1576  HB2 ARG A 103       5.745 -13.067  -5.745  1.00  2.12           H  
ATOM   1577  HB3 ARG A 103       6.788 -12.480  -4.450  1.00  2.01           H  
ATOM   1578  HG2 ARG A 103       7.420 -14.629  -4.156  1.00  2.82           H  
ATOM   1579  HG3 ARG A 103       5.815 -14.904  -3.476  1.00  2.63           H  
ATOM   1580  HD2 ARG A 103       6.262 -16.521  -5.294  1.00  3.37           H  
ATOM   1581  HD3 ARG A 103       4.964 -15.410  -5.776  1.00  3.58           H  
ATOM   1582  HE  ARG A 103       7.577 -14.369  -6.487  1.00  3.97           H  
ATOM   1583 HH11 ARG A 103       5.268 -13.958  -8.253  1.00  4.74           H  
ATOM   1584 HH12 ARG A 103       5.556 -15.069  -9.550  1.00  5.44           H  
ATOM   1585 HH21 ARG A 103       7.879 -16.941  -7.783  1.00  4.75           H  
ATOM   1586 HH22 ARG A 103       7.033 -16.757  -9.285  1.00  5.51           H  
ATOM   1587  N   GLU A 104       5.938 -11.752  -2.035  1.00  0.75           N  
ATOM   1588  CA  GLU A 104       6.319 -11.602  -0.603  1.00  0.66           C  
ATOM   1589  C   GLU A 104       6.767 -10.162  -0.335  1.00  0.56           C  
ATOM   1590  O   GLU A 104       7.010  -9.406  -1.254  1.00  0.57           O  
ATOM   1591  CB  GLU A 104       7.481 -12.573  -0.396  1.00  0.79           C  
ATOM   1592  CG  GLU A 104       6.962 -14.012  -0.458  1.00  1.59           C  
ATOM   1593  CD  GLU A 104       7.889 -14.925   0.346  1.00  1.87           C  
ATOM   1594  OE1 GLU A 104       9.041 -15.050  -0.036  1.00  2.04           O  
ATOM   1595  OE2 GLU A 104       7.432 -15.484   1.329  1.00  2.51           O  
ATOM   1596  H   GLU A 104       6.333 -11.166  -2.711  1.00  0.74           H  
ATOM   1597  HA  GLU A 104       5.495 -11.870   0.036  1.00  0.65           H  
ATOM   1598  HB2 GLU A 104       8.218 -12.424  -1.171  1.00  1.23           H  
ATOM   1599  HB3 GLU A 104       7.933 -12.395   0.570  1.00  1.02           H  
ATOM   1600  HG2 GLU A 104       5.967 -14.052  -0.040  1.00  2.26           H  
ATOM   1601  HG3 GLU A 104       6.935 -14.341  -1.486  1.00  2.01           H  
ATOM   1602  N   ALA A 105       6.873  -9.776   0.915  1.00  0.50           N  
ATOM   1603  CA  ALA A 105       7.306  -8.379   1.248  1.00  0.44           C  
ATOM   1604  C   ALA A 105       8.486  -7.939   0.371  1.00  0.45           C  
ATOM   1605  O   ALA A 105       8.658  -6.770   0.087  1.00  0.47           O  
ATOM   1606  CB  ALA A 105       7.737  -8.440   2.712  1.00  0.47           C  
ATOM   1607  H   ALA A 105       6.661 -10.404   1.640  1.00  0.55           H  
ATOM   1608  HA  ALA A 105       6.481  -7.693   1.140  1.00  0.43           H  
ATOM   1609  HB1 ALA A 105       7.197  -9.229   3.213  1.00  1.07           H  
ATOM   1610  HB2 ALA A 105       8.797  -8.639   2.767  1.00  1.22           H  
ATOM   1611  HB3 ALA A 105       7.522  -7.497   3.190  1.00  1.04           H  
ATOM   1612  N   ASP A 106       9.293  -8.868  -0.065  1.00  0.51           N  
ATOM   1613  CA  ASP A 106      10.452  -8.499  -0.927  1.00  0.56           C  
ATOM   1614  C   ASP A 106       9.953  -7.942  -2.259  1.00  0.54           C  
ATOM   1615  O   ASP A 106      10.386  -6.900  -2.711  1.00  0.64           O  
ATOM   1616  CB  ASP A 106      11.220  -9.803  -1.141  1.00  0.67           C  
ATOM   1617  CG  ASP A 106      11.923 -10.200   0.158  1.00  1.18           C  
ATOM   1618  OD1 ASP A 106      11.419  -9.850   1.212  1.00  1.82           O  
ATOM   1619  OD2 ASP A 106      12.952 -10.849   0.076  1.00  2.02           O  
ATOM   1620  H   ASP A 106       9.136  -9.805   0.171  1.00  0.56           H  
ATOM   1621  HA  ASP A 106      11.076  -7.779  -0.430  1.00  0.59           H  
ATOM   1622  HB2 ASP A 106      10.530 -10.582  -1.433  1.00  0.94           H  
ATOM   1623  HB3 ASP A 106      11.956  -9.664  -1.919  1.00  0.97           H  
ATOM   1624  N   ASP A 107       9.039  -8.623  -2.886  1.00  0.50           N  
ATOM   1625  CA  ASP A 107       8.502  -8.129  -4.185  1.00  0.52           C  
ATOM   1626  C   ASP A 107       7.892  -6.739  -3.994  1.00  0.51           C  
ATOM   1627  O   ASP A 107       7.796  -5.957  -4.919  1.00  0.63           O  
ATOM   1628  CB  ASP A 107       7.428  -9.139  -4.588  1.00  0.55           C  
ATOM   1629  CG  ASP A 107       8.021 -10.148  -5.574  1.00  0.76           C  
ATOM   1630  OD1 ASP A 107       9.229 -10.315  -5.566  1.00  1.39           O  
ATOM   1631  OD2 ASP A 107       7.257 -10.736  -6.321  1.00  1.41           O  
ATOM   1632  H   ASP A 107       8.700  -9.455  -2.499  1.00  0.51           H  
ATOM   1633  HA  ASP A 107       9.283  -8.100  -4.930  1.00  0.58           H  
ATOM   1634  HB2 ASP A 107       7.075  -9.659  -3.709  1.00  1.08           H  
ATOM   1635  HB3 ASP A 107       6.604  -8.621  -5.053  1.00  0.99           H  
ATOM   1636  N   ILE A 108       7.484  -6.424  -2.793  1.00  0.46           N  
ATOM   1637  CA  ILE A 108       6.885  -5.083  -2.536  1.00  0.52           C  
ATOM   1638  C   ILE A 108       7.989  -4.023  -2.490  1.00  0.50           C  
ATOM   1639  O   ILE A 108       7.950  -3.037  -3.201  1.00  0.52           O  
ATOM   1640  CB  ILE A 108       6.204  -5.202  -1.171  1.00  0.60           C  
ATOM   1641  CG1 ILE A 108       5.230  -6.384  -1.181  1.00  0.73           C  
ATOM   1642  CG2 ILE A 108       5.431  -3.915  -0.872  1.00  0.67           C  
ATOM   1643  CD1 ILE A 108       4.174  -6.168  -2.265  1.00  0.68           C  
ATOM   1644  H   ILE A 108       7.576  -7.068  -2.061  1.00  0.46           H  
ATOM   1645  HA  ILE A 108       6.158  -4.841  -3.294  1.00  0.60           H  
ATOM   1646  HB  ILE A 108       6.952  -5.356  -0.407  1.00  0.59           H  
ATOM   1647 HG12 ILE A 108       5.772  -7.296  -1.383  1.00  1.40           H  
ATOM   1648 HG13 ILE A 108       4.744  -6.459  -0.220  1.00  1.29           H  
ATOM   1649 HG21 ILE A 108       4.897  -3.603  -1.758  1.00  1.29           H  
ATOM   1650 HG22 ILE A 108       4.729  -4.095  -0.072  1.00  1.13           H  
ATOM   1651 HG23 ILE A 108       6.123  -3.140  -0.578  1.00  1.26           H  
ATOM   1652 HD11 ILE A 108       4.294  -5.183  -2.693  1.00  1.37           H  
ATOM   1653 HD12 ILE A 108       4.294  -6.913  -3.038  1.00  1.35           H  
ATOM   1654 HD13 ILE A 108       3.190  -6.255  -1.830  1.00  1.36           H  
ATOM   1655  N   VAL A 109       8.978  -4.222  -1.661  1.00  0.51           N  
ATOM   1656  CA  VAL A 109      10.087  -3.231  -1.572  1.00  0.56           C  
ATOM   1657  C   VAL A 109      10.814  -3.143  -2.915  1.00  0.51           C  
ATOM   1658  O   VAL A 109      11.236  -2.083  -3.336  1.00  0.55           O  
ATOM   1659  CB  VAL A 109      11.019  -3.773  -0.490  1.00  0.67           C  
ATOM   1660  CG1 VAL A 109      12.251  -2.872  -0.378  1.00  0.81           C  
ATOM   1661  CG2 VAL A 109      10.283  -3.799   0.852  1.00  0.86           C  
ATOM   1662  H   VAL A 109       8.994  -5.026  -1.100  1.00  0.54           H  
ATOM   1663  HA  VAL A 109       9.707  -2.263  -1.283  1.00  0.60           H  
ATOM   1664  HB  VAL A 109      11.328  -4.775  -0.750  1.00  0.96           H  
ATOM   1665 HG11 VAL A 109      11.951  -1.839  -0.475  1.00  1.24           H  
ATOM   1666 HG12 VAL A 109      12.721  -3.023   0.582  1.00  1.21           H  
ATOM   1667 HG13 VAL A 109      12.950  -3.119  -1.164  1.00  1.45           H  
ATOM   1668 HG21 VAL A 109       9.309  -4.245   0.719  1.00  1.45           H  
ATOM   1669 HG22 VAL A 109      10.851  -4.378   1.563  1.00  1.40           H  
ATOM   1670 HG23 VAL A 109      10.169  -2.789   1.218  1.00  1.37           H  
ATOM   1671  N   ASN A 110      10.962  -4.248  -3.593  1.00  0.50           N  
ATOM   1672  CA  ASN A 110      11.657  -4.225  -4.911  1.00  0.52           C  
ATOM   1673  C   ASN A 110      10.971  -3.225  -5.841  1.00  0.50           C  
ATOM   1674  O   ASN A 110      11.614  -2.486  -6.559  1.00  0.59           O  
ATOM   1675  CB  ASN A 110      11.527  -5.648  -5.456  1.00  0.59           C  
ATOM   1676  CG  ASN A 110      12.905  -6.312  -5.480  1.00  0.98           C  
ATOM   1677  OD1 ASN A 110      13.227  -7.037  -6.400  1.00  1.65           O  
ATOM   1678  ND2 ASN A 110      13.738  -6.093  -4.499  1.00  1.29           N  
ATOM   1679  H   ASN A 110      10.612  -5.092  -3.238  1.00  0.52           H  
ATOM   1680  HA  ASN A 110      12.695  -3.971  -4.784  1.00  0.58           H  
ATOM   1681  HB2 ASN A 110      10.864  -6.217  -4.822  1.00  0.81           H  
ATOM   1682  HB3 ASN A 110      11.126  -5.614  -6.458  1.00  1.27           H  
ATOM   1683 HD21 ASN A 110      13.478  -5.509  -3.757  1.00  1.45           H  
ATOM   1684 HD22 ASN A 110      14.623  -6.514  -4.505  1.00  1.75           H  
ATOM   1685  N   TRP A 111       9.669  -3.193  -5.824  1.00  0.46           N  
ATOM   1686  CA  TRP A 111       8.936  -2.234  -6.698  1.00  0.51           C  
ATOM   1687  C   TRP A 111       9.161  -0.808  -6.195  1.00  0.55           C  
ATOM   1688  O   TRP A 111       9.248   0.129  -6.963  1.00  0.66           O  
ATOM   1689  CB  TRP A 111       7.463  -2.624  -6.573  1.00  0.55           C  
ATOM   1690  CG  TRP A 111       6.743  -2.271  -7.835  1.00  0.58           C  
ATOM   1691  CD1 TRP A 111       6.326  -3.160  -8.766  1.00  0.73           C  
ATOM   1692  CD2 TRP A 111       6.349  -0.955  -8.321  1.00  0.69           C  
ATOM   1693  NE1 TRP A 111       5.701  -2.474  -9.792  1.00  0.84           N  
ATOM   1694  CE2 TRP A 111       5.692  -1.112  -9.564  1.00  0.83           C  
ATOM   1695  CE3 TRP A 111       6.498   0.347  -7.811  1.00  0.84           C  
ATOM   1696  CZ2 TRP A 111       5.198  -0.017 -10.274  1.00  1.03           C  
ATOM   1697  CZ3 TRP A 111       6.003   1.452  -8.523  1.00  1.07           C  
ATOM   1698  CH2 TRP A 111       5.354   1.270  -9.752  1.00  1.14           C  
ATOM   1699  H   TRP A 111       9.174  -3.794  -5.230  1.00  0.47           H  
ATOM   1700  HA  TRP A 111       9.261  -2.330  -7.720  1.00  0.55           H  
ATOM   1701  HB2 TRP A 111       7.386  -3.688  -6.400  1.00  1.19           H  
ATOM   1702  HB3 TRP A 111       7.018  -2.093  -5.745  1.00  0.90           H  
ATOM   1703  HD1 TRP A 111       6.458  -4.231  -8.716  1.00  0.84           H  
ATOM   1704  HE1 TRP A 111       5.309  -2.885 -10.591  1.00  1.01           H  
ATOM   1705  HE3 TRP A 111       6.996   0.498  -6.864  1.00  0.87           H  
ATOM   1706  HZ2 TRP A 111       4.699  -0.163 -11.221  1.00  1.16           H  
ATOM   1707  HZ3 TRP A 111       6.123   2.447  -8.121  1.00  1.26           H  
ATOM   1708  HH2 TRP A 111       4.976   2.123 -10.296  1.00  1.34           H  
ATOM   1709  N   LEU A 112       9.263  -0.643  -4.906  1.00  0.55           N  
ATOM   1710  CA  LEU A 112       9.492   0.719  -4.343  1.00  0.65           C  
ATOM   1711  C   LEU A 112      10.949   1.138  -4.564  1.00  0.65           C  
ATOM   1712  O   LEU A 112      11.238   2.277  -4.870  1.00  0.75           O  
ATOM   1713  CB  LEU A 112       9.191   0.586  -2.849  1.00  0.74           C  
ATOM   1714  CG  LEU A 112       7.682   0.691  -2.625  1.00  0.86           C  
ATOM   1715  CD1 LEU A 112       7.339   0.196  -1.218  1.00  1.49           C  
ATOM   1716  CD2 LEU A 112       7.245   2.149  -2.773  1.00  1.10           C  
ATOM   1717  H   LEU A 112       9.195  -1.416  -4.307  1.00  0.53           H  
ATOM   1718  HA  LEU A 112       8.820   1.432  -4.793  1.00  0.74           H  
ATOM   1719  HB2 LEU A 112       9.543  -0.372  -2.495  1.00  1.13           H  
ATOM   1720  HB3 LEU A 112       9.692   1.376  -2.308  1.00  1.34           H  
ATOM   1721  HG  LEU A 112       7.166   0.084  -3.354  1.00  1.55           H  
ATOM   1722 HD11 LEU A 112       7.852  -0.735  -1.028  1.00  2.02           H  
ATOM   1723 HD12 LEU A 112       7.650   0.932  -0.490  1.00  1.97           H  
ATOM   1724 HD13 LEU A 112       6.273   0.042  -1.140  1.00  2.03           H  
ATOM   1725 HD21 LEU A 112       7.877   2.643  -3.497  1.00  1.66           H  
ATOM   1726 HD22 LEU A 112       6.218   2.185  -3.108  1.00  1.65           H  
ATOM   1727 HD23 LEU A 112       7.330   2.649  -1.820  1.00  1.54           H  
ATOM   1728  N   LYS A 113      11.866   0.221  -4.418  1.00  0.62           N  
ATOM   1729  CA  LYS A 113      13.304   0.561  -4.625  1.00  0.70           C  
ATOM   1730  C   LYS A 113      13.665   0.495  -6.116  1.00  0.75           C  
ATOM   1731  O   LYS A 113      14.799   0.712  -6.493  1.00  1.01           O  
ATOM   1732  CB  LYS A 113      14.076  -0.503  -3.842  1.00  0.79           C  
ATOM   1733  CG  LYS A 113      14.849   0.160  -2.700  1.00  1.42           C  
ATOM   1734  CD  LYS A 113      15.161  -0.881  -1.621  1.00  1.84           C  
ATOM   1735  CE  LYS A 113      15.132  -0.215  -0.244  1.00  2.39           C  
ATOM   1736  NZ  LYS A 113      16.214  -0.884   0.530  1.00  2.86           N  
ATOM   1737  H   LYS A 113      11.610  -0.694  -4.174  1.00  0.60           H  
ATOM   1738  HA  LYS A 113      13.519   1.539  -4.227  1.00  0.81           H  
ATOM   1739  HB2 LYS A 113      13.381  -1.224  -3.436  1.00  1.31           H  
ATOM   1740  HB3 LYS A 113      14.769  -1.002  -4.502  1.00  1.35           H  
ATOM   1741  HG2 LYS A 113      15.773   0.571  -3.082  1.00  2.02           H  
ATOM   1742  HG3 LYS A 113      14.252   0.951  -2.272  1.00  1.98           H  
ATOM   1743  HD2 LYS A 113      14.422  -1.668  -1.657  1.00  1.99           H  
ATOM   1744  HD3 LYS A 113      16.140  -1.298  -1.797  1.00  2.20           H  
ATOM   1745  HE2 LYS A 113      15.332   0.845  -0.336  1.00  2.72           H  
ATOM   1746  HE3 LYS A 113      14.179  -0.379   0.234  1.00  2.76           H  
ATOM   1747  HZ1 LYS A 113      17.087  -0.899  -0.034  1.00  3.16           H  
ATOM   1748  HZ2 LYS A 113      16.384  -0.362   1.413  1.00  3.16           H  
ATOM   1749  HZ3 LYS A 113      15.927  -1.859   0.754  1.00  3.24           H  
ATOM   1750  N   LYS A 114      12.718   0.196  -6.967  1.00  0.71           N  
ATOM   1751  CA  LYS A 114      13.024   0.118  -8.425  1.00  0.89           C  
ATOM   1752  C   LYS A 114      13.510   1.475  -8.938  1.00  1.07           C  
ATOM   1753  O   LYS A 114      14.304   1.555  -9.855  1.00  1.31           O  
ATOM   1754  CB  LYS A 114      11.700  -0.264  -9.088  1.00  0.92           C  
ATOM   1755  CG  LYS A 114      11.929  -0.511 -10.581  1.00  1.45           C  
ATOM   1756  CD  LYS A 114      11.917  -2.015 -10.856  1.00  1.77           C  
ATOM   1757  CE  LYS A 114      11.392  -2.270 -12.271  1.00  2.49           C  
ATOM   1758  NZ  LYS A 114      10.654  -3.561 -12.181  1.00  3.00           N  
ATOM   1759  H   LYS A 114      11.808   0.021  -6.652  1.00  0.71           H  
ATOM   1760  HA  LYS A 114      13.763  -0.643  -8.615  1.00  1.01           H  
ATOM   1761  HB2 LYS A 114      11.314  -1.162  -8.629  1.00  1.01           H  
ATOM   1762  HB3 LYS A 114      10.989   0.539  -8.962  1.00  1.08           H  
ATOM   1763  HG2 LYS A 114      11.144  -0.033 -11.148  1.00  2.02           H  
ATOM   1764  HG3 LYS A 114      12.883  -0.101 -10.871  1.00  1.95           H  
ATOM   1765  HD2 LYS A 114      12.921  -2.405 -10.768  1.00  2.13           H  
ATOM   1766  HD3 LYS A 114      11.274  -2.508 -10.142  1.00  2.16           H  
ATOM   1767  HE2 LYS A 114      10.727  -1.473 -12.573  1.00  2.90           H  
ATOM   1768  HE3 LYS A 114      12.213  -2.361 -12.966  1.00  2.95           H  
ATOM   1769  HZ1 LYS A 114      11.297  -4.306 -11.845  1.00  3.37           H  
ATOM   1770  HZ2 LYS A 114       9.864  -3.462 -11.514  1.00  3.40           H  
ATOM   1771  HZ3 LYS A 114      10.287  -3.816 -13.121  1.00  3.22           H  
ATOM   1772  N   ARG A 115      13.039   2.545  -8.358  1.00  1.09           N  
ATOM   1773  CA  ARG A 115      13.476   3.894  -8.817  1.00  1.40           C  
ATOM   1774  C   ARG A 115      14.648   4.389  -7.964  1.00  1.25           C  
ATOM   1775  O   ARG A 115      15.439   5.204  -8.392  1.00  1.55           O  
ATOM   1776  CB  ARG A 115      12.255   4.795  -8.628  1.00  1.86           C  
ATOM   1777  CG  ARG A 115      11.737   5.243  -9.996  1.00  2.43           C  
ATOM   1778  CD  ARG A 115      10.831   4.157 -10.580  1.00  2.92           C  
ATOM   1779  NE  ARG A 115      11.554   3.660 -11.784  1.00  3.45           N  
ATOM   1780  CZ  ARG A 115      10.949   2.868 -12.627  1.00  3.99           C  
ATOM   1781  NH1 ARG A 115       9.941   3.307 -13.328  1.00  4.34           N  
ATOM   1782  NH2 ARG A 115      11.354   1.635 -12.769  1.00  4.52           N  
ATOM   1783  H   ARG A 115      12.398   2.460  -7.620  1.00  1.00           H  
ATOM   1784  HA  ARG A 115      13.754   3.865  -9.858  1.00  1.68           H  
ATOM   1785  HB2 ARG A 115      11.481   4.247  -8.109  1.00  2.10           H  
ATOM   1786  HB3 ARG A 115      12.533   5.662  -8.048  1.00  2.20           H  
ATOM   1787  HG2 ARG A 115      11.176   6.161  -9.885  1.00  2.80           H  
ATOM   1788  HG3 ARG A 115      12.571   5.409 -10.661  1.00  2.87           H  
ATOM   1789  HD2 ARG A 115      10.694   3.358  -9.863  1.00  3.27           H  
ATOM   1790  HD3 ARG A 115       9.878   4.575 -10.866  1.00  3.17           H  
ATOM   1791  HE  ARG A 115      12.482   3.929 -11.943  1.00  3.72           H  
ATOM   1792 HH11 ARG A 115       9.630   4.251 -13.220  1.00  4.25           H  
ATOM   1793 HH12 ARG A 115       9.478   2.700 -13.974  1.00  4.92           H  
ATOM   1794 HH21 ARG A 115      12.127   1.298 -12.232  1.00  4.53           H  
ATOM   1795 HH22 ARG A 115      10.891   1.029 -13.415  1.00  5.12           H  
ATOM   1796  N   THR A 116      14.765   3.899  -6.761  1.00  1.09           N  
ATOM   1797  CA  THR A 116      15.886   4.338  -5.882  1.00  1.33           C  
ATOM   1798  C   THR A 116      16.698   3.124  -5.422  1.00  1.97           C  
ATOM   1799  O   THR A 116      16.802   2.845  -4.244  1.00  2.63           O  
ATOM   1800  CB  THR A 116      15.213   5.019  -4.690  1.00  1.60           C  
ATOM   1801  OG1 THR A 116      14.170   4.189  -4.198  1.00  2.17           O  
ATOM   1802  CG2 THR A 116      14.633   6.363  -5.131  1.00  1.81           C  
ATOM   1803  H   THR A 116      14.116   3.240  -6.434  1.00  1.08           H  
ATOM   1804  HA  THR A 116      16.519   5.040  -6.401  1.00  1.64           H  
ATOM   1805  HB  THR A 116      15.941   5.185  -3.910  1.00  2.12           H  
ATOM   1806  HG1 THR A 116      13.453   4.204  -4.837  1.00  2.53           H  
ATOM   1807 HG21 THR A 116      15.299   6.827  -5.844  1.00  2.15           H  
ATOM   1808 HG22 THR A 116      13.668   6.207  -5.589  1.00  2.26           H  
ATOM   1809 HG23 THR A 116      14.522   7.007  -4.270  1.00  2.19           H  
ATOM   1810  N   GLY A 117      17.272   2.399  -6.343  1.00  2.26           N  
ATOM   1811  CA  GLY A 117      18.075   1.204  -5.959  1.00  3.23           C  
ATOM   1812  C   GLY A 117      19.186   0.981  -6.994  1.00  3.72           C  
ATOM   1813  O   GLY A 117      19.228   1.651  -8.005  1.00  3.64           O  
ATOM   1814  H   GLY A 117      17.174   2.641  -7.288  1.00  2.09           H  
ATOM   1815  HA2 GLY A 117      18.516   1.364  -4.987  1.00  3.63           H  
ATOM   1816  HA3 GLY A 117      17.435   0.335  -5.927  1.00  3.62           H  
ATOM   1817  N   PRO A 118      20.056   0.042  -6.707  1.00  4.60           N  
ATOM   1818  CA  PRO A 118      21.175  -0.260  -7.634  1.00  5.37           C  
ATOM   1819  C   PRO A 118      20.659  -0.998  -8.874  1.00  5.55           C  
ATOM   1820  O   PRO A 118      20.993  -2.142  -9.109  1.00  5.89           O  
ATOM   1821  CB  PRO A 118      22.094  -1.157  -6.813  1.00  6.27           C  
ATOM   1822  CG  PRO A 118      21.204  -1.788  -5.788  1.00  6.17           C  
ATOM   1823  CD  PRO A 118      20.087  -0.816  -5.513  1.00  5.22           C  
ATOM   1824  HA  PRO A 118      21.692   0.643  -7.916  1.00  5.51           H  
ATOM   1825  HB2 PRO A 118      22.539  -1.915  -7.441  1.00  6.75           H  
ATOM   1826  HB3 PRO A 118      22.862  -0.569  -6.332  1.00  6.72           H  
ATOM   1827  HG2 PRO A 118      20.802  -2.716  -6.172  1.00  6.41           H  
ATOM   1828  HG3 PRO A 118      21.757  -1.971  -4.880  1.00  6.76           H  
ATOM   1829  HD2 PRO A 118      19.149  -1.342  -5.395  1.00  5.16           H  
ATOM   1830  HD3 PRO A 118      20.305  -0.225  -4.637  1.00  5.37           H  
ATOM   1831  N   ALA A 119      19.845  -0.353  -9.665  1.00  5.74           N  
ATOM   1832  CA  ALA A 119      19.308  -1.021 -10.886  1.00  6.37           C  
ATOM   1833  C   ALA A 119      18.650  -2.351 -10.514  1.00  7.12           C  
ATOM   1834  O   ALA A 119      18.275  -2.573  -9.379  1.00  7.52           O  
ATOM   1835  CB  ALA A 119      20.526  -1.255 -11.780  1.00  6.62           C  
ATOM   1836  H   ALA A 119      19.587   0.569  -9.457  1.00  5.74           H  
ATOM   1837  HA  ALA A 119      18.603  -0.377 -11.387  1.00  6.47           H  
ATOM   1838  HB1 ALA A 119      21.413  -0.891 -11.280  1.00  6.78           H  
ATOM   1839  HB2 ALA A 119      20.631  -2.311 -11.976  1.00  6.82           H  
ATOM   1840  HB3 ALA A 119      20.396  -0.726 -12.713  1.00  6.79           H  
ATOM   1841  N   ALA A 120      18.503  -3.237 -11.460  1.00  7.64           N  
ATOM   1842  CA  ALA A 120      17.866  -4.551 -11.157  1.00  8.64           C  
ATOM   1843  C   ALA A 120      18.483  -5.651 -12.025  1.00  9.09           C  
ATOM   1844  O   ALA A 120      17.731  -6.462 -12.541  1.00  9.37           O  
ATOM   1845  CB  ALA A 120      16.388  -4.362 -11.500  1.00  9.17           C  
ATOM   1846  OXT ALA A 120      19.695  -5.665 -12.157  1.00  9.38           O  
ATOM   1847  H   ALA A 120      18.810  -3.038 -12.370  1.00  7.54           H  
ATOM   1848  HA  ALA A 120      17.974  -4.789 -10.111  1.00  8.91           H  
ATOM   1849  HB1 ALA A 120      16.014  -3.478 -11.004  1.00  9.24           H  
ATOM   1850  HB2 ALA A 120      16.278  -4.248 -12.569  1.00  9.40           H  
ATOM   1851  HB3 ALA A 120      15.828  -5.225 -11.171  1.00  9.51           H  
TER    1852      ALA A 120                                                      
ENDMDL                                                                          
