# Supplementary material for: Comparative Performance of High-Throughput Methods for Protein pKa Predictions
Source: J Chem Inf Model. 2023 Aug 8;63(16):5169–81. doi: 10.1021/acs.jcim.3c00165 (PMC10466379; doi:10.1021/acs.jcim.3c00165)
Supplement: Supplementary file 3 — ci3c00165_si_003.zip [file ci3c00165_si_003.zip › curated_pdbs/1mek_curated_29.pdb]

MODEL       29                                                                  
ATOM      1  N   ASP A   1     -10.112  12.601  14.847  1.00  7.08           N  
ATOM      2  CA  ASP A   1      -9.947  11.140  15.100  1.00  6.65           C  
ATOM      3  C   ASP A   1      -8.489  10.727  14.881  1.00  5.96           C  
ATOM      4  O   ASP A   1      -7.664  11.518  14.470  1.00  6.16           O  
ATOM      5  CB  ASP A   1     -10.860  10.456  14.081  1.00  7.15           C  
ATOM      6  CG  ASP A   1     -11.943   9.660  14.814  1.00  7.15           C  
ATOM      7  OD1 ASP A   1     -11.586   8.778  15.578  1.00  7.22           O  
ATOM      8  OD2 ASP A   1     -13.108   9.945  14.597  1.00  7.37           O  
ATOM      9  H1  ASP A   1      -9.796  12.822  13.879  1.00  7.22           H  
ATOM     10  H2  ASP A   1     -11.112  12.862  14.954  1.00  7.35           H  
ATOM     11  H3  ASP A   1      -9.540  13.138  15.529  1.00  7.29           H  
ATOM     12  HA  ASP A   1     -10.263  10.894  16.101  1.00  6.79           H  
ATOM     13  HB2 ASP A   1     -11.873  10.804  14.216  1.00  7.40           H  
ATOM     14  HB3 ASP A   1     -10.825   9.387  14.227  1.00  7.25           H  
ATOM     15  N   ALA A   2      -8.167   9.492  15.154  1.00  5.41           N  
ATOM     16  CA  ALA A   2      -6.763   9.027  14.962  1.00  4.78           C  
ATOM     17  C   ALA A   2      -6.725   7.853  13.974  1.00  3.77           C  
ATOM     18  O   ALA A   2      -7.687   7.121  13.853  1.00  3.42           O  
ATOM     19  CB  ALA A   2      -6.302   8.580  16.349  1.00  5.00           C  
ATOM     20  H   ALA A   2      -8.847   8.869  15.485  1.00  5.58           H  
ATOM     21  HA  ALA A   2      -6.143   9.837  14.610  1.00  5.12           H  
ATOM     22  HB1 ALA A   2      -7.073   7.975  16.805  1.00  5.34           H  
ATOM     23  HB2 ALA A   2      -5.396   8.001  16.258  1.00  4.98           H  
ATOM     24  HB3 ALA A   2      -6.116   9.447  16.964  1.00  5.21           H  
ATOM     25  N   PRO A   3      -5.611   7.709  13.296  1.00  3.56           N  
ATOM     26  CA  PRO A   3      -5.465   6.609  12.311  1.00  2.78           C  
ATOM     27  C   PRO A   3      -5.294   5.267  13.031  1.00  2.04           C  
ATOM     28  O   PRO A   3      -5.095   5.215  14.228  1.00  2.31           O  
ATOM     29  CB  PRO A   3      -4.198   6.980  11.544  1.00  3.38           C  
ATOM     30  CG  PRO A   3      -3.413   7.838  12.485  1.00  4.09           C  
ATOM     31  CD  PRO A   3      -4.402   8.544  13.375  1.00  4.30           C  
ATOM     32  HA  PRO A   3      -6.308   6.580  11.642  1.00  2.67           H  
ATOM     33  HB2 PRO A   3      -3.638   6.090  11.291  1.00  3.61           H  
ATOM     34  HB3 PRO A   3      -4.449   7.533  10.652  1.00  3.45           H  
ATOM     35  HG2 PRO A   3      -2.752   7.222  13.080  1.00  3.94           H  
ATOM     36  HG3 PRO A   3      -2.840   8.565  11.930  1.00  4.77           H  
ATOM     37  HD2 PRO A   3      -4.035   8.584  14.391  1.00  4.80           H  
ATOM     38  HD3 PRO A   3      -4.603   9.538  13.005  1.00  4.75           H  
ATOM     39  N   GLU A   4      -5.369   4.182  12.309  1.00  1.37           N  
ATOM     40  CA  GLU A   4      -5.209   2.846  12.951  1.00  1.14           C  
ATOM     41  C   GLU A   4      -4.197   2.002  12.173  1.00  0.89           C  
ATOM     42  O   GLU A   4      -3.804   2.343  11.075  1.00  1.30           O  
ATOM     43  CB  GLU A   4      -6.598   2.207  12.887  1.00  1.67           C  
ATOM     44  CG  GLU A   4      -6.821   1.348  14.133  1.00  2.39           C  
ATOM     45  CD  GLU A   4      -5.514   1.247  14.924  1.00  2.65           C  
ATOM     46  OE1 GLU A   4      -4.579   0.658  14.409  1.00  3.09           O  
ATOM     47  OE2 GLU A   4      -5.473   1.762  16.029  1.00  3.05           O  
ATOM     48  H   GLU A   4      -5.529   4.247  11.344  1.00  1.44           H  
ATOM     49  HA  GLU A   4      -4.900   2.955  13.979  1.00  1.52           H  
ATOM     50  HB2 GLU A   4      -7.348   2.983  12.844  1.00  2.01           H  
ATOM     51  HB3 GLU A   4      -6.668   1.588  12.005  1.00  2.10           H  
ATOM     52  HG2 GLU A   4      -7.581   1.802  14.752  1.00  2.84           H  
ATOM     53  HG3 GLU A   4      -7.140   0.360  13.837  1.00  2.97           H  
ATOM     54  N   GLU A   5      -3.770   0.904  12.734  1.00  1.00           N  
ATOM     55  CA  GLU A   5      -2.781   0.039  12.026  1.00  0.81           C  
ATOM     56  C   GLU A   5      -2.642  -1.305  12.731  1.00  0.87           C  
ATOM     57  O   GLU A   5      -3.305  -1.583  13.711  1.00  1.15           O  
ATOM     58  CB  GLU A   5      -1.457   0.799  12.084  1.00  0.95           C  
ATOM     59  CG  GLU A   5      -1.138   1.171  13.535  1.00  1.46           C  
ATOM     60  CD  GLU A   5      -0.836   2.667  13.624  1.00  1.82           C  
ATOM     61  OE1 GLU A   5      -0.083   3.151  12.795  1.00  2.50           O  
ATOM     62  OE2 GLU A   5      -1.365   3.304  14.521  1.00  2.19           O  
ATOM     63  H   GLU A   5      -4.099   0.647  13.621  1.00  1.56           H  
ATOM     64  HA  GLU A   5      -3.073  -0.108  10.999  1.00  0.85           H  
ATOM     65  HB2 GLU A   5      -0.668   0.174  11.692  1.00  1.55           H  
ATOM     66  HB3 GLU A   5      -1.530   1.694  11.489  1.00  1.38           H  
ATOM     67  HG2 GLU A   5      -1.985   0.936  14.161  1.00  2.02           H  
ATOM     68  HG3 GLU A   5      -0.278   0.609  13.867  1.00  2.07           H  
ATOM     69  N   GLU A   6      -1.777  -2.135  12.232  1.00  0.79           N  
ATOM     70  CA  GLU A   6      -1.577  -3.474  12.862  1.00  1.04           C  
ATOM     71  C   GLU A   6      -0.138  -3.612  13.390  1.00  1.10           C  
ATOM     72  O   GLU A   6       0.148  -3.256  14.515  1.00  1.76           O  
ATOM     73  CB  GLU A   6      -1.858  -4.484  11.748  1.00  1.28           C  
ATOM     74  CG  GLU A   6      -3.314  -4.947  11.838  1.00  1.68           C  
ATOM     75  CD  GLU A   6      -3.366  -6.351  12.443  1.00  1.97           C  
ATOM     76  OE1 GLU A   6      -2.636  -6.594  13.390  1.00  2.24           O  
ATOM     77  OE2 GLU A   6      -4.137  -7.158  11.950  1.00  2.63           O  
ATOM     78  H   GLU A   6      -1.260  -1.875  11.438  1.00  0.73           H  
ATOM     79  HA  GLU A   6      -2.282  -3.614  13.667  1.00  1.21           H  
ATOM     80  HB2 GLU A   6      -1.686  -4.017  10.788  1.00  1.65           H  
ATOM     81  HB3 GLU A   6      -1.201  -5.334  11.858  1.00  1.60           H  
ATOM     82  HG2 GLU A   6      -3.871  -4.264  12.462  1.00  1.97           H  
ATOM     83  HG3 GLU A   6      -3.747  -4.967  10.848  1.00  2.14           H  
ATOM     84  N   ASP A   7       0.769  -4.121  12.594  1.00  1.27           N  
ATOM     85  CA  ASP A   7       2.177  -4.268  13.069  1.00  1.35           C  
ATOM     86  C   ASP A   7       3.013  -3.081  12.582  1.00  1.28           C  
ATOM     87  O   ASP A   7       3.340  -2.186  13.336  1.00  2.01           O  
ATOM     88  CB  ASP A   7       2.671  -5.573  12.441  1.00  1.53           C  
ATOM     89  CG  ASP A   7       2.523  -5.497  10.920  1.00  1.92           C  
ATOM     90  OD1 ASP A   7       1.407  -5.311  10.461  1.00  2.57           O  
ATOM     91  OD2 ASP A   7       3.527  -5.623  10.239  1.00  2.36           O  
ATOM     92  H   ASP A   7       0.531  -4.401  11.687  1.00  1.80           H  
ATOM     93  HA  ASP A   7       2.209  -4.339  14.145  1.00  1.52           H  
ATOM     94  HB2 ASP A   7       3.489  -5.365  11.767  1.00  1.78           H  
ATOM     95  HB3 ASP A   7       1.864  -6.038  11.893  1.00  1.63           H  
ATOM     96  N   HIS A   8       3.346  -3.064  11.323  1.00  1.21           N  
ATOM     97  CA  HIS A   8       4.141  -1.934  10.769  1.00  1.11           C  
ATOM     98  C   HIS A   8       3.495  -1.465   9.465  1.00  0.81           C  
ATOM     99  O   HIS A   8       4.148  -0.950   8.579  1.00  0.87           O  
ATOM    100  CB  HIS A   8       5.533  -2.512  10.511  1.00  1.32           C  
ATOM    101  CG  HIS A   8       6.129  -2.977  11.810  1.00  1.61           C  
ATOM    102  ND1 HIS A   8       6.126  -2.187  12.950  1.00  2.30           N  
ATOM    103  CD2 HIS A   8       6.750  -4.148  12.168  1.00  2.02           C  
ATOM    104  CE1 HIS A   8       6.728  -2.886  13.930  1.00  2.53           C  
ATOM    105  NE2 HIS A   8       7.126  -4.089  13.507  1.00  2.33           N  
ATOM    106  H   HIS A   8       3.057  -3.791  10.733  1.00  1.79           H  
ATOM    107  HA  HIS A   8       4.198  -1.124  11.479  1.00  1.21           H  
ATOM    108  HB2 HIS A   8       5.456  -3.347   9.830  1.00  1.56           H  
ATOM    109  HB3 HIS A   8       6.164  -1.751  10.077  1.00  1.69           H  
ATOM    110  HD1 HIS A   8       5.754  -1.283  13.027  1.00  2.87           H  
ATOM    111  HD2 HIS A   8       6.919  -4.988  11.511  1.00  2.55           H  
ATOM    112  HE1 HIS A   8       6.870  -2.519  14.935  1.00  3.18           H  
ATOM    113  N   VAL A   9       2.211  -1.657   9.347  1.00  0.69           N  
ATOM    114  CA  VAL A   9       1.491  -1.247   8.107  1.00  0.49           C  
ATOM    115  C   VAL A   9       0.414  -0.219   8.464  1.00  0.41           C  
ATOM    116  O   VAL A   9      -0.050  -0.167   9.586  1.00  0.54           O  
ATOM    117  CB  VAL A   9       0.853  -2.537   7.577  1.00  0.68           C  
ATOM    118  CG1 VAL A   9       0.305  -2.298   6.172  1.00  0.88           C  
ATOM    119  CG2 VAL A   9       1.899  -3.657   7.522  1.00  0.89           C  
ATOM    120  H   VAL A   9       1.713  -2.083  10.075  1.00  0.89           H  
ATOM    121  HA  VAL A   9       2.180  -0.845   7.381  1.00  0.57           H  
ATOM    122  HB  VAL A   9       0.046  -2.833   8.231  1.00  1.31           H  
ATOM    123 HG11 VAL A   9       0.384  -1.249   5.928  1.00  1.43           H  
ATOM    124 HG12 VAL A   9       0.874  -2.878   5.462  1.00  1.50           H  
ATOM    125 HG13 VAL A   9      -0.732  -2.600   6.134  1.00  1.47           H  
ATOM    126 HG21 VAL A   9       2.289  -3.835   8.514  1.00  1.32           H  
ATOM    127 HG22 VAL A   9       1.442  -4.561   7.148  1.00  1.30           H  
ATOM    128 HG23 VAL A   9       2.706  -3.364   6.866  1.00  1.48           H  
ATOM    129  N   LEU A  10       0.013   0.606   7.533  1.00  0.41           N  
ATOM    130  CA  LEU A  10      -1.030   1.623   7.862  1.00  0.54           C  
ATOM    131  C   LEU A  10      -2.307   1.386   7.055  1.00  0.42           C  
ATOM    132  O   LEU A  10      -2.272   1.122   5.873  1.00  0.59           O  
ATOM    133  CB  LEU A  10      -0.415   2.965   7.475  1.00  0.83           C  
ATOM    134  CG  LEU A  10      -0.556   3.956   8.634  1.00  0.96           C  
ATOM    135  CD1 LEU A  10      -2.040   4.212   8.903  1.00  1.30           C  
ATOM    136  CD2 LEU A  10       0.104   3.381   9.891  1.00  1.49           C  
ATOM    137  H   LEU A  10       0.398   0.563   6.629  1.00  0.50           H  
ATOM    138  HA  LEU A  10      -1.246   1.610   8.917  1.00  0.69           H  
ATOM    139  HB2 LEU A  10       0.629   2.831   7.237  1.00  1.48           H  
ATOM    140  HB3 LEU A  10      -0.937   3.352   6.614  1.00  1.61           H  
ATOM    141  HG  LEU A  10      -0.073   4.885   8.371  1.00  1.71           H  
ATOM    142 HD11 LEU A  10      -2.632   3.731   8.137  1.00  1.61           H  
ATOM    143 HD12 LEU A  10      -2.306   3.812   9.869  1.00  1.84           H  
ATOM    144 HD13 LEU A  10      -2.230   5.275   8.889  1.00  1.81           H  
ATOM    145 HD21 LEU A  10       0.586   2.445   9.648  1.00  1.87           H  
ATOM    146 HD22 LEU A  10       0.839   4.079  10.263  1.00  1.97           H  
ATOM    147 HD23 LEU A  10      -0.649   3.212  10.648  1.00  1.97           H  
ATOM    148  N   VAL A  11      -3.436   1.506   7.685  1.00  0.54           N  
ATOM    149  CA  VAL A  11      -4.721   1.316   6.950  1.00  0.46           C  
ATOM    150  C   VAL A  11      -5.210   2.673   6.437  1.00  0.43           C  
ATOM    151  O   VAL A  11      -5.052   3.684   7.091  1.00  0.54           O  
ATOM    152  CB  VAL A  11      -5.702   0.729   7.969  1.00  0.61           C  
ATOM    153  CG1 VAL A  11      -5.220  -0.659   8.397  1.00  1.04           C  
ATOM    154  CG2 VAL A  11      -5.789   1.645   9.193  1.00  1.39           C  
ATOM    155  H   VAL A  11      -3.438   1.739   8.636  1.00  0.83           H  
ATOM    156  HA  VAL A  11      -4.585   0.630   6.128  1.00  0.43           H  
ATOM    157  HB  VAL A  11      -6.679   0.645   7.516  1.00  1.23           H  
ATOM    158 HG11 VAL A  11      -5.157  -1.301   7.531  1.00  1.57           H  
ATOM    159 HG12 VAL A  11      -4.245  -0.576   8.856  1.00  1.62           H  
ATOM    160 HG13 VAL A  11      -5.917  -1.079   9.108  1.00  1.55           H  
ATOM    161 HG21 VAL A  11      -5.244   2.558   8.999  1.00  1.98           H  
ATOM    162 HG22 VAL A  11      -6.824   1.879   9.395  1.00  1.94           H  
ATOM    163 HG23 VAL A  11      -5.358   1.144  10.048  1.00  1.89           H  
ATOM    164  N   LEU A  12      -5.783   2.713   5.266  1.00  0.40           N  
ATOM    165  CA  LEU A  12      -6.254   4.019   4.720  1.00  0.45           C  
ATOM    166  C   LEU A  12      -7.780   4.110   4.764  1.00  0.44           C  
ATOM    167  O   LEU A  12      -8.466   3.157   5.076  1.00  0.58           O  
ATOM    168  CB  LEU A  12      -5.761   4.041   3.274  1.00  0.63           C  
ATOM    169  CG  LEU A  12      -4.256   4.306   3.249  1.00  0.76           C  
ATOM    170  CD1 LEU A  12      -3.773   4.349   1.797  1.00  1.16           C  
ATOM    171  CD2 LEU A  12      -3.959   5.645   3.924  1.00  0.82           C  
ATOM    172  H   LEU A  12      -5.893   1.890   4.741  1.00  0.42           H  
ATOM    173  HA  LEU A  12      -5.814   4.834   5.270  1.00  0.54           H  
ATOM    174  HB2 LEU A  12      -5.964   3.088   2.811  1.00  1.27           H  
ATOM    175  HB3 LEU A  12      -6.274   4.821   2.731  1.00  1.15           H  
ATOM    176  HG  LEU A  12      -3.742   3.516   3.776  1.00  1.68           H  
ATOM    177 HD11 LEU A  12      -4.424   4.988   1.220  1.00  1.52           H  
ATOM    178 HD12 LEU A  12      -2.765   4.737   1.765  1.00  1.72           H  
ATOM    179 HD13 LEU A  12      -3.788   3.352   1.383  1.00  1.78           H  
ATOM    180 HD21 LEU A  12      -4.887   6.155   4.137  1.00  1.47           H  
ATOM    181 HD22 LEU A  12      -3.424   5.471   4.847  1.00  1.28           H  
ATOM    182 HD23 LEU A  12      -3.356   6.253   3.266  1.00  1.36           H  
ATOM    183  N   ARG A  13      -8.314   5.259   4.448  1.00  0.47           N  
ATOM    184  CA  ARG A  13      -9.793   5.433   4.462  1.00  0.55           C  
ATOM    185  C   ARG A  13     -10.171   6.797   3.876  1.00  0.54           C  
ATOM    186  O   ARG A  13      -9.386   7.722   3.866  1.00  0.73           O  
ATOM    187  CB  ARG A  13     -10.197   5.345   5.933  1.00  0.69           C  
ATOM    188  CG  ARG A  13     -11.546   4.633   6.048  1.00  1.19           C  
ATOM    189  CD  ARG A  13     -12.285   5.131   7.291  1.00  1.28           C  
ATOM    190  NE  ARG A  13     -13.519   4.301   7.357  1.00  1.86           N  
ATOM    191  CZ  ARG A  13     -13.995   3.928   8.513  1.00  2.30           C  
ATOM    192  NH1 ARG A  13     -13.569   2.827   9.069  1.00  2.84           N  
ATOM    193  NH2 ARG A  13     -14.895   4.656   9.113  1.00  2.68           N  
ATOM    194  H   ARG A  13      -7.737   6.011   4.198  1.00  0.56           H  
ATOM    195  HA  ARG A  13     -10.268   4.641   3.903  1.00  0.68           H  
ATOM    196  HB2 ARG A  13      -9.450   4.790   6.481  1.00  1.25           H  
ATOM    197  HB3 ARG A  13     -10.280   6.341   6.345  1.00  1.25           H  
ATOM    198  HG2 ARG A  13     -12.139   4.844   5.169  1.00  1.82           H  
ATOM    199  HG3 ARG A  13     -11.386   3.569   6.127  1.00  1.92           H  
ATOM    200  HD2 ARG A  13     -11.680   4.977   8.175  1.00  1.59           H  
ATOM    201  HD3 ARG A  13     -12.539   6.175   7.187  1.00  1.85           H  
ATOM    202  HE  ARG A  13     -13.974   4.033   6.531  1.00  2.44           H  
ATOM    203 HH11 ARG A  13     -12.879   2.268   8.608  1.00  2.95           H  
ATOM    204 HH12 ARG A  13     -13.934   2.542   9.956  1.00  3.39           H  
ATOM    205 HH21 ARG A  13     -15.223   5.499   8.687  1.00  2.76           H  
ATOM    206 HH22 ARG A  13     -15.259   4.371  10.000  1.00  3.18           H  
ATOM    207  N   LYS A  14     -11.369   6.914   3.378  1.00  0.58           N  
ATOM    208  CA  LYS A  14     -11.835   8.196   2.770  1.00  0.63           C  
ATOM    209  C   LYS A  14     -11.430   9.416   3.598  1.00  0.65           C  
ATOM    210  O   LYS A  14     -11.099  10.461   3.075  1.00  0.83           O  
ATOM    211  CB  LYS A  14     -13.355   8.066   2.765  1.00  0.74           C  
ATOM    212  CG  LYS A  14     -13.887   7.992   4.200  1.00  1.26           C  
ATOM    213  CD  LYS A  14     -15.340   7.513   4.182  1.00  1.92           C  
ATOM    214  CE  LYS A  14     -15.772   7.138   5.601  1.00  2.26           C  
ATOM    215  NZ  LYS A  14     -16.832   8.124   5.952  1.00  2.80           N  
ATOM    216  H   LYS A  14     -11.974   6.143   3.394  1.00  0.72           H  
ATOM    217  HA  LYS A  14     -11.476   8.288   1.761  1.00  0.72           H  
ATOM    218  HB2 LYS A  14     -13.784   8.919   2.270  1.00  1.18           H  
ATOM    219  HB3 LYS A  14     -13.626   7.171   2.248  1.00  1.18           H  
ATOM    220  HG2 LYS A  14     -13.287   7.301   4.772  1.00  1.74           H  
ATOM    221  HG3 LYS A  14     -13.837   8.972   4.653  1.00  1.49           H  
ATOM    222  HD2 LYS A  14     -15.975   8.304   3.809  1.00  2.54           H  
ATOM    223  HD3 LYS A  14     -15.426   6.650   3.538  1.00  2.36           H  
ATOM    224  HE2 LYS A  14     -16.168   6.132   5.617  1.00  2.52           H  
ATOM    225  HE3 LYS A  14     -14.942   7.229   6.284  1.00  2.68           H  
ATOM    226  HZ1 LYS A  14     -17.594   8.080   5.244  1.00  3.10           H  
ATOM    227  HZ2 LYS A  14     -17.217   7.900   6.891  1.00  3.15           H  
ATOM    228  HZ3 LYS A  14     -16.425   9.080   5.965  1.00  3.13           H  
ATOM    229  N   SER A  15     -11.495   9.291   4.882  1.00  0.68           N  
ATOM    230  CA  SER A  15     -11.162  10.438   5.770  1.00  0.88           C  
ATOM    231  C   SER A  15      -9.661  10.518   6.042  1.00  0.81           C  
ATOM    232  O   SER A  15      -9.214  11.374   6.779  1.00  1.05           O  
ATOM    233  CB  SER A  15     -11.924  10.164   7.067  1.00  1.10           C  
ATOM    234  OG  SER A  15     -11.373  10.948   8.115  1.00  1.68           O  
ATOM    235  H   SER A  15     -11.787   8.445   5.262  1.00  0.71           H  
ATOM    236  HA  SER A  15     -11.511  11.360   5.334  1.00  1.02           H  
ATOM    237  HB2 SER A  15     -12.964  10.421   6.935  1.00  1.57           H  
ATOM    238  HB3 SER A  15     -11.840   9.117   7.319  1.00  1.15           H  
ATOM    239  HG  SER A  15     -11.886  10.783   8.910  1.00  1.96           H  
ATOM    240  N   ASN A  16      -8.872   9.650   5.464  1.00  0.65           N  
ATOM    241  CA  ASN A  16      -7.409   9.733   5.729  1.00  0.68           C  
ATOM    242  C   ASN A  16      -6.581   9.028   4.647  1.00  0.55           C  
ATOM    243  O   ASN A  16      -5.427   8.703   4.859  1.00  0.56           O  
ATOM    244  CB  ASN A  16      -7.211   9.053   7.084  1.00  0.87           C  
ATOM    245  CG  ASN A  16      -7.708   7.611   7.002  1.00  0.91           C  
ATOM    246  OD1 ASN A  16      -8.309   7.224   6.023  1.00  1.74           O  
ATOM    247  ND2 ASN A  16      -7.479   6.796   7.995  1.00  0.98           N  
ATOM    248  H   ASN A  16      -9.234   8.961   4.867  1.00  0.69           H  
ATOM    249  HA  ASN A  16      -7.125  10.763   5.802  1.00  0.80           H  
ATOM    250  HB2 ASN A  16      -6.162   9.059   7.339  1.00  1.52           H  
ATOM    251  HB3 ASN A  16      -7.770   9.585   7.840  1.00  1.61           H  
ATOM    252 HD21 ASN A  16      -6.992   7.111   8.784  1.00  0.91           H  
ATOM    253 HD22 ASN A  16      -7.796   5.870   7.951  1.00  1.58           H  
ATOM    254  N   PHE A  17      -7.138   8.797   3.490  1.00  0.55           N  
ATOM    255  CA  PHE A  17      -6.349   8.121   2.419  1.00  0.51           C  
ATOM    256  C   PHE A  17      -5.206   9.033   1.962  1.00  0.46           C  
ATOM    257  O   PHE A  17      -4.049   8.767   2.219  1.00  0.52           O  
ATOM    258  CB  PHE A  17      -7.335   7.872   1.276  1.00  0.56           C  
ATOM    259  CG  PHE A  17      -6.667   7.027   0.217  1.00  0.62           C  
ATOM    260  CD1 PHE A  17      -5.727   7.603  -0.647  1.00  0.79           C  
ATOM    261  CD2 PHE A  17      -6.987   5.669   0.099  1.00  0.78           C  
ATOM    262  CE1 PHE A  17      -5.107   6.820  -1.629  1.00  0.90           C  
ATOM    263  CE2 PHE A  17      -6.368   4.887  -0.884  1.00  0.89           C  
ATOM    264  CZ  PHE A  17      -5.428   5.462  -1.747  1.00  0.87           C  
ATOM    265  H   PHE A  17      -8.065   9.070   3.323  1.00  0.66           H  
ATOM    266  HA  PHE A  17      -5.958   7.182   2.778  1.00  0.59           H  
ATOM    267  HB2 PHE A  17      -8.202   7.352   1.656  1.00  1.08           H  
ATOM    268  HB3 PHE A  17      -7.639   8.814   0.846  1.00  0.99           H  
ATOM    269  HD1 PHE A  17      -5.479   8.650  -0.555  1.00  0.98           H  
ATOM    270  HD2 PHE A  17      -7.710   5.225   0.766  1.00  0.97           H  
ATOM    271  HE1 PHE A  17      -4.383   7.263  -2.295  1.00  1.14           H  
ATOM    272  HE2 PHE A  17      -6.615   3.840  -0.974  1.00  1.11           H  
ATOM    273  HZ  PHE A  17      -4.951   4.858  -2.504  1.00  0.99           H  
ATOM    274  N   ALA A  18      -5.521  10.111   1.298  1.00  0.52           N  
ATOM    275  CA  ALA A  18      -4.452  11.042   0.839  1.00  0.66           C  
ATOM    276  C   ALA A  18      -3.620  11.502   2.036  1.00  0.59           C  
ATOM    277  O   ALA A  18      -2.461  11.845   1.908  1.00  0.75           O  
ATOM    278  CB  ALA A  18      -5.194  12.223   0.214  1.00  0.84           C  
ATOM    279  H   ALA A  18      -6.457  10.311   1.107  1.00  0.57           H  
ATOM    280  HA  ALA A  18      -3.827  10.566   0.102  1.00  0.76           H  
ATOM    281  HB1 ALA A  18      -5.923  12.602   0.914  1.00  1.21           H  
ATOM    282  HB2 ALA A  18      -4.488  13.004  -0.027  1.00  1.29           H  
ATOM    283  HB3 ALA A  18      -5.694  11.898  -0.687  1.00  1.50           H  
ATOM    284  N   GLU A  19      -4.205  11.507   3.202  1.00  0.46           N  
ATOM    285  CA  GLU A  19      -3.454  11.938   4.414  1.00  0.49           C  
ATOM    286  C   GLU A  19      -2.178  11.109   4.562  1.00  0.48           C  
ATOM    287  O   GLU A  19      -1.082  11.632   4.558  1.00  0.56           O  
ATOM    288  CB  GLU A  19      -4.404  11.668   5.581  1.00  0.55           C  
ATOM    289  CG  GLU A  19      -3.817  12.257   6.865  1.00  0.69           C  
ATOM    290  CD  GLU A  19      -4.668  13.445   7.317  1.00  1.04           C  
ATOM    291  OE1 GLU A  19      -5.712  13.211   7.905  1.00  1.78           O  
ATOM    292  OE2 GLU A  19      -4.261  14.568   7.069  1.00  1.66           O  
ATOM    293  H   GLU A  19      -5.139  11.222   3.281  1.00  0.45           H  
ATOM    294  HA  GLU A  19      -3.222  12.989   4.362  1.00  0.56           H  
ATOM    295  HB2 GLU A  19      -5.360  12.123   5.378  1.00  0.95           H  
ATOM    296  HB3 GLU A  19      -4.531  10.602   5.699  1.00  1.09           H  
ATOM    297  HG2 GLU A  19      -3.812  11.501   7.637  1.00  1.12           H  
ATOM    298  HG3 GLU A  19      -2.807  12.590   6.681  1.00  1.08           H  
ATOM    299  N   ALA A  20      -2.314   9.818   4.694  1.00  0.45           N  
ATOM    300  CA  ALA A  20      -1.107   8.957   4.843  1.00  0.53           C  
ATOM    301  C   ALA A  20      -0.125   9.216   3.697  1.00  0.57           C  
ATOM    302  O   ALA A  20       1.067   9.028   3.838  1.00  0.71           O  
ATOM    303  CB  ALA A  20      -1.631   7.524   4.789  1.00  0.57           C  
ATOM    304  H   ALA A  20      -3.209   9.415   4.697  1.00  0.44           H  
ATOM    305  HA  ALA A  20      -0.631   9.139   5.793  1.00  0.61           H  
ATOM    306  HB1 ALA A  20      -2.702   7.529   4.922  1.00  1.11           H  
ATOM    307  HB2 ALA A  20      -1.387   7.088   3.830  1.00  1.19           H  
ATOM    308  HB3 ALA A  20      -1.172   6.943   5.576  1.00  1.22           H  
ATOM    309  N   LEU A  21      -0.612   9.647   2.565  1.00  0.55           N  
ATOM    310  CA  LEU A  21       0.310   9.916   1.422  1.00  0.69           C  
ATOM    311  C   LEU A  21       1.194  11.120   1.744  1.00  0.75           C  
ATOM    312  O   LEU A  21       2.406  11.054   1.678  1.00  0.92           O  
ATOM    313  CB  LEU A  21      -0.586  10.222   0.211  1.00  0.74           C  
ATOM    314  CG  LEU A  21      -1.715   9.184   0.068  1.00  0.84           C  
ATOM    315  CD1 LEU A  21      -2.331   9.309  -1.329  1.00  1.44           C  
ATOM    316  CD2 LEU A  21      -1.176   7.763   0.242  1.00  0.90           C  
ATOM    317  H   LEU A  21      -1.575   9.797   2.468  1.00  0.52           H  
ATOM    318  HA  LEU A  21       0.917   9.051   1.220  1.00  0.79           H  
ATOM    319  HB2 LEU A  21      -1.022  11.204   0.333  1.00  0.97           H  
ATOM    320  HB3 LEU A  21       0.017  10.212  -0.684  1.00  1.27           H  
ATOM    321  HG  LEU A  21      -2.475   9.373   0.810  1.00  1.67           H  
ATOM    322 HD11 LEU A  21      -2.323  10.344  -1.635  1.00  1.91           H  
ATOM    323 HD12 LEU A  21      -1.753   8.721  -2.029  1.00  1.93           H  
ATOM    324 HD13 LEU A  21      -3.348   8.946  -1.309  1.00  1.98           H  
ATOM    325 HD21 LEU A  21      -0.647   7.691   1.181  1.00  1.55           H  
ATOM    326 HD22 LEU A  21      -2.002   7.065   0.237  1.00  1.52           H  
ATOM    327 HD23 LEU A  21      -0.503   7.532  -0.571  1.00  1.39           H  
ATOM    328  N   ALA A  22       0.593  12.220   2.096  1.00  0.71           N  
ATOM    329  CA  ALA A  22       1.389  13.436   2.430  1.00  0.85           C  
ATOM    330  C   ALA A  22       2.308  13.153   3.621  1.00  0.89           C  
ATOM    331  O   ALA A  22       3.371  13.727   3.748  1.00  1.08           O  
ATOM    332  CB  ALA A  22       0.353  14.500   2.793  1.00  1.00           C  
ATOM    333  H   ALA A  22      -0.384  12.244   2.144  1.00  0.65           H  
ATOM    334  HA  ALA A  22       1.964  13.757   1.576  1.00  0.91           H  
ATOM    335  HB1 ALA A  22      -0.395  14.554   2.017  1.00  1.49           H  
ATOM    336  HB2 ALA A  22      -0.118  14.238   3.730  1.00  1.54           H  
ATOM    337  HB3 ALA A  22       0.840  15.459   2.892  1.00  1.30           H  
ATOM    338  N   ALA A  23       1.906  12.269   4.493  1.00  0.86           N  
ATOM    339  CA  ALA A  23       2.758  11.947   5.675  1.00  0.93           C  
ATOM    340  C   ALA A  23       4.168  11.565   5.217  1.00  0.85           C  
ATOM    341  O   ALA A  23       5.117  12.294   5.426  1.00  0.95           O  
ATOM    342  CB  ALA A  23       2.070  10.762   6.349  1.00  1.05           C  
ATOM    343  H   ALA A  23       1.046  11.815   4.371  1.00  0.93           H  
ATOM    344  HA  ALA A  23       2.795  12.787   6.351  1.00  1.05           H  
ATOM    345  HB1 ALA A  23       1.914   9.975   5.624  1.00  1.57           H  
ATOM    346  HB2 ALA A  23       2.691  10.394   7.151  1.00  1.43           H  
ATOM    347  HB3 ALA A  23       1.117  11.078   6.748  1.00  1.46           H  
ATOM    348  N   HIS A  24       4.312  10.428   4.592  1.00  0.83           N  
ATOM    349  CA  HIS A  24       5.661  10.005   4.119  1.00  0.84           C  
ATOM    350  C   HIS A  24       5.794  10.270   2.617  1.00  0.82           C  
ATOM    351  O   HIS A  24       4.871  10.729   1.975  1.00  1.30           O  
ATOM    352  CB  HIS A  24       5.735   8.507   4.412  1.00  0.95           C  
ATOM    353  CG  HIS A  24       6.606   8.277   5.615  1.00  1.22           C  
ATOM    354  ND1 HIS A  24       6.480   9.030   6.772  1.00  1.80           N  
ATOM    355  CD2 HIS A  24       7.622   7.386   5.857  1.00  1.84           C  
ATOM    356  CE1 HIS A  24       7.397   8.583   7.649  1.00  2.04           C  
ATOM    357  NE2 HIS A  24       8.120   7.581   7.142  1.00  2.00           N  
ATOM    358  H   HIS A  24       3.533   9.855   4.430  1.00  0.92           H  
ATOM    359  HA  HIS A  24       6.433  10.527   4.664  1.00  0.86           H  
ATOM    360  HB2 HIS A  24       4.742   8.129   4.609  1.00  1.46           H  
ATOM    361  HB3 HIS A  24       6.153   7.993   3.560  1.00  1.07           H  
ATOM    362  HD1 HIS A  24       5.838   9.755   6.924  1.00  2.38           H  
ATOM    363  HD2 HIS A  24       7.979   6.646   5.157  1.00  2.55           H  
ATOM    364  HE1 HIS A  24       7.534   8.987   8.640  1.00  2.66           H  
ATOM    365  N   LYS A  25       6.936   9.988   2.050  1.00  0.72           N  
ATOM    366  CA  LYS A  25       7.117  10.230   0.590  1.00  0.69           C  
ATOM    367  C   LYS A  25       6.392   9.152  -0.221  1.00  0.59           C  
ATOM    368  O   LYS A  25       5.419   9.424  -0.894  1.00  0.68           O  
ATOM    369  CB  LYS A  25       8.627  10.158   0.357  1.00  0.81           C  
ATOM    370  CG  LYS A  25       8.945  10.657  -1.054  1.00  1.20           C  
ATOM    371  CD  LYS A  25       9.700  11.985  -0.966  1.00  1.51           C  
ATOM    372  CE  LYS A  25      11.185  11.747  -1.243  1.00  2.06           C  
ATOM    373  NZ  LYS A  25      11.850  11.875   0.083  1.00  2.47           N  
ATOM    374  H   LYS A  25       7.671   9.621   2.583  1.00  1.03           H  
ATOM    375  HA  LYS A  25       6.751  11.208   0.323  1.00  0.74           H  
ATOM    376  HB2 LYS A  25       9.134  10.779   1.082  1.00  1.17           H  
ATOM    377  HB3 LYS A  25       8.961   9.137   0.462  1.00  1.32           H  
ATOM    378  HG2 LYS A  25       9.556   9.928  -1.565  1.00  1.95           H  
ATOM    379  HG3 LYS A  25       8.025  10.802  -1.600  1.00  1.41           H  
ATOM    380  HD2 LYS A  25       9.302  12.675  -1.697  1.00  1.96           H  
ATOM    381  HD3 LYS A  25       9.584  12.402   0.023  1.00  2.03           H  
ATOM    382  HE2 LYS A  25      11.336  10.755  -1.648  1.00  2.53           H  
ATOM    383  HE3 LYS A  25      11.566  12.494  -1.922  1.00  2.46           H  
ATOM    384  HZ1 LYS A  25      11.338  11.304   0.784  1.00  2.66           H  
ATOM    385  HZ2 LYS A  25      12.831  11.538   0.014  1.00  2.84           H  
ATOM    386  HZ3 LYS A  25      11.845  12.874   0.378  1.00  2.88           H  
ATOM    387  N   TYR A  26       6.855   7.933  -0.164  1.00  0.52           N  
ATOM    388  CA  TYR A  26       6.184   6.852  -0.937  1.00  0.48           C  
ATOM    389  C   TYR A  26       5.132   6.159  -0.070  1.00  0.46           C  
ATOM    390  O   TYR A  26       5.401   5.743   1.039  1.00  0.53           O  
ATOM    391  CB  TYR A  26       7.303   5.881  -1.310  1.00  0.56           C  
ATOM    392  CG  TYR A  26       8.106   6.454  -2.455  1.00  0.65           C  
ATOM    393  CD1 TYR A  26       7.454   6.990  -3.573  1.00  0.75           C  
ATOM    394  CD2 TYR A  26       9.504   6.448  -2.397  1.00  1.08           C  
ATOM    395  CE1 TYR A  26       8.202   7.519  -4.631  1.00  0.87           C  
ATOM    396  CE2 TYR A  26      10.251   6.979  -3.456  1.00  1.31           C  
ATOM    397  CZ  TYR A  26       9.601   7.515  -4.573  1.00  1.08           C  
ATOM    398  OH  TYR A  26      10.337   8.037  -5.616  1.00  1.33           O  
ATOM    399  H   TYR A  26       7.640   7.727   0.383  1.00  0.60           H  
ATOM    400  HA  TYR A  26       5.731   7.254  -1.828  1.00  0.50           H  
ATOM    401  HB2 TYR A  26       7.949   5.734  -0.458  1.00  1.16           H  
ATOM    402  HB3 TYR A  26       6.875   4.934  -1.604  1.00  0.87           H  
ATOM    403  HD1 TYR A  26       6.377   6.993  -3.620  1.00  1.03           H  
ATOM    404  HD2 TYR A  26      10.006   6.035  -1.535  1.00  1.37           H  
ATOM    405  HE1 TYR A  26       7.700   7.933  -5.494  1.00  1.08           H  
ATOM    406  HE2 TYR A  26      11.330   6.975  -3.410  1.00  1.75           H  
ATOM    407  HH  TYR A  26      10.712   7.305  -6.110  1.00  1.62           H  
ATOM    408  N   LEU A  27       3.935   6.031  -0.571  1.00  0.46           N  
ATOM    409  CA  LEU A  27       2.863   5.365   0.224  1.00  0.45           C  
ATOM    410  C   LEU A  27       2.154   4.314  -0.631  1.00  0.40           C  
ATOM    411  O   LEU A  27       1.470   4.631  -1.581  1.00  0.50           O  
ATOM    412  CB  LEU A  27       1.899   6.491   0.604  1.00  0.51           C  
ATOM    413  CG  LEU A  27       1.611   6.444   2.108  1.00  0.77           C  
ATOM    414  CD1 LEU A  27       0.910   5.131   2.456  1.00  1.93           C  
ATOM    415  CD2 LEU A  27       2.923   6.541   2.889  1.00  0.66           C  
ATOM    416  H   LEU A  27       3.738   6.373  -1.469  1.00  0.52           H  
ATOM    417  HA  LEU A  27       3.276   4.914   1.111  1.00  0.47           H  
ATOM    418  HB2 LEU A  27       2.343   7.443   0.354  1.00  1.01           H  
ATOM    419  HB3 LEU A  27       0.975   6.372   0.057  1.00  1.15           H  
ATOM    420  HG  LEU A  27       0.971   7.272   2.376  1.00  1.31           H  
ATOM    421 HD11 LEU A  27       1.543   4.300   2.180  1.00  2.47           H  
ATOM    422 HD12 LEU A  27       0.716   5.098   3.517  1.00  2.44           H  
ATOM    423 HD13 LEU A  27      -0.024   5.067   1.917  1.00  2.52           H  
ATOM    424 HD21 LEU A  27       3.586   7.237   2.394  1.00  1.26           H  
ATOM    425 HD22 LEU A  27       2.719   6.888   3.891  1.00  1.33           H  
ATOM    426 HD23 LEU A  27       3.389   5.567   2.931  1.00  1.14           H  
ATOM    427  N   LEU A  28       2.310   3.063  -0.303  1.00  0.33           N  
ATOM    428  CA  LEU A  28       1.638   2.001  -1.104  1.00  0.32           C  
ATOM    429  C   LEU A  28       0.227   1.755  -0.572  1.00  0.29           C  
ATOM    430  O   LEU A  28      -0.068   2.031   0.572  1.00  0.35           O  
ATOM    431  CB  LEU A  28       2.498   0.753  -0.925  1.00  0.40           C  
ATOM    432  CG  LEU A  28       2.176  -0.246  -2.035  1.00  0.53           C  
ATOM    433  CD1 LEU A  28       2.827   0.216  -3.339  1.00  0.73           C  
ATOM    434  CD2 LEU A  28       2.716  -1.622  -1.647  1.00  1.12           C  
ATOM    435  H   LEU A  28       2.868   2.823   0.470  1.00  0.36           H  
ATOM    436  HA  LEU A  28       1.605   2.279  -2.147  1.00  0.33           H  
ATOM    437  HB2 LEU A  28       3.543   1.024  -0.973  1.00  0.99           H  
ATOM    438  HB3 LEU A  28       2.285   0.304   0.032  1.00  1.05           H  
ATOM    439  HG  LEU A  28       1.106  -0.303  -2.167  1.00  1.26           H  
ATOM    440 HD11 LEU A  28       2.816   1.296  -3.385  1.00  1.17           H  
ATOM    441 HD12 LEU A  28       3.847  -0.137  -3.377  1.00  1.37           H  
ATOM    442 HD13 LEU A  28       2.276  -0.187  -4.177  1.00  1.30           H  
ATOM    443 HD21 LEU A  28       2.451  -1.835  -0.621  1.00  1.67           H  
ATOM    444 HD22 LEU A  28       2.285  -2.374  -2.292  1.00  1.65           H  
ATOM    445 HD23 LEU A  28       3.791  -1.630  -1.751  1.00  1.78           H  
ATOM    446  N   VAL A  29      -0.648   1.239  -1.390  1.00  0.32           N  
ATOM    447  CA  VAL A  29      -2.038   0.980  -0.919  1.00  0.32           C  
ATOM    448  C   VAL A  29      -2.553  -0.350  -1.473  1.00  0.34           C  
ATOM    449  O   VAL A  29      -2.353  -0.673  -2.627  1.00  0.47           O  
ATOM    450  CB  VAL A  29      -2.865   2.144  -1.465  1.00  0.40           C  
ATOM    451  CG1 VAL A  29      -4.303   2.028  -0.956  1.00  0.37           C  
ATOM    452  CG2 VAL A  29      -2.261   3.467  -0.991  1.00  0.77           C  
ATOM    453  H   VAL A  29      -0.392   1.023  -2.311  1.00  0.40           H  
ATOM    454  HA  VAL A  29      -2.074   0.979   0.159  1.00  0.35           H  
ATOM    455  HB  VAL A  29      -2.861   2.112  -2.544  1.00  1.10           H  
ATOM    456 HG11 VAL A  29      -4.295   1.696   0.072  1.00  1.06           H  
ATOM    457 HG12 VAL A  29      -4.787   2.991  -1.020  1.00  1.10           H  
ATOM    458 HG13 VAL A  29      -4.843   1.314  -1.560  1.00  1.05           H  
ATOM    459 HG21 VAL A  29      -2.174   3.458   0.085  1.00  1.41           H  
ATOM    460 HG22 VAL A  29      -1.283   3.595  -1.431  1.00  1.44           H  
ATOM    461 HG23 VAL A  29      -2.901   4.282  -1.294  1.00  1.33           H  
ATOM    462  N   GLU A  30      -3.221  -1.119  -0.660  1.00  0.32           N  
ATOM    463  CA  GLU A  30      -3.760  -2.424  -1.134  1.00  0.39           C  
ATOM    464  C   GLU A  30      -5.276  -2.461  -0.921  1.00  0.36           C  
ATOM    465  O   GLU A  30      -5.762  -2.276   0.176  1.00  0.42           O  
ATOM    466  CB  GLU A  30      -3.067  -3.481  -0.271  1.00  0.52           C  
ATOM    467  CG  GLU A  30      -3.656  -4.861  -0.575  1.00  0.64           C  
ATOM    468  CD  GLU A  30      -2.786  -5.940   0.075  1.00  0.89           C  
ATOM    469  OE1 GLU A  30      -1.606  -5.690   0.258  1.00  1.60           O  
ATOM    470  OE2 GLU A  30      -3.315  -6.996   0.377  1.00  1.48           O  
ATOM    471  H   GLU A  30      -3.374  -0.833   0.264  1.00  0.35           H  
ATOM    472  HA  GLU A  30      -3.519  -2.579  -2.174  1.00  0.46           H  
ATOM    473  HB2 GLU A  30      -2.010  -3.485  -0.488  1.00  0.76           H  
ATOM    474  HB3 GLU A  30      -3.220  -3.247   0.773  1.00  1.21           H  
ATOM    475  HG2 GLU A  30      -4.659  -4.920  -0.178  1.00  1.21           H  
ATOM    476  HG3 GLU A  30      -3.683  -5.015  -1.643  1.00  1.13           H  
ATOM    477  N   PHE A  31      -6.024  -2.693  -1.961  1.00  0.35           N  
ATOM    478  CA  PHE A  31      -7.507  -2.731  -1.816  1.00  0.36           C  
ATOM    479  C   PHE A  31      -8.001  -4.178  -1.756  1.00  0.39           C  
ATOM    480  O   PHE A  31      -7.940  -4.904  -2.728  1.00  0.49           O  
ATOM    481  CB  PHE A  31      -8.038  -2.039  -3.069  1.00  0.41           C  
ATOM    482  CG  PHE A  31      -8.041  -0.544  -2.852  1.00  0.38           C  
ATOM    483  CD1 PHE A  31      -6.886   0.201  -3.114  1.00  0.45           C  
ATOM    484  CD2 PHE A  31      -9.197   0.094  -2.387  1.00  0.53           C  
ATOM    485  CE1 PHE A  31      -6.885   1.586  -2.912  1.00  0.52           C  
ATOM    486  CE2 PHE A  31      -9.196   1.480  -2.184  1.00  0.59           C  
ATOM    487  CZ  PHE A  31      -8.041   2.226  -2.446  1.00  0.53           C  
ATOM    488  H   PHE A  31      -5.614  -2.835  -2.839  1.00  0.40           H  
ATOM    489  HA  PHE A  31      -7.815  -2.190  -0.936  1.00  0.34           H  
ATOM    490  HB2 PHE A  31      -7.402  -2.277  -3.907  1.00  1.10           H  
ATOM    491  HB3 PHE A  31      -9.042  -2.379  -3.272  1.00  0.88           H  
ATOM    492  HD1 PHE A  31      -5.995  -0.292  -3.473  1.00  0.58           H  
ATOM    493  HD2 PHE A  31     -10.088  -0.481  -2.186  1.00  0.68           H  
ATOM    494  HE1 PHE A  31      -5.993   2.160  -3.114  1.00  0.67           H  
ATOM    495  HE2 PHE A  31     -10.087   1.974  -1.826  1.00  0.77           H  
ATOM    496  HZ  PHE A  31      -8.040   3.295  -2.290  1.00  0.63           H  
ATOM    497  N   TYR A  32      -8.492  -4.604  -0.624  1.00  0.37           N  
ATOM    498  CA  TYR A  32      -8.989  -6.006  -0.519  1.00  0.44           C  
ATOM    499  C   TYR A  32     -10.194  -6.089   0.418  1.00  0.40           C  
ATOM    500  O   TYR A  32     -10.765  -5.092   0.812  1.00  0.45           O  
ATOM    501  CB  TYR A  32      -7.817  -6.807   0.054  1.00  0.54           C  
ATOM    502  CG  TYR A  32      -7.491  -6.313   1.446  1.00  0.54           C  
ATOM    503  CD1 TYR A  32      -6.800  -5.107   1.620  1.00  0.58           C  
ATOM    504  CD2 TYR A  32      -7.885  -7.060   2.562  1.00  0.66           C  
ATOM    505  CE1 TYR A  32      -6.504  -4.650   2.910  1.00  0.67           C  
ATOM    506  CE2 TYR A  32      -7.589  -6.602   3.852  1.00  0.79           C  
ATOM    507  CZ  TYR A  32      -6.899  -5.397   4.026  1.00  0.77           C  
ATOM    508  OH  TYR A  32      -6.608  -4.945   5.297  1.00  0.94           O  
ATOM    509  H   TYR A  32      -8.535  -4.005   0.151  1.00  0.35           H  
ATOM    510  HA  TYR A  32      -9.247  -6.385  -1.494  1.00  0.52           H  
ATOM    511  HB2 TYR A  32      -8.086  -7.852   0.100  1.00  1.14           H  
ATOM    512  HB3 TYR A  32      -6.956  -6.689  -0.582  1.00  0.97           H  
ATOM    513  HD1 TYR A  32      -6.494  -4.530   0.758  1.00  0.65           H  
ATOM    514  HD2 TYR A  32      -8.417  -7.989   2.430  1.00  0.74           H  
ATOM    515  HE1 TYR A  32      -5.972  -3.721   3.045  1.00  0.75           H  
ATOM    516  HE2 TYR A  32      -7.894  -7.178   4.713  1.00  0.97           H  
ATOM    517  HH  TYR A  32      -7.433  -4.697   5.720  1.00  1.29           H  
ATOM    518  N   ALA A  33     -10.571  -7.281   0.781  1.00  0.40           N  
ATOM    519  CA  ALA A  33     -11.729  -7.460   1.699  1.00  0.44           C  
ATOM    520  C   ALA A  33     -11.433  -8.593   2.691  1.00  0.53           C  
ATOM    521  O   ALA A  33     -10.562  -9.405   2.453  1.00  0.56           O  
ATOM    522  CB  ALA A  33     -12.900  -7.829   0.791  1.00  0.49           C  
ATOM    523  H   ALA A  33     -10.085  -8.065   0.448  1.00  0.43           H  
ATOM    524  HA  ALA A  33     -11.943  -6.542   2.225  1.00  0.48           H  
ATOM    525  HB1 ALA A  33     -12.765  -7.366  -0.177  1.00  1.18           H  
ATOM    526  HB2 ALA A  33     -12.940  -8.902   0.673  1.00  1.08           H  
ATOM    527  HB3 ALA A  33     -13.822  -7.481   1.231  1.00  1.15           H  
ATOM    528  N   PRO A  34     -12.173  -8.619   3.772  1.00  0.63           N  
ATOM    529  CA  PRO A  34     -11.977  -9.675   4.795  1.00  0.78           C  
ATOM    530  C   PRO A  34     -12.431 -11.035   4.254  1.00  0.82           C  
ATOM    531  O   PRO A  34     -12.087 -12.070   4.788  1.00  0.96           O  
ATOM    532  CB  PRO A  34     -12.860  -9.222   5.955  1.00  0.90           C  
ATOM    533  CG  PRO A  34     -13.901  -8.356   5.323  1.00  0.81           C  
ATOM    534  CD  PRO A  34     -13.251  -7.691   4.140  1.00  0.66           C  
ATOM    535  HA  PRO A  34     -10.946  -9.713   5.108  1.00  0.83           H  
ATOM    536  HB2 PRO A  34     -13.319 -10.074   6.433  1.00  1.20           H  
ATOM    537  HB3 PRO A  34     -12.281  -8.655   6.669  1.00  1.42           H  
ATOM    538  HG2 PRO A  34     -14.737  -8.961   4.999  1.00  0.83           H  
ATOM    539  HG3 PRO A  34     -14.235  -7.606   6.024  1.00  0.88           H  
ATOM    540  HD2 PRO A  34     -13.955  -7.584   3.329  1.00  1.05           H  
ATOM    541  HD3 PRO A  34     -12.846  -6.729   4.421  1.00  1.11           H  
ATOM    542  N   TRP A  35     -13.195 -11.041   3.194  1.00  0.74           N  
ATOM    543  CA  TRP A  35     -13.662 -12.337   2.624  1.00  0.83           C  
ATOM    544  C   TRP A  35     -12.781 -12.748   1.439  1.00  0.78           C  
ATOM    545  O   TRP A  35     -12.825 -13.874   0.986  1.00  0.92           O  
ATOM    546  CB  TRP A  35     -15.098 -12.078   2.165  1.00  0.91           C  
ATOM    547  CG  TRP A  35     -15.113 -10.980   1.151  1.00  0.87           C  
ATOM    548  CD1 TRP A  35     -15.467  -9.698   1.399  1.00  0.84           C  
ATOM    549  CD2 TRP A  35     -14.773 -11.044  -0.265  1.00  1.25           C  
ATOM    550  NE1 TRP A  35     -15.364  -8.971   0.226  1.00  0.85           N  
ATOM    551  CE2 TRP A  35     -14.940  -9.757  -0.827  1.00  1.19           C  
ATOM    552  CE3 TRP A  35     -14.339 -12.085  -1.107  1.00  1.84           C  
ATOM    553  CZ2 TRP A  35     -14.685  -9.509  -2.176  1.00  1.66           C  
ATOM    554  CZ3 TRP A  35     -14.082 -11.838  -2.466  1.00  2.36           C  
ATOM    555  CH2 TRP A  35     -14.255 -10.554  -2.999  1.00  2.26           C  
ATOM    556  H   TRP A  35     -13.461 -10.198   2.774  1.00  0.66           H  
ATOM    557  HA  TRP A  35     -13.652 -13.104   3.382  1.00  0.96           H  
ATOM    558  HB2 TRP A  35     -15.502 -12.978   1.726  1.00  1.28           H  
ATOM    559  HB3 TRP A  35     -15.701 -11.791   3.014  1.00  1.30           H  
ATOM    560  HD1 TRP A  35     -15.778  -9.305   2.356  1.00  1.12           H  
ATOM    561  HE1 TRP A  35     -15.562  -8.015   0.134  1.00  0.90           H  
ATOM    562  HE3 TRP A  35     -14.202 -13.078  -0.706  1.00  1.96           H  
ATOM    563  HZ2 TRP A  35     -14.820  -8.517  -2.582  1.00  1.63           H  
ATOM    564  HZ3 TRP A  35     -13.749 -12.644  -3.104  1.00  2.87           H  
ATOM    565  HH2 TRP A  35     -14.056 -10.370  -4.044  1.00  2.69           H  
ATOM    566  N   CYS A  36     -11.976 -11.849   0.931  1.00  0.65           N  
ATOM    567  CA  CYS A  36     -11.097 -12.203  -0.221  1.00  0.67           C  
ATOM    568  C   CYS A  36     -10.288 -13.464   0.100  1.00  0.84           C  
ATOM    569  O   CYS A  36     -10.048 -13.782   1.249  1.00  1.63           O  
ATOM    570  CB  CYS A  36     -10.172 -11.000  -0.394  1.00  0.58           C  
ATOM    571  SG  CYS A  36      -9.021 -11.312  -1.755  1.00  1.07           S  
ATOM    572  H   CYS A  36     -11.947 -10.944   1.306  1.00  0.60           H  
ATOM    573  HA  CYS A  36     -11.684 -12.348  -1.114  1.00  0.76           H  
ATOM    574  HB2 CYS A  36     -10.761 -10.122  -0.614  1.00  1.12           H  
ATOM    575  HB3 CYS A  36      -9.616 -10.839   0.518  1.00  1.10           H  
ATOM    576  N   GLY A  37      -9.869 -14.186  -0.903  1.00  0.96           N  
ATOM    577  CA  GLY A  37      -9.081 -15.425  -0.650  1.00  1.08           C  
ATOM    578  C   GLY A  37      -7.628 -15.209  -1.078  1.00  1.00           C  
ATOM    579  O   GLY A  37      -6.706 -15.681  -0.442  1.00  1.83           O  
ATOM    580  H   GLY A  37     -10.074 -13.915  -1.822  1.00  1.54           H  
ATOM    581  HA2 GLY A  37      -9.113 -15.662   0.404  1.00  1.20           H  
ATOM    582  HA3 GLY A  37      -9.504 -16.242  -1.215  1.00  1.52           H  
ATOM    583  N   HIS A  38      -7.413 -14.503  -2.154  1.00  0.89           N  
ATOM    584  CA  HIS A  38      -6.016 -14.263  -2.622  1.00  0.97           C  
ATOM    585  C   HIS A  38      -5.427 -13.013  -1.956  1.00  0.88           C  
ATOM    586  O   HIS A  38      -4.384 -12.529  -2.346  1.00  1.13           O  
ATOM    587  CB  HIS A  38      -6.138 -14.056  -4.131  1.00  1.32           C  
ATOM    588  CG  HIS A  38      -6.729 -15.287  -4.758  1.00  1.72           C  
ATOM    589  ND1 HIS A  38      -6.364 -16.565  -4.364  1.00  2.39           N  
ATOM    590  CD2 HIS A  38      -7.663 -15.454  -5.751  1.00  2.35           C  
ATOM    591  CE1 HIS A  38      -7.067 -17.436  -5.109  1.00  2.85           C  
ATOM    592  NE2 HIS A  38      -7.874 -16.812  -5.972  1.00  2.87           N  
ATOM    593  H   HIS A  38      -8.168 -14.132  -2.656  1.00  1.49           H  
ATOM    594  HA  HIS A  38      -5.399 -15.123  -2.417  1.00  1.06           H  
ATOM    595  HB2 HIS A  38      -6.777 -13.209  -4.327  1.00  1.53           H  
ATOM    596  HB3 HIS A  38      -5.159 -13.875  -4.550  1.00  1.60           H  
ATOM    597  HD1 HIS A  38      -5.713 -16.792  -3.667  1.00  2.86           H  
ATOM    598  HD2 HIS A  38      -8.158 -14.653  -6.280  1.00  2.85           H  
ATOM    599  HE1 HIS A  38      -6.987 -18.510  -5.022  1.00  3.51           H  
ATOM    600  N   CYS A  39      -6.080 -12.489  -0.954  1.00  0.79           N  
ATOM    601  CA  CYS A  39      -5.542 -11.276  -0.273  1.00  0.88           C  
ATOM    602  C   CYS A  39      -4.810 -11.670   1.013  1.00  0.82           C  
ATOM    603  O   CYS A  39      -4.022 -10.914   1.545  1.00  1.00           O  
ATOM    604  CB  CYS A  39      -6.769 -10.424   0.046  1.00  1.08           C  
ATOM    605  SG  CYS A  39      -7.576  -9.932  -1.497  1.00  1.00           S  
ATOM    606  H   CYS A  39      -6.918 -12.891  -0.647  1.00  0.89           H  
ATOM    607  HA  CYS A  39      -4.881 -10.737  -0.932  1.00  0.99           H  
ATOM    608  HB2 CYS A  39      -7.460 -10.997   0.647  1.00  1.40           H  
ATOM    609  HB3 CYS A  39      -6.465  -9.542   0.590  1.00  1.44           H  
ATOM    610  N   LYS A  40      -5.063 -12.849   1.517  1.00  0.78           N  
ATOM    611  CA  LYS A  40      -4.378 -13.287   2.766  1.00  0.94           C  
ATOM    612  C   LYS A  40      -3.069 -14.002   2.422  1.00  0.84           C  
ATOM    613  O   LYS A  40      -2.159 -14.075   3.224  1.00  0.94           O  
ATOM    614  CB  LYS A  40      -5.358 -14.252   3.434  1.00  1.21           C  
ATOM    615  CG  LYS A  40      -6.495 -13.458   4.080  1.00  1.56           C  
ATOM    616  CD  LYS A  40      -7.730 -13.508   3.177  1.00  2.11           C  
ATOM    617  CE  LYS A  40      -8.363 -12.116   3.103  1.00  2.72           C  
ATOM    618  NZ  LYS A  40      -9.010 -11.918   4.430  1.00  3.29           N  
ATOM    619  H   LYS A  40      -5.699 -13.446   1.075  1.00  0.83           H  
ATOM    620  HA  LYS A  40      -4.191 -12.444   3.411  1.00  1.08           H  
ATOM    621  HB2 LYS A  40      -5.763 -14.925   2.692  1.00  1.64           H  
ATOM    622  HB3 LYS A  40      -4.843 -14.820   4.193  1.00  1.71           H  
ATOM    623  HG2 LYS A  40      -6.734 -13.888   5.040  1.00  2.16           H  
ATOM    624  HG3 LYS A  40      -6.187 -12.430   4.212  1.00  1.95           H  
ATOM    625  HD2 LYS A  40      -7.439 -13.826   2.187  1.00  2.55           H  
ATOM    626  HD3 LYS A  40      -8.446 -14.205   3.585  1.00  2.46           H  
ATOM    627  HE2 LYS A  40      -7.601 -11.366   2.937  1.00  3.05           H  
ATOM    628  HE3 LYS A  40      -9.105 -12.081   2.322  1.00  3.09           H  
ATOM    629  HZ1 LYS A  40      -9.482 -12.798   4.721  1.00  3.61           H  
ATOM    630  HZ2 LYS A  40      -8.288 -11.666   5.134  1.00  3.57           H  
ATOM    631  HZ3 LYS A  40      -9.713 -11.153   4.362  1.00  3.66           H  
ATOM    632  N   ALA A  41      -2.971 -14.531   1.234  1.00  0.77           N  
ATOM    633  CA  ALA A  41      -1.725 -15.244   0.832  1.00  0.86           C  
ATOM    634  C   ALA A  41      -0.503 -14.346   1.052  1.00  0.75           C  
ATOM    635  O   ALA A  41       0.534 -14.793   1.499  1.00  0.90           O  
ATOM    636  CB  ALA A  41      -1.913 -15.543  -0.655  1.00  0.93           C  
ATOM    637  H   ALA A  41      -3.719 -14.462   0.604  1.00  0.76           H  
ATOM    638  HA  ALA A  41      -1.622 -16.164   1.383  1.00  1.06           H  
ATOM    639  HB1 ALA A  41      -2.792 -16.155  -0.790  1.00  1.29           H  
ATOM    640  HB2 ALA A  41      -2.034 -14.616  -1.195  1.00  1.41           H  
ATOM    641  HB3 ALA A  41      -1.046 -16.068  -1.029  1.00  1.45           H  
ATOM    642  N   LEU A  42      -0.618 -13.082   0.741  1.00  0.65           N  
ATOM    643  CA  LEU A  42       0.540 -12.160   0.931  1.00  0.67           C  
ATOM    644  C   LEU A  42       0.260 -11.182   2.076  1.00  0.63           C  
ATOM    645  O   LEU A  42       0.631 -10.028   2.024  1.00  0.70           O  
ATOM    646  CB  LEU A  42       0.670 -11.407  -0.393  1.00  0.82           C  
ATOM    647  CG  LEU A  42       2.081 -10.828  -0.512  1.00  0.86           C  
ATOM    648  CD1 LEU A  42       3.075 -11.962  -0.775  1.00  1.24           C  
ATOM    649  CD2 LEU A  42       2.127  -9.829  -1.670  1.00  1.37           C  
ATOM    650  H   LEU A  42      -1.462 -12.740   0.380  1.00  0.69           H  
ATOM    651  HA  LEU A  42       1.441 -12.720   1.126  1.00  0.72           H  
ATOM    652  HB2 LEU A  42       0.488 -12.085  -1.213  1.00  1.37           H  
ATOM    653  HB3 LEU A  42      -0.052 -10.604  -0.423  1.00  1.33           H  
ATOM    654  HG  LEU A  42       2.343 -10.326   0.407  1.00  0.98           H  
ATOM    655 HD11 LEU A  42       2.670 -12.630  -1.520  1.00  1.67           H  
ATOM    656 HD12 LEU A  42       4.007 -11.548  -1.130  1.00  1.79           H  
ATOM    657 HD13 LEU A  42       3.250 -12.507   0.141  1.00  1.73           H  
ATOM    658 HD21 LEU A  42       1.302 -10.016  -2.341  1.00  1.85           H  
ATOM    659 HD22 LEU A  42       2.056  -8.823  -1.281  1.00  1.84           H  
ATOM    660 HD23 LEU A  42       3.059  -9.941  -2.205  1.00  1.81           H  
ATOM    661  N   ALA A  43      -0.392 -11.637   3.111  1.00  0.71           N  
ATOM    662  CA  ALA A  43      -0.695 -10.732   4.257  1.00  0.73           C  
ATOM    663  C   ALA A  43       0.562 -10.509   5.113  1.00  0.67           C  
ATOM    664  O   ALA A  43       0.954  -9.382   5.344  1.00  0.65           O  
ATOM    665  CB  ALA A  43      -1.771 -11.458   5.063  1.00  0.88           C  
ATOM    666  H   ALA A  43      -0.683 -12.571   3.135  1.00  0.86           H  
ATOM    667  HA  ALA A  43      -1.076  -9.789   3.900  1.00  0.73           H  
ATOM    668  HB1 ALA A  43      -1.822 -12.490   4.750  1.00  1.39           H  
ATOM    669  HB2 ALA A  43      -1.526 -11.413   6.114  1.00  1.35           H  
ATOM    670  HB3 ALA A  43      -2.726 -10.984   4.897  1.00  1.36           H  
ATOM    671  N   PRO A  44       1.155 -11.591   5.562  1.00  0.69           N  
ATOM    672  CA  PRO A  44       2.373 -11.486   6.403  1.00  0.70           C  
ATOM    673  C   PRO A  44       3.598 -11.122   5.553  1.00  0.59           C  
ATOM    674  O   PRO A  44       4.665 -10.861   6.073  1.00  0.65           O  
ATOM    675  CB  PRO A  44       2.518 -12.882   7.001  1.00  0.83           C  
ATOM    676  CG  PRO A  44       1.820 -13.795   6.043  1.00  0.84           C  
ATOM    677  CD  PRO A  44       0.755 -12.989   5.342  1.00  0.76           C  
ATOM    678  HA  PRO A  44       2.229 -10.763   7.189  1.00  0.73           H  
ATOM    679  HB2 PRO A  44       3.562 -13.148   7.081  1.00  1.14           H  
ATOM    680  HB3 PRO A  44       2.046 -12.925   7.971  1.00  1.31           H  
ATOM    681  HG2 PRO A  44       2.528 -14.179   5.321  1.00  0.83           H  
ATOM    682  HG3 PRO A  44       1.362 -14.611   6.580  1.00  0.98           H  
ATOM    683  HD2 PRO A  44       0.744 -13.220   4.288  1.00  0.96           H  
ATOM    684  HD3 PRO A  44      -0.213 -13.180   5.782  1.00  1.21           H  
ATOM    685  N   GLU A  45       3.456 -11.089   4.254  1.00  0.53           N  
ATOM    686  CA  GLU A  45       4.609 -10.729   3.388  1.00  0.46           C  
ATOM    687  C   GLU A  45       4.554  -9.234   3.084  1.00  0.41           C  
ATOM    688  O   GLU A  45       5.562  -8.569   2.966  1.00  0.47           O  
ATOM    689  CB  GLU A  45       4.410 -11.550   2.114  1.00  0.48           C  
ATOM    690  CG  GLU A  45       4.466 -13.040   2.453  1.00  0.61           C  
ATOM    691  CD  GLU A  45       3.048 -13.613   2.473  1.00  1.12           C  
ATOM    692  OE1 GLU A  45       2.510 -13.844   1.403  1.00  1.83           O  
ATOM    693  OE2 GLU A  45       2.525 -13.814   3.557  1.00  1.90           O  
ATOM    694  H   GLU A  45       2.592 -11.288   3.845  1.00  0.60           H  
ATOM    695  HA  GLU A  45       5.541 -10.990   3.861  1.00  0.51           H  
ATOM    696  HB2 GLU A  45       3.447 -11.315   1.682  1.00  0.51           H  
ATOM    697  HB3 GLU A  45       5.187 -11.314   1.406  1.00  0.48           H  
ATOM    698  HG2 GLU A  45       5.053 -13.557   1.709  1.00  1.22           H  
ATOM    699  HG3 GLU A  45       4.922 -13.171   3.424  1.00  1.37           H  
ATOM    700  N   TYR A  46       3.372  -8.703   2.972  1.00  0.43           N  
ATOM    701  CA  TYR A  46       3.223  -7.251   2.691  1.00  0.48           C  
ATOM    702  C   TYR A  46       3.447  -6.457   3.992  1.00  0.52           C  
ATOM    703  O   TYR A  46       3.748  -5.280   3.966  1.00  0.69           O  
ATOM    704  CB  TYR A  46       1.784  -7.134   2.140  1.00  0.64           C  
ATOM    705  CG  TYR A  46       1.106  -5.847   2.568  1.00  0.72           C  
ATOM    706  CD1 TYR A  46       0.407  -5.806   3.779  1.00  1.03           C  
ATOM    707  CD2 TYR A  46       1.167  -4.706   1.755  1.00  1.02           C  
ATOM    708  CE1 TYR A  46      -0.233  -4.630   4.178  1.00  1.39           C  
ATOM    709  CE2 TYR A  46       0.529  -3.530   2.157  1.00  1.38           C  
ATOM    710  CZ  TYR A  46      -0.172  -3.494   3.367  1.00  1.50           C  
ATOM    711  OH  TYR A  46      -0.805  -2.338   3.761  1.00  1.95           O  
ATOM    712  H   TYR A  46       2.575  -9.261   3.082  1.00  0.48           H  
ATOM    713  HA  TYR A  46       3.932  -6.942   1.939  1.00  0.46           H  
ATOM    714  HB2 TYR A  46       1.819  -7.171   1.062  1.00  1.16           H  
ATOM    715  HB3 TYR A  46       1.204  -7.971   2.499  1.00  0.58           H  
ATOM    716  HD1 TYR A  46       0.362  -6.684   4.406  1.00  1.22           H  
ATOM    717  HD2 TYR A  46       1.708  -4.733   0.821  1.00  1.21           H  
ATOM    718  HE1 TYR A  46      -0.773  -4.599   5.112  1.00  1.74           H  
ATOM    719  HE2 TYR A  46       0.574  -2.650   1.532  1.00  1.73           H  
ATOM    720  HH  TYR A  46      -0.144  -1.644   3.821  1.00  2.16           H  
ATOM    721  N   ALA A  47       3.309  -7.094   5.126  1.00  0.53           N  
ATOM    722  CA  ALA A  47       3.524  -6.373   6.413  1.00  0.62           C  
ATOM    723  C   ALA A  47       5.011  -6.376   6.774  1.00  0.58           C  
ATOM    724  O   ALA A  47       5.483  -5.529   7.506  1.00  0.68           O  
ATOM    725  CB  ALA A  47       2.716  -7.152   7.451  1.00  0.73           C  
ATOM    726  H   ALA A  47       3.071  -8.045   5.131  1.00  0.58           H  
ATOM    727  HA  ALA A  47       3.156  -5.362   6.341  1.00  0.69           H  
ATOM    728  HB1 ALA A  47       2.958  -8.202   7.382  1.00  1.31           H  
ATOM    729  HB2 ALA A  47       2.959  -6.791   8.442  1.00  1.28           H  
ATOM    730  HB3 ALA A  47       1.662  -7.012   7.267  1.00  1.20           H  
ATOM    731  N   LYS A  48       5.754  -7.320   6.262  1.00  0.51           N  
ATOM    732  CA  LYS A  48       7.209  -7.370   6.574  1.00  0.55           C  
ATOM    733  C   LYS A  48       7.955  -6.341   5.724  1.00  0.53           C  
ATOM    734  O   LYS A  48       8.994  -5.840   6.105  1.00  0.65           O  
ATOM    735  CB  LYS A  48       7.647  -8.789   6.206  1.00  0.60           C  
ATOM    736  CG  LYS A  48       8.108  -9.523   7.467  1.00  1.03           C  
ATOM    737  CD  LYS A  48       6.919  -9.712   8.411  1.00  1.41           C  
ATOM    738  CE  LYS A  48       7.395  -9.607   9.861  1.00  1.92           C  
ATOM    739  NZ  LYS A  48       7.110 -10.943  10.456  1.00  2.47           N  
ATOM    740  H   LYS A  48       5.356  -7.991   5.669  1.00  0.48           H  
ATOM    741  HA  LYS A  48       7.379  -7.191   7.623  1.00  0.63           H  
ATOM    742  HB2 LYS A  48       6.815  -9.319   5.765  1.00  0.83           H  
ATOM    743  HB3 LYS A  48       8.462  -8.743   5.501  1.00  0.95           H  
ATOM    744  HG2 LYS A  48       8.511 -10.487   7.195  1.00  1.69           H  
ATOM    745  HG3 LYS A  48       8.870  -8.941   7.964  1.00  1.54           H  
ATOM    746  HD2 LYS A  48       6.181  -8.948   8.217  1.00  1.85           H  
ATOM    747  HD3 LYS A  48       6.481 -10.685   8.247  1.00  1.94           H  
ATOM    748  HE2 LYS A  48       8.455  -9.396   9.893  1.00  2.37           H  
ATOM    749  HE3 LYS A  48       6.842  -8.844  10.385  1.00  2.33           H  
ATOM    750  HZ1 LYS A  48       6.181 -11.277  10.127  1.00  2.85           H  
ATOM    751  HZ2 LYS A  48       7.845 -11.617  10.162  1.00  2.81           H  
ATOM    752  HZ3 LYS A  48       7.106 -10.868  11.492  1.00  2.85           H  
ATOM    753  N   ALA A  49       7.427  -6.019   4.575  1.00  0.47           N  
ATOM    754  CA  ALA A  49       8.100  -5.019   3.701  1.00  0.50           C  
ATOM    755  C   ALA A  49       8.096  -3.648   4.381  1.00  0.53           C  
ATOM    756  O   ALA A  49       8.921  -2.801   4.098  1.00  0.65           O  
ATOM    757  CB  ALA A  49       7.267  -4.986   2.419  1.00  0.55           C  
ATOM    758  H   ALA A  49       6.586  -6.433   4.290  1.00  0.50           H  
ATOM    759  HA  ALA A  49       9.107  -5.329   3.480  1.00  0.57           H  
ATOM    760  HB1 ALA A  49       6.219  -4.920   2.672  1.00  1.18           H  
ATOM    761  HB2 ALA A  49       7.549  -4.128   1.827  1.00  1.21           H  
ATOM    762  HB3 ALA A  49       7.443  -5.889   1.853  1.00  1.07           H  
ATOM    763  N   ALA A  50       7.175  -3.426   5.279  1.00  0.54           N  
ATOM    764  CA  ALA A  50       7.118  -2.112   5.982  1.00  0.65           C  
ATOM    765  C   ALA A  50       8.275  -2.001   6.979  1.00  0.65           C  
ATOM    766  O   ALA A  50       8.800  -0.932   7.219  1.00  0.77           O  
ATOM    767  CB  ALA A  50       5.777  -2.112   6.715  1.00  0.76           C  
ATOM    768  H   ALA A  50       6.522  -4.125   5.493  1.00  0.57           H  
ATOM    769  HA  ALA A  50       7.152  -1.302   5.271  1.00  0.73           H  
ATOM    770  HB1 ALA A  50       5.155  -2.905   6.327  1.00  1.29           H  
ATOM    771  HB2 ALA A  50       5.942  -2.268   7.770  1.00  1.28           H  
ATOM    772  HB3 ALA A  50       5.285  -1.163   6.564  1.00  1.29           H  
ATOM    773  N   GLY A  51       8.676  -3.100   7.558  1.00  0.59           N  
ATOM    774  CA  GLY A  51       9.800  -3.059   8.536  1.00  0.69           C  
ATOM    775  C   GLY A  51      11.108  -2.793   7.790  1.00  0.78           C  
ATOM    776  O   GLY A  51      12.031  -2.211   8.324  1.00  0.90           O  
ATOM    777  H   GLY A  51       8.240  -3.952   7.348  1.00  0.55           H  
ATOM    778  HA2 GLY A  51       9.626  -2.271   9.254  1.00  0.78           H  
ATOM    779  HA3 GLY A  51       9.865  -4.008   9.050  1.00  0.72           H  
ATOM    780  N   LYS A  52      11.192  -3.214   6.557  1.00  0.80           N  
ATOM    781  CA  LYS A  52      12.438  -2.982   5.773  1.00  1.01           C  
ATOM    782  C   LYS A  52      12.760  -1.486   5.729  1.00  1.12           C  
ATOM    783  O   LYS A  52      13.886  -1.088   5.506  1.00  1.31           O  
ATOM    784  CB  LYS A  52      12.125  -3.505   4.370  1.00  1.15           C  
ATOM    785  CG  LYS A  52      12.079  -5.034   4.394  1.00  1.49           C  
ATOM    786  CD  LYS A  52      13.500  -5.587   4.286  1.00  1.97           C  
ATOM    787  CE  LYS A  52      13.691  -6.706   5.313  1.00  2.64           C  
ATOM    788  NZ  LYS A  52      15.154  -6.983   5.310  1.00  3.08           N  
ATOM    789  H   LYS A  52      10.433  -3.678   6.147  1.00  0.72           H  
ATOM    790  HA  LYS A  52      13.260  -3.533   6.199  1.00  1.08           H  
ATOM    791  HB2 LYS A  52      11.169  -3.120   4.047  1.00  1.51           H  
ATOM    792  HB3 LYS A  52      12.895  -3.182   3.685  1.00  1.47           H  
ATOM    793  HG2 LYS A  52      11.631  -5.366   5.319  1.00  1.96           H  
ATOM    794  HG3 LYS A  52      11.489  -5.389   3.561  1.00  1.74           H  
ATOM    795  HD2 LYS A  52      13.660  -5.978   3.292  1.00  2.22           H  
ATOM    796  HD3 LYS A  52      14.209  -4.798   4.482  1.00  2.20           H  
ATOM    797  HE2 LYS A  52      13.370  -6.376   6.291  1.00  2.97           H  
ATOM    798  HE3 LYS A  52      13.147  -7.589   5.014  1.00  3.10           H  
ATOM    799  HZ1 LYS A  52      15.470  -7.171   4.336  1.00  3.40           H  
ATOM    800  HZ2 LYS A  52      15.664  -6.160   5.687  1.00  3.35           H  
ATOM    801  HZ3 LYS A  52      15.351  -7.812   5.905  1.00  3.40           H  
ATOM    802  N   LEU A  53      11.777  -0.653   5.941  1.00  1.12           N  
ATOM    803  CA  LEU A  53      12.024   0.821   5.912  1.00  1.33           C  
ATOM    804  C   LEU A  53      12.120   1.345   7.342  1.00  1.30           C  
ATOM    805  O   LEU A  53      13.010   2.097   7.687  1.00  1.50           O  
ATOM    806  CB  LEU A  53      10.810   1.452   5.209  1.00  1.55           C  
ATOM    807  CG  LEU A  53      10.365   0.595   4.019  1.00  1.47           C  
ATOM    808  CD1 LEU A  53       9.174   1.263   3.328  1.00  1.82           C  
ATOM    809  CD2 LEU A  53      11.520   0.457   3.026  1.00  2.07           C  
ATOM    810  H   LEU A  53      10.876  -0.994   6.119  1.00  1.07           H  
ATOM    811  HA  LEU A  53      12.926   1.042   5.368  1.00  1.51           H  
ATOM    812  HB2 LEU A  53       9.995   1.534   5.913  1.00  2.04           H  
ATOM    813  HB3 LEU A  53      11.076   2.438   4.856  1.00  1.97           H  
ATOM    814  HG  LEU A  53      10.074  -0.381   4.376  1.00  1.62           H  
ATOM    815 HD11 LEU A  53       9.110   2.295   3.638  1.00  2.24           H  
ATOM    816 HD12 LEU A  53       9.305   1.215   2.258  1.00  2.24           H  
ATOM    817 HD13 LEU A  53       8.264   0.748   3.602  1.00  2.09           H  
ATOM    818 HD21 LEU A  53      12.442   0.759   3.502  1.00  2.45           H  
ATOM    819 HD22 LEU A  53      11.600  -0.573   2.709  1.00  2.57           H  
ATOM    820 HD23 LEU A  53      11.334   1.085   2.167  1.00  2.53           H  
ATOM    821  N   LYS A  54      11.200   0.951   8.173  1.00  1.20           N  
ATOM    822  CA  LYS A  54      11.211   1.417   9.592  1.00  1.35           C  
ATOM    823  C   LYS A  54      12.599   1.226  10.213  1.00  1.40           C  
ATOM    824  O   LYS A  54      13.141   2.120  10.832  1.00  1.67           O  
ATOM    825  CB  LYS A  54      10.180   0.540  10.305  1.00  1.46           C  
ATOM    826  CG  LYS A  54       9.375   1.391  11.290  1.00  1.91           C  
ATOM    827  CD  LYS A  54       9.991   1.278  12.686  1.00  2.50           C  
ATOM    828  CE  LYS A  54       8.875   1.176  13.729  1.00  2.87           C  
ATOM    829  NZ  LYS A  54       8.839   2.513  14.385  1.00  3.88           N  
ATOM    830  H   LYS A  54      10.493   0.346   7.859  1.00  1.15           H  
ATOM    831  HA  LYS A  54      10.913   2.452   9.649  1.00  1.71           H  
ATOM    832  HB2 LYS A  54       9.513   0.104   9.575  1.00  1.66           H  
ATOM    833  HB3 LYS A  54      10.687  -0.246  10.843  1.00  1.53           H  
ATOM    834  HG2 LYS A  54       9.393   2.424  10.970  1.00  2.32           H  
ATOM    835  HG3 LYS A  54       8.355   1.040  11.319  1.00  2.18           H  
ATOM    836  HD2 LYS A  54      10.612   0.396  12.735  1.00  2.90           H  
ATOM    837  HD3 LYS A  54      10.590   2.153  12.888  1.00  2.94           H  
ATOM    838  HE2 LYS A  54       7.930   0.965  13.248  1.00  3.04           H  
ATOM    839  HE3 LYS A  54       9.108   0.414  14.456  1.00  2.88           H  
ATOM    840  HZ1 LYS A  54       8.695   3.249  13.665  1.00  4.31           H  
ATOM    841  HZ2 LYS A  54       8.059   2.541  15.071  1.00  4.27           H  
ATOM    842  HZ3 LYS A  54       9.739   2.681  14.880  1.00  4.22           H  
ATOM    843  N   ALA A  55      13.178   0.067  10.055  1.00  1.63           N  
ATOM    844  CA  ALA A  55      14.529  -0.177  10.640  1.00  2.20           C  
ATOM    845  C   ALA A  55      15.589   0.641   9.898  1.00  2.03           C  
ATOM    846  O   ALA A  55      16.658   0.903  10.412  1.00  2.38           O  
ATOM    847  CB  ALA A  55      14.778  -1.675  10.450  1.00  2.78           C  
ATOM    848  H   ALA A  55      12.725  -0.643   9.553  1.00  1.68           H  
ATOM    849  HA  ALA A  55      14.533   0.066  11.690  1.00  2.53           H  
ATOM    850  HB1 ALA A  55      13.931  -2.230  10.823  1.00  2.97           H  
ATOM    851  HB2 ALA A  55      14.913  -1.886   9.400  1.00  3.22           H  
ATOM    852  HB3 ALA A  55      15.666  -1.964  10.993  1.00  3.09           H  
ATOM    853  N   GLU A  56      15.305   1.044   8.689  1.00  1.67           N  
ATOM    854  CA  GLU A  56      16.300   1.842   7.917  1.00  1.70           C  
ATOM    855  C   GLU A  56      15.979   3.341   8.004  1.00  1.53           C  
ATOM    856  O   GLU A  56      16.789   4.176   7.657  1.00  1.98           O  
ATOM    857  CB  GLU A  56      16.164   1.352   6.475  1.00  1.99           C  
ATOM    858  CG  GLU A  56      16.772  -0.047   6.353  1.00  2.69           C  
ATOM    859  CD  GLU A  56      18.279   0.070   6.117  1.00  3.21           C  
ATOM    860  OE1 GLU A  56      18.672   0.160   4.965  1.00  3.63           O  
ATOM    861  OE2 GLU A  56      19.013   0.068   7.090  1.00  3.64           O  
ATOM    862  H   GLU A  56      14.439   0.821   8.289  1.00  1.55           H  
ATOM    863  HA  GLU A  56      17.298   1.650   8.277  1.00  2.20           H  
ATOM    864  HB2 GLU A  56      15.119   1.314   6.205  1.00  2.23           H  
ATOM    865  HB3 GLU A  56      16.683   2.029   5.813  1.00  2.26           H  
ATOM    866  HG2 GLU A  56      16.592  -0.599   7.265  1.00  2.94           H  
ATOM    867  HG3 GLU A  56      16.319  -0.565   5.522  1.00  3.04           H  
ATOM    868  N   GLY A  57      14.805   3.688   8.459  1.00  1.58           N  
ATOM    869  CA  GLY A  57      14.444   5.131   8.558  1.00  2.25           C  
ATOM    870  C   GLY A  57      14.204   5.686   7.152  1.00  1.97           C  
ATOM    871  O   GLY A  57      14.551   6.810   6.849  1.00  2.50           O  
ATOM    872  H   GLY A  57      14.160   3.003   8.732  1.00  1.61           H  
ATOM    873  HA2 GLY A  57      13.546   5.238   9.147  1.00  2.75           H  
ATOM    874  HA3 GLY A  57      15.252   5.674   9.027  1.00  2.67           H  
ATOM    875  N   SER A  58      13.612   4.904   6.290  1.00  1.30           N  
ATOM    876  CA  SER A  58      13.349   5.382   4.902  1.00  1.23           C  
ATOM    877  C   SER A  58      12.055   6.199   4.857  1.00  1.03           C  
ATOM    878  O   SER A  58      11.219   6.104   5.734  1.00  1.27           O  
ATOM    879  CB  SER A  58      13.211   4.110   4.065  1.00  1.53           C  
ATOM    880  OG  SER A  58      14.268   4.047   3.119  1.00  2.13           O  
ATOM    881  H   SER A  58      13.341   4.000   6.555  1.00  1.08           H  
ATOM    882  HA  SER A  58      14.179   5.970   4.542  1.00  1.45           H  
ATOM    883  HB2 SER A  58      13.255   3.247   4.712  1.00  1.84           H  
ATOM    884  HB3 SER A  58      12.264   4.122   3.546  1.00  1.84           H  
ATOM    885  HG  SER A  58      14.390   3.128   2.870  1.00  2.49           H  
ATOM    886  N   GLU A  59      11.885   7.004   3.843  1.00  0.85           N  
ATOM    887  CA  GLU A  59      10.649   7.829   3.743  1.00  0.87           C  
ATOM    888  C   GLU A  59       9.548   7.066   2.998  1.00  0.76           C  
ATOM    889  O   GLU A  59       8.564   7.640   2.573  1.00  1.06           O  
ATOM    890  CB  GLU A  59      11.072   9.062   2.949  1.00  1.10           C  
ATOM    891  CG  GLU A  59      11.549   8.636   1.559  1.00  1.05           C  
ATOM    892  CD  GLU A  59      10.362   8.115   0.748  1.00  1.58           C  
ATOM    893  OE1 GLU A  59       9.604   7.324   1.285  1.00  2.13           O  
ATOM    894  OE2 GLU A  59      10.230   8.516  -0.397  1.00  2.22           O  
ATOM    895  H   GLU A  59      12.572   7.069   3.149  1.00  0.96           H  
ATOM    896  HA  GLU A  59      10.310   8.122   4.723  1.00  0.99           H  
ATOM    897  HB2 GLU A  59      10.234   9.732   2.851  1.00  1.50           H  
ATOM    898  HB3 GLU A  59      11.876   9.565   3.466  1.00  1.57           H  
ATOM    899  HG2 GLU A  59      11.987   9.485   1.053  1.00  1.34           H  
ATOM    900  HG3 GLU A  59      12.288   7.855   1.654  1.00  1.23           H  
ATOM    901  N   ILE A  60       9.698   5.779   2.834  1.00  0.59           N  
ATOM    902  CA  ILE A  60       8.650   4.996   2.116  1.00  0.57           C  
ATOM    903  C   ILE A  60       7.743   4.287   3.123  1.00  0.52           C  
ATOM    904  O   ILE A  60       8.043   4.219   4.298  1.00  0.63           O  
ATOM    905  CB  ILE A  60       9.409   3.970   1.272  1.00  0.68           C  
ATOM    906  CG1 ILE A  60      10.467   4.679   0.424  1.00  1.46           C  
ATOM    907  CG2 ILE A  60       8.426   3.243   0.352  1.00  1.34           C  
ATOM    908  CD1 ILE A  60      11.853   4.420   1.017  1.00  1.60           C  
ATOM    909  H   ILE A  60      10.495   5.327   3.182  1.00  0.76           H  
ATOM    910  HA  ILE A  60       8.069   5.642   1.477  1.00  0.62           H  
ATOM    911  HB  ILE A  60       9.885   3.254   1.923  1.00  1.09           H  
ATOM    912 HG12 ILE A  60      10.431   4.301  -0.588  1.00  2.16           H  
ATOM    913 HG13 ILE A  60      10.272   5.741   0.417  1.00  2.08           H  
ATOM    914 HG21 ILE A  60       7.591   3.893   0.132  1.00  1.76           H  
ATOM    915 HG22 ILE A  60       8.925   2.974  -0.567  1.00  1.91           H  
ATOM    916 HG23 ILE A  60       8.068   2.350   0.842  1.00  1.92           H  
ATOM    917 HD11 ILE A  60      11.796   3.602   1.720  1.00  1.96           H  
ATOM    918 HD12 ILE A  60      12.542   4.165   0.225  1.00  1.94           H  
ATOM    919 HD13 ILE A  60      12.200   5.308   1.525  1.00  2.09           H  
ATOM    920  N   ARG A  61       6.639   3.756   2.674  1.00  0.45           N  
ATOM    921  CA  ARG A  61       5.719   3.052   3.615  1.00  0.45           C  
ATOM    922  C   ARG A  61       4.667   2.246   2.847  1.00  0.41           C  
ATOM    923  O   ARG A  61       4.457   2.441   1.666  1.00  0.55           O  
ATOM    924  CB  ARG A  61       5.050   4.165   4.422  1.00  0.51           C  
ATOM    925  CG  ARG A  61       5.800   4.361   5.740  1.00  0.75           C  
ATOM    926  CD  ARG A  61       4.803   4.345   6.901  1.00  0.97           C  
ATOM    927  NE  ARG A  61       5.493   3.600   7.990  1.00  1.30           N  
ATOM    928  CZ  ARG A  61       4.810   2.814   8.778  1.00  1.66           C  
ATOM    929  NH1 ARG A  61       3.561   3.081   9.043  1.00  2.21           N  
ATOM    930  NH2 ARG A  61       5.378   1.761   9.301  1.00  2.19           N  
ATOM    931  H   ARG A  61       6.418   3.822   1.720  1.00  0.49           H  
ATOM    932  HA  ARG A  61       6.276   2.407   4.272  1.00  0.50           H  
ATOM    933  HB2 ARG A  61       5.070   5.084   3.854  1.00  0.61           H  
ATOM    934  HB3 ARG A  61       4.026   3.893   4.630  1.00  0.64           H  
ATOM    935  HG2 ARG A  61       6.516   3.562   5.867  1.00  1.52           H  
ATOM    936  HG3 ARG A  61       6.318   5.308   5.721  1.00  1.26           H  
ATOM    937  HD2 ARG A  61       4.580   5.356   7.216  1.00  1.50           H  
ATOM    938  HD3 ARG A  61       3.900   3.830   6.616  1.00  1.40           H  
ATOM    939  HE  ARG A  61       6.460   3.698   8.115  1.00  1.83           H  
ATOM    940 HH11 ARG A  61       3.126   3.887   8.643  1.00  2.45           H  
ATOM    941 HH12 ARG A  61       3.038   2.478   9.646  1.00  2.70           H  
ATOM    942 HH21 ARG A  61       6.335   1.555   9.097  1.00  2.37           H  
ATOM    943 HH22 ARG A  61       4.854   1.159   9.904  1.00  2.76           H  
ATOM    944  N   LEU A  62       4.002   1.342   3.516  1.00  0.35           N  
ATOM    945  CA  LEU A  62       2.959   0.521   2.835  1.00  0.36           C  
ATOM    946  C   LEU A  62       1.591   0.781   3.473  1.00  0.32           C  
ATOM    947  O   LEU A  62       1.496   1.184   4.620  1.00  0.38           O  
ATOM    948  CB  LEU A  62       3.389  -0.929   3.049  1.00  0.48           C  
ATOM    949  CG  LEU A  62       4.784  -1.140   2.457  1.00  0.73           C  
ATOM    950  CD1 LEU A  62       5.525  -2.207   3.264  1.00  1.22           C  
ATOM    951  CD2 LEU A  62       4.658  -1.598   1.003  1.00  1.59           C  
ATOM    952  H   LEU A  62       4.187   1.204   4.469  1.00  0.42           H  
ATOM    953  HA  LEU A  62       2.932   0.748   1.783  1.00  0.39           H  
ATOM    954  HB2 LEU A  62       3.409  -1.147   4.107  1.00  1.08           H  
ATOM    955  HB3 LEU A  62       2.687  -1.589   2.560  1.00  1.18           H  
ATOM    956  HG  LEU A  62       5.336  -0.213   2.496  1.00  1.41           H  
ATOM    957 HD11 LEU A  62       5.240  -2.136   4.304  1.00  1.91           H  
ATOM    958 HD12 LEU A  62       5.268  -3.187   2.888  1.00  1.56           H  
ATOM    959 HD13 LEU A  62       6.590  -2.054   3.172  1.00  1.71           H  
ATOM    960 HD21 LEU A  62       4.118  -0.854   0.438  1.00  2.12           H  
ATOM    961 HD22 LEU A  62       5.643  -1.727   0.580  1.00  2.09           H  
ATOM    962 HD23 LEU A  62       4.125  -2.536   0.966  1.00  2.21           H  
ATOM    963  N   ALA A  63       0.527   0.556   2.750  1.00  0.30           N  
ATOM    964  CA  ALA A  63      -0.821   0.802   3.341  1.00  0.32           C  
ATOM    965  C   ALA A  63      -1.864  -0.146   2.743  1.00  0.31           C  
ATOM    966  O   ALA A  63      -1.723  -0.627   1.637  1.00  0.37           O  
ATOM    967  CB  ALA A  63      -1.153   2.254   2.994  1.00  0.37           C  
ATOM    968  H   ALA A  63       0.615   0.225   1.827  1.00  0.32           H  
ATOM    969  HA  ALA A  63      -0.777   0.684   4.409  1.00  0.37           H  
ATOM    970  HB1 ALA A  63      -0.238   2.824   2.920  1.00  1.09           H  
ATOM    971  HB2 ALA A  63      -1.675   2.288   2.049  1.00  1.11           H  
ATOM    972  HB3 ALA A  63      -1.778   2.675   3.767  1.00  0.93           H  
ATOM    973  N   LYS A  64      -2.906  -0.426   3.481  1.00  0.30           N  
ATOM    974  CA  LYS A  64      -3.958  -1.354   2.974  1.00  0.32           C  
ATOM    975  C   LYS A  64      -5.337  -0.689   3.041  1.00  0.32           C  
ATOM    976  O   LYS A  64      -5.508   0.351   3.645  1.00  0.40           O  
ATOM    977  CB  LYS A  64      -3.903  -2.559   3.913  1.00  0.38           C  
ATOM    978  CG  LYS A  64      -3.492  -3.805   3.126  1.00  1.39           C  
ATOM    979  CD  LYS A  64      -3.481  -5.017   4.059  1.00  1.60           C  
ATOM    980  CE  LYS A  64      -2.876  -6.219   3.330  1.00  2.04           C  
ATOM    981  NZ  LYS A  64      -4.049  -7.019   2.875  1.00  2.26           N  
ATOM    982  H   LYS A  64      -2.991  -0.031   4.375  1.00  0.34           H  
ATOM    983  HA  LYS A  64      -3.736  -1.663   1.966  1.00  0.35           H  
ATOM    984  HB2 LYS A  64      -3.180  -2.373   4.693  1.00  1.11           H  
ATOM    985  HB3 LYS A  64      -4.876  -2.717   4.354  1.00  0.90           H  
ATOM    986  HG2 LYS A  64      -4.195  -3.973   2.323  1.00  2.04           H  
ATOM    987  HG3 LYS A  64      -2.505  -3.662   2.713  1.00  2.08           H  
ATOM    988  HD2 LYS A  64      -2.889  -4.792   4.934  1.00  2.02           H  
ATOM    989  HD3 LYS A  64      -4.492  -5.252   4.358  1.00  2.00           H  
ATOM    990  HE2 LYS A  64      -2.294  -5.890   2.482  1.00  2.45           H  
ATOM    991  HE3 LYS A  64      -2.265  -6.799   4.005  1.00  2.60           H  
ATOM    992  HZ1 LYS A  64      -4.643  -7.261   3.693  1.00  2.48           H  
ATOM    993  HZ2 LYS A  64      -4.608  -6.462   2.198  1.00  2.61           H  
ATOM    994  HZ3 LYS A  64      -3.715  -7.891   2.416  1.00  2.60           H  
ATOM    995  N   VAL A  65      -6.320  -1.288   2.428  1.00  0.30           N  
ATOM    996  CA  VAL A  65      -7.691  -0.702   2.455  1.00  0.32           C  
ATOM    997  C   VAL A  65      -8.733  -1.820   2.527  1.00  0.31           C  
ATOM    998  O   VAL A  65      -8.509  -2.924   2.072  1.00  0.36           O  
ATOM    999  CB  VAL A  65      -7.831   0.072   1.136  1.00  0.40           C  
ATOM   1000  CG1 VAL A  65      -9.289   0.521   0.943  1.00  0.45           C  
ATOM   1001  CG2 VAL A  65      -6.925   1.302   1.167  1.00  0.70           C  
ATOM   1002  H   VAL A  65      -6.158  -2.128   1.951  1.00  0.34           H  
ATOM   1003  HA  VAL A  65      -7.798  -0.030   3.291  1.00  0.35           H  
ATOM   1004  HB  VAL A  65      -7.542  -0.566   0.315  1.00  0.96           H  
ATOM   1005 HG11 VAL A  65      -9.793   0.543   1.899  1.00  1.10           H  
ATOM   1006 HG12 VAL A  65      -9.307   1.507   0.504  1.00  1.10           H  
ATOM   1007 HG13 VAL A  65      -9.795  -0.172   0.287  1.00  1.08           H  
ATOM   1008 HG21 VAL A  65      -5.913   1.000   1.391  1.00  1.41           H  
ATOM   1009 HG22 VAL A  65      -6.950   1.792   0.205  1.00  1.30           H  
ATOM   1010 HG23 VAL A  65      -7.274   1.985   1.927  1.00  1.25           H  
ATOM   1011  N   ASP A  66      -9.875  -1.532   3.079  1.00  0.35           N  
ATOM   1012  CA  ASP A  66     -10.940  -2.567   3.162  1.00  0.39           C  
ATOM   1013  C   ASP A  66     -12.066  -2.218   2.187  1.00  0.40           C  
ATOM   1014  O   ASP A  66     -12.928  -1.417   2.484  1.00  0.44           O  
ATOM   1015  CB  ASP A  66     -11.437  -2.518   4.606  1.00  0.47           C  
ATOM   1016  CG  ASP A  66     -10.518  -3.364   5.490  1.00  0.67           C  
ATOM   1017  OD1 ASP A  66      -9.313  -3.208   5.377  1.00  1.30           O  
ATOM   1018  OD2 ASP A  66     -11.034  -4.154   6.263  1.00  1.38           O  
ATOM   1019  H   ASP A  66     -10.039  -0.631   3.428  1.00  0.41           H  
ATOM   1020  HA  ASP A  66     -10.537  -3.543   2.941  1.00  0.39           H  
ATOM   1021  HB2 ASP A  66     -11.431  -1.496   4.955  1.00  1.00           H  
ATOM   1022  HB3 ASP A  66     -12.443  -2.909   4.656  1.00  1.04           H  
ATOM   1023  N   ALA A  67     -12.061  -2.806   1.019  1.00  0.40           N  
ATOM   1024  CA  ALA A  67     -13.132  -2.500   0.023  1.00  0.46           C  
ATOM   1025  C   ALA A  67     -14.512  -2.615   0.675  1.00  0.51           C  
ATOM   1026  O   ALA A  67     -15.467  -1.998   0.246  1.00  0.57           O  
ATOM   1027  CB  ALA A  67     -12.967  -3.555  -1.072  1.00  0.51           C  
ATOM   1028  H   ALA A  67     -11.353  -3.445   0.797  1.00  0.38           H  
ATOM   1029  HA  ALA A  67     -12.990  -1.515  -0.391  1.00  0.47           H  
ATOM   1030  HB1 ALA A  67     -11.952  -3.925  -1.066  1.00  1.05           H  
ATOM   1031  HB2 ALA A  67     -13.649  -4.372  -0.890  1.00  1.24           H  
ATOM   1032  HB3 ALA A  67     -13.183  -3.112  -2.032  1.00  1.11           H  
ATOM   1033  N   THR A  68     -14.619  -3.396   1.713  1.00  0.53           N  
ATOM   1034  CA  THR A  68     -15.931  -3.548   2.400  1.00  0.62           C  
ATOM   1035  C   THR A  68     -16.047  -2.555   3.565  1.00  0.64           C  
ATOM   1036  O   THR A  68     -16.939  -2.650   4.384  1.00  0.86           O  
ATOM   1037  CB  THR A  68     -15.942  -4.986   2.921  1.00  0.66           C  
ATOM   1038  OG1 THR A  68     -17.147  -5.221   3.635  1.00  1.29           O  
ATOM   1039  CG2 THR A  68     -14.746  -5.204   3.849  1.00  1.35           C  
ATOM   1040  H   THR A  68     -13.833  -3.879   2.042  1.00  0.50           H  
ATOM   1041  HA  THR A  68     -16.740  -3.405   1.701  1.00  0.70           H  
ATOM   1042  HB  THR A  68     -15.876  -5.671   2.089  1.00  1.14           H  
ATOM   1043  HG1 THR A  68     -17.188  -6.155   3.849  1.00  1.65           H  
ATOM   1044 HG21 THR A  68     -14.519  -4.283   4.365  1.00  1.94           H  
ATOM   1045 HG22 THR A  68     -14.984  -5.972   4.569  1.00  1.85           H  
ATOM   1046 HG23 THR A  68     -13.888  -5.510   3.265  1.00  1.85           H  
ATOM   1047  N   GLU A  69     -15.156  -1.600   3.646  1.00  0.57           N  
ATOM   1048  CA  GLU A  69     -15.226  -0.609   4.757  1.00  0.61           C  
ATOM   1049  C   GLU A  69     -15.123   0.812   4.198  1.00  0.57           C  
ATOM   1050  O   GLU A  69     -16.002   1.627   4.390  1.00  0.66           O  
ATOM   1051  CB  GLU A  69     -14.027  -0.925   5.650  1.00  0.63           C  
ATOM   1052  CG  GLU A  69     -14.246  -0.304   7.032  1.00  0.83           C  
ATOM   1053  CD  GLU A  69     -13.935   1.193   6.974  1.00  1.50           C  
ATOM   1054  OE1 GLU A  69     -14.821   1.948   6.607  1.00  2.22           O  
ATOM   1055  OE2 GLU A  69     -12.818   1.559   7.297  1.00  2.10           O  
ATOM   1056  H   GLU A  69     -14.443  -1.531   2.978  1.00  0.63           H  
ATOM   1057  HA  GLU A  69     -16.143  -0.731   5.312  1.00  0.73           H  
ATOM   1058  HB2 GLU A  69     -13.923  -1.995   5.747  1.00  1.15           H  
ATOM   1059  HB3 GLU A  69     -13.131  -0.514   5.208  1.00  0.99           H  
ATOM   1060  HG2 GLU A  69     -15.273  -0.447   7.333  1.00  1.33           H  
ATOM   1061  HG3 GLU A  69     -13.591  -0.779   7.747  1.00  1.32           H  
ATOM   1062  N   GLU A  70     -14.058   1.118   3.502  1.00  0.52           N  
ATOM   1063  CA  GLU A  70     -13.918   2.487   2.936  1.00  0.57           C  
ATOM   1064  C   GLU A  70     -14.013   2.433   1.408  1.00  0.72           C  
ATOM   1065  O   GLU A  70     -13.242   3.053   0.702  1.00  1.34           O  
ATOM   1066  CB  GLU A  70     -12.537   2.965   3.391  1.00  0.71           C  
ATOM   1067  CG  GLU A  70     -11.443   2.121   2.731  1.00  1.05           C  
ATOM   1068  CD  GLU A  70     -11.691   0.642   3.034  1.00  1.37           C  
ATOM   1069  OE1 GLU A  70     -11.530   0.259   4.180  1.00  1.89           O  
ATOM   1070  OE2 GLU A  70     -12.034  -0.082   2.114  1.00  1.97           O  
ATOM   1071  H   GLU A  70     -13.355   0.448   3.351  1.00  0.54           H  
ATOM   1072  HA  GLU A  70     -14.680   3.137   3.336  1.00  0.63           H  
ATOM   1073  HB2 GLU A  70     -12.406   4.002   3.115  1.00  1.09           H  
ATOM   1074  HB3 GLU A  70     -12.463   2.866   4.462  1.00  1.36           H  
ATOM   1075  HG2 GLU A  70     -11.464   2.277   1.662  1.00  1.72           H  
ATOM   1076  HG3 GLU A  70     -10.478   2.410   3.118  1.00  1.63           H  
ATOM   1077  N   SER A  71     -14.958   1.692   0.899  1.00  0.55           N  
ATOM   1078  CA  SER A  71     -15.118   1.584  -0.580  1.00  0.66           C  
ATOM   1079  C   SER A  71     -15.319   2.968  -1.205  1.00  0.70           C  
ATOM   1080  O   SER A  71     -15.145   3.150  -2.394  1.00  0.94           O  
ATOM   1081  CB  SER A  71     -16.367   0.727  -0.778  1.00  0.79           C  
ATOM   1082  OG  SER A  71     -16.080  -0.313  -1.703  1.00  1.48           O  
ATOM   1083  H   SER A  71     -15.564   1.201   1.492  1.00  0.85           H  
ATOM   1084  HA  SER A  71     -14.264   1.093  -1.016  1.00  0.75           H  
ATOM   1085  HB2 SER A  71     -16.663   0.295   0.162  1.00  1.35           H  
ATOM   1086  HB3 SER A  71     -17.170   1.347  -1.156  1.00  1.25           H  
ATOM   1087  HG  SER A  71     -16.859  -0.870  -1.773  1.00  1.83           H  
ATOM   1088  N   ASP A  72     -15.688   3.944  -0.416  1.00  0.67           N  
ATOM   1089  CA  ASP A  72     -15.905   5.317  -0.965  1.00  0.71           C  
ATOM   1090  C   ASP A  72     -14.736   5.736  -1.864  1.00  0.68           C  
ATOM   1091  O   ASP A  72     -14.886   6.556  -2.749  1.00  0.77           O  
ATOM   1092  CB  ASP A  72     -15.988   6.223   0.264  1.00  0.78           C  
ATOM   1093  CG  ASP A  72     -17.413   6.763   0.401  1.00  1.08           C  
ATOM   1094  OD1 ASP A  72     -17.940   7.248  -0.587  1.00  1.57           O  
ATOM   1095  OD2 ASP A  72     -17.954   6.682   1.492  1.00  1.83           O  
ATOM   1096  H   ASP A  72     -15.828   3.775   0.539  1.00  0.78           H  
ATOM   1097  HA  ASP A  72     -16.832   5.358  -1.513  1.00  0.77           H  
ATOM   1098  HB2 ASP A  72     -15.732   5.657   1.146  1.00  1.26           H  
ATOM   1099  HB3 ASP A  72     -15.300   7.047   0.151  1.00  1.11           H  
ATOM   1100  N   LEU A  73     -13.574   5.180  -1.650  1.00  0.63           N  
ATOM   1101  CA  LEU A  73     -12.403   5.548  -2.501  1.00  0.68           C  
ATOM   1102  C   LEU A  73     -12.221   4.501  -3.598  1.00  0.60           C  
ATOM   1103  O   LEU A  73     -11.887   4.811  -4.724  1.00  0.64           O  
ATOM   1104  CB  LEU A  73     -11.183   5.555  -1.566  1.00  0.83           C  
ATOM   1105  CG  LEU A  73     -11.513   6.272  -0.250  1.00  0.79           C  
ATOM   1106  CD1 LEU A  73     -10.285   6.252   0.661  1.00  0.97           C  
ATOM   1107  CD2 LEU A  73     -11.911   7.721  -0.535  1.00  1.22           C  
ATOM   1108  H   LEU A  73     -13.470   4.517  -0.935  1.00  0.63           H  
ATOM   1109  HA  LEU A  73     -12.544   6.524  -2.936  1.00  0.75           H  
ATOM   1110  HB2 LEU A  73     -10.892   4.537  -1.353  1.00  1.37           H  
ATOM   1111  HB3 LEU A  73     -10.364   6.064  -2.053  1.00  1.43           H  
ATOM   1112  HG  LEU A  73     -12.332   5.765   0.239  1.00  1.45           H  
ATOM   1113 HD11 LEU A  73      -9.458   5.793   0.140  1.00  1.56           H  
ATOM   1114 HD12 LEU A  73     -10.021   7.264   0.933  1.00  1.41           H  
ATOM   1115 HD13 LEU A  73     -10.507   5.686   1.553  1.00  1.54           H  
ATOM   1116 HD21 LEU A  73     -12.346   7.794  -1.518  1.00  1.70           H  
ATOM   1117 HD22 LEU A  73     -12.630   8.046   0.204  1.00  1.68           H  
ATOM   1118 HD23 LEU A  73     -11.034   8.350  -0.481  1.00  1.80           H  
ATOM   1119  N   ALA A  74     -12.447   3.262  -3.271  1.00  0.57           N  
ATOM   1120  CA  ALA A  74     -12.299   2.180  -4.284  1.00  0.56           C  
ATOM   1121  C   ALA A  74     -13.199   2.468  -5.487  1.00  0.59           C  
ATOM   1122  O   ALA A  74     -12.731   2.651  -6.592  1.00  0.65           O  
ATOM   1123  CB  ALA A  74     -12.747   0.912  -3.563  1.00  0.60           C  
ATOM   1124  H   ALA A  74     -12.719   3.043  -2.356  1.00  0.61           H  
ATOM   1125  HA  ALA A  74     -11.271   2.090  -4.595  1.00  0.58           H  
ATOM   1126  HB1 ALA A  74     -13.169   1.177  -2.605  1.00  1.13           H  
ATOM   1127  HB2 ALA A  74     -13.493   0.405  -4.157  1.00  1.23           H  
ATOM   1128  HB3 ALA A  74     -11.898   0.261  -3.418  1.00  1.18           H  
ATOM   1129  N   GLN A  75     -14.487   2.519  -5.280  1.00  0.64           N  
ATOM   1130  CA  GLN A  75     -15.408   2.808  -6.415  1.00  0.76           C  
ATOM   1131  C   GLN A  75     -14.984   4.111  -7.095  1.00  0.78           C  
ATOM   1132  O   GLN A  75     -15.193   4.308  -8.275  1.00  0.86           O  
ATOM   1133  CB  GLN A  75     -16.792   2.956  -5.781  1.00  0.87           C  
ATOM   1134  CG  GLN A  75     -17.610   1.689  -6.036  1.00  1.42           C  
ATOM   1135  CD  GLN A  75     -19.097   2.044  -6.086  1.00  1.83           C  
ATOM   1136  OE1 GLN A  75     -19.686   2.095  -7.148  1.00  2.35           O  
ATOM   1137  NE2 GLN A  75     -19.735   2.293  -4.975  1.00  2.40           N  
ATOM   1138  H   GLN A  75     -14.847   2.376  -4.379  1.00  0.67           H  
ATOM   1139  HA  GLN A  75     -15.407   1.993  -7.122  1.00  0.79           H  
ATOM   1140  HB2 GLN A  75     -16.684   3.107  -4.716  1.00  1.12           H  
ATOM   1141  HB3 GLN A  75     -17.299   3.804  -6.216  1.00  1.21           H  
ATOM   1142  HG2 GLN A  75     -17.313   1.252  -6.978  1.00  1.97           H  
ATOM   1143  HG3 GLN A  75     -17.435   0.982  -5.240  1.00  1.98           H  
ATOM   1144 HE21 GLN A  75     -19.261   2.252  -4.119  1.00  2.75           H  
ATOM   1145 HE22 GLN A  75     -20.687   2.521  -4.997  1.00  2.82           H  
ATOM   1146  N   GLN A  76     -14.377   4.996  -6.353  1.00  0.76           N  
ATOM   1147  CA  GLN A  76     -13.923   6.282  -6.948  1.00  0.84           C  
ATOM   1148  C   GLN A  76     -12.915   6.003  -8.061  1.00  0.83           C  
ATOM   1149  O   GLN A  76     -12.897   6.664  -9.081  1.00  0.94           O  
ATOM   1150  CB  GLN A  76     -13.253   7.034  -5.796  1.00  0.89           C  
ATOM   1151  CG  GLN A  76     -13.465   8.538  -5.973  1.00  1.14           C  
ATOM   1152  CD  GLN A  76     -12.678   9.293  -4.900  1.00  1.49           C  
ATOM   1153  OE1 GLN A  76     -11.486   9.102  -4.757  1.00  2.20           O  
ATOM   1154  NE2 GLN A  76     -13.296  10.150  -4.135  1.00  1.97           N  
ATOM   1155  H   GLN A  76     -14.213   4.810  -5.405  1.00  0.73           H  
ATOM   1156  HA  GLN A  76     -14.759   6.845  -7.323  1.00  0.94           H  
ATOM   1157  HB2 GLN A  76     -13.687   6.717  -4.860  1.00  1.31           H  
ATOM   1158  HB3 GLN A  76     -12.195   6.815  -5.794  1.00  1.18           H  
ATOM   1159  HG2 GLN A  76     -13.118   8.838  -6.951  1.00  1.62           H  
ATOM   1160  HG3 GLN A  76     -14.515   8.768  -5.878  1.00  1.71           H  
ATOM   1161 HE21 GLN A  76     -14.258  10.305  -4.250  1.00  2.22           H  
ATOM   1162 HE22 GLN A  76     -12.800  10.639  -3.445  1.00  2.51           H  
ATOM   1163  N   TYR A  77     -12.080   5.020  -7.874  1.00  0.74           N  
ATOM   1164  CA  TYR A  77     -11.076   4.685  -8.920  1.00  0.81           C  
ATOM   1165  C   TYR A  77     -11.683   3.713  -9.931  1.00  0.83           C  
ATOM   1166  O   TYR A  77     -11.674   3.950 -11.121  1.00  1.00           O  
ATOM   1167  CB  TYR A  77      -9.918   4.030  -8.166  1.00  0.80           C  
ATOM   1168  CG  TYR A  77      -8.950   5.096  -7.708  1.00  0.81           C  
ATOM   1169  CD1 TYR A  77      -8.144   5.758  -8.642  1.00  1.42           C  
ATOM   1170  CD2 TYR A  77      -8.857   5.420  -6.349  1.00  1.18           C  
ATOM   1171  CE1 TYR A  77      -7.246   6.744  -8.218  1.00  1.56           C  
ATOM   1172  CE2 TYR A  77      -7.959   6.406  -5.925  1.00  1.19           C  
ATOM   1173  CZ  TYR A  77      -7.159   7.074  -6.861  1.00  1.05           C  
ATOM   1174  OH  TYR A  77      -6.268   8.040  -6.439  1.00  1.22           O  
ATOM   1175  H   TYR A  77     -12.118   4.498  -7.043  1.00  0.68           H  
ATOM   1176  HA  TYR A  77     -10.735   5.577  -9.415  1.00  0.89           H  
ATOM   1177  HB2 TYR A  77     -10.301   3.500  -7.307  1.00  1.17           H  
ATOM   1178  HB3 TYR A  77      -9.408   3.338  -8.819  1.00  1.22           H  
ATOM   1179  HD1 TYR A  77      -8.216   5.508  -9.690  1.00  2.04           H  
ATOM   1180  HD2 TYR A  77      -9.479   4.910  -5.629  1.00  1.84           H  
ATOM   1181  HE1 TYR A  77      -6.624   7.255  -8.938  1.00  2.28           H  
ATOM   1182  HE2 TYR A  77      -7.888   6.656  -4.877  1.00  1.76           H  
ATOM   1183  HH  TYR A  77      -6.750   8.867  -6.360  1.00  1.52           H  
ATOM   1184  N   GLY A  78     -12.208   2.619  -9.461  1.00  0.78           N  
ATOM   1185  CA  GLY A  78     -12.818   1.625 -10.387  1.00  0.87           C  
ATOM   1186  C   GLY A  78     -12.113   0.284 -10.206  1.00  0.88           C  
ATOM   1187  O   GLY A  78     -11.402  -0.180 -11.075  1.00  1.52           O  
ATOM   1188  H   GLY A  78     -12.200   2.449  -8.496  1.00  0.81           H  
ATOM   1189  HA2 GLY A  78     -13.868   1.517 -10.162  1.00  0.94           H  
ATOM   1190  HA3 GLY A  78     -12.699   1.961 -11.407  1.00  1.07           H  
ATOM   1191  N   VAL A  79     -12.296  -0.339  -9.076  1.00  0.80           N  
ATOM   1192  CA  VAL A  79     -11.624  -1.644  -8.836  1.00  0.79           C  
ATOM   1193  C   VAL A  79     -12.561  -2.602  -8.089  1.00  1.13           C  
ATOM   1194  O   VAL A  79     -13.165  -2.248  -7.095  1.00  1.54           O  
ATOM   1195  CB  VAL A  79     -10.397  -1.295  -7.988  1.00  0.76           C  
ATOM   1196  CG1 VAL A  79     -10.832  -0.810  -6.603  1.00  0.72           C  
ATOM   1197  CG2 VAL A  79      -9.517  -2.531  -7.835  1.00  1.30           C  
ATOM   1198  H   VAL A  79     -12.866   0.055  -8.384  1.00  1.23           H  
ATOM   1199  HA  VAL A  79     -11.311  -2.081  -9.770  1.00  0.98           H  
ATOM   1200  HB  VAL A  79      -9.835  -0.514  -8.480  1.00  1.48           H  
ATOM   1201 HG11 VAL A  79     -11.877  -0.545  -6.625  1.00  1.41           H  
ATOM   1202 HG12 VAL A  79     -10.675  -1.599  -5.881  1.00  1.34           H  
ATOM   1203 HG13 VAL A  79     -10.246   0.053  -6.324  1.00  1.14           H  
ATOM   1204 HG21 VAL A  79     -10.139  -3.411  -7.784  1.00  1.80           H  
ATOM   1205 HG22 VAL A  79      -8.854  -2.606  -8.684  1.00  1.79           H  
ATOM   1206 HG23 VAL A  79      -8.936  -2.445  -6.930  1.00  1.83           H  
ATOM   1207  N   ARG A  80     -12.687  -3.810  -8.565  1.00  1.27           N  
ATOM   1208  CA  ARG A  80     -13.580  -4.790  -7.894  1.00  1.72           C  
ATOM   1209  C   ARG A  80     -12.771  -6.052  -7.541  1.00  1.38           C  
ATOM   1210  O   ARG A  80     -12.953  -6.646  -6.497  1.00  1.87           O  
ATOM   1211  CB  ARG A  80     -14.682  -5.059  -8.943  1.00  2.38           C  
ATOM   1212  CG  ARG A  80     -15.207  -6.496  -8.853  1.00  2.85           C  
ATOM   1213  CD  ARG A  80     -15.846  -6.726  -7.481  1.00  3.49           C  
ATOM   1214  NE  ARG A  80     -17.276  -6.348  -7.655  1.00  4.06           N  
ATOM   1215  CZ  ARG A  80     -17.974  -5.945  -6.629  1.00  4.70           C  
ATOM   1216  NH1 ARG A  80     -18.245  -6.772  -5.657  1.00  5.25           N  
ATOM   1217  NH2 ARG A  80     -18.403  -4.713  -6.576  1.00  5.09           N  
ATOM   1218  H   ARG A  80     -12.197  -4.075  -9.369  1.00  1.28           H  
ATOM   1219  HA  ARG A  80     -14.012  -4.359  -7.005  1.00  2.04           H  
ATOM   1220  HB2 ARG A  80     -15.500  -4.373  -8.778  1.00  2.88           H  
ATOM   1221  HB3 ARG A  80     -14.277  -4.893  -9.931  1.00  2.65           H  
ATOM   1222  HG2 ARG A  80     -15.941  -6.660  -9.628  1.00  3.02           H  
ATOM   1223  HG3 ARG A  80     -14.383  -7.179  -8.984  1.00  3.20           H  
ATOM   1224  HD2 ARG A  80     -15.759  -7.765  -7.197  1.00  3.83           H  
ATOM   1225  HD3 ARG A  80     -15.384  -6.092  -6.740  1.00  3.73           H  
ATOM   1226  HE  ARG A  80     -17.694  -6.406  -8.540  1.00  4.25           H  
ATOM   1227 HH11 ARG A  80     -17.917  -7.716  -5.698  1.00  5.23           H  
ATOM   1228 HH12 ARG A  80     -18.780  -6.461  -4.871  1.00  5.85           H  
ATOM   1229 HH21 ARG A  80     -18.197  -4.079  -7.321  1.00  4.93           H  
ATOM   1230 HH22 ARG A  80     -18.938  -4.403  -5.790  1.00  5.72           H  
ATOM   1231  N   GLY A  81     -11.885  -6.460  -8.408  1.00  0.87           N  
ATOM   1232  CA  GLY A  81     -11.072  -7.676  -8.125  1.00  0.81           C  
ATOM   1233  C   GLY A  81     -10.017  -7.352  -7.065  1.00  0.74           C  
ATOM   1234  O   GLY A  81      -9.346  -6.341  -7.133  1.00  1.17           O  
ATOM   1235  H   GLY A  81     -11.754  -5.966  -9.244  1.00  0.99           H  
ATOM   1236  HA2 GLY A  81     -11.716  -8.462  -7.762  1.00  0.91           H  
ATOM   1237  HA3 GLY A  81     -10.583  -8.001  -9.032  1.00  1.22           H  
ATOM   1238  N   TYR A  82      -9.865  -8.201  -6.086  1.00  0.61           N  
ATOM   1239  CA  TYR A  82      -8.852  -7.939  -5.024  1.00  0.52           C  
ATOM   1240  C   TYR A  82      -7.779  -9.041  -5.027  1.00  0.54           C  
ATOM   1241  O   TYR A  82      -8.036 -10.136  -5.487  1.00  0.61           O  
ATOM   1242  CB  TYR A  82      -9.637  -7.965  -3.707  1.00  0.59           C  
ATOM   1243  CG  TYR A  82     -10.803  -6.996  -3.763  1.00  0.61           C  
ATOM   1244  CD1 TYR A  82     -10.685  -5.816  -4.507  1.00  0.64           C  
ATOM   1245  CD2 TYR A  82     -11.998  -7.272  -3.078  1.00  0.97           C  
ATOM   1246  CE1 TYR A  82     -11.753  -4.913  -4.567  1.00  0.68           C  
ATOM   1247  CE2 TYR A  82     -13.065  -6.369  -3.139  1.00  1.04           C  
ATOM   1248  CZ  TYR A  82     -12.972  -5.222  -3.849  1.00  0.75           C  
ATOM   1249  OH  TYR A  82     -13.996  -4.299  -3.943  1.00  0.85           O  
ATOM   1250  H   TYR A  82     -10.416  -9.011  -6.049  1.00  0.91           H  
ATOM   1251  HA  TYR A  82      -8.399  -6.971  -5.164  1.00  0.50           H  
ATOM   1252  HB2 TYR A  82     -10.012  -8.963  -3.537  1.00  1.21           H  
ATOM   1253  HB3 TYR A  82      -8.982  -7.689  -2.894  1.00  0.79           H  
ATOM   1254  HD1 TYR A  82      -9.768  -5.601  -5.037  1.00  0.89           H  
ATOM   1255  HD2 TYR A  82     -12.093  -8.181  -2.503  1.00  1.30           H  
ATOM   1256  HE1 TYR A  82     -11.660  -4.004  -5.142  1.00  0.92           H  
ATOM   1257  HE2 TYR A  82     -13.984  -6.582  -2.612  1.00  1.40           H  
ATOM   1258  HH  TYR A  82     -13.685  -3.451  -3.617  1.00  1.06           H  
ATOM   1259  N   PRO A  83      -6.600  -8.729  -4.519  1.00  0.54           N  
ATOM   1260  CA  PRO A  83      -6.296  -7.389  -3.960  1.00  0.51           C  
ATOM   1261  C   PRO A  83      -5.735  -6.468  -5.048  1.00  0.51           C  
ATOM   1262  O   PRO A  83      -4.977  -6.890  -5.900  1.00  0.63           O  
ATOM   1263  CB  PRO A  83      -5.229  -7.687  -2.916  1.00  0.59           C  
ATOM   1264  CG  PRO A  83      -4.569  -8.965  -3.359  1.00  0.66           C  
ATOM   1265  CD  PRO A  83      -5.441  -9.613  -4.415  1.00  0.64           C  
ATOM   1266  HA  PRO A  83      -7.165  -6.955  -3.494  1.00  0.50           H  
ATOM   1267  HB2 PRO A  83      -4.505  -6.886  -2.884  1.00  1.06           H  
ATOM   1268  HB3 PRO A  83      -5.684  -7.818  -1.945  1.00  1.07           H  
ATOM   1269  HG2 PRO A  83      -3.597  -8.747  -3.775  1.00  1.08           H  
ATOM   1270  HG3 PRO A  83      -4.463  -9.631  -2.517  1.00  1.17           H  
ATOM   1271  HD2 PRO A  83      -4.918  -9.662  -5.358  1.00  1.23           H  
ATOM   1272  HD3 PRO A  83      -5.745 -10.600  -4.099  1.00  1.01           H  
ATOM   1273  N   THR A  84      -6.086  -5.211  -5.021  1.00  0.45           N  
ATOM   1274  CA  THR A  84      -5.554  -4.268  -6.047  1.00  0.45           C  
ATOM   1275  C   THR A  84      -4.490  -3.373  -5.408  1.00  0.43           C  
ATOM   1276  O   THR A  84      -4.794  -2.469  -4.655  1.00  0.52           O  
ATOM   1277  CB  THR A  84      -6.764  -3.452  -6.506  1.00  0.48           C  
ATOM   1278  OG1 THR A  84      -7.862  -4.326  -6.720  1.00  0.67           O  
ATOM   1279  CG2 THR A  84      -6.428  -2.722  -7.807  1.00  0.56           C  
ATOM   1280  H   THR A  84      -6.688  -4.884  -4.320  1.00  0.48           H  
ATOM   1281  HA  THR A  84      -5.137  -4.814  -6.880  1.00  0.49           H  
ATOM   1282  HB  THR A  84      -7.021  -2.728  -5.748  1.00  0.52           H  
ATOM   1283  HG1 THR A  84      -8.156  -4.650  -5.866  1.00  1.09           H  
ATOM   1284 HG21 THR A  84      -5.377  -2.476  -7.822  1.00  1.21           H  
ATOM   1285 HG22 THR A  84      -6.661  -3.359  -8.648  1.00  1.17           H  
ATOM   1286 HG23 THR A  84      -7.011  -1.814  -7.871  1.00  1.14           H  
ATOM   1287  N   ILE A  85      -3.242  -3.636  -5.683  1.00  0.41           N  
ATOM   1288  CA  ILE A  85      -2.149  -2.821  -5.071  1.00  0.41           C  
ATOM   1289  C   ILE A  85      -1.962  -1.495  -5.812  1.00  0.41           C  
ATOM   1290  O   ILE A  85      -1.937  -1.443  -7.025  1.00  0.54           O  
ATOM   1291  CB  ILE A  85      -0.890  -3.684  -5.200  1.00  0.50           C  
ATOM   1292  CG1 ILE A  85      -1.149  -5.077  -4.612  1.00  0.89           C  
ATOM   1293  CG2 ILE A  85       0.262  -3.022  -4.441  1.00  0.80           C  
ATOM   1294  CD1 ILE A  85      -1.611  -4.946  -3.159  1.00  1.27           C  
ATOM   1295  H   ILE A  85      -3.019  -4.383  -6.278  1.00  0.47           H  
ATOM   1296  HA  ILE A  85      -2.359  -2.640  -4.029  1.00  0.43           H  
ATOM   1297  HB  ILE A  85      -0.625  -3.776  -6.243  1.00  0.70           H  
ATOM   1298 HG12 ILE A  85      -1.913  -5.574  -5.189  1.00  1.59           H  
ATOM   1299 HG13 ILE A  85      -0.238  -5.656  -4.648  1.00  1.40           H  
ATOM   1300 HG21 ILE A  85       0.389  -2.008  -4.793  1.00  1.36           H  
ATOM   1301 HG22 ILE A  85       0.039  -3.011  -3.386  1.00  1.31           H  
ATOM   1302 HG23 ILE A  85       1.172  -3.578  -4.611  1.00  1.45           H  
ATOM   1303 HD11 ILE A  85      -0.891  -4.364  -2.602  1.00  1.69           H  
ATOM   1304 HD12 ILE A  85      -2.572  -4.453  -3.131  1.00  1.80           H  
ATOM   1305 HD13 ILE A  85      -1.698  -5.928  -2.719  1.00  1.83           H  
ATOM   1306  N   LYS A  86      -1.815  -0.423  -5.079  1.00  0.37           N  
ATOM   1307  CA  LYS A  86      -1.612   0.909  -5.716  1.00  0.40           C  
ATOM   1308  C   LYS A  86      -0.410   1.608  -5.074  1.00  0.38           C  
ATOM   1309  O   LYS A  86      -0.232   1.574  -3.873  1.00  0.49           O  
ATOM   1310  CB  LYS A  86      -2.899   1.685  -5.439  1.00  0.48           C  
ATOM   1311  CG  LYS A  86      -3.695   1.835  -6.737  1.00  0.94           C  
ATOM   1312  CD  LYS A  86      -4.474   0.547  -7.010  1.00  1.03           C  
ATOM   1313  CE  LYS A  86      -5.229   0.680  -8.333  1.00  1.37           C  
ATOM   1314  NZ  LYS A  86      -4.193   0.468  -9.383  1.00  1.73           N  
ATOM   1315  H   LYS A  86      -1.829  -0.496  -4.102  1.00  0.43           H  
ATOM   1316  HA  LYS A  86      -1.465   0.800  -6.781  1.00  0.45           H  
ATOM   1317  HB2 LYS A  86      -3.493   1.150  -4.712  1.00  1.09           H  
ATOM   1318  HB3 LYS A  86      -2.653   2.663  -5.052  1.00  0.85           H  
ATOM   1319  HG2 LYS A  86      -4.385   2.660  -6.642  1.00  1.69           H  
ATOM   1320  HG3 LYS A  86      -3.015   2.025  -7.554  1.00  1.56           H  
ATOM   1321  HD2 LYS A  86      -3.786  -0.284  -7.069  1.00  1.73           H  
ATOM   1322  HD3 LYS A  86      -5.179   0.376  -6.210  1.00  1.65           H  
ATOM   1323  HE2 LYS A  86      -5.998  -0.076  -8.404  1.00  1.93           H  
ATOM   1324  HE3 LYS A  86      -5.659   1.666  -8.422  1.00  2.01           H  
ATOM   1325  HZ1 LYS A  86      -3.742  -0.457  -9.244  1.00  2.17           H  
ATOM   1326  HZ2 LYS A  86      -4.642   0.498 -10.323  1.00  2.15           H  
ATOM   1327  HZ3 LYS A  86      -3.474   1.215  -9.318  1.00  2.11           H  
ATOM   1328  N   PHE A  87       0.420   2.235  -5.863  1.00  0.37           N  
ATOM   1329  CA  PHE A  87       1.612   2.924  -5.289  1.00  0.36           C  
ATOM   1330  C   PHE A  87       1.479   4.442  -5.447  1.00  0.33           C  
ATOM   1331  O   PHE A  87       1.417   4.960  -6.544  1.00  0.37           O  
ATOM   1332  CB  PHE A  87       2.797   2.390  -6.102  1.00  0.42           C  
ATOM   1333  CG  PHE A  87       4.078   3.110  -5.727  1.00  0.46           C  
ATOM   1334  CD1 PHE A  87       4.274   3.603  -4.426  1.00  0.44           C  
ATOM   1335  CD2 PHE A  87       5.081   3.272  -6.690  1.00  0.81           C  
ATOM   1336  CE1 PHE A  87       5.468   4.256  -4.097  1.00  0.46           C  
ATOM   1337  CE2 PHE A  87       6.273   3.926  -6.360  1.00  0.97           C  
ATOM   1338  CZ  PHE A  87       6.467   4.417  -5.065  1.00  0.72           C  
ATOM   1339  H   PHE A  87       0.265   2.246  -6.830  1.00  0.47           H  
ATOM   1340  HA  PHE A  87       1.733   2.664  -4.250  1.00  0.36           H  
ATOM   1341  HB2 PHE A  87       2.912   1.335  -5.909  1.00  1.04           H  
ATOM   1342  HB3 PHE A  87       2.600   2.540  -7.154  1.00  0.93           H  
ATOM   1343  HD1 PHE A  87       3.503   3.480  -3.681  1.00  0.64           H  
ATOM   1344  HD2 PHE A  87       4.934   2.894  -7.691  1.00  1.03           H  
ATOM   1345  HE1 PHE A  87       5.618   4.639  -3.097  1.00  0.53           H  
ATOM   1346  HE2 PHE A  87       7.045   4.050  -7.105  1.00  1.31           H  
ATOM   1347  HZ  PHE A  87       7.389   4.917  -4.812  1.00  0.85           H  
ATOM   1348  N   PHE A  88       1.432   5.157  -4.354  1.00  0.33           N  
ATOM   1349  CA  PHE A  88       1.298   6.640  -4.438  1.00  0.35           C  
ATOM   1350  C   PHE A  88       2.659   7.313  -4.251  1.00  0.42           C  
ATOM   1351  O   PHE A  88       3.595   6.720  -3.753  1.00  0.61           O  
ATOM   1352  CB  PHE A  88       0.357   7.018  -3.294  1.00  0.39           C  
ATOM   1353  CG  PHE A  88      -1.067   6.728  -3.699  1.00  0.42           C  
ATOM   1354  CD1 PHE A  88      -1.602   5.451  -3.501  1.00  0.63           C  
ATOM   1355  CD2 PHE A  88      -1.850   7.736  -4.272  1.00  0.54           C  
ATOM   1356  CE1 PHE A  88      -2.921   5.180  -3.875  1.00  0.73           C  
ATOM   1357  CE2 PHE A  88      -3.172   7.466  -4.646  1.00  0.62           C  
ATOM   1358  CZ  PHE A  88      -3.708   6.193  -4.450  1.00  0.62           C  
ATOM   1359  H   PHE A  88       1.480   4.720  -3.479  1.00  0.34           H  
ATOM   1360  HA  PHE A  88       0.862   6.926  -5.382  1.00  0.35           H  
ATOM   1361  HB2 PHE A  88       0.607   6.441  -2.417  1.00  1.00           H  
ATOM   1362  HB3 PHE A  88       0.463   8.068  -3.075  1.00  0.95           H  
ATOM   1363  HD1 PHE A  88      -0.995   4.675  -3.059  1.00  0.83           H  
ATOM   1364  HD2 PHE A  88      -1.436   8.721  -4.425  1.00  0.73           H  
ATOM   1365  HE1 PHE A  88      -3.334   4.193  -3.721  1.00  0.97           H  
ATOM   1366  HE2 PHE A  88      -3.777   8.242  -5.088  1.00  0.81           H  
ATOM   1367  HZ  PHE A  88      -4.728   5.987  -4.739  1.00  0.73           H  
ATOM   1368  N   ARG A  89       2.772   8.552  -4.647  1.00  0.47           N  
ATOM   1369  CA  ARG A  89       4.069   9.272  -4.494  1.00  0.55           C  
ATOM   1370  C   ARG A  89       3.839  10.646  -3.856  1.00  0.64           C  
ATOM   1371  O   ARG A  89       3.406  11.577  -4.505  1.00  1.05           O  
ATOM   1372  CB  ARG A  89       4.606   9.425  -5.916  1.00  0.73           C  
ATOM   1373  CG  ARG A  89       5.899  10.245  -5.892  1.00  1.15           C  
ATOM   1374  CD  ARG A  89       5.823  11.345  -6.951  1.00  1.42           C  
ATOM   1375  NE  ARG A  89       6.416  10.740  -8.176  1.00  1.73           N  
ATOM   1376  CZ  ARG A  89       6.004  11.118  -9.354  1.00  2.07           C  
ATOM   1377  NH1 ARG A  89       5.001  10.507  -9.923  1.00  2.56           N  
ATOM   1378  NH2 ARG A  89       6.595  12.107  -9.966  1.00  2.43           N  
ATOM   1379  H   ARG A  89       2.001   9.009  -5.044  1.00  0.61           H  
ATOM   1380  HA  ARG A  89       4.756   8.690  -3.900  1.00  0.59           H  
ATOM   1381  HB2 ARG A  89       4.808   8.448  -6.332  1.00  1.31           H  
ATOM   1382  HB3 ARG A  89       3.872   9.929  -6.526  1.00  1.33           H  
ATOM   1383  HG2 ARG A  89       6.025  10.692  -4.915  1.00  1.73           H  
ATOM   1384  HG3 ARG A  89       6.738   9.601  -6.104  1.00  1.70           H  
ATOM   1385  HD2 ARG A  89       4.793  11.627  -7.127  1.00  1.99           H  
ATOM   1386  HD3 ARG A  89       6.403  12.204  -6.646  1.00  1.91           H  
ATOM   1387  HE  ARG A  89       7.114  10.058  -8.095  1.00  2.24           H  
ATOM   1388 HH11 ARG A  89       4.548   9.748  -9.453  1.00  2.75           H  
ATOM   1389 HH12 ARG A  89       4.685  10.796 -10.825  1.00  3.02           H  
ATOM   1390 HH21 ARG A  89       7.365  12.575  -9.531  1.00  2.63           H  
ATOM   1391 HH22 ARG A  89       6.280  12.397 -10.869  1.00  2.81           H  
ATOM   1392  N   ASN A  90       4.128  10.779  -2.589  1.00  0.57           N  
ATOM   1393  CA  ASN A  90       3.933  12.093  -1.906  1.00  0.68           C  
ATOM   1394  C   ASN A  90       2.536  12.654  -2.198  1.00  0.69           C  
ATOM   1395  O   ASN A  90       2.392  13.723  -2.757  1.00  0.98           O  
ATOM   1396  CB  ASN A  90       5.011  13.002  -2.494  1.00  0.87           C  
ATOM   1397  CG  ASN A  90       5.055  14.315  -1.710  1.00  1.10           C  
ATOM   1398  OD1 ASN A  90       4.167  15.136  -1.825  1.00  1.65           O  
ATOM   1399  ND2 ASN A  90       6.060  14.549  -0.911  1.00  1.74           N  
ATOM   1400  H   ASN A  90       4.479  10.016  -2.085  1.00  0.73           H  
ATOM   1401  HA  ASN A  90       4.082  11.988  -0.843  1.00  0.80           H  
ATOM   1402  HB2 ASN A  90       5.971  12.510  -2.429  1.00  1.41           H  
ATOM   1403  HB3 ASN A  90       4.782  13.208  -3.528  1.00  1.30           H  
ATOM   1404 HD21 ASN A  90       6.777  13.887  -0.819  1.00  2.26           H  
ATOM   1405 HD22 ASN A  90       6.098  15.386  -0.403  1.00  2.06           H  
ATOM   1406  N   GLY A  91       1.507  11.944  -1.823  1.00  0.65           N  
ATOM   1407  CA  GLY A  91       0.124  12.440  -2.078  1.00  0.75           C  
ATOM   1408  C   GLY A  91      -0.040  12.757  -3.565  1.00  0.79           C  
ATOM   1409  O   GLY A  91      -0.260  13.887  -3.951  1.00  1.19           O  
ATOM   1410  H   GLY A  91       1.643  11.084  -1.372  1.00  0.77           H  
ATOM   1411  HA2 GLY A  91      -0.591  11.684  -1.792  1.00  1.31           H  
ATOM   1412  HA3 GLY A  91      -0.049  13.334  -1.503  1.00  1.20           H  
ATOM   1413  N   ASP A  92       0.064  11.765  -4.400  1.00  0.90           N  
ATOM   1414  CA  ASP A  92      -0.086  12.002  -5.862  1.00  1.27           C  
ATOM   1415  C   ASP A  92      -1.567  11.994  -6.249  1.00  1.14           C  
ATOM   1416  O   ASP A  92      -2.006  12.777  -7.067  1.00  1.70           O  
ATOM   1417  CB  ASP A  92       0.651  10.839  -6.529  1.00  1.93           C  
ATOM   1418  CG  ASP A  92       0.685  11.059  -8.043  1.00  2.15           C  
ATOM   1419  OD1 ASP A  92      -0.170  11.774  -8.538  1.00  2.41           O  
ATOM   1420  OD2 ASP A  92       1.567  10.507  -8.681  1.00  2.68           O  
ATOM   1421  H   ASP A  92       0.241  10.863  -4.062  1.00  1.04           H  
ATOM   1422  HA  ASP A  92       0.372  12.938  -6.142  1.00  1.59           H  
ATOM   1423  HB2 ASP A  92       1.661  10.788  -6.150  1.00  2.27           H  
ATOM   1424  HB3 ASP A  92       0.137   9.914  -6.311  1.00  2.33           H  
ATOM   1425  N   THR A  93      -2.337  11.112  -5.661  1.00  0.96           N  
ATOM   1426  CA  THR A  93      -3.800  11.034  -5.979  1.00  1.33           C  
ATOM   1427  C   THR A  93      -4.037  11.110  -7.493  1.00  1.26           C  
ATOM   1428  O   THR A  93      -3.120  11.004  -8.282  1.00  1.90           O  
ATOM   1429  CB  THR A  93      -4.439  12.236  -5.274  1.00  1.74           C  
ATOM   1430  OG1 THR A  93      -4.015  13.440  -5.902  1.00  2.10           O  
ATOM   1431  CG2 THR A  93      -4.032  12.250  -3.797  1.00  1.92           C  
ATOM   1432  H   THR A  93      -1.951  10.495  -5.003  1.00  1.10           H  
ATOM   1433  HA  THR A  93      -4.216  10.120  -5.585  1.00  1.66           H  
ATOM   1434  HB  THR A  93      -5.514  12.158  -5.343  1.00  2.18           H  
ATOM   1435  HG1 THR A  93      -3.165  13.689  -5.533  1.00  2.57           H  
ATOM   1436 HG21 THR A  93      -4.342  11.327  -3.329  1.00  2.36           H  
ATOM   1437 HG22 THR A  93      -2.960  12.351  -3.721  1.00  2.25           H  
ATOM   1438 HG23 THR A  93      -4.508  13.084  -3.301  1.00  2.19           H  
ATOM   1439  N   ALA A  94      -5.269  11.292  -7.903  1.00  1.18           N  
ATOM   1440  CA  ALA A  94      -5.603  11.379  -9.366  1.00  1.18           C  
ATOM   1441  C   ALA A  94      -5.403  10.024 -10.043  1.00  1.14           C  
ATOM   1442  O   ALA A  94      -6.317   9.459 -10.611  1.00  1.48           O  
ATOM   1443  CB  ALA A  94      -4.652  12.425  -9.960  1.00  1.24           C  
ATOM   1444  H   ALA A  94      -5.983  11.369  -7.246  1.00  1.63           H  
ATOM   1445  HA  ALA A  94      -6.621  11.704  -9.491  1.00  1.32           H  
ATOM   1446  HB1 ALA A  94      -4.101  12.905  -9.164  1.00  1.65           H  
ATOM   1447  HB2 ALA A  94      -3.962  11.941 -10.634  1.00  1.54           H  
ATOM   1448  HB3 ALA A  94      -5.224  13.166 -10.501  1.00  1.67           H  
ATOM   1449  N   SER A  95      -4.216   9.500  -9.988  1.00  1.20           N  
ATOM   1450  CA  SER A  95      -3.949   8.181 -10.629  1.00  1.22           C  
ATOM   1451  C   SER A  95      -2.676   7.556 -10.042  1.00  0.98           C  
ATOM   1452  O   SER A  95      -1.582   7.893 -10.447  1.00  0.98           O  
ATOM   1453  CB  SER A  95      -3.757   8.495 -12.113  1.00  1.48           C  
ATOM   1454  OG  SER A  95      -5.022   8.536 -12.756  1.00  2.01           O  
ATOM   1455  H   SER A  95      -3.502   9.976  -9.525  1.00  1.52           H  
ATOM   1456  HA  SER A  95      -4.790   7.520 -10.498  1.00  1.35           H  
ATOM   1457  HB2 SER A  95      -3.269   9.453 -12.219  1.00  1.74           H  
ATOM   1458  HB3 SER A  95      -3.146   7.728 -12.567  1.00  1.85           H  
ATOM   1459  HG  SER A  95      -4.915   8.990 -13.595  1.00  2.24           H  
ATOM   1460  N   PRO A  96      -2.860   6.665  -9.097  1.00  0.87           N  
ATOM   1461  CA  PRO A  96      -1.701   5.999  -8.454  1.00  0.72           C  
ATOM   1462  C   PRO A  96      -1.081   4.964  -9.399  1.00  0.65           C  
ATOM   1463  O   PRO A  96      -1.711   4.505 -10.331  1.00  0.79           O  
ATOM   1464  CB  PRO A  96      -2.308   5.319  -7.231  1.00  0.79           C  
ATOM   1465  CG  PRO A  96      -3.749   5.108  -7.580  1.00  0.97           C  
ATOM   1466  CD  PRO A  96      -4.141   6.201  -8.540  1.00  1.02           C  
ATOM   1467  HA  PRO A  96      -0.965   6.725  -8.147  1.00  0.74           H  
ATOM   1468  HB2 PRO A  96      -1.823   4.372  -7.049  1.00  1.23           H  
ATOM   1469  HB3 PRO A  96      -2.222   5.959  -6.366  1.00  1.15           H  
ATOM   1470  HG2 PRO A  96      -3.876   4.141  -8.047  1.00  1.02           H  
ATOM   1471  HG3 PRO A  96      -4.357   5.172  -6.691  1.00  1.09           H  
ATOM   1472  HD2 PRO A  96      -4.772   5.807  -9.323  1.00  1.46           H  
ATOM   1473  HD3 PRO A  96      -4.641   7.004  -8.018  1.00  1.30           H  
ATOM   1474  N   LYS A  97       0.147   4.593  -9.161  1.00  0.55           N  
ATOM   1475  CA  LYS A  97       0.808   3.584 -10.041  1.00  0.57           C  
ATOM   1476  C   LYS A  97       0.376   2.173  -9.639  1.00  0.53           C  
ATOM   1477  O   LYS A  97      -0.319   1.981  -8.661  1.00  0.89           O  
ATOM   1478  CB  LYS A  97       2.307   3.777  -9.806  1.00  0.68           C  
ATOM   1479  CG  LYS A  97       2.857   4.786 -10.817  1.00  0.85           C  
ATOM   1480  CD  LYS A  97       3.081   4.092 -12.163  1.00  1.63           C  
ATOM   1481  CE  LYS A  97       3.785   5.053 -13.123  1.00  2.05           C  
ATOM   1482  NZ  LYS A  97       4.073   4.238 -14.337  1.00  2.61           N  
ATOM   1483  H   LYS A  97       0.636   4.973  -8.402  1.00  0.56           H  
ATOM   1484  HA  LYS A  97       0.570   3.771 -11.075  1.00  0.64           H  
ATOM   1485  HB2 LYS A  97       2.469   4.146  -8.804  1.00  1.22           H  
ATOM   1486  HB3 LYS A  97       2.814   2.832  -9.928  1.00  1.09           H  
ATOM   1487  HG2 LYS A  97       2.150   5.593 -10.940  1.00  1.36           H  
ATOM   1488  HG3 LYS A  97       3.796   5.182 -10.457  1.00  1.17           H  
ATOM   1489  HD2 LYS A  97       3.693   3.214 -12.017  1.00  2.08           H  
ATOM   1490  HD3 LYS A  97       2.128   3.803 -12.580  1.00  2.17           H  
ATOM   1491  HE2 LYS A  97       3.134   5.882 -13.368  1.00  2.53           H  
ATOM   1492  HE3 LYS A  97       4.706   5.410 -12.691  1.00  2.29           H  
ATOM   1493  HZ1 LYS A  97       4.561   3.363 -14.058  1.00  2.96           H  
ATOM   1494  HZ2 LYS A  97       3.181   4.001 -14.815  1.00  2.89           H  
ATOM   1495  HZ3 LYS A  97       4.676   4.782 -14.984  1.00  3.06           H  
ATOM   1496  N   GLU A  98       0.781   1.184 -10.386  1.00  0.51           N  
ATOM   1497  CA  GLU A  98       0.389  -0.214 -10.045  1.00  0.48           C  
ATOM   1498  C   GLU A  98       1.627  -1.047  -9.699  1.00  0.45           C  
ATOM   1499  O   GLU A  98       2.702  -0.826 -10.220  1.00  0.61           O  
ATOM   1500  CB  GLU A  98      -0.284  -0.753 -11.308  1.00  0.61           C  
ATOM   1501  CG  GLU A  98       0.703  -0.705 -12.474  1.00  1.33           C  
ATOM   1502  CD  GLU A  98       0.191  -1.592 -13.612  1.00  2.10           C  
ATOM   1503  OE1 GLU A  98      -0.347  -2.647 -13.318  1.00  2.61           O  
ATOM   1504  OE2 GLU A  98       0.347  -1.200 -14.757  1.00  2.79           O  
ATOM   1505  H   GLU A  98       1.339   1.361 -11.171  1.00  0.80           H  
ATOM   1506  HA  GLU A  98      -0.310  -0.220  -9.225  1.00  0.46           H  
ATOM   1507  HB2 GLU A  98      -0.597  -1.774 -11.141  1.00  1.19           H  
ATOM   1508  HB3 GLU A  98      -1.147  -0.148 -11.544  1.00  1.20           H  
ATOM   1509  HG2 GLU A  98       0.796   0.312 -12.825  1.00  1.89           H  
ATOM   1510  HG3 GLU A  98       1.667  -1.064 -12.145  1.00  1.87           H  
ATOM   1511  N   TYR A  99       1.481  -2.004  -8.824  1.00  0.45           N  
ATOM   1512  CA  TYR A  99       2.645  -2.854  -8.442  1.00  0.46           C  
ATOM   1513  C   TYR A  99       2.555  -4.210  -9.154  1.00  0.53           C  
ATOM   1514  O   TYR A  99       1.502  -4.812  -9.237  1.00  0.67           O  
ATOM   1515  CB  TYR A  99       2.528  -3.013  -6.918  1.00  0.52           C  
ATOM   1516  CG  TYR A  99       3.439  -4.122  -6.429  1.00  0.64           C  
ATOM   1517  CD1 TYR A  99       4.811  -4.067  -6.703  1.00  1.20           C  
ATOM   1518  CD2 TYR A  99       2.914  -5.197  -5.700  1.00  1.58           C  
ATOM   1519  CE1 TYR A  99       5.658  -5.084  -6.251  1.00  1.49           C  
ATOM   1520  CE2 TYR A  99       3.763  -6.216  -5.246  1.00  2.05           C  
ATOM   1521  CZ  TYR A  99       5.110  -6.183  -5.533  1.00  1.70           C  
ATOM   1522  OH  TYR A  99       5.972  -7.160  -5.074  1.00  2.27           O  
ATOM   1523  H   TYR A  99       0.603  -2.164  -8.418  1.00  0.57           H  
ATOM   1524  HA  TYR A  99       3.570  -2.359  -8.692  1.00  0.46           H  
ATOM   1525  HB2 TYR A  99       2.808  -2.087  -6.440  1.00  1.25           H  
ATOM   1526  HB3 TYR A  99       1.507  -3.253  -6.660  1.00  0.82           H  
ATOM   1527  HD1 TYR A  99       5.215  -3.239  -7.265  1.00  1.91           H  
ATOM   1528  HD2 TYR A  99       1.856  -5.240  -5.488  1.00  2.21           H  
ATOM   1529  HE1 TYR A  99       6.716  -5.041  -6.463  1.00  2.10           H  
ATOM   1530  HE2 TYR A  99       3.359  -7.045  -4.684  1.00  2.92           H  
ATOM   1531  HH  TYR A  99       6.749  -7.173  -5.638  1.00  2.28           H  
ATOM   1532  N   THR A 100       3.655  -4.697  -9.658  1.00  0.60           N  
ATOM   1533  CA  THR A 100       3.640  -6.015 -10.353  1.00  0.72           C  
ATOM   1534  C   THR A 100       4.103  -7.112  -9.393  1.00  0.83           C  
ATOM   1535  O   THR A 100       4.142  -6.921  -8.194  1.00  1.71           O  
ATOM   1536  CB  THR A 100       4.624  -5.866 -11.515  1.00  0.93           C  
ATOM   1537  OG1 THR A 100       5.934  -5.668 -10.999  1.00  1.36           O  
ATOM   1538  CG2 THR A 100       4.224  -4.668 -12.376  1.00  1.13           C  
ATOM   1539  H   THR A 100       4.495  -4.198  -9.574  1.00  0.68           H  
ATOM   1540  HA  THR A 100       2.653  -6.233 -10.730  1.00  0.94           H  
ATOM   1541  HB  THR A 100       4.607  -6.760 -12.119  1.00  1.25           H  
ATOM   1542  HG1 THR A 100       5.998  -4.761 -10.692  1.00  1.74           H  
ATOM   1543 HG21 THR A 100       3.211  -4.798 -12.725  1.00  1.55           H  
ATOM   1544 HG22 THR A 100       4.288  -3.764 -11.787  1.00  1.72           H  
ATOM   1545 HG23 THR A 100       4.891  -4.594 -13.222  1.00  1.51           H  
ATOM   1546  N   ALA A 101       4.456  -8.259  -9.905  1.00  0.83           N  
ATOM   1547  CA  ALA A 101       4.919  -9.363  -9.012  1.00  1.01           C  
ATOM   1548  C   ALA A 101       3.904  -9.599  -7.886  1.00  1.36           C  
ATOM   1549  O   ALA A 101       2.715  -9.432  -8.069  1.00  1.98           O  
ATOM   1550  CB  ALA A 101       6.252  -8.871  -8.446  1.00  0.87           C  
ATOM   1551  H   ALA A 101       4.420  -8.396 -10.874  1.00  1.42           H  
ATOM   1552  HA  ALA A 101       5.071 -10.268  -9.579  1.00  1.31           H  
ATOM   1553  HB1 ALA A 101       6.683  -8.146  -9.121  1.00  1.39           H  
ATOM   1554  HB2 ALA A 101       6.088  -8.414  -7.482  1.00  1.31           H  
ATOM   1555  HB3 ALA A 101       6.928  -9.708  -8.339  1.00  1.29           H  
ATOM   1556  N   GLY A 102       4.361  -9.984  -6.724  1.00  1.17           N  
ATOM   1557  CA  GLY A 102       3.416 -10.228  -5.598  1.00  1.71           C  
ATOM   1558  C   GLY A 102       3.617 -11.645  -5.066  1.00  1.08           C  
ATOM   1559  O   GLY A 102       2.718 -12.461  -5.082  1.00  1.27           O  
ATOM   1560  H   GLY A 102       5.323 -10.115  -6.591  1.00  0.87           H  
ATOM   1561  HA2 GLY A 102       3.608  -9.515  -4.809  1.00  2.33           H  
ATOM   1562  HA3 GLY A 102       2.401 -10.117  -5.947  1.00  2.36           H  
ATOM   1563  N   ARG A 103       4.796 -11.943  -4.597  1.00  0.90           N  
ATOM   1564  CA  ARG A 103       5.066 -13.308  -4.065  1.00  1.11           C  
ATOM   1565  C   ARG A 103       5.514 -13.232  -2.603  1.00  0.94           C  
ATOM   1566  O   ARG A 103       5.279 -14.135  -1.824  1.00  1.04           O  
ATOM   1567  CB  ARG A 103       6.192 -13.858  -4.942  1.00  1.71           C  
ATOM   1568  CG  ARG A 103       5.807 -15.245  -5.459  1.00  2.44           C  
ATOM   1569  CD  ARG A 103       6.967 -15.829  -6.269  1.00  3.16           C  
ATOM   1570  NE  ARG A 103       6.961 -17.285  -5.954  1.00  3.73           N  
ATOM   1571  CZ  ARG A 103       7.437 -17.710  -4.815  1.00  4.34           C  
ATOM   1572  NH1 ARG A 103       8.678 -17.466  -4.494  1.00  4.81           N  
ATOM   1573  NH2 ARG A 103       6.671 -18.377  -3.995  1.00  4.84           N  
ATOM   1574  H   ARG A 103       5.506 -11.267  -4.599  1.00  1.16           H  
ATOM   1575  HA  ARG A 103       4.190 -13.928  -4.159  1.00  1.58           H  
ATOM   1576  HB2 ARG A 103       6.353 -13.193  -5.778  1.00  2.01           H  
ATOM   1577  HB3 ARG A 103       7.099 -13.928  -4.360  1.00  2.12           H  
ATOM   1578  HG2 ARG A 103       5.587 -15.893  -4.622  1.00  2.82           H  
ATOM   1579  HG3 ARG A 103       4.935 -15.165  -6.091  1.00  2.63           H  
ATOM   1580  HD2 ARG A 103       6.804 -15.669  -7.326  1.00  3.37           H  
ATOM   1581  HD3 ARG A 103       7.902 -15.388  -5.959  1.00  3.58           H  
ATOM   1582  HE  ARG A 103       6.600 -17.924  -6.602  1.00  3.97           H  
ATOM   1583 HH11 ARG A 103       9.265 -16.954  -5.122  1.00  4.74           H  
ATOM   1584 HH12 ARG A 103       9.042 -17.791  -3.622  1.00  5.44           H  
ATOM   1585 HH21 ARG A 103       5.720 -18.564  -4.241  1.00  4.75           H  
ATOM   1586 HH22 ARG A 103       7.036 -18.703  -3.123  1.00  5.51           H  
ATOM   1587  N   GLU A 104       6.160 -12.164  -2.225  1.00  0.75           N  
ATOM   1588  CA  GLU A 104       6.625 -12.036  -0.814  1.00  0.66           C  
ATOM   1589  C   GLU A 104       7.119 -10.612  -0.542  1.00  0.56           C  
ATOM   1590  O   GLU A 104       7.356  -9.843  -1.454  1.00  0.57           O  
ATOM   1591  CB  GLU A 104       7.775 -13.037  -0.687  1.00  0.79           C  
ATOM   1592  CG  GLU A 104       8.833 -12.738  -1.753  1.00  1.59           C  
ATOM   1593  CD  GLU A 104       9.816 -13.908  -1.847  1.00  1.87           C  
ATOM   1594  OE1 GLU A 104       9.804 -14.742  -0.956  1.00  2.04           O  
ATOM   1595  OE2 GLU A 104      10.566 -13.949  -2.808  1.00  2.51           O  
ATOM   1596  H   GLU A 104       6.342 -11.449  -2.868  1.00  0.74           H  
ATOM   1597  HA  GLU A 104       5.833 -12.298  -0.131  1.00  0.65           H  
ATOM   1598  HB2 GLU A 104       8.218 -12.953   0.293  1.00  1.02           H  
ATOM   1599  HB3 GLU A 104       7.396 -14.038  -0.827  1.00  1.23           H  
ATOM   1600  HG2 GLU A 104       8.351 -12.598  -2.709  1.00  2.01           H  
ATOM   1601  HG3 GLU A 104       9.368 -11.839  -1.486  1.00  2.26           H  
ATOM   1602  N   ALA A 105       7.269 -10.252   0.707  1.00  0.50           N  
ATOM   1603  CA  ALA A 105       7.744  -8.875   1.051  1.00  0.44           C  
ATOM   1604  C   ALA A 105       8.949  -8.473   0.192  1.00  0.45           C  
ATOM   1605  O   ALA A 105       9.144  -7.313  -0.113  1.00  0.47           O  
ATOM   1606  CB  ALA A 105       8.153  -8.957   2.521  1.00  0.47           C  
ATOM   1607  H   ALA A 105       7.064 -10.890   1.426  1.00  0.55           H  
ATOM   1608  HA  ALA A 105       6.944  -8.161   0.934  1.00  0.43           H  
ATOM   1609  HB1 ALA A 105       7.724  -9.844   2.965  1.00  1.07           H  
ATOM   1610  HB2 ALA A 105       9.230  -9.004   2.593  1.00  1.22           H  
ATOM   1611  HB3 ALA A 105       7.795  -8.083   3.044  1.00  1.04           H  
ATOM   1612  N   ASP A 106       9.765  -9.417  -0.191  1.00  0.51           N  
ATOM   1613  CA  ASP A 106      10.959  -9.076  -1.018  1.00  0.56           C  
ATOM   1614  C   ASP A 106      10.537  -8.613  -2.415  1.00  0.54           C  
ATOM   1615  O   ASP A 106      11.211  -7.822  -3.043  1.00  0.64           O  
ATOM   1616  CB  ASP A 106      11.767 -10.372  -1.103  1.00  0.67           C  
ATOM   1617  CG  ASP A 106      11.184 -11.267  -2.199  1.00  1.18           C  
ATOM   1618  OD1 ASP A 106      10.633 -10.729  -3.144  1.00  2.02           O  
ATOM   1619  OD2 ASP A 106      11.299 -12.474  -2.071  1.00  1.82           O  
ATOM   1620  H   ASP A 106       9.597 -10.347   0.071  1.00  0.56           H  
ATOM   1621  HA  ASP A 106      11.542  -8.312  -0.533  1.00  0.59           H  
ATOM   1622  HB2 ASP A 106      12.195 -10.466  -2.089  1.00  0.97           H  
ATOM   1623  HB3 ASP A 106      11.119 -11.214  -0.909  1.00  0.94           H  
ATOM   1624  N   ASP A 107       9.431  -9.095  -2.906  1.00  0.50           N  
ATOM   1625  CA  ASP A 107       8.980  -8.673  -4.264  1.00  0.52           C  
ATOM   1626  C   ASP A 107       8.455  -7.236  -4.223  1.00  0.51           C  
ATOM   1627  O   ASP A 107       8.477  -6.529  -5.211  1.00  0.63           O  
ATOM   1628  CB  ASP A 107       7.857  -9.642  -4.634  1.00  0.55           C  
ATOM   1629  CG  ASP A 107       8.436 -10.820  -5.420  1.00  0.76           C  
ATOM   1630  OD1 ASP A 107       9.482 -11.310  -5.027  1.00  1.41           O  
ATOM   1631  OD2 ASP A 107       7.825 -11.211  -6.400  1.00  1.39           O  
ATOM   1632  H   ASP A 107       8.899  -9.732  -2.386  1.00  0.51           H  
ATOM   1633  HA  ASP A 107       9.789  -8.759  -4.972  1.00  0.58           H  
ATOM   1634  HB2 ASP A 107       7.383 -10.006  -3.736  1.00  1.08           H  
ATOM   1635  HB3 ASP A 107       7.126  -9.128  -5.242  1.00  0.99           H  
ATOM   1636  N   ILE A 108       7.979  -6.802  -3.089  1.00  0.46           N  
ATOM   1637  CA  ILE A 108       7.446  -5.412  -2.988  1.00  0.52           C  
ATOM   1638  C   ILE A 108       8.588  -4.412  -2.784  1.00  0.50           C  
ATOM   1639  O   ILE A 108       8.613  -3.356  -3.385  1.00  0.52           O  
ATOM   1640  CB  ILE A 108       6.527  -5.426  -1.767  1.00  0.60           C  
ATOM   1641  CG1 ILE A 108       5.405  -6.444  -1.987  1.00  0.73           C  
ATOM   1642  CG2 ILE A 108       5.921  -4.036  -1.567  1.00  0.67           C  
ATOM   1643  CD1 ILE A 108       4.471  -6.444  -0.775  1.00  0.68           C  
ATOM   1644  H   ILE A 108       7.966  -7.389  -2.306  1.00  0.46           H  
ATOM   1645  HA  ILE A 108       6.880  -5.161  -3.870  1.00  0.60           H  
ATOM   1646  HB  ILE A 108       7.096  -5.699  -0.890  1.00  0.59           H  
ATOM   1647 HG12 ILE A 108       4.846  -6.178  -2.873  1.00  1.40           H  
ATOM   1648 HG13 ILE A 108       5.830  -7.429  -2.112  1.00  1.29           H  
ATOM   1649 HG21 ILE A 108       6.713  -3.309  -1.464  1.00  1.26           H  
ATOM   1650 HG22 ILE A 108       5.310  -3.784  -2.423  1.00  1.29           H  
ATOM   1651 HG23 ILE A 108       5.310  -4.034  -0.676  1.00  1.13           H  
ATOM   1652 HD11 ILE A 108       4.121  -5.439  -0.591  1.00  1.37           H  
ATOM   1653 HD12 ILE A 108       3.626  -7.090  -0.970  1.00  1.35           H  
ATOM   1654 HD13 ILE A 108       5.005  -6.804   0.092  1.00  1.36           H  
ATOM   1655  N   VAL A 109       9.531  -4.730  -1.940  1.00  0.51           N  
ATOM   1656  CA  VAL A 109      10.660  -3.786  -1.704  1.00  0.56           C  
ATOM   1657  C   VAL A 109      11.422  -3.531  -3.007  1.00  0.51           C  
ATOM   1658  O   VAL A 109      11.702  -2.404  -3.361  1.00  0.55           O  
ATOM   1659  CB  VAL A 109      11.560  -4.483  -0.684  1.00  0.67           C  
ATOM   1660  CG1 VAL A 109      12.770  -3.596  -0.390  1.00  0.81           C  
ATOM   1661  CG2 VAL A 109      10.778  -4.721   0.609  1.00  0.86           C  
ATOM   1662  H   VAL A 109       9.496  -5.585  -1.459  1.00  0.54           H  
ATOM   1663  HA  VAL A 109      10.294  -2.858  -1.295  1.00  0.60           H  
ATOM   1664  HB  VAL A 109      11.894  -5.430  -1.084  1.00  0.96           H  
ATOM   1665 HG11 VAL A 109      12.599  -2.611  -0.798  1.00  1.21           H  
ATOM   1666 HG12 VAL A 109      12.913  -3.525   0.678  1.00  1.45           H  
ATOM   1667 HG13 VAL A 109      13.651  -4.026  -0.843  1.00  1.24           H  
ATOM   1668 HG21 VAL A 109       9.871  -4.134   0.594  1.00  1.40           H  
ATOM   1669 HG22 VAL A 109      10.527  -5.769   0.692  1.00  1.37           H  
ATOM   1670 HG23 VAL A 109      11.382  -4.428   1.454  1.00  1.45           H  
ATOM   1671  N   ASN A 110      11.760  -4.568  -3.724  1.00  0.50           N  
ATOM   1672  CA  ASN A 110      12.503  -4.381  -5.004  1.00  0.52           C  
ATOM   1673  C   ASN A 110      11.759  -3.402  -5.912  1.00  0.50           C  
ATOM   1674  O   ASN A 110      12.261  -2.352  -6.258  1.00  0.59           O  
ATOM   1675  CB  ASN A 110      12.553  -5.770  -5.638  1.00  0.59           C  
ATOM   1676  CG  ASN A 110      13.517  -6.657  -4.848  1.00  0.98           C  
ATOM   1677  OD1 ASN A 110      14.492  -6.180  -4.302  1.00  1.65           O  
ATOM   1678  ND2 ASN A 110      13.285  -7.939  -4.767  1.00  1.29           N  
ATOM   1679  H   ASN A 110      11.526  -5.470  -3.423  1.00  0.52           H  
ATOM   1680  HA  ASN A 110      13.499  -4.027  -4.810  1.00  0.58           H  
ATOM   1681  HB2 ASN A 110      11.566  -6.208  -5.623  1.00  0.81           H  
ATOM   1682  HB3 ASN A 110      12.894  -5.686  -6.658  1.00  1.27           H  
ATOM   1683 HD21 ASN A 110      12.500  -8.324  -5.209  1.00  1.45           H  
ATOM   1684 HD22 ASN A 110      13.896  -8.516  -4.263  1.00  1.75           H  
ATOM   1685  N   TRP A 111      10.562  -3.740  -6.299  1.00  0.46           N  
ATOM   1686  CA  TRP A 111       9.778  -2.833  -7.184  1.00  0.51           C  
ATOM   1687  C   TRP A 111       9.543  -1.486  -6.492  1.00  0.55           C  
ATOM   1688  O   TRP A 111       9.190  -0.509  -7.123  1.00  0.66           O  
ATOM   1689  CB  TRP A 111       8.450  -3.556  -7.415  1.00  0.55           C  
ATOM   1690  CG  TRP A 111       7.702  -2.884  -8.522  1.00  0.58           C  
ATOM   1691  CD1 TRP A 111       7.753  -3.243  -9.825  1.00  0.73           C  
ATOM   1692  CD2 TRP A 111       6.794  -1.748  -8.445  1.00  0.69           C  
ATOM   1693  NE1 TRP A 111       6.935  -2.398 -10.553  1.00  0.84           N  
ATOM   1694  CE2 TRP A 111       6.322  -1.461  -9.747  1.00  0.83           C  
ATOM   1695  CE3 TRP A 111       6.339  -0.947  -7.382  1.00  0.84           C  
ATOM   1696  CZ2 TRP A 111       5.429  -0.414  -9.986  1.00  1.03           C  
ATOM   1697  CZ3 TRP A 111       5.441   0.105  -7.619  1.00  1.07           C  
ATOM   1698  CH2 TRP A 111       4.987   0.372  -8.918  1.00  1.14           C  
ATOM   1699  H   TRP A 111      10.177  -4.592  -6.005  1.00  0.47           H  
ATOM   1700  HA  TRP A 111      10.288  -2.691  -8.124  1.00  0.55           H  
ATOM   1701  HB2 TRP A 111       8.642  -4.584  -7.681  1.00  1.19           H  
ATOM   1702  HB3 TRP A 111       7.862  -3.522  -6.511  1.00  0.90           H  
ATOM   1703  HD1 TRP A 111       8.338  -4.056 -10.231  1.00  0.84           H  
ATOM   1704  HE1 TRP A 111       6.794  -2.444 -11.522  1.00  1.01           H  
ATOM   1705  HE3 TRP A 111       6.683  -1.144  -6.377  1.00  0.87           H  
ATOM   1706  HZ2 TRP A 111       5.083  -0.214 -10.989  1.00  1.16           H  
ATOM   1707  HZ3 TRP A 111       5.098   0.714  -6.796  1.00  1.26           H  
ATOM   1708  HH2 TRP A 111       4.297   1.183  -9.094  1.00  1.34           H  
ATOM   1709  N   LEU A 112       9.736  -1.422  -5.201  1.00  0.55           N  
ATOM   1710  CA  LEU A 112       9.521  -0.139  -4.478  1.00  0.65           C  
ATOM   1711  C   LEU A 112      10.838   0.649  -4.408  1.00  0.65           C  
ATOM   1712  O   LEU A 112      10.859   1.852  -4.574  1.00  0.75           O  
ATOM   1713  CB  LEU A 112       9.050  -0.563  -3.081  1.00  0.74           C  
ATOM   1714  CG  LEU A 112       9.056   0.640  -2.135  1.00  0.86           C  
ATOM   1715  CD1 LEU A 112       8.015   0.430  -1.034  1.00  1.10           C  
ATOM   1716  CD2 LEU A 112      10.445   0.776  -1.508  1.00  1.49           C  
ATOM   1717  H   LEU A 112      10.019  -2.217  -4.704  1.00  0.53           H  
ATOM   1718  HA  LEU A 112       8.757   0.445  -4.965  1.00  0.74           H  
ATOM   1719  HB2 LEU A 112       8.048  -0.960  -3.149  1.00  1.34           H  
ATOM   1720  HB3 LEU A 112       9.712  -1.324  -2.696  1.00  1.13           H  
ATOM   1721  HG  LEU A 112       8.820   1.536  -2.689  1.00  1.55           H  
ATOM   1722 HD11 LEU A 112       7.590  -0.559  -1.125  1.00  1.54           H  
ATOM   1723 HD12 LEU A 112       8.487   0.531  -0.067  1.00  1.66           H  
ATOM   1724 HD13 LEU A 112       7.233   1.168  -1.131  1.00  1.65           H  
ATOM   1725 HD21 LEU A 112      11.112   0.049  -1.952  1.00  1.97           H  
ATOM   1726 HD22 LEU A 112      10.825   1.770  -1.688  1.00  2.03           H  
ATOM   1727 HD23 LEU A 112      10.379   0.602  -0.445  1.00  2.02           H  
ATOM   1728  N   LYS A 113      11.933  -0.019  -4.162  1.00  0.62           N  
ATOM   1729  CA  LYS A 113      13.239   0.699  -4.083  1.00  0.70           C  
ATOM   1730  C   LYS A 113      13.925   0.728  -5.455  1.00  0.75           C  
ATOM   1731  O   LYS A 113      15.109   0.977  -5.561  1.00  1.01           O  
ATOM   1732  CB  LYS A 113      14.074  -0.093  -3.068  1.00  0.79           C  
ATOM   1733  CG  LYS A 113      14.436  -1.469  -3.636  1.00  1.42           C  
ATOM   1734  CD  LYS A 113      14.697  -2.442  -2.485  1.00  1.84           C  
ATOM   1735  CE  LYS A 113      16.204  -2.643  -2.314  1.00  2.39           C  
ATOM   1736  NZ  LYS A 113      16.481  -3.987  -2.896  1.00  2.86           N  
ATOM   1737  H   LYS A 113      11.897  -0.991  -4.029  1.00  0.60           H  
ATOM   1738  HA  LYS A 113      13.087   1.705  -3.723  1.00  0.81           H  
ATOM   1739  HB2 LYS A 113      14.980   0.454  -2.846  1.00  1.31           H  
ATOM   1740  HB3 LYS A 113      13.503  -0.221  -2.159  1.00  1.35           H  
ATOM   1741  HG2 LYS A 113      13.621  -1.836  -4.243  1.00  2.02           H  
ATOM   1742  HG3 LYS A 113      15.326  -1.385  -4.241  1.00  1.98           H  
ATOM   1743  HD2 LYS A 113      14.283  -2.037  -1.572  1.00  1.99           H  
ATOM   1744  HD3 LYS A 113      14.230  -3.391  -2.701  1.00  2.20           H  
ATOM   1745  HE2 LYS A 113      16.748  -1.879  -2.852  1.00  2.72           H  
ATOM   1746  HE3 LYS A 113      16.471  -2.631  -1.269  1.00  2.76           H  
ATOM   1747  HZ1 LYS A 113      15.783  -4.670  -2.535  1.00  3.24           H  
ATOM   1748  HZ2 LYS A 113      16.414  -3.937  -3.932  1.00  3.16           H  
ATOM   1749  HZ3 LYS A 113      17.437  -4.292  -2.627  1.00  3.16           H  
ATOM   1750  N   LYS A 114      13.193   0.476  -6.506  1.00  0.71           N  
ATOM   1751  CA  LYS A 114      13.810   0.491  -7.865  1.00  0.89           C  
ATOM   1752  C   LYS A 114      14.137   1.927  -8.281  1.00  1.07           C  
ATOM   1753  O   LYS A 114      15.182   2.201  -8.837  1.00  1.31           O  
ATOM   1754  CB  LYS A 114      12.749  -0.109  -8.789  1.00  0.92           C  
ATOM   1755  CG  LYS A 114      13.420  -0.652 -10.052  1.00  1.45           C  
ATOM   1756  CD  LYS A 114      12.382  -0.776 -11.169  1.00  1.77           C  
ATOM   1757  CE  LYS A 114      11.760  -2.174 -11.135  1.00  2.49           C  
ATOM   1758  NZ  LYS A 114      10.501  -2.057 -11.921  1.00  3.00           N  
ATOM   1759  H   LYS A 114      12.239   0.277  -6.405  1.00  0.71           H  
ATOM   1760  HA  LYS A 114      14.700  -0.119  -7.880  1.00  1.01           H  
ATOM   1761  HB2 LYS A 114      12.240  -0.913  -8.277  1.00  1.01           H  
ATOM   1762  HB3 LYS A 114      12.036   0.654  -9.061  1.00  1.08           H  
ATOM   1763  HG2 LYS A 114      14.205   0.024 -10.362  1.00  2.02           H  
ATOM   1764  HG3 LYS A 114      13.842  -1.624  -9.847  1.00  1.95           H  
ATOM   1765  HD2 LYS A 114      11.609  -0.034 -11.028  1.00  2.13           H  
ATOM   1766  HD3 LYS A 114      12.859  -0.621 -12.125  1.00  2.16           H  
ATOM   1767  HE2 LYS A 114      12.427  -2.892 -11.593  1.00  2.90           H  
ATOM   1768  HE3 LYS A 114      11.537  -2.462 -10.120  1.00  2.95           H  
ATOM   1769  HZ1 LYS A 114      10.681  -1.512 -12.787  1.00  3.37           H  
ATOM   1770  HZ2 LYS A 114      10.162  -3.006 -12.175  1.00  3.40           H  
ATOM   1771  HZ3 LYS A 114       9.779  -1.573 -11.348  1.00  3.22           H  
ATOM   1772  N   ARG A 115      13.249   2.847  -8.017  1.00  1.09           N  
ATOM   1773  CA  ARG A 115      13.507   4.267  -8.398  1.00  1.40           C  
ATOM   1774  C   ARG A 115      14.482   4.918  -7.409  1.00  1.25           C  
ATOM   1775  O   ARG A 115      15.069   5.944  -7.691  1.00  1.55           O  
ATOM   1776  CB  ARG A 115      12.141   4.949  -8.332  1.00  1.86           C  
ATOM   1777  CG  ARG A 115      11.227   4.367  -9.411  1.00  2.43           C  
ATOM   1778  CD  ARG A 115       9.945   5.197  -9.502  1.00  2.92           C  
ATOM   1779  NE  ARG A 115       8.932   4.273 -10.083  1.00  3.45           N  
ATOM   1780  CZ  ARG A 115       7.723   4.700 -10.330  1.00  3.99           C  
ATOM   1781  NH1 ARG A 115       7.193   5.628  -9.580  1.00  4.52           N  
ATOM   1782  NH2 ARG A 115       7.045   4.199 -11.325  1.00  4.34           N  
ATOM   1783  H   ARG A 115      12.413   2.605  -7.569  1.00  1.00           H  
ATOM   1784  HA  ARG A 115      13.898   4.322  -9.401  1.00  1.68           H  
ATOM   1785  HB2 ARG A 115      11.702   4.782  -7.358  1.00  2.10           H  
ATOM   1786  HB3 ARG A 115      12.259   6.009  -8.497  1.00  2.20           H  
ATOM   1787  HG2 ARG A 115      11.737   4.386 -10.363  1.00  2.80           H  
ATOM   1788  HG3 ARG A 115      10.975   3.347  -9.158  1.00  2.87           H  
ATOM   1789  HD2 ARG A 115       9.639   5.524  -8.517  1.00  3.27           H  
ATOM   1790  HD3 ARG A 115      10.090   6.045 -10.153  1.00  3.17           H  
ATOM   1791  HE  ARG A 115       9.172   3.344 -10.281  1.00  3.72           H  
ATOM   1792 HH11 ARG A 115       7.713   6.012  -8.818  1.00  4.53           H  
ATOM   1793 HH12 ARG A 115       6.266   5.953  -9.769  1.00  5.12           H  
ATOM   1794 HH21 ARG A 115       7.450   3.487 -11.899  1.00  4.25           H  
ATOM   1795 HH22 ARG A 115       6.118   4.524 -11.513  1.00  4.92           H  
ATOM   1796  N   THR A 116      14.657   4.334  -6.255  1.00  1.09           N  
ATOM   1797  CA  THR A 116      15.591   4.926  -5.255  1.00  1.33           C  
ATOM   1798  C   THR A 116      16.982   4.299  -5.392  1.00  1.97           C  
ATOM   1799  O   THR A 116      17.988   4.956  -5.211  1.00  2.63           O  
ATOM   1800  CB  THR A 116      14.983   4.581  -3.895  1.00  1.60           C  
ATOM   1801  OG1 THR A 116      14.959   3.169  -3.733  1.00  2.17           O  
ATOM   1802  CG2 THR A 116      13.559   5.131  -3.815  1.00  1.81           C  
ATOM   1803  H   THR A 116      14.174   3.507  -6.045  1.00  1.08           H  
ATOM   1804  HA  THR A 116      15.644   5.995  -5.375  1.00  1.64           H  
ATOM   1805  HB  THR A 116      15.579   5.024  -3.111  1.00  2.12           H  
ATOM   1806  HG1 THR A 116      14.595   2.976  -2.866  1.00  2.53           H  
ATOM   1807 HG21 THR A 116      12.986   4.771  -4.658  1.00  2.26           H  
ATOM   1808 HG22 THR A 116      13.095   4.799  -2.898  1.00  2.19           H  
ATOM   1809 HG23 THR A 116      13.588   6.211  -3.833  1.00  2.15           H  
ATOM   1810  N   GLY A 117      17.046   3.035  -5.705  1.00  2.26           N  
ATOM   1811  CA  GLY A 117      18.370   2.368  -5.849  1.00  3.23           C  
ATOM   1812  C   GLY A 117      19.122   2.962  -7.046  1.00  3.72           C  
ATOM   1813  O   GLY A 117      18.529   3.604  -7.889  1.00  3.64           O  
ATOM   1814  H   GLY A 117      16.221   2.522  -5.844  1.00  2.09           H  
ATOM   1815  HA2 GLY A 117      18.949   2.523  -4.950  1.00  3.63           H  
ATOM   1816  HA3 GLY A 117      18.225   1.309  -6.005  1.00  3.62           H  
ATOM   1817  N   PRO A 118      20.412   2.724  -7.084  1.00  4.60           N  
ATOM   1818  CA  PRO A 118      21.246   3.245  -8.195  1.00  5.37           C  
ATOM   1819  C   PRO A 118      20.972   2.461  -9.481  1.00  5.55           C  
ATOM   1820  O   PRO A 118      20.817   1.256  -9.463  1.00  5.89           O  
ATOM   1821  CB  PRO A 118      22.677   3.013  -7.712  1.00  6.27           C  
ATOM   1822  CG  PRO A 118      22.577   1.885  -6.735  1.00  6.17           C  
ATOM   1823  CD  PRO A 118      21.207   1.958  -6.112  1.00  5.22           C  
ATOM   1824  HA  PRO A 118      21.071   4.299  -8.343  1.00  5.51           H  
ATOM   1825  HB2 PRO A 118      23.311   2.738  -8.541  1.00  6.72           H  
ATOM   1826  HB3 PRO A 118      23.056   3.899  -7.225  1.00  6.75           H  
ATOM   1827  HG2 PRO A 118      22.702   0.941  -7.248  1.00  6.41           H  
ATOM   1828  HG3 PRO A 118      23.329   1.991  -5.970  1.00  6.76           H  
ATOM   1829  HD2 PRO A 118      20.797   0.965  -5.983  1.00  5.16           H  
ATOM   1830  HD3 PRO A 118      21.245   2.480  -5.169  1.00  5.37           H  
ATOM   1831  N   ALA A 119      20.909   3.135 -10.596  1.00  5.74           N  
ATOM   1832  CA  ALA A 119      20.644   2.426 -11.880  1.00  6.37           C  
ATOM   1833  C   ALA A 119      21.956   1.930 -12.494  1.00  7.12           C  
ATOM   1834  O   ALA A 119      22.777   2.708 -12.938  1.00  7.52           O  
ATOM   1835  CB  ALA A 119      19.993   3.475 -12.782  1.00  6.62           C  
ATOM   1836  H   ALA A 119      21.036   4.106 -10.589  1.00  5.74           H  
ATOM   1837  HA  ALA A 119      19.965   1.602 -11.724  1.00  6.47           H  
ATOM   1838  HB1 ALA A 119      20.602   4.367 -12.793  1.00  6.78           H  
ATOM   1839  HB2 ALA A 119      19.906   3.084 -13.785  1.00  6.82           H  
ATOM   1840  HB3 ALA A 119      19.010   3.714 -12.404  1.00  6.79           H  
ATOM   1841  N   ALA A 120      22.160   0.641 -12.521  1.00  7.64           N  
ATOM   1842  CA  ALA A 120      23.419   0.097 -13.105  1.00  8.64           C  
ATOM   1843  C   ALA A 120      23.237  -0.161 -14.604  1.00  9.09           C  
ATOM   1844  O   ALA A 120      22.112  -0.405 -15.011  1.00  9.37           O  
ATOM   1845  CB  ALA A 120      23.666  -1.216 -12.361  1.00  9.17           C  
ATOM   1846  OXT ALA A 120      24.224  -0.109 -15.318  1.00  9.38           O  
ATOM   1847  H   ALA A 120      21.485   0.031 -12.158  1.00  7.54           H  
ATOM   1848  HA  ALA A 120      24.238   0.777 -12.936  1.00  8.91           H  
ATOM   1849  HB1 ALA A 120      22.802  -1.856 -12.463  1.00  9.40           H  
ATOM   1850  HB2 ALA A 120      24.531  -1.709 -12.781  1.00  9.51           H  
ATOM   1851  HB3 ALA A 120      23.842  -1.010 -11.315  1.00  9.24           H  
TER    1852      ALA A 120                                                      
ENDMDL                                                                          
