# Supplementary material for: Comparative Performance of High-Throughput Methods for Protein pKa Predictions
Source: J Chem Inf Model. 2023 Aug 8;63(16):5169–81. doi: 10.1021/acs.jcim.3c00165 (PMC10466379; doi:10.1021/acs.jcim.3c00165)
Supplement: Supplementary file 3 — ci3c00165_si_003.zip [file ci3c00165_si_003.zip › curated_pdbs/1pga_curated_9.pdb]

MODEL        8                                                                  
ATOM      1  N   MET A   1     -13.004  -2.165   5.211  1.00  1.26           N  
ATOM      2  CA  MET A   1     -12.085  -3.189   5.782  1.00  0.43           C  
ATOM      3  C   MET A   1     -10.702  -2.567   5.992  1.00  0.41           C  
ATOM      4  O   MET A   1     -10.401  -1.509   5.476  1.00  0.68           O  
ATOM      5  CB  MET A   1     -11.982  -4.375   4.816  1.00  1.24           C  
ATOM      6  CG  MET A   1     -11.051  -5.440   5.401  1.00  1.63           C  
ATOM      7  SD  MET A   1     -11.256  -6.991   4.489  1.00  2.41           S  
ATOM      8  CE  MET A   1     -10.176  -8.019   5.520  1.00  2.91           C  
ATOM      9  H1  MET A   1     -13.235  -2.415   4.228  1.00  1.78           H  
ATOM     10  H2  MET A   1     -12.543  -1.234   5.234  1.00  1.82           H  
ATOM     11  H3  MET A   1     -13.879  -2.134   5.772  1.00  1.80           H  
ATOM     12  HA  MET A   1     -12.473  -3.531   6.730  1.00  0.80           H  
ATOM     13  HB2 MET A   1     -12.964  -4.800   4.665  1.00  1.75           H  
ATOM     14  HB3 MET A   1     -11.588  -4.035   3.870  1.00  1.81           H  
ATOM     15  HG2 MET A   1     -10.027  -5.110   5.314  1.00  2.08           H  
ATOM     16  HG3 MET A   1     -11.293  -5.599   6.441  1.00  1.91           H  
ATOM     17  HE1 MET A   1      -9.478  -7.391   6.055  1.00  3.21           H  
ATOM     18  HE2 MET A   1      -9.630  -8.707   4.895  1.00  3.17           H  
ATOM     19  HE3 MET A   1     -10.779  -8.577   6.224  1.00  3.33           H  
ATOM     20  N   THR A   2      -9.857  -3.217   6.748  1.00  0.23           N  
ATOM     21  CA  THR A   2      -8.490  -2.671   6.998  1.00  0.19           C  
ATOM     22  C   THR A   2      -7.516  -3.209   5.946  1.00  0.15           C  
ATOM     23  O   THR A   2      -7.456  -4.396   5.691  1.00  0.20           O  
ATOM     24  CB  THR A   2      -8.018  -3.099   8.391  1.00  0.20           C  
ATOM     25  OG1 THR A   2      -8.997  -2.736   9.354  1.00  0.31           O  
ATOM     26  CG2 THR A   2      -6.695  -2.404   8.718  1.00  0.23           C  
ATOM     27  H   THR A   2     -10.128  -4.070   7.146  1.00  0.36           H  
ATOM     28  HA  THR A   2      -8.514  -1.591   6.946  1.00  0.20           H  
ATOM     29  HB  THR A   2      -7.873  -4.168   8.410  1.00  0.21           H  
ATOM     30  HG1 THR A   2      -9.560  -2.063   8.964  1.00  0.92           H  
ATOM     31 HG21 THR A   2      -6.379  -2.682   9.713  1.00  1.04           H  
ATOM     32 HG22 THR A   2      -6.829  -1.333   8.670  1.00  1.02           H  
ATOM     33 HG23 THR A   2      -5.943  -2.706   8.004  1.00  1.00           H  
ATOM     34  N   TYR A   3      -6.738  -2.340   5.351  1.00  0.10           N  
ATOM     35  CA  TYR A   3      -5.736  -2.773   4.325  1.00  0.08           C  
ATOM     36  C   TYR A   3      -4.343  -2.558   4.910  1.00  0.09           C  
ATOM     37  O   TYR A   3      -4.138  -1.656   5.698  1.00  0.18           O  
ATOM     38  CB  TYR A   3      -5.878  -1.911   3.068  1.00  0.08           C  
ATOM     39  CG  TYR A   3      -7.237  -2.119   2.447  1.00  0.09           C  
ATOM     40  CD1 TYR A   3      -8.326  -1.348   2.870  1.00  0.12           C  
ATOM     41  CD2 TYR A   3      -7.405  -3.072   1.436  1.00  0.11           C  
ATOM     42  CE1 TYR A   3      -9.584  -1.532   2.284  1.00  0.15           C  
ATOM     43  CE2 TYR A   3      -8.662  -3.257   0.851  1.00  0.14           C  
ATOM     44  CZ  TYR A   3      -9.751  -2.488   1.274  1.00  0.15           C  
ATOM     45  OH  TYR A   3     -10.991  -2.669   0.695  1.00  0.19           O  
ATOM     46  H   TYR A   3      -6.800  -1.393   5.596  1.00  0.11           H  
ATOM     47  HA  TYR A   3      -5.873  -3.816   4.073  1.00  0.11           H  
ATOM     48  HB2 TYR A   3      -5.758  -0.870   3.329  1.00  0.08           H  
ATOM     49  HB3 TYR A   3      -5.114  -2.194   2.356  1.00  0.09           H  
ATOM     50  HD1 TYR A   3      -8.196  -0.613   3.650  1.00  0.13           H  
ATOM     51  HD2 TYR A   3      -6.564  -3.667   1.110  1.00  0.13           H  
ATOM     52  HE1 TYR A   3     -10.424  -0.939   2.610  1.00  0.19           H  
ATOM     53  HE2 TYR A   3      -8.791  -3.990   0.070  1.00  0.16           H  
ATOM     54  HH  TYR A   3     -10.934  -3.426   0.106  1.00  0.89           H  
ATOM     55  N   LYS A   4      -3.378  -3.369   4.541  1.00  0.10           N  
ATOM     56  CA  LYS A   4      -1.991  -3.205   5.081  1.00  0.10           C  
ATOM     57  C   LYS A   4      -1.047  -2.860   3.934  1.00  0.10           C  
ATOM     58  O   LYS A   4      -1.157  -3.392   2.847  1.00  0.11           O  
ATOM     59  CB  LYS A   4      -1.536  -4.511   5.739  1.00  0.12           C  
ATOM     60  CG  LYS A   4      -0.150  -4.314   6.360  1.00  0.23           C  
ATOM     61  CD  LYS A   4       0.313  -5.614   7.019  1.00  0.45           C  
ATOM     62  CE  LYS A   4       1.697  -5.404   7.636  1.00  1.22           C  
ATOM     63  NZ  LYS A   4       2.248  -6.714   8.081  1.00  1.98           N  
ATOM     64  H   LYS A   4      -3.559  -4.090   3.903  1.00  0.17           H  
ATOM     65  HA  LYS A   4      -1.964  -2.409   5.812  1.00  0.11           H  
ATOM     66  HB2 LYS A   4      -2.241  -4.791   6.509  1.00  0.13           H  
ATOM     67  HB3 LYS A   4      -1.488  -5.292   4.995  1.00  0.19           H  
ATOM     68  HG2 LYS A   4       0.555  -4.034   5.592  1.00  0.56           H  
ATOM     69  HG3 LYS A   4      -0.197  -3.533   7.105  1.00  0.55           H  
ATOM     70  HD2 LYS A   4      -0.388  -5.895   7.792  1.00  1.21           H  
ATOM     71  HD3 LYS A   4       0.365  -6.396   6.277  1.00  1.19           H  
ATOM     72  HE2 LYS A   4       2.356  -4.968   6.899  1.00  1.73           H  
ATOM     73  HE3 LYS A   4       1.616  -4.741   8.484  1.00  1.85           H  
ATOM     74  HZ1 LYS A   4       1.639  -7.114   8.822  1.00  2.37           H  
ATOM     75  HZ2 LYS A   4       3.208  -6.575   8.458  1.00  2.47           H  
ATOM     76  HZ3 LYS A   4       2.284  -7.368   7.274  1.00  2.43           H  
ATOM     77  N   LEU A   5      -0.117  -1.970   4.173  1.00  0.11           N  
ATOM     78  CA  LEU A   5       0.859  -1.567   3.116  1.00  0.11           C  
ATOM     79  C   LEU A   5       2.279  -1.810   3.621  1.00  0.11           C  
ATOM     80  O   LEU A   5       2.657  -1.347   4.679  1.00  0.12           O  
ATOM     81  CB  LEU A   5       0.670  -0.072   2.801  1.00  0.11           C  
ATOM     82  CG  LEU A   5       1.826   0.460   1.931  1.00  0.13           C  
ATOM     83  CD1 LEU A   5       1.929  -0.355   0.640  1.00  0.13           C  
ATOM     84  CD2 LEU A   5       1.560   1.927   1.584  1.00  0.13           C  
ATOM     85  H   LEU A   5      -0.058  -1.569   5.063  1.00  0.14           H  
ATOM     86  HA  LEU A   5       0.697  -2.144   2.218  1.00  0.11           H  
ATOM     87  HB2 LEU A   5      -0.262   0.063   2.272  1.00  0.12           H  
ATOM     88  HB3 LEU A   5       0.636   0.484   3.725  1.00  0.13           H  
ATOM     89  HG  LEU A   5       2.757   0.391   2.475  1.00  0.15           H  
ATOM     90 HD11 LEU A   5       2.532   0.183  -0.079  1.00  0.97           H  
ATOM     91 HD12 LEU A   5       0.942  -0.512   0.233  1.00  1.00           H  
ATOM     92 HD13 LEU A   5       2.389  -1.309   0.851  1.00  0.97           H  
ATOM     93 HD21 LEU A   5       1.229   2.452   2.468  1.00  1.01           H  
ATOM     94 HD22 LEU A   5       0.797   1.984   0.821  1.00  0.99           H  
ATOM     95 HD23 LEU A   5       2.470   2.380   1.217  1.00  1.01           H  
ATOM     96  N   ILE A   6       3.079  -2.498   2.848  1.00  0.11           N  
ATOM     97  CA  ILE A   6       4.496  -2.740   3.243  1.00  0.13           C  
ATOM     98  C   ILE A   6       5.371  -1.905   2.320  1.00  0.10           C  
ATOM     99  O   ILE A   6       5.284  -2.004   1.112  1.00  0.10           O  
ATOM    100  CB  ILE A   6       4.854  -4.223   3.074  1.00  0.16           C  
ATOM    101  CG1 ILE A   6       3.954  -5.100   3.984  1.00  0.30           C  
ATOM    102  CG2 ILE A   6       6.329  -4.421   3.454  1.00  0.36           C  
ATOM    103  CD1 ILE A   6       2.724  -5.581   3.206  1.00  0.33           C  
ATOM    104  H   ILE A   6       2.755  -2.831   1.985  1.00  0.12           H  
ATOM    105  HA  ILE A   6       4.663  -2.440   4.270  1.00  0.14           H  
ATOM    106  HB  ILE A   6       4.719  -4.506   2.039  1.00  0.26           H  
ATOM    107 HG12 ILE A   6       4.509  -5.963   4.327  1.00  0.56           H  
ATOM    108 HG13 ILE A   6       3.629  -4.527   4.842  1.00  0.50           H  
ATOM    109 HG21 ILE A   6       6.527  -5.474   3.594  1.00  0.99           H  
ATOM    110 HG22 ILE A   6       6.540  -3.891   4.371  1.00  1.07           H  
ATOM    111 HG23 ILE A   6       6.958  -4.039   2.663  1.00  1.15           H  
ATOM    112 HD11 ILE A   6       2.342  -4.773   2.599  1.00  1.07           H  
ATOM    113 HD12 ILE A   6       1.962  -5.900   3.900  1.00  1.05           H  
ATOM    114 HD13 ILE A   6       3.002  -6.408   2.571  1.00  1.07           H  
ATOM    115  N   LEU A   7       6.210  -1.074   2.873  1.00  0.11           N  
ATOM    116  CA  LEU A   7       7.089  -0.216   2.028  1.00  0.12           C  
ATOM    117  C   LEU A   7       8.492  -0.809   2.009  1.00  0.11           C  
ATOM    118  O   LEU A   7       9.166  -0.851   3.020  1.00  0.14           O  
ATOM    119  CB  LEU A   7       7.149   1.189   2.634  1.00  0.16           C  
ATOM    120  CG  LEU A   7       5.779   1.871   2.520  1.00  0.17           C  
ATOM    121  CD1 LEU A   7       5.786   3.164   3.344  1.00  0.25           C  
ATOM    122  CD2 LEU A   7       5.455   2.192   1.047  1.00  0.25           C  
ATOM    123  H   LEU A   7       6.261  -1.013   3.850  1.00  0.13           H  
ATOM    124  HA  LEU A   7       6.704  -0.159   1.019  1.00  0.11           H  
ATOM    125  HB2 LEU A   7       7.424   1.114   3.676  1.00  0.20           H  
ATOM    126  HB3 LEU A   7       7.891   1.776   2.112  1.00  0.20           H  
ATOM    127  HG  LEU A   7       5.023   1.206   2.912  1.00  0.18           H  
ATOM    128 HD11 LEU A   7       4.950   3.781   3.052  1.00  1.05           H  
ATOM    129 HD12 LEU A   7       6.708   3.699   3.169  1.00  1.04           H  
ATOM    130 HD13 LEU A   7       5.706   2.921   4.394  1.00  1.02           H  
ATOM    131 HD21 LEU A   7       4.962   1.343   0.601  1.00  1.06           H  
ATOM    132 HD22 LEU A   7       6.364   2.405   0.502  1.00  1.01           H  
ATOM    133 HD23 LEU A   7       4.799   3.051   0.994  1.00  1.05           H  
ATOM    134  N   ASN A   8       8.954  -1.243   0.864  1.00  0.10           N  
ATOM    135  CA  ASN A   8      10.331  -1.810   0.759  1.00  0.11           C  
ATOM    136  C   ASN A   8      11.154  -0.860  -0.104  1.00  0.12           C  
ATOM    137  O   ASN A   8      11.517  -1.176  -1.219  1.00  0.14           O  
ATOM    138  CB  ASN A   8      10.273  -3.186   0.089  1.00  0.12           C  
ATOM    139  CG  ASN A   8       9.438  -4.139   0.946  1.00  0.15           C  
ATOM    140  OD1 ASN A   8       9.656  -4.253   2.136  1.00  0.18           O  
ATOM    141  ND2 ASN A   8       8.488  -4.838   0.388  1.00  0.17           N  
ATOM    142  H   ASN A   8       8.412  -1.178   0.051  1.00  0.10           H  
ATOM    143  HA  ASN A   8      10.785  -1.898   1.736  1.00  0.12           H  
ATOM    144  HB2 ASN A   8       9.822  -3.091  -0.888  1.00  0.12           H  
ATOM    145  HB3 ASN A   8      11.274  -3.580  -0.013  1.00  0.14           H  
ATOM    146 HD21 ASN A   8       8.317  -4.752  -0.573  1.00  0.16           H  
ATOM    147 HD22 ASN A   8       7.948  -5.452   0.929  1.00  0.19           H  
ATOM    148  N   GLY A   9      11.467   0.295   0.410  1.00  0.14           N  
ATOM    149  CA  GLY A   9      12.286   1.257  -0.370  1.00  0.18           C  
ATOM    150  C   GLY A   9      13.746   0.829  -0.295  1.00  0.20           C  
ATOM    151  O   GLY A   9      14.114   0.002   0.516  1.00  0.24           O  
ATOM    152  H   GLY A   9      11.201   0.520   1.327  1.00  0.14           H  
ATOM    153  HA2 GLY A   9      11.958   1.260  -1.401  1.00  0.20           H  
ATOM    154  HA3 GLY A   9      12.180   2.248   0.047  1.00  0.21           H  
ATOM    155  N   LYS A  10      14.586   1.392  -1.107  1.00  0.24           N  
ATOM    156  CA  LYS A  10      16.022   1.019  -1.043  1.00  0.30           C  
ATOM    157  C   LYS A  10      16.574   1.518   0.294  1.00  0.34           C  
ATOM    158  O   LYS A  10      17.387   0.874   0.927  1.00  0.52           O  
ATOM    159  CB  LYS A  10      16.773   1.680  -2.207  1.00  0.38           C  
ATOM    160  CG  LYS A  10      16.170   1.223  -3.550  1.00  1.13           C  
ATOM    161  CD  LYS A  10      16.717  -0.166  -3.958  1.00  1.51           C  
ATOM    162  CE  LYS A  10      17.963  -0.007  -4.835  1.00  2.19           C  
ATOM    163  NZ  LYS A  10      18.510  -1.353  -5.162  1.00  2.71           N  
ATOM    164  H   LYS A  10      14.282   2.073  -1.743  1.00  0.26           H  
ATOM    165  HA  LYS A  10      16.119  -0.052  -1.095  1.00  0.39           H  
ATOM    166  HB2 LYS A  10      16.690   2.754  -2.122  1.00  0.95           H  
ATOM    167  HB3 LYS A  10      17.813   1.396  -2.169  1.00  0.96           H  
ATOM    168  HG2 LYS A  10      15.093   1.168  -3.453  1.00  1.83           H  
ATOM    169  HG3 LYS A  10      16.416   1.948  -4.312  1.00  1.80           H  
ATOM    170  HD2 LYS A  10      16.975  -0.736  -3.080  1.00  1.87           H  
ATOM    171  HD3 LYS A  10      15.961  -0.698  -4.517  1.00  1.88           H  
ATOM    172  HE2 LYS A  10      17.698   0.507  -5.747  1.00  2.69           H  
ATOM    173  HE3 LYS A  10      18.708   0.567  -4.302  1.00  2.69           H  
ATOM    174  HZ1 LYS A  10      17.776  -1.921  -5.630  1.00  3.13           H  
ATOM    175  HZ2 LYS A  10      18.811  -1.827  -4.285  1.00  3.00           H  
ATOM    176  HZ3 LYS A  10      19.325  -1.251  -5.798  1.00  3.06           H  
ATOM    177  N   THR A  11      16.116   2.669   0.721  1.00  0.41           N  
ATOM    178  CA  THR A  11      16.581   3.250   2.022  1.00  0.53           C  
ATOM    179  C   THR A  11      15.384   3.437   2.960  1.00  0.44           C  
ATOM    180  O   THR A  11      15.539   3.574   4.157  1.00  0.49           O  
ATOM    181  CB  THR A  11      17.234   4.610   1.762  1.00  0.71           C  
ATOM    182  OG1 THR A  11      16.280   5.487   1.179  1.00  0.78           O  
ATOM    183  CG2 THR A  11      18.417   4.436   0.809  1.00  0.92           C  
ATOM    184  H   THR A  11      15.457   3.156   0.181  1.00  0.51           H  
ATOM    185  HA  THR A  11      17.301   2.594   2.492  1.00  0.63           H  
ATOM    186  HB  THR A  11      17.584   5.027   2.693  1.00  0.85           H  
ATOM    187  HG1 THR A  11      15.987   5.099   0.351  1.00  1.11           H  
ATOM    188 HG21 THR A  11      19.012   5.338   0.805  1.00  1.36           H  
ATOM    189 HG22 THR A  11      18.052   4.240  -0.188  1.00  1.43           H  
ATOM    190 HG23 THR A  11      19.025   3.606   1.139  1.00  1.38           H  
ATOM    191  N   LEU A  12      14.189   3.450   2.424  1.00  0.33           N  
ATOM    192  CA  LEU A  12      12.972   3.633   3.280  1.00  0.30           C  
ATOM    193  C   LEU A  12      12.317   2.272   3.539  1.00  0.30           C  
ATOM    194  O   LEU A  12      11.901   1.597   2.617  1.00  0.60           O  
ATOM    195  CB  LEU A  12      11.984   4.551   2.546  1.00  0.35           C  
ATOM    196  CG  LEU A  12      10.717   4.774   3.389  1.00  0.46           C  
ATOM    197  CD1 LEU A  12      11.068   5.522   4.686  1.00  0.53           C  
ATOM    198  CD2 LEU A  12       9.718   5.604   2.575  1.00  0.55           C  
ATOM    199  H   LEU A  12      14.087   3.334   1.454  1.00  0.30           H  
ATOM    200  HA  LEU A  12      13.251   4.084   4.221  1.00  0.33           H  
ATOM    201  HB2 LEU A  12      12.457   5.504   2.355  1.00  0.38           H  
ATOM    202  HB3 LEU A  12      11.708   4.097   1.606  1.00  0.37           H  
ATOM    203  HG  LEU A  12      10.270   3.823   3.635  1.00  0.58           H  
ATOM    204 HD11 LEU A  12      10.187   6.023   5.068  1.00  1.18           H  
ATOM    205 HD12 LEU A  12      11.836   6.255   4.489  1.00  1.23           H  
ATOM    206 HD13 LEU A  12      11.422   4.818   5.423  1.00  1.00           H  
ATOM    207 HD21 LEU A  12      10.223   6.460   2.149  1.00  1.14           H  
ATOM    208 HD22 LEU A  12       8.920   5.942   3.218  1.00  1.12           H  
ATOM    209 HD23 LEU A  12       9.308   4.997   1.782  1.00  1.17           H  
ATOM    210  N   LYS A  13      12.205   1.870   4.784  1.00  0.20           N  
ATOM    211  CA  LYS A  13      11.557   0.559   5.110  1.00  0.18           C  
ATOM    212  C   LYS A  13      10.547   0.745   6.244  1.00  0.21           C  
ATOM    213  O   LYS A  13      10.854   1.279   7.291  1.00  0.29           O  
ATOM    214  CB  LYS A  13      12.622  -0.457   5.527  1.00  0.20           C  
ATOM    215  CG  LYS A  13      13.422  -0.882   4.295  1.00  0.28           C  
ATOM    216  CD  LYS A  13      14.491  -1.898   4.701  1.00  0.81           C  
ATOM    217  CE  LYS A  13      15.265  -2.342   3.459  1.00  1.32           C  
ATOM    218  NZ  LYS A  13      14.342  -3.061   2.534  1.00  2.02           N  
ATOM    219  H   LYS A  13      12.540   2.437   5.508  1.00  0.41           H  
ATOM    220  HA  LYS A  13      11.033   0.181   4.241  1.00  0.17           H  
ATOM    221  HB2 LYS A  13      13.285  -0.008   6.253  1.00  0.25           H  
ATOM    222  HB3 LYS A  13      12.145  -1.323   5.961  1.00  0.25           H  
ATOM    223  HG2 LYS A  13      12.756  -1.329   3.571  1.00  0.75           H  
ATOM    224  HG3 LYS A  13      13.898  -0.017   3.860  1.00  0.62           H  
ATOM    225  HD2 LYS A  13      15.170  -1.443   5.407  1.00  1.39           H  
ATOM    226  HD3 LYS A  13      14.019  -2.756   5.155  1.00  1.61           H  
ATOM    227  HE2 LYS A  13      15.673  -1.475   2.959  1.00  1.85           H  
ATOM    228  HE3 LYS A  13      16.068  -3.002   3.752  1.00  1.82           H  
ATOM    229  HZ1 LYS A  13      13.651  -3.605   3.089  1.00  2.49           H  
ATOM    230  HZ2 LYS A  13      14.890  -3.707   1.931  1.00  2.39           H  
ATOM    231  HZ3 LYS A  13      13.840  -2.372   1.940  1.00  2.46           H  
ATOM    232  N   GLY A  14       9.344   0.299   6.032  1.00  0.19           N  
ATOM    233  CA  GLY A  14       8.307   0.443   7.092  1.00  0.24           C  
ATOM    234  C   GLY A  14       6.970  -0.112   6.603  1.00  0.20           C  
ATOM    235  O   GLY A  14       6.862  -0.652   5.521  1.00  0.19           O  
ATOM    236  H   GLY A  14       9.131  -0.128   5.171  1.00  0.20           H  
ATOM    237  HA2 GLY A  14       8.619  -0.098   7.973  1.00  0.30           H  
ATOM    238  HA3 GLY A  14       8.188   1.488   7.337  1.00  0.29           H  
ATOM    239  N   GLU A  15       5.945   0.026   7.403  1.00  0.19           N  
ATOM    240  CA  GLU A  15       4.602  -0.482   7.003  1.00  0.18           C  
ATOM    241  C   GLU A  15       3.520   0.393   7.639  1.00  0.18           C  
ATOM    242  O   GLU A  15       3.753   1.076   8.616  1.00  0.24           O  
ATOM    243  CB  GLU A  15       4.445  -1.935   7.473  1.00  0.23           C  
ATOM    244  CG  GLU A  15       4.567  -2.021   9.013  1.00  0.43           C  
ATOM    245  CD  GLU A  15       3.178  -1.968   9.662  1.00  0.86           C  
ATOM    246  OE1 GLU A  15       2.276  -1.425   9.048  1.00  1.51           O  
ATOM    247  OE2 GLU A  15       3.042  -2.477  10.764  1.00  1.68           O  
ATOM    248  H   GLU A  15       6.065   0.469   8.270  1.00  0.21           H  
ATOM    249  HA  GLU A  15       4.503  -0.441   5.926  1.00  0.17           H  
ATOM    250  HB2 GLU A  15       3.481  -2.310   7.157  1.00  0.34           H  
ATOM    251  HB3 GLU A  15       5.223  -2.534   7.020  1.00  0.36           H  
ATOM    252  HG2 GLU A  15       5.046  -2.952   9.283  1.00  1.00           H  
ATOM    253  HG3 GLU A  15       5.163  -1.197   9.382  1.00  0.99           H  
ATOM    254  N   THR A  16       2.339   0.381   7.084  1.00  0.16           N  
ATOM    255  CA  THR A  16       1.237   1.217   7.646  1.00  0.17           C  
ATOM    256  C   THR A  16      -0.113   0.583   7.312  1.00  0.16           C  
ATOM    257  O   THR A  16      -0.197  -0.350   6.537  1.00  0.25           O  
ATOM    258  CB  THR A  16       1.311   2.625   7.047  1.00  0.18           C  
ATOM    259  OG1 THR A  16       0.273   3.425   7.595  1.00  0.34           O  
ATOM    260  CG2 THR A  16       1.157   2.550   5.528  1.00  0.30           C  
ATOM    261  H   THR A  16       2.186  -0.175   6.293  1.00  0.17           H  
ATOM    262  HA  THR A  16       1.344   1.280   8.719  1.00  0.18           H  
ATOM    263  HB  THR A  16       2.267   3.066   7.284  1.00  0.23           H  
ATOM    264  HG1 THR A  16       0.529   3.672   8.487  1.00  1.02           H  
ATOM    265 HG21 THR A  16       1.894   1.872   5.124  1.00  1.02           H  
ATOM    266 HG22 THR A  16       1.298   3.531   5.103  1.00  1.07           H  
ATOM    267 HG23 THR A  16       0.168   2.193   5.284  1.00  1.09           H  
ATOM    268  N   THR A  17      -1.173   1.080   7.900  1.00  0.15           N  
ATOM    269  CA  THR A  17      -2.532   0.514   7.637  1.00  0.14           C  
ATOM    270  C   THR A  17      -3.536   1.658   7.486  1.00  0.15           C  
ATOM    271  O   THR A  17      -3.303   2.766   7.925  1.00  0.21           O  
ATOM    272  CB  THR A  17      -2.953  -0.365   8.817  1.00  0.16           C  
ATOM    273  OG1 THR A  17      -3.028   0.431   9.991  1.00  0.19           O  
ATOM    274  CG2 THR A  17      -1.931  -1.484   9.023  1.00  0.20           C  
ATOM    275  H   THR A  17      -1.074   1.828   8.521  1.00  0.23           H  
ATOM    276  HA  THR A  17      -2.522  -0.076   6.731  1.00  0.13           H  
ATOM    277  HB  THR A  17      -3.921  -0.799   8.614  1.00  0.15           H  
ATOM    278  HG1 THR A  17      -2.769   1.326   9.760  1.00  0.88           H  
ATOM    279 HG21 THR A  17      -2.367  -2.261   9.634  1.00  0.99           H  
ATOM    280 HG22 THR A  17      -1.057  -1.086   9.516  1.00  1.07           H  
ATOM    281 HG23 THR A  17      -1.648  -1.897   8.067  1.00  1.01           H  
ATOM    282  N   THR A  18      -4.654   1.392   6.873  1.00  0.13           N  
ATOM    283  CA  THR A  18      -5.680   2.458   6.697  1.00  0.16           C  
ATOM    284  C   THR A  18      -7.054   1.807   6.538  1.00  0.14           C  
ATOM    285  O   THR A  18      -7.161   0.647   6.194  1.00  0.12           O  
ATOM    286  CB  THR A  18      -5.348   3.293   5.448  1.00  0.19           C  
ATOM    287  OG1 THR A  18      -6.107   4.493   5.473  1.00  0.23           O  
ATOM    288  CG2 THR A  18      -5.684   2.508   4.171  1.00  0.18           C  
ATOM    289  H   THR A  18      -4.823   0.486   6.532  1.00  0.12           H  
ATOM    290  HA  THR A  18      -5.687   3.100   7.567  1.00  0.20           H  
ATOM    291  HB  THR A  18      -4.295   3.534   5.449  1.00  0.21           H  
ATOM    292  HG1 THR A  18      -7.037   4.256   5.506  1.00  0.89           H  
ATOM    293 HG21 THR A  18      -6.731   2.635   3.937  1.00  0.99           H  
ATOM    294 HG22 THR A  18      -5.478   1.459   4.323  1.00  0.99           H  
ATOM    295 HG23 THR A  18      -5.086   2.877   3.351  1.00  0.97           H  
ATOM    296  N   GLU A  19      -8.103   2.550   6.772  1.00  0.17           N  
ATOM    297  CA  GLU A  19      -9.482   1.994   6.623  1.00  0.19           C  
ATOM    298  C   GLU A  19     -10.109   2.595   5.365  1.00  0.20           C  
ATOM    299  O   GLU A  19     -10.011   3.780   5.118  1.00  0.28           O  
ATOM    300  CB  GLU A  19     -10.314   2.369   7.852  1.00  0.27           C  
ATOM    301  CG  GLU A  19      -9.717   1.691   9.088  1.00  1.13           C  
ATOM    302  CD  GLU A  19     -10.530   2.068  10.327  1.00  1.66           C  
ATOM    303  OE1 GLU A  19     -11.512   2.776  10.175  1.00  2.22           O  
ATOM    304  OE2 GLU A  19     -10.155   1.645  11.408  1.00  2.16           O  
ATOM    305  H   GLU A  19      -7.983   3.488   7.031  1.00  0.20           H  
ATOM    306  HA  GLU A  19      -9.447   0.917   6.527  1.00  0.19           H  
ATOM    307  HB2 GLU A  19     -10.301   3.442   7.984  1.00  0.97           H  
ATOM    308  HB3 GLU A  19     -11.331   2.034   7.715  1.00  0.81           H  
ATOM    309  HG2 GLU A  19      -9.741   0.619   8.955  1.00  1.66           H  
ATOM    310  HG3 GLU A  19      -8.696   2.014   9.218  1.00  1.69           H  
ATOM    311  N   ALA A  20     -10.746   1.788   4.563  1.00  0.20           N  
ATOM    312  CA  ALA A  20     -11.369   2.319   3.314  1.00  0.24           C  
ATOM    313  C   ALA A  20     -12.602   1.486   2.959  1.00  0.28           C  
ATOM    314  O   ALA A  20     -12.682   0.312   3.262  1.00  0.39           O  
ATOM    315  CB  ALA A  20     -10.347   2.251   2.170  1.00  0.25           C  
ATOM    316  H   ALA A  20     -10.808   0.835   4.782  1.00  0.21           H  
ATOM    317  HA  ALA A  20     -11.668   3.347   3.465  1.00  0.28           H  
ATOM    318  HB1 ALA A  20     -10.645   2.927   1.383  1.00  1.01           H  
ATOM    319  HB2 ALA A  20     -10.298   1.245   1.781  1.00  1.03           H  
ATOM    320  HB3 ALA A  20      -9.374   2.540   2.540  1.00  1.07           H  
ATOM    321  N   VAL A  21     -13.568   2.094   2.330  1.00  0.27           N  
ATOM    322  CA  VAL A  21     -14.807   1.351   1.964  1.00  0.33           C  
ATOM    323  C   VAL A  21     -14.470   0.211   1.004  1.00  0.29           C  
ATOM    324  O   VAL A  21     -15.147  -0.797   0.968  1.00  0.38           O  
ATOM    325  CB  VAL A  21     -15.797   2.309   1.299  1.00  0.39           C  
ATOM    326  CG1 VAL A  21     -16.180   3.416   2.285  1.00  0.48           C  
ATOM    327  CG2 VAL A  21     -15.147   2.932   0.062  1.00  0.55           C  
ATOM    328  H   VAL A  21     -13.488   3.046   2.112  1.00  0.30           H  
ATOM    329  HA  VAL A  21     -15.253   0.944   2.860  1.00  0.37           H  
ATOM    330  HB  VAL A  21     -16.683   1.764   1.007  1.00  0.47           H  
ATOM    331 HG11 VAL A  21     -17.059   3.929   1.926  1.00  1.07           H  
ATOM    332 HG12 VAL A  21     -15.365   4.118   2.374  1.00  1.08           H  
ATOM    333 HG13 VAL A  21     -16.388   2.981   3.252  1.00  1.14           H  
ATOM    334 HG21 VAL A  21     -14.219   3.404   0.345  1.00  1.10           H  
ATOM    335 HG22 VAL A  21     -15.813   3.671  -0.361  1.00  1.15           H  
ATOM    336 HG23 VAL A  21     -14.952   2.162  -0.670  1.00  1.14           H  
ATOM    337  N   ASP A  22     -13.439   0.356   0.214  1.00  0.23           N  
ATOM    338  CA  ASP A  22     -13.092  -0.734  -0.744  1.00  0.24           C  
ATOM    339  C   ASP A  22     -11.622  -0.630  -1.157  1.00  0.20           C  
ATOM    340  O   ASP A  22     -10.935   0.319  -0.835  1.00  0.26           O  
ATOM    341  CB  ASP A  22     -13.980  -0.616  -1.984  1.00  0.27           C  
ATOM    342  CG  ASP A  22     -13.647   0.674  -2.734  1.00  0.40           C  
ATOM    343  OD1 ASP A  22     -12.899   1.474  -2.195  1.00  1.16           O  
ATOM    344  OD2 ASP A  22     -14.151   0.844  -3.832  1.00  0.98           O  
ATOM    345  H   ASP A  22     -12.904   1.177   0.238  1.00  0.27           H  
ATOM    346  HA  ASP A  22     -13.262  -1.693  -0.275  1.00  0.28           H  
ATOM    347  HB2 ASP A  22     -13.808  -1.464  -2.631  1.00  0.41           H  
ATOM    348  HB3 ASP A  22     -15.017  -0.597  -1.683  1.00  0.36           H  
ATOM    349  N   ALA A  23     -11.139  -1.614  -1.864  1.00  0.19           N  
ATOM    350  CA  ALA A  23      -9.716  -1.604  -2.300  1.00  0.18           C  
ATOM    351  C   ALA A  23      -9.486  -0.492  -3.324  1.00  0.19           C  
ATOM    352  O   ALA A  23      -8.458   0.155  -3.323  1.00  0.26           O  
ATOM    353  CB  ALA A  23      -9.372  -2.952  -2.937  1.00  0.23           C  
ATOM    354  H   ALA A  23     -11.715  -2.370  -2.102  1.00  0.27           H  
ATOM    355  HA  ALA A  23      -9.079  -1.441  -1.443  1.00  0.17           H  
ATOM    356  HB1 ALA A  23      -8.302  -3.027  -3.065  1.00  1.01           H  
ATOM    357  HB2 ALA A  23      -9.856  -3.028  -3.899  1.00  1.05           H  
ATOM    358  HB3 ALA A  23      -9.716  -3.751  -2.296  1.00  1.05           H  
ATOM    359  N   ALA A  24     -10.422  -0.267  -4.208  1.00  0.22           N  
ATOM    360  CA  ALA A  24     -10.237   0.796  -5.234  1.00  0.24           C  
ATOM    361  C   ALA A  24      -9.868   2.113  -4.553  1.00  0.22           C  
ATOM    362  O   ALA A  24      -9.050   2.860  -5.051  1.00  0.27           O  
ATOM    363  CB  ALA A  24     -11.532   0.970  -6.031  1.00  0.29           C  
ATOM    364  H   ALA A  24     -11.243  -0.797  -4.203  1.00  0.30           H  
ATOM    365  HA  ALA A  24      -9.440   0.508  -5.904  1.00  0.26           H  
ATOM    366  HB1 ALA A  24     -11.493   1.896  -6.585  1.00  1.09           H  
ATOM    367  HB2 ALA A  24     -12.371   0.992  -5.354  1.00  1.03           H  
ATOM    368  HB3 ALA A  24     -11.645   0.145  -6.719  1.00  1.01           H  
ATOM    369  N   THR A  25     -10.435   2.409  -3.406  1.00  0.20           N  
ATOM    370  CA  THR A  25     -10.089   3.668  -2.691  1.00  0.21           C  
ATOM    371  C   THR A  25      -8.696   3.547  -2.086  1.00  0.17           C  
ATOM    372  O   THR A  25      -7.949   4.504  -2.023  1.00  0.23           O  
ATOM    373  CB  THR A  25     -11.114   3.942  -1.591  1.00  0.25           C  
ATOM    374  OG1 THR A  25     -11.343   2.751  -0.852  1.00  0.44           O  
ATOM    375  CG2 THR A  25     -12.423   4.421  -2.222  1.00  0.36           C  
ATOM    376  H   THR A  25     -11.073   1.791  -3.013  1.00  0.23           H  
ATOM    377  HA  THR A  25     -10.097   4.487  -3.396  1.00  0.23           H  
ATOM    378  HB  THR A  25     -10.736   4.710  -0.934  1.00  0.41           H  
ATOM    379  HG1 THR A  25     -10.979   2.017  -1.351  1.00  1.01           H  
ATOM    380 HG21 THR A  25     -13.195   4.452  -1.470  1.00  1.12           H  
ATOM    381 HG22 THR A  25     -12.713   3.742  -3.009  1.00  1.10           H  
ATOM    382 HG23 THR A  25     -12.282   5.410  -2.634  1.00  1.00           H  
ATOM    383  N   ALA A  26      -8.332   2.371  -1.645  1.00  0.12           N  
ATOM    384  CA  ALA A  26      -6.982   2.188  -1.054  1.00  0.12           C  
ATOM    385  C   ALA A  26      -5.942   2.533  -2.115  1.00  0.13           C  
ATOM    386  O   ALA A  26      -4.929   3.146  -1.842  1.00  0.18           O  
ATOM    387  CB  ALA A  26      -6.828   0.734  -0.614  1.00  0.12           C  
ATOM    388  H   ALA A  26      -8.931   1.598  -1.722  1.00  0.13           H  
ATOM    389  HA  ALA A  26      -6.867   2.843  -0.201  1.00  0.13           H  
ATOM    390  HB1 ALA A  26      -7.652   0.466   0.034  1.00  1.00           H  
ATOM    391  HB2 ALA A  26      -5.901   0.619  -0.083  1.00  1.02           H  
ATOM    392  HB3 ALA A  26      -6.829   0.092  -1.482  1.00  1.00           H  
ATOM    393  N   GLU A  27      -6.192   2.134  -3.319  1.00  0.13           N  
ATOM    394  CA  GLU A  27      -5.213   2.431  -4.400  1.00  0.17           C  
ATOM    395  C   GLU A  27      -4.938   3.934  -4.434  1.00  0.18           C  
ATOM    396  O   GLU A  27      -3.803   4.369  -4.456  1.00  0.27           O  
ATOM    397  CB  GLU A  27      -5.812   1.987  -5.736  1.00  0.21           C  
ATOM    398  CG  GLU A  27      -5.865   0.459  -5.785  1.00  0.30           C  
ATOM    399  CD  GLU A  27      -6.479   0.009  -7.110  1.00  0.31           C  
ATOM    400  OE1 GLU A  27      -6.991   0.857  -7.822  1.00  1.06           O  
ATOM    401  OE2 GLU A  27      -6.432  -1.178  -7.390  1.00  1.03           O  
ATOM    402  H   GLU A  27      -7.004   1.599  -3.530  1.00  0.13           H  
ATOM    403  HA  GLU A  27      -4.295   1.896  -4.218  1.00  0.18           H  
ATOM    404  HB2 GLU A  27      -6.812   2.385  -5.832  1.00  0.20           H  
ATOM    405  HB3 GLU A  27      -5.202   2.352  -6.547  1.00  0.30           H  
ATOM    406  HG2 GLU A  27      -4.863   0.065  -5.700  1.00  0.42           H  
ATOM    407  HG3 GLU A  27      -6.467   0.093  -4.967  1.00  0.36           H  
ATOM    408  N   LYS A  28      -5.968   4.729  -4.438  1.00  0.17           N  
ATOM    409  CA  LYS A  28      -5.784   6.205  -4.469  1.00  0.21           C  
ATOM    410  C   LYS A  28      -5.086   6.688  -3.191  1.00  0.19           C  
ATOM    411  O   LYS A  28      -4.229   7.548  -3.228  1.00  0.23           O  
ATOM    412  CB  LYS A  28      -7.162   6.860  -4.558  1.00  0.28           C  
ATOM    413  CG  LYS A  28      -7.015   8.381  -4.593  1.00  1.25           C  
ATOM    414  CD  LYS A  28      -8.378   9.020  -4.887  1.00  1.32           C  
ATOM    415  CE  LYS A  28      -9.351   8.760  -3.728  1.00  1.98           C  
ATOM    416  NZ  LYS A  28      -9.977   7.417  -3.890  1.00  2.67           N  
ATOM    417  H   LYS A  28      -6.872   4.352  -4.420  1.00  0.21           H  
ATOM    418  HA  LYS A  28      -5.198   6.481  -5.332  1.00  0.22           H  
ATOM    419  HB2 LYS A  28      -7.663   6.524  -5.456  1.00  1.06           H  
ATOM    420  HB3 LYS A  28      -7.744   6.578  -3.695  1.00  1.10           H  
ATOM    421  HG2 LYS A  28      -6.648   8.730  -3.639  1.00  1.96           H  
ATOM    422  HG3 LYS A  28      -6.317   8.656  -5.369  1.00  1.95           H  
ATOM    423  HD2 LYS A  28      -8.252  10.085  -5.019  1.00  1.47           H  
ATOM    424  HD3 LYS A  28      -8.784   8.594  -5.792  1.00  1.61           H  
ATOM    425  HE2 LYS A  28      -8.819   8.798  -2.787  1.00  2.40           H  
ATOM    426  HE3 LYS A  28     -10.123   9.517  -3.731  1.00  2.44           H  
ATOM    427  HZ1 LYS A  28      -9.353   6.810  -4.456  1.00  3.00           H  
ATOM    428  HZ2 LYS A  28     -10.893   7.519  -4.373  1.00  3.03           H  
ATOM    429  HZ3 LYS A  28     -10.123   6.986  -2.955  1.00  3.05           H  
ATOM    430  N   VAL A  29      -5.473   6.164  -2.060  1.00  0.18           N  
ATOM    431  CA  VAL A  29      -4.862   6.620  -0.775  1.00  0.18           C  
ATOM    432  C   VAL A  29      -3.404   6.158  -0.655  1.00  0.15           C  
ATOM    433  O   VAL A  29      -2.522   6.942  -0.365  1.00  0.18           O  
ATOM    434  CB  VAL A  29      -5.677   6.048   0.393  1.00  0.18           C  
ATOM    435  CG1 VAL A  29      -4.957   6.314   1.718  1.00  0.20           C  
ATOM    436  CG2 VAL A  29      -7.056   6.714   0.423  1.00  0.23           C  
ATOM    437  H   VAL A  29      -6.184   5.489  -2.052  1.00  0.21           H  
ATOM    438  HA  VAL A  29      -4.896   7.698  -0.731  1.00  0.20           H  
ATOM    439  HB  VAL A  29      -5.796   4.982   0.257  1.00  0.19           H  
ATOM    440 HG11 VAL A  29      -4.109   5.651   1.807  1.00  1.05           H  
ATOM    441 HG12 VAL A  29      -5.637   6.140   2.539  1.00  1.02           H  
ATOM    442 HG13 VAL A  29      -4.616   7.339   1.744  1.00  1.02           H  
ATOM    443 HG21 VAL A  29      -7.558   6.547  -0.518  1.00  1.04           H  
ATOM    444 HG22 VAL A  29      -6.939   7.775   0.587  1.00  1.02           H  
ATOM    445 HG23 VAL A  29      -7.642   6.288   1.225  1.00  1.01           H  
ATOM    446  N   PHE A  30      -3.141   4.894  -0.838  1.00  0.10           N  
ATOM    447  CA  PHE A  30      -1.738   4.406  -0.687  1.00  0.09           C  
ATOM    448  C   PHE A  30      -0.818   5.009  -1.757  1.00  0.10           C  
ATOM    449  O   PHE A  30       0.312   5.355  -1.477  1.00  0.15           O  
ATOM    450  CB  PHE A  30      -1.680   2.871  -0.778  1.00  0.10           C  
ATOM    451  CG  PHE A  30      -2.192   2.215   0.499  1.00  0.09           C  
ATOM    452  CD1 PHE A  30      -1.639   2.541   1.753  1.00  0.09           C  
ATOM    453  CD2 PHE A  30      -3.208   1.250   0.425  1.00  0.10           C  
ATOM    454  CE1 PHE A  30      -2.104   1.907   2.911  1.00  0.10           C  
ATOM    455  CE2 PHE A  30      -3.668   0.622   1.590  1.00  0.10           C  
ATOM    456  CZ  PHE A  30      -3.115   0.950   2.829  1.00  0.10           C  
ATOM    457  H   PHE A  30      -3.864   4.264  -1.045  1.00  0.11           H  
ATOM    458  HA  PHE A  30      -1.377   4.718   0.274  1.00  0.10           H  
ATOM    459  HB2 PHE A  30      -2.279   2.546  -1.615  1.00  0.11           H  
ATOM    460  HB3 PHE A  30      -0.656   2.567  -0.940  1.00  0.10           H  
ATOM    461  HD1 PHE A  30      -0.854   3.274   1.831  1.00  0.10           H  
ATOM    462  HD2 PHE A  30      -3.639   0.991  -0.531  1.00  0.11           H  
ATOM    463  HE1 PHE A  30      -1.679   2.161   3.870  1.00  0.11           H  
ATOM    464  HE2 PHE A  30      -4.446  -0.121   1.532  1.00  0.12           H  
ATOM    465  HZ  PHE A  30      -3.467   0.461   3.725  1.00  0.11           H  
ATOM    466  N   LYS A  31      -1.266   5.136  -2.975  1.00  0.10           N  
ATOM    467  CA  LYS A  31      -0.363   5.713  -4.013  1.00  0.12           C  
ATOM    468  C   LYS A  31      -0.008   7.160  -3.658  1.00  0.13           C  
ATOM    469  O   LYS A  31       1.126   7.571  -3.799  1.00  0.16           O  
ATOM    470  CB  LYS A  31      -1.022   5.646  -5.401  1.00  0.13           C  
ATOM    471  CG  LYS A  31      -0.870   4.227  -5.982  1.00  0.21           C  
ATOM    472  CD  LYS A  31      -1.405   4.168  -7.436  1.00  0.67           C  
ATOM    473  CE  LYS A  31      -2.836   3.624  -7.453  1.00  1.32           C  
ATOM    474  NZ  LYS A  31      -2.844   2.253  -6.869  1.00  2.07           N  
ATOM    475  H   LYS A  31      -2.183   4.869  -3.202  1.00  0.13           H  
ATOM    476  HA  LYS A  31       0.552   5.137  -4.026  1.00  0.13           H  
ATOM    477  HB2 LYS A  31      -2.071   5.888  -5.313  1.00  0.14           H  
ATOM    478  HB3 LYS A  31      -0.544   6.354  -6.062  1.00  0.15           H  
ATOM    479  HG2 LYS A  31       0.178   3.955  -5.977  1.00  0.61           H  
ATOM    480  HG3 LYS A  31      -1.417   3.529  -5.362  1.00  0.61           H  
ATOM    481  HD2 LYS A  31      -1.394   5.157  -7.875  1.00  1.39           H  
ATOM    482  HD3 LYS A  31      -0.775   3.515  -8.024  1.00  1.37           H  
ATOM    483  HE2 LYS A  31      -3.477   4.270  -6.872  1.00  1.75           H  
ATOM    484  HE3 LYS A  31      -3.194   3.584  -8.472  1.00  1.96           H  
ATOM    485  HZ1 LYS A  31      -3.391   1.618  -7.482  1.00  2.56           H  
ATOM    486  HZ2 LYS A  31      -3.277   2.284  -5.923  1.00  2.40           H  
ATOM    487  HZ3 LYS A  31      -1.869   1.903  -6.794  1.00  2.56           H  
ATOM    488  N   GLN A  32      -0.946   7.938  -3.186  1.00  0.13           N  
ATOM    489  CA  GLN A  32      -0.611   9.343  -2.822  1.00  0.16           C  
ATOM    490  C   GLN A  32       0.271   9.334  -1.574  1.00  0.16           C  
ATOM    491  O   GLN A  32       1.251  10.048  -1.484  1.00  0.19           O  
ATOM    492  CB  GLN A  32      -1.899  10.123  -2.554  1.00  0.19           C  
ATOM    493  CG  GLN A  32      -2.641  10.326  -3.876  1.00  0.28           C  
ATOM    494  CD  GLN A  32      -4.029  10.907  -3.607  1.00  1.02           C  
ATOM    495  OE1 GLN A  32      -4.488  10.923  -2.481  1.00  1.84           O  
ATOM    496  NE2 GLN A  32      -4.725  11.386  -4.602  1.00  1.77           N  
ATOM    497  H   GLN A  32      -1.855   7.600  -3.062  1.00  0.15           H  
ATOM    498  HA  GLN A  32      -0.073   9.805  -3.637  1.00  0.17           H  
ATOM    499  HB2 GLN A  32      -2.522   9.568  -1.868  1.00  0.29           H  
ATOM    500  HB3 GLN A  32      -1.657  11.085  -2.127  1.00  0.21           H  
ATOM    501  HG2 GLN A  32      -2.081  11.006  -4.502  1.00  0.85           H  
ATOM    502  HG3 GLN A  32      -2.743   9.377  -4.380  1.00  0.86           H  
ATOM    503 HE21 GLN A  32      -4.356  11.371  -5.510  1.00  2.16           H  
ATOM    504 HE22 GLN A  32      -5.616  11.761  -4.442  1.00  2.33           H  
ATOM    505  N   TYR A  33      -0.060   8.510  -0.618  1.00  0.14           N  
ATOM    506  CA  TYR A  33       0.764   8.428   0.620  1.00  0.15           C  
ATOM    507  C   TYR A  33       2.181   8.010   0.238  1.00  0.16           C  
ATOM    508  O   TYR A  33       3.155   8.593   0.672  1.00  0.19           O  
ATOM    509  CB  TYR A  33       0.146   7.388   1.561  1.00  0.17           C  
ATOM    510  CG  TYR A  33       0.991   7.244   2.804  1.00  0.19           C  
ATOM    511  CD1 TYR A  33       2.027   6.304   2.837  1.00  0.22           C  
ATOM    512  CD2 TYR A  33       0.732   8.041   3.926  1.00  0.21           C  
ATOM    513  CE1 TYR A  33       2.804   6.159   3.990  1.00  0.25           C  
ATOM    514  CE2 TYR A  33       1.512   7.897   5.080  1.00  0.24           C  
ATOM    515  CZ  TYR A  33       2.547   6.955   5.112  1.00  0.26           C  
ATOM    516  OH  TYR A  33       3.314   6.811   6.251  1.00  0.30           O  
ATOM    517  H   TYR A  33      -0.849   7.938  -0.719  1.00  0.14           H  
ATOM    518  HA  TYR A  33       0.789   9.390   1.104  1.00  0.17           H  
ATOM    519  HB2 TYR A  33      -0.848   7.706   1.839  1.00  0.18           H  
ATOM    520  HB3 TYR A  33       0.089   6.436   1.055  1.00  0.18           H  
ATOM    521  HD1 TYR A  33       2.225   5.690   1.970  1.00  0.22           H  
ATOM    522  HD2 TYR A  33      -0.066   8.767   3.901  1.00  0.22           H  
ATOM    523  HE1 TYR A  33       3.603   5.433   4.015  1.00  0.28           H  
ATOM    524  HE2 TYR A  33       1.314   8.511   5.947  1.00  0.27           H  
ATOM    525  HH  TYR A  33       4.187   7.165   6.068  1.00  0.99           H  
ATOM    526  N   ALA A  34       2.299   7.007  -0.586  1.00  0.15           N  
ATOM    527  CA  ALA A  34       3.644   6.545  -1.021  1.00  0.18           C  
ATOM    528  C   ALA A  34       4.341   7.668  -1.797  1.00  0.20           C  
ATOM    529  O   ALA A  34       5.518   7.918  -1.626  1.00  0.25           O  
ATOM    530  CB  ALA A  34       3.477   5.314  -1.918  1.00  0.20           C  
ATOM    531  H   ALA A  34       1.496   6.564  -0.931  1.00  0.16           H  
ATOM    532  HA  ALA A  34       4.234   6.285  -0.155  1.00  0.20           H  
ATOM    533  HB1 ALA A  34       3.408   4.427  -1.305  1.00  1.03           H  
ATOM    534  HB2 ALA A  34       4.322   5.225  -2.586  1.00  1.01           H  
ATOM    535  HB3 ALA A  34       2.571   5.420  -2.495  1.00  1.03           H  
ATOM    536  N   ASN A  35       3.621   8.345  -2.652  1.00  0.20           N  
ATOM    537  CA  ASN A  35       4.243   9.445  -3.440  1.00  0.25           C  
ATOM    538  C   ASN A  35       4.782  10.506  -2.481  1.00  0.26           C  
ATOM    539  O   ASN A  35       5.851  11.049  -2.673  1.00  0.33           O  
ATOM    540  CB  ASN A  35       3.192  10.073  -4.359  1.00  0.29           C  
ATOM    541  CG  ASN A  35       3.830  11.202  -5.169  1.00  0.48           C  
ATOM    542  OD1 ASN A  35       5.037  11.338  -5.195  1.00  1.11           O  
ATOM    543  ND2 ASN A  35       3.067  12.021  -5.841  1.00  1.23           N  
ATOM    544  H   ASN A  35       2.673   8.126  -2.776  1.00  0.20           H  
ATOM    545  HA  ASN A  35       5.053   9.051  -4.033  1.00  0.27           H  
ATOM    546  HB2 ASN A  35       2.805   9.320  -5.030  1.00  0.32           H  
ATOM    547  HB3 ASN A  35       2.385  10.473  -3.763  1.00  0.32           H  
ATOM    548 HD21 ASN A  35       2.093  11.909  -5.821  1.00  1.97           H  
ATOM    549 HD22 ASN A  35       3.467  12.745  -6.364  1.00  1.33           H  
ATOM    550  N   ASP A  36       4.045  10.805  -1.449  1.00  0.26           N  
ATOM    551  CA  ASP A  36       4.510  11.829  -0.475  1.00  0.30           C  
ATOM    552  C   ASP A  36       5.755  11.314   0.249  1.00  0.32           C  
ATOM    553  O   ASP A  36       6.511  12.075   0.819  1.00  0.45           O  
ATOM    554  CB  ASP A  36       3.406  12.107   0.548  1.00  0.38           C  
ATOM    555  CG  ASP A  36       2.255  12.852  -0.131  1.00  0.58           C  
ATOM    556  OD1 ASP A  36       2.480  13.406  -1.195  1.00  1.19           O  
ATOM    557  OD2 ASP A  36       1.169  12.852   0.422  1.00  1.29           O  
ATOM    558  H   ASP A  36       3.181  10.355  -1.313  1.00  0.27           H  
ATOM    559  HA  ASP A  36       4.751  12.741  -1.001  1.00  0.33           H  
ATOM    560  HB2 ASP A  36       3.044  11.172   0.949  1.00  0.35           H  
ATOM    561  HB3 ASP A  36       3.803  12.714   1.348  1.00  0.48           H  
ATOM    562  N   ASN A  37       5.973  10.021   0.243  1.00  0.33           N  
ATOM    563  CA  ASN A  37       7.163   9.449   0.944  1.00  0.40           C  
ATOM    564  C   ASN A  37       8.305   9.233  -0.054  1.00  0.42           C  
ATOM    565  O   ASN A  37       9.349   8.714   0.292  1.00  0.59           O  
ATOM    566  CB  ASN A  37       6.779   8.111   1.577  1.00  0.43           C  
ATOM    567  CG  ASN A  37       5.831   8.357   2.752  1.00  0.48           C  
ATOM    568  OD1 ASN A  37       5.821   9.427   3.326  1.00  0.64           O  
ATOM    569  ND2 ASN A  37       5.026   7.404   3.136  1.00  0.59           N  
ATOM    570  H   ASN A  37       5.348   9.420  -0.212  1.00  0.38           H  
ATOM    571  HA  ASN A  37       7.492  10.128   1.720  1.00  0.46           H  
ATOM    572  HB2 ASN A  37       6.289   7.491   0.840  1.00  0.45           H  
ATOM    573  HB3 ASN A  37       7.668   7.612   1.933  1.00  0.50           H  
ATOM    574 HD21 ASN A  37       5.031   6.541   2.673  1.00  0.74           H  
ATOM    575 HD22 ASN A  37       4.414   7.553   3.888  1.00  0.66           H  
ATOM    576  N   GLY A  38       8.134   9.644  -1.281  1.00  0.32           N  
ATOM    577  CA  GLY A  38       9.228   9.479  -2.280  1.00  0.38           C  
ATOM    578  C   GLY A  38       9.363   8.014  -2.708  1.00  0.39           C  
ATOM    579  O   GLY A  38      10.454   7.536  -2.946  1.00  0.72           O  
ATOM    580  H   GLY A  38       7.298  10.084  -1.544  1.00  0.32           H  
ATOM    581  HA2 GLY A  38       9.011  10.084  -3.149  1.00  0.41           H  
ATOM    582  HA3 GLY A  38      10.160   9.805  -1.843  1.00  0.44           H  
ATOM    583  N   VAL A  39       8.269   7.298  -2.820  1.00  0.24           N  
ATOM    584  CA  VAL A  39       8.328   5.861  -3.244  1.00  0.22           C  
ATOM    585  C   VAL A  39       7.596   5.717  -4.585  1.00  0.25           C  
ATOM    586  O   VAL A  39       6.435   6.052  -4.701  1.00  0.40           O  
ATOM    587  CB  VAL A  39       7.634   5.004  -2.183  1.00  0.23           C  
ATOM    588  CG1 VAL A  39       7.678   3.529  -2.594  1.00  0.26           C  
ATOM    589  CG2 VAL A  39       8.349   5.188  -0.842  1.00  0.32           C  
ATOM    590  H   VAL A  39       7.398   7.703  -2.632  1.00  0.44           H  
ATOM    591  HA  VAL A  39       9.354   5.538  -3.357  1.00  0.23           H  
ATOM    592  HB  VAL A  39       6.605   5.318  -2.088  1.00  0.27           H  
ATOM    593 HG11 VAL A  39       6.921   3.341  -3.340  1.00  1.06           H  
ATOM    594 HG12 VAL A  39       7.493   2.911  -1.728  1.00  1.02           H  
ATOM    595 HG13 VAL A  39       8.652   3.295  -3.001  1.00  1.04           H  
ATOM    596 HG21 VAL A  39       9.403   4.988  -0.965  1.00  1.04           H  
ATOM    597 HG22 VAL A  39       7.934   4.505  -0.116  1.00  1.10           H  
ATOM    598 HG23 VAL A  39       8.213   6.203  -0.498  1.00  1.04           H  
ATOM    599  N   ASP A  40       8.263   5.220  -5.598  1.00  0.27           N  
ATOM    600  CA  ASP A  40       7.592   5.059  -6.927  1.00  0.29           C  
ATOM    601  C   ASP A  40       8.191   3.880  -7.700  1.00  0.26           C  
ATOM    602  O   ASP A  40       9.259   3.981  -8.271  1.00  0.36           O  
ATOM    603  CB  ASP A  40       7.775   6.339  -7.747  1.00  0.39           C  
ATOM    604  CG  ASP A  40       6.897   7.452  -7.170  1.00  0.66           C  
ATOM    605  OD1 ASP A  40       5.819   7.142  -6.692  1.00  1.21           O  
ATOM    606  OD2 ASP A  40       7.320   8.596  -7.214  1.00  1.33           O  
ATOM    607  H   ASP A  40       9.195   4.942  -5.476  1.00  0.38           H  
ATOM    608  HA  ASP A  40       6.536   4.883  -6.780  1.00  0.31           H  
ATOM    609  HB2 ASP A  40       8.811   6.643  -7.712  1.00  0.56           H  
ATOM    610  HB3 ASP A  40       7.488   6.154  -8.771  1.00  0.41           H  
ATOM    611  N   GLY A  41       7.526   2.755  -7.706  1.00  0.20           N  
ATOM    612  CA  GLY A  41       8.089   1.572  -8.428  1.00  0.22           C  
ATOM    613  C   GLY A  41       6.973   0.618  -8.854  1.00  0.18           C  
ATOM    614  O   GLY A  41       6.018   1.018  -9.489  1.00  0.26           O  
ATOM    615  H   GLY A  41       6.697   2.683  -7.189  1.00  0.23           H  
ATOM    616  HA2 GLY A  41       8.625   1.907  -9.307  1.00  0.29           H  
ATOM    617  HA3 GLY A  41       8.772   1.049  -7.775  1.00  0.26           H  
ATOM    618  N   GLU A  42       7.090  -0.647  -8.542  1.00  0.13           N  
ATOM    619  CA  GLU A  42       6.043  -1.624  -8.965  1.00  0.15           C  
ATOM    620  C   GLU A  42       5.012  -1.812  -7.857  1.00  0.14           C  
ATOM    621  O   GLU A  42       5.346  -2.052  -6.714  1.00  0.18           O  
ATOM    622  CB  GLU A  42       6.698  -2.970  -9.256  1.00  0.21           C  
ATOM    623  CG  GLU A  42       7.540  -2.871 -10.529  1.00  0.31           C  
ATOM    624  CD  GLU A  42       8.193  -4.226 -10.810  1.00  1.28           C  
ATOM    625  OE1 GLU A  42       8.128  -5.082  -9.944  1.00  2.07           O  
ATOM    626  OE2 GLU A  42       8.750  -4.381 -11.883  1.00  1.98           O  
ATOM    627  H   GLU A  42       7.870  -0.959  -8.041  1.00  0.19           H  
ATOM    628  HA  GLU A  42       5.548  -1.270  -9.859  1.00  0.17           H  
ATOM    629  HB2 GLU A  42       7.331  -3.246  -8.425  1.00  0.32           H  
ATOM    630  HB3 GLU A  42       5.933  -3.717  -9.391  1.00  0.35           H  
ATOM    631  HG2 GLU A  42       6.906  -2.595 -11.358  1.00  0.85           H  
ATOM    632  HG3 GLU A  42       8.309  -2.124 -10.397  1.00  1.01           H  
ATOM    633  N   TRP A  43       3.757  -1.712  -8.198  1.00  0.13           N  
ATOM    634  CA  TRP A  43       2.674  -1.891  -7.189  1.00  0.11           C  
ATOM    635  C   TRP A  43       2.047  -3.272  -7.353  1.00  0.11           C  
ATOM    636  O   TRP A  43       1.760  -3.707  -8.450  1.00  0.13           O  
ATOM    637  CB  TRP A  43       1.600  -0.826  -7.417  1.00  0.12           C  
ATOM    638  CG  TRP A  43       2.079   0.481  -6.884  1.00  0.12           C  
ATOM    639  CD1 TRP A  43       2.909   1.330  -7.530  1.00  0.13           C  
ATOM    640  CD2 TRP A  43       1.776   1.091  -5.603  1.00  0.12           C  
ATOM    641  NE1 TRP A  43       3.128   2.433  -6.723  1.00  0.13           N  
ATOM    642  CE2 TRP A  43       2.450   2.330  -5.524  1.00  0.12           C  
ATOM    643  CE3 TRP A  43       0.984   0.692  -4.514  1.00  0.11           C  
ATOM    644  CZ2 TRP A  43       2.343   3.145  -4.400  1.00  0.12           C  
ATOM    645  CZ3 TRP A  43       0.874   1.508  -3.381  1.00  0.11           C  
ATOM    646  CH2 TRP A  43       1.552   2.733  -3.322  1.00  0.12           C  
ATOM    647  H   TRP A  43       3.522  -1.523  -9.131  1.00  0.15           H  
ATOM    648  HA  TRP A  43       3.074  -1.795  -6.187  1.00  0.11           H  
ATOM    649  HB2 TRP A  43       1.404  -0.732  -8.474  1.00  0.13           H  
ATOM    650  HB3 TRP A  43       0.691  -1.110  -6.905  1.00  0.12           H  
ATOM    651  HD1 TRP A  43       3.330   1.172  -8.513  1.00  0.15           H  
ATOM    652  HE1 TRP A  43       3.690   3.201  -6.956  1.00  0.14           H  
ATOM    653  HE3 TRP A  43       0.457  -0.250  -4.550  1.00  0.11           H  
ATOM    654  HZ2 TRP A  43       2.868   4.087  -4.363  1.00  0.13           H  
ATOM    655  HZ3 TRP A  43       0.266   1.187  -2.550  1.00  0.11           H  
ATOM    656  HH2 TRP A  43       1.463   3.357  -2.444  1.00  0.13           H  
ATOM    657  N   THR A  44       1.811  -3.955  -6.265  1.00  0.10           N  
ATOM    658  CA  THR A  44       1.175  -5.306  -6.331  1.00  0.10           C  
ATOM    659  C   THR A  44       0.079  -5.357  -5.269  1.00  0.11           C  
ATOM    660  O   THR A  44       0.180  -4.719  -4.240  1.00  0.22           O  
ATOM    661  CB  THR A  44       2.224  -6.385  -6.046  1.00  0.12           C  
ATOM    662  OG1 THR A  44       2.764  -6.185  -4.749  1.00  0.22           O  
ATOM    663  CG2 THR A  44       3.343  -6.299  -7.086  1.00  0.22           C  
ATOM    664  H   THR A  44       2.040  -3.576  -5.388  1.00  0.10           H  
ATOM    665  HA  THR A  44       0.738  -5.470  -7.307  1.00  0.11           H  
ATOM    666  HB  THR A  44       1.764  -7.359  -6.100  1.00  0.21           H  
ATOM    667  HG1 THR A  44       2.079  -6.387  -4.108  1.00  1.01           H  
ATOM    668 HG21 THR A  44       2.923  -6.393  -8.076  1.00  1.11           H  
ATOM    669 HG22 THR A  44       4.052  -7.096  -6.918  1.00  1.03           H  
ATOM    670 HG23 THR A  44       3.844  -5.346  -6.997  1.00  1.01           H  
ATOM    671  N   TYR A  45      -0.983  -6.083  -5.516  1.00  0.09           N  
ATOM    672  CA  TYR A  45      -2.103  -6.143  -4.523  1.00  0.09           C  
ATOM    673  C   TYR A  45      -2.612  -7.577  -4.378  1.00  0.10           C  
ATOM    674  O   TYR A  45      -2.770  -8.298  -5.342  1.00  0.10           O  
ATOM    675  CB  TYR A  45      -3.242  -5.238  -5.007  1.00  0.10           C  
ATOM    676  CG  TYR A  45      -4.470  -5.441  -4.144  1.00  0.10           C  
ATOM    677  CD1 TYR A  45      -4.476  -4.988  -2.819  1.00  0.10           C  
ATOM    678  CD2 TYR A  45      -5.599  -6.085  -4.668  1.00  0.10           C  
ATOM    679  CE1 TYR A  45      -5.610  -5.177  -2.020  1.00  0.11           C  
ATOM    680  CE2 TYR A  45      -6.733  -6.273  -3.869  1.00  0.11           C  
ATOM    681  CZ  TYR A  45      -6.738  -5.818  -2.544  1.00  0.11           C  
ATOM    682  OH  TYR A  45      -7.856  -6.002  -1.757  1.00  0.12           O  
ATOM    683  H   TYR A  45      -1.052  -6.566  -6.365  1.00  0.18           H  
ATOM    684  HA  TYR A  45      -1.761  -5.796  -3.558  1.00  0.08           H  
ATOM    685  HB2 TYR A  45      -2.929  -4.205  -4.944  1.00  0.10           H  
ATOM    686  HB3 TYR A  45      -3.478  -5.477  -6.032  1.00  0.11           H  
ATOM    687  HD1 TYR A  45      -3.606  -4.496  -2.412  1.00  0.11           H  
ATOM    688  HD2 TYR A  45      -5.595  -6.435  -5.690  1.00  0.11           H  
ATOM    689  HE1 TYR A  45      -5.614  -4.826  -0.998  1.00  0.11           H  
ATOM    690  HE2 TYR A  45      -7.602  -6.768  -4.273  1.00  0.12           H  
ATOM    691  HH  TYR A  45      -8.269  -5.146  -1.624  1.00  0.90           H  
ATOM    692  N   ASP A  46      -2.880  -7.976  -3.161  1.00  0.10           N  
ATOM    693  CA  ASP A  46      -3.402  -9.353  -2.896  1.00  0.12           C  
ATOM    694  C   ASP A  46      -4.820  -9.242  -2.334  1.00  0.13           C  
ATOM    695  O   ASP A  46      -5.023  -8.805  -1.219  1.00  0.19           O  
ATOM    696  CB  ASP A  46      -2.501 -10.047  -1.872  1.00  0.13           C  
ATOM    697  CG  ASP A  46      -2.970 -11.488  -1.671  1.00  0.17           C  
ATOM    698  OD1 ASP A  46      -4.065 -11.800  -2.110  1.00  0.24           O  
ATOM    699  OD2 ASP A  46      -2.228 -12.256  -1.082  1.00  0.21           O  
ATOM    700  H   ASP A  46      -2.749  -7.354  -2.413  1.00  0.10           H  
ATOM    701  HA  ASP A  46      -3.421  -9.932  -3.810  1.00  0.16           H  
ATOM    702  HB2 ASP A  46      -1.481 -10.045  -2.231  1.00  0.16           H  
ATOM    703  HB3 ASP A  46      -2.552  -9.519  -0.933  1.00  0.11           H  
ATOM    704  N   ASP A  47      -5.803  -9.634  -3.094  1.00  0.17           N  
ATOM    705  CA  ASP A  47      -7.209  -9.552  -2.608  1.00  0.20           C  
ATOM    706  C   ASP A  47      -7.414 -10.534  -1.453  1.00  0.22           C  
ATOM    707  O   ASP A  47      -8.239 -10.324  -0.586  1.00  0.31           O  
ATOM    708  CB  ASP A  47      -8.168  -9.897  -3.750  1.00  0.26           C  
ATOM    709  CG  ASP A  47      -9.603  -9.573  -3.327  1.00  0.43           C  
ATOM    710  OD1 ASP A  47      -9.863  -9.574  -2.135  1.00  1.14           O  
ATOM    711  OD2 ASP A  47     -10.417  -9.333  -4.203  1.00  1.16           O  
ATOM    712  H   ASP A  47      -5.615  -9.987  -3.991  1.00  0.22           H  
ATOM    713  HA  ASP A  47      -7.410  -8.549  -2.263  1.00  0.19           H  
ATOM    714  HB2 ASP A  47      -7.909  -9.316  -4.624  1.00  0.28           H  
ATOM    715  HB3 ASP A  47      -8.091 -10.948  -3.980  1.00  0.31           H  
ATOM    716  N   ALA A  48      -6.675 -11.609  -1.437  1.00  0.21           N  
ATOM    717  CA  ALA A  48      -6.832 -12.608  -0.344  1.00  0.23           C  
ATOM    718  C   ALA A  48      -6.453 -11.979   0.999  1.00  0.22           C  
ATOM    719  O   ALA A  48      -7.087 -12.221   2.007  1.00  0.30           O  
ATOM    720  CB  ALA A  48      -5.917 -13.805  -0.623  1.00  0.29           C  
ATOM    721  H   ALA A  48      -6.010 -11.759  -2.141  1.00  0.24           H  
ATOM    722  HA  ALA A  48      -7.858 -12.943  -0.307  1.00  0.25           H  
ATOM    723  HB1 ALA A  48      -4.902 -13.558  -0.348  1.00  1.10           H  
ATOM    724  HB2 ALA A  48      -5.954 -14.049  -1.673  1.00  1.04           H  
ATOM    725  HB3 ALA A  48      -6.249 -14.655  -0.044  1.00  1.02           H  
ATOM    726  N   THR A  49      -5.416 -11.180   1.019  1.00  0.19           N  
ATOM    727  CA  THR A  49      -4.973 -10.533   2.296  1.00  0.21           C  
ATOM    728  C   THR A  49      -5.311  -9.043   2.278  1.00  0.18           C  
ATOM    729  O   THR A  49      -5.018  -8.328   3.216  1.00  0.20           O  
ATOM    730  CB  THR A  49      -3.457 -10.694   2.443  1.00  0.26           C  
ATOM    731  OG1 THR A  49      -2.806 -10.002   1.387  1.00  0.38           O  
ATOM    732  CG2 THR A  49      -3.089 -12.176   2.385  1.00  0.42           C  
ATOM    733  H   THR A  49      -4.923 -11.010   0.188  1.00  0.21           H  
ATOM    734  HA  THR A  49      -5.461 -10.999   3.140  1.00  0.23           H  
ATOM    735  HB  THR A  49      -3.142 -10.286   3.390  1.00  0.36           H  
ATOM    736  HG1 THR A  49      -3.255 -10.219   0.569  1.00  0.95           H  
ATOM    737 HG21 THR A  49      -3.221 -12.541   1.378  1.00  1.12           H  
ATOM    738 HG22 THR A  49      -3.727 -12.733   3.056  1.00  1.14           H  
ATOM    739 HG23 THR A  49      -2.058 -12.303   2.682  1.00  1.01           H  
ATOM    740  N   LYS A  50      -5.913  -8.553   1.225  1.00  0.15           N  
ATOM    741  CA  LYS A  50      -6.241  -7.097   1.178  1.00  0.14           C  
ATOM    742  C   LYS A  50      -4.973  -6.321   1.541  1.00  0.13           C  
ATOM    743  O   LYS A  50      -5.002  -5.375   2.305  1.00  0.16           O  
ATOM    744  CB  LYS A  50      -7.344  -6.785   2.193  1.00  0.18           C  
ATOM    745  CG  LYS A  50      -8.565  -7.677   1.934  1.00  0.29           C  
ATOM    746  CD  LYS A  50      -9.243  -7.285   0.615  1.00  0.81           C  
ATOM    747  CE  LYS A  50     -10.661  -7.860   0.575  1.00  1.46           C  
ATOM    748  NZ  LYS A  50     -11.484  -7.223   1.642  1.00  2.16           N  
ATOM    749  H   LYS A  50      -6.144  -9.137   0.471  1.00  0.15           H  
ATOM    750  HA  LYS A  50      -6.563  -6.823   0.185  1.00  0.14           H  
ATOM    751  HB2 LYS A  50      -6.972  -6.969   3.192  1.00  0.23           H  
ATOM    752  HB3 LYS A  50      -7.632  -5.748   2.105  1.00  0.20           H  
ATOM    753  HG2 LYS A  50      -8.248  -8.709   1.880  1.00  0.71           H  
ATOM    754  HG3 LYS A  50      -9.269  -7.562   2.745  1.00  0.80           H  
ATOM    755  HD2 LYS A  50      -9.290  -6.211   0.538  1.00  1.39           H  
ATOM    756  HD3 LYS A  50      -8.678  -7.681  -0.214  1.00  1.51           H  
ATOM    757  HE2 LYS A  50     -11.104  -7.658  -0.390  1.00  2.02           H  
ATOM    758  HE3 LYS A  50     -10.622  -8.926   0.737  1.00  1.98           H  
ATOM    759  HZ1 LYS A  50     -11.678  -7.918   2.391  1.00  2.54           H  
ATOM    760  HZ2 LYS A  50     -12.381  -6.891   1.235  1.00  2.63           H  
ATOM    761  HZ3 LYS A  50     -10.966  -6.418   2.045  1.00  2.55           H  
ATOM    762  N   THR A  51      -3.857  -6.758   1.018  1.00  0.11           N  
ATOM    763  CA  THR A  51      -2.547  -6.108   1.338  1.00  0.11           C  
ATOM    764  C   THR A  51      -1.898  -5.556   0.072  1.00  0.09           C  
ATOM    765  O   THR A  51      -1.758  -6.240  -0.923  1.00  0.09           O  
ATOM    766  CB  THR A  51      -1.617  -7.159   1.951  1.00  0.13           C  
ATOM    767  OG1 THR A  51      -2.203  -7.674   3.137  1.00  0.28           O  
ATOM    768  CG2 THR A  51      -0.261  -6.527   2.277  1.00  0.23           C  
ATOM    769  H   THR A  51      -3.879  -7.544   0.432  1.00  0.12           H  
ATOM    770  HA  THR A  51      -2.688  -5.304   2.047  1.00  0.12           H  
ATOM    771  HB  THR A  51      -1.471  -7.963   1.246  1.00  0.25           H  
ATOM    772  HG1 THR A  51      -3.154  -7.560   3.072  1.00  0.93           H  
ATOM    773 HG21 THR A  51      -0.412  -5.633   2.862  1.00  1.01           H  
ATOM    774 HG22 THR A  51       0.250  -6.276   1.359  1.00  1.05           H  
ATOM    775 HG23 THR A  51       0.337  -7.230   2.840  1.00  1.04           H  
ATOM    776  N   PHE A  52      -1.469  -4.322   0.119  1.00  0.07           N  
ATOM    777  CA  PHE A  52      -0.785  -3.705  -1.056  1.00  0.07           C  
ATOM    778  C   PHE A  52       0.717  -3.712  -0.778  1.00  0.07           C  
ATOM    779  O   PHE A  52       1.136  -3.435   0.326  1.00  0.09           O  
ATOM    780  CB  PHE A  52      -1.228  -2.244  -1.209  1.00  0.07           C  
ATOM    781  CG  PHE A  52      -2.638  -2.159  -1.737  1.00  0.07           C  
ATOM    782  CD1 PHE A  52      -2.861  -2.109  -3.118  1.00  0.08           C  
ATOM    783  CD2 PHE A  52      -3.719  -2.108  -0.850  1.00  0.08           C  
ATOM    784  CE1 PHE A  52      -4.165  -2.006  -3.613  1.00  0.09           C  
ATOM    785  CE2 PHE A  52      -5.026  -2.009  -1.346  1.00  0.09           C  
ATOM    786  CZ  PHE A  52      -5.248  -1.957  -2.727  1.00  0.09           C  
ATOM    787  H   PHE A  52      -1.567  -3.802   0.945  1.00  0.07           H  
ATOM    788  HA  PHE A  52      -1.006  -4.259  -1.959  1.00  0.07           H  
ATOM    789  HB2 PHE A  52      -1.182  -1.757  -0.247  1.00  0.07           H  
ATOM    790  HB3 PHE A  52      -0.561  -1.741  -1.894  1.00  0.08           H  
ATOM    791  HD1 PHE A  52      -2.025  -2.150  -3.802  1.00  0.08           H  
ATOM    792  HD2 PHE A  52      -3.547  -2.147   0.215  1.00  0.08           H  
ATOM    793  HE1 PHE A  52      -4.335  -1.969  -4.678  1.00  0.10           H  
ATOM    794  HE2 PHE A  52      -5.860  -1.970  -0.662  1.00  0.10           H  
ATOM    795  HZ  PHE A  52      -6.255  -1.873  -3.110  1.00  0.11           H  
ATOM    796  N   THR A  53       1.539  -4.007  -1.753  1.00  0.07           N  
ATOM    797  CA  THR A  53       3.019  -4.002  -1.523  1.00  0.08           C  
ATOM    798  C   THR A  53       3.674  -3.196  -2.639  1.00  0.09           C  
ATOM    799  O   THR A  53       3.379  -3.379  -3.804  1.00  0.13           O  
ATOM    800  CB  THR A  53       3.552  -5.438  -1.543  1.00  0.10           C  
ATOM    801  OG1 THR A  53       2.907  -6.196  -0.530  1.00  0.14           O  
ATOM    802  CG2 THR A  53       5.061  -5.424  -1.290  1.00  0.12           C  
ATOM    803  H   THR A  53       1.207  -4.220  -2.650  1.00  0.08           H  
ATOM    804  HA  THR A  53       3.256  -3.542  -0.571  1.00  0.09           H  
ATOM    805  HB  THR A  53       3.357  -5.882  -2.505  1.00  0.11           H  
ATOM    806  HG1 THR A  53       2.349  -5.601  -0.024  1.00  0.81           H  
ATOM    807 HG21 THR A  53       5.279  -4.778  -0.452  1.00  1.03           H  
ATOM    808 HG22 THR A  53       5.571  -5.059  -2.169  1.00  1.02           H  
ATOM    809 HG23 THR A  53       5.398  -6.426  -1.068  1.00  1.00           H  
ATOM    810  N   VAL A  54       4.562  -2.305  -2.287  1.00  0.09           N  
ATOM    811  CA  VAL A  54       5.257  -1.467  -3.314  1.00  0.10           C  
ATOM    812  C   VAL A  54       6.769  -1.643  -3.146  1.00  0.11           C  
ATOM    813  O   VAL A  54       7.292  -1.533  -2.054  1.00  0.11           O  
ATOM    814  CB  VAL A  54       4.853   0.010  -3.121  1.00  0.10           C  
ATOM    815  CG1 VAL A  54       5.663   0.647  -1.987  1.00  0.12           C  
ATOM    816  CG2 VAL A  54       5.099   0.787  -4.418  1.00  0.12           C  
ATOM    817  H   VAL A  54       4.773  -2.194  -1.335  1.00  0.13           H  
ATOM    818  HA  VAL A  54       4.973  -1.791  -4.309  1.00  0.10           H  
ATOM    819  HB  VAL A  54       3.803   0.058  -2.873  1.00  0.11           H  
ATOM    820 HG11 VAL A  54       5.209   1.584  -1.703  1.00  1.01           H  
ATOM    821 HG12 VAL A  54       6.673   0.825  -2.325  1.00  1.02           H  
ATOM    822 HG13 VAL A  54       5.680  -0.019  -1.138  1.00  1.02           H  
ATOM    823 HG21 VAL A  54       5.032   1.848  -4.221  1.00  1.01           H  
ATOM    824 HG22 VAL A  54       4.355   0.510  -5.150  1.00  1.02           H  
ATOM    825 HG23 VAL A  54       6.083   0.554  -4.798  1.00  1.02           H  
ATOM    826  N   THR A  55       7.468  -1.915  -4.217  1.00  0.12           N  
ATOM    827  CA  THR A  55       8.952  -2.104  -4.130  1.00  0.14           C  
ATOM    828  C   THR A  55       9.653  -1.070  -5.011  1.00  0.14           C  
ATOM    829  O   THR A  55       9.352  -0.930  -6.180  1.00  0.18           O  
ATOM    830  CB  THR A  55       9.306  -3.510  -4.620  1.00  0.18           C  
ATOM    831  OG1 THR A  55       8.649  -4.470  -3.804  1.00  0.29           O  
ATOM    832  CG2 THR A  55      10.818  -3.717  -4.540  1.00  0.21           C  
ATOM    833  H   THR A  55       7.015  -1.993  -5.082  1.00  0.12           H  
ATOM    834  HA  THR A  55       9.291  -1.988  -3.109  1.00  0.14           H  
ATOM    835  HB  THR A  55       8.984  -3.625  -5.644  1.00  0.20           H  
ATOM    836  HG1 THR A  55       8.565  -4.101  -2.922  1.00  0.88           H  
ATOM    837 HG21 THR A  55      11.303  -3.134  -5.308  1.00  1.03           H  
ATOM    838 HG22 THR A  55      11.046  -4.762  -4.683  1.00  1.05           H  
ATOM    839 HG23 THR A  55      11.173  -3.401  -3.570  1.00  1.00           H  
ATOM    840  N   GLU A  56      10.581  -0.335  -4.456  1.00  0.13           N  
ATOM    841  CA  GLU A  56      11.299   0.703  -5.253  1.00  0.15           C  
ATOM    842  C   GLU A  56      12.540   0.081  -5.895  1.00  0.18           C  
ATOM    843  O   GLU A  56      13.219  -0.671  -5.217  1.00  1.12           O  
ATOM    844  CB  GLU A  56      11.720   1.846  -4.327  1.00  0.18           C  
ATOM    845  CG  GLU A  56      12.151   3.051  -5.165  1.00  0.22           C  
ATOM    846  CD  GLU A  56      12.573   4.194  -4.239  1.00  1.20           C  
ATOM    847  OE1 GLU A  56      12.602   3.978  -3.039  1.00  1.84           O  
ATOM    848  OE2 GLU A  56      12.853   5.267  -4.746  1.00  1.95           O  
ATOM    849  OXT GLU A  56      12.791   0.369  -7.054  1.00  1.10           O  
ATOM    850  H   GLU A  56      10.788  -0.447  -3.506  1.00  0.14           H  
ATOM    851  HA  GLU A  56      10.647   1.088  -6.025  1.00  0.17           H  
ATOM    852  HB2 GLU A  56      10.888   2.124  -3.696  1.00  0.18           H  
ATOM    853  HB3 GLU A  56      12.546   1.525  -3.711  1.00  0.20           H  
ATOM    854  HG2 GLU A  56      12.983   2.771  -5.795  1.00  0.86           H  
ATOM    855  HG3 GLU A  56      11.325   3.374  -5.779  1.00  0.82           H  
TER     856      GLU A  56                                                      
ENDMDL                                                                          
