# Supplementary material for: Comparative Performance of High-Throughput Methods for Protein pKa Predictions
Source: J Chem Inf Model. 2023 Aug 8;63(16):5169–81. doi: 10.1021/acs.jcim.3c00165 (PMC10466379; doi:10.1021/acs.jcim.3c00165)
Supplement: Supplementary file 3 — ci3c00165_si_003.zip [file ci3c00165_si_003.zip › curated_pdbs/9rnt_curated_18.pdb]

USER  MOD reduce.3.14.080821 removed 679 hydrogens (0 hets)
ATOM      1  N   ALA A   1      -9.371 -14.774  -1.898  1.00  0.00           N
ATOM      2  CA  ALA A   1      -8.499 -15.791  -2.458  1.00  0.00           C
ATOM      3  C   ALA A   1      -7.069 -15.250  -2.526  1.00  0.00           C
ATOM      4  O   ALA A   1      -6.347 -15.266  -1.530  1.00  0.00           O
ATOM      5  CB  ALA A   1      -9.027 -16.218  -3.829  1.00  0.00           C
ATOM     11  N   CYS A   2      -6.703 -14.783  -3.711  1.00  0.00           N
ATOM     12  CA  CYS A   2      -5.373 -14.239  -3.923  1.00  0.00           C
ATOM     13  C   CYS A   2      -5.357 -13.521  -5.274  1.00  0.00           C
ATOM     14  O   CYS A   2      -5.906 -14.022  -6.253  1.00  0.00           O
ATOM     15  CB  CYS A   2      -4.297 -15.324  -3.839  1.00  0.00           C
ATOM     16  SG  CYS A   2      -4.921 -16.993  -3.425  1.00  0.00           S
ATOM     21  N   ASP A   3      -4.721 -12.359  -5.283  1.00  0.00           N
ATOM     22  CA  ASP A   3      -4.626 -11.567  -6.498  1.00  0.00           C
ATOM     23  C   ASP A   3      -3.219 -10.978  -6.610  1.00  0.00           C
ATOM     24  O   ASP A   3      -2.688 -10.833  -7.710  1.00  0.00           O
ATOM     25  CB  ASP A   3      -5.623 -10.408  -6.479  1.00  0.00           C
ATOM     26  CG  ASP A   3      -7.078 -10.801  -6.744  1.00  0.00           C
ATOM     27  OD1 ASP A   3      -7.581 -11.657  -5.986  1.00  0.00           O
ATOM     28  OD2 ASP A   3      -7.654 -10.237  -7.700  1.00  0.00           O
ATOM     33  N   TYR A   4      -2.654 -10.657  -5.455  1.00  0.00           N
ATOM     34  CA  TYR A   4      -1.317 -10.087  -5.409  1.00  0.00           C
ATOM     35  C   TYR A   4      -0.378 -10.959  -4.574  1.00  0.00           C
ATOM     36  O   TYR A   4      -0.686 -11.290  -3.429  1.00  0.00           O
ATOM     37  CB  TYR A   4      -1.464  -8.722  -4.732  1.00  0.00           C
ATOM     38  CG  TYR A   4      -2.462  -7.790  -5.421  1.00  0.00           C
ATOM     39  CD1 TYR A   4      -2.036  -6.939  -6.419  1.00  0.00           C
ATOM     40  CD2 TYR A   4      -3.790  -7.801  -5.043  1.00  0.00           C
ATOM     41  CE1 TYR A   4      -2.975  -6.061  -7.067  1.00  0.00           C
ATOM     42  CE2 TYR A   4      -4.730  -6.923  -5.692  1.00  0.00           C
ATOM     43  CZ  TYR A   4      -4.276  -6.097  -6.671  1.00  0.00           C
ATOM     44  OH  TYR A   4      -5.163  -5.268  -7.284  1.00  0.00           O
ATOM     54  N   THR A   5       0.749 -11.307  -5.178  1.00  0.00           N
ATOM     55  CA  THR A   5       1.735 -12.135  -4.504  1.00  0.00           C
ATOM     56  C   THR A   5       3.069 -11.393  -4.396  1.00  0.00           C
ATOM     57  O   THR A   5       3.743 -11.170  -5.401  1.00  0.00           O
ATOM     58  CB  THR A   5       1.837 -13.460  -5.261  1.00  0.00           C
ATOM     59  OG1 THR A   5       0.721 -14.213  -4.793  1.00  0.00           O
ATOM     60  CG2 THR A   5       3.050 -14.288  -4.832  1.00  0.00           C
ATOM     68  N   CYS A   6       3.411 -11.030  -3.168  1.00  0.00           N
ATOM     69  CA  CYS A   6       4.652 -10.319  -2.917  1.00  0.00           C
ATOM     70  C   CYS A   6       5.772 -11.349  -2.756  1.00  0.00           C
ATOM     71  O   CYS A   6       6.382 -11.447  -1.692  1.00  0.00           O
ATOM     72  CB  CYS A   6       4.540  -9.402  -1.696  1.00  0.00           C
ATOM     73  SG  CYS A   6       3.713  -7.801  -2.013  1.00  0.00           S
ATOM     78  N   GLY A   7       6.010 -12.089  -3.829  1.00  0.00           N
ATOM     79  CA  GLY A   7       7.046 -13.108  -3.821  1.00  0.00           C
ATOM     80  C   GLY A   7       6.626 -14.309  -2.972  1.00  0.00           C
ATOM     81  O   GLY A   7       6.628 -15.443  -3.451  1.00  0.00           O
ATOM     85  N   SER A   8       6.276 -14.021  -1.727  1.00  0.00           N
ATOM     86  CA  SER A   8       5.856 -15.064  -0.808  1.00  0.00           C
ATOM     87  C   SER A   8       4.510 -14.696  -0.179  1.00  0.00           C
ATOM     88  O   SER A   8       4.314 -14.869   1.023  1.00  0.00           O
ATOM     89  CB  SER A   8       6.905 -15.295   0.282  1.00  0.00           C
ATOM     90  OG  SER A   8       6.978 -14.201   1.193  1.00  0.00           O
ATOM     96  N   ASN A   9       3.617 -14.194  -1.020  1.00  0.00           N
ATOM     97  CA  ASN A   9       2.296 -13.800  -0.561  1.00  0.00           C
ATOM     98  C   ASN A   9       1.272 -14.097  -1.657  1.00  0.00           C
ATOM     99  O   ASN A   9       1.618 -14.637  -2.706  1.00  0.00           O
ATOM    100  CB  ASN A   9       2.243 -12.302  -0.258  1.00  0.00           C
ATOM    101  CG  ASN A   9       3.482 -11.856   0.522  1.00  0.00           C
ATOM    102  OD1 ASN A   9       3.407 -11.420   1.660  1.00  0.00           O
ATOM    103  ND2 ASN A   9       4.621 -11.988  -0.150  1.00  0.00           N
ATOM    110  N   CYS A  10       0.030 -13.731  -1.377  1.00  0.00           N
ATOM    111  CA  CYS A  10      -1.049 -13.951  -2.327  1.00  0.00           C
ATOM    112  C   CYS A  10      -2.342 -13.402  -1.720  1.00  0.00           C
ATOM    113  O   CYS A  10      -3.176 -14.164  -1.235  1.00  0.00           O
ATOM    114  CB  CYS A  10      -1.177 -15.428  -2.703  1.00  0.00           C
ATOM    115  SG  CYS A  10      -1.471 -15.743  -4.482  1.00  0.00           S
ATOM    120  N   TYR A  11      -2.468 -12.084  -1.769  1.00  0.00           N
ATOM    121  CA  TYR A  11      -3.646 -11.425  -1.231  1.00  0.00           C
ATOM    122  C   TYR A  11      -4.690 -11.191  -2.325  1.00  0.00           C
ATOM    123  O   TYR A  11      -4.386 -10.608  -3.364  1.00  0.00           O
ATOM    124  CB  TYR A  11      -3.166 -10.072  -0.702  1.00  0.00           C
ATOM    125  CG  TYR A  11      -1.661 -10.007  -0.433  1.00  0.00           C
ATOM    126  CD1 TYR A  11      -0.789  -9.703  -1.458  1.00  0.00           C
ATOM    127  CD2 TYR A  11      -1.177 -10.251   0.836  1.00  0.00           C
ATOM    128  CE1 TYR A  11       0.626  -9.642  -1.204  1.00  0.00           C
ATOM    129  CE2 TYR A  11       0.240 -10.189   1.090  1.00  0.00           C
ATOM    130  CZ  TYR A  11       1.071  -9.887   0.057  1.00  0.00           C
ATOM    131  OH  TYR A  11       2.409  -9.830   0.296  1.00  0.00           O
ATOM    141  N   SER A  12      -5.900 -11.657  -2.051  1.00  0.00           N
ATOM    142  CA  SER A  12      -6.991 -11.505  -2.999  1.00  0.00           C
ATOM    143  C   SER A  12      -7.472 -10.053  -3.016  1.00  0.00           C
ATOM    144  O   SER A  12      -7.245  -9.309  -2.062  1.00  0.00           O
ATOM    145  CB  SER A  12      -8.151 -12.444  -2.658  1.00  0.00           C
ATOM    146  OG  SER A  12      -8.581 -13.193  -3.791  1.00  0.00           O
ATOM    152  N   SER A  13      -8.127  -9.693  -4.109  1.00  0.00           N
ATOM    153  CA  SER A  13      -8.642  -8.342  -4.263  1.00  0.00           C
ATOM    154  C   SER A  13      -9.295  -7.879  -2.959  1.00  0.00           C
ATOM    155  O   SER A  13      -9.425  -6.680  -2.717  1.00  0.00           O
ATOM    156  CB  SER A  13      -9.644  -8.262  -5.416  1.00  0.00           C
ATOM    157  OG  SER A  13     -10.861  -8.940  -5.114  1.00  0.00           O
ATOM    163  N   SER A  14      -9.687  -8.855  -2.152  1.00  0.00           N
ATOM    164  CA  SER A  14     -10.323  -8.562  -0.879  1.00  0.00           C
ATOM    165  C   SER A  14      -9.264  -8.204   0.165  1.00  0.00           C
ATOM    166  O   SER A  14      -9.564  -7.540   1.157  1.00  0.00           O
ATOM    167  CB  SER A  14     -11.162  -9.748  -0.398  1.00  0.00           C
ATOM    168  OG  SER A  14     -11.872  -9.447   0.801  1.00  0.00           O
ATOM    174  N   ASP A  15      -8.046  -8.657  -0.094  1.00  0.00           N
ATOM    175  CA  ASP A  15      -6.940  -8.392   0.811  1.00  0.00           C
ATOM    176  C   ASP A  15      -6.385  -6.994   0.534  1.00  0.00           C
ATOM    177  O   ASP A  15      -5.758  -6.387   1.402  1.00  0.00           O
ATOM    178  CB  ASP A  15      -5.808  -9.401   0.608  1.00  0.00           C
ATOM    179  CG  ASP A  15      -5.889 -10.650   1.487  1.00  0.00           C
ATOM    180  OD1 ASP A  15      -5.382 -10.575   2.627  1.00  0.00           O
ATOM    181  OD2 ASP A  15      -6.456 -11.651   1.000  1.00  0.00           O
ATOM    186  N   VAL A  16      -6.634  -6.523  -0.678  1.00  0.00           N
ATOM    187  CA  VAL A  16      -6.166  -5.208  -1.082  1.00  0.00           C
ATOM    188  C   VAL A  16      -7.038  -4.137  -0.422  1.00  0.00           C
ATOM    189  O   VAL A  16      -6.591  -3.445   0.493  1.00  0.00           O
ATOM    190  CB  VAL A  16      -6.145  -5.103  -2.608  1.00  0.00           C
ATOM    191  CG1 VAL A  16      -6.080  -3.642  -3.057  1.00  0.00           C
ATOM    192  CG2 VAL A  16      -4.986  -5.910  -3.196  1.00  0.00           C
ATOM    202  N   SER A  17      -8.264  -4.034  -0.910  1.00  0.00           N
ATOM    203  CA  SER A  17      -9.202  -3.059  -0.380  1.00  0.00           C
ATOM    204  C   SER A  17      -9.071  -2.981   1.143  1.00  0.00           C
ATOM    205  O   SER A  17      -8.840  -1.907   1.695  1.00  0.00           O
ATOM    206  CB  SER A  17     -10.640  -3.408  -0.772  1.00  0.00           C
ATOM    207  OG  SER A  17     -11.517  -2.294  -0.628  1.00  0.00           O
ATOM    213  N   THR A  18      -9.225  -4.135   1.777  1.00  0.00           N
ATOM    214  CA  THR A  18      -9.127  -4.210   3.224  1.00  0.00           C
ATOM    215  C   THR A  18      -7.916  -3.416   3.719  1.00  0.00           C
ATOM    216  O   THR A  18      -8.022  -2.643   4.670  1.00  0.00           O
ATOM    217  CB  THR A  18      -9.087  -5.687   3.619  1.00  0.00           C
ATOM    218  OG1 THR A  18     -10.455  -6.031   3.819  1.00  0.00           O
ATOM    219  CG2 THR A  18      -8.443  -5.911   4.989  1.00  0.00           C
ATOM    227  N   ALA A  19      -6.792  -3.635   3.052  1.00  0.00           N
ATOM    228  CA  ALA A  19      -5.562  -2.950   3.411  1.00  0.00           C
ATOM    229  C   ALA A  19      -5.753  -1.442   3.233  1.00  0.00           C
ATOM    230  O   ALA A  19      -5.348  -0.657   4.088  1.00  0.00           O
ATOM    231  CB  ALA A  19      -4.408  -3.496   2.569  1.00  0.00           C
ATOM    237  N   GLN A  20      -6.369  -1.085   2.117  1.00  0.00           N
ATOM    238  CA  GLN A  20      -6.618   0.315   1.814  1.00  0.00           C
ATOM    239  C   GLN A  20      -7.486   0.947   2.905  1.00  0.00           C
ATOM    240  O   GLN A  20      -7.083   1.924   3.534  1.00  0.00           O
ATOM    241  CB  GLN A  20      -7.268   0.472   0.438  1.00  0.00           C
ATOM    242  CG  GLN A  20      -6.644  -0.490  -0.575  1.00  0.00           C
ATOM    243  CD  GLN A  20      -7.422  -0.478  -1.893  1.00  0.00           C
ATOM    244  OE1 GLN A  20      -7.790  -1.507  -2.436  1.00  0.00           O
ATOM    245  NE2 GLN A  20      -7.652   0.740  -2.374  1.00  0.00           N
ATOM    254  N   ALA A  21      -8.659   0.364   3.095  1.00  0.00           N
ATOM    255  CA  ALA A  21      -9.587   0.858   4.099  1.00  0.00           C
ATOM    256  C   ALA A  21      -8.798   1.414   5.286  1.00  0.00           C
ATOM    257  O   ALA A  21      -9.174   2.433   5.862  1.00  0.00           O
ATOM    258  CB  ALA A  21     -10.541  -0.265   4.508  1.00  0.00           C
ATOM    264  N   ALA A  22      -7.718   0.720   5.616  1.00  0.00           N
ATOM    265  CA  ALA A  22      -6.873   1.132   6.724  1.00  0.00           C
ATOM    266  C   ALA A  22      -6.022   2.327   6.293  1.00  0.00           C
ATOM    267  O   ALA A  22      -5.981   3.346   6.981  1.00  0.00           O
ATOM    268  CB  ALA A  22      -6.023  -0.053   7.185  1.00  0.00           C
ATOM    274  N   GLY A  23      -5.363   2.165   5.155  1.00  0.00           N
ATOM    275  CA  GLY A  23      -4.515   3.219   4.624  1.00  0.00           C
ATOM    276  C   GLY A  23      -5.288   4.532   4.493  1.00  0.00           C
ATOM    277  O   GLY A  23      -4.769   5.597   4.820  1.00  0.00           O
ATOM    281  N   TYR A  24      -6.518   4.412   4.014  1.00  0.00           N
ATOM    282  CA  TYR A  24      -7.369   5.576   3.837  1.00  0.00           C
ATOM    283  C   TYR A  24      -7.959   6.033   5.172  1.00  0.00           C
ATOM    284  O   TYR A  24      -7.675   7.137   5.635  1.00  0.00           O
ATOM    285  CB  TYR A  24      -8.507   5.131   2.916  1.00  0.00           C
ATOM    286  CG  TYR A  24      -9.220   6.282   2.206  1.00  0.00           C
ATOM    287  CD1 TYR A  24      -8.837   7.586   2.448  1.00  0.00           C
ATOM    288  CD2 TYR A  24     -10.247   6.018   1.323  1.00  0.00           C
ATOM    289  CE1 TYR A  24      -9.509   8.670   1.780  1.00  0.00           C
ATOM    290  CE2 TYR A  24     -10.919   7.102   0.654  1.00  0.00           C
ATOM    291  CZ  TYR A  24     -10.516   8.375   0.916  1.00  0.00           C
ATOM    292  OH  TYR A  24     -11.150   9.398   0.284  1.00  0.00           O
ATOM    302  N   LYS A  25      -8.769   5.162   5.754  1.00  0.00           N
ATOM    303  CA  LYS A  25      -9.401   5.463   7.028  1.00  0.00           C
ATOM    304  C   LYS A  25      -8.445   6.295   7.884  1.00  0.00           C
ATOM    305  O   LYS A  25      -8.748   7.436   8.229  1.00  0.00           O
ATOM    306  CB  LYS A  25      -9.874   4.176   7.708  1.00  0.00           C
ATOM    307  CG  LYS A  25     -10.504   4.476   9.070  1.00  0.00           C
ATOM    308  CD  LYS A  25     -11.858   5.169   8.906  1.00  0.00           C
ATOM    309  CE  LYS A  25     -12.590   5.267  10.247  1.00  0.00           C
ATOM    310  NZ  LYS A  25     -11.829   6.114  11.192  1.00  0.00           N
ATOM    324  N   LEU A  26      -7.309   5.692   8.201  1.00  0.00           N
ATOM    325  CA  LEU A  26      -6.306   6.363   9.010  1.00  0.00           C
ATOM    326  C   LEU A  26      -5.873   7.654   8.311  1.00  0.00           C
ATOM    327  O   LEU A  26      -5.658   8.675   8.962  1.00  0.00           O
ATOM    328  CB  LEU A  26      -5.146   5.415   9.322  1.00  0.00           C
ATOM    329  CG  LEU A  26      -4.061   5.965  10.249  1.00  0.00           C
ATOM    330  CD1 LEU A  26      -4.358   5.616  11.709  1.00  0.00           C
ATOM    331  CD2 LEU A  26      -2.674   5.484   9.816  1.00  0.00           C
ATOM    343  N   HIS A  27      -5.759   7.567   6.994  1.00  0.00           N
ATOM    344  CA  HIS A  27      -5.357   8.715   6.200  1.00  0.00           C
ATOM    345  C   HIS A  27      -6.387   9.833   6.356  1.00  0.00           C
ATOM    346  O   HIS A  27      -6.028  10.983   6.606  1.00  0.00           O
ATOM    347  CB  HIS A  27      -5.134   8.313   4.740  1.00  0.00           C
ATOM    348  CG  HIS A  27      -4.968   9.484   3.800  1.00  0.00           C
ATOM    349  ND1 HIS A  27      -3.958  10.418   3.938  1.00  0.00           N
ATOM    350  CD2 HIS A  27      -5.695   9.861   2.709  1.00  0.00           C
ATOM    351  CE1 HIS A  27      -4.080  11.313   2.968  1.00  0.00           C
ATOM    352  NE2 HIS A  27      -5.158  10.966   2.208  1.00  0.00           N
ATOM    361  N   GLU A  28      -7.649   9.459   6.203  1.00  0.00           N
ATOM    362  CA  GLU A  28      -8.734  10.417   6.325  1.00  0.00           C
ATOM    363  C   GLU A  28      -8.751  11.024   7.729  1.00  0.00           C
ATOM    364  O   GLU A  28      -9.225  12.143   7.920  1.00  0.00           O
ATOM    365  CB  GLU A  28     -10.079   9.768   5.992  1.00  0.00           C
ATOM    366  CG  GLU A  28      -9.886   8.336   5.489  1.00  0.00           C
ATOM    367  CD  GLU A  28     -11.203   7.755   4.971  1.00  0.00           C
ATOM    368  OE1 GLU A  28     -12.221   7.940   5.673  1.00  0.00           O
ATOM    369  OE2 GLU A  28     -11.164   7.138   3.885  1.00  0.00           O
ATOM    376  N   ASP A  29      -8.230  10.259   8.676  1.00  0.00           N
ATOM    377  CA  ASP A  29      -8.180  10.707  10.058  1.00  0.00           C
ATOM    378  C   ASP A  29      -6.886  11.490  10.288  1.00  0.00           C
ATOM    379  O   ASP A  29      -6.779  12.249  11.249  1.00  0.00           O
ATOM    380  CB  ASP A  29      -8.192   9.520  11.023  1.00  0.00           C
ATOM    381  CG  ASP A  29      -9.581   8.964  11.345  1.00  0.00           C
ATOM    382  OD1 ASP A  29     -10.160   8.322  10.441  1.00  0.00           O
ATOM    383  OD2 ASP A  29     -10.033   9.192  12.488  1.00  0.00           O
ATOM    388  N   GLY A  30      -5.936  11.277   9.390  1.00  0.00           N
ATOM    389  CA  GLY A  30      -4.652  11.954   9.484  1.00  0.00           C
ATOM    390  C   GLY A  30      -3.769  11.309  10.554  1.00  0.00           C
ATOM    391  O   GLY A  30      -2.867  11.952  11.089  1.00  0.00           O
ATOM    395  N   GLU A  31      -4.061  10.047  10.834  1.00  0.00           N
ATOM    396  CA  GLU A  31      -3.304   9.308  11.831  1.00  0.00           C
ATOM    397  C   GLU A  31      -2.262   8.416  11.153  1.00  0.00           C
ATOM    398  O   GLU A  31      -2.259   8.279   9.930  1.00  0.00           O
ATOM    399  CB  GLU A  31      -4.233   8.484  12.724  1.00  0.00           C
ATOM    400  CG  GLU A  31      -5.016   9.386  13.681  1.00  0.00           C
ATOM    401  CD  GLU A  31      -4.105   9.944  14.776  1.00  0.00           C
ATOM    402  OE1 GLU A  31      -3.849   9.190  15.740  1.00  0.00           O
ATOM    403  OE2 GLU A  31      -3.686  11.111  14.627  1.00  0.00           O
ATOM    410  N   THR A  32      -1.403   7.834  11.976  1.00  0.00           N
ATOM    411  CA  THR A  32      -0.358   6.958  11.471  1.00  0.00           C
ATOM    412  C   THR A  32      -0.443   5.585  12.140  1.00  0.00           C
ATOM    413  O   THR A  32      -1.322   5.347  12.967  1.00  0.00           O
ATOM    414  CB  THR A  32       0.987   7.657  11.684  1.00  0.00           C
ATOM    415  OG1 THR A  32       1.059   7.850  13.093  1.00  0.00           O
ATOM    416  CG2 THR A  32       1.006   9.076  11.112  1.00  0.00           C
ATOM    424  N   VAL A  33       0.484   4.719  11.758  1.00  0.00           N
ATOM    425  CA  VAL A  33       0.525   3.376  12.312  1.00  0.00           C
ATOM    426  C   VAL A  33       1.983   2.959  12.520  1.00  0.00           C
ATOM    427  O   VAL A  33       2.797   3.059  11.603  1.00  0.00           O
ATOM    428  CB  VAL A  33      -0.249   2.414  11.408  1.00  0.00           C
ATOM    429  CG1 VAL A  33      -1.520   3.072  10.869  1.00  0.00           C
ATOM    430  CG2 VAL A  33       0.633   1.905  10.266  1.00  0.00           C
ATOM    440  N   GLY A  34       2.267   2.502  13.730  1.00  0.00           N
ATOM    441  CA  GLY A  34       3.612   2.069  14.070  1.00  0.00           C
ATOM    442  C   GLY A  34       4.491   3.262  14.451  1.00  0.00           C
ATOM    443  O   GLY A  34       4.003   4.245  15.006  1.00  0.00           O
ATOM    447  N   SER A  35       5.772   3.136  14.139  1.00  0.00           N
ATOM    448  CA  SER A  35       6.724   4.191  14.442  1.00  0.00           C
ATOM    449  C   SER A  35       6.937   5.074  13.211  1.00  0.00           C
ATOM    450  O   SER A  35       7.484   6.170  13.315  1.00  0.00           O
ATOM    451  CB  SER A  35       8.058   3.611  14.915  1.00  0.00           C
ATOM    452  OG  SER A  35       7.877   2.511  15.802  1.00  0.00           O
ATOM    458  N   ASN A  36       6.492   4.562  12.071  1.00  0.00           N
ATOM    459  CA  ASN A  36       6.626   5.291  10.822  1.00  0.00           C
ATOM    460  C   ASN A  36       5.508   6.331  10.719  1.00  0.00           C
ATOM    461  O   ASN A  36       4.854   6.644  11.712  1.00  0.00           O
ATOM    462  CB  ASN A  36       6.510   4.350   9.621  1.00  0.00           C
ATOM    463  CG  ASN A  36       7.884   4.068   9.010  1.00  0.00           C
ATOM    464  OD1 ASN A  36       8.916   4.444   9.540  1.00  0.00           O
ATOM    465  ND2 ASN A  36       7.838   3.385   7.870  1.00  0.00           N
ATOM    472  N   SER A  37       5.322   6.836   9.508  1.00  0.00           N
ATOM    473  CA  SER A  37       4.294   7.832   9.263  1.00  0.00           C
ATOM    474  C   SER A  37       3.348   7.349   8.162  1.00  0.00           C
ATOM    475  O   SER A  37       2.991   8.112   7.266  1.00  0.00           O
ATOM    476  CB  SER A  37       4.913   9.178   8.878  1.00  0.00           C
ATOM    477  OG  SER A  37       5.094   9.299   7.470  1.00  0.00           O
ATOM    483  N   TYR A  38       2.970   6.083   8.266  1.00  0.00           N
ATOM    484  CA  TYR A  38       2.072   5.488   7.290  1.00  0.00           C
ATOM    485  C   TYR A  38       0.619   5.562   7.765  1.00  0.00           C
ATOM    486  O   TYR A  38       0.350   5.493   8.962  1.00  0.00           O
ATOM    487  CB  TYR A  38       2.485   4.020   7.176  1.00  0.00           C
ATOM    488  CG  TYR A  38       3.831   3.804   6.482  1.00  0.00           C
ATOM    489  CD1 TYR A  38       4.836   4.741   6.618  1.00  0.00           C
ATOM    490  CD2 TYR A  38       4.040   2.673   5.720  1.00  0.00           C
ATOM    491  CE1 TYR A  38       6.102   4.537   5.964  1.00  0.00           C
ATOM    492  CE2 TYR A  38       5.308   2.470   5.066  1.00  0.00           C
ATOM    493  CZ  TYR A  38       6.276   3.412   5.221  1.00  0.00           C
ATOM    494  OH  TYR A  38       7.473   3.220   4.603  1.00  0.00           O
ATOM    504  N   PRO A  39      -0.302   5.705   6.775  1.00  0.00           N
ATOM    505  CA  PRO A  39       0.101   5.778   5.381  1.00  0.00           C
ATOM    506  C   PRO A  39       0.710   7.144   5.059  1.00  0.00           C
ATOM    507  O   PRO A  39       0.960   7.945   5.958  1.00  0.00           O
ATOM    508  CB  PRO A  39      -1.164   5.490   4.590  1.00  0.00           C
ATOM    509  CG  PRO A  39      -2.319   5.724   5.550  1.00  0.00           C
ATOM    510  CD  PRO A  39      -1.748   5.799   6.956  1.00  0.00           C
ATOM    518  N   HIS A  40       0.933   7.368   3.772  1.00  0.00           N
ATOM    519  CA  HIS A  40       1.508   8.623   3.318  1.00  0.00           C
ATOM    520  C   HIS A  40       1.669   8.595   1.797  1.00  0.00           C
ATOM    521  O   HIS A  40       1.515   7.547   1.173  1.00  0.00           O
ATOM    522  CB  HIS A  40       2.821   8.913   4.048  1.00  0.00           C
ATOM    523  CG  HIS A  40       3.958   8.003   3.651  1.00  0.00           C
ATOM    524  ND1 HIS A  40       4.693   8.182   2.492  1.00  0.00           N
ATOM    525  CD2 HIS A  40       4.480   6.905   4.272  1.00  0.00           C
ATOM    526  CE1 HIS A  40       5.611   7.229   2.427  1.00  0.00           C
ATOM    527  NE2 HIS A  40       5.477   6.438   3.530  1.00  0.00           N
ATOM    536  N   LYS A  41       1.976   9.760   1.245  1.00  0.00           N
ATOM    537  CA  LYS A  41       2.159   9.881  -0.191  1.00  0.00           C
ATOM    538  C   LYS A  41       3.159   8.825  -0.665  1.00  0.00           C
ATOM    539  O   LYS A  41       3.936   8.300   0.131  1.00  0.00           O
ATOM    540  CB  LYS A  41       2.554  11.313  -0.561  1.00  0.00           C
ATOM    541  CG  LYS A  41       2.537  11.511  -2.078  1.00  0.00           C
ATOM    542  CD  LYS A  41       3.924  11.269  -2.679  1.00  0.00           C
ATOM    543  CE  LYS A  41       4.776  12.537  -2.619  1.00  0.00           C
ATOM    544  NZ  LYS A  41       5.216  12.931  -3.976  1.00  0.00           N
ATOM    558  N   TYR A  42       3.107   8.547  -1.959  1.00  0.00           N
ATOM    559  CA  TYR A  42       3.999   7.562  -2.548  1.00  0.00           C
ATOM    560  C   TYR A  42       4.220   7.843  -4.036  1.00  0.00           C
ATOM    561  O   TYR A  42       5.326   7.672  -4.547  1.00  0.00           O
ATOM    562  CB  TYR A  42       3.297   6.212  -2.395  1.00  0.00           C
ATOM    563  CG  TYR A  42       3.869   5.108  -3.288  1.00  0.00           C
ATOM    564  CD1 TYR A  42       3.645   5.137  -4.649  1.00  0.00           C
ATOM    565  CD2 TYR A  42       4.609   4.085  -2.731  1.00  0.00           C
ATOM    566  CE1 TYR A  42       4.184   4.098  -5.489  1.00  0.00           C
ATOM    567  CE2 TYR A  42       5.147   3.046  -3.571  1.00  0.00           C
ATOM    568  CZ  TYR A  42       4.908   3.104  -4.908  1.00  0.00           C
ATOM    569  OH  TYR A  42       5.416   2.124  -5.702  1.00  0.00           O
ATOM    579  N   ASN A  43       3.149   8.270  -4.690  1.00  0.00           N
ATOM    580  CA  ASN A  43       3.212   8.577  -6.109  1.00  0.00           C
ATOM    581  C   ASN A  43       3.668   7.334  -6.875  1.00  0.00           C
ATOM    582  O   ASN A  43       2.854   6.478  -7.217  1.00  0.00           O
ATOM    583  CB  ASN A  43       4.215   9.698  -6.386  1.00  0.00           C
ATOM    584  CG  ASN A  43       3.516  11.059  -6.439  1.00  0.00           C
ATOM    585  OD1 ASN A  43       3.882  11.944  -7.195  1.00  0.00           O
ATOM    586  ND2 ASN A  43       2.494  11.175  -5.597  1.00  0.00           N
ATOM    593  N   ASN A  44       4.968   7.274  -7.122  1.00  0.00           N
ATOM    594  CA  ASN A  44       5.543   6.150  -7.842  1.00  0.00           C
ATOM    595  C   ASN A  44       6.821   6.602  -8.549  1.00  0.00           C
ATOM    596  O   ASN A  44       7.104   7.797  -8.624  1.00  0.00           O
ATOM    597  CB  ASN A  44       4.576   5.624  -8.903  1.00  0.00           C
ATOM    598  CG  ASN A  44       4.577   6.524 -10.141  1.00  0.00           C
ATOM    599  OD1 ASN A  44       3.811   7.467 -10.255  1.00  0.00           O
ATOM    600  ND2 ASN A  44       5.478   6.181 -11.058  1.00  0.00           N
ATOM    607  N   TYR A  45       7.561   5.623  -9.050  1.00  0.00           N
ATOM    608  CA  TYR A  45       8.803   5.906  -9.750  1.00  0.00           C
ATOM    609  C   TYR A  45       9.431   4.622 -10.293  1.00  0.00           C
ATOM    610  O   TYR A  45       9.792   4.552 -11.467  1.00  0.00           O
ATOM    611  CB  TYR A  45       9.742   6.519  -8.709  1.00  0.00           C
ATOM    612  CG  TYR A  45       9.771   8.049  -8.720  1.00  0.00           C
ATOM    613  CD1 TYR A  45       9.010   8.746  -9.636  1.00  0.00           C
ATOM    614  CD2 TYR A  45      10.558   8.730  -7.814  1.00  0.00           C
ATOM    615  CE1 TYR A  45       9.038  10.186  -9.646  1.00  0.00           C
ATOM    616  CE2 TYR A  45      10.584  10.170  -7.824  1.00  0.00           C
ATOM    617  CZ  TYR A  45       9.823  10.827  -8.740  1.00  0.00           C
ATOM    618  OH  TYR A  45       9.848  12.187  -8.750  1.00  0.00           O
ATOM    628  N   GLU A  46       9.541   3.637  -9.413  1.00  0.00           N
ATOM    629  CA  GLU A  46      10.119   2.358  -9.791  1.00  0.00           C
ATOM    630  C   GLU A  46       9.557   1.898 -11.137  1.00  0.00           C
ATOM    631  O   GLU A  46      10.148   1.050 -11.803  1.00  0.00           O
ATOM    632  CB  GLU A  46       9.877   1.306  -8.706  1.00  0.00           C
ATOM    633  CG  GLU A  46      10.624   1.664  -7.420  1.00  0.00           C
ATOM    634  CD  GLU A  46      11.334   3.012  -7.554  1.00  0.00           C
ATOM    635  OE1 GLU A  46      12.482   3.002  -8.046  1.00  0.00           O
ATOM    636  OE2 GLU A  46      10.711   4.023  -7.161  1.00  0.00           O
ATOM    643  N   GLY A  47       8.420   2.477 -11.496  1.00  0.00           N
ATOM    644  CA  GLY A  47       7.771   2.136 -12.751  1.00  0.00           C
ATOM    645  C   GLY A  47       6.441   1.422 -12.504  1.00  0.00           C
ATOM    646  O   GLY A  47       6.215   0.327 -13.018  1.00  0.00           O
ATOM    650  N   PHE A  48       5.594   2.070 -11.716  1.00  0.00           N
ATOM    651  CA  PHE A  48       4.293   1.511 -11.395  1.00  0.00           C
ATOM    652  C   PHE A  48       3.215   2.055 -12.335  1.00  0.00           C
ATOM    653  O   PHE A  48       3.157   3.257 -12.590  1.00  0.00           O
ATOM    654  CB  PHE A  48       3.965   1.936  -9.963  1.00  0.00           C
ATOM    655  CG  PHE A  48       4.896   1.336  -8.907  1.00  0.00           C
ATOM    656  CD1 PHE A  48       4.645   0.098  -8.403  1.00  0.00           C
ATOM    657  CD2 PHE A  48       5.975   2.041  -8.472  1.00  0.00           C
ATOM    658  CE1 PHE A  48       5.510  -0.459  -7.424  1.00  0.00           C
ATOM    659  CE2 PHE A  48       6.839   1.484  -7.493  1.00  0.00           C
ATOM    660  CZ  PHE A  48       6.588   0.246  -6.990  1.00  0.00           C
ATOM    670  N   ASP A  49       2.388   1.144 -12.825  1.00  0.00           N
ATOM    671  CA  ASP A  49       1.315   1.517 -13.732  1.00  0.00           C
ATOM    672  C   ASP A  49       0.040   1.774 -12.927  1.00  0.00           C
ATOM    673  O   ASP A  49      -0.979   1.121 -13.147  1.00  0.00           O
ATOM    674  CB  ASP A  49       1.025   0.397 -14.733  1.00  0.00           C
ATOM    675  CG  ASP A  49       2.228  -0.476 -15.092  1.00  0.00           C
ATOM    676  OD1 ASP A  49       2.563  -1.352 -14.264  1.00  0.00           O
ATOM    677  OD2 ASP A  49       2.787  -0.251 -16.187  1.00  0.00           O
ATOM    682  N   PHE A  50       0.138   2.727 -12.012  1.00  0.00           N
ATOM    683  CA  PHE A  50      -0.996   3.078 -11.173  1.00  0.00           C
ATOM    684  C   PHE A  50      -2.142   3.646 -12.011  1.00  0.00           C
ATOM    685  O   PHE A  50      -2.182   4.845 -12.285  1.00  0.00           O
ATOM    686  CB  PHE A  50      -0.513   4.151 -10.195  1.00  0.00           C
ATOM    687  CG  PHE A  50       0.430   3.627  -9.111  1.00  0.00           C
ATOM    688  CD1 PHE A  50       0.793   2.317  -9.101  1.00  0.00           C
ATOM    689  CD2 PHE A  50       0.905   4.471  -8.156  1.00  0.00           C
ATOM    690  CE1 PHE A  50       1.668   1.830  -8.094  1.00  0.00           C
ATOM    691  CE2 PHE A  50       1.779   3.984  -7.149  1.00  0.00           C
ATOM    692  CZ  PHE A  50       2.143   2.674  -7.140  1.00  0.00           C
ATOM    702  N   SER A  51      -3.048   2.759 -12.395  1.00  0.00           N
ATOM    703  CA  SER A  51      -4.193   3.157 -13.196  1.00  0.00           C
ATOM    704  C   SER A  51      -5.189   3.936 -12.335  1.00  0.00           C
ATOM    705  O   SER A  51      -6.378   3.987 -12.648  1.00  0.00           O
ATOM    706  CB  SER A  51      -4.874   1.941 -13.827  1.00  0.00           C
ATOM    707  OG  SER A  51      -5.426   1.069 -12.844  1.00  0.00           O
ATOM    713  N   VAL A  52      -4.668   4.523 -11.268  1.00  0.00           N
ATOM    714  CA  VAL A  52      -5.497   5.297 -10.360  1.00  0.00           C
ATOM    715  C   VAL A  52      -5.045   6.758 -10.384  1.00  0.00           C
ATOM    716  O   VAL A  52      -3.930   7.060 -10.803  1.00  0.00           O
ATOM    717  CB  VAL A  52      -5.454   4.681  -8.959  1.00  0.00           C
ATOM    718  CG1 VAL A  52      -5.868   3.208  -8.996  1.00  0.00           C
ATOM    719  CG2 VAL A  52      -4.070   4.847  -8.329  1.00  0.00           C
ATOM    729  N   SER A  53      -5.936   7.628  -9.927  1.00  0.00           N
ATOM    730  CA  SER A  53      -5.642   9.050  -9.891  1.00  0.00           C
ATOM    731  C   SER A  53      -4.981   9.414  -8.561  1.00  0.00           C
ATOM    732  O   SER A  53      -5.383   8.922  -7.508  1.00  0.00           O
ATOM    733  CB  SER A  53      -6.912   9.879 -10.097  1.00  0.00           C
ATOM    734  OG  SER A  53      -6.618  11.216 -10.493  1.00  0.00           O
ATOM    740  N   SER A  54      -3.976  10.273  -8.652  1.00  0.00           N
ATOM    741  CA  SER A  54      -3.254  10.709  -7.469  1.00  0.00           C
ATOM    742  C   SER A  54      -4.173  11.539  -6.571  1.00  0.00           C
ATOM    743  O   SER A  54      -5.287  11.883  -6.965  1.00  0.00           O
ATOM    744  CB  SER A  54      -2.012  11.516  -7.848  1.00  0.00           C
ATOM    745  OG  SER A  54      -2.272  12.917  -7.870  1.00  0.00           O
ATOM    751  N   PRO A  55      -3.661  11.845  -5.349  1.00  0.00           N
ATOM    752  CA  PRO A  55      -2.334  11.399  -4.961  1.00  0.00           C
ATOM    753  C   PRO A  55      -2.334   9.906  -4.625  1.00  0.00           C
ATOM    754  O   PRO A  55      -3.381   9.333  -4.329  1.00  0.00           O
ATOM    755  CB  PRO A  55      -1.954  12.274  -3.777  1.00  0.00           C
ATOM    756  CG  PRO A  55      -3.258  12.856  -3.256  1.00  0.00           C
ATOM    757  CD  PRO A  55      -4.329  12.623  -4.308  1.00  0.00           C
ATOM    765  N   TYR A  56      -1.148   9.319  -4.683  1.00  0.00           N
ATOM    766  CA  TYR A  56      -0.998   7.904  -4.388  1.00  0.00           C
ATOM    767  C   TYR A  56      -0.482   7.693  -2.964  1.00  0.00           C
ATOM    768  O   TYR A  56       0.625   8.113  -2.631  1.00  0.00           O
ATOM    769  CB  TYR A  56       0.042   7.375  -5.378  1.00  0.00           C
ATOM    770  CG  TYR A  56      -0.414   7.413  -6.838  1.00  0.00           C
ATOM    771  CD1 TYR A  56      -1.734   7.162  -7.156  1.00  0.00           C
ATOM    772  CD2 TYR A  56       0.494   7.697  -7.838  1.00  0.00           C
ATOM    773  CE1 TYR A  56      -2.162   7.197  -8.530  1.00  0.00           C
ATOM    774  CE2 TYR A  56       0.066   7.732  -9.212  1.00  0.00           C
ATOM    775  CZ  TYR A  56      -1.242   7.480  -9.490  1.00  0.00           C
ATOM    776  OH  TYR A  56      -1.647   7.513 -10.788  1.00  0.00           O
ATOM    786  N   TYR A  57      -1.309   7.041  -2.159  1.00  0.00           N
ATOM    787  CA  TYR A  57      -0.950   6.768  -0.778  1.00  0.00           C
ATOM    788  C   TYR A  57      -0.428   5.339  -0.619  1.00  0.00           C
ATOM    789  O   TYR A  57      -1.011   4.397  -1.155  1.00  0.00           O
ATOM    790  CB  TYR A  57      -2.241   6.919   0.031  1.00  0.00           C
ATOM    791  CG  TYR A  57      -2.906   8.290  -0.109  1.00  0.00           C
ATOM    792  CD1 TYR A  57      -2.174   9.369  -0.562  1.00  0.00           C
ATOM    793  CD2 TYR A  57      -4.237   8.448   0.217  1.00  0.00           C
ATOM    794  CE1 TYR A  57      -2.800  10.659  -0.694  1.00  0.00           C
ATOM    795  CE2 TYR A  57      -4.863   9.738   0.086  1.00  0.00           C
ATOM    796  CZ  TYR A  57      -4.112  10.780  -0.363  1.00  0.00           C
ATOM    797  OH  TYR A  57      -4.704  11.999  -0.488  1.00  0.00           O
ATOM    807  N   GLU A  58       0.665   5.221   0.119  1.00  0.00           N
ATOM    808  CA  GLU A  58       1.273   3.923   0.356  1.00  0.00           C
ATOM    809  C   GLU A  58       0.860   3.385   1.727  1.00  0.00           C
ATOM    810  O   GLU A  58       0.703   4.151   2.677  1.00  0.00           O
ATOM    811  CB  GLU A  58       2.796   4.000   0.233  1.00  0.00           C
ATOM    812  CG  GLU A  58       3.377   4.995   1.238  1.00  0.00           C
ATOM    813  CD  GLU A  58       3.182   4.503   2.673  1.00  0.00           C
ATOM    814  OE1 GLU A  58       3.566   3.341   2.932  1.00  0.00           O
ATOM    815  OE2 GLU A  58       2.654   5.299   3.479  1.00  0.00           O
ATOM    822  N   TRP A  59       0.697   2.071   1.787  1.00  0.00           N
ATOM    823  CA  TRP A  59       0.305   1.423   3.027  1.00  0.00           C
ATOM    824  C   TRP A  59       0.660  -0.061   2.916  1.00  0.00           C
ATOM    825  O   TRP A  59       0.603  -0.638   1.832  1.00  0.00           O
ATOM    826  CB  TRP A  59      -1.176   1.662   3.327  1.00  0.00           C
ATOM    827  CG  TRP A  59      -1.741   0.764   4.430  1.00  0.00           C
ATOM    828  CD1 TRP A  59      -2.405  -0.391   4.294  1.00  0.00           C
ATOM    829  CD2 TRP A  59      -1.662   0.997   5.853  1.00  0.00           C
ATOM    830  NE1 TRP A  59      -2.760  -0.918   5.519  1.00  0.00           N
ATOM    831  CE2 TRP A  59      -2.293  -0.047   6.497  1.00  0.00           C
ATOM    832  CE3 TRP A  59      -1.076   2.055   6.570  1.00  0.00           C
ATOM    833  CZ2 TRP A  59      -2.399  -0.135   7.890  1.00  0.00           C
ATOM    834  CZ3 TRP A  59      -1.192   1.952   7.962  1.00  0.00           C
ATOM    835  CH2 TRP A  59      -1.824   0.907   8.626  1.00  0.00           C
ATOM    846  N   PRO A  60       1.029  -0.653   4.084  1.00  0.00           N
ATOM    847  CA  PRO A  60       1.395  -2.059   4.128  1.00  0.00           C
ATOM    848  C   PRO A  60       0.155  -2.950   4.029  1.00  0.00           C
ATOM    849  O   PRO A  60      -0.951  -2.522   4.358  1.00  0.00           O
ATOM    850  CB  PRO A  60       2.145  -2.229   5.440  1.00  0.00           C
ATOM    851  CG  PRO A  60       1.771  -1.028   6.292  1.00  0.00           C
ATOM    852  CD  PRO A  60       1.109  -0.001   5.389  1.00  0.00           C
ATOM    860  N   ILE A  61       0.380  -4.174   3.573  1.00  0.00           N
ATOM    861  CA  ILE A  61      -0.704  -5.130   3.426  1.00  0.00           C
ATOM    862  C   ILE A  61      -0.424  -6.351   4.304  1.00  0.00           C
ATOM    863  O   ILE A  61       0.640  -6.960   4.205  1.00  0.00           O
ATOM    864  CB  ILE A  61      -0.922  -5.469   1.951  1.00  0.00           C
ATOM    865  CG1 ILE A  61      -2.217  -6.260   1.755  1.00  0.00           C
ATOM    866  CG2 ILE A  61       0.290  -6.202   1.371  1.00  0.00           C
ATOM    867  CD1 ILE A  61      -2.647  -6.255   0.287  1.00  0.00           C
ATOM    879  N   LEU A  62      -1.399  -6.674   5.141  1.00  0.00           N
ATOM    880  CA  LEU A  62      -1.271  -7.812   6.035  1.00  0.00           C
ATOM    881  C   LEU A  62      -1.814  -9.062   5.342  1.00  0.00           C
ATOM    882  O   LEU A  62      -2.967  -9.088   4.913  1.00  0.00           O
ATOM    883  CB  LEU A  62      -1.938  -7.514   7.379  1.00  0.00           C
ATOM    884  CG  LEU A  62      -1.190  -6.549   8.301  1.00  0.00           C
ATOM    885  CD1 LEU A  62      -2.074  -6.112   9.472  1.00  0.00           C
ATOM    886  CD2 LEU A  62       0.131  -7.156   8.776  1.00  0.00           C
ATOM    898  N   SER A  63      -0.958 -10.070   5.254  1.00  0.00           N
ATOM    899  CA  SER A  63      -1.338 -11.322   4.621  1.00  0.00           C
ATOM    900  C   SER A  63      -2.521 -11.947   5.364  1.00  0.00           C
ATOM    901  O   SER A  63      -3.092 -12.936   4.908  1.00  0.00           O
ATOM    902  CB  SER A  63      -0.160 -12.298   4.580  1.00  0.00           C
ATOM    903  OG  SER A  63      -0.580 -13.629   4.290  1.00  0.00           O
ATOM    909  N   SER A  64      -2.852 -11.344   6.496  1.00  0.00           N
ATOM    910  CA  SER A  64      -3.956 -11.829   7.306  1.00  0.00           C
ATOM    911  C   SER A  64      -5.225 -11.033   6.993  1.00  0.00           C
ATOM    912  O   SER A  64      -6.308 -11.372   7.468  1.00  0.00           O
ATOM    913  CB  SER A  64      -3.627 -11.737   8.798  1.00  0.00           C
ATOM    914  OG  SER A  64      -2.228 -11.846   9.043  1.00  0.00           O
ATOM    920  N   GLY A  65      -5.049  -9.991   6.194  1.00  0.00           N
ATOM    921  CA  GLY A  65      -6.167  -9.145   5.812  1.00  0.00           C
ATOM    922  C   GLY A  65      -6.578  -8.227   6.965  1.00  0.00           C
ATOM    923  O   GLY A  65      -7.761  -7.935   7.139  1.00  0.00           O
ATOM    927  N   ASP A  66      -5.580  -7.796   7.722  1.00  0.00           N
ATOM    928  CA  ASP A  66      -5.825  -6.917   8.853  1.00  0.00           C
ATOM    929  C   ASP A  66      -5.196  -5.551   8.576  1.00  0.00           C
ATOM    930  O   ASP A  66      -4.858  -5.237   7.435  1.00  0.00           O
ATOM    931  CB  ASP A  66      -5.197  -7.477  10.131  1.00  0.00           C
ATOM    932  CG  ASP A  66      -5.848  -8.753  10.666  1.00  0.00           C
ATOM    933  OD1 ASP A  66      -6.301  -9.556   9.822  1.00  0.00           O
ATOM    934  OD2 ASP A  66      -5.879  -8.898  11.907  1.00  0.00           O
ATOM    939  N   VAL A  67      -5.057  -4.772   9.640  1.00  0.00           N
ATOM    940  CA  VAL A  67      -4.474  -3.445   9.525  1.00  0.00           C
ATOM    941  C   VAL A  67      -3.104  -3.436  10.206  1.00  0.00           C
ATOM    942  O   VAL A  67      -2.990  -3.765  11.386  1.00  0.00           O
ATOM    943  CB  VAL A  67      -5.434  -2.401  10.099  1.00  0.00           C
ATOM    944  CG1 VAL A  67      -4.710  -1.081  10.368  1.00  0.00           C
ATOM    945  CG2 VAL A  67      -6.633  -2.190   9.171  1.00  0.00           C
ATOM    955  N   TYR A  68      -2.098  -3.054   9.433  1.00  0.00           N
ATOM    956  CA  TYR A  68      -0.740  -2.996   9.946  1.00  0.00           C
ATOM    957  C   TYR A  68      -0.557  -1.799  10.880  1.00  0.00           C
ATOM    958  O   TYR A  68      -1.067  -0.712  10.611  1.00  0.00           O
ATOM    959  CB  TYR A  68       0.166  -2.819   8.725  1.00  0.00           C
ATOM    960  CG  TYR A  68       1.054  -4.028   8.428  1.00  0.00           C
ATOM    961  CD1 TYR A  68       1.917  -4.505   9.395  1.00  0.00           C
ATOM    962  CD2 TYR A  68       0.994  -4.641   7.194  1.00  0.00           C
ATOM    963  CE1 TYR A  68       2.753  -5.643   9.116  1.00  0.00           C
ATOM    964  CE2 TYR A  68       1.831  -5.780   6.915  1.00  0.00           C
ATOM    965  CZ  TYR A  68       2.669  -6.225   7.890  1.00  0.00           C
ATOM    966  OH  TYR A  68       3.459  -7.299   7.625  1.00  0.00           O
ATOM    976  N   SER A  69       0.173  -2.037  11.961  1.00  0.00           N
ATOM    977  CA  SER A  69       0.428  -0.992  12.937  1.00  0.00           C
ATOM    978  C   SER A  69       1.907  -0.598  12.906  1.00  0.00           C
ATOM    979  O   SER A  69       2.276   0.393  12.279  1.00  0.00           O
ATOM    980  CB  SER A  69       0.028  -1.440  14.343  1.00  0.00           C
ATOM    981  OG  SER A  69       0.619  -2.688  14.694  1.00  0.00           O
ATOM    987  N   GLY A  70       2.713  -1.396  13.592  1.00  0.00           N
ATOM    988  CA  GLY A  70       4.143  -1.143  13.651  1.00  0.00           C
ATOM    989  C   GLY A  70       4.645  -0.527  12.344  1.00  0.00           C
ATOM    990  O   GLY A  70       4.085  -0.781  11.279  1.00  0.00           O
ATOM    994  N   GLY A  71       5.696   0.269  12.469  1.00  0.00           N
ATOM    995  CA  GLY A  71       6.281   0.924  11.311  1.00  0.00           C
ATOM    996  C   GLY A  71       6.879  -0.101  10.345  1.00  0.00           C
ATOM    997  O   GLY A  71       7.167   0.221   9.193  1.00  0.00           O
ATOM   1001  N   SER A  72       7.048  -1.314  10.852  1.00  0.00           N
ATOM   1002  CA  SER A  72       7.607  -2.387  10.048  1.00  0.00           C
ATOM   1003  C   SER A  72       6.525  -3.421   9.730  1.00  0.00           C
ATOM   1004  O   SER A  72       6.266  -4.320  10.530  1.00  0.00           O
ATOM   1005  CB  SER A  72       8.784  -3.055  10.763  1.00  0.00           C
ATOM   1006  OG  SER A  72       8.352  -3.950  11.783  1.00  0.00           O
ATOM   1012  N   PRO A  73       5.906  -3.255   8.530  1.00  0.00           N
ATOM   1013  CA  PRO A  73       4.857  -4.163   8.097  1.00  0.00           C
ATOM   1014  C   PRO A  73       5.444  -5.503   7.648  1.00  0.00           C
ATOM   1015  O   PRO A  73       5.529  -6.443   8.438  1.00  0.00           O
ATOM   1016  CB  PRO A  73       4.136  -3.426   6.981  1.00  0.00           C
ATOM   1017  CG  PRO A  73       5.089  -2.337   6.516  1.00  0.00           C
ATOM   1018  CD  PRO A  73       6.187  -2.203   7.559  1.00  0.00           C
ATOM   1026  N   GLY A  74       5.832  -5.548   6.382  1.00  0.00           N
ATOM   1027  CA  GLY A  74       6.407  -6.758   5.820  1.00  0.00           C
ATOM   1028  C   GLY A  74       6.624  -6.611   4.312  1.00  0.00           C
ATOM   1029  O   GLY A  74       6.053  -7.364   3.524  1.00  0.00           O
ATOM   1033  N   ALA A  75       7.448  -5.637   3.956  1.00  0.00           N
ATOM   1034  CA  ALA A  75       7.746  -5.382   2.557  1.00  0.00           C
ATOM   1035  C   ALA A  75       6.442  -5.125   1.801  1.00  0.00           C
ATOM   1036  O   ALA A  75       6.320  -4.130   1.087  1.00  0.00           O
ATOM   1037  CB  ALA A  75       8.533  -6.562   1.980  1.00  0.00           C
ATOM   1043  N   ASP A  76       5.500  -6.039   1.982  1.00  0.00           N
ATOM   1044  CA  ASP A  76       4.208  -5.923   1.325  1.00  0.00           C
ATOM   1045  C   ASP A  76       3.576  -4.578   1.687  1.00  0.00           C
ATOM   1046  O   ASP A  76       3.442  -4.248   2.865  1.00  0.00           O
ATOM   1047  CB  ASP A  76       3.258  -7.031   1.782  1.00  0.00           C
ATOM   1048  CG  ASP A  76       3.879  -8.428   1.854  1.00  0.00           C
ATOM   1049  OD1 ASP A  76       4.867  -8.648   1.121  1.00  0.00           O
ATOM   1050  OD2 ASP A  76       3.351  -9.244   2.639  1.00  0.00           O
ATOM   1055  N   ARG A  77       3.203  -3.838   0.653  1.00  0.00           N
ATOM   1056  CA  ARG A  77       2.587  -2.536   0.848  1.00  0.00           C
ATOM   1057  C   ARG A  77       1.600  -2.242  -0.284  1.00  0.00           C
ATOM   1058  O   ARG A  77       1.874  -2.545  -1.445  1.00  0.00           O
ATOM   1059  CB  ARG A  77       3.643  -1.430   0.896  1.00  0.00           C
ATOM   1060  CG  ARG A  77       4.823  -1.836   1.781  1.00  0.00           C
ATOM   1061  CD  ARG A  77       4.753  -1.140   3.142  1.00  0.00           C
ATOM   1062  NE  ARG A  77       6.110  -0.745   3.579  1.00  0.00           N
ATOM   1063  CZ  ARG A  77       6.981  -1.576   4.169  1.00  0.00           C
ATOM   1064  NH1 ARG A  77       6.641  -2.852   4.397  1.00  0.00           N
ATOM   1065  NH2 ARG A  77       8.191  -1.129   4.533  1.00  0.00           N
ATOM   1079  N   VAL A  78       0.475  -1.655   0.094  1.00  0.00           N
ATOM   1080  CA  VAL A  78      -0.554  -1.315  -0.875  1.00  0.00           C
ATOM   1081  C   VAL A  78      -0.583   0.201  -1.071  1.00  0.00           C
ATOM   1082  O   VAL A  78      -0.555   0.957  -0.100  1.00  0.00           O
ATOM   1083  CB  VAL A  78      -1.901  -1.887  -0.428  1.00  0.00           C
ATOM   1084  CG1 VAL A  78      -2.068  -3.332  -0.902  1.00  0.00           C
ATOM   1085  CG2 VAL A  78      -2.065  -1.784   1.089  1.00  0.00           C
ATOM   1095  N   VAL A  79      -0.640   0.602  -2.333  1.00  0.00           N
ATOM   1096  CA  VAL A  79      -0.674   2.016  -2.668  1.00  0.00           C
ATOM   1097  C   VAL A  79      -2.072   2.383  -3.167  1.00  0.00           C
ATOM   1098  O   VAL A  79      -2.699   1.614  -3.894  1.00  0.00           O
ATOM   1099  CB  VAL A  79       0.427   2.339  -3.681  1.00  0.00           C
ATOM   1100  CG1 VAL A  79       0.306   3.781  -4.180  1.00  0.00           C
ATOM   1101  CG2 VAL A  79       1.812   2.077  -3.088  1.00  0.00           C
ATOM   1111  N   PHE A  80      -2.522   3.560  -2.757  1.00  0.00           N
ATOM   1112  CA  PHE A  80      -3.835   4.040  -3.153  1.00  0.00           C
ATOM   1113  C   PHE A  80      -3.868   5.569  -3.202  1.00  0.00           C
ATOM   1114  O   PHE A  80      -2.822   6.216  -3.217  1.00  0.00           O
ATOM   1115  CB  PHE A  80      -4.827   3.553  -2.095  1.00  0.00           C
ATOM   1116  CG  PHE A  80      -4.629   4.191  -0.718  1.00  0.00           C
ATOM   1117  CD1 PHE A  80      -3.520   3.901   0.013  1.00  0.00           C
ATOM   1118  CD2 PHE A  80      -5.563   5.048  -0.226  1.00  0.00           C
ATOM   1119  CE1 PHE A  80      -3.337   4.492   1.291  1.00  0.00           C
ATOM   1120  CE2 PHE A  80      -5.380   5.640   1.053  1.00  0.00           C
ATOM   1121  CZ  PHE A  80      -4.271   5.350   1.783  1.00  0.00           C
ATOM   1131  N   ASN A  81      -5.081   6.102  -3.227  1.00  0.00           N
ATOM   1132  CA  ASN A  81      -5.264   7.543  -3.275  1.00  0.00           C
ATOM   1133  C   ASN A  81      -6.336   7.950  -2.260  1.00  0.00           C
ATOM   1134  O   ASN A  81      -6.739   7.145  -1.422  1.00  0.00           O
ATOM   1135  CB  ASN A  81      -5.730   7.993  -4.660  1.00  0.00           C
ATOM   1136  CG  ASN A  81      -5.277   7.006  -5.739  1.00  0.00           C
ATOM   1137  OD1 ASN A  81      -4.412   7.287  -6.551  1.00  0.00           O
ATOM   1138  ND2 ASN A  81      -5.910   5.837  -5.701  1.00  0.00           N
ATOM   1145  N   GLU A  82      -6.767   9.198  -2.372  1.00  0.00           N
ATOM   1146  CA  GLU A  82      -7.784   9.721  -1.475  1.00  0.00           C
ATOM   1147  C   GLU A  82      -9.179   9.467  -2.050  1.00  0.00           C
ATOM   1148  O   GLU A  82     -10.147  10.109  -1.645  1.00  0.00           O
ATOM   1149  CB  GLU A  82      -7.564  11.211  -1.207  1.00  0.00           C
ATOM   1150  CG  GLU A  82      -8.040  11.591   0.197  1.00  0.00           C
ATOM   1151  CD  GLU A  82      -8.243  13.103   0.315  1.00  0.00           C
ATOM   1152  OE1 GLU A  82      -7.387  13.834  -0.225  1.00  0.00           O
ATOM   1153  OE2 GLU A  82      -9.252  13.492   0.944  1.00  0.00           O
ATOM   1160  N   ASN A  83      -9.238   8.530  -2.986  1.00  0.00           N
ATOM   1161  CA  ASN A  83     -10.498   8.184  -3.620  1.00  0.00           C
ATOM   1162  C   ASN A  83     -11.009   6.863  -3.041  1.00  0.00           C
ATOM   1163  O   ASN A  83     -12.213   6.606  -3.042  1.00  0.00           O
ATOM   1164  CB  ASN A  83     -10.324   8.004  -5.129  1.00  0.00           C
ATOM   1165  CG  ASN A  83      -8.843   7.960  -5.508  1.00  0.00           C
ATOM   1166  OD1 ASN A  83      -8.194   8.975  -5.703  1.00  0.00           O
ATOM   1167  ND2 ASN A  83      -8.345   6.730  -5.603  1.00  0.00           N
ATOM   1174  N   ASN A  84     -10.070   6.061  -2.561  1.00  0.00           N
ATOM   1175  CA  ASN A  84     -10.411   4.773  -1.981  1.00  0.00           C
ATOM   1176  C   ASN A  84      -9.987   3.659  -2.940  1.00  0.00           C
ATOM   1177  O   ASN A  84     -10.483   2.537  -2.852  1.00  0.00           O
ATOM   1178  CB  ASN A  84     -11.919   4.653  -1.754  1.00  0.00           C
ATOM   1179  CG  ASN A  84     -12.638   4.246  -3.043  1.00  0.00           C
ATOM   1180  OD1 ASN A  84     -13.715   3.676  -3.029  1.00  0.00           O
ATOM   1181  ND2 ASN A  84     -11.982   4.571  -4.152  1.00  0.00           N
ATOM   1188  N   GLN A  85      -9.073   4.007  -3.835  1.00  0.00           N
ATOM   1189  CA  GLN A  85      -8.577   3.050  -4.809  1.00  0.00           C
ATOM   1190  C   GLN A  85      -7.224   2.493  -4.363  1.00  0.00           C
ATOM   1191  O   GLN A  85      -6.728   2.839  -3.293  1.00  0.00           O
ATOM   1192  CB  GLN A  85      -8.480   3.683  -6.198  1.00  0.00           C
ATOM   1193  CG  GLN A  85      -9.857   4.125  -6.698  1.00  0.00           C
ATOM   1194  CD  GLN A  85      -9.735   4.962  -7.973  1.00  0.00           C
ATOM   1195  OE1 GLN A  85     -10.273   4.632  -9.016  1.00  0.00           O
ATOM   1196  NE2 GLN A  85      -8.998   6.060  -7.830  1.00  0.00           N
ATOM   1205  N   LEU A  86      -6.666   1.637  -5.208  1.00  0.00           N
ATOM   1206  CA  LEU A  86      -5.379   1.028  -4.915  1.00  0.00           C
ATOM   1207  C   LEU A  86      -4.468   1.159  -6.136  1.00  0.00           C
ATOM   1208  O   LEU A  86      -4.872   0.845  -7.254  1.00  0.00           O
ATOM   1209  CB  LEU A  86      -5.565  -0.414  -4.438  1.00  0.00           C
ATOM   1210  CG  LEU A  86      -4.302  -1.127  -3.951  1.00  0.00           C
ATOM   1211  CD1 LEU A  86      -4.377  -1.409  -2.449  1.00  0.00           C
ATOM   1212  CD2 LEU A  86      -4.044  -2.399  -4.760  1.00  0.00           C
ATOM   1224  N   ALA A  87      -3.254   1.626  -5.881  1.00  0.00           N
ATOM   1225  CA  ALA A  87      -2.281   1.802  -6.947  1.00  0.00           C
ATOM   1226  C   ALA A  87      -1.751   0.434  -7.380  1.00  0.00           C
ATOM   1227  O   ALA A  87      -1.461   0.221  -8.557  1.00  0.00           O
ATOM   1228  CB  ALA A  87      -1.166   2.735  -6.471  1.00  0.00           C
ATOM   1234  N   GLY A  88      -1.642  -0.458  -6.406  1.00  0.00           N
ATOM   1235  CA  GLY A  88      -1.152  -1.800  -6.672  1.00  0.00           C
ATOM   1236  C   GLY A  88      -0.672  -2.474  -5.386  1.00  0.00           C
ATOM   1237  O   GLY A  88      -1.152  -2.156  -4.298  1.00  0.00           O
ATOM   1241  N   VAL A  89       0.270  -3.392  -5.551  1.00  0.00           N
ATOM   1242  CA  VAL A  89       0.819  -4.112  -4.416  1.00  0.00           C
ATOM   1243  C   VAL A  89       2.346  -4.112  -4.509  1.00  0.00           C
ATOM   1244  O   VAL A  89       2.934  -4.989  -5.141  1.00  0.00           O
ATOM   1245  CB  VAL A  89       0.225  -5.521  -4.353  1.00  0.00           C
ATOM   1246  CG1 VAL A  89       0.983  -6.392  -3.349  1.00  0.00           C
ATOM   1247  CG2 VAL A  89      -1.267  -5.472  -4.018  1.00  0.00           C
ATOM   1257  N   ILE A  90       2.946  -3.119  -3.868  1.00  0.00           N
ATOM   1258  CA  ILE A  90       4.394  -2.993  -3.870  1.00  0.00           C
ATOM   1259  C   ILE A  90       4.979  -3.872  -2.764  1.00  0.00           C
ATOM   1260  O   ILE A  90       4.264  -4.291  -1.855  1.00  0.00           O
ATOM   1261  CB  ILE A  90       4.803  -1.522  -3.770  1.00  0.00           C
ATOM   1262  CG1 ILE A  90       4.526  -0.971  -2.369  1.00  0.00           C
ATOM   1263  CG2 ILE A  90       4.125  -0.687  -4.858  1.00  0.00           C
ATOM   1264  CD1 ILE A  90       4.291   0.540  -2.412  1.00  0.00           C
ATOM   1276  N   THR A  91       6.275  -4.125  -2.876  1.00  0.00           N
ATOM   1277  CA  THR A  91       6.965  -4.947  -1.896  1.00  0.00           C
ATOM   1278  C   THR A  91       8.455  -4.600  -1.864  1.00  0.00           C
ATOM   1279  O   THR A  91       9.058  -4.339  -2.905  1.00  0.00           O
ATOM   1280  CB  THR A  91       6.689  -6.414  -2.232  1.00  0.00           C
ATOM   1281  OG1 THR A  91       7.830  -7.105  -1.730  1.00  0.00           O
ATOM   1282  CG2 THR A  91       6.723  -6.686  -3.737  1.00  0.00           C
ATOM   1290  N   HIS A  92       9.005  -4.607  -0.659  1.00  0.00           N
ATOM   1291  CA  HIS A  92      10.413  -4.296  -0.478  1.00  0.00           C
ATOM   1292  C   HIS A  92      11.263  -5.270  -1.296  1.00  0.00           C
ATOM   1293  O   HIS A  92      12.412  -5.539  -0.950  1.00  0.00           O
ATOM   1294  CB  HIS A  92      10.782  -4.292   1.007  1.00  0.00           C
ATOM   1295  CG  HIS A  92      10.433  -3.009   1.722  1.00  0.00           C
ATOM   1296  ND1 HIS A  92      11.161  -2.526   2.796  1.00  0.00           N
ATOM   1297  CD2 HIS A  92       9.426  -2.113   1.506  1.00  0.00           C
ATOM   1298  CE1 HIS A  92      10.609  -1.392   3.200  1.00  0.00           C
ATOM   1299  NE2 HIS A  92       9.534  -1.138   2.400  1.00  0.00           N
ATOM   1308  N   THR A  93      10.666  -5.772  -2.367  1.00  0.00           N
ATOM   1309  CA  THR A  93      11.353  -6.711  -3.238  1.00  0.00           C
ATOM   1310  C   THR A  93      12.052  -5.966  -4.377  1.00  0.00           C
ATOM   1311  O   THR A  93      11.821  -4.775  -4.580  1.00  0.00           O
ATOM   1312  CB  THR A  93      10.331  -7.742  -3.721  1.00  0.00           C
ATOM   1313  OG1 THR A  93      10.176  -8.623  -2.612  1.00  0.00           O
ATOM   1314  CG2 THR A  93      10.885  -8.637  -4.833  1.00  0.00           C
ATOM   1322  N   GLY A  94      12.892  -6.700  -5.092  1.00  0.00           N
ATOM   1323  CA  GLY A  94      13.627  -6.125  -6.207  1.00  0.00           C
ATOM   1324  C   GLY A  94      13.405  -4.613  -6.286  1.00  0.00           C
ATOM   1325  O   GLY A  94      12.853  -4.113  -7.265  1.00  0.00           O
ATOM   1329  N   ALA A  95      13.848  -3.927  -5.243  1.00  0.00           N
ATOM   1330  CA  ALA A  95      13.705  -2.482  -5.182  1.00  0.00           C
ATOM   1331  C   ALA A  95      15.021  -1.863  -4.703  1.00  0.00           C
ATOM   1332  O   ALA A  95      15.094  -1.333  -3.596  1.00  0.00           O
ATOM   1333  CB  ALA A  95      12.527  -2.122  -4.274  1.00  0.00           C
ATOM   1339  N   SER A  96      16.026  -1.953  -5.561  1.00  0.00           N
ATOM   1340  CA  SER A  96      17.334  -1.408  -5.241  1.00  0.00           C
ATOM   1341  C   SER A  96      17.216   0.081  -4.914  1.00  0.00           C
ATOM   1342  O   SER A  96      18.153   0.683  -4.390  1.00  0.00           O
ATOM   1343  CB  SER A  96      18.318  -1.623  -6.393  1.00  0.00           C
ATOM   1344  OG  SER A  96      19.661  -1.344  -6.006  1.00  0.00           O
ATOM   1350  N   GLY A  97      16.056   0.634  -5.236  1.00  0.00           N
ATOM   1351  CA  GLY A  97      15.803   2.043  -4.984  1.00  0.00           C
ATOM   1352  C   GLY A  97      14.692   2.223  -3.947  1.00  0.00           C
ATOM   1353  O   GLY A  97      14.967   2.372  -2.757  1.00  0.00           O
ATOM   1357  N   ASN A  98      13.461   2.204  -4.437  1.00  0.00           N
ATOM   1358  CA  ASN A  98      12.308   2.363  -3.568  1.00  0.00           C
ATOM   1359  C   ASN A  98      11.829   0.986  -3.106  1.00  0.00           C
ATOM   1360  O   ASN A  98      10.877   0.436  -3.661  1.00  0.00           O
ATOM   1361  CB  ASN A  98      11.152   3.042  -4.306  1.00  0.00           C
ATOM   1362  CG  ASN A  98      10.160   3.663  -3.319  1.00  0.00           C
ATOM   1363  OD1 ASN A  98       9.303   4.453  -3.675  1.00  0.00           O
ATOM   1364  ND2 ASN A  98      10.326   3.261  -2.062  1.00  0.00           N
ATOM   1371  N   ASN A  99      12.508   0.466  -2.094  1.00  0.00           N
ATOM   1372  CA  ASN A  99      12.164  -0.837  -1.552  1.00  0.00           C
ATOM   1373  C   ASN A  99      10.682  -1.115  -1.805  1.00  0.00           C
ATOM   1374  O   ASN A  99       9.939  -1.437  -0.879  1.00  0.00           O
ATOM   1375  CB  ASN A  99      12.402  -0.884  -0.041  1.00  0.00           C
ATOM   1376  CG  ASN A  99      13.788  -1.448   0.280  1.00  0.00           C
ATOM   1377  OD1 ASN A  99      14.026  -2.021   1.330  1.00  0.00           O
ATOM   1378  ND2 ASN A  99      14.686  -1.255  -0.683  1.00  0.00           N
ATOM   1385  N   PHE A 100      10.295  -0.981  -3.066  1.00  0.00           N
ATOM   1386  CA  PHE A 100       8.914  -1.213  -3.453  1.00  0.00           C
ATOM   1387  C   PHE A 100       8.822  -1.653  -4.916  1.00  0.00           C
ATOM   1388  O   PHE A 100       9.569  -1.165  -5.762  1.00  0.00           O
ATOM   1389  CB  PHE A 100       8.172   0.113  -3.283  1.00  0.00           C
ATOM   1390  CG  PHE A 100       7.971   0.532  -1.825  1.00  0.00           C
ATOM   1391  CD1 PHE A 100       7.649  -0.400  -0.889  1.00  0.00           C
ATOM   1392  CD2 PHE A 100       8.116   1.836  -1.467  1.00  0.00           C
ATOM   1393  CE1 PHE A 100       7.464  -0.011   0.464  1.00  0.00           C
ATOM   1394  CE2 PHE A 100       7.929   2.225  -0.114  1.00  0.00           C
ATOM   1395  CZ  PHE A 100       7.607   1.294   0.823  1.00  0.00           C
ATOM   1405  N   VAL A 101       7.898  -2.569  -5.169  1.00  0.00           N
ATOM   1406  CA  VAL A 101       7.699  -3.079  -6.515  1.00  0.00           C
ATOM   1407  C   VAL A 101       6.404  -3.891  -6.561  1.00  0.00           C
ATOM   1408  O   VAL A 101       6.183  -4.763  -5.721  1.00  0.00           O
ATOM   1409  CB  VAL A 101       8.925  -3.882  -6.957  1.00  0.00           C
ATOM   1410  CG1 VAL A 101      10.076  -2.953  -7.350  1.00  0.00           C
ATOM   1411  CG2 VAL A 101       9.360  -4.864  -5.868  1.00  0.00           C
ATOM   1421  N   GLU A 102       5.580  -3.577  -7.550  1.00  0.00           N
ATOM   1422  CA  GLU A 102       4.312  -4.266  -7.715  1.00  0.00           C
ATOM   1423  C   GLU A 102       4.516  -5.780  -7.626  1.00  0.00           C
ATOM   1424  O   GLU A 102       5.149  -6.378  -8.495  1.00  0.00           O
ATOM   1425  CB  GLU A 102       3.647  -3.880  -9.038  1.00  0.00           C
ATOM   1426  CG  GLU A 102       4.684  -3.388 -10.050  1.00  0.00           C
ATOM   1427  CD  GLU A 102       4.161  -3.526 -11.482  1.00  0.00           C
ATOM   1428  OE1 GLU A 102       2.934  -3.368 -11.655  1.00  0.00           O
ATOM   1429  OE2 GLU A 102       5.001  -3.787 -12.369  1.00  0.00           O
ATOM   1436  N   CYS A 103       3.968  -6.357  -6.566  1.00  0.00           N
ATOM   1437  CA  CYS A 103       4.081  -7.790  -6.352  1.00  0.00           C
ATOM   1438  C   CYS A 103       3.592  -8.505  -7.613  1.00  0.00           C
ATOM   1439  O   CYS A 103       3.363  -7.870  -8.642  1.00  0.00           O
ATOM   1440  CB  CYS A 103       3.312  -8.238  -5.108  1.00  0.00           C
ATOM   1441  SG  CYS A 103       3.804  -7.399  -3.558  1.00  0.00           S
ATOM   1446  N   THR A 104       3.448  -9.817  -7.493  1.00  0.00           N
ATOM   1447  CA  THR A 104       2.990 -10.624  -8.612  1.00  0.00           C
ATOM   1448  C   THR A 104       1.644 -11.275  -8.284  1.00  0.00           C
ATOM   1449  O   THR A 104       1.339 -12.359  -8.777  1.00  0.00           O
ATOM   1450  CB  THR A 104       4.089 -11.636  -8.944  1.00  0.00           C
ATOM   1451  OG1 THR A 104       4.222 -12.409  -7.754  1.00  0.00           O
ATOM   1452  CG2 THR A 104       5.459 -10.977  -9.115  1.00  0.00           C
TER    1460      THR A 104
ENDMDL
