# Supplementary material for: Comparative Performance of High-Throughput Methods for Protein pKa Predictions
Source: J Chem Inf Model. 2023 Aug 8;63(16):5169–81. doi: 10.1021/acs.jcim.3c00165 (PMC10466379; doi:10.1021/acs.jcim.3c00165)
Supplement: Supplementary file 3 — ci3c00165_si_003.zip [file ci3c00165_si_003.zip › curated_pdbs/1lni_curated_2.pdb]

ATOM    937  N   ASP C   1      13.573  15.455  23.018  1.00 14.80           N  
ATOM    938  CA  ASP C   1      13.466  16.643  22.146  1.00 13.31           C  
ATOM    939  C   ASP C   1      14.808  16.931  21.532  1.00 11.45           C  
ATOM    940  O   ASP C   1      15.795  16.762  22.235  1.00 13.02           O  
ATOM    941  CB  ASP C   1      13.025  17.907  22.904  1.00 17.30           C  
ATOM    942  CG  ASP C   1      11.636  17.817  23.464  1.00 21.32           C  
ATOM    943  OD1 ASP C   1      11.084  18.852  23.910  1.00 30.15           O  
ATOM    944  OD2 ASP C   1      11.081  16.733  23.506  1.00 19.55           O  
ATOM    945  N   VAL C   2      14.828  17.374  20.303  1.00 12.61           N  
ATOM    946  CA  VAL C   2      16.051  17.806  19.653  1.00 11.94           C  
ATOM    947  C   VAL C   2      16.391  19.234  20.176  1.00 12.84           C  
ATOM    948  O   VAL C   2      15.464  20.076  20.280  1.00 20.74           O  
ATOM    949  CB  VAL C   2      15.892  17.723  18.119  1.00 12.31           C  
ATOM    950  CG1 VAL C   2      17.125  18.266  17.447  1.00 13.49           C  
ATOM    951  CG2 VAL C   2      15.606  16.289  17.662  1.00 16.06           C  
ATOM    952  N   SER C   3      17.621  19.493  20.465  1.00 12.07           N  
ATOM    953  CA  SER C   3      18.004  20.811  20.987  1.00 15.57           C  
ATOM    954  C   SER C   3      18.434  21.717  19.794  1.00 17.57           C  
ATOM    955  O   SER C   3      19.513  22.142  19.593  1.00 29.15           O  
ATOM    956  CB  SER C   3      19.079  20.500  22.044  1.00 18.63           C  
ATOM    957  OG  SER C   3      18.597  19.635  23.020  1.00 18.29           O  
ATOM    958  N   GLY C   4      17.502  21.977  18.902  1.00 16.98           N  
ATOM    959  CA  GLY C   4      17.767  22.951  17.866  1.00 19.54           C  
ATOM    960  C   GLY C   4      18.730  22.385  16.827  1.00 15.73           C  
ATOM    961  O   GLY C   4      18.783  21.181  16.571  1.00 20.30           O  
ATOM    962  N   THR C   5      19.235  23.346  16.060  1.00 11.72           N  
ATOM    963  CA  THR C   5      20.076  23.092  14.885  1.00 10.17           C  
ATOM    964  C   THR C   5      21.446  23.625  15.088  1.00  9.64           C  
ATOM    965  O   THR C   5      21.600  24.655  15.755  1.00 14.70           O  
ATOM    966  CB  THR C   5      19.382  23.718  13.596  1.00 14.00           C  
ATOM    967  OG1ATHR C   5      18.086  23.163  13.377  0.56 14.50           O  
ATOM    968  OG1BTHR C   5      19.711  25.043  13.409  0.44 12.08           O  
ATOM    969  CG2ATHR C   5      20.104  23.563  12.350  0.56 15.01           C  
ATOM    970  CG2BTHR C   5      17.943  23.395  13.795  0.44 17.27           C  
ATOM    971  N   VAL C   6      22.438  23.028  14.505  1.00  8.97           N  
ATOM    972  CA  VAL C   6      23.821  23.436  14.584  1.00  8.94           C  
ATOM    973  C   VAL C   6      24.423  23.456  13.189  1.00  8.09           C  
ATOM    974  O   VAL C   6      24.258  22.529  12.429  1.00  9.00           O  
ATOM    975  CB  VAL C   6      24.627  22.517  15.547  1.00  8.91           C  
ATOM    976  CG1 VAL C   6      24.646  21.070  15.054  1.00 10.49           C  
ATOM    977  CG2 VAL C   6      26.008  23.063  15.821  1.00 10.99           C  
ATOM    978  N   CYS C   7      25.139  24.541  12.932  1.00  8.27           N  
ATOM    979  CA  CYS C   7      25.875  24.594  11.630  1.00  8.00           C  
ATOM    980  C   CYS C   7      26.978  23.535  11.608  1.00  7.37           C  
ATOM    981  O   CYS C   7      27.752  23.393  12.575  1.00  8.54           O  
ATOM    982  CB  CYS C   7      26.551  26.003  11.495  1.00  9.17           C  
ATOM    983  SG  CYS C   7      25.320  27.323  11.246  1.00 10.10           S  
ATOM    984  N   LEU C   8      27.106  22.911  10.483  1.00  7.24           N  
ATOM    985  CA  LEU C   8      28.199  21.962  10.308  1.00  7.61           C  
ATOM    986  C   LEU C   8      29.544  22.629  10.556  1.00  7.82           C  
ATOM    987  O   LEU C   8      30.455  22.000  11.151  1.00  8.99           O  
ATOM    988  CB  LEU C   8      28.139  21.357   8.909  1.00  8.03           C  
ATOM    989  CG  LEU C   8      29.221  20.327   8.602  1.00  8.69           C  
ATOM    990  CD1 LEU C   8      29.266  19.180   9.574  1.00  9.51           C  
ATOM    991  CD2 LEU C   8      29.055  19.844   7.156  1.00 10.15           C  
ATOM    992  N   SER C   9      29.709  23.890  10.202  1.00  8.72           N  
ATOM    993  CA  SER C   9      30.989  24.544  10.377  1.00  9.28           C  
ATOM    994  C   SER C   9      31.327  24.791  11.835  1.00  9.61           C  
ATOM    995  O   SER C   9      32.484  25.066  12.139  1.00 12.90           O  
ATOM    996  CB  SER C   9      31.017  25.871   9.622  1.00 10.36           C  
ATOM    997  OG  SER C   9      30.110  26.768  10.284  1.00 10.48           O  
ATOM    998  N   ALA C  10      30.354  24.697  12.725  1.00  8.92           N  
ATOM    999  CA  ALA C  10      30.565  24.856  14.175  1.00 11.08           C  
ATOM   1000  C   ALA C  10      30.985  23.539  14.776  1.00 11.62           C  
ATOM   1001  O   ALA C  10      31.532  23.557  15.884  1.00 19.81           O  
ATOM   1002  CB  ALA C  10      29.364  25.356  14.817  1.00 11.60           C  
ATOM   1003  N   LEU C  11      30.756  22.428  14.157  1.00  8.58           N  
ATOM   1004  CA  LEU C  11      31.070  21.116  14.706  1.00  8.49           C  
ATOM   1005  C   LEU C  11      32.532  20.839  14.501  1.00  8.36           C  
ATOM   1006  O   LEU C  11      33.214  21.467  13.674  1.00  9.36           O  
ATOM   1007  CB  LEU C  11      30.195  20.067  13.973  1.00  9.18           C  
ATOM   1008  CG  LEU C  11      28.717  20.167  14.300  1.00  9.47           C  
ATOM   1009  CD1 LEU C  11      27.958  19.116  13.538  1.00 10.34           C  
ATOM   1010  CD2 LEU C  11      28.426  20.083  15.776  1.00 11.00           C  
ATOM   1011  N   PRO C  12      33.089  19.864  15.229  1.00  8.99           N  
ATOM   1012  CA  PRO C  12      34.465  19.470  14.976  1.00  8.92           C  
ATOM   1013  C   PRO C  12      34.643  19.052  13.552  1.00  8.61           C  
ATOM   1014  O   PRO C  12      33.671  18.546  12.913  1.00  8.55           O  
ATOM   1015  CB  PRO C  12      34.645  18.314  15.992  1.00  9.88           C  
ATOM   1016  CG  PRO C  12      33.658  18.524  17.067  1.00 13.24           C  
ATOM   1017  CD  PRO C  12      32.490  19.065  16.335  1.00  9.33           C  
ATOM   1018  N   PRO C  13      35.854  19.123  13.019  1.00 10.01           N  
ATOM   1019  CA  PRO C  13      36.079  18.758  11.584  1.00 11.19           C  
ATOM   1020  C   PRO C  13      35.715  17.312  11.351  1.00  9.29           C  
ATOM   1021  O   PRO C  13      35.321  16.931  10.202  1.00 10.39           O  
ATOM   1022  CB  PRO C  13      37.510  19.086  11.348  1.00 12.12           C  
ATOM   1023  CG  PRO C  13      38.144  19.090  12.702  1.00 14.16           C  
ATOM   1024  CD  PRO C  13      37.099  19.648  13.639  1.00 11.32           C  
ATOM   1025  N   GLU C  14      35.859  16.436  12.342  1.00  8.20           N  
ATOM   1026  CA  GLU C  14      35.576  15.037  12.187  1.00  7.62           C  
ATOM   1027  C   GLU C  14      34.091  14.778  11.890  1.00  7.41           C  
ATOM   1028  O   GLU C  14      33.719  13.732  11.319  1.00  8.15           O  
ATOM   1029  CB  GLU C  14      35.997  14.254  13.408  1.00  7.32           C  
ATOM   1030  CG  GLU C  14      37.503  14.328  13.625  1.00  7.78           C  
ATOM   1031  CD  GLU C  14      38.034  15.582  14.263  1.00  6.96           C  
ATOM   1032  OE1 GLU C  14      37.245  16.347  14.872  1.00  7.30           O  
ATOM   1033  OE2 GLU C  14      39.239  15.812  14.168  1.00  8.68           O  
ATOM   1034  N   ALA C  15      33.205  15.713  12.228  1.00  7.46           N  
ATOM   1035  CA  ALA C  15      31.772  15.591  11.884  1.00  7.46           C  
ATOM   1036  C   ALA C  15      31.590  15.670  10.379  1.00  7.43           C  
ATOM   1037  O   ALA C  15      30.753  14.969   9.820  1.00  7.88           O  
ATOM   1038  CB  ALA C  15      30.952  16.597  12.571  1.00  7.94           C  
ATOM   1039  N   THR C  16      32.324  16.548   9.717  1.00  8.47           N  
ATOM   1040  CA  THR C  16      32.313  16.568   8.226  1.00  9.11           C  
ATOM   1041  C   THR C  16      32.807  15.281   7.671  1.00  9.12           C  
ATOM   1042  O   THR C  16      32.247  14.705   6.722  1.00  9.90           O  
ATOM   1043  CB  THR C  16      33.115  17.778   7.753  1.00 10.55           C  
ATOM   1044  OG1 THR C  16      32.458  18.975   8.100  1.00 10.32           O  
ATOM   1045  CG2 THR C  16      33.241  17.709   6.235  1.00 13.24           C  
ATOM   1046  N   ASP C  17      33.887  14.701   8.227  1.00  9.43           N  
ATOM   1047  CA  ASP C  17      34.410  13.427   7.791  1.00  9.25           C  
ATOM   1048  C   ASP C  17      33.315  12.392   7.864  1.00  8.42           C  
ATOM   1049  O   ASP C  17      33.097  11.559   6.930  1.00  9.58           O  
ATOM   1050  CB  ASP C  17      35.611  13.019   8.622  1.00  9.37           C  
ATOM   1051  CG  ASP C  17      36.812  13.880   8.503  1.00 11.39           C  
ATOM   1052  OD1 ASP C  17      37.678  13.790   9.424  1.00 12.15           O  
ATOM   1053  OD2 ASP C  17      36.941  14.636   7.500  1.00 14.78           O  
ATOM   1054  N   THR C  18      32.614  12.339   9.013  1.00  7.34           N  
ATOM   1055  CA  THR C  18      31.588  11.307   9.186  1.00  6.66           C  
ATOM   1056  C   THR C  18      30.486  11.486   8.142  1.00  6.92           C  
ATOM   1057  O   THR C  18      30.009  10.510   7.570  1.00  7.58           O  
ATOM   1058  CB  THR C  18      31.049  11.345  10.623  1.00  6.93           C  
ATOM   1059  OG1 THR C  18      32.128  11.142  11.510  1.00  6.75           O  
ATOM   1060  CG2 THR C  18      29.951  10.298  10.824  1.00  7.14           C  
ATOM   1061  N   LEU C  19      30.025  12.731   7.958  1.00  7.56           N  
ATOM   1062  CA  LEU C  19      28.977  12.945   6.909  1.00  8.12           C  
ATOM   1063  C   LEU C  19      29.443  12.512   5.543  1.00  8.52           C  
ATOM   1064  O   LEU C  19      28.644  11.951   4.794  1.00  9.34           O  
ATOM   1065  CB  LEU C  19      28.596  14.417   6.896  1.00  9.92           C  
ATOM   1066  CG  LEU C  19      27.681  14.865   8.024  1.00  9.94           C  
ATOM   1067  CD1 LEU C  19      27.542  16.385   7.822  1.00 14.29           C  
ATOM   1068  CD2 LEU C  19      26.334  14.158   8.065  1.00 10.51           C  
ATOM   1069  N   ASN C  20      30.687  12.761   5.215  1.00  9.18           N  
ATOM   1070  CA  ASN C  20      31.208  12.328   3.899  1.00 10.53           C  
ATOM   1071  C   ASN C  20      31.221  10.819   3.787  1.00 10.78           C  
ATOM   1072  O   ASN C  20      30.896  10.315   2.727  1.00 12.41           O  
ATOM   1073  CB  ASN C  20      32.558  12.924   3.681  1.00 12.50           C  
ATOM   1074  CG  ASN C  20      32.503  14.415   3.357  1.00 14.84           C  
ATOM   1075  OD1 ASN C  20      31.450  14.909   2.894  1.00 22.65           O  
ATOM   1076  ND2 ASN C  20      33.618  15.083   3.631  1.00 15.92           N  
ATOM   1077  N   LEU C  21      31.531  10.086   4.847  1.00  9.42           N  
ATOM   1078  CA  LEU C  21      31.433   8.636   4.845  1.00  9.63           C  
ATOM   1079  C   LEU C  21      30.020   8.205   4.778  1.00  9.01           C  
ATOM   1080  O   LEU C  21      29.721   7.175   4.124  1.00 11.08           O  
ATOM   1081  CB  LEU C  21      32.210   8.057   6.022  1.00  9.53           C  
ATOM   1082  CG  LEU C  21      33.714   8.263   6.009  1.00 11.06           C  
ATOM   1083  CD1 LEU C  21      34.317   7.565   7.178  1.00 13.19           C  
ATOM   1084  CD2 LEU C  21      34.373   7.743   4.740  1.00 13.73           C  
ATOM   1085  N   ILE C  22      29.103   8.834   5.485  1.00  8.27           N  
ATOM   1086  CA  ILE C  22      27.689   8.460   5.335  1.00  8.53           C  
ATOM   1087  C   ILE C  22      27.267   8.621   3.864  1.00  9.52           C  
ATOM   1088  O   ILE C  22      26.616   7.713   3.306  1.00 11.19           O  
ATOM   1089  CB  ILE C  22      26.832   9.216   6.308  1.00  7.81           C  
ATOM   1090  CG1 ILE C  22      27.126   8.882   7.733  1.00  7.47           C  
ATOM   1091  CG2 ILE C  22      25.343   9.026   5.990  1.00 10.22           C  
ATOM   1092  CD1 ILE C  22      26.579   9.888   8.748  1.00  7.41           C  
ATOM   1093  N  AALA C  23      27.688   9.648   3.198  0.60 10.33           N  
ATOM   1094  N  BALA C  23      27.611   9.824   3.308  0.40  9.44           N  
ATOM   1095  CA AALA C  23      27.154   9.708   1.812  0.60  9.24           C  
ATOM   1096  CA BALA C  23      27.297  10.248   1.936  0.40  8.47           C  
ATOM   1097  C  AALA C  23      27.685   8.589   0.929  0.60 10.74           C  
ATOM   1098  C  BALA C  23      27.865   9.197   0.972  0.40 10.16           C  
ATOM   1099  O  AALA C  23      26.981   8.100   0.012  0.60 12.16           O  
ATOM   1100  O  BALA C  23      27.182   8.894  -0.046  0.40  8.97           O  
ATOM   1101  CB AALA C  23      27.681  11.073   1.331  0.60 12.23           C  
ATOM   1102  CB BALA C  23      27.801  11.640   1.556  0.40 10.33           C  
ATOM   1103  N  ASER C  24      28.863   8.107   1.170  0.60  8.97           N  
ATOM   1104  N  BSER C  24      29.099   8.785   1.188  0.40  8.75           N  
ATOM   1105  CA ASER C  24      29.424   7.073   0.309  0.60  9.49           C  
ATOM   1106  CA BSER C  24      29.838   7.887   0.334  0.40 10.66           C  
ATOM   1107  C  ASER C  24      29.024   5.689   0.798  0.60  9.13           C  
ATOM   1108  C  BSER C  24      29.607   6.418   0.717  0.40  9.44           C  
ATOM   1109  O  ASER C  24      29.384   4.752   0.135  0.60 11.37           O  
ATOM   1110  O  BSER C  24      30.296   5.605   0.053  0.40 10.52           O  
ATOM   1111  CB ASER C  24      30.944   7.224   0.277  0.60  9.16           C  
ATOM   1112  CB BSER C  24      31.309   8.212   0.210  0.40  9.38           C  
ATOM   1113  OG ASER C  24      31.582   6.991   1.507  0.60  9.92           O  
ATOM   1114  OG BSER C  24      31.923   7.914   1.509  0.40 13.17           O  
ATOM   1115  N  AASP C  25      28.398   5.630   1.980  0.60  8.48           N  
ATOM   1116  N  BASP C  25      28.687   6.223   1.711  0.40  9.73           N  
ATOM   1117  CA AASP C  25      28.120   4.387   2.739  0.60  8.13           C  
ATOM   1118  CA BASP C  25      28.513   4.877   2.245  0.40  7.62           C  
ATOM   1119  C  AASP C  25      29.415   3.673   2.967  0.60  8.89           C  
ATOM   1120  C  BASP C  25      29.804   4.197   2.673  0.40  8.39           C  
ATOM   1121  O  AASP C  25      29.521   2.442   2.767  0.60 10.86           O  
ATOM   1122  O  BASP C  25      30.105   3.016   2.336  0.40 10.03           O  
ATOM   1123  CB AASP C  25      27.033   3.613   2.084  0.60 10.52           C  
ATOM   1124  CB BASP C  25      27.765   4.137   1.102  0.40 11.05           C  
ATOM   1125  CG AASP C  25      26.595   2.508   3.063  0.60 11.36           C  
ATOM   1126  CG BASP C  25      27.431   2.783   1.655  0.40 12.46           C  
ATOM   1127  OD1AASP C  25      26.291   1.338   2.684  0.60 15.33           O  
ATOM   1128  OD1BASP C  25      27.553   1.707   0.999  0.40 13.84           O  
ATOM   1129  OD2AASP C  25      26.468   2.891   4.310  0.60 14.59           O  
ATOM   1130  OD2BASP C  25      27.198   2.774   2.892  0.40 22.54           O  
ATOM   1131  N  AGLY C  26      30.461   4.332   3.511  0.60  8.03           N  
ATOM   1132  N  BGLY C  26      30.644   4.994   3.325  0.40  7.21           N  
ATOM   1133  CA AGLY C  26      31.647   3.739   3.902  0.60  7.54           C  
ATOM   1134  CA BGLY C  26      31.855   4.420   3.845  0.40  7.47           C  
ATOM   1135  C  AGLY C  26      32.760   3.689   2.821  0.60  8.50           C  
ATOM   1136  C  BGLY C  26      33.071   4.437   2.922  0.40 11.38           C  
ATOM   1137  O  AGLY C  26      32.614   4.448   1.857  0.60  9.93           O  
ATOM   1138  O  BGLY C  26      33.006   5.290   2.013  0.40 13.88           O  
ATOM   1139  N  APRO C  27      33.762   2.945   3.049  0.60  9.18           N  
ATOM   1140  N  BPRO C  27      34.085   3.593   3.106  0.40 13.18           N  
ATOM   1141  CA APRO C  27      34.058   2.129   4.245  0.60  8.17           C  
ATOM   1142  CA BPRO C  27      34.312   2.639   4.232  0.40 10.50           C  
ATOM   1143  C  APRO C  27      34.229   2.905   5.516  0.60 10.58           C  
ATOM   1144  C  BPRO C  27      34.350   3.260   5.615  0.40 12.44           C  
ATOM   1145  O  APRO C  27      34.669   4.073   5.510  0.60 10.37           O  
ATOM   1146  O  BPRO C  27      34.825   4.423   5.656  0.40 16.64           O  
ATOM   1147  CB APRO C  27      35.376   1.401   3.901  0.60  9.58           C  
ATOM   1148  CB BPRO C  27      35.702   1.997   3.960  0.40 10.41           C  
ATOM   1149  CG APRO C  27      35.435   1.441   2.386  0.60 11.41           C  
ATOM   1150  CG BPRO C  27      35.687   2.062   2.451  0.40 11.67           C  
ATOM   1151  CD APRO C  27      34.870   2.777   2.011  0.60  9.35           C  
ATOM   1152  CD BPRO C  27      35.168   3.404   2.099  0.40 10.43           C  
ATOM   1153  N   PHE C  28      33.798   2.544   6.641  1.00  9.65           N  
ATOM   1154  CA  PHE C  28      33.744   3.246   7.919  1.00  8.43           C  
ATOM   1155  C   PHE C  28      34.849   2.780   8.831  1.00  7.47           C  
ATOM   1156  O   PHE C  28      35.325   1.675   8.760  1.00 10.08           O  
ATOM   1157  CB  PHE C  28      32.410   2.963   8.640  1.00  8.18           C  
ATOM   1158  CG  PHE C  28      31.220   3.468   7.877  1.00  8.64           C  
ATOM   1159  CD1 PHE C  28      30.374   2.653   7.161  1.00 10.01           C  
ATOM   1160  CD2 PHE C  28      30.973   4.843   7.903  1.00  9.12           C  
ATOM   1161  CE1 PHE C  28      29.304   3.180   6.502  1.00 12.17           C  
ATOM   1162  CE2 PHE C  28      29.848   5.366   7.233  1.00 10.52           C  
ATOM   1163  CZ  PHE C  28      29.065   4.553   6.479  1.00 11.01           C  
ATOM   1164  N   PRO C  29      35.311   3.650   9.762  1.00  7.39           N  
ATOM   1165  CA  PRO C  29      36.443   3.269  10.594  1.00  7.50           C  
ATOM   1166  C   PRO C  29      36.135   2.208  11.643  1.00  6.37           C  
ATOM   1167  O   PRO C  29      36.992   1.409  11.961  1.00  8.10           O  
ATOM   1168  CB  PRO C  29      36.857   4.582  11.247  1.00  8.58           C  
ATOM   1169  CG  PRO C  29      35.624   5.457  11.251  1.00  7.39           C  
ATOM   1170  CD  PRO C  29      34.977   5.070   9.878  1.00  8.06           C  
ATOM   1171  N   TYR C  30      34.917   2.214  12.199  1.00  5.85           N  
ATOM   1172  CA  TYR C  30      34.545   1.327  13.275  1.00  5.36           C  
ATOM   1173  C   TYR C  30      33.504   0.377  12.845  1.00  5.47           C  
ATOM   1174  O   TYR C  30      32.545   0.725  12.108  1.00  5.97           O  
ATOM   1175  CB  TYR C  30      34.084   2.120  14.495  1.00  5.94           C  
ATOM   1176  CG  TYR C  30      35.181   2.806  15.238  1.00  5.49           C  
ATOM   1177  CD1 TYR C  30      35.975   2.067  16.095  1.00  8.66           C  
ATOM   1178  CD2 TYR C  30      35.455   4.161  15.164  1.00  6.08           C  
ATOM   1179  CE1 TYR C  30      37.036   2.604  16.814  1.00  9.41           C  
ATOM   1180  CE2 TYR C  30      36.484   4.723  15.906  1.00  6.73           C  
ATOM   1181  CZ  TYR C  30      37.230   3.956  16.759  1.00  7.54           C  
ATOM   1182  OH  TYR C  30      38.195   4.577  17.559  1.00 10.19           O  
ATOM   1183  N   SER C  31      33.552  -0.879  13.341  1.00  5.91           N  
ATOM   1184  CA  SER C  31      32.550  -1.871  12.963  1.00  6.78           C  
ATOM   1185  C   SER C  31      31.167  -1.533  13.487  1.00  6.38           C  
ATOM   1186  O   SER C  31      30.194  -1.980  12.880  1.00  7.84           O  
ATOM   1187  CB  SER C  31      33.030  -3.231  13.197  1.00  8.40           C  
ATOM   1188  OG  SER C  31      33.239  -3.434  14.530  1.00  9.44           O  
ATOM   1189  N   GLN C  32      31.031  -0.754  14.533  1.00  6.37           N  
ATOM   1190  CA  GLN C  32      29.724  -0.293  15.006  1.00  7.00           C  
ATOM   1191  C   GLN C  32      29.167   0.869  14.199  1.00  6.56           C  
ATOM   1192  O   GLN C  32      28.030   1.298  14.446  1.00  8.16           O  
ATOM   1193  CB  GLN C  32      29.818   0.087  16.457  1.00  9.52           C  
ATOM   1194  CG  GLN C  32      29.959  -1.103  17.390  1.00 11.93           C  
ATOM   1195  CD  GLN C  32      28.661  -1.859  17.441  1.00 16.54           C  
ATOM   1196  OE1 GLN C  32      28.487  -2.919  16.841  1.00 22.95           O  
ATOM   1197  NE2 GLN C  32      27.664  -1.365  18.063  1.00 25.75           N  
ATOM   1198  N   ASP C  33      29.898   1.397  13.228  1.00  5.60           N  
ATOM   1199  CA  ASP C  33      29.349   2.433  12.360  1.00  5.66           C  
ATOM   1200  C   ASP C  33      28.269   1.823  11.471  1.00  5.82           C  
ATOM   1201  O   ASP C  33      28.470   0.816  10.830  1.00  8.19           O  
ATOM   1202  CB  ASP C  33      30.447   3.046  11.532  1.00  5.75           C  
ATOM   1203  CG  ASP C  33      31.413   3.909  12.357  1.00  5.67           C  
ATOM   1204  OD1 ASP C  33      32.538   4.177  11.847  1.00  6.57           O  
ATOM   1205  OD2 ASP C  33      31.020   4.321  13.451  1.00  6.13           O  
ATOM   1206  N   GLY C  34      27.115   2.446  11.466  1.00  6.00           N  
ATOM   1207  CA  GLY C  34      26.005   2.026  10.701  1.00  7.00           C  
ATOM   1208  C   GLY C  34      25.012   1.139  11.356  1.00  6.89           C  
ATOM   1209  O   GLY C  34      24.024   0.737  10.733  1.00  8.57           O  
ATOM   1210  N   VAL C  35      25.210   0.790  12.645  1.00  6.72           N  
ATOM   1211  CA  VAL C  35      24.234  -0.001  13.347  1.00  6.87           C  
ATOM   1212  C   VAL C  35      22.980   0.843  13.576  1.00  6.90           C  
ATOM   1213  O   VAL C  35      22.988   2.071  13.559  1.00  7.03           O  
ATOM   1214  CB  VAL C  35      24.790  -0.584  14.635  1.00  8.01           C  
ATOM   1215  CG1 VAL C  35      25.957  -1.506  14.375  1.00 10.50           C  
ATOM   1216  CG2 VAL C  35      25.079   0.479  15.689  1.00  8.79           C  
ATOM   1217  N   VAL C  36      21.884   0.154  13.840  1.00  7.92           N  
ATOM   1218  CA  VAL C  36      20.641   0.836  14.156  1.00  7.43           C  
ATOM   1219  C   VAL C  36      20.791   1.509  15.518  1.00  7.52           C  
ATOM   1220  O   VAL C  36      21.338   0.991  16.472  1.00  9.45           O  
ATOM   1221  CB  VAL C  36      19.465  -0.151  14.249  1.00  8.80           C  
ATOM   1222  CG1 VAL C  36      18.219   0.486  14.823  1.00  8.78           C  
ATOM   1223  CG2 VAL C  36      19.214  -0.749  12.858  1.00  9.16           C  
ATOM   1224  N   PHE C  37      20.300   2.766  15.571  1.00  7.72           N  
ATOM   1225  CA  PHE C  37      20.161   3.551  16.831  1.00  7.93           C  
ATOM   1226  C   PHE C  37      18.731   3.341  17.292  1.00  8.18           C  
ATOM   1227  O   PHE C  37      17.767   3.660  16.610  1.00  8.04           O  
ATOM   1228  CB  PHE C  37      20.436   5.012  16.576  1.00  7.90           C  
ATOM   1229  CG  PHE C  37      20.212   5.865  17.786  1.00  8.01           C  
ATOM   1230  CD1 PHE C  37      19.166   6.810  17.828  1.00  8.77           C  
ATOM   1231  CD2 PHE C  37      21.019   5.726  18.920  1.00  9.63           C  
ATOM   1232  CE1 PHE C  37      18.943   7.555  18.958  1.00  9.47           C  
ATOM   1233  CE2 PHE C  37      20.731   6.508  20.050  1.00 10.91           C  
ATOM   1234  CZ  PHE C  37      19.743   7.404  20.066  1.00 10.57           C  
ATOM   1235  N   GLN C  38      18.585   2.767  18.509  1.00  9.36           N  
ATOM   1236  CA  GLN C  38      17.248   2.404  18.973  1.00 10.14           C  
ATOM   1237  C   GLN C  38      16.460   3.567  19.551  1.00  9.19           C  
ATOM   1238  O   GLN C  38      15.256   3.406  19.795  1.00 10.92           O  
ATOM   1239  CB  GLN C  38      17.393   1.355  20.082  1.00 13.26           C  
ATOM   1240  CG AGLN C  38      18.158   0.245  19.284  0.45 15.64           C  
ATOM   1241  CG BGLN C  38      16.069   0.828  20.600  0.55 18.94           C  
ATOM   1242  CD AGLN C  38      18.332  -1.069  20.030  0.45 17.95           C  
ATOM   1243  CD BGLN C  38      16.057  -0.221  21.653  0.55 29.01           C  
ATOM   1244  OE1AGLN C  38      17.418  -1.360  20.787  0.45 13.88           O  
ATOM   1245  OE1BGLN C  38      17.143  -0.664  21.988  0.55 29.69           O  
ATOM   1246  NE2AGLN C  38      19.400  -1.817  19.758  0.45 28.38           N  
ATOM   1247  NE2BGLN C  38      14.989  -0.330  22.436  0.55 28.54           N  
ATOM   1248  N   ASN C  39      17.117   4.666  19.838  1.00  8.88           N  
ATOM   1249  CA  ASN C  39      16.397   5.804  20.438  1.00  9.32           C  
ATOM   1250  C   ASN C  39      15.651   5.435  21.691  1.00 11.05           C  
ATOM   1251  O   ASN C  39      14.499   5.811  21.907  1.00 12.34           O  
ATOM   1252  CB  ASN C  39      15.463   6.404  19.352  1.00  9.67           C  
ATOM   1253  CG  ASN C  39      14.878   7.764  19.753  1.00  9.73           C  
ATOM   1254  OD1 ASN C  39      15.559   8.591  20.385  1.00 10.63           O  
ATOM   1255  ND2 ASN C  39      13.688   8.087  19.282  1.00  9.37           N  
ATOM   1256  N   ARG C  40      16.374   4.703  22.581  1.00 11.87           N  
ATOM   1257  CA  ARG C  40      15.671   4.155  23.735  1.00 15.19           C  
ATOM   1258  C   ARG C  40      15.108   5.124  24.725  1.00 15.26           C  
ATOM   1259  O   ARG C  40      14.212   4.733  25.447  1.00 19.48           O  
ATOM   1260  CB  ARG C  40      16.670   3.348  24.474  1.00 19.97           C  
ATOM   1261  CG  ARG C  40      16.916   2.087  23.731  1.00 30.69           C  
ATOM   1262  CD  ARG C  40      17.561   1.094  24.738  1.00 44.33           C  
ATOM   1263  NE  ARG C  40      18.398   0.153  23.975  1.00 47.96           N  
ATOM   1264  CZ  ARG C  40      18.655  -1.053  24.526  1.00 49.36           C  
ATOM   1265  NH1 ARG C  40      19.354  -2.042  24.005  1.00 60.16           N  
ATOM   1266  NH2 ARG C  40      18.128  -1.134  25.717  1.00 25.33           N  
ATOM   1267  N   GLU C  41      15.667   6.311  24.788  1.00 14.40           N  
ATOM   1268  CA  GLU C  41      15.201   7.336  25.698  1.00 16.29           C  
ATOM   1269  C   GLU C  41      14.246   8.320  25.042  1.00 14.83           C  
ATOM   1270  O   GLU C  41      13.910   9.282  25.670  1.00 17.30           O  
ATOM   1271  CB  GLU C  41      16.384   8.014  26.392  1.00 18.14           C  
ATOM   1272  CG  GLU C  41      17.190   7.132  27.281  1.00 21.08           C  
ATOM   1273  CD  GLU C  41      18.204   6.218  26.622  1.00 22.20           C  
ATOM   1274  OE1 GLU C  41      18.822   6.678  25.614  1.00 24.59           O  
ATOM   1275  OE2 GLU C  41      18.546   5.053  26.975  1.00 28.14           O  
ATOM   1276  N   SER C  42      13.859   8.019  23.776  1.00 14.04           N  
ATOM   1277  CA  SER C  42      12.891   8.850  23.078  1.00 14.92           C  
ATOM   1278  C   SER C  42      13.333  10.314  22.944  1.00 14.20           C  
ATOM   1279  O   SER C  42      12.534  11.203  22.908  1.00 15.70           O  
ATOM   1280  CB  SER C  42      11.465   8.748  23.609  1.00 17.52           C  
ATOM   1281  OG  SER C  42      11.031   7.401  23.646  1.00 22.89           O  
ATOM   1282  N   VAL C  43      14.707  10.493  22.839  1.00 12.41           N  
ATOM   1283  CA  VAL C  43      15.162  11.875  22.684  1.00 12.88           C  
ATOM   1284  C   VAL C  43      14.772  12.397  21.268  1.00 11.91           C  
ATOM   1285  O   VAL C  43      14.363  13.563  21.064  1.00 12.54           O  
ATOM   1286  CB  VAL C  43      16.659  12.020  22.940  1.00 13.97           C  
ATOM   1287  CG1 VAL C  43      17.139  13.402  22.684  1.00 14.61           C  
ATOM   1288  CG2 VAL C  43      16.967  11.580  24.389  1.00 16.75           C  
ATOM   1289  N   LEU C  44      14.995  11.553  20.265  1.00 11.26           N  
ATOM   1290  CA  LEU C  44      14.644  11.899  18.896  1.00 10.75           C  
ATOM   1291  C   LEU C  44      13.186  11.535  18.686  1.00 10.02           C  
ATOM   1292  O   LEU C  44      12.591  10.763  19.411  1.00 10.29           O  
ATOM   1293  CB  LEU C  44      15.531  11.171  17.877  1.00  9.87           C  
ATOM   1294  CG  LEU C  44      17.043  11.426  18.006  1.00  8.73           C  
ATOM   1295  CD1 LEU C  44      17.783  10.619  17.006  1.00  9.74           C  
ATOM   1296  CD2 LEU C  44      17.328  12.928  17.826  1.00 10.73           C  
ATOM   1297  N   PRO C  45      12.555  12.073  17.604  1.00  9.48           N  
ATOM   1298  CA  PRO C  45      11.149  11.699  17.311  1.00 10.13           C  
ATOM   1299  C   PRO C  45      10.972  10.247  17.220  1.00  8.80           C  
ATOM   1300  O   PRO C  45      11.778   9.455  16.737  1.00  8.26           O  
ATOM   1301  CB  PRO C  45      10.882  12.398  15.977  1.00 11.06           C  
ATOM   1302  CG  PRO C  45      11.770  13.637  16.006  1.00 11.89           C  
ATOM   1303  CD  PRO C  45      13.048  13.112  16.700  1.00 10.69           C  
ATOM   1304  N   THR C  46       9.784   9.786  17.728  1.00  9.22           N  
ATOM   1305  CA  THR C  46       9.488   8.357  17.741  1.00  8.81           C  
ATOM   1306  C   THR C  46       9.294   7.838  16.322  1.00  8.25           C  
ATOM   1307  O   THR C  46       8.514   8.395  15.525  1.00  8.73           O  
ATOM   1308  CB  THR C  46       8.187   8.161  18.543  1.00 10.39           C  
ATOM   1309  OG1 THR C  46       8.485   8.620  19.914  1.00 12.53           O  
ATOM   1310  CG2 THR C  46       7.803   6.709  18.568  1.00 12.06           C  
ATOM   1311  N   GLN C  47       9.974   6.759  15.982  1.00  8.19           N  
ATOM   1312  CA  GLN C  47       9.903   6.111  14.672  1.00  7.60           C  
ATOM   1313  C   GLN C  47       9.997   4.618  14.854  1.00  7.84           C  
ATOM   1314  O   GLN C  47      10.421   4.125  15.918  1.00 10.07           O  
ATOM   1315  CB  GLN C  47      11.103   6.545  13.784  1.00  7.90           C  
ATOM   1316  CG  GLN C  47      11.165   8.023  13.498  1.00  8.06           C  
ATOM   1317  CD  GLN C  47      10.251   8.594  12.448  1.00  8.05           C  
ATOM   1318  OE1 GLN C  47      10.349   9.843  12.128  1.00 10.57           O  
ATOM   1319  NE2 GLN C  47       9.421   7.801  11.879  1.00  6.40           N  
ATOM   1320  N   SER C  48       9.669   3.843  13.819  1.00  7.81           N  
ATOM   1321  CA  SER C  48       9.880   2.413  13.841  1.00  8.22           C  
ATOM   1322  C   SER C  48      11.347   2.098  14.072  1.00  8.40           C  
ATOM   1323  O   SER C  48      12.250   2.807  13.684  1.00  8.62           O  
ATOM   1324  CB  SER C  48       9.438   1.794  12.520  1.00  9.32           C  
ATOM   1325  OG  SER C  48       8.065   1.939  12.323  1.00 11.28           O  
ATOM   1326  N   TYR C  49      11.603   0.937  14.679  1.00  8.98           N  
ATOM   1327  CA  TYR C  49      12.946   0.433  14.839  1.00  9.31           C  
ATOM   1328  C   TYR C  49      13.579   0.312  13.476  1.00  8.74           C  
ATOM   1329  O   TYR C  49      12.999  -0.273  12.538  1.00 10.40           O  
ATOM   1330  CB  TYR C  49      12.889  -0.930  15.521  1.00 11.96           C  
ATOM   1331  CG  TYR C  49      14.279  -1.548  15.656  1.00 14.62           C  
ATOM   1332  CD1 TYR C  49      14.853  -2.367  14.724  1.00 17.73           C  
ATOM   1333  CD2 TYR C  49      15.015  -1.281  16.786  1.00 17.57           C  
ATOM   1334  CE1 TYR C  49      16.119  -2.891  14.896  1.00 20.63           C  
ATOM   1335  CE2 TYR C  49      16.286  -1.767  17.005  1.00 20.76           C  
ATOM   1336  CZ  TYR C  49      16.830  -2.604  16.057  1.00 20.57           C  
ATOM   1337  OH  TYR C  49      18.095  -3.153  16.166  1.00 27.77           O  
ATOM   1338  N   GLY C  50      14.795   0.831  13.339  1.00  9.39           N  
ATOM   1339  CA  GLY C  50      15.538   0.771  12.090  1.00  9.90           C  
ATOM   1340  C   GLY C  50      15.520   2.047  11.301  1.00  8.65           C  
ATOM   1341  O   GLY C  50      16.258   2.203  10.345  1.00 10.31           O  
ATOM   1342  N   TYR C  51      14.670   3.015  11.707  1.00  7.84           N  
ATOM   1343  CA  TYR C  51      14.635   4.332  11.030  1.00  7.35           C  
ATOM   1344  C   TYR C  51      15.974   5.072  11.209  1.00  6.80           C  
ATOM   1345  O   TYR C  51      16.387   5.821  10.338  1.00  7.70           O  
ATOM   1346  CB  TYR C  51      13.469   5.124  11.628  1.00  7.33           C  
ATOM   1347  CG  TYR C  51      13.259   6.482  11.009  1.00  7.33           C  
ATOM   1348  CD1 TYR C  51      12.340   6.657   9.964  1.00  8.00           C  
ATOM   1349  CD2 TYR C  51      13.962   7.587  11.441  1.00  7.61           C  
ATOM   1350  CE1 TYR C  51      12.139   7.857   9.374  1.00  8.39           C  
ATOM   1351  CE2 TYR C  51      13.736   8.815  10.881  1.00  7.74           C  
ATOM   1352  CZ  TYR C  51      12.843   8.981   9.857  1.00  8.34           C  
ATOM   1353  OH  TYR C  51      12.648  10.199   9.257  1.00  9.12           O  
ATOM   1354  N   TYR C  52      16.563   4.902  12.406  1.00  6.53           N  
ATOM   1355  CA  TYR C  52      17.758   5.670  12.745  1.00  6.28           C  
ATOM   1356  C   TYR C  52      18.988   4.710  12.734  1.00  6.39           C  
ATOM   1357  O   TYR C  52      18.915   3.580  13.168  1.00  7.00           O  
ATOM   1358  CB  TYR C  52      17.672   6.210  14.171  1.00  6.29           C  
ATOM   1359  CG  TYR C  52      16.601   7.238  14.378  1.00  6.80           C  
ATOM   1360  CD1 TYR C  52      15.491   6.978  15.226  1.00  6.91           C  
ATOM   1361  CD2 TYR C  52      16.648   8.498  13.793  1.00  6.51           C  
ATOM   1362  CE1 TYR C  52      14.517   7.926  15.434  1.00  7.39           C  
ATOM   1363  CE2 TYR C  52      15.699   9.470  14.036  1.00  7.01           C  
ATOM   1364  CZ  TYR C  52      14.629   9.159  14.871  1.00  7.12           C  
ATOM   1365  OH  TYR C  52      13.718  10.180  15.077  1.00  7.85           O  
ATOM   1366  N   HIS C  53      20.108   5.271  12.255  1.00  5.92           N  
ATOM   1367  CA  HIS C  53      21.419   4.582  12.328  1.00  6.10           C  
ATOM   1368  C   HIS C  53      22.442   5.513  12.933  1.00  5.57           C  
ATOM   1369  O   HIS C  53      22.270   6.736  12.898  1.00  7.05           O  
ATOM   1370  CB  HIS C  53      21.877   4.092  10.950  1.00  6.87           C  
ATOM   1371  CG  HIS C  53      20.973   3.059  10.369  1.00  7.15           C  
ATOM   1372  ND1 HIS C  53      19.813   3.389   9.678  1.00  8.57           N  
ATOM   1373  CD2 HIS C  53      21.080   1.741  10.387  1.00  8.24           C  
ATOM   1374  CE1 HIS C  53      19.208   2.283   9.331  1.00 10.08           C  
ATOM   1375  NE2 HIS C  53      19.918   1.252   9.744  1.00 10.10           N  
ATOM   1376  N   GLU C  54      23.486   4.970  13.488  1.00  5.96           N  
ATOM   1377  CA  GLU C  54      24.516   5.776  14.198  1.00  6.25           C  
ATOM   1378  C   GLU C  54      25.905   5.504  13.638  1.00  5.52           C  
ATOM   1379  O   GLU C  54      26.227   4.407  13.223  1.00  6.00           O  
ATOM   1380  CB  GLU C  54      24.447   5.545  15.664  1.00  7.25           C  
ATOM   1381  CG  GLU C  54      24.562   4.102  16.057  1.00  9.56           C  
ATOM   1382  CD  GLU C  54      24.810   3.986  17.515  1.00 12.08           C  
ATOM   1383  OE1 GLU C  54      25.928   4.062  17.910  1.00 21.04           O  
ATOM   1384  OE2 GLU C  54      23.790   3.826  18.291  1.00 22.74           O  
ATOM   1385  N   TYR C  55      26.698   6.574  13.690  1.00  5.28           N  
ATOM   1386  CA  TYR C  55      28.056   6.613  13.152  1.00  5.21           C  
ATOM   1387  C   TYR C  55      28.971   7.346  14.079  1.00  5.11           C  
ATOM   1388  O   TYR C  55      28.609   8.420  14.594  1.00  6.30           O  
ATOM   1389  CB  TYR C  55      28.052   7.313  11.756  1.00  5.96           C  
ATOM   1390  CG  TYR C  55      27.114   6.634  10.795  1.00  5.78           C  
ATOM   1391  CD1 TYR C  55      27.592   5.658   9.932  1.00  6.21           C  
ATOM   1392  CD2 TYR C  55      25.748   6.945  10.757  1.00  5.99           C  
ATOM   1393  CE1 TYR C  55      26.738   4.994   9.043  1.00  6.77           C  
ATOM   1394  CE2 TYR C  55      24.889   6.260   9.904  1.00  6.42           C  
ATOM   1395  CZ  TYR C  55      25.397   5.306   9.051  1.00  6.74           C  
ATOM   1396  OH  TYR C  55      24.511   4.626   8.221  1.00  8.37           O  
ATOM   1397  N   THR C  56      30.187   6.866  14.222  1.00  5.08           N  
ATOM   1398  CA  THR C  56      31.179   7.543  15.046  1.00  5.09           C  
ATOM   1399  C   THR C  56      31.599   8.866  14.410  1.00  5.26           C  
ATOM   1400  O   THR C  56      31.909   8.910  13.212  1.00  6.06           O  
ATOM   1401  CB  THR C  56      32.438   6.661  15.202  1.00  5.45           C  
ATOM   1402  OG1 THR C  56      32.087   5.349  15.623  1.00  5.75           O  
ATOM   1403  CG2 THR C  56      33.394   7.256  16.208  1.00  6.40           C  
ATOM   1404  N   VAL C  57      31.738   9.905  15.230  1.00  5.27           N  
ATOM   1405  CA  VAL C  57      32.504  11.103  14.922  1.00  5.70           C  
ATOM   1406  C   VAL C  57      33.786  10.955  15.707  1.00  6.20           C  
ATOM   1407  O   VAL C  57      33.731  10.947  16.958  1.00  6.46           O  
ATOM   1408  CB  VAL C  57      31.741  12.376  15.307  1.00  5.79           C  
ATOM   1409  CG1 VAL C  57      32.668  13.587  15.121  1.00  6.44           C  
ATOM   1410  CG2 VAL C  57      30.485  12.504  14.465  1.00  6.65           C  
ATOM   1411  N   ILE C  58      34.912  10.727  15.093  1.00  6.99           N  
ATOM   1412  CA  ILE C  58      36.139  10.455  15.786  1.00  6.98           C  
ATOM   1413  C   ILE C  58      36.438  11.639  16.716  1.00  6.48           C  
ATOM   1414  O   ILE C  58      36.399  12.788  16.276  1.00  6.64           O  
ATOM   1415  CB  ILE C  58      37.284  10.237  14.789  1.00  8.05           C  
ATOM   1416  CG1 ILE C  58      37.065   8.961  14.009  1.00 12.67           C  
ATOM   1417  CG2 ILE C  58      38.652  10.293  15.455  1.00  9.12           C  
ATOM   1418  CD1AILE C  58      37.957   8.578  12.991  0.76 11.68           C  
ATOM   1419  CD1BILE C  58      37.085   7.615  14.270  0.24  6.57           C  
ATOM   1420  N   THR C  59      36.844  11.344  17.942  1.00  6.69           N  
ATOM   1421  CA  THR C  59      37.400  12.309  18.856  1.00  6.84           C  
ATOM   1422  C   THR C  59      38.911  12.114  18.955  1.00  6.70           C  
ATOM   1423  O   THR C  59      39.375  11.136  19.562  1.00  7.01           O  
ATOM   1424  CB  THR C  59      36.829  12.195  20.274  1.00  7.32           C  
ATOM   1425  OG1 THR C  59      35.401  12.337  20.255  1.00  8.16           O  
ATOM   1426  CG2 THR C  59      37.363  13.220  21.158  1.00  8.77           C  
ATOM   1427  N   PRO C  60      39.713  12.994  18.364  1.00  7.24           N  
ATOM   1428  CA  PRO C  60      41.151  12.842  18.500  1.00  7.48           C  
ATOM   1429  C   PRO C  60      41.545  12.810  19.960  1.00  7.69           C  
ATOM   1430  O   PRO C  60      41.008  13.574  20.745  1.00  8.59           O  
ATOM   1431  CB  PRO C  60      41.709  14.079  17.771  1.00  8.87           C  
ATOM   1432  CG  PRO C  60      40.670  14.399  16.759  1.00 10.99           C  
ATOM   1433  CD  PRO C  60      39.351  14.189  17.520  1.00  8.50           C  
ATOM   1434  N   GLY C  61      42.452  11.902  20.294  1.00  8.38           N  
ATOM   1435  CA  GLY C  61      42.943  11.770  21.662  1.00  8.99           C  
ATOM   1436  C   GLY C  61      42.103  10.836  22.535  1.00  8.09           C  
ATOM   1437  O   GLY C  61      42.624  10.411  23.584  1.00 10.40           O  
ATOM   1438  N   ALA C  62      40.889  10.531  22.178  1.00  7.74           N  
ATOM   1439  CA  ALA C  62      40.079   9.628  23.023  1.00  8.26           C  
ATOM   1440  C   ALA C  62      40.641   8.234  22.912  1.00  6.79           C  
ATOM   1441  O   ALA C  62      40.948   7.716  21.830  1.00  8.04           O  
ATOM   1442  CB  ALA C  62      38.638   9.638  22.548  1.00 10.11           C  
ATOM   1443  N   ARG C  63      40.683   7.538  24.050  1.00  6.22           N  
ATOM   1444  CA  ARG C  63      41.139   6.161  24.029  1.00  6.19           C  
ATOM   1445  C   ARG C  63      40.028   5.159  23.668  1.00  6.06           C  
ATOM   1446  O   ARG C  63      40.346   4.023  23.347  1.00  6.59           O  
ATOM   1447  CB  ARG C  63      41.842   5.718  25.335  1.00  6.56           C  
ATOM   1448  CG  ARG C  63      40.976   5.680  26.571  1.00  6.58           C  
ATOM   1449  CD  ARG C  63      41.578   4.785  27.653  1.00  7.19           C  
ATOM   1450  NE  ARG C  63      41.753   3.438  27.220  1.00  6.55           N  
ATOM   1451  CZ  ARG C  63      40.822   2.575  26.869  1.00  5.75           C  
ATOM   1452  NH1 ARG C  63      39.554   2.812  27.143  1.00  6.77           N  
ATOM   1453  NH2 ARG C  63      41.173   1.461  26.252  1.00  6.64           N  
ATOM   1454  N   THR C  64      38.773   5.593  23.741  1.00  7.28           N  
ATOM   1455  CA  THR C  64      37.609   4.858  23.330  1.00  7.10           C  
ATOM   1456  C   THR C  64      37.139   5.398  22.004  1.00  7.40           C  
ATOM   1457  O   THR C  64      37.787   6.224  21.413  1.00 10.50           O  
ATOM   1458  CB  THR C  64      36.514   5.003  24.352  1.00  7.11           C  
ATOM   1459  OG1 THR C  64      36.046   6.342  24.332  1.00  8.26           O  
ATOM   1460  CG2 THR C  64      36.954   4.693  25.797  1.00  8.34           C  
ATOM   1461  N   ARG C  65      35.987   4.935  21.506  1.00  6.40           N  
ATOM   1462  CA  ARG C  65      35.286   5.568  20.409  1.00  6.91           C  
ATOM   1463  C   ARG C  65      34.740   6.919  20.780  1.00  7.47           C  
ATOM   1464  O   ARG C  65      34.284   7.638  19.875  1.00  9.44           O  
ATOM   1465  CB  ARG C  65      34.195   4.698  19.896  1.00  8.11           C  
ATOM   1466  CG  ARG C  65      34.369   3.769  18.921  1.00 14.69           C  
ATOM   1467  CD  ARG C  65      33.153   3.152  18.171  1.00 10.69           C  
ATOM   1468  NE  ARG C  65      31.918   2.931  18.894  1.00 10.66           N  
ATOM   1469  CZ  ARG C  65      30.738   3.127  18.509  1.00 11.97           C  
ATOM   1470  NH1 ARG C  65      30.443   3.835  17.454  1.00  9.16           N  
ATOM   1471  NH2 ARG C  65      29.689   2.692  19.256  1.00 14.84           N  
ATOM   1472  N   GLY C  66      34.798   7.298  22.028  1.00  8.03           N  
ATOM   1473  CA  GLY C  66      34.363   8.608  22.423  1.00  8.43           C  
ATOM   1474  C   GLY C  66      32.865   8.727  22.528  1.00  7.26           C  
ATOM   1475  O   GLY C  66      32.133   7.760  22.529  1.00  8.62           O  
ATOM   1476  N   THR C  67      32.418  10.000  22.632  1.00  6.53           N  
ATOM   1477  CA  THR C  67      31.044  10.336  22.885  1.00  6.73           C  
ATOM   1478  C   THR C  67      30.358  11.102  21.771  1.00  5.84           C  
ATOM   1479  O   THR C  67      29.223  11.555  21.960  1.00  6.53           O  
ATOM   1480  CB  THR C  67      30.906  11.071  24.216  1.00  8.40           C  
ATOM   1481  OG1 THR C  67      31.542  12.318  24.101  1.00  9.29           O  
ATOM   1482  CG2 THR C  67      31.578  10.261  25.356  1.00 11.02           C  
ATOM   1483  N   ARG C  68      31.019  11.220  20.624  1.00  5.81           N  
ATOM   1484  CA  ARG C  68      30.497  12.019  19.512  1.00  5.13           C  
ATOM   1485  C   ARG C  68      29.982  11.091  18.433  1.00  5.29           C  
ATOM   1486  O   ARG C  68      30.670  10.140  18.023  1.00  5.08           O  
ATOM   1487  CB  ARG C  68      31.569  12.973  18.981  1.00  5.97           C  
ATOM   1488  CG  ARG C  68      32.153  13.877  20.066  1.00  6.25           C  
ATOM   1489  CD  ARG C  68      33.309  14.711  19.544  1.00  5.86           C  
ATOM   1490  NE  ARG C  68      33.743  15.562  20.637  1.00  8.26           N  
ATOM   1491  CZ  ARG C  68      34.648  16.540  20.504  1.00  7.45           C  
ATOM   1492  NH1 ARG C  68      35.338  16.712  19.409  1.00  6.47           N  
ATOM   1493  NH2 ARG C  68      34.884  17.347  21.553  1.00 11.01           N  
ATOM   1494  N   ARG C  69      28.779  11.377  17.943  1.00  5.06           N  
ATOM   1495  CA  ARG C  69      28.141  10.530  16.946  1.00  5.08           C  
ATOM   1496  C   ARG C  69      27.282  11.387  16.049  1.00  4.93           C  
ATOM   1497  O   ARG C  69      26.790  12.453  16.441  1.00  5.57           O  
ATOM   1498  CB  ARG C  69      27.211   9.498  17.601  1.00  5.51           C  
ATOM   1499  CG  ARG C  69      27.827   8.654  18.699  1.00  5.47           C  
ATOM   1500  CD  ARG C  69      28.622   7.473  18.214  1.00  5.67           C  
ATOM   1501  NE  ARG C  69      29.152   6.653  19.284  1.00  6.24           N  
ATOM   1502  CZ  ARG C  69      30.345   6.808  19.835  1.00  5.98           C  
ATOM   1503  NH1 ARG C  69      30.734   5.976  20.802  1.00  7.14           N  
ATOM   1504  NH2 ARG C  69      31.174   7.762  19.481  1.00  6.92           N  
ATOM   1505  N   ILE C  70      27.053  10.868  14.834  1.00  5.16           N  
ATOM   1506  CA  ILE C  70      25.972  11.353  13.958  1.00  5.29           C  
ATOM   1507  C   ILE C  70      24.959  10.221  13.874  1.00  5.02           C  
ATOM   1508  O   ILE C  70      25.305   9.070  13.604  1.00  5.89           O  
ATOM   1509  CB  ILE C  70      26.462  11.764  12.587  1.00  6.70           C  
ATOM   1510  CG1 ILE C  70      27.268  13.098  12.812  1.00  8.51           C  
ATOM   1511  CG2 ILE C  70      25.251  12.034  11.667  1.00  6.84           C  
ATOM   1512  CD1 ILE C  70      27.884  13.661  11.580  1.00 10.16           C  
ATOM   1513  N   ILE C  71      23.684  10.556  14.105  1.00  5.56           N  
ATOM   1514  CA  ILE C  71      22.564   9.685  13.912  1.00  5.85           C  
ATOM   1515  C   ILE C  71      21.848  10.143  12.659  1.00  6.13           C  
ATOM   1516  O   ILE C  71      21.463  11.318  12.551  1.00  7.03           O  
ATOM   1517  CB  ILE C  71      21.610   9.658  15.118  1.00  6.82           C  
ATOM   1518  CG1 ILE C  71      22.191   8.835  16.261  1.00  8.89           C  
ATOM   1519  CG2 ILE C  71      20.236   9.088  14.730  1.00  7.94           C  
ATOM   1520  CD1 ILE C  71      23.592   9.006  16.675  1.00  9.33           C  
ATOM   1521  N   THR C  72      21.651   9.243  11.711  1.00  5.85           N  
ATOM   1522  CA  THR C  72      20.842   9.527  10.544  1.00  6.19           C  
ATOM   1523  C   THR C  72      19.391   9.106  10.791  1.00  6.60           C  
ATOM   1524  O   THR C  72      19.127   8.059  11.379  1.00  6.82           O  
ATOM   1525  CB  THR C  72      21.370   8.815   9.278  1.00  7.20           C  
ATOM   1526  OG1 THR C  72      21.289   7.383   9.492  1.00  7.10           O  
ATOM   1527  CG2 THR C  72      22.771   9.241   8.977  1.00  8.66           C  
ATOM   1528  N   GLY C  73      18.472   9.884  10.228  1.00  7.34           N  
ATOM   1529  CA  GLY C  73      17.129   9.402   9.933  1.00  7.60           C  
ATOM   1530  C   GLY C  73      16.967   9.248   8.429  1.00  8.26           C  
ATOM   1531  O   GLY C  73      17.846   9.562   7.651  1.00 10.29           O  
ATOM   1532  N   GLU C  74      15.784   8.794   8.040  1.00  8.51           N  
ATOM   1533  CA  GLU C  74      15.559   8.473   6.640  1.00  9.67           C  
ATOM   1534  C   GLU C  74      15.227   9.666   5.818  1.00 10.76           C  
ATOM   1535  O   GLU C  74      15.355   9.567   4.575  1.00 13.98           O  
ATOM   1536  CB  GLU C  74      14.414   7.438   6.542  1.00 10.03           C  
ATOM   1537  CG  GLU C  74      14.764   6.134   7.136  1.00 10.42           C  
ATOM   1538  CD  GLU C  74      13.742   5.055   6.980  1.00 12.01           C  
ATOM   1539  OE1 GLU C  74      12.717   5.276   6.302  1.00 17.64           O  
ATOM   1540  OE2 GLU C  74      13.985   3.922   7.512  1.00 13.70           O  
ATOM   1541  N   ALA C  75      14.814  10.804   6.334  1.00 10.49           N  
ATOM   1542  CA  ALA C  75      14.462  11.913   5.510  1.00 12.04           C  
ATOM   1543  C   ALA C  75      15.743  12.604   4.980  1.00 12.59           C  
ATOM   1544  O   ALA C  75      16.827  12.443   5.527  1.00 12.54           O  
ATOM   1545  CB  ALA C  75      13.599  12.886   6.331  1.00 13.70           C  
ATOM   1546  N   THR C  76      15.522  13.416   3.905  1.00 16.81           N  
ATOM   1547  CA  THR C  76      16.679  14.078   3.326  1.00 18.94           C  
ATOM   1548  C   THR C  76      17.342  15.022   4.328  1.00 17.75           C  
ATOM   1549  O   THR C  76      16.705  15.780   4.946  1.00 18.11           O  
ATOM   1550  CB  THR C  76      16.236  14.904   2.093  1.00 21.52           C  
ATOM   1551  OG1ATHR C  76      15.146  14.240   1.437  0.46 20.81           O  
ATOM   1552  OG1BTHR C  76      15.112  15.703   2.360  0.54 27.97           O  
ATOM   1553  CG2ATHR C  76      17.442  15.163   1.216  0.46 19.25           C  
ATOM   1554  CG2BTHR C  76      15.968  13.763   1.081  0.54 18.89           C  
ATOM   1555  N   GLN C  77      18.666  14.874   4.391  1.00 17.64           N  
ATOM   1556  CA  GLN C  77      19.468  15.685   5.292  1.00 20.35           C  
ATOM   1557  C   GLN C  77      19.052  15.571   6.766  1.00 14.48           C  
ATOM   1558  O   GLN C  77      19.402  16.417   7.571  1.00 13.55           O  
ATOM   1559  CB  GLN C  77      19.545  17.182   4.887  1.00 28.79           C  
ATOM   1560  CG  GLN C  77      20.235  17.353   3.573  1.00 37.71           C  
ATOM   1561  CD  GLN C  77      21.272  18.405   3.299  1.00 40.73           C  
ATOM   1562  OE1 GLN C  77      21.798  19.399   3.868  1.00 44.68           O  
ATOM   1563  NE2 GLN C  77      21.880  18.141   2.131  1.00 56.75           N  
ATOM   1564  N   GLU C  78      18.401  14.516   7.139  1.00 12.19           N  
ATOM   1565  CA  GLU C  78      18.051  14.277   8.537  1.00  9.15           C  
ATOM   1566  C   GLU C  78      19.202  13.649   9.229  1.00  8.26           C  
ATOM   1567  O   GLU C  78      19.348  12.405   9.305  1.00 10.16           O  
ATOM   1568  CB  GLU C  78      16.813  13.408   8.612  1.00  9.57           C  
ATOM   1569  CG  GLU C  78      16.325  13.373  10.025  1.00  9.28           C  
ATOM   1570  CD  GLU C  78      15.141  12.402  10.281  1.00  8.70           C  
ATOM   1571  OE1 GLU C  78      14.678  12.335  11.450  1.00 10.01           O  
ATOM   1572  OE2 GLU C  78      14.679  11.732   9.325  1.00  9.09           O  
ATOM   1573  N   ASP C  79      20.090  14.460   9.729  1.00  7.42           N  
ATOM   1574  CA  ASP C  79      21.327  14.058  10.404  1.00  7.09           C  
ATOM   1575  C   ASP C  79      21.411  14.837  11.704  1.00  6.87           C  
ATOM   1576  O   ASP C  79      21.325  16.074  11.699  1.00  8.54           O  
ATOM   1577  CB  ASP C  79      22.523  14.375   9.546  1.00  9.35           C  
ATOM   1578  CG  ASP C  79      22.436  13.676   8.164  1.00 10.99           C  
ATOM   1579  OD1 ASP C  79      22.142  14.320   7.173  1.00 16.60           O  
ATOM   1580  OD2 ASP C  79      22.665  12.479   8.132  1.00 19.11           O  
ATOM   1581  N   TYR C  80      21.614  14.102  12.816  1.00  6.19           N  
ATOM   1582  CA  TYR C  80      21.672  14.686  14.134  1.00  6.24           C  
ATOM   1583  C   TYR C  80      23.048  14.450  14.753  1.00  6.20           C  
ATOM   1584  O   TYR C  80      23.614  13.367  14.590  1.00  9.52           O  
ATOM   1585  CB  TYR C  80      20.671  14.066  15.075  1.00  6.96           C  
ATOM   1586  CG  TYR C  80      19.236  14.099  14.561  1.00  6.64           C  
ATOM   1587  CD1 TYR C  80      18.713  13.011  13.867  1.00  7.40           C  
ATOM   1588  CD2 TYR C  80      18.429  15.166  14.799  1.00  7.66           C  
ATOM   1589  CE1 TYR C  80      17.416  13.007  13.407  1.00  7.62           C  
ATOM   1590  CE2 TYR C  80      17.108  15.178  14.311  1.00  8.14           C  
ATOM   1591  CZ  TYR C  80      16.596  14.089  13.667  1.00  7.83           C  
ATOM   1592  OH  TYR C  80      15.309  14.140  13.213  1.00 10.40           O  
ATOM   1593  N   TYR C  81      23.596  15.463  15.368  1.00  5.73           N  
ATOM   1594  CA  TYR C  81      24.875  15.364  16.082  1.00  5.61           C  
ATOM   1595  C   TYR C  81      24.629  15.244  17.584  1.00  5.65           C  
ATOM   1596  O   TYR C  81      23.816  15.995  18.138  1.00  6.81           O  
ATOM   1597  CB  TYR C  81      25.713  16.632  15.827  1.00  6.13           C  
ATOM   1598  CG  TYR C  81      27.054  16.596  16.497  1.00  6.19           C  
ATOM   1599  CD1 TYR C  81      27.285  17.243  17.692  1.00  7.45           C  
ATOM   1600  CD2 TYR C  81      28.102  15.864  15.959  1.00  7.69           C  
ATOM   1601  CE1 TYR C  81      28.524  17.215  18.325  1.00  8.89           C  
ATOM   1602  CE2 TYR C  81      29.329  15.842  16.558  1.00  9.29           C  
ATOM   1603  CZ  TYR C  81      29.537  16.516  17.733  1.00  9.38           C  
ATOM   1604  OH  TYR C  81      30.800  16.506  18.329  1.00 13.75           O  
ATOM   1605  N   THR C  82      25.334  14.335  18.208  1.00  5.42           N  
ATOM   1606  CA  THR C  82      25.462  14.318  19.666  1.00  5.60           C  
ATOM   1607  C   THR C  82      26.946  14.339  20.024  1.00  5.68           C  
ATOM   1608  O   THR C  82      27.753  13.648  19.409  1.00  6.14           O  
ATOM   1609  CB  THR C  82      24.772  13.067  20.291  1.00  6.69           C  
ATOM   1610  OG1 THR C  82      24.981  13.073  21.700  1.00  6.36           O  
ATOM   1611  CG2 THR C  82      25.347  11.745  19.768  1.00  6.85           C  
ATOM   1612  N   GLY C  83      27.282  15.124  21.036  1.00  6.41           N  
ATOM   1613  CA  GLY C  83      28.607  15.138  21.587  1.00  6.69           C  
ATOM   1614  C   GLY C  83      28.704  14.531  22.982  1.00  7.02           C  
ATOM   1615  O   GLY C  83      29.797  14.498  23.543  1.00  8.46           O  
ATOM   1616  N   ASP C  84      27.574  14.068  23.513  1.00  6.32           N  
ATOM   1617  CA  ASP C  84      27.473  13.645  24.895  1.00  6.85           C  
ATOM   1618  C   ASP C  84      26.890  12.225  25.024  1.00  6.93           C  
ATOM   1619  O   ASP C  84      26.139  11.898  25.932  1.00  8.33           O  
ATOM   1620  CB  ASP C  84      26.720  14.675  25.702  1.00  7.32           C  
ATOM   1621  CG  ASP C  84      25.348  14.982  25.142  1.00  8.24           C  
ATOM   1622  OD1 ASP C  84      24.809  16.039  25.584  1.00 10.29           O  
ATOM   1623  OD2 ASP C  84      24.823  14.218  24.305  1.00  7.58           O  
ATOM   1624  N   HIS C  85      27.260  11.368  24.084  1.00  7.34           N  
ATOM   1625  CA  HIS C  85      26.907   9.955  24.199  1.00  7.85           C  
ATOM   1626  C   HIS C  85      25.400   9.801  24.260  1.00  7.94           C  
ATOM   1627  O   HIS C  85      24.844   9.090  25.090  1.00  8.77           O  
ATOM   1628  CB  HIS C  85      27.651   9.186  25.297  1.00  8.94           C  
ATOM   1629  CG  HIS C  85      27.876   7.726  25.042  1.00  9.99           C  
ATOM   1630  ND1 HIS C  85      26.996   6.733  25.390  1.00 12.50           N  
ATOM   1631  CD2 HIS C  85      28.884   7.078  24.333  1.00 11.53           C  
ATOM   1632  CE1 HIS C  85      27.484   5.576  25.025  1.00 12.08           C  
ATOM   1633  NE2 HIS C  85      28.595   5.727  24.358  1.00 11.74           N  
ATOM   1634  N   TYR C  86      24.737  10.467  23.315  1.00  7.69           N  
ATOM   1635  CA  TYR C  86      23.348  10.262  23.005  1.00  8.14           C  
ATOM   1636  C   TYR C  86      22.396  10.938  24.016  1.00  8.63           C  
ATOM   1637  O   TYR C  86      21.206  10.702  23.962  1.00 11.43           O  
ATOM   1638  CB  TYR C  86      22.982   8.761  22.808  1.00  8.75           C  
ATOM   1639  CG  TYR C  86      23.943   7.907  22.021  1.00  8.81           C  
ATOM   1640  CD1 TYR C  86      23.935   7.774  20.628  1.00  9.23           C  
ATOM   1641  CD2 TYR C  86      24.935   7.126  22.686  1.00 11.12           C  
ATOM   1642  CE1 TYR C  86      24.823   6.930  19.967  1.00  8.45           C  
ATOM   1643  CE2 TYR C  86      25.839   6.318  22.028  1.00 11.26           C  
ATOM   1644  CZ  TYR C  86      25.748   6.219  20.672  1.00  8.57           C  
ATOM   1645  OH  TYR C  86      26.666   5.388  20.013  1.00 10.75           O  
ATOM   1646  N   ALA C  87      22.910  11.790  24.917  1.00  8.40           N  
ATOM   1647  CA  ALA C  87      22.062  12.477  25.876  1.00  9.63           C  
ATOM   1648  C   ALA C  87      21.294  13.590  25.177  1.00  8.44           C  
ATOM   1649  O   ALA C  87      20.066  13.777  25.482  1.00 10.64           O  
ATOM   1650  CB  ALA C  87      22.823  13.047  27.050  1.00 11.82           C  
ATOM   1651  N   THR C  88      21.923  14.354  24.375  1.00  8.43           N  
ATOM   1652  CA  THR C  88      21.321  15.457  23.648  1.00  8.08           C  
ATOM   1653  C   THR C  88      21.716  15.381  22.171  1.00  7.22           C  
ATOM   1654  O   THR C  88      22.781  14.863  21.834  1.00  7.03           O  
ATOM   1655  CB  THR C  88      21.652  16.827  24.212  1.00  9.08           C  
ATOM   1656  OG1 THR C  88      23.017  17.173  23.958  1.00  9.84           O  
ATOM   1657  CG2 THR C  88      21.369  16.889  25.729  1.00 12.44           C  
ATOM   1658  N   PHE C  89      20.883  15.960  21.317  1.00  7.49           N  
ATOM   1659  CA  PHE C  89      21.100  15.981  19.890  1.00  6.89           C  
ATOM   1660  C   PHE C  89      20.776  17.358  19.327  1.00  7.48           C  
ATOM   1661  O   PHE C  89      19.822  17.996  19.778  1.00  9.17           O  
ATOM   1662  CB  PHE C  89      20.215  14.974  19.149  1.00  7.71           C  
ATOM   1663  CG  PHE C  89      20.567  13.530  19.415  1.00  8.15           C  
ATOM   1664  CD1 PHE C  89      19.966  12.853  20.434  1.00 11.26           C  
ATOM   1665  CD2 PHE C  89      21.491  12.889  18.579  1.00  9.79           C  
ATOM   1666  CE1 PHE C  89      20.181  11.531  20.700  1.00 14.26           C  
ATOM   1667  CE2 PHE C  89      21.736  11.514  18.825  1.00 13.12           C  
ATOM   1668  CZ  PHE C  89      21.078  10.884  19.867  1.00 15.04           C  
ATOM   1669  N   SER C  90      21.458  17.695  18.233  1.00  7.56           N  
ATOM   1670  CA  SER C  90      21.079  18.844  17.420  1.00  8.14           C  
ATOM   1671  C   SER C  90      20.991  18.425  15.984  1.00  7.55           C  
ATOM   1672  O   SER C  90      21.780  17.612  15.510  1.00  7.81           O  
ATOM   1673  CB  SER C  90      22.193  19.934  17.509  1.00 11.00           C  
ATOM   1674  OG ASER C  90      22.356  20.441  18.839  0.64 12.62           O  
ATOM   1675  OG BSER C  90      21.571  21.127  17.014  0.36 13.74           O  
ATOM   1676  N   LEU C  91      20.035  18.948  15.254  1.00  7.70           N  
ATOM   1677  CA  LEU C  91      19.936  18.701  13.768  1.00  7.69           C  
ATOM   1678  C   LEU C  91      21.063  19.471  13.105  1.00  7.71           C  
ATOM   1679  O   LEU C  91      21.255  20.655  13.351  1.00 10.34           O  
ATOM   1680  CB  LEU C  91      18.547  19.207  13.266  1.00 10.03           C  
ATOM   1681  CG  LEU C  91      18.348  19.009  11.799  1.00 11.81           C  
ATOM   1682  CD1 LEU C  91      18.286  17.549  11.361  1.00 13.32           C  
ATOM   1683  CD2 LEU C  91      17.022  19.766  11.374  1.00 15.97           C  
ATOM   1684  N   ILE C  92      21.804  18.813  12.238  1.00  7.54           N  
ATOM   1685  CA  ILE C  92      22.916  19.441  11.542  1.00  7.36           C  
ATOM   1686  C   ILE C  92      22.384  20.244  10.359  1.00  7.71           C  
ATOM   1687  O   ILE C  92      21.636  19.694   9.519  1.00  9.41           O  
ATOM   1688  CB  ILE C  92      23.927  18.398  11.060  1.00  7.57           C  
ATOM   1689  CG1 ILE C  92      24.417  17.577  12.256  1.00  7.98           C  
ATOM   1690  CG2 ILE C  92      25.062  19.092  10.325  1.00  8.64           C  
ATOM   1691  CD1 ILE C  92      25.350  16.429  11.844  1.00  8.99           C  
ATOM   1692  N   ASP C  93      22.805  21.486  10.263  1.00  8.17           N  
ATOM   1693  CA  ASP C  93      22.528  22.309   9.109  1.00  8.15           C  
ATOM   1694  C   ASP C  93      23.833  22.376   8.284  1.00  7.61           C  
ATOM   1695  O   ASP C  93      24.831  23.015   8.671  1.00  7.80           O  
ATOM   1696  CB  ASP C  93      22.152  23.724   9.595  1.00 10.42           C  
ATOM   1697  CG  ASP C  93      21.723  24.619   8.462  1.00 11.26           C  
ATOM   1698  OD1 ASP C  93      21.133  25.667   8.724  1.00 14.80           O  
ATOM   1699  OD2 ASP C  93      22.053  24.309   7.283  1.00 11.06           O  
ATOM   1700  N   GLN C  94      23.861  21.653   7.169  1.00  8.17           N  
ATOM   1701  CA  GLN C  94      25.010  21.533   6.333  1.00  9.24           C  
ATOM   1702  C   GLN C  94      25.281  22.773   5.515  1.00  9.33           C  
ATOM   1703  O   GLN C  94      26.268  22.834   4.818  1.00 13.75           O  
ATOM   1704  CB  GLN C  94      24.973  20.282   5.507  1.00 11.84           C  
ATOM   1705  CG  GLN C  94      24.857  19.001   6.333  1.00 14.71           C  
ATOM   1706  CD  GLN C  94      24.798  17.716   5.550  1.00 17.42           C  
ATOM   1707  OE1 GLN C  94      25.537  17.616   4.588  1.00 24.60           O  
ATOM   1708  NE2 GLN C  94      23.867  16.787   5.928  1.00 19.33           N  
ATOM   1709  N   THR C  95      24.382  23.764   5.566  1.00  9.18           N  
ATOM   1710  CA  THR C  95      24.475  24.951   4.759  1.00 10.01           C  
ATOM   1711  C   THR C  95      25.213  26.093   5.411  1.00  8.43           C  
ATOM   1712  O   THR C  95      25.370  27.138   4.786  1.00  9.46           O  
ATOM   1713  CB  THR C  95      23.062  25.458   4.296  1.00 12.83           C  
ATOM   1714  OG1 THR C  95      22.435  26.110   5.401  1.00 13.80           O  
ATOM   1715  CG2 THR C  95      22.229  24.336   3.709  1.00 19.09           C  
ATOM   1716  N   CYS C  96      25.654  25.924   6.665  1.00  8.33           N  
ATOM   1717  CA  CYS C  96      26.306  26.988   7.399  1.00  8.06           C  
ATOM   1718  C   CYS C  96      27.490  26.503   8.195  1.00  7.67           C  
ATOM   1719  O   CYS C  96      27.676  25.269   8.350  1.00  8.67           O  
ATOM   1720  CB  CYS C  96      25.299  27.786   8.230  1.00  8.16           C  
ATOM   1721  SG  CYS C  96      24.392  26.864   9.507  1.00  8.99           S  
ATOM   1722  OXT CYS C  96      28.181  27.411   8.739  1.00 10.64           O  
TER    1723      CYS C  96                                                      
