# Supplementary material for: Comparative Performance of High-Throughput Methods for Protein pKa Predictions
Source: J Chem Inf Model. 2023 Aug 8;63(16):5169–81. doi: 10.1021/acs.jcim.3c00165 (PMC10466379; doi:10.1021/acs.jcim.3c00165)
Supplement: Supplementary file 3 — ci3c00165_si_003.zip [file ci3c00165_si_003.zip › curated_pdbs/1de3_curated_13.pdb]

MODEL       13                                                                  
ATOM      1  N   ALA A   1       5.108  -7.186 -17.805  1.00  0.00           N  
ATOM      2  CA  ALA A   1       4.673  -6.567 -16.539  1.00  0.00           C  
ATOM      3  C   ALA A   1       4.410  -7.598 -15.439  1.00  0.00           C  
ATOM      4  O   ALA A   1       5.007  -7.454 -14.387  1.00  0.00           O  
ATOM      5  CB  ALA A   1       3.406  -5.734 -16.749  1.00  0.00           C  
ATOM      6  H   ALA A   1       5.184  -8.192 -17.834  1.00  0.00           H  
ATOM      7  HA  ALA A   1       5.472  -5.905 -16.204  1.00  0.00           H  
ATOM      8  HB1 ALA A   1       3.117  -5.249 -15.816  1.00  0.00           H  
ATOM      9  HB2 ALA A   1       3.595  -4.972 -17.506  1.00  0.00           H  
ATOM     10  HB3 ALA A   1       2.597  -6.383 -17.083  1.00  0.00           H  
ATOM     11  N   VAL A   2       3.779  -8.703 -15.862  1.00  0.00           N  
ATOM     12  CA  VAL A   2       3.415  -9.900 -15.062  1.00  0.00           C  
ATOM     13  C   VAL A   2       2.067  -9.668 -14.341  1.00  0.00           C  
ATOM     14  O   VAL A   2       1.629  -8.527 -14.153  1.00  0.00           O  
ATOM     15  CB  VAL A   2       4.546 -10.318 -14.088  1.00  0.00           C  
ATOM     16  CG1 VAL A   2       4.326 -11.729 -13.640  1.00  0.00           C  
ATOM     17  CG2 VAL A   2       5.953 -10.340 -14.701  1.00  0.00           C  
ATOM     18  H   VAL A   2       3.431  -8.740 -16.795  1.00  0.00           H  
ATOM     19  HA  VAL A   2       3.274 -10.723 -15.761  1.00  0.00           H  
ATOM     20  HB  VAL A   2       4.533  -9.640 -13.235  1.00  0.00           H  
ATOM     21 HG11 VAL A   2       5.101 -12.024 -12.933  1.00  0.00           H  
ATOM     22 HG12 VAL A   2       3.352 -11.806 -13.158  1.00  0.00           H  
ATOM     23 HG13 VAL A   2       4.357 -12.392 -14.505  1.00  0.00           H  
ATOM     24 HG21 VAL A   2       6.695 -10.650 -13.966  1.00  0.00           H  
ATOM     25 HG22 VAL A   2       5.969 -11.038 -15.538  1.00  0.00           H  
ATOM     26 HG23 VAL A   2       6.204  -9.341 -15.057  1.00  0.00           H  
ATOM     27  N   THR A   3       1.421 -10.772 -13.952  1.00  0.00           N  
ATOM     28  CA  THR A   3       0.098 -10.781 -13.294  1.00  0.00           C  
ATOM     29  C   THR A   3       0.199 -11.290 -11.853  1.00  0.00           C  
ATOM     30  O   THR A   3       0.157 -12.492 -11.582  1.00  0.00           O  
ATOM     31  CB  THR A   3      -0.882 -11.534 -14.221  1.00  0.00           C  
ATOM     32  OG1 THR A   3      -1.548 -10.536 -15.002  1.00  0.00           O  
ATOM     33  CG2 THR A   3      -1.914 -12.488 -13.589  1.00  0.00           C  
ATOM     34  H   THR A   3       1.837 -11.677 -14.036  1.00  0.00           H  
ATOM     35  HA  THR A   3      -0.251  -9.750 -13.233  1.00  0.00           H  
ATOM     36  HB  THR A   3      -0.275 -12.144 -14.890  1.00  0.00           H  
ATOM     37  HG1 THR A   3      -2.365 -10.916 -15.422  1.00  0.00           H  
ATOM     38 HG21 THR A   3      -2.537 -12.966 -14.345  1.00  0.00           H  
ATOM     39 HG22 THR A   3      -1.388 -13.261 -13.030  1.00  0.00           H  
ATOM     40 HG23 THR A   3      -2.554 -11.923 -12.912  1.00  0.00           H  
ATOM     41  N   TRP A   4       0.388 -10.366 -10.929  1.00  0.00           N  
ATOM     42  CA  TRP A   4       0.481 -10.688  -9.501  1.00  0.00           C  
ATOM     43  C   TRP A   4      -0.921 -10.885  -8.916  1.00  0.00           C  
ATOM     44  O   TRP A   4      -1.706  -9.960  -8.796  1.00  0.00           O  
ATOM     45  CB  TRP A   4       1.188  -9.564  -8.740  1.00  0.00           C  
ATOM     46  CG  TRP A   4       2.689  -9.528  -9.030  1.00  0.00           C  
ATOM     47  CD1 TRP A   4       3.265  -9.220 -10.192  1.00  0.00           C  
ATOM     48  CD2 TRP A   4       3.707  -9.835  -8.140  1.00  0.00           C  
ATOM     49  NE1 TRP A   4       4.589  -9.306 -10.091  1.00  0.00           N  
ATOM     50  CE2 TRP A   4       4.903  -9.694  -8.860  1.00  0.00           C  
ATOM     51  CE3 TRP A   4       3.715 -10.269  -6.800  1.00  0.00           C  
ATOM     52  CZ2 TRP A   4       6.144  -9.998  -8.255  1.00  0.00           C  
ATOM     53  CZ3 TRP A   4       4.946 -10.563  -6.193  1.00  0.00           C  
ATOM     54  CH2 TRP A   4       6.152 -10.432  -6.915  1.00  0.00           C  
ATOM     55  H   TRP A   4       0.223  -9.393 -11.130  1.00  0.00           H  
ATOM     56  HA  TRP A   4       1.051 -11.609  -9.386  1.00  0.00           H  
ATOM     57  HB2 TRP A   4       0.747  -8.609  -9.026  1.00  0.00           H  
ATOM     58  HB3 TRP A   4       1.036  -9.707  -7.670  1.00  0.00           H  
ATOM     59  HD1 TRP A   4       2.733  -8.941 -11.089  1.00  0.00           H  
ATOM     60  HE1 TRP A   4       5.233  -9.097 -10.814  1.00  0.00           H  
ATOM     61  HE3 TRP A   4       2.793 -10.373  -6.250  1.00  0.00           H  
ATOM     62  HZ2 TRP A   4       7.066  -9.900  -8.808  1.00  0.00           H  
ATOM     63  HZ3 TRP A   4       4.972 -10.892  -5.164  1.00  0.00           H  
ATOM     64  HH2 TRP A   4       7.091 -10.666  -6.436  1.00  0.00           H  
ATOM     65  N   THR A   5      -1.226 -12.139  -8.641  1.00  0.00           N  
ATOM     66  CA  THR A   5      -2.567 -12.509  -8.157  1.00  0.00           C  
ATOM     67  C   THR A   5      -2.490 -12.949  -6.691  1.00  0.00           C  
ATOM     68  O   THR A   5      -1.495 -13.529  -6.251  1.00  0.00           O  
ATOM     69  CB  THR A   5      -3.173 -13.598  -9.054  1.00  0.00           C  
ATOM     70  OG1 THR A   5      -2.973 -13.223 -10.422  1.00  0.00           O  
ATOM     71  CG2 THR A   5      -4.684 -13.710  -8.846  1.00  0.00           C  
ATOM     72  H   THR A   5      -0.608 -12.912  -8.820  1.00  0.00           H  
ATOM     73  HA  THR A   5      -3.207 -11.628  -8.214  1.00  0.00           H  
ATOM     74  HB  THR A   5      -2.696 -14.555  -8.844  1.00  0.00           H  
ATOM     75  HG1 THR A   5      -3.273 -13.967 -11.014  1.00  0.00           H  
ATOM     76 HG21 THR A   5      -5.094 -14.476  -9.504  1.00  0.00           H  
ATOM     77 HG22 THR A   5      -4.887 -13.979  -7.810  1.00  0.00           H  
ATOM     78 HG23 THR A   5      -5.152 -12.752  -9.072  1.00  0.00           H  
ATOM     79  N   CYS A   6      -3.507 -12.545  -5.946  1.00  0.00           N  
ATOM     80  CA  CYS A   6      -3.643 -12.847  -4.522  1.00  0.00           C  
ATOM     81  C   CYS A   6      -5.015 -13.456  -4.206  1.00  0.00           C  
ATOM     82  O   CYS A   6      -6.038 -13.099  -4.786  1.00  0.00           O  
ATOM     83  CB  CYS A   6      -3.460 -11.579  -3.698  1.00  0.00           C  
ATOM     84  SG  CYS A   6      -1.902 -11.643  -2.750  1.00  0.00           S  
ATOM     85  H   CYS A   6      -4.248 -11.990  -6.341  1.00  0.00           H  
ATOM     86  HA  CYS A   6      -2.868 -13.564  -4.249  1.00  0.00           H  
ATOM     87  HB2 CYS A   6      -3.441 -10.714  -4.362  1.00  0.00           H  
ATOM     88  HB3 CYS A   6      -4.296 -11.470  -3.007  1.00  0.00           H  
ATOM     89  N   LEU A   7      -4.987 -14.371  -3.241  1.00  0.00           N  
ATOM     90  CA  LEU A   7      -6.184 -15.116  -2.821  1.00  0.00           C  
ATOM     91  C   LEU A   7      -6.663 -14.618  -1.450  1.00  0.00           C  
ATOM     92  O   LEU A   7      -6.214 -15.065  -0.395  1.00  0.00           O  
ATOM     93  CB  LEU A   7      -5.846 -16.606  -2.794  1.00  0.00           C  
ATOM     94  CG  LEU A   7      -5.829 -17.186  -4.214  1.00  0.00           C  
ATOM     95  CD1 LEU A   7      -4.842 -18.343  -4.304  1.00  0.00           C  
ATOM     96  CD2 LEU A   7      -7.240 -17.639  -4.605  1.00  0.00           C  
ATOM     97  H   LEU A   7      -4.158 -14.568  -2.731  1.00  0.00           H  
ATOM     98  HA  LEU A   7      -6.978 -14.949  -3.548  1.00  0.00           H  
ATOM     99  HB2 LEU A   7      -4.864 -16.741  -2.340  1.00  0.00           H  
ATOM    100  HB3 LEU A   7      -6.595 -17.131  -2.203  1.00  0.00           H  
ATOM    101  HG  LEU A   7      -5.509 -16.406  -4.907  1.00  0.00           H  
ATOM    102 HD11 LEU A   7      -4.829 -18.736  -5.321  1.00  0.00           H  
ATOM    103 HD12 LEU A   7      -3.845 -17.990  -4.040  1.00  0.00           H  
ATOM    104 HD13 LEU A   7      -5.144 -19.131  -3.614  1.00  0.00           H  
ATOM    105 HD21 LEU A   7      -7.228 -18.033  -5.621  1.00  0.00           H  
ATOM    106 HD22 LEU A   7      -7.576 -18.416  -3.919  1.00  0.00           H  
ATOM    107 HD23 LEU A   7      -7.922 -16.789  -4.553  1.00  0.00           H  
ATOM    108  N   ASN A   8      -7.429 -13.539  -1.510  1.00  0.00           N  
ATOM    109  CA  ASN A   8      -7.971 -12.862  -0.324  1.00  0.00           C  
ATOM    110  C   ASN A   8      -9.348 -13.468   0.005  1.00  0.00           C  
ATOM    111  O   ASN A   8     -10.039 -13.988  -0.863  1.00  0.00           O  
ATOM    112  CB  ASN A   8      -8.164 -11.364  -0.582  1.00  0.00           C  
ATOM    113  CG  ASN A   8      -6.946 -10.699  -1.240  1.00  0.00           C  
ATOM    114  OD1 ASN A   8      -6.631 -10.903  -2.394  1.00  0.00           O  
ATOM    115  ND2 ASN A   8      -6.222  -9.900  -0.500  1.00  0.00           N  
ATOM    116  H   ASN A   8      -7.694 -13.131  -2.391  1.00  0.00           H  
ATOM    117  HA  ASN A   8      -7.289 -13.003   0.514  1.00  0.00           H  
ATOM    118  HB2 ASN A   8      -9.028 -11.232  -1.234  1.00  0.00           H  
ATOM    119  HB3 ASN A   8      -8.356 -10.869   0.370  1.00  0.00           H  
ATOM    120 HD21 ASN A   8      -6.488  -9.740   0.461  1.00  0.00           H  
ATOM    121 HD22 ASN A   8      -5.407  -9.448  -0.889  1.00  0.00           H  
ATOM    122  N   ASP A   9      -9.750 -13.276   1.252  1.00  0.00           N  
ATOM    123  CA  ASP A   9     -11.065 -13.768   1.698  1.00  0.00           C  
ATOM    124  C   ASP A   9     -12.101 -12.633   1.650  1.00  0.00           C  
ATOM    125  O   ASP A   9     -11.751 -11.473   1.791  1.00  0.00           O  
ATOM    126  CB  ASP A   9     -10.880 -14.365   3.094  1.00  0.00           C  
ATOM    127  CG  ASP A   9     -11.815 -15.530   3.433  1.00  0.00           C  
ATOM    128  OD1 ASP A   9     -12.672 -15.864   2.577  1.00  0.00           O  
ATOM    129  OD2 ASP A   9     -11.786 -15.936   4.608  1.00  0.00           O  
ATOM    130  H   ASP A   9      -9.191 -12.801   1.926  1.00  0.00           H  
ATOM    131  HA  ASP A   9     -11.397 -14.558   1.024  1.00  0.00           H  
ATOM    132  HB2 ASP A   9      -9.853 -14.719   3.177  1.00  0.00           H  
ATOM    133  HB3 ASP A   9     -11.047 -13.573   3.824  1.00  0.00           H  
ATOM    134  N   GLN A  10     -13.338 -12.974   1.320  1.00  0.00           N  
ATOM    135  CA  GLN A  10     -14.458 -12.011   1.195  1.00  0.00           C  
ATOM    136  C   GLN A  10     -15.758 -12.543   1.792  1.00  0.00           C  
ATOM    137  O   GLN A  10     -16.247 -13.588   1.366  1.00  0.00           O  
ATOM    138  CB  GLN A  10     -14.686 -11.627  -0.271  1.00  0.00           C  
ATOM    139  CG  GLN A  10     -13.744 -10.482  -0.665  1.00  0.00           C  
ATOM    140  CD  GLN A  10     -13.932 -10.074  -2.128  1.00  0.00           C  
ATOM    141  OE1 GLN A  10     -15.023  -9.944  -2.647  1.00  0.00           O  
ATOM    142  NE2 GLN A  10     -12.835  -9.802  -2.793  1.00  0.00           N  
ATOM    143  H   GLN A  10     -13.542 -13.914   1.035  1.00  0.00           H  
ATOM    144  HA  GLN A  10     -14.178 -11.111   1.744  1.00  0.00           H  
ATOM    145  HB2 GLN A  10     -14.488 -12.491  -0.905  1.00  0.00           H  
ATOM    146  HB3 GLN A  10     -15.719 -11.307  -0.404  1.00  0.00           H  
ATOM    147  HG2 GLN A  10     -13.947  -9.621  -0.028  1.00  0.00           H  
ATOM    148  HG3 GLN A  10     -12.713 -10.803  -0.516  1.00  0.00           H  
ATOM    149 HE21 GLN A  10     -11.936  -9.895  -2.341  1.00  0.00           H  
ATOM    150 HE22 GLN A  10     -12.890  -9.500  -3.756  1.00  0.00           H  
ATOM    151  N   LYS A  11     -16.163 -11.907   2.891  1.00  0.00           N  
ATOM    152  CA  LYS A  11     -17.389 -12.282   3.633  1.00  0.00           C  
ATOM    153  C   LYS A  11     -18.581 -11.659   2.914  1.00  0.00           C  
ATOM    154  O   LYS A  11     -19.093 -10.604   3.273  1.00  0.00           O  
ATOM    155  CB  LYS A  11     -17.324 -11.830   5.091  1.00  0.00           C  
ATOM    156  CG  LYS A  11     -18.551 -12.284   5.885  1.00  0.00           C  
ATOM    157  CD  LYS A  11     -18.745 -11.302   7.040  1.00  0.00           C  
ATOM    158  CE  LYS A  11     -18.833 -12.032   8.381  1.00  0.00           C  
ATOM    159  NZ  LYS A  11     -18.229 -11.164   9.400  1.00  0.00           N  
ATOM    160  H   LYS A  11     -15.684 -11.114   3.251  1.00  0.00           H  
ATOM    161  HA  LYS A  11     -17.492 -13.367   3.615  1.00  0.00           H  
ATOM    162  HB2 LYS A  11     -16.430 -12.251   5.550  1.00  0.00           H  
ATOM    163  HB3 LYS A  11     -17.269 -10.741   5.120  1.00  0.00           H  
ATOM    164  HG2 LYS A  11     -19.431 -12.280   5.242  1.00  0.00           H  
ATOM    165  HG3 LYS A  11     -18.389 -13.288   6.275  1.00  0.00           H  
ATOM    166  HD2 LYS A  11     -17.900 -10.611   7.065  1.00  0.00           H  
ATOM    167  HD3 LYS A  11     -19.666 -10.742   6.878  1.00  0.00           H  
ATOM    168  HE2 LYS A  11     -19.875 -12.230   8.629  1.00  0.00           H  
ATOM    169  HE3 LYS A  11     -18.292 -12.976   8.326  1.00  0.00           H  
ATOM    170  HZ1 LYS A  11     -18.285 -11.628  10.286  1.00  0.00           H  
ATOM    171  HZ2 LYS A  11     -17.275 -10.977   9.179  1.00  0.00           H  
ATOM    172  HZ3 LYS A  11     -18.747 -10.303   9.455  1.00  0.00           H  
ATOM    173  N   ASN A  12     -18.914 -12.326   1.814  1.00  0.00           N  
ATOM    174  CA  ASN A  12     -20.025 -11.906   0.954  1.00  0.00           C  
ATOM    175  C   ASN A  12     -21.281 -11.753   1.830  1.00  0.00           C  
ATOM    176  O   ASN A  12     -21.607 -12.716   2.512  1.00  0.00           O  
ATOM    177  CB  ASN A  12     -20.274 -12.954  -0.124  1.00  0.00           C  
ATOM    178  CG  ASN A  12     -20.728 -12.267  -1.406  1.00  0.00           C  
ATOM    179  OD1 ASN A  12     -20.425 -11.126  -1.700  1.00  0.00           O  
ATOM    180  ND2 ASN A  12     -21.548 -12.942  -2.180  1.00  0.00           N  
ATOM    181  H   ASN A  12     -18.427 -13.167   1.554  1.00  0.00           H  
ATOM    182  HA  ASN A  12     -19.785 -10.952   0.485  1.00  0.00           H  
ATOM    183  HB2 ASN A  12     -19.355 -13.508  -0.313  1.00  0.00           H  
ATOM    184  HB3 ASN A  12     -21.048 -13.646   0.211  1.00  0.00           H  
ATOM    185 HD21 ASN A  12     -21.815 -13.881  -1.922  1.00  0.00           H  
ATOM    186 HD22 ASN A  12     -21.906 -12.522  -3.027  1.00  0.00           H  
ATOM    187  N   PRO A  13     -21.909 -10.577   1.880  1.00  0.00           N  
ATOM    188  CA  PRO A  13     -23.099 -10.336   2.712  1.00  0.00           C  
ATOM    189  C   PRO A  13     -24.354 -11.052   2.196  1.00  0.00           C  
ATOM    190  O   PRO A  13     -25.181 -11.505   2.977  1.00  0.00           O  
ATOM    191  CB  PRO A  13     -23.255  -8.816   2.754  1.00  0.00           C  
ATOM    192  CG  PRO A  13     -22.634  -8.346   1.435  1.00  0.00           C  
ATOM    193  CD  PRO A  13     -21.503  -9.352   1.159  1.00  0.00           C  
ATOM    194  HA  PRO A  13     -22.905 -10.697   3.721  1.00  0.00           H  
ATOM    195  HB2 PRO A  13     -24.299  -8.515   2.847  1.00  0.00           H  
ATOM    196  HB3 PRO A  13     -22.665  -8.422   3.581  1.00  0.00           H  
ATOM    197  HG2 PRO A  13     -23.381  -8.432   0.647  1.00  0.00           H  
ATOM    198  HG3 PRO A  13     -22.260  -7.324   1.503  1.00  0.00           H  
ATOM    199  HD2 PRO A  13     -21.394  -9.531   0.089  1.00  0.00           H  
ATOM    200  HD3 PRO A  13     -20.567  -8.982   1.579  1.00  0.00           H  
ATOM    201  N   LYS A  14     -24.382 -11.293   0.875  1.00  0.00           N  
ATOM    202  CA  LYS A  14     -25.481 -12.016   0.196  1.00  0.00           C  
ATOM    203  C   LYS A  14     -25.591 -13.455   0.736  1.00  0.00           C  
ATOM    204  O   LYS A  14     -26.655 -13.918   1.110  1.00  0.00           O  
ATOM    205  CB  LYS A  14     -25.162 -12.020  -1.312  1.00  0.00           C  
ATOM    206  CG  LYS A  14     -26.151 -12.768  -2.213  1.00  0.00           C  
ATOM    207  CD  LYS A  14     -27.413 -11.983  -2.574  1.00  0.00           C  
ATOM    208  CE  LYS A  14     -28.008 -12.615  -3.830  1.00  0.00           C  
ATOM    209  NZ  LYS A  14     -29.457 -12.391  -3.887  1.00  0.00           N  
ATOM    210  H   LYS A  14     -23.650 -10.977   0.281  1.00  0.00           H  
ATOM    211  HA  LYS A  14     -26.423 -11.496   0.370  1.00  0.00           H  
ATOM    212  HB2 LYS A  14     -25.126 -10.983  -1.647  1.00  0.00           H  
ATOM    213  HB3 LYS A  14     -24.181 -12.478  -1.443  1.00  0.00           H  
ATOM    214  HG2 LYS A  14     -25.637 -13.027  -3.140  1.00  0.00           H  
ATOM    215  HG3 LYS A  14     -26.456 -13.679  -1.700  1.00  0.00           H  
ATOM    216  HD2 LYS A  14     -28.132 -12.036  -1.756  1.00  0.00           H  
ATOM    217  HD3 LYS A  14     -27.160 -10.940  -2.767  1.00  0.00           H  
ATOM    218  HE2 LYS A  14     -27.540 -12.173  -4.710  1.00  0.00           H  
ATOM    219  HE3 LYS A  14     -27.810 -13.687  -3.821  1.00  0.00           H  
ATOM    220  HZ1 LYS A  14     -29.825 -12.802  -4.731  1.00  0.00           H  
ATOM    221  HZ2 LYS A  14     -29.891 -12.832  -3.100  1.00  0.00           H  
ATOM    222  HZ3 LYS A  14     -29.658 -11.409  -3.889  1.00  0.00           H  
ATOM    223  N   THR A  15     -24.428 -14.108   0.808  1.00  0.00           N  
ATOM    224  CA  THR A  15     -24.349 -15.507   1.273  1.00  0.00           C  
ATOM    225  C   THR A  15     -23.909 -15.615   2.739  1.00  0.00           C  
ATOM    226  O   THR A  15     -23.758 -16.721   3.256  1.00  0.00           O  
ATOM    227  CB  THR A  15     -23.387 -16.297   0.369  1.00  0.00           C  
ATOM    228  OG1 THR A  15     -22.074 -15.753   0.524  1.00  0.00           O  
ATOM    229  CG2 THR A  15     -23.825 -16.301  -1.099  1.00  0.00           C  
ATOM    230  H   THR A  15     -23.561 -13.737   0.491  1.00  0.00           H  
ATOM    231  HA  THR A  15     -25.344 -15.943   1.185  1.00  0.00           H  
ATOM    232  HB  THR A  15     -23.372 -17.331   0.712  1.00  0.00           H  
ATOM    233  HG1 THR A  15     -21.580 -16.343   1.162  1.00  0.00           H  
ATOM    234 HG21 THR A  15     -23.123 -16.881  -1.699  1.00  0.00           H  
ATOM    235 HG22 THR A  15     -24.817 -16.744  -1.179  1.00  0.00           H  
ATOM    236 HG23 THR A  15     -23.853 -15.276  -1.471  1.00  0.00           H  
ATOM    237  N   ASN A  16     -23.588 -14.462   3.344  1.00  0.00           N  
ATOM    238  CA  ASN A  16     -23.012 -14.300   4.698  1.00  0.00           C  
ATOM    239  C   ASN A  16     -21.865 -15.284   4.983  1.00  0.00           C  
ATOM    240  O   ASN A  16     -21.632 -15.727   6.102  1.00  0.00           O  
ATOM    241  CB  ASN A  16     -24.168 -14.356   5.701  1.00  0.00           C  
ATOM    242  CG  ASN A  16     -23.955 -13.331   6.823  1.00  0.00           C  
ATOM    243  OD1 ASN A  16     -24.167 -12.132   6.673  1.00  0.00           O  
ATOM    244  ND2 ASN A  16     -23.472 -13.784   7.953  1.00  0.00           N  
ATOM    245  H   ASN A  16     -23.712 -13.591   2.870  1.00  0.00           H  
ATOM    246  HA  ASN A  16     -22.581 -13.299   4.754  1.00  0.00           H  
ATOM    247  HB2 ASN A  16     -25.103 -14.137   5.185  1.00  0.00           H  
ATOM    248  HB3 ASN A  16     -24.222 -15.354   6.132  1.00  0.00           H  
ATOM    249 HD21 ASN A  16     -23.285 -14.771   8.055  1.00  0.00           H  
ATOM    250 HD22 ASN A  16     -23.288 -13.148   8.716  1.00  0.00           H  
ATOM    251  N   LYS A  17     -21.133 -15.568   3.905  1.00  0.00           N  
ATOM    252  CA  LYS A  17     -20.059 -16.570   3.898  1.00  0.00           C  
ATOM    253  C   LYS A  17     -18.767 -16.013   3.286  1.00  0.00           C  
ATOM    254  O   LYS A  17     -18.787 -15.164   2.389  1.00  0.00           O  
ATOM    255  CB  LYS A  17     -20.490 -17.837   3.157  1.00  0.00           C  
ATOM    256  CG  LYS A  17     -20.393 -19.018   4.126  1.00  0.00           C  
ATOM    257  CD  LYS A  17     -20.174 -20.346   3.400  1.00  0.00           C  
ATOM    258  CE  LYS A  17     -19.615 -21.396   4.372  1.00  0.00           C  
ATOM    259  NZ  LYS A  17     -20.551 -22.512   4.533  1.00  0.00           N  
ATOM    260  H   LYS A  17     -21.280 -15.078   3.039  1.00  0.00           H  
ATOM    261  HA  LYS A  17     -19.853 -16.836   4.934  1.00  0.00           H  
ATOM    262  HB2 LYS A  17     -21.517 -17.728   2.810  1.00  0.00           H  
ATOM    263  HB3 LYS A  17     -19.833 -18.006   2.304  1.00  0.00           H  
ATOM    264  HG2 LYS A  17     -19.557 -18.848   4.804  1.00  0.00           H  
ATOM    265  HG3 LYS A  17     -21.318 -19.079   4.698  1.00  0.00           H  
ATOM    266  HD2 LYS A  17     -21.125 -20.697   2.998  1.00  0.00           H  
ATOM    267  HD3 LYS A  17     -19.467 -20.198   2.583  1.00  0.00           H  
ATOM    268  HE2 LYS A  17     -18.669 -21.774   3.984  1.00  0.00           H  
ATOM    269  HE3 LYS A  17     -19.443 -20.929   5.342  1.00  0.00           H  
ATOM    270  HZ1 LYS A  17     -20.167 -23.163   5.179  1.00  0.00           H  
ATOM    271  HZ2 LYS A  17     -21.427 -22.174   4.898  1.00  0.00           H  
ATOM    272  HZ3 LYS A  17     -20.698 -22.957   3.647  1.00  0.00           H  
ATOM    273  N   TYR A  18     -17.676 -16.552   3.792  1.00  0.00           N  
ATOM    274  CA  TYR A  18     -16.310 -16.169   3.391  1.00  0.00           C  
ATOM    275  C   TYR A  18     -15.801 -17.027   2.240  1.00  0.00           C  
ATOM    276  O   TYR A  18     -15.987 -18.239   2.207  1.00  0.00           O  
ATOM    277  CB  TYR A  18     -15.370 -16.292   4.594  1.00  0.00           C  
ATOM    278  CG  TYR A  18     -14.918 -14.946   5.153  1.00  0.00           C  
ATOM    279  CD1 TYR A  18     -14.319 -14.012   4.279  1.00  0.00           C  
ATOM    280  CD2 TYR A  18     -14.972 -14.698   6.542  1.00  0.00           C  
ATOM    281  CE1 TYR A  18     -13.763 -12.820   4.781  1.00  0.00           C  
ATOM    282  CE2 TYR A  18     -14.421 -13.503   7.056  1.00  0.00           C  
ATOM    283  CZ  TYR A  18     -13.825 -12.577   6.160  1.00  0.00           C  
ATOM    284  OH  TYR A  18     -13.394 -11.365   6.597  1.00  0.00           O  
ATOM    285  H   TYR A  18     -17.723 -17.331   4.416  1.00  0.00           H  
ATOM    286  HA  TYR A  18     -16.328 -15.129   3.065  1.00  0.00           H  
ATOM    287  HB2 TYR A  18     -15.884 -16.841   5.382  1.00  0.00           H  
ATOM    288  HB3 TYR A  18     -14.488 -16.856   4.291  1.00  0.00           H  
ATOM    289  HD1 TYR A  18     -14.285 -14.214   3.219  1.00  0.00           H  
ATOM    290  HD2 TYR A  18     -15.430 -15.415   7.206  1.00  0.00           H  
ATOM    291  HE1 TYR A  18     -13.299 -12.106   4.116  1.00  0.00           H  
ATOM    292  HE2 TYR A  18     -14.454 -13.296   8.116  1.00  0.00           H  
ATOM    293  HH  TYR A  18     -12.997 -10.866   5.831  1.00  0.00           H  
ATOM    294  N   GLU A  19     -15.326 -16.331   1.209  1.00  0.00           N  
ATOM    295  CA  GLU A  19     -14.824 -16.976  -0.021  1.00  0.00           C  
ATOM    296  C   GLU A  19     -13.432 -16.449  -0.361  1.00  0.00           C  
ATOM    297  O   GLU A  19     -13.163 -15.262  -0.194  1.00  0.00           O  
ATOM    298  CB  GLU A  19     -15.754 -16.692  -1.218  1.00  0.00           C  
ATOM    299  CG  GLU A  19     -17.240 -16.705  -0.841  1.00  0.00           C  
ATOM    300  CD  GLU A  19     -18.198 -16.768  -2.019  1.00  0.00           C  
ATOM    301  OE1 GLU A  19     -17.937 -16.109  -3.046  1.00  0.00           O  
ATOM    302  OE2 GLU A  19     -19.233 -17.467  -1.845  1.00  0.00           O  
ATOM    303  H   GLU A  19     -15.371 -15.332   1.193  1.00  0.00           H  
ATOM    304  HA  GLU A  19     -14.774 -18.051   0.145  1.00  0.00           H  
ATOM    305  HB2 GLU A  19     -15.507 -15.710  -1.623  1.00  0.00           H  
ATOM    306  HB3 GLU A  19     -15.582 -17.452  -1.979  1.00  0.00           H  
ATOM    307  HG2 GLU A  19     -17.422 -17.574  -0.209  1.00  0.00           H  
ATOM    308  HG3 GLU A  19     -17.455 -15.798  -0.277  1.00  0.00           H  
ATOM    309  N   THR A  20     -12.640 -17.311  -0.986  1.00  0.00           N  
ATOM    310  CA  THR A  20     -11.243 -16.958  -1.348  1.00  0.00           C  
ATOM    311  C   THR A  20     -11.178 -16.615  -2.843  1.00  0.00           C  
ATOM    312  O   THR A  20     -10.927 -17.471  -3.701  1.00  0.00           O  
ATOM    313  CB  THR A  20     -10.305 -18.099  -0.938  1.00  0.00           C  
ATOM    314  OG1 THR A  20     -10.491 -18.344   0.457  1.00  0.00           O  
ATOM    315  CG2 THR A  20      -8.830 -17.779  -1.188  1.00  0.00           C  
ATOM    316  H   THR A  20     -12.909 -18.241  -1.191  1.00  0.00           H  
ATOM    317  HA  THR A  20     -10.954 -16.069  -0.786  1.00  0.00           H  
ATOM    318  HB  THR A  20     -10.570 -18.991  -1.506  1.00  0.00           H  
ATOM    319  HG1 THR A  20      -9.812 -19.011   0.765  1.00  0.00           H  
ATOM    320 HG21 THR A  20      -8.203 -18.614  -0.878  1.00  0.00           H  
ATOM    321 HG22 THR A  20      -8.677 -17.592  -2.251  1.00  0.00           H  
ATOM    322 HG23 THR A  20      -8.552 -16.891  -0.620  1.00  0.00           H  
ATOM    323  N   LYS A  21     -11.540 -15.369  -3.112  1.00  0.00           N  
ATOM    324  CA  LYS A  21     -11.547 -14.796  -4.468  1.00  0.00           C  
ATOM    325  C   LYS A  21     -10.098 -14.615  -4.963  1.00  0.00           C  
ATOM    326  O   LYS A  21      -9.156 -14.586  -4.168  1.00  0.00           O  
ATOM    327  CB  LYS A  21     -12.298 -13.450  -4.462  1.00  0.00           C  
ATOM    328  CG  LYS A  21     -13.685 -13.552  -3.820  1.00  0.00           C  
ATOM    329  CD  LYS A  21     -14.858 -13.648  -4.804  1.00  0.00           C  
ATOM    330  CE  LYS A  21     -15.576 -12.302  -4.877  1.00  0.00           C  
ATOM    331  NZ  LYS A  21     -16.996 -12.487  -5.173  1.00  0.00           N  
ATOM    332  H   LYS A  21     -11.739 -14.729  -2.365  1.00  0.00           H  
ATOM    333  HA  LYS A  21     -12.064 -15.483  -5.138  1.00  0.00           H  
ATOM    334  HB2 LYS A  21     -11.707 -12.723  -3.904  1.00  0.00           H  
ATOM    335  HB3 LYS A  21     -12.414 -13.110  -5.492  1.00  0.00           H  
ATOM    336  HG2 LYS A  21     -13.700 -14.442  -3.191  1.00  0.00           H  
ATOM    337  HG3 LYS A  21     -13.836 -12.667  -3.201  1.00  0.00           H  
ATOM    338  HD2 LYS A  21     -14.482 -13.912  -5.792  1.00  0.00           H  
ATOM    339  HD3 LYS A  21     -15.556 -14.412  -4.463  1.00  0.00           H  
ATOM    340  HE2 LYS A  21     -15.472 -11.787  -3.922  1.00  0.00           H  
ATOM    341  HE3 LYS A  21     -15.123 -11.696  -5.662  1.00  0.00           H  
ATOM    342  HZ1 LYS A  21     -17.447 -11.589  -5.146  1.00  0.00           H  
ATOM    343  HZ2 LYS A  21     -17.117 -12.896  -6.071  1.00  0.00           H  
ATOM    344  HZ3 LYS A  21     -17.412 -13.065  -4.469  1.00  0.00           H  
ATOM    345  N   ARG A  22      -9.951 -14.502  -6.274  1.00  0.00           N  
ATOM    346  CA  ARG A  22      -8.638 -14.311  -6.921  1.00  0.00           C  
ATOM    347  C   ARG A  22      -8.471 -12.872  -7.409  1.00  0.00           C  
ATOM    348  O   ARG A  22      -8.941 -12.470  -8.471  1.00  0.00           O  
ATOM    349  CB  ARG A  22      -8.466 -15.245  -8.123  1.00  0.00           C  
ATOM    350  CG  ARG A  22      -7.618 -16.467  -7.793  1.00  0.00           C  
ATOM    351  CD  ARG A  22      -6.587 -16.690  -8.901  1.00  0.00           C  
ATOM    352  NE  ARG A  22      -5.960 -18.012  -8.781  1.00  0.00           N  
ATOM    353  CZ  ARG A  22      -5.392 -18.665  -9.801  1.00  0.00           C  
ATOM    354  NH1 ARG A  22      -5.281 -18.111 -10.995  1.00  0.00           N  
ATOM    355  NH2 ARG A  22      -4.895 -19.876  -9.618  1.00  0.00           N  
ATOM    356  H   ARG A  22     -10.738 -14.465  -6.885  1.00  0.00           H  
ATOM    357  HA  ARG A  22      -7.861 -14.531  -6.187  1.00  0.00           H  
ATOM    358  HB2 ARG A  22      -9.450 -15.579  -8.450  1.00  0.00           H  
ATOM    359  HB3 ARG A  22      -7.983 -14.691  -8.929  1.00  0.00           H  
ATOM    360  HG2 ARG A  22      -7.103 -16.306  -6.846  1.00  0.00           H  
ATOM    361  HG3 ARG A  22      -8.260 -17.343  -7.714  1.00  0.00           H  
ATOM    362  HD2 ARG A  22      -7.082 -16.615  -9.869  1.00  0.00           H  
ATOM    363  HD3 ARG A  22      -5.817 -15.922  -8.833  1.00  0.00           H  
ATOM    364  HE  ARG A  22      -5.978 -18.435  -7.880  1.00  0.00           H  
ATOM    365 HH11 ARG A  22      -5.638 -17.179 -11.152  1.00  0.00           H  
ATOM    366 HH12 ARG A  22      -4.841 -18.611 -11.754  1.00  0.00           H  
ATOM    367 HH21 ARG A  22      -4.953 -20.312  -8.709  1.00  0.00           H  
ATOM    368 HH22 ARG A  22      -4.456 -20.367 -10.385  1.00  0.00           H  
ATOM    369  N   LEU A  23      -7.811 -12.098  -6.558  1.00  0.00           N  
ATOM    370  CA  LEU A  23      -7.510 -10.689  -6.853  1.00  0.00           C  
ATOM    371  C   LEU A  23      -6.252 -10.559  -7.701  1.00  0.00           C  
ATOM    372  O   LEU A  23      -5.133 -10.714  -7.214  1.00  0.00           O  
ATOM    373  CB  LEU A  23      -7.394  -9.920  -5.539  1.00  0.00           C  
ATOM    374  CG  LEU A  23      -8.437  -8.800  -5.502  1.00  0.00           C  
ATOM    375  CD1 LEU A  23      -9.865  -9.340  -5.326  1.00  0.00           C  
ATOM    376  CD2 LEU A  23      -8.124  -7.879  -4.340  1.00  0.00           C  
ATOM    377  H   LEU A  23      -7.394 -12.459  -5.714  1.00  0.00           H  
ATOM    378  HA  LEU A  23      -8.342 -10.274  -7.421  1.00  0.00           H  
ATOM    379  HB2 LEU A  23      -7.565 -10.600  -4.705  1.00  0.00           H  
ATOM    380  HB3 LEU A  23      -6.396  -9.487  -5.459  1.00  0.00           H  
ATOM    381  HG  LEU A  23      -8.384  -8.240  -6.436  1.00  0.00           H  
ATOM    382 HD11 LEU A  23     -10.578  -8.515  -5.304  1.00  0.00           H  
ATOM    383 HD12 LEU A  23     -10.107 -10.000  -6.159  1.00  0.00           H  
ATOM    384 HD13 LEU A  23      -9.928  -9.896  -4.391  1.00  0.00           H  
ATOM    385 HD21 LEU A  23      -8.847  -7.063  -4.315  1.00  0.00           H  
ATOM    386 HD22 LEU A  23      -8.178  -8.439  -3.408  1.00  0.00           H  
ATOM    387 HD23 LEU A  23      -7.121  -7.470  -4.461  1.00  0.00           H  
ATOM    388  N   LEU A  24      -6.483 -10.410  -8.998  1.00  0.00           N  
ATOM    389  CA  LEU A  24      -5.403 -10.196  -9.980  1.00  0.00           C  
ATOM    390  C   LEU A  24      -5.023  -8.717 -10.067  1.00  0.00           C  
ATOM    391  O   LEU A  24      -5.868  -7.825 -10.200  1.00  0.00           O  
ATOM    392  CB  LEU A  24      -5.802 -10.878 -11.308  1.00  0.00           C  
ATOM    393  CG  LEU A  24      -5.316 -10.301 -12.658  1.00  0.00           C  
ATOM    394  CD1 LEU A  24      -6.182  -9.125 -13.108  1.00  0.00           C  
ATOM    395  CD2 LEU A  24      -3.829  -9.956 -12.679  1.00  0.00           C  
ATOM    396  H   LEU A  24      -7.406 -10.360  -9.356  1.00  0.00           H  
ATOM    397  HA  LEU A  24      -4.519 -10.716  -9.613  1.00  0.00           H  
ATOM    398  HB2 LEU A  24      -5.436 -11.903 -11.255  1.00  0.00           H  
ATOM    399  HB3 LEU A  24      -6.891 -10.882 -11.342  1.00  0.00           H  
ATOM    400  HG  LEU A  24      -5.455 -11.091 -13.396  1.00  0.00           H  
ATOM    401 HD11 LEU A  24      -5.865  -8.774 -14.090  1.00  0.00           H  
ATOM    402 HD12 LEU A  24      -7.224  -9.443 -13.160  1.00  0.00           H  
ATOM    403 HD13 LEU A  24      -6.087  -8.311 -12.390  1.00  0.00           H  
ATOM    404 HD21 LEU A  24      -3.528  -9.606 -13.666  1.00  0.00           H  
ATOM    405 HD22 LEU A  24      -3.632  -9.171 -11.948  1.00  0.00           H  
ATOM    406 HD23 LEU A  24      -3.250 -10.843 -12.424  1.00  0.00           H  
ATOM    407  N   TYR A  25      -3.719  -8.515  -9.963  1.00  0.00           N  
ATOM    408  CA  TYR A  25      -3.072  -7.193 -10.046  1.00  0.00           C  
ATOM    409  C   TYR A  25      -1.989  -7.215 -11.116  1.00  0.00           C  
ATOM    410  O   TYR A  25      -1.169  -8.127 -11.202  1.00  0.00           O  
ATOM    411  CB  TYR A  25      -2.451  -6.845  -8.700  1.00  0.00           C  
ATOM    412  CG  TYR A  25      -3.519  -6.409  -7.705  1.00  0.00           C  
ATOM    413  CD1 TYR A  25      -4.441  -7.346  -7.187  1.00  0.00           C  
ATOM    414  CD2 TYR A  25      -3.537  -5.054  -7.330  1.00  0.00           C  
ATOM    415  CE1 TYR A  25      -5.418  -6.892  -6.291  1.00  0.00           C  
ATOM    416  CE2 TYR A  25      -4.492  -4.628  -6.398  1.00  0.00           C  
ATOM    417  CZ  TYR A  25      -5.428  -5.545  -5.889  1.00  0.00           C  
ATOM    418  OH  TYR A  25      -6.346  -5.153  -4.960  1.00  0.00           O  
ATOM    419  H   TYR A  25      -3.085  -9.271  -9.771  1.00  0.00           H  
ATOM    420  HA  TYR A  25      -3.820  -6.443 -10.304  1.00  0.00           H  
ATOM    421  HB2 TYR A  25      -1.928  -7.717  -8.308  1.00  0.00           H  
ATOM    422  HB3 TYR A  25      -1.731  -6.037  -8.833  1.00  0.00           H  
ATOM    423  HD1 TYR A  25      -4.395  -8.385  -7.475  1.00  0.00           H  
ATOM    424  HD2 TYR A  25      -2.829  -4.356  -7.751  1.00  0.00           H  
ATOM    425  HE1 TYR A  25      -6.162  -7.576  -5.911  1.00  0.00           H  
ATOM    426  HE2 TYR A  25      -4.509  -3.598  -6.072  1.00  0.00           H  
ATOM    427  HH  TYR A  25      -5.870  -4.600  -4.277  1.00  0.00           H  
ATOM    428  N   ASN A  26      -1.971  -6.155 -11.906  1.00  0.00           N  
ATOM    429  CA  ASN A  26      -0.942  -6.032 -12.936  1.00  0.00           C  
ATOM    430  C   ASN A  26       0.229  -5.283 -12.305  1.00  0.00           C  
ATOM    431  O   ASN A  26       0.107  -4.142 -11.854  1.00  0.00           O  
ATOM    432  CB  ASN A  26      -1.476  -5.263 -14.133  1.00  0.00           C  
ATOM    433  CG  ASN A  26      -0.708  -5.513 -15.432  1.00  0.00           C  
ATOM    434  OD1 ASN A  26      -0.299  -6.609 -15.761  1.00  0.00           O  
ATOM    435  ND2 ASN A  26      -0.529  -4.473 -16.220  1.00  0.00           N  
ATOM    436  H   ASN A  26      -2.583  -5.373 -11.788  1.00  0.00           H  
ATOM    437  HA  ASN A  26      -0.620  -7.022 -13.260  1.00  0.00           H  
ATOM    438  HB2 ASN A  26      -2.516  -5.549 -14.288  1.00  0.00           H  
ATOM    439  HB3 ASN A  26      -1.426  -4.198 -13.906  1.00  0.00           H  
ATOM    440 HD21 ASN A  26      -0.883  -3.569 -15.942  1.00  0.00           H  
ATOM    441 HD22 ASN A  26      -0.041  -4.582 -17.099  1.00  0.00           H  
ATOM    442  N   GLN A  27       1.383  -5.941 -12.373  1.00  0.00           N  
ATOM    443  CA  GLN A  27       2.627  -5.389 -11.810  1.00  0.00           C  
ATOM    444  C   GLN A  27       2.964  -4.024 -12.405  1.00  0.00           C  
ATOM    445  O   GLN A  27       3.377  -3.136 -11.666  1.00  0.00           O  
ATOM    446  CB  GLN A  27       3.722  -6.378 -12.125  1.00  0.00           C  
ATOM    447  CG  GLN A  27       4.967  -6.136 -11.293  1.00  0.00           C  
ATOM    448  CD  GLN A  27       6.106  -5.372 -11.937  1.00  0.00           C  
ATOM    449  OE1 GLN A  27       6.055  -4.193 -12.216  1.00  0.00           O  
ATOM    450  NE2 GLN A  27       7.262  -5.999 -11.964  1.00  0.00           N  
ATOM    451  H   GLN A  27       1.454  -6.862 -12.767  1.00  0.00           H  
ATOM    452  HA  GLN A  27       2.520  -5.287 -10.730  1.00  0.00           H  
ATOM    453  HB2 GLN A  27       3.355  -7.385 -11.924  1.00  0.00           H  
ATOM    454  HB3 GLN A  27       3.983  -6.290 -13.180  1.00  0.00           H  
ATOM    455  HG2 GLN A  27       4.664  -5.583 -10.404  1.00  0.00           H  
ATOM    456  HG3 GLN A  27       5.355  -7.110 -10.995  1.00  0.00           H  
ATOM    457 HE21 GLN A  27       7.317  -6.960 -11.661  1.00  0.00           H  
ATOM    458 HE22 GLN A  27       8.091  -5.518 -12.287  1.00  0.00           H  
ATOM    459  N   ASN A  28       2.624  -3.824 -13.675  1.00  0.00           N  
ATOM    460  CA  ASN A  28       2.767  -2.523 -14.361  1.00  0.00           C  
ATOM    461  C   ASN A  28       2.008  -1.419 -13.621  1.00  0.00           C  
ATOM    462  O   ASN A  28       2.645  -0.558 -13.031  1.00  0.00           O  
ATOM    463  CB  ASN A  28       2.258  -2.569 -15.795  1.00  0.00           C  
ATOM    464  CG  ASN A  28       3.053  -1.584 -16.643  1.00  0.00           C  
ATOM    465  OD1 ASN A  28       3.260  -0.428 -16.326  1.00  0.00           O  
ATOM    466  ND2 ASN A  28       3.491  -2.077 -17.778  1.00  0.00           N  
ATOM    467  H   ASN A  28       2.338  -4.586 -14.259  1.00  0.00           H  
ATOM    468  HA  ASN A  28       3.828  -2.269 -14.377  1.00  0.00           H  
ATOM    469  HB2 ASN A  28       2.380  -3.576 -16.194  1.00  0.00           H  
ATOM    470  HB3 ASN A  28       1.202  -2.300 -15.817  1.00  0.00           H  
ATOM    471 HD21 ASN A  28       3.302  -3.038 -18.024  1.00  0.00           H  
ATOM    472 HD22 ASN A  28       4.020  -1.491 -18.408  1.00  0.00           H  
ATOM    473  N   LYS A  29       0.723  -1.666 -13.374  1.00  0.00           N  
ATOM    474  CA  LYS A  29      -0.109  -0.766 -12.571  1.00  0.00           C  
ATOM    475  C   LYS A  29       0.423  -0.564 -11.140  1.00  0.00           C  
ATOM    476  O   LYS A  29       0.287   0.526 -10.610  1.00  0.00           O  
ATOM    477  CB  LYS A  29      -1.553  -1.258 -12.539  1.00  0.00           C  
ATOM    478  CG  LYS A  29      -2.294  -0.784 -13.791  1.00  0.00           C  
ATOM    479  CD  LYS A  29      -2.937  -1.902 -14.620  1.00  0.00           C  
ATOM    480  CE  LYS A  29      -3.858  -2.805 -13.788  1.00  0.00           C  
ATOM    481  NZ  LYS A  29      -4.704  -3.633 -14.659  1.00  0.00           N  
ATOM    482  H   LYS A  29       0.301  -2.543 -13.606  1.00  0.00           H  
ATOM    483  HA  LYS A  29      -0.098   0.206 -13.065  1.00  0.00           H  
ATOM    484  HB2 LYS A  29      -1.563  -2.347 -12.504  1.00  0.00           H  
ATOM    485  HB3 LYS A  29      -2.050  -0.861 -11.654  1.00  0.00           H  
ATOM    486  HG2 LYS A  29      -3.082  -0.097 -13.479  1.00  0.00           H  
ATOM    487  HG3 LYS A  29      -1.582  -0.256 -14.427  1.00  0.00           H  
ATOM    488  HD2 LYS A  29      -3.522  -1.450 -15.421  1.00  0.00           H  
ATOM    489  HD3 LYS A  29      -2.145  -2.515 -15.051  1.00  0.00           H  
ATOM    490  HE2 LYS A  29      -3.251  -3.453 -13.157  1.00  0.00           H  
ATOM    491  HE3 LYS A  29      -4.494  -2.183 -13.157  1.00  0.00           H  
ATOM    492  HZ1 LYS A  29      -5.218  -4.269 -14.082  1.00  0.00           H  
ATOM    493  HZ2 LYS A  29      -5.345  -3.055 -15.144  1.00  0.00           H  
ATOM    494  HZ3 LYS A  29      -4.139  -4.165 -15.297  1.00  0.00           H  
ATOM    495  N   ALA A  30       1.211  -1.505 -10.638  1.00  0.00           N  
ATOM    496  CA  ALA A  30       1.865  -1.407  -9.327  1.00  0.00           C  
ATOM    497  C   ALA A  30       3.187  -0.613  -9.397  1.00  0.00           C  
ATOM    498  O   ALA A  30       3.264   0.460  -8.799  1.00  0.00           O  
ATOM    499  CB  ALA A  30       2.068  -2.825  -8.797  1.00  0.00           C  
ATOM    500  H   ALA A  30       1.484  -2.298 -11.185  1.00  0.00           H  
ATOM    501  HA  ALA A  30       1.195  -0.877  -8.650  1.00  0.00           H  
ATOM    502  HB1 ALA A  30       2.516  -2.776  -7.805  1.00  0.00           H  
ATOM    503  HB2 ALA A  30       1.106  -3.333  -8.738  1.00  0.00           H  
ATOM    504  HB3 ALA A  30       2.727  -3.373  -9.470  1.00  0.00           H  
ATOM    505  N   GLU A  31       4.152  -1.071 -10.189  1.00  0.00           N  
ATOM    506  CA  GLU A  31       5.423  -0.370 -10.467  1.00  0.00           C  
ATOM    507  C   GLU A  31       5.202   1.053 -11.004  1.00  0.00           C  
ATOM    508  O   GLU A  31       5.952   1.966 -10.702  1.00  0.00           O  
ATOM    509  CB  GLU A  31       6.350  -1.166 -11.398  1.00  0.00           C  
ATOM    510  CG  GLU A  31       5.856  -1.262 -12.848  1.00  0.00           C  
ATOM    511  CD  GLU A  31       6.673  -0.465 -13.877  1.00  0.00           C  
ATOM    512  OE1 GLU A  31       7.289   0.553 -13.505  1.00  0.00           O  
ATOM    513  OE2 GLU A  31       6.636  -0.910 -15.051  1.00  0.00           O  
ATOM    514  H   GLU A  31       4.037  -1.940 -10.691  1.00  0.00           H  
ATOM    515  HA  GLU A  31       5.937  -0.275  -9.511  1.00  0.00           H  
ATOM    516  HB2 GLU A  31       7.327  -0.682 -11.401  1.00  0.00           H  
ATOM    517  HB3 GLU A  31       6.446  -2.176 -11.002  1.00  0.00           H  
ATOM    518  HG2 GLU A  31       5.875  -2.312 -13.142  1.00  0.00           H  
ATOM    519  HG3 GLU A  31       4.828  -0.899 -12.880  1.00  0.00           H  
ATOM    520  N   SER A  32       4.082   1.263 -11.693  1.00  0.00           N  
ATOM    521  CA  SER A  32       3.671   2.583 -12.222  1.00  0.00           C  
ATOM    522  C   SER A  32       2.985   3.432 -11.134  1.00  0.00           C  
ATOM    523  O   SER A  32       3.463   4.523 -10.865  1.00  0.00           O  
ATOM    524  CB  SER A  32       2.756   2.431 -13.429  1.00  0.00           C  
ATOM    525  OG  SER A  32       2.236   3.695 -13.842  1.00  0.00           O  
ATOM    526  H   SER A  32       3.470   0.505 -11.925  1.00  0.00           H  
ATOM    527  HA  SER A  32       4.571   3.106 -12.543  1.00  0.00           H  
ATOM    528  HB2 SER A  32       3.321   1.994 -14.251  1.00  0.00           H  
ATOM    529  HB3 SER A  32       1.927   1.775 -13.166  1.00  0.00           H  
ATOM    530  HG  SER A  32       1.595   3.567 -14.593  1.00  0.00           H  
ATOM    531  N   ASN A  33       2.000   2.868 -10.430  1.00  0.00           N  
ATOM    532  CA  ASN A  33       1.339   3.564  -9.292  1.00  0.00           C  
ATOM    533  C   ASN A  33       2.348   4.069  -8.257  1.00  0.00           C  
ATOM    534  O   ASN A  33       2.303   5.214  -7.825  1.00  0.00           O  
ATOM    535  CB  ASN A  33       0.352   2.662  -8.544  1.00  0.00           C  
ATOM    536  CG  ASN A  33      -1.074   2.784  -9.072  1.00  0.00           C  
ATOM    537  OD1 ASN A  33      -1.554   3.836  -9.457  1.00  0.00           O  
ATOM    538  ND2 ASN A  33      -1.781   1.672  -9.132  1.00  0.00           N  
ATOM    539  H   ASN A  33       1.619   1.978 -10.660  1.00  0.00           H  
ATOM    540  HA  ASN A  33       0.795   4.416  -9.700  1.00  0.00           H  
ATOM    541  HB2 ASN A  33       0.677   1.627  -8.649  1.00  0.00           H  
ATOM    542  HB3 ASN A  33       0.358   2.935  -7.489  1.00  0.00           H  
ATOM    543 HD21 ASN A  33      -1.369   0.804  -8.822  1.00  0.00           H  
ATOM    544 HD22 ASN A  33      -2.726   1.692  -9.487  1.00  0.00           H  
ATOM    545  N   SER A  34       3.319   3.198  -7.981  1.00  0.00           N  
ATOM    546  CA  SER A  34       4.445   3.503  -7.090  1.00  0.00           C  
ATOM    547  C   SER A  34       5.346   4.600  -7.636  1.00  0.00           C  
ATOM    548  O   SER A  34       5.458   5.621  -6.970  1.00  0.00           O  
ATOM    549  CB  SER A  34       5.241   2.235  -6.802  1.00  0.00           C  
ATOM    550  OG  SER A  34       5.591   1.473  -7.938  1.00  0.00           O  
ATOM    551  H   SER A  34       3.364   2.305  -8.427  1.00  0.00           H  
ATOM    552  HA  SER A  34       4.027   3.860  -6.149  1.00  0.00           H  
ATOM    553  HB2 SER A  34       6.162   2.522  -6.295  1.00  0.00           H  
ATOM    554  HB3 SER A  34       4.645   1.602  -6.145  1.00  0.00           H  
ATOM    555  HG  SER A  34       4.854   0.815  -8.126  1.00  0.00           H  
ATOM    556  N   HIS A  35       5.671   4.495  -8.933  1.00  0.00           N  
ATOM    557  CA  HIS A  35       6.445   5.508  -9.687  1.00  0.00           C  
ATOM    558  C   HIS A  35       5.725   6.847  -9.868  1.00  0.00           C  
ATOM    559  O   HIS A  35       6.341   7.861 -10.191  1.00  0.00           O  
ATOM    560  CB  HIS A  35       6.930   4.942 -11.036  1.00  0.00           C  
ATOM    561  CG  HIS A  35       8.018   3.854 -10.947  1.00  0.00           C  
ATOM    562  ND1 HIS A  35       8.585   3.274 -11.995  1.00  0.00           N  
ATOM    563  CD2 HIS A  35       8.471   3.222  -9.866  1.00  0.00           C  
ATOM    564  CE1 HIS A  35       9.372   2.284 -11.576  1.00  0.00           C  
ATOM    565  NE2 HIS A  35       9.290   2.254 -10.256  1.00  0.00           N  
ATOM    566  H   HIS A  35       5.403   3.701  -9.475  1.00  0.00           H  
ATOM    567  HA  HIS A  35       7.335   5.714  -9.091  1.00  0.00           H  
ATOM    568  HB2 HIS A  35       6.070   4.520 -11.555  1.00  0.00           H  
ATOM    569  HB3 HIS A  35       7.327   5.769 -11.627  1.00  0.00           H  
ATOM    570  HD1 HIS A  35       8.376   3.489 -12.951  1.00  0.00           H  
ATOM    571  HD2 HIS A  35       8.215   3.457  -8.844  1.00  0.00           H  
ATOM    572  HE1 HIS A  35       9.965   1.628 -12.198  1.00  0.00           H  
ATOM    573  HE2 HIS A  35       9.760   1.603  -9.655  1.00  0.00           H  
ATOM    574  N   HIS A  36       4.421   6.838  -9.601  1.00  0.00           N  
ATOM    575  CA  HIS A  36       3.536   8.022  -9.654  1.00  0.00           C  
ATOM    576  C   HIS A  36       3.451   8.686  -8.281  1.00  0.00           C  
ATOM    577  O   HIS A  36       3.631   9.899  -8.152  1.00  0.00           O  
ATOM    578  CB  HIS A  36       2.149   7.563 -10.134  1.00  0.00           C  
ATOM    579  CG  HIS A  36       1.763   8.250 -11.444  1.00  0.00           C  
ATOM    580  ND1 HIS A  36       0.885   9.226 -11.574  1.00  0.00           N  
ATOM    581  CD2 HIS A  36       2.260   7.979 -12.650  1.00  0.00           C  
ATOM    582  CE1 HIS A  36       0.814   9.580 -12.847  1.00  0.00           C  
ATOM    583  NE2 HIS A  36       1.672   8.806 -13.517  1.00  0.00           N  
ATOM    584  H   HIS A  36       3.970   5.975  -9.380  1.00  0.00           H  
ATOM    585  HA  HIS A  36       3.943   8.740 -10.368  1.00  0.00           H  
ATOM    586  HB2 HIS A  36       2.161   6.484 -10.285  1.00  0.00           H  
ATOM    587  HB3 HIS A  36       1.408   7.805  -9.372  1.00  0.00           H  
ATOM    588  HD1 HIS A  36       0.360   9.634 -10.824  1.00  0.00           H  
ATOM    589  HD2 HIS A  36       3.001   7.229 -12.882  1.00  0.00           H  
ATOM    590  HE1 HIS A  36       0.182  10.349 -13.265  1.00  0.00           H  
ATOM    591  HE2 HIS A  36       1.843   8.836 -14.490  1.00  0.00           H  
ATOM    592  N   ALA A  37       3.212   7.873  -7.250  1.00  0.00           N  
ATOM    593  CA  ALA A  37       3.194   8.312  -5.843  1.00  0.00           C  
ATOM    594  C   ALA A  37       4.561   8.899  -5.416  1.00  0.00           C  
ATOM    595  O   ALA A  37       5.599   8.431  -5.881  1.00  0.00           O  
ATOM    596  CB  ALA A  37       2.833   7.104  -4.978  1.00  0.00           C  
ATOM    597  H   ALA A  37       3.054   6.891  -7.381  1.00  0.00           H  
ATOM    598  HA  ALA A  37       2.431   9.081  -5.722  1.00  0.00           H  
ATOM    599  HB1 ALA A  37       2.789   7.412  -3.933  1.00  0.00           H  
ATOM    600  HB2 ALA A  37       1.863   6.713  -5.286  1.00  0.00           H  
ATOM    601  HB3 ALA A  37       3.591   6.331  -5.099  1.00  0.00           H  
ATOM    602  N   PRO A  38       4.566   9.949  -4.581  1.00  0.00           N  
ATOM    603  CA  PRO A  38       5.801  10.588  -4.098  1.00  0.00           C  
ATOM    604  C   PRO A  38       6.500   9.659  -3.110  1.00  0.00           C  
ATOM    605  O   PRO A  38       5.889   8.947  -2.326  1.00  0.00           O  
ATOM    606  CB  PRO A  38       5.352  11.888  -3.429  1.00  0.00           C  
ATOM    607  CG  PRO A  38       3.946  11.590  -2.928  1.00  0.00           C  
ATOM    608  CD  PRO A  38       3.403  10.620  -3.976  1.00  0.00           C  
ATOM    609  HA  PRO A  38       6.472  10.810  -4.928  1.00  0.00           H  
ATOM    610  HB2 PRO A  38       6.020  12.181  -2.620  1.00  0.00           H  
ATOM    611  HB3 PRO A  38       5.295  12.671  -4.185  1.00  0.00           H  
ATOM    612  HG2 PRO A  38       4.012  11.079  -1.968  1.00  0.00           H  
ATOM    613  HG3 PRO A  38       3.337  12.492  -2.845  1.00  0.00           H  
ATOM    614  HD2 PRO A  38       2.731   9.899  -3.513  1.00  0.00           H  
ATOM    615  HD3 PRO A  38       2.882  11.181  -4.752  1.00  0.00           H  
ATOM    616  N   LEU A  39       7.804   9.773  -3.120  1.00  0.00           N  
ATOM    617  CA  LEU A  39       8.666   8.941  -2.266  1.00  0.00           C  
ATOM    618  C   LEU A  39       8.912   9.628  -0.919  1.00  0.00           C  
ATOM    619  O   LEU A  39       9.966  10.208  -0.630  1.00  0.00           O  
ATOM    620  CB  LEU A  39       9.947   8.763  -3.059  1.00  0.00           C  
ATOM    621  CG  LEU A  39       9.829   7.724  -4.174  1.00  0.00           C  
ATOM    622  CD1 LEU A  39      10.917   8.015  -5.205  1.00  0.00           C  
ATOM    623  CD2 LEU A  39       9.945   6.314  -3.594  1.00  0.00           C  
ATOM    624  H   LEU A  39       8.278  10.430  -3.694  1.00  0.00           H  
ATOM    625  HA  LEU A  39       8.199   7.972  -2.090  1.00  0.00           H  
ATOM    626  HB2 LEU A  39      10.214   9.721  -3.505  1.00  0.00           H  
ATOM    627  HB3 LEU A  39      10.736   8.449  -2.376  1.00  0.00           H  
ATOM    628  HG  LEU A  39       8.854   7.821  -4.654  1.00  0.00           H  
ATOM    629 HD11 LEU A  39      10.839   7.291  -6.016  1.00  0.00           H  
ATOM    630 HD12 LEU A  39      10.787   9.022  -5.599  1.00  0.00           H  
ATOM    631 HD13 LEU A  39      11.897   7.933  -4.734  1.00  0.00           H  
ATOM    632 HD21 LEU A  39       9.856   5.584  -4.398  1.00  0.00           H  
ATOM    633 HD22 LEU A  39      10.913   6.201  -3.104  1.00  0.00           H  
ATOM    634 HD23 LEU A  39       9.148   6.154  -2.868  1.00  0.00           H  
ATOM    635  N   SER A  40       7.901   9.466  -0.066  1.00  0.00           N  
ATOM    636  CA  SER A  40       7.890  10.069   1.277  1.00  0.00           C  
ATOM    637  C   SER A  40       6.858   9.398   2.181  1.00  0.00           C  
ATOM    638  O   SER A  40       5.655   9.466   1.914  1.00  0.00           O  
ATOM    639  CB  SER A  40       7.652  11.584   1.191  1.00  0.00           C  
ATOM    640  OG  SER A  40       6.749  11.882   0.124  1.00  0.00           O  
ATOM    641  H   SER A  40       7.119   8.880  -0.284  1.00  0.00           H  
ATOM    642  HA  SER A  40       8.874   9.909   1.718  1.00  0.00           H  
ATOM    643  HB2 SER A  40       7.226  11.936   2.131  1.00  0.00           H  
ATOM    644  HB3 SER A  40       8.601  12.089   1.010  1.00  0.00           H  
ATOM    645  HG  SER A  40       5.989  11.229   0.155  1.00  0.00           H  
ATOM    646  N   ASP A  41       7.378   8.673   3.173  1.00  0.00           N  
ATOM    647  CA  ASP A  41       6.523   8.020   4.178  1.00  0.00           C  
ATOM    648  C   ASP A  41       5.719   9.106   4.905  1.00  0.00           C  
ATOM    649  O   ASP A  41       6.278  10.172   5.178  1.00  0.00           O  
ATOM    650  CB  ASP A  41       7.343   7.234   5.215  1.00  0.00           C  
ATOM    651  CG  ASP A  41       6.492   6.754   6.405  1.00  0.00           C  
ATOM    652  OD1 ASP A  41       5.316   6.372   6.197  1.00  0.00           O  
ATOM    653  OD2 ASP A  41       7.012   6.689   7.526  1.00  0.00           O  
ATOM    654  H   ASP A  41       8.366   8.689   3.369  1.00  0.00           H  
ATOM    655  HA  ASP A  41       5.843   7.336   3.671  1.00  0.00           H  
ATOM    656  HB2 ASP A  41       7.784   6.366   4.728  1.00  0.00           H  
ATOM    657  HB3 ASP A  41       8.138   7.877   5.592  1.00  0.00           H  
ATOM    658  N   GLY A  42       4.441   8.810   5.102  1.00  0.00           N  
ATOM    659  CA  GLY A  42       3.490   9.641   5.872  1.00  0.00           C  
ATOM    660  C   GLY A  42       3.721  11.135   5.643  1.00  0.00           C  
ATOM    661  O   GLY A  42       4.202  11.847   6.530  1.00  0.00           O  
ATOM    662  H   GLY A  42       4.045   7.969   4.727  1.00  0.00           H  
ATOM    663  HA2 GLY A  42       2.475   9.390   5.567  1.00  0.00           H  
ATOM    664  HA3 GLY A  42       3.612   9.424   6.933  1.00  0.00           H  
ATOM    665  N   LYS A  43       3.542  11.523   4.385  1.00  0.00           N  
ATOM    666  CA  LYS A  43       3.767  12.909   3.936  1.00  0.00           C  
ATOM    667  C   LYS A  43       2.825  13.288   2.779  1.00  0.00           C  
ATOM    668  O   LYS A  43       3.100  14.146   1.936  1.00  0.00           O  
ATOM    669  CB  LYS A  43       5.232  13.083   3.532  1.00  0.00           C  
ATOM    670  CG  LYS A  43       5.658  14.543   3.617  1.00  0.00           C  
ATOM    671  CD  LYS A  43       7.084  14.753   3.116  1.00  0.00           C  
ATOM    672  CE  LYS A  43       7.525  16.212   3.269  1.00  0.00           C  
ATOM    673  NZ  LYS A  43       7.688  16.529   4.695  1.00  0.00           N  
ATOM    674  H   LYS A  43       3.293  10.861   3.675  1.00  0.00           H  
ATOM    675  HA  LYS A  43       3.560  13.576   4.773  1.00  0.00           H  
ATOM    676  HB2 LYS A  43       5.858  12.491   4.199  1.00  0.00           H  
ATOM    677  HB3 LYS A  43       5.362  12.735   2.507  1.00  0.00           H  
ATOM    678  HG2 LYS A  43       4.979  15.144   3.011  1.00  0.00           H  
ATOM    679  HG3 LYS A  43       5.599  14.867   4.656  1.00  0.00           H  
ATOM    680  HD2 LYS A  43       7.758  14.118   3.689  1.00  0.00           H  
ATOM    681  HD3 LYS A  43       7.133  14.477   2.062  1.00  0.00           H  
ATOM    682  HE2 LYS A  43       8.472  16.362   2.751  1.00  0.00           H  
ATOM    683  HE3 LYS A  43       6.771  16.869   2.834  1.00  0.00           H  
ATOM    684  HZ1 LYS A  43       7.960  17.488   4.781  1.00  0.00           H  
ATOM    685  HZ2 LYS A  43       6.830  16.386   5.174  1.00  0.00           H  
ATOM    686  HZ3 LYS A  43       8.399  15.938   5.085  1.00  0.00           H  
ATOM    687  N   THR A  44       1.657  12.674   2.820  1.00  0.00           N  
ATOM    688  CA  THR A  44       0.641  12.860   1.761  1.00  0.00           C  
ATOM    689  C   THR A  44      -0.736  12.867   2.426  1.00  0.00           C  
ATOM    690  O   THR A  44      -0.870  12.572   3.613  1.00  0.00           O  
ATOM    691  CB  THR A  44       0.764  11.742   0.711  1.00  0.00           C  
ATOM    692  OG1 THR A  44       2.110  11.221   0.705  1.00  0.00           O  
ATOM    693  CG2 THR A  44       0.509  12.295  -0.680  1.00  0.00           C  
ATOM    694  H   THR A  44       1.432  12.000   3.512  1.00  0.00           H  
ATOM    695  HA  THR A  44       0.805  13.820   1.270  1.00  0.00           H  
ATOM    696  HB  THR A  44       0.051  10.950   0.938  1.00  0.00           H  
ATOM    697  HG1 THR A  44       2.175  10.471   0.043  1.00  0.00           H  
ATOM    698 HG21 THR A  44       0.605  11.499  -1.419  1.00  0.00           H  
ATOM    699 HG22 THR A  44      -0.498  12.710  -0.726  1.00  0.00           H  
ATOM    700 HG23 THR A  44       1.234  13.078  -0.898  1.00  0.00           H  
ATOM    701  N   GLY A  45      -1.747  13.125   1.617  1.00  0.00           N  
ATOM    702  CA  GLY A  45      -3.152  13.224   2.064  1.00  0.00           C  
ATOM    703  C   GLY A  45      -3.629  11.978   2.808  1.00  0.00           C  
ATOM    704  O   GLY A  45      -3.758  11.988   4.028  1.00  0.00           O  
ATOM    705  H   GLY A  45      -1.601  13.295   0.640  1.00  0.00           H  
ATOM    706  HA2 GLY A  45      -3.245  14.084   2.728  1.00  0.00           H  
ATOM    707  HA3 GLY A  45      -3.786  13.373   1.190  1.00  0.00           H  
ATOM    708  N   SER A  46      -3.733  10.876   2.069  1.00  0.00           N  
ATOM    709  CA  SER A  46      -4.106   9.564   2.626  1.00  0.00           C  
ATOM    710  C   SER A  46      -2.952   8.912   3.413  1.00  0.00           C  
ATOM    711  O   SER A  46      -3.002   7.705   3.674  1.00  0.00           O  
ATOM    712  CB  SER A  46      -4.549   8.612   1.513  1.00  0.00           C  
ATOM    713  OG  SER A  46      -3.427   7.939   0.923  1.00  0.00           O  
ATOM    714  H   SER A  46      -3.467  10.854   1.101  1.00  0.00           H  
ATOM    715  HA  SER A  46      -4.943   9.718   3.307  1.00  0.00           H  
ATOM    716  HB2 SER A  46      -5.228   7.869   1.930  1.00  0.00           H  
ATOM    717  HB3 SER A  46      -5.065   9.183   0.741  1.00  0.00           H  
ATOM    718  HG  SER A  46      -3.169   7.168   1.520  1.00  0.00           H  
ATOM    719  N   SER A  47      -1.826   9.637   3.520  1.00  0.00           N  
ATOM    720  CA  SER A  47      -0.563   9.249   4.201  1.00  0.00           C  
ATOM    721  C   SER A  47       0.356   8.434   3.278  1.00  0.00           C  
ATOM    722  O   SER A  47       1.579   8.616   3.241  1.00  0.00           O  
ATOM    723  CB  SER A  47      -0.878   8.498   5.508  1.00  0.00           C  
ATOM    724  OG  SER A  47       0.247   8.303   6.356  1.00  0.00           O  
ATOM    725  H   SER A  47      -1.801  10.555   3.124  1.00  0.00           H  
ATOM    726  HA  SER A  47      -0.034  10.166   4.464  1.00  0.00           H  
ATOM    727  HB2 SER A  47      -1.624   9.068   6.059  1.00  0.00           H  
ATOM    728  HB3 SER A  47      -1.283   7.519   5.251  1.00  0.00           H  
ATOM    729  HG  SER A  47      -0.110   7.916   7.208  1.00  0.00           H  
ATOM    730  N   TYR A  48      -0.290   7.691   2.390  1.00  0.00           N  
ATOM    731  CA  TYR A  48       0.319   6.861   1.339  1.00  0.00           C  
ATOM    732  C   TYR A  48       1.119   7.655   0.297  1.00  0.00           C  
ATOM    733  O   TYR A  48       0.675   8.733  -0.102  1.00  0.00           O  
ATOM    734  CB  TYR A  48      -0.781   6.020   0.666  1.00  0.00           C  
ATOM    735  CG  TYR A  48      -1.523   5.108   1.651  1.00  0.00           C  
ATOM    736  CD1 TYR A  48      -0.824   4.387   2.647  1.00  0.00           C  
ATOM    737  CD2 TYR A  48      -2.927   5.002   1.531  1.00  0.00           C  
ATOM    738  CE1 TYR A  48      -1.534   3.547   3.525  1.00  0.00           C  
ATOM    739  CE2 TYR A  48      -3.636   4.155   2.402  1.00  0.00           C  
ATOM    740  CZ  TYR A  48      -2.928   3.437   3.378  1.00  0.00           C  
ATOM    741  OH  TYR A  48      -3.597   2.613   4.222  1.00  0.00           O  
ATOM    742  H   TYR A  48      -1.287   7.640   2.434  1.00  0.00           H  
ATOM    743  HA  TYR A  48       1.015   6.179   1.829  1.00  0.00           H  
ATOM    744  HB2 TYR A  48      -1.502   6.693   0.200  1.00  0.00           H  
ATOM    745  HB3 TYR A  48      -0.327   5.403  -0.110  1.00  0.00           H  
ATOM    746  HD1 TYR A  48       0.248   4.481   2.734  1.00  0.00           H  
ATOM    747  HD2 TYR A  48      -3.452   5.568   0.775  1.00  0.00           H  
ATOM    748  HE1 TYR A  48      -1.017   2.998   4.296  1.00  0.00           H  
ATOM    749  HE2 TYR A  48      -4.709   4.058   2.320  1.00  0.00           H  
ATOM    750  HH  TYR A  48      -2.954   2.184   4.857  1.00  0.00           H  
ATOM    751  N   PRO A  49       2.248   7.106  -0.174  1.00  0.00           N  
ATOM    752  CA  PRO A  49       2.800   5.802   0.243  1.00  0.00           C  
ATOM    753  C   PRO A  49       3.494   5.876   1.603  1.00  0.00           C  
ATOM    754  O   PRO A  49       4.235   6.807   1.914  1.00  0.00           O  
ATOM    755  CB  PRO A  49       3.742   5.369  -0.875  1.00  0.00           C  
ATOM    756  CG  PRO A  49       4.188   6.684  -1.498  1.00  0.00           C  
ATOM    757  CD  PRO A  49       3.058   7.687  -1.252  1.00  0.00           C  
ATOM    758  HA  PRO A  49       1.990   5.078   0.320  1.00  0.00           H  
ATOM    759  HB2 PRO A  49       4.583   4.785  -0.501  1.00  0.00           H  
ATOM    760  HB3 PRO A  49       3.177   4.803  -1.616  1.00  0.00           H  
ATOM    761  HG2 PRO A  49       5.076   7.029  -0.969  1.00  0.00           H  
ATOM    762  HG3 PRO A  49       4.393   6.571  -2.562  1.00  0.00           H  
ATOM    763  HD2 PRO A  49       3.460   8.660  -0.969  1.00  0.00           H  
ATOM    764  HD3 PRO A  49       2.444   7.776  -2.148  1.00  0.00           H  
ATOM    765  N   HIS A  50       2.987   5.017   2.467  1.00  0.00           N  
ATOM    766  CA  HIS A  50       3.519   4.919   3.828  1.00  0.00           C  
ATOM    767  C   HIS A  50       4.679   3.922   3.837  1.00  0.00           C  
ATOM    768  O   HIS A  50       4.810   3.071   2.949  1.00  0.00           O  
ATOM    769  CB  HIS A  50       2.425   4.533   4.835  1.00  0.00           C  
ATOM    770  CG  HIS A  50       2.034   3.045   4.836  1.00  0.00           C  
ATOM    771  ND1 HIS A  50       2.081   2.225   5.876  1.00  0.00           N  
ATOM    772  CD2 HIS A  50       1.570   2.341   3.809  1.00  0.00           C  
ATOM    773  CE1 HIS A  50       1.616   1.035   5.507  1.00  0.00           C  
ATOM    774  NE2 HIS A  50       1.292   1.118   4.226  1.00  0.00           N  
ATOM    775  H   HIS A  50       2.371   4.273   2.201  1.00  0.00           H  
ATOM    776  HA  HIS A  50       3.906   5.897   4.114  1.00  0.00           H  
ATOM    777  HB2 HIS A  50       2.775   4.793   5.834  1.00  0.00           H  
ATOM    778  HB3 HIS A  50       1.534   5.118   4.609  1.00  0.00           H  
ATOM    779  HD1 HIS A  50       2.511   2.434   6.755  1.00  0.00           H  
ATOM    780  HD2 HIS A  50       1.441   2.708   2.801  1.00  0.00           H  
ATOM    781  HE1 HIS A  50       1.520   0.162   6.135  1.00  0.00           H  
ATOM    782  HE2 HIS A  50       0.862   0.402   3.671  1.00  0.00           H  
ATOM    783  N   TRP A  51       5.536   4.093   4.820  1.00  0.00           N  
ATOM    784  CA  TRP A  51       6.652   3.167   5.060  1.00  0.00           C  
ATOM    785  C   TRP A  51       6.078   1.827   5.463  1.00  0.00           C  
ATOM    786  O   TRP A  51       5.249   1.671   6.368  1.00  0.00           O  
ATOM    787  CB  TRP A  51       7.566   3.677   6.165  1.00  0.00           C  
ATOM    788  CG  TRP A  51       8.539   2.629   6.717  1.00  0.00           C  
ATOM    789  CD1 TRP A  51       9.565   2.065   6.080  1.00  0.00           C  
ATOM    790  CD2 TRP A  51       8.596   2.231   8.045  1.00  0.00           C  
ATOM    791  NE1 TRP A  51      10.290   1.358   6.946  1.00  0.00           N  
ATOM    792  CE2 TRP A  51       9.765   1.460   8.156  1.00  0.00           C  
ATOM    793  CE3 TRP A  51       7.830   2.567   9.186  1.00  0.00           C  
ATOM    794  CZ2 TRP A  51      10.222   1.030   9.417  1.00  0.00           C  
ATOM    795  CZ3 TRP A  51       8.300   2.156  10.456  1.00  0.00           C  
ATOM    796  CH2 TRP A  51       9.487   1.401  10.562  1.00  0.00           C  
ATOM    797  H   TRP A  51       5.395   4.794   5.524  1.00  0.00           H  
ATOM    798  HA  TRP A  51       7.230   3.059   4.142  1.00  0.00           H  
ATOM    799  HB2 TRP A  51       8.146   4.513   5.775  1.00  0.00           H  
ATOM    800  HB3 TRP A  51       6.948   4.039   6.986  1.00  0.00           H  
ATOM    801  HD1 TRP A  51       9.777   2.165   5.026  1.00  0.00           H  
ATOM    802  HE1 TRP A  51      11.035   0.734   6.698  1.00  0.00           H  
ATOM    803  HE3 TRP A  51       6.910   3.123   9.090  1.00  0.00           H  
ATOM    804  HZ2 TRP A  51      11.116   0.430   9.505  1.00  0.00           H  
ATOM    805  HZ3 TRP A  51       7.749   2.421  11.346  1.00  0.00           H  
ATOM    806  HH2 TRP A  51       9.840   1.101  11.537  1.00  0.00           H  
ATOM    807  N   PHE A  52       6.658   0.879   4.774  1.00  0.00           N  
ATOM    808  CA  PHE A  52       6.394  -0.524   4.983  1.00  0.00           C  
ATOM    809  C   PHE A  52       7.507  -1.038   5.883  1.00  0.00           C  
ATOM    810  O   PHE A  52       8.571  -1.469   5.436  1.00  0.00           O  
ATOM    811  CB  PHE A  52       6.422  -1.229   3.642  1.00  0.00           C  
ATOM    812  CG  PHE A  52       5.910  -2.665   3.749  1.00  0.00           C  
ATOM    813  CD1 PHE A  52       4.946  -3.042   4.719  1.00  0.00           C  
ATOM    814  CD2 PHE A  52       6.495  -3.610   2.893  1.00  0.00           C  
ATOM    815  CE1 PHE A  52       4.594  -4.393   4.855  1.00  0.00           C  
ATOM    816  CE2 PHE A  52       6.112  -4.961   2.995  1.00  0.00           C  
ATOM    817  CZ  PHE A  52       5.196  -5.343   4.006  1.00  0.00           C  
ATOM    818  H   PHE A  52       7.434   1.076   4.156  1.00  0.00           H  
ATOM    819  HA  PHE A  52       5.424  -0.668   5.459  1.00  0.00           H  
ATOM    820  HB2 PHE A  52       5.796  -0.679   2.938  1.00  0.00           H  
ATOM    821  HB3 PHE A  52       7.445  -1.241   3.265  1.00  0.00           H  
ATOM    822  HD1 PHE A  52       4.488  -2.294   5.349  1.00  0.00           H  
ATOM    823  HD2 PHE A  52       7.231  -3.304   2.164  1.00  0.00           H  
ATOM    824  HE1 PHE A  52       3.873  -4.700   5.598  1.00  0.00           H  
ATOM    825  HE2 PHE A  52       6.510  -5.695   2.312  1.00  0.00           H  
ATOM    826  HZ  PHE A  52       4.954  -6.387   4.130  1.00  0.00           H  
ATOM    827  N   THR A  53       7.170  -0.968   7.160  1.00  0.00           N  
ATOM    828  CA  THR A  53       7.953  -1.577   8.244  1.00  0.00           C  
ATOM    829  C   THR A  53       8.469  -2.949   7.820  1.00  0.00           C  
ATOM    830  O   THR A  53       9.610  -3.235   8.087  1.00  0.00           O  
ATOM    831  CB  THR A  53       7.173  -1.753   9.553  1.00  0.00           C  
ATOM    832  OG1 THR A  53       6.120  -2.697   9.389  1.00  0.00           O  
ATOM    833  CG2 THR A  53       6.487  -0.494  10.064  1.00  0.00           C  
ATOM    834  H   THR A  53       6.397  -0.391   7.468  1.00  0.00           H  
ATOM    835  HA  THR A  53       8.803  -0.923   8.440  1.00  0.00           H  
ATOM    836  HB  THR A  53       7.872  -2.106  10.311  1.00  0.00           H  
ATOM    837  HG1 THR A  53       5.507  -2.556  10.168  1.00  0.00           H  
ATOM    838 HG21 THR A  53       5.956  -0.684  10.996  1.00  0.00           H  
ATOM    839 HG22 THR A  53       7.237   0.278  10.235  1.00  0.00           H  
ATOM    840 HG23 THR A  53       5.774  -0.146   9.316  1.00  0.00           H  
ATOM    841  N   ASN A  54       7.659  -3.699   7.078  1.00  0.00           N  
ATOM    842  CA  ASN A  54       7.975  -5.064   6.601  1.00  0.00           C  
ATOM    843  C   ASN A  54       8.441  -5.946   7.776  1.00  0.00           C  
ATOM    844  O   ASN A  54       9.318  -6.782   7.659  1.00  0.00           O  
ATOM    845  CB  ASN A  54       9.021  -4.952   5.471  1.00  0.00           C  
ATOM    846  CG  ASN A  54       9.063  -6.170   4.546  1.00  0.00           C  
ATOM    847  OD1 ASN A  54       9.241  -7.315   4.919  1.00  0.00           O  
ATOM    848  ND2 ASN A  54       8.763  -5.974   3.284  1.00  0.00           N  
ATOM    849  H   ASN A  54       6.782  -3.333   6.772  1.00  0.00           H  
ATOM    850  HA  ASN A  54       7.070  -5.508   6.185  1.00  0.00           H  
ATOM    851  HB2 ASN A  54       8.789  -4.071   4.872  1.00  0.00           H  
ATOM    852  HB3 ASN A  54      10.006  -4.828   5.923  1.00  0.00           H  
ATOM    853 HD21 ASN A  54       8.573  -5.035   2.966  1.00  0.00           H  
ATOM    854 HD22 ASN A  54       8.723  -6.754   2.643  1.00  0.00           H  
ATOM    855  N   GLY A  55       7.964  -5.578   8.972  1.00  0.00           N  
ATOM    856  CA  GLY A  55       8.373  -6.215  10.236  1.00  0.00           C  
ATOM    857  C   GLY A  55       9.403  -5.376  11.021  1.00  0.00           C  
ATOM    858  O   GLY A  55       9.451  -5.451  12.244  1.00  0.00           O  
ATOM    859  H   GLY A  55       7.450  -4.731   9.061  1.00  0.00           H  
ATOM    860  HA2 GLY A  55       7.488  -6.354  10.857  1.00  0.00           H  
ATOM    861  HA3 GLY A  55       8.812  -7.187  10.011  1.00  0.00           H  
ATOM    862  N   TYR A  56      10.296  -4.695  10.293  1.00  0.00           N  
ATOM    863  CA  TYR A  56      11.322  -3.793  10.867  1.00  0.00           C  
ATOM    864  C   TYR A  56      10.689  -2.754  11.796  1.00  0.00           C  
ATOM    865  O   TYR A  56       9.489  -2.488  11.763  1.00  0.00           O  
ATOM    866  CB  TYR A  56      12.113  -3.112   9.742  1.00  0.00           C  
ATOM    867  CG  TYR A  56      12.649  -4.104   8.701  1.00  0.00           C  
ATOM    868  CD1 TYR A  56      13.738  -4.934   9.043  1.00  0.00           C  
ATOM    869  CD2 TYR A  56      12.114  -4.128   7.398  1.00  0.00           C  
ATOM    870  CE1 TYR A  56      14.336  -5.742   8.061  1.00  0.00           C  
ATOM    871  CE2 TYR A  56      12.685  -4.936   6.399  1.00  0.00           C  
ATOM    872  CZ  TYR A  56      13.799  -5.727   6.759  1.00  0.00           C  
ATOM    873  OH  TYR A  56      14.369  -6.510   5.808  1.00  0.00           O  
ATOM    874  H   TYR A  56      10.258  -4.692   9.293  1.00  0.00           H  
ATOM    875  HA  TYR A  56      12.013  -4.397  11.454  1.00  0.00           H  
ATOM    876  HB2 TYR A  56      11.463  -2.395   9.240  1.00  0.00           H  
ATOM    877  HB3 TYR A  56      12.954  -2.574  10.180  1.00  0.00           H  
ATOM    878  HD1 TYR A  56      14.111  -4.947  10.057  1.00  0.00           H  
ATOM    879  HD2 TYR A  56      11.254  -3.517   7.164  1.00  0.00           H  
ATOM    880  HE1 TYR A  56      15.189  -6.360   8.299  1.00  0.00           H  
ATOM    881  HE2 TYR A  56      12.288  -4.951   5.394  1.00  0.00           H  
ATOM    882  HH  TYR A  56      13.807  -6.503   4.987  1.00  0.00           H  
ATOM    883  N   ASP A  57      11.532  -2.207  12.670  1.00  0.00           N  
ATOM    884  CA  ASP A  57      11.113  -1.167  13.624  1.00  0.00           C  
ATOM    885  C   ASP A  57      11.418   0.267  13.150  1.00  0.00           C  
ATOM    886  O   ASP A  57      10.772   1.213  13.593  1.00  0.00           O  
ATOM    887  CB  ASP A  57      11.760  -1.405  14.991  1.00  0.00           C  
ATOM    888  CG  ASP A  57      10.811  -2.082  15.988  1.00  0.00           C  
ATOM    889  OD1 ASP A  57       9.643  -1.616  16.092  1.00  0.00           O  
ATOM    890  OD2 ASP A  57      11.297  -2.975  16.706  1.00  0.00           O  
ATOM    891  H   ASP A  57      12.473  -2.526  12.723  1.00  0.00           H  
ATOM    892  HA  ASP A  57      10.032  -1.254  13.739  1.00  0.00           H  
ATOM    893  HB2 ASP A  57      12.636  -2.039  14.857  1.00  0.00           H  
ATOM    894  HB3 ASP A  57      12.072  -0.445  15.401  1.00  0.00           H  
ATOM    895  N   GLY A  58      12.417   0.372  12.287  1.00  0.00           N  
ATOM    896  CA  GLY A  58      12.915   1.670  11.770  1.00  0.00           C  
ATOM    897  C   GLY A  58      14.101   1.498  10.834  1.00  0.00           C  
ATOM    898  O   GLY A  58      14.057   1.933   9.687  1.00  0.00           O  
ATOM    899  H   GLY A  58      12.778  -0.434  11.843  1.00  0.00           H  
ATOM    900  HA2 GLY A  58      12.108   2.166  11.229  1.00  0.00           H  
ATOM    901  HA3 GLY A  58      13.219   2.291  12.613  1.00  0.00           H  
ATOM    902  N   ASP A  59      15.106   0.802  11.359  1.00  0.00           N  
ATOM    903  CA  ASP A  59      16.370   0.494  10.651  1.00  0.00           C  
ATOM    904  C   ASP A  59      16.255  -0.783   9.793  1.00  0.00           C  
ATOM    905  O   ASP A  59      15.961  -0.733   8.605  1.00  0.00           O  
ATOM    906  CB  ASP A  59      17.520   0.368  11.673  1.00  0.00           C  
ATOM    907  CG  ASP A  59      18.415   1.596  11.790  1.00  0.00           C  
ATOM    908  OD1 ASP A  59      17.885   2.721  11.733  1.00  0.00           O  
ATOM    909  OD2 ASP A  59      19.628   1.358  11.999  1.00  0.00           O  
ATOM    910  H   ASP A  59      15.045   0.484  12.302  1.00  0.00           H  
ATOM    911  HA  ASP A  59      16.593   1.327   9.985  1.00  0.00           H  
ATOM    912  HB2 ASP A  59      17.085   0.172  12.652  1.00  0.00           H  
ATOM    913  HB3 ASP A  59      18.142  -0.478  11.381  1.00  0.00           H  
ATOM    914  N   GLY A  60      16.507  -1.921  10.422  1.00  0.00           N  
ATOM    915  CA  GLY A  60      16.514  -3.245   9.777  1.00  0.00           C  
ATOM    916  C   GLY A  60      16.443  -4.393  10.792  1.00  0.00           C  
ATOM    917  O   GLY A  60      16.763  -5.534  10.484  1.00  0.00           O  
ATOM    918  H   GLY A  60      16.851  -1.919  11.366  1.00  0.00           H  
ATOM    919  HA2 GLY A  60      15.654  -3.312   9.110  1.00  0.00           H  
ATOM    920  HA3 GLY A  60      17.430  -3.347   9.195  1.00  0.00           H  
ATOM    921  N   LYS A  61      15.919  -4.063  11.969  1.00  0.00           N  
ATOM    922  CA  LYS A  61      15.770  -5.004  13.072  1.00  0.00           C  
ATOM    923  C   LYS A  61      14.309  -5.129  13.446  1.00  0.00           C  
ATOM    924  O   LYS A  61      13.535  -4.179  13.291  1.00  0.00           O  
ATOM    925  CB  LYS A  61      16.589  -4.563  14.277  1.00  0.00           C  
ATOM    926  CG  LYS A  61      17.913  -5.331  14.260  1.00  0.00           C  
ATOM    927  CD  LYS A  61      17.993  -6.332  15.420  1.00  0.00           C  
ATOM    928  CE  LYS A  61      18.636  -5.679  16.653  1.00  0.00           C  
ATOM    929  NZ  LYS A  61      19.893  -6.378  16.951  1.00  0.00           N  
ATOM    930  H   LYS A  61      15.426  -3.206  12.095  1.00  0.00           H  
ATOM    931  HA  LYS A  61      16.132  -5.978  12.745  1.00  0.00           H  
ATOM    932  HB2 LYS A  61      16.783  -3.492  14.219  1.00  0.00           H  
ATOM    933  HB3 LYS A  61      16.044  -4.786  15.194  1.00  0.00           H  
ATOM    934  HG2 LYS A  61      17.998  -5.872  13.318  1.00  0.00           H  
ATOM    935  HG3 LYS A  61      18.737  -4.622  14.347  1.00  0.00           H  
ATOM    936  HD2 LYS A  61      16.987  -6.665  15.675  1.00  0.00           H  
ATOM    937  HD3 LYS A  61      18.593  -7.189  15.113  1.00  0.00           H  
ATOM    938  HE2 LYS A  61      18.838  -4.627  16.449  1.00  0.00           H  
ATOM    939  HE3 LYS A  61      17.961  -5.756  17.505  1.00  0.00           H  
ATOM    940  HZ1 LYS A  61      20.348  -5.939  17.715  1.00  0.00           H  
ATOM    941  HZ2 LYS A  61      19.690  -7.331  17.187  1.00  0.00           H  
ATOM    942  HZ3 LYS A  61      20.485  -6.350  16.149  1.00  0.00           H  
ATOM    943  N   LEU A  62      13.969  -6.343  13.831  1.00  0.00           N  
ATOM    944  CA  LEU A  62      12.583  -6.681  14.125  1.00  0.00           C  
ATOM    945  C   LEU A  62      12.492  -7.348  15.515  1.00  0.00           C  
ATOM    946  O   LEU A  62      13.500  -7.893  15.976  1.00  0.00           O  
ATOM    947  CB  LEU A  62      12.045  -7.617  13.035  1.00  0.00           C  
ATOM    948  CG  LEU A  62      12.474  -7.385  11.586  1.00  0.00           C  
ATOM    949  CD1 LEU A  62      13.679  -8.240  11.235  1.00  0.00           C  
ATOM    950  CD2 LEU A  62      11.395  -7.872  10.622  1.00  0.00           C  
ATOM    951  H   LEU A  62      14.628  -7.089  13.946  1.00  0.00           H  
ATOM    952  HA  LEU A  62      11.988  -5.766  14.131  1.00  0.00           H  
ATOM    953  HB2 LEU A  62      12.352  -8.628  13.301  1.00  0.00           H  
ATOM    954  HB3 LEU A  62      10.958  -7.548  13.061  1.00  0.00           H  
ATOM    955  HG  LEU A  62      12.687  -6.327  11.433  1.00  0.00           H  
ATOM    956 HD11 LEU A  62      13.968  -8.075  10.197  1.00  0.00           H  
ATOM    957 HD12 LEU A  62      14.512  -7.974  11.886  1.00  0.00           H  
ATOM    958 HD13 LEU A  62      13.429  -9.291  11.375  1.00  0.00           H  
ATOM    959 HD21 LEU A  62      11.713  -7.710   9.591  1.00  0.00           H  
ATOM    960 HD22 LEU A  62      11.219  -8.936  10.782  1.00  0.00           H  
ATOM    961 HD23 LEU A  62      10.473  -7.320  10.803  1.00  0.00           H  
ATOM    962  N   PRO A  63      11.362  -7.207  16.217  1.00  0.00           N  
ATOM    963  CA  PRO A  63      11.187  -7.724  17.588  1.00  0.00           C  
ATOM    964  C   PRO A  63      11.065  -9.257  17.612  1.00  0.00           C  
ATOM    965  O   PRO A  63      11.391  -9.943  16.638  1.00  0.00           O  
ATOM    966  CB  PRO A  63       9.950  -7.004  18.112  1.00  0.00           C  
ATOM    967  CG  PRO A  63       9.110  -6.715  16.863  1.00  0.00           C  
ATOM    968  CD  PRO A  63      10.140  -6.515  15.750  1.00  0.00           C  
ATOM    969  HA  PRO A  63      12.047  -7.444  18.198  1.00  0.00           H  
ATOM    970  HB2 PRO A  63       9.405  -7.609  18.836  1.00  0.00           H  
ATOM    971  HB3 PRO A  63      10.256  -6.055  18.553  1.00  0.00           H  
ATOM    972  HG2 PRO A  63       8.510  -7.594  16.633  1.00  0.00           H  
ATOM    973  HG3 PRO A  63       8.476  -5.837  16.993  1.00  0.00           H  
ATOM    974  HD2 PRO A  63       9.780  -6.932  14.810  1.00  0.00           H  
ATOM    975  HD3 PRO A  63      10.357  -5.453  15.636  1.00  0.00           H  
ATOM    976  N   LYS A  64      10.616  -9.798  18.740  1.00  0.00           N  
ATOM    977  CA  LYS A  64      10.435 -11.253  18.905  1.00  0.00           C  
ATOM    978  C   LYS A  64       9.203 -11.733  18.120  1.00  0.00           C  
ATOM    979  O   LYS A  64       8.086 -11.319  18.390  1.00  0.00           O  
ATOM    980  CB  LYS A  64      10.299 -11.618  20.393  1.00  0.00           C  
ATOM    981  CG  LYS A  64      10.399 -13.126  20.626  1.00  0.00           C  
ATOM    982  CD  LYS A  64      11.832 -13.644  20.522  1.00  0.00           C  
ATOM    983  CE  LYS A  64      11.849 -15.158  20.334  1.00  0.00           C  
ATOM    984  NZ  LYS A  64      12.734 -15.789  21.323  1.00  0.00           N  
ATOM    985  H   LYS A  64      10.276  -9.247  19.496  1.00  0.00           H  
ATOM    986  HA  LYS A  64      11.317 -11.753  18.506  1.00  0.00           H  
ATOM    987  HB2 LYS A  64      11.094 -11.122  20.951  1.00  0.00           H  
ATOM    988  HB3 LYS A  64       9.331 -11.270  20.754  1.00  0.00           H  
ATOM    989  HG2 LYS A  64      10.018 -13.352  21.621  1.00  0.00           H  
ATOM    990  HG3 LYS A  64       9.789 -13.635  19.880  1.00  0.00           H  
ATOM    991  HD2 LYS A  64      12.322 -13.173  19.669  1.00  0.00           H  
ATOM    992  HD3 LYS A  64      12.371 -13.391  21.434  1.00  0.00           H  
ATOM    993  HE2 LYS A  64      10.838 -15.547  20.456  1.00  0.00           H  
ATOM    994  HE3 LYS A  64      12.206 -15.393  19.331  1.00  0.00           H  
ATOM    995  HZ1 LYS A  64      12.766 -16.774  21.140  1.00  0.00           H  
ATOM    996  HZ2 LYS A  64      13.653 -15.411  21.261  1.00  0.00           H  
ATOM    997  HZ3 LYS A  64      12.354 -15.646  22.242  1.00  0.00           H  
ATOM    998  N   GLY A  65       9.506 -12.512  17.084  1.00  0.00           N  
ATOM    999  CA  GLY A  65       8.486 -13.087  16.188  1.00  0.00           C  
ATOM   1000  C   GLY A  65       8.203 -12.158  15.011  1.00  0.00           C  
ATOM   1001  O   GLY A  65       7.149 -11.541  14.894  1.00  0.00           O  
ATOM   1002  H   GLY A  65      10.456 -12.688  16.841  1.00  0.00           H  
ATOM   1003  HA2 GLY A  65       8.843 -14.045  15.808  1.00  0.00           H  
ATOM   1004  HA3 GLY A  65       7.565 -13.242  16.749  1.00  0.00           H  
ATOM   1005  N   ARG A  66       9.203 -12.090  14.147  1.00  0.00           N  
ATOM   1006  CA  ARG A  66       9.138 -11.275  12.933  1.00  0.00           C  
ATOM   1007  C   ARG A  66       9.045 -12.122  11.672  1.00  0.00           C  
ATOM   1008  O   ARG A  66       9.623 -13.211  11.587  1.00  0.00           O  
ATOM   1009  CB  ARG A  66      10.377 -10.418  12.861  1.00  0.00           C  
ATOM   1010  CG  ARG A  66      11.723 -11.142  12.691  1.00  0.00           C  
ATOM   1011  CD  ARG A  66      12.518 -11.148  13.996  1.00  0.00           C  
ATOM   1012  NE  ARG A  66      13.958 -11.161  13.684  1.00  0.00           N  
ATOM   1013  CZ  ARG A  66      14.673 -12.202  13.252  1.00  0.00           C  
ATOM   1014  NH1 ARG A  66      14.115 -13.385  13.031  1.00  0.00           N  
ATOM   1015  NH2 ARG A  66      15.969 -12.063  13.013  1.00  0.00           N  
ATOM   1016  H   ARG A  66      10.077 -12.538  14.297  1.00  0.00           H  
ATOM   1017  HA  ARG A  66       8.258 -10.634  12.991  1.00  0.00           H  
ATOM   1018  HB2 ARG A  66      10.259  -9.742  12.013  1.00  0.00           H  
ATOM   1019  HB3 ARG A  66      10.430  -9.839  13.783  1.00  0.00           H  
ATOM   1020  HG2 ARG A  66      11.536 -12.171  12.385  1.00  0.00           H  
ATOM   1021  HG3 ARG A  66      12.306 -10.634  11.922  1.00  0.00           H  
ATOM   1022  HD2 ARG A  66      12.278 -10.256  14.575  1.00  0.00           H  
ATOM   1023  HD3 ARG A  66      12.262 -12.033  14.577  1.00  0.00           H  
ATOM   1024  HE  ARG A  66      14.423 -10.289  13.811  1.00  0.00           H  
ATOM   1025 HH11 ARG A  66      13.127 -13.511  13.195  1.00  0.00           H  
ATOM   1026 HH12 ARG A  66      14.669 -14.161  12.698  1.00  0.00           H  
ATOM   1027 HH21 ARG A  66      16.415 -11.169  13.163  1.00  0.00           H  
ATOM   1028 HH22 ARG A  66      16.513 -12.845  12.680  1.00  0.00           H  
ATOM   1029  N   THR A  67       8.443 -11.514  10.662  1.00  0.00           N  
ATOM   1030  CA  THR A  67       8.303 -12.164   9.355  1.00  0.00           C  
ATOM   1031  C   THR A  67       8.363 -11.171   8.180  1.00  0.00           C  
ATOM   1032  O   THR A  67       7.328 -10.732   7.658  1.00  0.00           O  
ATOM   1033  CB  THR A  67       7.085 -13.091   9.356  1.00  0.00           C  
ATOM   1034  OG1 THR A  67       7.128 -13.895   8.176  1.00  0.00           O  
ATOM   1035  CG2 THR A  67       5.722 -12.391   9.523  1.00  0.00           C  
ATOM   1036  H   THR A  67       8.093 -10.577  10.742  1.00  0.00           H  
ATOM   1037  HA  THR A  67       9.174 -12.809   9.242  1.00  0.00           H  
ATOM   1038  HB  THR A  67       7.195 -13.759  10.210  1.00  0.00           H  
ATOM   1039  HG1 THR A  67       6.359 -14.544   8.203  1.00  0.00           H  
ATOM   1040 HG21 THR A  67       4.909 -13.118   9.541  1.00  0.00           H  
ATOM   1041 HG22 THR A  67       5.719 -11.833  10.459  1.00  0.00           H  
ATOM   1042 HG23 THR A  67       5.566 -11.705   8.690  1.00  0.00           H  
ATOM   1043  N   PRO A  68       9.568 -10.697   7.848  1.00  0.00           N  
ATOM   1044  CA  PRO A  68       9.752  -9.737   6.755  1.00  0.00           C  
ATOM   1045  C   PRO A  68       9.551 -10.422   5.409  1.00  0.00           C  
ATOM   1046  O   PRO A  68      10.349 -11.292   5.055  1.00  0.00           O  
ATOM   1047  CB  PRO A  68      11.153  -9.152   6.943  1.00  0.00           C  
ATOM   1048  CG  PRO A  68      11.919 -10.227   7.698  1.00  0.00           C  
ATOM   1049  CD  PRO A  68      10.856 -10.990   8.507  1.00  0.00           C  
ATOM   1050  HA  PRO A  68       9.021  -8.933   6.842  1.00  0.00           H  
ATOM   1051  HB2 PRO A  68      11.623  -8.910   5.989  1.00  0.00           H  
ATOM   1052  HB3 PRO A  68      11.082  -8.265   7.574  1.00  0.00           H  
ATOM   1053  HG2 PRO A  68      12.363 -10.909   6.973  1.00  0.00           H  
ATOM   1054  HG3 PRO A  68      12.686  -9.798   8.343  1.00  0.00           H  
ATOM   1055  HD2 PRO A  68      11.068 -12.059   8.509  1.00  0.00           H  
ATOM   1056  HD3 PRO A  68      10.827 -10.607   9.527  1.00  0.00           H  
ATOM   1057  N   ILE A  69       8.375 -10.205   4.805  1.00  0.00           N  
ATOM   1058  CA  ILE A  69       8.031 -10.763   3.484  1.00  0.00           C  
ATOM   1059  C   ILE A  69       9.247 -10.640   2.545  1.00  0.00           C  
ATOM   1060  O   ILE A  69       9.618  -9.558   2.104  1.00  0.00           O  
ATOM   1061  CB  ILE A  69       6.761 -10.123   2.886  1.00  0.00           C  
ATOM   1062  CG1 ILE A  69       5.536 -10.622   3.673  1.00  0.00           C  
ATOM   1063  CG2 ILE A  69       6.621 -10.407   1.371  1.00  0.00           C  
ATOM   1064  CD1 ILE A  69       4.202  -9.982   3.250  1.00  0.00           C  
ATOM   1065  H   ILE A  69       7.693  -9.612   5.228  1.00  0.00           H  
ATOM   1066  HA  ILE A  69       7.824 -11.823   3.622  1.00  0.00           H  
ATOM   1067  HB  ILE A  69       6.833  -9.042   3.013  1.00  0.00           H  
ATOM   1068 HG12 ILE A  69       5.455 -11.700   3.531  1.00  0.00           H  
ATOM   1069 HG13 ILE A  69       5.697 -10.405   4.729  1.00  0.00           H  
ATOM   1070 HG21 ILE A  69       5.725  -9.926   0.981  1.00  0.00           H  
ATOM   1071 HG22 ILE A  69       7.495 -10.018   0.848  1.00  0.00           H  
ATOM   1072 HG23 ILE A  69       6.552 -11.483   1.210  1.00  0.00           H  
ATOM   1073 HD11 ILE A  69       3.379 -10.378   3.843  1.00  0.00           H  
ATOM   1074 HD12 ILE A  69       4.259  -8.903   3.396  1.00  0.00           H  
ATOM   1075 HD13 ILE A  69       4.019 -10.196   2.197  1.00  0.00           H  
ATOM   1076  N   LYS A  70       9.834 -11.809   2.303  1.00  0.00           N  
ATOM   1077  CA  LYS A  70      11.004 -11.913   1.425  1.00  0.00           C  
ATOM   1078  C   LYS A  70      10.518 -12.004  -0.015  1.00  0.00           C  
ATOM   1079  O   LYS A  70       9.636 -12.782  -0.367  1.00  0.00           O  
ATOM   1080  CB  LYS A  70      11.889 -13.098   1.823  1.00  0.00           C  
ATOM   1081  CG  LYS A  70      13.188 -13.053   1.005  1.00  0.00           C  
ATOM   1082  CD  LYS A  70      14.363 -13.819   1.613  1.00  0.00           C  
ATOM   1083  CE  LYS A  70      14.498 -15.236   1.078  1.00  0.00           C  
ATOM   1084  NZ  LYS A  70      15.885 -15.673   1.325  1.00  0.00           N  
ATOM   1085  H   LYS A  70       9.516 -12.649   2.729  1.00  0.00           H  
ATOM   1086  HA  LYS A  70      11.596 -11.004   1.530  1.00  0.00           H  
ATOM   1087  HB2 LYS A  70      12.125 -13.037   2.886  1.00  0.00           H  
ATOM   1088  HB3 LYS A  70      11.363 -14.030   1.621  1.00  0.00           H  
ATOM   1089  HG2 LYS A  70      12.983 -13.475   0.021  1.00  0.00           H  
ATOM   1090  HG3 LYS A  70      13.485 -12.009   0.898  1.00  0.00           H  
ATOM   1091  HD2 LYS A  70      15.282 -13.276   1.392  1.00  0.00           H  
ATOM   1092  HD3 LYS A  70      14.223 -13.869   2.692  1.00  0.00           H  
ATOM   1093  HE2 LYS A  70      13.801 -15.896   1.592  1.00  0.00           H  
ATOM   1094  HE3 LYS A  70      14.286 -15.252   0.009  1.00  0.00           H  
ATOM   1095  HZ1 LYS A  70      16.004 -16.605   0.997  1.00  0.00           H  
ATOM   1096  HZ2 LYS A  70      16.514 -15.074   0.849  1.00  0.00           H  
ATOM   1097  HZ3 LYS A  70      16.070 -15.649   2.314  1.00  0.00           H  
ATOM   1098  N   PHE A  71      11.136 -11.147  -0.823  1.00  0.00           N  
ATOM   1099  CA  PHE A  71      10.861 -11.051  -2.264  1.00  0.00           C  
ATOM   1100  C   PHE A  71      11.880 -11.833  -3.110  1.00  0.00           C  
ATOM   1101  O   PHE A  71      11.729 -11.978  -4.317  1.00  0.00           O  
ATOM   1102  CB  PHE A  71      10.868  -9.572  -2.665  1.00  0.00           C  
ATOM   1103  CG  PHE A  71       9.906  -8.733  -1.808  1.00  0.00           C  
ATOM   1104  CD1 PHE A  71       8.539  -8.669  -2.143  1.00  0.00           C  
ATOM   1105  CD2 PHE A  71      10.408  -8.035  -0.690  1.00  0.00           C  
ATOM   1106  CE1 PHE A  71       7.670  -7.893  -1.363  1.00  0.00           C  
ATOM   1107  CE2 PHE A  71       9.547  -7.254   0.100  1.00  0.00           C  
ATOM   1108  CZ  PHE A  71       8.181  -7.198  -0.240  1.00  0.00           C  
ATOM   1109  H   PHE A  71      11.755 -10.456  -0.439  1.00  0.00           H  
ATOM   1110  HA  PHE A  71       9.870 -11.464  -2.452  1.00  0.00           H  
ATOM   1111  HB2 PHE A  71      11.879  -9.179  -2.550  1.00  0.00           H  
ATOM   1112  HB3 PHE A  71      10.577  -9.487  -3.712  1.00  0.00           H  
ATOM   1113  HD1 PHE A  71       8.163  -9.216  -2.995  1.00  0.00           H  
ATOM   1114  HD2 PHE A  71      11.457  -8.103  -0.439  1.00  0.00           H  
ATOM   1115  HE1 PHE A  71       6.622  -7.826  -1.616  1.00  0.00           H  
ATOM   1116  HE2 PHE A  71       9.925  -6.707   0.951  1.00  0.00           H  
ATOM   1117  HZ  PHE A  71       7.508  -6.613   0.368  1.00  0.00           H  
ATOM   1118  N   GLY A  72      12.943 -12.301  -2.435  1.00  0.00           N  
ATOM   1119  CA  GLY A  72      14.080 -13.002  -3.052  1.00  0.00           C  
ATOM   1120  C   GLY A  72      15.128 -12.043  -3.641  1.00  0.00           C  
ATOM   1121  O   GLY A  72      16.046 -12.451  -4.338  1.00  0.00           O  
ATOM   1122  H   GLY A  72      12.975 -12.222  -1.443  1.00  0.00           H  
ATOM   1123  HA2 GLY A  72      14.560 -13.621  -2.294  1.00  0.00           H  
ATOM   1124  HA3 GLY A  72      13.703 -13.640  -3.852  1.00  0.00           H  
ATOM   1125  N   LYS A  73      15.031 -10.786  -3.225  1.00  0.00           N  
ATOM   1126  CA  LYS A  73      15.970  -9.729  -3.620  1.00  0.00           C  
ATOM   1127  C   LYS A  73      16.610  -9.163  -2.358  1.00  0.00           C  
ATOM   1128  O   LYS A  73      15.940  -8.521  -1.557  1.00  0.00           O  
ATOM   1129  CB  LYS A  73      15.226  -8.642  -4.422  1.00  0.00           C  
ATOM   1130  CG  LYS A  73      15.102  -9.048  -5.895  1.00  0.00           C  
ATOM   1131  CD  LYS A  73      16.453  -8.849  -6.598  1.00  0.00           C  
ATOM   1132  CE  LYS A  73      16.620  -9.767  -7.804  1.00  0.00           C  
ATOM   1133  NZ  LYS A  73      17.996 -10.286  -7.746  1.00  0.00           N  
ATOM   1134  H   LYS A  73      14.298 -10.493  -2.616  1.00  0.00           H  
ATOM   1135  HA  LYS A  73      16.748 -10.158  -4.252  1.00  0.00           H  
ATOM   1136  HB2 LYS A  73      14.230  -8.506  -4.003  1.00  0.00           H  
ATOM   1137  HB3 LYS A  73      15.780  -7.705  -4.354  1.00  0.00           H  
ATOM   1138  HG2 LYS A  73      14.811 -10.095  -5.959  1.00  0.00           H  
ATOM   1139  HG3 LYS A  73      14.346  -8.429  -6.380  1.00  0.00           H  
ATOM   1140  HD2 LYS A  73      16.525  -7.813  -6.933  1.00  0.00           H  
ATOM   1141  HD3 LYS A  73      17.252  -9.057  -5.887  1.00  0.00           H  
ATOM   1142  HE2 LYS A  73      15.904 -10.586  -7.757  1.00  0.00           H  
ATOM   1143  HE3 LYS A  73      16.466  -9.208  -8.727  1.00  0.00           H  
ATOM   1144  HZ1 LYS A  73      18.128 -10.936  -8.501  1.00  0.00           H  
ATOM   1145  HZ2 LYS A  73      18.647  -9.545  -7.833  1.00  0.00           H  
ATOM   1146  HZ3 LYS A  73      18.120 -10.777  -6.881  1.00  0.00           H  
ATOM   1147  N   SER A  74      17.906  -9.438  -2.211  1.00  0.00           N  
ATOM   1148  CA  SER A  74      18.738  -8.888  -1.097  1.00  0.00           C  
ATOM   1149  C   SER A  74      18.583  -7.368  -0.924  1.00  0.00           C  
ATOM   1150  O   SER A  74      18.655  -6.857   0.183  1.00  0.00           O  
ATOM   1151  CB  SER A  74      20.222  -9.189  -1.282  1.00  0.00           C  
ATOM   1152  OG  SER A  74      20.605 -10.249  -0.404  1.00  0.00           O  
ATOM   1153  H   SER A  74      18.383 -10.074  -2.817  1.00  0.00           H  
ATOM   1154  HA  SER A  74      18.403  -9.371  -0.180  1.00  0.00           H  
ATOM   1155  HB2 SER A  74      20.406  -9.487  -2.314  1.00  0.00           H  
ATOM   1156  HB3 SER A  74      20.805  -8.297  -1.050  1.00  0.00           H  
ATOM   1157  HG  SER A  74      21.603 -10.312  -0.367  1.00  0.00           H  
ATOM   1158  N   ASP A  75      18.197  -6.721  -2.021  1.00  0.00           N  
ATOM   1159  CA  ASP A  75      17.857  -5.286  -2.108  1.00  0.00           C  
ATOM   1160  C   ASP A  75      16.526  -4.986  -1.408  1.00  0.00           C  
ATOM   1161  O   ASP A  75      16.495  -4.223  -0.468  1.00  0.00           O  
ATOM   1162  CB  ASP A  75      17.749  -4.835  -3.572  1.00  0.00           C  
ATOM   1163  CG  ASP A  75      19.022  -4.992  -4.410  1.00  0.00           C  
ATOM   1164  OD1 ASP A  75      19.670  -6.061  -4.303  1.00  0.00           O  
ATOM   1165  OD2 ASP A  75      19.310  -4.044  -5.172  1.00  0.00           O  
ATOM   1166  H   ASP A  75      18.131  -7.226  -2.874  1.00  0.00           H  
ATOM   1167  HA  ASP A  75      18.650  -4.717  -1.620  1.00  0.00           H  
ATOM   1168  HB2 ASP A  75      16.961  -5.420  -4.047  1.00  0.00           H  
ATOM   1169  HB3 ASP A  75      17.469  -3.782  -3.580  1.00  0.00           H  
ATOM   1170  N   CYS A  76      15.446  -5.604  -1.845  1.00  0.00           N  
ATOM   1171  CA  CYS A  76      14.138  -5.483  -1.159  1.00  0.00           C  
ATOM   1172  C   CYS A  76      14.150  -6.024   0.285  1.00  0.00           C  
ATOM   1173  O   CYS A  76      13.351  -5.629   1.119  1.00  0.00           O  
ATOM   1174  CB  CYS A  76      13.088  -6.180  -2.015  1.00  0.00           C  
ATOM   1175  SG  CYS A  76      12.677  -5.215  -3.506  1.00  0.00           S  
ATOM   1176  H   CYS A  76      15.444  -6.200  -2.644  1.00  0.00           H  
ATOM   1177  HA  CYS A  76      13.888  -4.423  -1.108  1.00  0.00           H  
ATOM   1178  HB2 CYS A  76      13.464  -7.157  -2.319  1.00  0.00           H  
ATOM   1179  HB3 CYS A  76      12.183  -6.323  -1.426  1.00  0.00           H  
ATOM   1180  N   ASP A  77      15.108  -6.913   0.551  1.00  0.00           N  
ATOM   1181  CA  ASP A  77      15.378  -7.459   1.885  1.00  0.00           C  
ATOM   1182  C   ASP A  77      16.299  -6.545   2.716  1.00  0.00           C  
ATOM   1183  O   ASP A  77      16.481  -6.790   3.904  1.00  0.00           O  
ATOM   1184  CB  ASP A  77      16.005  -8.855   1.743  1.00  0.00           C  
ATOM   1185  CG  ASP A  77      16.376  -9.506   3.087  1.00  0.00           C  
ATOM   1186  OD1 ASP A  77      15.427  -9.758   3.865  1.00  0.00           O  
ATOM   1187  OD2 ASP A  77      17.577  -9.802   3.256  1.00  0.00           O  
ATOM   1188  H   ASP A  77      15.711  -7.240  -0.170  1.00  0.00           H  
ATOM   1189  HA  ASP A  77      14.428  -7.553   2.411  1.00  0.00           H  
ATOM   1190  HB2 ASP A  77      15.293  -9.502   1.231  1.00  0.00           H  
ATOM   1191  HB3 ASP A  77      16.909  -8.769   1.140  1.00  0.00           H  
ATOM   1192  N   ARG A  78      16.996  -5.614   2.063  1.00  0.00           N  
ATOM   1193  CA  ARG A  78      17.939  -4.688   2.717  1.00  0.00           C  
ATOM   1194  C   ARG A  78      17.271  -3.994   3.922  1.00  0.00           C  
ATOM   1195  O   ARG A  78      16.046  -3.851   3.917  1.00  0.00           O  
ATOM   1196  CB  ARG A  78      18.485  -3.634   1.734  1.00  0.00           C  
ATOM   1197  CG  ARG A  78      17.576  -2.415   1.520  1.00  0.00           C  
ATOM   1198  CD  ARG A  78      18.146  -1.398   0.536  1.00  0.00           C  
ATOM   1199  NE  ARG A  78      18.554  -2.074  -0.707  1.00  0.00           N  
ATOM   1200  CZ  ARG A  78      19.495  -1.622  -1.545  1.00  0.00           C  
ATOM   1201  NH1 ARG A  78      20.104  -0.471  -1.330  1.00  0.00           N  
ATOM   1202  NH2 ARG A  78      19.847  -2.336  -2.597  1.00  0.00           N  
ATOM   1203  H   ARG A  78      16.938  -5.507   1.075  1.00  0.00           H  
ATOM   1204  HA  ARG A  78      18.780  -5.276   3.083  1.00  0.00           H  
ATOM   1205  HB2 ARG A  78      19.443  -3.279   2.115  1.00  0.00           H  
ATOM   1206  HB3 ARG A  78      18.635  -4.117   0.768  1.00  0.00           H  
ATOM   1207  HG2 ARG A  78      16.616  -2.763   1.139  1.00  0.00           H  
ATOM   1208  HG3 ARG A  78      17.429  -1.921   2.480  1.00  0.00           H  
ATOM   1209  HD2 ARG A  78      17.387  -0.649   0.309  1.00  0.00           H  
ATOM   1210  HD3 ARG A  78      19.010  -0.906   0.982  1.00  0.00           H  
ATOM   1211  HE  ARG A  78      18.158  -2.981  -0.833  1.00  0.00           H  
ATOM   1212 HH11 ARG A  78      19.856   0.086  -0.524  1.00  0.00           H  
ATOM   1213 HH12 ARG A  78      20.816  -0.142  -1.966  1.00  0.00           H  
ATOM   1214 HH21 ARG A  78      19.400  -3.224  -2.775  1.00  0.00           H  
ATOM   1215 HH22 ARG A  78      20.560  -1.997  -3.226  1.00  0.00           H  
ATOM   1216  N   PRO A  79      18.059  -3.462   4.862  1.00  0.00           N  
ATOM   1217  CA  PRO A  79      17.517  -2.693   5.979  1.00  0.00           C  
ATOM   1218  C   PRO A  79      16.934  -1.347   5.504  1.00  0.00           C  
ATOM   1219  O   PRO A  79      17.676  -0.535   4.957  1.00  0.00           O  
ATOM   1220  CB  PRO A  79      18.679  -2.536   6.948  1.00  0.00           C  
ATOM   1221  CG  PRO A  79      19.929  -2.620   6.081  1.00  0.00           C  
ATOM   1222  CD  PRO A  79      19.536  -3.609   4.985  1.00  0.00           C  
ATOM   1223  HA  PRO A  79      16.721  -3.257   6.464  1.00  0.00           H  
ATOM   1224  HB2 PRO A  79      18.626  -1.593   7.493  1.00  0.00           H  
ATOM   1225  HB3 PRO A  79      18.677  -3.381   7.637  1.00  0.00           H  
ATOM   1226  HG2 PRO A  79      20.113  -1.644   5.631  1.00  0.00           H  
ATOM   1227  HG3 PRO A  79      20.800  -2.956   6.644  1.00  0.00           H  
ATOM   1228  HD2 PRO A  79      20.043  -3.377   4.049  1.00  0.00           H  
ATOM   1229  HD3 PRO A  79      19.771  -4.625   5.301  1.00  0.00           H  
ATOM   1230  N   PRO A  80      15.620  -1.147   5.616  1.00  0.00           N  
ATOM   1231  CA  PRO A  80      14.971   0.097   5.204  1.00  0.00           C  
ATOM   1232  C   PRO A  80      15.278   1.218   6.192  1.00  0.00           C  
ATOM   1233  O   PRO A  80      14.793   1.250   7.313  1.00  0.00           O  
ATOM   1234  CB  PRO A  80      13.480  -0.236   5.160  1.00  0.00           C  
ATOM   1235  CG  PRO A  80      13.329  -1.273   6.256  1.00  0.00           C  
ATOM   1236  CD  PRO A  80      14.635  -2.085   6.149  1.00  0.00           C  
ATOM   1237  HA  PRO A  80      15.312   0.395   4.212  1.00  0.00           H  
ATOM   1238  HB2 PRO A  80      12.856   0.641   5.330  1.00  0.00           H  
ATOM   1239  HB3 PRO A  80      13.245  -0.696   4.201  1.00  0.00           H  
ATOM   1240  HG2 PRO A  80      13.300  -0.768   7.222  1.00  0.00           H  
ATOM   1241  HG3 PRO A  80      12.445  -1.895   6.119  1.00  0.00           H  
ATOM   1242  HD2 PRO A  80      14.934  -2.470   7.123  1.00  0.00           H  
ATOM   1243  HD3 PRO A  80      14.504  -2.903   5.442  1.00  0.00           H  
ATOM   1244  N   LYS A  81      16.056   2.179   5.716  1.00  0.00           N  
ATOM   1245  CA  LYS A  81      16.470   3.289   6.577  1.00  0.00           C  
ATOM   1246  C   LYS A  81      15.405   4.392   6.470  1.00  0.00           C  
ATOM   1247  O   LYS A  81      15.338   5.071   5.463  1.00  0.00           O  
ATOM   1248  CB  LYS A  81      17.849   3.745   6.114  1.00  0.00           C  
ATOM   1249  CG  LYS A  81      18.643   4.368   7.262  1.00  0.00           C  
ATOM   1250  CD  LYS A  81      20.062   3.801   7.238  1.00  0.00           C  
ATOM   1251  CE  LYS A  81      21.005   4.579   8.163  1.00  0.00           C  
ATOM   1252  NZ  LYS A  81      21.340   5.870   7.549  1.00  0.00           N  
ATOM   1253  H   LYS A  81      16.298   2.224   4.743  1.00  0.00           H  
ATOM   1254  HA  LYS A  81      16.535   2.954   7.612  1.00  0.00           H  
ATOM   1255  HB2 LYS A  81      18.397   2.885   5.730  1.00  0.00           H  
ATOM   1256  HB3 LYS A  81      17.731   4.485   5.322  1.00  0.00           H  
ATOM   1257  HG2 LYS A  81      18.678   5.451   7.139  1.00  0.00           H  
ATOM   1258  HG3 LYS A  81      18.167   4.127   8.212  1.00  0.00           H  
ATOM   1259  HD2 LYS A  81      20.031   2.760   7.561  1.00  0.00           H  
ATOM   1260  HD3 LYS A  81      20.445   3.853   6.219  1.00  0.00           H  
ATOM   1261  HE2 LYS A  81      20.517   4.748   9.123  1.00  0.00           H  
ATOM   1262  HE3 LYS A  81      21.917   4.004   8.319  1.00  0.00           H  
ATOM   1263  HZ1 LYS A  81      21.939   6.381   8.178  1.00  0.00           H  
ATOM   1264  HZ2 LYS A  81      21.825   5.720   6.693  1.00  0.00           H  
ATOM   1265  HZ3 LYS A  81      20.500   6.388   7.391  1.00  0.00           H  
ATOM   1266  N   HIS A  82      14.389   4.268   7.308  1.00  0.00           N  
ATOM   1267  CA  HIS A  82      13.321   5.279   7.384  1.00  0.00           C  
ATOM   1268  C   HIS A  82      13.352   5.952   8.753  1.00  0.00           C  
ATOM   1269  O   HIS A  82      13.580   5.289   9.763  1.00  0.00           O  
ATOM   1270  CB  HIS A  82      11.994   4.616   7.024  1.00  0.00           C  
ATOM   1271  CG  HIS A  82      10.837   4.861   7.966  1.00  0.00           C  
ATOM   1272  ND1 HIS A  82      10.807   4.433   9.214  1.00  0.00           N  
ATOM   1273  CD2 HIS A  82       9.786   5.634   7.762  1.00  0.00           C  
ATOM   1274  CE1 HIS A  82       9.751   4.966   9.791  1.00  0.00           C  
ATOM   1275  NE2 HIS A  82       9.100   5.678   8.890  1.00  0.00           N  
ATOM   1276  H   HIS A  82      14.292   3.490   7.943  1.00  0.00           H  
ATOM   1277  HA  HIS A  82      13.519   6.047   6.637  1.00  0.00           H  
ATOM   1278  HB2 HIS A  82      11.700   4.973   6.036  1.00  0.00           H  
ATOM   1279  HB3 HIS A  82      12.161   3.540   6.974  1.00  0.00           H  
ATOM   1280  HD1 HIS A  82      11.609   4.065   9.698  1.00  0.00           H  
ATOM   1281  HD2 HIS A  82       9.535   6.139   6.840  1.00  0.00           H  
ATOM   1282  HE1 HIS A  82       9.467   4.842  10.826  1.00  0.00           H  
ATOM   1283  HE2 HIS A  82       8.142   5.972   8.965  1.00  0.00           H  
ATOM   1284  N   SER A  83      13.206   7.278   8.719  1.00  0.00           N  
ATOM   1285  CA  SER A  83      13.228   8.122   9.932  1.00  0.00           C  
ATOM   1286  C   SER A  83      11.992   7.824  10.802  1.00  0.00           C  
ATOM   1287  O   SER A  83      11.608   6.684  10.943  1.00  0.00           O  
ATOM   1288  CB  SER A  83      13.379   9.594   9.532  1.00  0.00           C  
ATOM   1289  OG  SER A  83      13.645  10.389  10.691  1.00  0.00           O  
ATOM   1290  H   SER A  83      13.284   7.758   7.846  1.00  0.00           H  
ATOM   1291  HA  SER A  83      14.109   7.852  10.515  1.00  0.00           H  
ATOM   1292  HB2 SER A  83      14.206   9.694   8.827  1.00  0.00           H  
ATOM   1293  HB3 SER A  83      12.457   9.937   9.062  1.00  0.00           H  
ATOM   1294  HG  SER A  83      14.067  11.250  10.407  1.00  0.00           H  
ATOM   1295  N   LYS A  84      11.429   8.804  11.499  1.00  0.00           N  
ATOM   1296  CA  LYS A  84      10.210   8.572  12.319  1.00  0.00           C  
ATOM   1297  C   LYS A  84       9.002   8.068  11.516  1.00  0.00           C  
ATOM   1298  O   LYS A  84       8.591   6.927  11.639  1.00  0.00           O  
ATOM   1299  CB  LYS A  84       9.866   9.839  13.116  1.00  0.00           C  
ATOM   1300  CG  LYS A  84      10.360   9.764  14.558  1.00  0.00           C  
ATOM   1301  CD  LYS A  84      11.885   9.704  14.652  1.00  0.00           C  
ATOM   1302  CE  LYS A  84      12.306   9.647  16.118  1.00  0.00           C  
ATOM   1303  NZ  LYS A  84      13.755   9.452  16.169  1.00  0.00           N  
ATOM   1304  H   LYS A  84      11.934   9.650  11.646  1.00  0.00           H  
ATOM   1305  HA  LYS A  84      10.459   7.790  13.036  1.00  0.00           H  
ATOM   1306  HB2 LYS A  84      10.331  10.696  12.629  1.00  0.00           H  
ATOM   1307  HB3 LYS A  84       8.784   9.967  13.122  1.00  0.00           H  
ATOM   1308  HG2 LYS A  84      10.011  10.648  15.092  1.00  0.00           H  
ATOM   1309  HG3 LYS A  84       9.946   8.870  15.024  1.00  0.00           H  
ATOM   1310  HD2 LYS A  84      12.246   8.815  14.136  1.00  0.00           H  
ATOM   1311  HD3 LYS A  84      12.312  10.593  14.186  1.00  0.00           H  
ATOM   1312  HE2 LYS A  84      12.039  10.579  16.616  1.00  0.00           H  
ATOM   1313  HE3 LYS A  84      11.804   8.818  16.614  1.00  0.00           H  
ATOM   1314  HZ1 LYS A  84      14.044   9.450  17.133  1.00  0.00           H  
ATOM   1315  HZ2 LYS A  84      13.991   8.576  15.760  1.00  0.00           H  
ATOM   1316  HZ3 LYS A  84      14.215  10.200  15.689  1.00  0.00           H  
ATOM   1317  N   ASP A  85       8.376   9.006  10.814  1.00  0.00           N  
ATOM   1318  CA  ASP A  85       7.292   8.722   9.865  1.00  0.00           C  
ATOM   1319  C   ASP A  85       7.587   9.266   8.466  1.00  0.00           C  
ATOM   1320  O   ASP A  85       6.682   9.425   7.659  1.00  0.00           O  
ATOM   1321  CB  ASP A  85       5.964   9.306  10.379  1.00  0.00           C  
ATOM   1322  CG  ASP A  85       5.183   8.381  11.314  1.00  0.00           C  
ATOM   1323  OD1 ASP A  85       5.637   7.247  11.573  1.00  0.00           O  
ATOM   1324  OD2 ASP A  85       4.088   8.841  11.721  1.00  0.00           O  
ATOM   1325  H   ASP A  85       8.634   9.962  10.902  1.00  0.00           H  
ATOM   1326  HA  ASP A  85       7.188   7.640   9.794  1.00  0.00           H  
ATOM   1327  HB2 ASP A  85       6.181  10.230  10.915  1.00  0.00           H  
ATOM   1328  HB3 ASP A  85       5.334   9.531   9.518  1.00  0.00           H  
ATOM   1329  N   GLY A  86       8.881   9.367   8.179  1.00  0.00           N  
ATOM   1330  CA  GLY A  86       9.361   9.912   6.901  1.00  0.00           C  
ATOM   1331  C   GLY A  86      10.503   9.073   6.363  1.00  0.00           C  
ATOM   1332  O   GLY A  86      10.446   7.856   6.181  1.00  0.00           O  
ATOM   1333  H   GLY A  86       9.573   8.972   8.772  1.00  0.00           H  
ATOM   1334  HA2 GLY A  86       8.543   9.912   6.179  1.00  0.00           H  
ATOM   1335  HA3 GLY A  86       9.706  10.936   7.053  1.00  0.00           H  
ATOM   1336  N   ASN A  87      11.536   9.823   6.042  1.00  0.00           N  
ATOM   1337  CA  ASN A  87      12.736   9.281   5.435  1.00  0.00           C  
ATOM   1338  C   ASN A  87      13.904  10.249   5.607  1.00  0.00           C  
ATOM   1339  O   ASN A  87      14.517  10.300   6.666  1.00  0.00           O  
ATOM   1340  CB  ASN A  87      12.473   8.845   3.978  1.00  0.00           C  
ATOM   1341  CG  ASN A  87      11.586   9.791   3.154  1.00  0.00           C  
ATOM   1342  OD1 ASN A  87      10.400   9.951   3.390  1.00  0.00           O  
ATOM   1343  ND2 ASN A  87      12.156  10.413   2.141  1.00  0.00           N  
ATOM   1344  H   ASN A  87      11.464  10.811   6.056  1.00  0.00           H  
ATOM   1345  HA  ASN A  87      12.994   8.378   5.989  1.00  0.00           H  
ATOM   1346  HB2 ASN A  87      13.436   8.761   3.473  1.00  0.00           H  
ATOM   1347  HB3 ASN A  87      11.993   7.868   3.999  1.00  0.00           H  
ATOM   1348 HD21 ASN A  87      13.138  10.264   1.953  1.00  0.00           H  
ATOM   1349 HD22 ASN A  87      11.614  11.036   1.560  1.00  0.00           H  
ATOM   1350  N   GLY A  88      14.204  10.997   4.548  1.00  0.00           N  
ATOM   1351  CA  GLY A  88      15.301  11.975   4.524  1.00  0.00           C  
ATOM   1352  C   GLY A  88      15.817  12.108   3.095  1.00  0.00           C  
ATOM   1353  O   GLY A  88      15.156  11.692   2.143  1.00  0.00           O  
ATOM   1354  H   GLY A  88      13.695  10.904   3.696  1.00  0.00           H  
ATOM   1355  HA2 GLY A  88      14.938  12.942   4.873  1.00  0.00           H  
ATOM   1356  HA3 GLY A  88      16.108  11.638   5.174  1.00  0.00           H  
ATOM   1357  N   LYS A  89      17.105  12.423   3.020  1.00  0.00           N  
ATOM   1358  CA  LYS A  89      17.781  12.618   1.732  1.00  0.00           C  
ATOM   1359  C   LYS A  89      18.538  11.368   1.245  1.00  0.00           C  
ATOM   1360  O   LYS A  89      18.975  11.289   0.099  1.00  0.00           O  
ATOM   1361  CB  LYS A  89      18.682  13.855   1.788  1.00  0.00           C  
ATOM   1362  CG  LYS A  89      20.015  13.654   2.509  1.00  0.00           C  
ATOM   1363  CD  LYS A  89      21.157  13.923   1.524  1.00  0.00           C  
ATOM   1364  CE  LYS A  89      22.508  13.632   2.168  1.00  0.00           C  
ATOM   1365  NZ  LYS A  89      23.541  14.411   1.467  1.00  0.00           N  
ATOM   1366  H   LYS A  89      17.663  12.558   3.838  1.00  0.00           H  
ATOM   1367  HA  LYS A  89      17.002  12.820   0.996  1.00  0.00           H  
ATOM   1368  HB2 LYS A  89      18.894  14.164   0.765  1.00  0.00           H  
ATOM   1369  HB3 LYS A  89      18.137  14.647   2.301  1.00  0.00           H  
ATOM   1370  HG2 LYS A  89      20.086  14.347   3.347  1.00  0.00           H  
ATOM   1371  HG3 LYS A  89      20.083  12.631   2.876  1.00  0.00           H  
ATOM   1372  HD2 LYS A  89      21.032  13.285   0.650  1.00  0.00           H  
ATOM   1373  HD3 LYS A  89      21.125  14.969   1.218  1.00  0.00           H  
ATOM   1374  HE2 LYS A  89      22.483  13.915   3.220  1.00  0.00           H  
ATOM   1375  HE3 LYS A  89      22.732  12.568   2.089  1.00  0.00           H  
ATOM   1376  HZ1 LYS A  89      24.426  14.220   1.874  1.00  0.00           H  
ATOM   1377  HZ2 LYS A  89      23.557  14.170   0.491  1.00  0.00           H  
ATOM   1378  HZ3 LYS A  89      23.328  15.380   1.563  1.00  0.00           H  
ATOM   1379  N   THR A  90      18.706  10.422   2.176  1.00  0.00           N  
ATOM   1380  CA  THR A  90      19.487   9.182   1.987  1.00  0.00           C  
ATOM   1381  C   THR A  90      18.886   7.999   2.774  1.00  0.00           C  
ATOM   1382  O   THR A  90      19.532   7.000   3.066  1.00  0.00           O  
ATOM   1383  CB  THR A  90      20.919   9.411   2.470  1.00  0.00           C  
ATOM   1384  OG1 THR A  90      20.894  10.174   3.688  1.00  0.00           O  
ATOM   1385  CG2 THR A  90      21.777  10.066   1.382  1.00  0.00           C  
ATOM   1386  H   THR A  90      18.425  10.572   3.108  1.00  0.00           H  
ATOM   1387  HA  THR A  90      19.497   8.935   0.925  1.00  0.00           H  
ATOM   1388  HB  THR A  90      21.360   8.441   2.697  1.00  0.00           H  
ATOM   1389  HG1 THR A  90      21.835  10.416   3.933  1.00  0.00           H  
ATOM   1390 HG21 THR A  90      22.797  10.199   1.743  1.00  0.00           H  
ATOM   1391 HG22 THR A  90      21.787   9.430   0.498  1.00  0.00           H  
ATOM   1392 HG23 THR A  90      21.356  11.039   1.125  1.00  0.00           H  
ATOM   1393  N   ASP A  91      17.597   8.124   3.015  1.00  0.00           N  
ATOM   1394  CA  ASP A  91      16.858   7.123   3.772  1.00  0.00           C  
ATOM   1395  C   ASP A  91      16.184   6.105   2.845  1.00  0.00           C  
ATOM   1396  O   ASP A  91      15.091   6.333   2.346  1.00  0.00           O  
ATOM   1397  CB  ASP A  91      15.836   7.868   4.601  1.00  0.00           C  
ATOM   1398  CG  ASP A  91      16.135   7.858   6.096  1.00  0.00           C  
ATOM   1399  OD1 ASP A  91      17.282   8.169   6.460  1.00  0.00           O  
ATOM   1400  OD2 ASP A  91      15.168   7.676   6.832  1.00  0.00           O  
ATOM   1401  H   ASP A  91      17.060   8.894   2.681  1.00  0.00           H  
ATOM   1402  HA  ASP A  91      17.544   6.593   4.434  1.00  0.00           H  
ATOM   1403  HB2 ASP A  91      15.805   8.904   4.262  1.00  0.00           H  
ATOM   1404  HB3 ASP A  91      14.861   7.410   4.440  1.00  0.00           H  
ATOM   1405  N   HIS A  92      16.886   5.008   2.647  1.00  0.00           N  
ATOM   1406  CA  HIS A  92      16.464   3.948   1.706  1.00  0.00           C  
ATOM   1407  C   HIS A  92      15.490   2.970   2.371  1.00  0.00           C  
ATOM   1408  O   HIS A  92      15.821   1.886   2.822  1.00  0.00           O  
ATOM   1409  CB  HIS A  92      17.689   3.257   1.096  1.00  0.00           C  
ATOM   1410  CG  HIS A  92      18.580   2.537   2.118  1.00  0.00           C  
ATOM   1411  ND1 HIS A  92      18.536   1.247   2.389  1.00  0.00           N  
ATOM   1412  CD2 HIS A  92      19.519   3.092   2.874  1.00  0.00           C  
ATOM   1413  CE1 HIS A  92      19.468   0.983   3.300  1.00  0.00           C  
ATOM   1414  NE2 HIS A  92      20.056   2.124   3.609  1.00  0.00           N  
ATOM   1415  H   HIS A  92      17.719   4.803   3.168  1.00  0.00           H  
ATOM   1416  HA  HIS A  92      15.926   4.432   0.890  1.00  0.00           H  
ATOM   1417  HB2 HIS A  92      17.344   2.526   0.365  1.00  0.00           H  
ATOM   1418  HB3 HIS A  92      18.291   4.010   0.585  1.00  0.00           H  
ATOM   1419  HD1 HIS A  92      17.810   0.618   2.115  1.00  0.00           H  
ATOM   1420  HD2 HIS A  92      19.797   4.136   2.888  1.00  0.00           H  
ATOM   1421  HE1 HIS A  92      19.701   0.013   3.712  1.00  0.00           H  
ATOM   1422  HE2 HIS A  92      20.765   2.228   4.312  1.00  0.00           H  
ATOM   1423  N   TYR A  93      14.259   3.447   2.474  1.00  0.00           N  
ATOM   1424  CA  TYR A  93      13.183   2.661   3.084  1.00  0.00           C  
ATOM   1425  C   TYR A  93      12.317   1.899   2.093  1.00  0.00           C  
ATOM   1426  O   TYR A  93      12.189   2.292   0.930  1.00  0.00           O  
ATOM   1427  CB  TYR A  93      12.322   3.545   3.970  1.00  0.00           C  
ATOM   1428  CG  TYR A  93      11.484   4.591   3.232  1.00  0.00           C  
ATOM   1429  CD1 TYR A  93      12.135   5.639   2.556  1.00  0.00           C  
ATOM   1430  CD2 TYR A  93      10.087   4.440   3.252  1.00  0.00           C  
ATOM   1431  CE1 TYR A  93      11.353   6.558   1.838  1.00  0.00           C  
ATOM   1432  CE2 TYR A  93       9.312   5.396   2.568  1.00  0.00           C  
ATOM   1433  CZ  TYR A  93       9.959   6.421   1.857  1.00  0.00           C  
ATOM   1434  OH  TYR A  93       9.248   7.263   1.079  1.00  0.00           O  
ATOM   1435  H   TYR A  93      14.025   4.372   2.217  1.00  0.00           H  
ATOM   1436  HA  TYR A  93      13.664   1.920   3.722  1.00  0.00           H  
ATOM   1437  HB2 TYR A  93      11.645   2.904   4.535  1.00  0.00           H  
ATOM   1438  HB3 TYR A  93      12.976   4.065   4.669  1.00  0.00           H  
ATOM   1439  HD1 TYR A  93      13.210   5.735   2.588  1.00  0.00           H  
ATOM   1440  HD2 TYR A  93       9.622   3.618   3.775  1.00  0.00           H  
ATOM   1441  HE1 TYR A  93      11.819   7.358   1.280  1.00  0.00           H  
ATOM   1442  HE2 TYR A  93       8.233   5.343   2.590  1.00  0.00           H  
ATOM   1443  HH  TYR A  93       9.845   7.974   0.702  1.00  0.00           H  
ATOM   1444  N   LEU A  94      11.620   0.901   2.621  1.00  0.00           N  
ATOM   1445  CA  LEU A  94      10.650   0.132   1.846  1.00  0.00           C  
ATOM   1446  C   LEU A  94       9.258   0.724   2.036  1.00  0.00           C  
ATOM   1447  O   LEU A  94       8.793   0.869   3.160  1.00  0.00           O  
ATOM   1448  CB  LEU A  94      10.630  -1.352   2.220  1.00  0.00           C  
ATOM   1449  CG  LEU A  94      11.391  -2.220   1.210  1.00  0.00           C  
ATOM   1450  CD1 LEU A  94      11.108  -3.679   1.505  1.00  0.00           C  
ATOM   1451  CD2 LEU A  94      10.849  -2.040  -0.207  1.00  0.00           C  
ATOM   1452  H   LEU A  94      11.622   0.715   3.610  1.00  0.00           H  
ATOM   1453  HA  LEU A  94      10.925   0.213   0.794  1.00  0.00           H  
ATOM   1454  HB2 LEU A  94      11.090  -1.471   3.201  1.00  0.00           H  
ATOM   1455  HB3 LEU A  94       9.594  -1.689   2.261  1.00  0.00           H  
ATOM   1456  HG  LEU A  94      12.458  -1.997   1.254  1.00  0.00           H  
ATOM   1457 HD11 LEU A  94      11.635  -4.308   0.788  1.00  0.00           H  
ATOM   1458 HD12 LEU A  94      11.448  -3.917   2.514  1.00  0.00           H  
ATOM   1459 HD13 LEU A  94      10.037  -3.863   1.429  1.00  0.00           H  
ATOM   1460 HD21 LEU A  94      11.387  -2.687  -0.901  1.00  0.00           H  
ATOM   1461 HD22 LEU A  94       9.791  -2.297  -0.225  1.00  0.00           H  
ATOM   1462 HD23 LEU A  94      10.977  -1.001  -0.514  1.00  0.00           H  
ATOM   1463  N   LEU A  95       8.748   1.315   0.956  1.00  0.00           N  
ATOM   1464  CA  LEU A  95       7.396   1.911   0.947  1.00  0.00           C  
ATOM   1465  C   LEU A  95       6.357   0.853   0.540  1.00  0.00           C  
ATOM   1466  O   LEU A  95       6.682  -0.167  -0.070  1.00  0.00           O  
ATOM   1467  CB  LEU A  95       7.240   3.112  -0.001  1.00  0.00           C  
ATOM   1468  CG  LEU A  95       8.534   3.861  -0.356  1.00  0.00           C  
ATOM   1469  CD1 LEU A  95       9.373   3.173  -1.430  1.00  0.00           C  
ATOM   1470  CD2 LEU A  95       8.149   5.232  -0.884  1.00  0.00           C  
ATOM   1471  H   LEU A  95       9.272   1.398   0.112  1.00  0.00           H  
ATOM   1472  HA  LEU A  95       7.182   2.249   1.961  1.00  0.00           H  
ATOM   1473  HB2 LEU A  95       6.799   2.749  -0.930  1.00  0.00           H  
ATOM   1474  HB3 LEU A  95       6.561   3.823   0.469  1.00  0.00           H  
ATOM   1475  HG  LEU A  95       9.136   3.965   0.546  1.00  0.00           H  
ATOM   1476 HD11 LEU A  95      10.270   3.754  -1.646  1.00  0.00           H  
ATOM   1477 HD12 LEU A  95       9.665   2.184  -1.080  1.00  0.00           H  
ATOM   1478 HD13 LEU A  95       8.783   3.076  -2.342  1.00  0.00           H  
ATOM   1479 HD21 LEU A  95       9.050   5.800  -1.117  1.00  0.00           H  
ATOM   1480 HD22 LEU A  95       7.548   5.118  -1.786  1.00  0.00           H  
ATOM   1481 HD23 LEU A  95       7.570   5.764  -0.127  1.00  0.00           H  
ATOM   1482  N   GLU A  96       5.114   1.114   0.951  1.00  0.00           N  
ATOM   1483  CA  GLU A  96       3.951   0.272   0.667  1.00  0.00           C  
ATOM   1484  C   GLU A  96       2.757   1.104   0.201  1.00  0.00           C  
ATOM   1485  O   GLU A  96       2.009   1.680   0.984  1.00  0.00           O  
ATOM   1486  CB  GLU A  96       3.595  -0.582   1.892  1.00  0.00           C  
ATOM   1487  CG  GLU A  96       2.264  -1.319   1.757  1.00  0.00           C  
ATOM   1488  CD  GLU A  96       2.194  -2.690   2.406  1.00  0.00           C  
ATOM   1489  OE1 GLU A  96       2.089  -2.753   3.655  1.00  0.00           O  
ATOM   1490  OE2 GLU A  96       2.075  -3.656   1.637  1.00  0.00           O  
ATOM   1491  H   GLU A  96       4.908   1.938   1.494  1.00  0.00           H  
ATOM   1492  HA  GLU A  96       4.222  -0.403  -0.145  1.00  0.00           H  
ATOM   1493  HB2 GLU A  96       4.384  -1.320   2.039  1.00  0.00           H  
ATOM   1494  HB3 GLU A  96       3.542   0.070   2.763  1.00  0.00           H  
ATOM   1495  HG2 GLU A  96       1.490  -0.696   2.204  1.00  0.00           H  
ATOM   1496  HG3 GLU A  96       2.055  -1.441   0.693  1.00  0.00           H  
ATOM   1497  N   PHE A  97       2.575   1.097  -1.103  1.00  0.00           N  
ATOM   1498  CA  PHE A  97       1.419   1.791  -1.699  1.00  0.00           C  
ATOM   1499  C   PHE A  97       0.260   0.799  -1.856  1.00  0.00           C  
ATOM   1500  O   PHE A  97       0.490  -0.311  -2.356  1.00  0.00           O  
ATOM   1501  CB  PHE A  97       1.841   2.396  -3.039  1.00  0.00           C  
ATOM   1502  CG  PHE A  97       0.766   3.302  -3.627  1.00  0.00           C  
ATOM   1503  CD1 PHE A  97      -0.285   2.759  -4.403  1.00  0.00           C  
ATOM   1504  CD2 PHE A  97       0.834   4.678  -3.338  1.00  0.00           C  
ATOM   1505  CE1 PHE A  97      -1.295   3.614  -4.889  1.00  0.00           C  
ATOM   1506  CE2 PHE A  97      -0.162   5.528  -3.833  1.00  0.00           C  
ATOM   1507  CZ  PHE A  97      -1.227   4.990  -4.600  1.00  0.00           C  
ATOM   1508  H   PHE A  97       3.175   0.592  -1.725  1.00  0.00           H  
ATOM   1509  HA  PHE A  97       1.104   2.597  -1.036  1.00  0.00           H  
ATOM   1510  HB2 PHE A  97       2.753   2.976  -2.895  1.00  0.00           H  
ATOM   1511  HB3 PHE A  97       2.048   1.589  -3.743  1.00  0.00           H  
ATOM   1512  HD1 PHE A  97      -0.314   1.702  -4.622  1.00  0.00           H  
ATOM   1513  HD2 PHE A  97       1.644   5.072  -2.742  1.00  0.00           H  
ATOM   1514  HE1 PHE A  97      -2.111   3.219  -5.477  1.00  0.00           H  
ATOM   1515  HE2 PHE A  97      -0.119   6.589  -3.633  1.00  0.00           H  
ATOM   1516  HZ  PHE A  97      -2.000   5.648  -4.970  1.00  0.00           H  
ATOM   1517  N   PRO A  98      -0.966   1.194  -1.501  1.00  0.00           N  
ATOM   1518  CA  PRO A  98      -2.159   0.359  -1.683  1.00  0.00           C  
ATOM   1519  C   PRO A  98      -2.569   0.302  -3.147  1.00  0.00           C  
ATOM   1520  O   PRO A  98      -3.239   1.198  -3.667  1.00  0.00           O  
ATOM   1521  CB  PRO A  98      -3.216   1.014  -0.806  1.00  0.00           C  
ATOM   1522  CG  PRO A  98      -2.833   2.495  -0.846  1.00  0.00           C  
ATOM   1523  CD  PRO A  98      -1.316   2.449  -0.803  1.00  0.00           C  
ATOM   1524  HA  PRO A  98      -1.969  -0.655  -1.332  1.00  0.00           H  
ATOM   1525  HB2 PRO A  98      -4.226   0.837  -1.176  1.00  0.00           H  
ATOM   1526  HB3 PRO A  98      -3.110   0.649   0.216  1.00  0.00           H  
ATOM   1527  HG2 PRO A  98      -3.153   2.920  -1.798  1.00  0.00           H  
ATOM   1528  HG3 PRO A  98      -3.254   3.056  -0.012  1.00  0.00           H  
ATOM   1529  HD2 PRO A  98      -0.885   3.320  -1.298  1.00  0.00           H  
ATOM   1530  HD3 PRO A  98      -0.975   2.393   0.230  1.00  0.00           H  
ATOM   1531  N   THR A  99      -1.922  -0.601  -3.857  1.00  0.00           N  
ATOM   1532  CA  THR A  99      -2.186  -0.813  -5.293  1.00  0.00           C  
ATOM   1533  C   THR A  99      -3.599  -1.368  -5.537  1.00  0.00           C  
ATOM   1534  O   THR A  99      -4.167  -2.077  -4.721  1.00  0.00           O  
ATOM   1535  CB  THR A  99      -1.090  -1.645  -5.956  1.00  0.00           C  
ATOM   1536  OG1 THR A  99      -1.207  -1.464  -7.369  1.00  0.00           O  
ATOM   1537  CG2 THR A  99      -1.096  -3.134  -5.591  1.00  0.00           C  
ATOM   1538  H   THR A  99      -1.217  -1.173  -3.442  1.00  0.00           H  
ATOM   1539  HA  THR A  99      -2.153   0.171  -5.761  1.00  0.00           H  
ATOM   1540  HB  THR A  99      -0.129  -1.241  -5.636  1.00  0.00           H  
ATOM   1541  HG1 THR A  99      -1.270  -0.483  -7.541  1.00  0.00           H  
ATOM   1542 HG21 THR A  99      -0.282  -3.658  -6.092  1.00  0.00           H  
ATOM   1543 HG22 THR A  99      -0.977  -3.239  -4.513  1.00  0.00           H  
ATOM   1544 HG23 THR A  99      -2.045  -3.575  -5.897  1.00  0.00           H  
ATOM   1545  N   PHE A 100      -4.210  -0.879  -6.605  1.00  0.00           N  
ATOM   1546  CA  PHE A 100      -5.593  -1.243  -6.978  1.00  0.00           C  
ATOM   1547  C   PHE A 100      -5.649  -2.182  -8.202  1.00  0.00           C  
ATOM   1548  O   PHE A 100      -4.802  -2.045  -9.082  1.00  0.00           O  
ATOM   1549  CB  PHE A 100      -6.422   0.031  -7.210  1.00  0.00           C  
ATOM   1550  CG  PHE A 100      -6.797   0.687  -5.875  1.00  0.00           C  
ATOM   1551  CD1 PHE A 100      -5.797   1.242  -5.050  1.00  0.00           C  
ATOM   1552  CD2 PHE A 100      -8.159   0.698  -5.457  1.00  0.00           C  
ATOM   1553  CE1 PHE A 100      -6.136   1.786  -3.796  1.00  0.00           C  
ATOM   1554  CE2 PHE A 100      -8.508   1.317  -4.235  1.00  0.00           C  
ATOM   1555  CZ  PHE A 100      -7.489   1.850  -3.415  1.00  0.00           C  
ATOM   1556  H   PHE A 100      -3.777  -0.196  -7.199  1.00  0.00           H  
ATOM   1557  HA  PHE A 100      -6.029  -1.778  -6.135  1.00  0.00           H  
ATOM   1558  HB2 PHE A 100      -5.842   0.735  -7.808  1.00  0.00           H  
ATOM   1559  HB3 PHE A 100      -7.331  -0.224  -7.755  1.00  0.00           H  
ATOM   1560  HD1 PHE A 100      -4.769   1.250  -5.381  1.00  0.00           H  
ATOM   1561  HD2 PHE A 100      -8.919   0.236  -6.070  1.00  0.00           H  
ATOM   1562  HE1 PHE A 100      -5.365   2.150  -3.134  1.00  0.00           H  
ATOM   1563  HE2 PHE A 100      -9.542   1.381  -3.931  1.00  0.00           H  
ATOM   1564  HZ  PHE A 100      -7.753   2.318  -2.478  1.00  0.00           H  
ATOM   1565  N   PRO A 101      -6.629  -3.104  -8.259  1.00  0.00           N  
ATOM   1566  CA  PRO A 101      -6.745  -4.076  -9.362  1.00  0.00           C  
ATOM   1567  C   PRO A 101      -7.273  -3.434 -10.657  1.00  0.00           C  
ATOM   1568  O   PRO A 101      -6.665  -3.633 -11.703  1.00  0.00           O  
ATOM   1569  CB  PRO A 101      -7.667  -5.176  -8.847  1.00  0.00           C  
ATOM   1570  CG  PRO A 101      -8.559  -4.466  -7.819  1.00  0.00           C  
ATOM   1571  CD  PRO A 101      -7.713  -3.316  -7.264  1.00  0.00           C  
ATOM   1572  HA  PRO A 101      -5.764  -4.502  -9.571  1.00  0.00           H  
ATOM   1573  HB2 PRO A 101      -8.248  -5.629  -9.651  1.00  0.00           H  
ATOM   1574  HB3 PRO A 101      -7.068  -5.926  -8.332  1.00  0.00           H  
ATOM   1575  HG2 PRO A 101      -9.419  -4.045  -8.341  1.00  0.00           H  
ATOM   1576  HG3 PRO A 101      -8.881  -5.145  -7.030  1.00  0.00           H  
ATOM   1577  HD2 PRO A 101      -8.318  -2.418  -7.136  1.00  0.00           H  
ATOM   1578  HD3 PRO A 101      -7.270  -3.612  -6.314  1.00  0.00           H  
ATOM   1579  N   ASP A 102      -8.264  -2.554 -10.505  1.00  0.00           N  
ATOM   1580  CA  ASP A 102      -8.797  -1.712 -11.599  1.00  0.00           C  
ATOM   1581  C   ASP A 102      -7.678  -1.056 -12.430  1.00  0.00           C  
ATOM   1582  O   ASP A 102      -7.851  -0.792 -13.626  1.00  0.00           O  
ATOM   1583  CB  ASP A 102      -9.665  -0.578 -11.034  1.00  0.00           C  
ATOM   1584  CG  ASP A 102     -11.171  -0.846 -11.049  1.00  0.00           C  
ATOM   1585  OD1 ASP A 102     -11.553  -1.980 -10.671  1.00  0.00           O  
ATOM   1586  OD2 ASP A 102     -11.892   0.123 -11.371  1.00  0.00           O  
ATOM   1587  H   ASP A 102      -8.744  -2.471  -9.628  1.00  0.00           H  
ATOM   1588  HA  ASP A 102      -9.403  -2.342 -12.250  1.00  0.00           H  
ATOM   1589  HB2 ASP A 102      -9.362  -0.401 -10.002  1.00  0.00           H  
ATOM   1590  HB3 ASP A 102      -9.475   0.320 -11.622  1.00  0.00           H  
ATOM   1591  N   GLY A 103      -6.592  -0.773 -11.726  1.00  0.00           N  
ATOM   1592  CA  GLY A 103      -5.383  -0.166 -12.293  1.00  0.00           C  
ATOM   1593  C   GLY A 103      -5.396   1.350 -12.303  1.00  0.00           C  
ATOM   1594  O   GLY A 103      -4.593   1.996 -12.974  1.00  0.00           O  
ATOM   1595  H   GLY A 103      -6.464  -1.120 -10.799  1.00  0.00           H  
ATOM   1596  HA2 GLY A 103      -4.526  -0.497 -11.708  1.00  0.00           H  
ATOM   1597  HA3 GLY A 103      -5.275  -0.514 -13.320  1.00  0.00           H  
ATOM   1598  N   HIS A 104      -6.278   1.860 -11.459  1.00  0.00           N  
ATOM   1599  CA  HIS A 104      -6.367   3.297 -11.208  1.00  0.00           C  
ATOM   1600  C   HIS A 104      -5.387   3.661 -10.091  1.00  0.00           C  
ATOM   1601  O   HIS A 104      -5.000   2.850  -9.240  1.00  0.00           O  
ATOM   1602  CB  HIS A 104      -7.807   3.698 -10.872  1.00  0.00           C  
ATOM   1603  CG  HIS A 104      -8.367   3.104  -9.570  1.00  0.00           C  
ATOM   1604  ND1 HIS A 104      -9.315   2.173  -9.468  1.00  0.00           N  
ATOM   1605  CD2 HIS A 104      -8.090   3.529  -8.341  1.00  0.00           C  
ATOM   1606  CE1 HIS A 104      -9.616   2.025  -8.186  1.00  0.00           C  
ATOM   1607  NE2 HIS A 104      -8.852   2.860  -7.490  1.00  0.00           N  
ATOM   1608  H   HIS A 104      -6.843   1.284 -10.880  1.00  0.00           H  
ATOM   1609  HA  HIS A 104      -6.070   3.827 -12.114  1.00  0.00           H  
ATOM   1610  HB2 HIS A 104      -7.848   4.784 -10.795  1.00  0.00           H  
ATOM   1611  HB3 HIS A 104      -8.448   3.378 -11.693  1.00  0.00           H  
ATOM   1612  HD1 HIS A 104      -9.806   1.768 -10.229  1.00  0.00           H  
ATOM   1613  HD2 HIS A 104      -7.367   4.290  -8.082  1.00  0.00           H  
ATOM   1614  HE1 HIS A 104     -10.352   1.347  -7.779  1.00  0.00           H  
ATOM   1615  HE2 HIS A 104      -8.797   2.902  -6.499  1.00  0.00           H  
ATOM   1616  N   ASP A 105      -5.085   4.946 -10.097  1.00  0.00           N  
ATOM   1617  CA  ASP A 105      -4.207   5.564  -9.099  1.00  0.00           C  
ATOM   1618  C   ASP A 105      -5.063   6.249  -8.039  1.00  0.00           C  
ATOM   1619  O   ASP A 105      -5.435   7.409  -8.181  1.00  0.00           O  
ATOM   1620  CB  ASP A 105      -3.215   6.536  -9.758  1.00  0.00           C  
ATOM   1621  CG  ASP A 105      -3.721   7.172 -11.058  1.00  0.00           C  
ATOM   1622  OD1 ASP A 105      -4.659   8.009 -10.979  1.00  0.00           O  
ATOM   1623  OD2 ASP A 105      -3.329   6.652 -12.128  1.00  0.00           O  
ATOM   1624  H   ASP A 105      -5.549   5.571 -10.730  1.00  0.00           H  
ATOM   1625  HA  ASP A 105      -3.631   4.775  -8.617  1.00  0.00           H  
ATOM   1626  HB2 ASP A 105      -2.997   7.336  -9.049  1.00  0.00           H  
ATOM   1627  HB3 ASP A 105      -2.297   5.993  -9.979  1.00  0.00           H  
ATOM   1628  N   TYR A 106      -5.533   5.419  -7.113  1.00  0.00           N  
ATOM   1629  CA  TYR A 106      -6.284   5.893  -5.938  1.00  0.00           C  
ATOM   1630  C   TYR A 106      -5.741   7.230  -5.443  1.00  0.00           C  
ATOM   1631  O   TYR A 106      -4.535   7.417  -5.357  1.00  0.00           O  
ATOM   1632  CB  TYR A 106      -6.126   4.850  -4.833  1.00  0.00           C  
ATOM   1633  CG  TYR A 106      -6.401   5.303  -3.394  1.00  0.00           C  
ATOM   1634  CD1 TYR A 106      -7.719   5.560  -2.965  1.00  0.00           C  
ATOM   1635  CD2 TYR A 106      -5.280   5.473  -2.557  1.00  0.00           C  
ATOM   1636  CE1 TYR A 106      -7.919   6.012  -1.651  1.00  0.00           C  
ATOM   1637  CE2 TYR A 106      -5.484   5.919  -1.236  1.00  0.00           C  
ATOM   1638  CZ  TYR A 106      -6.798   6.182  -0.814  1.00  0.00           C  
ATOM   1639  OH  TYR A 106      -6.984   6.692   0.426  1.00  0.00           O  
ATOM   1640  H   TYR A 106      -5.331   4.443  -7.134  1.00  0.00           H  
ATOM   1641  HA  TYR A 106      -7.336   6.004  -6.199  1.00  0.00           H  
ATOM   1642  HB2 TYR A 106      -6.806   4.028  -5.055  1.00  0.00           H  
ATOM   1643  HB3 TYR A 106      -5.103   4.479  -4.873  1.00  0.00           H  
ATOM   1644  HD1 TYR A 106      -8.556   5.413  -3.633  1.00  0.00           H  
ATOM   1645  HD2 TYR A 106      -4.284   5.265  -2.921  1.00  0.00           H  
ATOM   1646  HE1 TYR A 106      -8.913   6.227  -1.288  1.00  0.00           H  
ATOM   1647  HE2 TYR A 106      -4.650   6.057  -0.564  1.00  0.00           H  
ATOM   1648  HH  TYR A 106      -6.263   6.394   1.044  1.00  0.00           H  
ATOM   1649  N   LYS A 107      -6.687   8.088  -5.065  1.00  0.00           N  
ATOM   1650  CA  LYS A 107      -6.382   9.413  -4.519  1.00  0.00           C  
ATOM   1651  C   LYS A 107      -5.720   9.298  -3.130  1.00  0.00           C  
ATOM   1652  O   LYS A 107      -6.322   9.401  -2.057  1.00  0.00           O  
ATOM   1653  CB  LYS A 107      -7.650  10.271  -4.551  1.00  0.00           C  
ATOM   1654  CG  LYS A 107      -8.790   9.713  -3.684  1.00  0.00           C  
ATOM   1655  CD  LYS A 107     -10.169   9.966  -4.262  1.00  0.00           C  
ATOM   1656  CE  LYS A 107     -10.632   8.722  -5.019  1.00  0.00           C  
ATOM   1657  NZ  LYS A 107     -12.065   8.862  -5.276  1.00  0.00           N  
ATOM   1658  H   LYS A 107      -7.656   7.858  -5.132  1.00  0.00           H  
ATOM   1659  HA  LYS A 107      -5.655   9.885  -5.180  1.00  0.00           H  
ATOM   1660  HB2 LYS A 107      -7.399  11.270  -4.191  1.00  0.00           H  
ATOM   1661  HB3 LYS A 107      -7.998  10.334  -5.582  1.00  0.00           H  
ATOM   1662  HG2 LYS A 107      -8.651   8.638  -3.582  1.00  0.00           H  
ATOM   1663  HG3 LYS A 107      -8.738  10.182  -2.701  1.00  0.00           H  
ATOM   1664  HD2 LYS A 107     -10.869  10.183  -3.456  1.00  0.00           H  
ATOM   1665  HD3 LYS A 107     -10.128  10.814  -4.946  1.00  0.00           H  
ATOM   1666  HE2 LYS A 107     -10.090   8.637  -5.961  1.00  0.00           H  
ATOM   1667  HE3 LYS A 107     -10.446   7.832  -4.417  1.00  0.00           H  
ATOM   1668  HZ1 LYS A 107     -12.406   8.037  -5.717  1.00  0.00           H  
ATOM   1669  HZ2 LYS A 107     -12.555   9.006  -4.414  1.00  0.00           H  
ATOM   1670  HZ3 LYS A 107     -12.216   9.644  -5.882  1.00  0.00           H  
ATOM   1671  N   PHE A 108      -4.424   9.033  -3.192  1.00  0.00           N  
ATOM   1672  CA  PHE A 108      -3.578   8.886  -1.996  1.00  0.00           C  
ATOM   1673  C   PHE A 108      -3.172  10.236  -1.379  1.00  0.00           C  
ATOM   1674  O   PHE A 108      -2.534  10.353  -0.337  1.00  0.00           O  
ATOM   1675  CB  PHE A 108      -2.373   7.990  -2.295  1.00  0.00           C  
ATOM   1676  CG  PHE A 108      -1.428   8.638  -3.303  1.00  0.00           C  
ATOM   1677  CD1 PHE A 108      -0.517   9.599  -2.843  1.00  0.00           C  
ATOM   1678  CD2 PHE A 108      -1.598   8.392  -4.691  1.00  0.00           C  
ATOM   1679  CE1 PHE A 108       0.204  10.373  -3.766  1.00  0.00           C  
ATOM   1680  CE2 PHE A 108      -0.831   9.122  -5.620  1.00  0.00           C  
ATOM   1681  CZ  PHE A 108       0.061  10.112  -5.149  1.00  0.00           C  
ATOM   1682  H   PHE A 108      -4.007   8.748  -4.057  1.00  0.00           H  
ATOM   1683  HA  PHE A 108      -4.180   8.371  -1.249  1.00  0.00           H  
ATOM   1684  HB2 PHE A 108      -1.830   7.802  -1.368  1.00  0.00           H  
ATOM   1685  HB3 PHE A 108      -2.725   7.039  -2.695  1.00  0.00           H  
ATOM   1686  HD1 PHE A 108      -0.370   9.743  -1.783  1.00  0.00           H  
ATOM   1687  HD2 PHE A 108      -2.308   7.653  -5.032  1.00  0.00           H  
ATOM   1688  HE1 PHE A 108       0.861  11.159  -3.424  1.00  0.00           H  
ATOM   1689  HE2 PHE A 108      -0.922   8.927  -6.678  1.00  0.00           H  
ATOM   1690  HZ  PHE A 108       0.645  10.680  -5.859  1.00  0.00           H  
ATOM   1691  N   ASP A 109      -3.340  11.255  -2.208  1.00  0.00           N  
ATOM   1692  CA  ASP A 109      -3.105  12.651  -1.822  1.00  0.00           C  
ATOM   1693  C   ASP A 109      -4.339  13.301  -1.194  1.00  0.00           C  
ATOM   1694  O   ASP A 109      -4.239  14.394  -0.637  1.00  0.00           O  
ATOM   1695  CB  ASP A 109      -2.592  13.466  -3.021  1.00  0.00           C  
ATOM   1696  CG  ASP A 109      -3.514  13.419  -4.248  1.00  0.00           C  
ATOM   1697  OD1 ASP A 109      -4.748  13.546  -4.056  1.00  0.00           O  
ATOM   1698  OD2 ASP A 109      -2.988  13.087  -5.325  1.00  0.00           O  
ATOM   1699  H   ASP A 109      -3.748  11.090  -3.110  1.00  0.00           H  
ATOM   1700  HA  ASP A 109      -2.319  12.646  -1.067  1.00  0.00           H  
ATOM   1701  HB2 ASP A 109      -2.486  14.505  -2.710  1.00  0.00           H  
ATOM   1702  HB3 ASP A 109      -1.616  13.077  -3.309  1.00  0.00           H  
ATOM   1703  N   SER A 110      -5.471  12.597  -1.246  1.00  0.00           N  
ATOM   1704  CA  SER A 110      -6.749  13.093  -0.699  1.00  0.00           C  
ATOM   1705  C   SER A 110      -6.871  12.707   0.768  1.00  0.00           C  
ATOM   1706  O   SER A 110      -7.054  11.538   1.104  1.00  0.00           O  
ATOM   1707  CB  SER A 110      -7.930  12.509  -1.462  1.00  0.00           C  
ATOM   1708  OG  SER A 110      -8.696  13.572  -2.039  1.00  0.00           O  
ATOM   1709  H   SER A 110      -5.522  11.664  -1.598  1.00  0.00           H  
ATOM   1710  HA  SER A 110      -6.770  14.179  -0.788  1.00  0.00           H  
ATOM   1711  HB2 SER A 110      -7.562  11.854  -2.253  1.00  0.00           H  
ATOM   1712  HB3 SER A 110      -8.557  11.938  -0.778  1.00  0.00           H  
ATOM   1713  HG  SER A 110      -9.504  13.182  -2.462  1.00  0.00           H  
ATOM   1714  N   LYS A 111      -6.497  13.671   1.602  1.00  0.00           N  
ATOM   1715  CA  LYS A 111      -6.606  13.526   3.069  1.00  0.00           C  
ATOM   1716  C   LYS A 111      -8.037  13.203   3.505  1.00  0.00           C  
ATOM   1717  O   LYS A 111      -8.320  12.119   4.002  1.00  0.00           O  
ATOM   1718  CB  LYS A 111      -6.044  14.787   3.760  1.00  0.00           C  
ATOM   1719  CG  LYS A 111      -6.296  14.763   5.276  1.00  0.00           C  
ATOM   1720  CD  LYS A 111      -5.918  16.074   5.959  1.00  0.00           C  
ATOM   1721  CE  LYS A 111      -4.511  15.975   6.520  1.00  0.00           C  
ATOM   1722  NZ  LYS A 111      -4.547  16.462   7.897  1.00  0.00           N  
ATOM   1723  H   LYS A 111      -6.083  14.517   1.271  1.00  0.00           H  
ATOM   1724  HA  LYS A 111      -5.981  12.684   3.363  1.00  0.00           H  
ATOM   1725  HB2 LYS A 111      -4.970  14.839   3.581  1.00  0.00           H  
ATOM   1726  HB3 LYS A 111      -6.526  15.668   3.336  1.00  0.00           H  
ATOM   1727  HG2 LYS A 111      -7.354  14.573   5.450  1.00  0.00           H  
ATOM   1728  HG3 LYS A 111      -5.706  13.960   5.715  1.00  0.00           H  
ATOM   1729  HD2 LYS A 111      -5.960  16.886   5.232  1.00  0.00           H  
ATOM   1730  HD3 LYS A 111      -6.618  16.274   6.769  1.00  0.00           H  
ATOM   1731  HE2 LYS A 111      -4.174  14.939   6.500  1.00  0.00           H  
ATOM   1732  HE3 LYS A 111      -3.829  16.585   5.927  1.00  0.00           H  
ATOM   1733  HZ1 LYS A 111      -3.637  16.352   8.299  1.00  0.00           H  
ATOM   1734  HZ2 LYS A 111      -4.807  17.426   7.915  1.00  0.00           H  
ATOM   1735  HZ3 LYS A 111      -5.205  15.911   8.422  1.00  0.00           H  
ATOM   1736  N   LYS A 112      -8.877  14.228   3.396  1.00  0.00           N  
ATOM   1737  CA  LYS A 112     -10.297  14.126   3.743  1.00  0.00           C  
ATOM   1738  C   LYS A 112     -11.166  14.638   2.583  1.00  0.00           C  
ATOM   1739  O   LYS A 112     -10.914  15.730   2.057  1.00  0.00           O  
ATOM   1740  CB  LYS A 112     -10.596  14.768   5.102  1.00  0.00           C  
ATOM   1741  CG  LYS A 112     -10.505  16.287   5.061  1.00  0.00           C  
ATOM   1742  CD  LYS A 112      -9.701  16.827   6.235  1.00  0.00           C  
ATOM   1743  CE  LYS A 112      -9.337  18.267   5.920  1.00  0.00           C  
ATOM   1744  NZ  LYS A 112      -8.351  18.725   6.900  1.00  0.00           N  
ATOM   1745  H   LYS A 112      -8.575  15.107   3.033  1.00  0.00           H  
ATOM   1746  HA  LYS A 112     -10.519  13.065   3.852  1.00  0.00           H  
ATOM   1747  HB2 LYS A 112     -11.604  14.486   5.407  1.00  0.00           H  
ATOM   1748  HB3 LYS A 112      -9.878  14.394   5.831  1.00  0.00           H  
ATOM   1749  HG2 LYS A 112     -10.021  16.588   4.132  1.00  0.00           H  
ATOM   1750  HG3 LYS A 112     -11.511  16.704   5.099  1.00  0.00           H  
ATOM   1751  HD2 LYS A 112     -10.298  16.787   7.146  1.00  0.00           H  
ATOM   1752  HD3 LYS A 112      -8.794  16.235   6.368  1.00  0.00           H  
ATOM   1753  HE2 LYS A 112      -8.915  18.329   4.917  1.00  0.00           H  
ATOM   1754  HE3 LYS A 112     -10.228  18.893   5.973  1.00  0.00           H  
ATOM   1755  HZ1 LYS A 112      -8.085  19.660   6.690  1.00  0.00           H  
ATOM   1756  HZ2 LYS A 112      -8.749  18.680   7.815  1.00  0.00           H  
ATOM   1757  HZ3 LYS A 112      -7.544  18.130   6.845  1.00  0.00           H  
ATOM   1758  N   PRO A 113     -12.065  13.768   2.103  1.00  0.00           N  
ATOM   1759  CA  PRO A 113     -12.205  12.363   2.550  1.00  0.00           C  
ATOM   1760  C   PRO A 113     -11.105  11.481   1.950  1.00  0.00           C  
ATOM   1761  O   PRO A 113     -10.208  11.947   1.254  1.00  0.00           O  
ATOM   1762  CB  PRO A 113     -13.622  11.975   2.108  1.00  0.00           C  
ATOM   1763  CG  PRO A 113     -13.851  12.817   0.851  1.00  0.00           C  
ATOM   1764  CD  PRO A 113     -13.077  14.119   1.094  1.00  0.00           C  
ATOM   1765  HA  PRO A 113     -12.137  12.304   3.636  1.00  0.00           H  
ATOM   1766  HB2 PRO A 113     -13.711  10.908   1.909  1.00  0.00           H  
ATOM   1767  HB3 PRO A 113     -14.330  12.286   2.875  1.00  0.00           H  
ATOM   1768  HG2 PRO A 113     -13.407  12.299   0.001  1.00  0.00           H  
ATOM   1769  HG3 PRO A 113     -14.910  13.004   0.678  1.00  0.00           H  
ATOM   1770  HD2 PRO A 113     -12.619  14.477   0.172  1.00  0.00           H  
ATOM   1771  HD3 PRO A 113     -13.745  14.876   1.504  1.00  0.00           H  
ATOM   1772  N   LYS A 114     -11.166  10.210   2.326  1.00  0.00           N  
ATOM   1773  CA  LYS A 114     -10.154   9.206   1.960  1.00  0.00           C  
ATOM   1774  C   LYS A 114     -10.795   7.818   2.064  1.00  0.00           C  
ATOM   1775  O   LYS A 114     -11.161   7.351   3.149  1.00  0.00           O  
ATOM   1776  CB  LYS A 114      -8.968   9.348   2.917  1.00  0.00           C  
ATOM   1777  CG  LYS A 114      -7.913   8.273   2.694  1.00  0.00           C  
ATOM   1778  CD  LYS A 114      -7.545   7.570   4.008  1.00  0.00           C  
ATOM   1779  CE  LYS A 114      -6.761   6.273   3.746  1.00  0.00           C  
ATOM   1780  NZ  LYS A 114      -7.649   5.246   3.161  1.00  0.00           N  
ATOM   1781  H   LYS A 114     -11.902   9.865   2.908  1.00  0.00           H  
ATOM   1782  HA  LYS A 114      -9.815   9.375   0.937  1.00  0.00           H  
ATOM   1783  HB2 LYS A 114      -8.510  10.326   2.765  1.00  0.00           H  
ATOM   1784  HB3 LYS A 114      -9.333   9.274   3.941  1.00  0.00           H  
ATOM   1785  HG2 LYS A 114      -8.302   7.535   1.993  1.00  0.00           H  
ATOM   1786  HG3 LYS A 114      -7.019   8.735   2.276  1.00  0.00           H  
ATOM   1787  HD2 LYS A 114      -6.931   8.241   4.610  1.00  0.00           H  
ATOM   1788  HD3 LYS A 114      -8.458   7.330   4.550  1.00  0.00           H  
ATOM   1789  HE2 LYS A 114      -5.943   6.479   3.055  1.00  0.00           H  
ATOM   1790  HE3 LYS A 114      -6.351   5.903   4.686  1.00  0.00           H  
ATOM   1791  HZ1 LYS A 114      -7.125   4.400   3.022  1.00  0.00           H  
ATOM   1792  HZ2 LYS A 114      -8.408   5.065   3.775  1.00  0.00           H  
ATOM   1793  HZ3 LYS A 114      -8.006   5.555   2.271  1.00  0.00           H  
ATOM   1794  N   GLU A 115     -11.071   7.255   0.899  1.00  0.00           N  
ATOM   1795  CA  GLU A 115     -11.619   5.891   0.796  1.00  0.00           C  
ATOM   1796  C   GLU A 115     -10.584   4.881   1.304  1.00  0.00           C  
ATOM   1797  O   GLU A 115      -9.398   4.998   0.989  1.00  0.00           O  
ATOM   1798  CB  GLU A 115     -11.979   5.581  -0.666  1.00  0.00           C  
ATOM   1799  CG  GLU A 115     -12.646   4.200  -0.817  1.00  0.00           C  
ATOM   1800  CD  GLU A 115     -12.904   3.785  -2.269  1.00  0.00           C  
ATOM   1801  OE1 GLU A 115     -13.335   4.666  -3.049  1.00  0.00           O  
ATOM   1802  OE2 GLU A 115     -12.700   2.593  -2.550  1.00  0.00           O  
ATOM   1803  H   GLU A 115     -10.760   7.670   0.040  1.00  0.00           H  
ATOM   1804  HA  GLU A 115     -12.518   5.823   1.407  1.00  0.00           H  
ATOM   1805  HB2 GLU A 115     -12.666   6.346  -1.029  1.00  0.00           H  
ATOM   1806  HB3 GLU A 115     -11.067   5.599  -1.263  1.00  0.00           H  
ATOM   1807  HG2 GLU A 115     -11.997   3.454  -0.357  1.00  0.00           H  
ATOM   1808  HG3 GLU A 115     -13.599   4.220  -0.290  1.00  0.00           H  
ATOM   1809  N   ASN A 116     -11.093   3.814   1.898  1.00  0.00           N  
ATOM   1810  CA  ASN A 116     -10.269   2.689   2.377  1.00  0.00           C  
ATOM   1811  C   ASN A 116      -9.405   2.116   1.239  1.00  0.00           C  
ATOM   1812  O   ASN A 116      -9.867   2.064   0.090  1.00  0.00           O  
ATOM   1813  CB  ASN A 116     -11.171   1.587   2.946  1.00  0.00           C  
ATOM   1814  CG  ASN A 116     -10.480   0.963   4.160  1.00  0.00           C  
ATOM   1815  OD1 ASN A 116      -9.846  -0.075   4.110  1.00  0.00           O  
ATOM   1816  ND2 ASN A 116     -10.510   1.691   5.259  1.00  0.00           N  
ATOM   1817  H   ASN A 116     -12.080   3.670   1.932  1.00  0.00           H  
ATOM   1818  HA  ASN A 116      -9.613   3.053   3.167  1.00  0.00           H  
ATOM   1819  HB2 ASN A 116     -12.128   2.014   3.246  1.00  0.00           H  
ATOM   1820  HB3 ASN A 116     -11.341   0.824   2.188  1.00  0.00           H  
ATOM   1821 HD21 ASN A 116     -11.009   2.569   5.272  1.00  0.00           H  
ATOM   1822 HD22 ASN A 116     -10.033   1.370   6.088  1.00  0.00           H  
ATOM   1823  N   PRO A 117      -8.143   1.802   1.547  1.00  0.00           N  
ATOM   1824  CA  PRO A 117      -7.220   1.226   0.562  1.00  0.00           C  
ATOM   1825  C   PRO A 117      -7.580  -0.227   0.193  1.00  0.00           C  
ATOM   1826  O   PRO A 117      -8.475  -0.826   0.768  1.00  0.00           O  
ATOM   1827  CB  PRO A 117      -5.857   1.348   1.244  1.00  0.00           C  
ATOM   1828  CG  PRO A 117      -6.147   1.268   2.733  1.00  0.00           C  
ATOM   1829  CD  PRO A 117      -7.473   2.013   2.844  1.00  0.00           C  
ATOM   1830  HA  PRO A 117      -7.228   1.822  -0.351  1.00  0.00           H  
ATOM   1831  HB2 PRO A 117      -5.173   0.563   0.922  1.00  0.00           H  
ATOM   1832  HB3 PRO A 117      -5.443   2.333   1.024  1.00  0.00           H  
ATOM   1833  HG2 PRO A 117      -6.294   0.226   3.013  1.00  0.00           H  
ATOM   1834  HG3 PRO A 117      -5.362   1.724   3.336  1.00  0.00           H  
ATOM   1835  HD2 PRO A 117      -8.068   1.624   3.670  1.00  0.00           H  
ATOM   1836  HD3 PRO A 117      -7.288   3.078   2.979  1.00  0.00           H  
ATOM   1837  N   GLY A 118      -6.881  -0.735  -0.827  1.00  0.00           N  
ATOM   1838  CA  GLY A 118      -7.069  -2.094  -1.354  1.00  0.00           C  
ATOM   1839  C   GLY A 118      -6.310  -3.140  -0.508  1.00  0.00           C  
ATOM   1840  O   GLY A 118      -5.466  -2.746   0.287  1.00  0.00           O  
ATOM   1841  H   GLY A 118      -6.104  -0.235  -1.215  1.00  0.00           H  
ATOM   1842  HA2 GLY A 118      -8.132  -2.334  -1.345  1.00  0.00           H  
ATOM   1843  HA3 GLY A 118      -6.700  -2.132  -2.379  1.00  0.00           H  
ATOM   1844  N   PRO A 119      -6.599  -4.438  -0.647  1.00  0.00           N  
ATOM   1845  CA  PRO A 119      -5.869  -5.479   0.111  1.00  0.00           C  
ATOM   1846  C   PRO A 119      -4.455  -5.683  -0.429  1.00  0.00           C  
ATOM   1847  O   PRO A 119      -3.510  -5.752   0.346  1.00  0.00           O  
ATOM   1848  CB  PRO A 119      -6.737  -6.735   0.017  1.00  0.00           C  
ATOM   1849  CG  PRO A 119      -7.601  -6.527  -1.227  1.00  0.00           C  
ATOM   1850  CD  PRO A 119      -7.693  -5.022  -1.455  1.00  0.00           C  
ATOM   1851  HA  PRO A 119      -5.791  -5.180   1.157  1.00  0.00           H  
ATOM   1852  HB2 PRO A 119      -6.132  -7.639  -0.057  1.00  0.00           H  
ATOM   1853  HB3 PRO A 119      -7.388  -6.776   0.889  1.00  0.00           H  
ATOM   1854  HG2 PRO A 119      -7.086  -6.971  -2.078  1.00  0.00           H  
ATOM   1855  HG3 PRO A 119      -8.590  -6.967  -1.101  1.00  0.00           H  
ATOM   1856  HD2 PRO A 119      -7.580  -4.783  -2.514  1.00  0.00           H  
ATOM   1857  HD3 PRO A 119      -8.647  -4.650  -1.082  1.00  0.00           H  
ATOM   1858  N   ALA A 120      -4.343  -5.790  -1.753  1.00  0.00           N  
ATOM   1859  CA  ALA A 120      -3.045  -5.884  -2.424  1.00  0.00           C  
ATOM   1860  C   ALA A 120      -2.331  -4.540  -2.517  1.00  0.00           C  
ATOM   1861  O   ALA A 120      -2.920  -3.507  -2.816  1.00  0.00           O  
ATOM   1862  CB  ALA A 120      -3.170  -6.557  -3.782  1.00  0.00           C  
ATOM   1863  H   ALA A 120      -5.138  -5.801  -2.351  1.00  0.00           H  
ATOM   1864  HA  ALA A 120      -2.422  -6.530  -1.805  1.00  0.00           H  
ATOM   1865  HB1 ALA A 120      -2.186  -6.673  -4.237  1.00  0.00           H  
ATOM   1866  HB2 ALA A 120      -3.627  -7.539  -3.658  1.00  0.00           H  
ATOM   1867  HB3 ALA A 120      -3.796  -5.945  -4.431  1.00  0.00           H  
ATOM   1868  N   ARG A 121      -1.111  -4.599  -2.016  1.00  0.00           N  
ATOM   1869  CA  ARG A 121      -0.250  -3.420  -1.903  1.00  0.00           C  
ATOM   1870  C   ARG A 121       1.123  -3.699  -2.530  1.00  0.00           C  
ATOM   1871  O   ARG A 121       1.735  -4.727  -2.283  1.00  0.00           O  
ATOM   1872  CB  ARG A 121      -0.077  -3.016  -0.442  1.00  0.00           C  
ATOM   1873  CG  ARG A 121      -1.384  -2.817   0.322  1.00  0.00           C  
ATOM   1874  CD  ARG A 121      -1.216  -1.709   1.367  1.00  0.00           C  
ATOM   1875  NE  ARG A 121      -1.704  -2.146   2.684  1.00  0.00           N  
ATOM   1876  CZ  ARG A 121      -2.972  -2.157   3.103  1.00  0.00           C  
ATOM   1877  NH1 ARG A 121      -3.961  -1.710   2.345  1.00  0.00           N  
ATOM   1878  NH2 ARG A 121      -3.269  -2.593   4.315  1.00  0.00           N  
ATOM   1879  H   ARG A 121      -0.768  -5.427  -1.553  1.00  0.00           H  
ATOM   1880  HA  ARG A 121      -0.722  -2.597  -2.440  1.00  0.00           H  
ATOM   1881  HB2 ARG A 121       0.496  -3.795   0.060  1.00  0.00           H  
ATOM   1882  HB3 ARG A 121       0.481  -2.080  -0.413  1.00  0.00           H  
ATOM   1883  HG2 ARG A 121      -2.172  -2.536  -0.378  1.00  0.00           H  
ATOM   1884  HG3 ARG A 121      -1.656  -3.746   0.822  1.00  0.00           H  
ATOM   1885  HD2 ARG A 121      -0.161  -1.447   1.446  1.00  0.00           H  
ATOM   1886  HD3 ARG A 121      -1.780  -0.830   1.051  1.00  0.00           H  
ATOM   1887  HE  ARG A 121      -0.996  -2.476   3.310  1.00  0.00           H  
ATOM   1888 HH11 ARG A 121      -3.763  -1.357   1.419  1.00  0.00           H  
ATOM   1889 HH12 ARG A 121      -4.914  -1.718   2.681  1.00  0.00           H  
ATOM   1890 HH21 ARG A 121      -2.535  -2.926   4.922  1.00  0.00           H  
ATOM   1891 HH22 ARG A 121      -4.226  -2.594   4.637  1.00  0.00           H  
ATOM   1892  N   VAL A 122       1.571  -2.712  -3.300  1.00  0.00           N  
ATOM   1893  CA  VAL A 122       2.878  -2.751  -3.978  1.00  0.00           C  
ATOM   1894  C   VAL A 122       3.976  -2.358  -2.990  1.00  0.00           C  
ATOM   1895  O   VAL A 122       3.801  -1.467  -2.156  1.00  0.00           O  
ATOM   1896  CB  VAL A 122       2.889  -1.874  -5.251  1.00  0.00           C  
ATOM   1897  CG1 VAL A 122       2.621  -0.396  -4.998  1.00  0.00           C  
ATOM   1898  CG2 VAL A 122       4.188  -2.035  -6.048  1.00  0.00           C  
ATOM   1899  H   VAL A 122       1.147  -1.806  -3.249  1.00  0.00           H  
ATOM   1900  HA  VAL A 122       3.060  -3.779  -4.290  1.00  0.00           H  
ATOM   1901  HB  VAL A 122       2.077  -2.237  -5.881  1.00  0.00           H  
ATOM   1902 HG11 VAL A 122       2.593   0.163  -5.933  1.00  0.00           H  
ATOM   1903 HG12 VAL A 122       1.662  -0.287  -4.492  1.00  0.00           H  
ATOM   1904 HG13 VAL A 122       3.412   0.010  -4.367  1.00  0.00           H  
ATOM   1905 HG21 VAL A 122       4.147  -1.455  -6.970  1.00  0.00           H  
ATOM   1906 HG22 VAL A 122       5.026  -1.687  -5.445  1.00  0.00           H  
ATOM   1907 HG23 VAL A 122       4.330  -3.087  -6.295  1.00  0.00           H  
ATOM   1908  N   ILE A 123       5.105  -3.036  -3.148  1.00  0.00           N  
ATOM   1909  CA  ILE A 123       6.301  -2.831  -2.305  1.00  0.00           C  
ATOM   1910  C   ILE A 123       7.500  -2.583  -3.226  1.00  0.00           C  
ATOM   1911  O   ILE A 123       7.616  -3.208  -4.274  1.00  0.00           O  
ATOM   1912  CB  ILE A 123       6.579  -4.041  -1.387  1.00  0.00           C  
ATOM   1913  CG1 ILE A 123       5.327  -4.606  -0.713  1.00  0.00           C  
ATOM   1914  CG2 ILE A 123       7.678  -3.691  -0.376  1.00  0.00           C  
ATOM   1915  CD1 ILE A 123       4.541  -3.566   0.075  1.00  0.00           C  
ATOM   1916  H   ILE A 123       5.197  -3.731  -3.864  1.00  0.00           H  
ATOM   1917  HA  ILE A 123       6.140  -1.952  -1.681  1.00  0.00           H  
ATOM   1918  HB  ILE A 123       6.970  -4.835  -2.023  1.00  0.00           H  
ATOM   1919 HG12 ILE A 123       4.677  -5.019  -1.483  1.00  0.00           H  
ATOM   1920 HG13 ILE A 123       5.631  -5.398  -0.030  1.00  0.00           H  
ATOM   1921 HG21 ILE A 123       7.918  -4.565   0.231  1.00  0.00           H  
ATOM   1922 HG22 ILE A 123       8.572  -3.367  -0.909  1.00  0.00           H  
ATOM   1923 HG23 ILE A 123       7.332  -2.886   0.272  1.00  0.00           H  
ATOM   1924 HD11 ILE A 123       3.661  -4.018   0.531  1.00  0.00           H  
ATOM   1925 HD12 ILE A 123       5.177  -3.149   0.857  1.00  0.00           H  
ATOM   1926 HD13 ILE A 123       4.224  -2.769  -0.598  1.00  0.00           H  
ATOM   1927  N   TYR A 124       8.313  -1.623  -2.802  1.00  0.00           N  
ATOM   1928  CA  TYR A 124       9.435  -1.107  -3.600  1.00  0.00           C  
ATOM   1929  C   TYR A 124      10.333  -0.194  -2.770  1.00  0.00           C  
ATOM   1930  O   TYR A 124       9.889   0.338  -1.751  1.00  0.00           O  
ATOM   1931  CB  TYR A 124       8.907  -0.343  -4.839  1.00  0.00           C  
ATOM   1932  CG  TYR A 124       7.858   0.730  -4.499  1.00  0.00           C  
ATOM   1933  CD1 TYR A 124       6.567   0.370  -4.074  1.00  0.00           C  
ATOM   1934  CD2 TYR A 124       8.258   2.080  -4.533  1.00  0.00           C  
ATOM   1935  CE1 TYR A 124       5.674   1.364  -3.623  1.00  0.00           C  
ATOM   1936  CE2 TYR A 124       7.348   3.090  -4.138  1.00  0.00           C  
ATOM   1937  CZ  TYR A 124       6.066   2.706  -3.698  1.00  0.00           C  
ATOM   1938  OH  TYR A 124       5.106   3.657  -3.571  1.00  0.00           O  
ATOM   1939  H   TYR A 124       8.115  -1.097  -1.974  1.00  0.00           H  
ATOM   1940  HA  TYR A 124      10.027  -1.956  -3.942  1.00  0.00           H  
ATOM   1941  HB2 TYR A 124       9.749   0.140  -5.336  1.00  0.00           H  
ATOM   1942  HB3 TYR A 124       8.460  -1.060  -5.527  1.00  0.00           H  
ATOM   1943  HD1 TYR A 124       6.261  -0.665  -4.092  1.00  0.00           H  
ATOM   1944  HD2 TYR A 124       9.253   2.343  -4.860  1.00  0.00           H  
ATOM   1945  HE1 TYR A 124       4.706   1.096  -3.229  1.00  0.00           H  
ATOM   1946  HE2 TYR A 124       7.631   4.133  -4.173  1.00  0.00           H  
ATOM   1947  HH  TYR A 124       5.394   4.487  -4.067  1.00  0.00           H  
ATOM   1948  N   THR A 125      11.631  -0.295  -3.043  1.00  0.00           N  
ATOM   1949  CA  THR A 125      12.670   0.458  -2.308  1.00  0.00           C  
ATOM   1950  C   THR A 125      12.609   1.951  -2.699  1.00  0.00           C  
ATOM   1951  O   THR A 125      11.667   2.389  -3.361  1.00  0.00           O  
ATOM   1952  CB  THR A 125      14.072  -0.140  -2.554  1.00  0.00           C  
ATOM   1953  OG1 THR A 125      14.522   0.213  -3.863  1.00  0.00           O  
ATOM   1954  CG2 THR A 125      14.134  -1.669  -2.378  1.00  0.00           C  
ATOM   1955  H   THR A 125      11.967  -0.908  -3.751  1.00  0.00           H  
ATOM   1956  HA  THR A 125      12.454   0.377  -1.243  1.00  0.00           H  
ATOM   1957  HB  THR A 125      14.753   0.304  -1.828  1.00  0.00           H  
ATOM   1958  HG1 THR A 125      15.521   0.118  -3.851  1.00  0.00           H  
ATOM   1959 HG21 THR A 125      15.148  -2.034  -2.545  1.00  0.00           H  
ATOM   1960 HG22 THR A 125      13.824  -1.928  -1.366  1.00  0.00           H  
ATOM   1961 HG23 THR A 125      13.462  -2.141  -3.096  1.00  0.00           H  
ATOM   1962  N   TYR A 126      13.668   2.708  -2.408  1.00  0.00           N  
ATOM   1963  CA  TYR A 126      13.753   4.155  -2.698  1.00  0.00           C  
ATOM   1964  C   TYR A 126      15.212   4.663  -2.621  1.00  0.00           C  
ATOM   1965  O   TYR A 126      15.993   4.104  -1.844  1.00  0.00           O  
ATOM   1966  CB  TYR A 126      12.817   4.883  -1.713  1.00  0.00           C  
ATOM   1967  CG  TYR A 126      13.202   6.338  -1.427  1.00  0.00           C  
ATOM   1968  CD1 TYR A 126      12.809   7.396  -2.255  1.00  0.00           C  
ATOM   1969  CD2 TYR A 126      14.078   6.568  -0.340  1.00  0.00           C  
ATOM   1970  CE1 TYR A 126      13.279   8.702  -2.034  1.00  0.00           C  
ATOM   1971  CE2 TYR A 126      14.548   7.868  -0.096  1.00  0.00           C  
ATOM   1972  CZ  TYR A 126      14.133   8.919  -0.930  1.00  0.00           C  
ATOM   1973  OH  TYR A 126      14.430  10.191  -0.561  1.00  0.00           O  
ATOM   1974  H   TYR A 126      14.438   2.320  -1.917  1.00  0.00           H  
ATOM   1975  HA  TYR A 126      13.391   4.329  -3.712  1.00  0.00           H  
ATOM   1976  HB2 TYR A 126      11.808   4.869  -2.124  1.00  0.00           H  
ATOM   1977  HB3 TYR A 126      12.819   4.336  -0.770  1.00  0.00           H  
ATOM   1978  HD1 TYR A 126      12.133   7.207  -3.076  1.00  0.00           H  
ATOM   1979  HD2 TYR A 126      14.383   5.751   0.296  1.00  0.00           H  
ATOM   1980  HE1 TYR A 126      12.997   9.515  -2.688  1.00  0.00           H  
ATOM   1981  HE2 TYR A 126      15.222   8.058   0.726  1.00  0.00           H  
ATOM   1982  HH  TYR A 126      15.120  10.168   0.157  1.00  0.00           H  
ATOM   1983  N   PRO A 127      15.601   5.610  -3.490  1.00  0.00           N  
ATOM   1984  CA  PRO A 127      14.817   6.118  -4.642  1.00  0.00           C  
ATOM   1985  C   PRO A 127      14.761   5.174  -5.842  1.00  0.00           C  
ATOM   1986  O   PRO A 127      13.888   5.320  -6.681  1.00  0.00           O  
ATOM   1987  CB  PRO A 127      15.407   7.479  -4.990  1.00  0.00           C  
ATOM   1988  CG  PRO A 127      16.862   7.367  -4.523  1.00  0.00           C  
ATOM   1989  CD  PRO A 127      16.836   6.409  -3.325  1.00  0.00           C  
ATOM   1990  HA  PRO A 127      13.790   6.268  -4.310  1.00  0.00           H  
ATOM   1991  HB2 PRO A 127      15.332   7.700  -6.055  1.00  0.00           H  
ATOM   1992  HB3 PRO A 127      14.905   8.247  -4.400  1.00  0.00           H  
ATOM   1993  HG2 PRO A 127      17.447   6.912  -5.321  1.00  0.00           H  
ATOM   1994  HG3 PRO A 127      17.273   8.340  -4.250  1.00  0.00           H  
ATOM   1995  HD2 PRO A 127      17.723   5.775  -3.317  1.00  0.00           H  
ATOM   1996  HD3 PRO A 127      16.770   6.979  -2.399  1.00  0.00           H  
ATOM   1997  N   ASN A 128      15.525   4.085  -5.705  1.00  0.00           N  
ATOM   1998  CA  ASN A 128      15.584   2.978  -6.674  1.00  0.00           C  
ATOM   1999  C   ASN A 128      14.186   2.575  -7.145  1.00  0.00           C  
ATOM   2000  O   ASN A 128      13.939   2.565  -8.350  1.00  0.00           O  
ATOM   2001  CB  ASN A 128      16.258   1.769  -6.029  1.00  0.00           C  
ATOM   2002  CG  ASN A 128      17.566   1.483  -6.747  1.00  0.00           C  
ATOM   2003  OD1 ASN A 128      17.701   0.605  -7.583  1.00  0.00           O  
ATOM   2004  ND2 ASN A 128      18.584   2.233  -6.417  1.00  0.00           N  
ATOM   2005  H   ASN A 128      16.112   3.972  -4.910  1.00  0.00           H  
ATOM   2006  HA  ASN A 128      16.169   3.299  -7.536  1.00  0.00           H  
ATOM   2007  HB2 ASN A 128      16.455   1.978  -4.978  1.00  0.00           H  
ATOM   2008  HB3 ASN A 128      15.603   0.902  -6.106  1.00  0.00           H  
ATOM   2009 HD21 ASN A 128      18.465   2.956  -5.723  1.00  0.00           H  
ATOM   2010 HD22 ASN A 128      19.482   2.088  -6.856  1.00  0.00           H  
ATOM   2011  N   LYS A 129      13.286   2.341  -6.176  1.00  0.00           N  
ATOM   2012  CA  LYS A 129      11.902   1.932  -6.442  1.00  0.00           C  
ATOM   2013  C   LYS A 129      11.843   0.579  -7.167  1.00  0.00           C  
ATOM   2014  O   LYS A 129      10.897   0.288  -7.888  1.00  0.00           O  
ATOM   2015  CB  LYS A 129      11.167   3.009  -7.247  1.00  0.00           C  
ATOM   2016  CG  LYS A 129      10.368   3.934  -6.345  1.00  0.00           C  
ATOM   2017  CD  LYS A 129       9.881   5.127  -7.154  1.00  0.00           C  
ATOM   2018  CE  LYS A 129       8.499   5.555  -6.672  1.00  0.00           C  
ATOM   2019  NZ  LYS A 129       8.177   6.825  -7.312  1.00  0.00           N  
ATOM   2020  H   LYS A 129      13.530   2.346  -5.208  1.00  0.00           H  
ATOM   2021  HA  LYS A 129      11.397   1.823  -5.482  1.00  0.00           H  
ATOM   2022  HB2 LYS A 129      11.900   3.598  -7.799  1.00  0.00           H  
ATOM   2023  HB3 LYS A 129      10.488   2.525  -7.949  1.00  0.00           H  
ATOM   2024  HG2 LYS A 129       9.511   3.397  -5.939  1.00  0.00           H  
ATOM   2025  HG3 LYS A 129      10.999   4.282  -5.528  1.00  0.00           H  
ATOM   2026  HD2 LYS A 129      10.579   5.955  -7.032  1.00  0.00           H  
ATOM   2027  HD3 LYS A 129       9.827   4.851  -8.208  1.00  0.00           H  
ATOM   2028  HE2 LYS A 129       7.760   4.802  -6.945  1.00  0.00           H  
ATOM   2029  HE3 LYS A 129       8.505   5.674  -5.589  1.00  0.00           H  
ATOM   2030  HZ1 LYS A 129       7.230   7.082  -7.073  1.00  0.00           H  
ATOM   2031  HZ2 LYS A 129       8.797   7.556  -7.011  1.00  0.00           H  
ATOM   2032  HZ3 LYS A 129       8.231   6.727  -8.306  1.00  0.00           H  
ATOM   2033  N   VAL A 130      12.879  -0.223  -6.895  1.00  0.00           N  
ATOM   2034  CA  VAL A 130      13.045  -1.582  -7.436  1.00  0.00           C  
ATOM   2035  C   VAL A 130      11.883  -2.420  -6.895  1.00  0.00           C  
ATOM   2036  O   VAL A 130      11.867  -2.790  -5.721  1.00  0.00           O  
ATOM   2037  CB  VAL A 130      14.406  -2.205  -7.067  1.00  0.00           C  
ATOM   2038  CG1 VAL A 130      14.535  -3.678  -7.465  1.00  0.00           C  
ATOM   2039  CG2 VAL A 130      15.530  -1.455  -7.791  1.00  0.00           C  
ATOM   2040  H   VAL A 130      13.614   0.081  -6.301  1.00  0.00           H  
ATOM   2041  HA  VAL A 130      12.977  -1.536  -8.524  1.00  0.00           H  
ATOM   2042  HB  VAL A 130      14.541  -2.118  -5.989  1.00  0.00           H  
ATOM   2043 HG11 VAL A 130      15.512  -4.069  -7.181  1.00  0.00           H  
ATOM   2044 HG12 VAL A 130      13.759  -4.255  -6.962  1.00  0.00           H  
ATOM   2045 HG13 VAL A 130      14.414  -3.770  -8.545  1.00  0.00           H  
ATOM   2046 HG21 VAL A 130      16.497  -1.873  -7.512  1.00  0.00           H  
ATOM   2047 HG22 VAL A 130      15.393  -1.549  -8.868  1.00  0.00           H  
ATOM   2048 HG23 VAL A 130      15.499  -0.401  -7.513  1.00  0.00           H  
ATOM   2049  N   PHE A 131      10.857  -2.449  -7.729  1.00  0.00           N  
ATOM   2050  CA  PHE A 131       9.634  -3.204  -7.493  1.00  0.00           C  
ATOM   2051  C   PHE A 131       9.975  -4.554  -6.847  1.00  0.00           C  
ATOM   2052  O   PHE A 131      10.771  -5.330  -7.372  1.00  0.00           O  
ATOM   2053  CB  PHE A 131       8.892  -3.365  -8.825  1.00  0.00           C  
ATOM   2054  CG  PHE A 131       7.800  -4.430  -8.738  1.00  0.00           C  
ATOM   2055  CD1 PHE A 131       6.561  -4.121  -8.143  1.00  0.00           C  
ATOM   2056  CD2 PHE A 131       8.156  -5.754  -9.069  1.00  0.00           C  
ATOM   2057  CE1 PHE A 131       5.652  -5.158  -7.886  1.00  0.00           C  
ATOM   2058  CE2 PHE A 131       7.252  -6.800  -8.801  1.00  0.00           C  
ATOM   2059  CZ  PHE A 131       6.009  -6.491  -8.223  1.00  0.00           C  
ATOM   2060  H   PHE A 131      10.808  -1.805  -8.510  1.00  0.00           H  
ATOM   2061  HA  PHE A 131       8.998  -2.644  -6.807  1.00  0.00           H  
ATOM   2062  HB2 PHE A 131       8.439  -2.412  -9.099  1.00  0.00           H  
ATOM   2063  HB3 PHE A 131       9.606  -3.648  -9.599  1.00  0.00           H  
ATOM   2064  HD1 PHE A 131       6.314  -3.101  -7.889  1.00  0.00           H  
ATOM   2065  HD2 PHE A 131       9.113  -5.964  -9.524  1.00  0.00           H  
ATOM   2066  HE1 PHE A 131       4.693  -4.947  -7.436  1.00  0.00           H  
ATOM   2067  HE2 PHE A 131       7.510  -7.823  -9.036  1.00  0.00           H  
ATOM   2068  HZ  PHE A 131       5.306  -7.287  -8.031  1.00  0.00           H  
ATOM   2069  N   CYS A 132       9.452  -4.698  -5.648  1.00  0.00           N  
ATOM   2070  CA  CYS A 132       9.688  -5.910  -4.844  1.00  0.00           C  
ATOM   2071  C   CYS A 132       8.610  -6.951  -5.146  1.00  0.00           C  
ATOM   2072  O   CYS A 132       8.907  -8.030  -5.649  1.00  0.00           O  
ATOM   2073  CB  CYS A 132       9.692  -5.526  -3.366  1.00  0.00           C  
ATOM   2074  SG  CYS A 132      10.963  -4.292  -2.912  1.00  0.00           S  
ATOM   2075  H   CYS A 132       8.879  -3.991  -5.220  1.00  0.00           H  
ATOM   2076  HA  CYS A 132      10.662  -6.326  -5.104  1.00  0.00           H  
ATOM   2077  HB2 CYS A 132       8.712  -5.120  -3.113  1.00  0.00           H  
ATOM   2078  HB3 CYS A 132       9.860  -6.427  -2.776  1.00  0.00           H  
ATOM   2079  N   GLY A 133       7.369  -6.538  -4.929  1.00  0.00           N  
ATOM   2080  CA  GLY A 133       6.207  -7.423  -5.060  1.00  0.00           C  
ATOM   2081  C   GLY A 133       4.907  -6.676  -4.771  1.00  0.00           C  
ATOM   2082  O   GLY A 133       4.867  -5.449  -4.671  1.00  0.00           O  
ATOM   2083  H   GLY A 133       7.149  -5.582  -4.719  1.00  0.00           H  
ATOM   2084  HA2 GLY A 133       6.173  -7.817  -6.076  1.00  0.00           H  
ATOM   2085  HA3 GLY A 133       6.307  -8.249  -4.355  1.00  0.00           H  
ATOM   2086  N   ILE A 134       3.864  -7.499  -4.715  1.00  0.00           N  
ATOM   2087  CA  ILE A 134       2.528  -7.073  -4.292  1.00  0.00           C  
ATOM   2088  C   ILE A 134       2.085  -8.050  -3.207  1.00  0.00           C  
ATOM   2089  O   ILE A 134       2.131  -9.262  -3.391  1.00  0.00           O  
ATOM   2090  CB  ILE A 134       1.544  -6.987  -5.466  1.00  0.00           C  
ATOM   2091  CG1 ILE A 134       1.865  -5.774  -6.339  1.00  0.00           C  
ATOM   2092  CG2 ILE A 134       0.076  -6.862  -5.039  1.00  0.00           C  
ATOM   2093  CD1 ILE A 134       2.463  -6.224  -7.667  1.00  0.00           C  
ATOM   2094  H   ILE A 134       3.962  -8.474  -4.890  1.00  0.00           H  
ATOM   2095  HA  ILE A 134       2.604  -6.078  -3.853  1.00  0.00           H  
ATOM   2096  HB  ILE A 134       1.653  -7.894  -6.061  1.00  0.00           H  
ATOM   2097 HG12 ILE A 134       0.948  -5.214  -6.529  1.00  0.00           H  
ATOM   2098 HG13 ILE A 134       2.580  -5.135  -5.821  1.00  0.00           H  
ATOM   2099 HG21 ILE A 134      -0.578  -6.819  -5.910  1.00  0.00           H  
ATOM   2100 HG22 ILE A 134      -0.195  -7.724  -4.432  1.00  0.00           H  
ATOM   2101 HG23 ILE A 134      -0.050  -5.951  -4.454  1.00  0.00           H  
ATOM   2102 HD11 ILE A 134       2.687  -5.353  -8.283  1.00  0.00           H  
ATOM   2103 HD12 ILE A 134       3.381  -6.782  -7.481  1.00  0.00           H  
ATOM   2104 HD13 ILE A 134       1.750  -6.862  -8.188  1.00  0.00           H  
ATOM   2105  N   ILE A 135       1.829  -7.500  -2.038  1.00  0.00           N  
ATOM   2106  CA  ILE A 135       1.367  -8.297  -0.893  1.00  0.00           C  
ATOM   2107  C   ILE A 135      -0.069  -7.926  -0.535  1.00  0.00           C  
ATOM   2108  O   ILE A 135      -0.440  -6.752  -0.565  1.00  0.00           O  
ATOM   2109  CB  ILE A 135       2.313  -8.104   0.295  1.00  0.00           C  
ATOM   2110  CG1 ILE A 135       2.417  -6.623   0.678  1.00  0.00           C  
ATOM   2111  CG2 ILE A 135       3.708  -8.661  -0.038  1.00  0.00           C  
ATOM   2112  CD1 ILE A 135       2.965  -6.478   2.086  1.00  0.00           C  
ATOM   2113  H   ILE A 135       1.995  -6.532  -1.856  1.00  0.00           H  
ATOM   2114  HA  ILE A 135       1.386  -9.348  -1.178  1.00  0.00           H  
ATOM   2115  HB  ILE A 135       1.912  -8.654   1.146  1.00  0.00           H  
ATOM   2116 HG12 ILE A 135       3.084  -6.117  -0.021  1.00  0.00           H  
ATOM   2117 HG13 ILE A 135       1.427  -6.168   0.630  1.00  0.00           H  
ATOM   2118 HG21 ILE A 135       4.368  -8.540   0.820  1.00  0.00           H  
ATOM   2119 HG22 ILE A 135       3.625  -9.718  -0.285  1.00  0.00           H  
ATOM   2120 HG23 ILE A 135       4.120  -8.119  -0.890  1.00  0.00           H  
ATOM   2121 HD11 ILE A 135       3.036  -5.422   2.346  1.00  0.00           H  
ATOM   2122 HD12 ILE A 135       2.299  -6.980   2.788  1.00  0.00           H  
ATOM   2123 HD13 ILE A 135       3.955  -6.931   2.138  1.00  0.00           H  
ATOM   2124  N   ALA A 136      -0.880  -8.942  -0.284  1.00  0.00           N  
ATOM   2125  CA  ALA A 136      -2.298  -8.742   0.050  1.00  0.00           C  
ATOM   2126  C   ALA A 136      -2.698  -9.568   1.268  1.00  0.00           C  
ATOM   2127  O   ALA A 136      -2.269 -10.700   1.427  1.00  0.00           O  
ATOM   2128  CB  ALA A 136      -3.209  -9.122  -1.108  1.00  0.00           C  
ATOM   2129  H   ALA A 136      -0.542  -9.882  -0.231  1.00  0.00           H  
ATOM   2130  HA  ALA A 136      -2.443  -7.685   0.276  1.00  0.00           H  
ATOM   2131  HB1 ALA A 136      -4.251  -8.938  -0.843  1.00  0.00           H  
ATOM   2132  HB2 ALA A 136      -2.950  -8.523  -1.982  1.00  0.00           H  
ATOM   2133  HB3 ALA A 136      -3.077 -10.178  -1.340  1.00  0.00           H  
ATOM   2134  N   HIS A 137      -3.659  -9.033   1.995  1.00  0.00           N  
ATOM   2135  CA  HIS A 137      -4.166  -9.701   3.201  1.00  0.00           C  
ATOM   2136  C   HIS A 137      -5.096 -10.846   2.796  1.00  0.00           C  
ATOM   2137  O   HIS A 137      -6.137 -10.641   2.183  1.00  0.00           O  
ATOM   2138  CB  HIS A 137      -4.944  -8.718   4.063  1.00  0.00           C  
ATOM   2139  CG  HIS A 137      -4.128  -7.486   4.478  1.00  0.00           C  
ATOM   2140  ND1 HIS A 137      -3.576  -7.289   5.672  1.00  0.00           N  
ATOM   2141  CD2 HIS A 137      -3.947  -6.392   3.750  1.00  0.00           C  
ATOM   2142  CE1 HIS A 137      -3.077  -6.056   5.695  1.00  0.00           C  
ATOM   2143  NE2 HIS A 137      -3.283  -5.522   4.494  1.00  0.00           N  
ATOM   2144  H   HIS A 137      -4.077  -8.145   1.777  1.00  0.00           H  
ATOM   2145  HA  HIS A 137      -3.325 -10.096   3.771  1.00  0.00           H  
ATOM   2146  HB2 HIS A 137      -5.818  -8.383   3.505  1.00  0.00           H  
ATOM   2147  HB3 HIS A 137      -5.276  -9.234   4.963  1.00  0.00           H  
ATOM   2148  HD1 HIS A 137      -3.406  -8.013   6.351  1.00  0.00           H  
ATOM   2149  HD2 HIS A 137      -4.281  -6.238   2.735  1.00  0.00           H  
ATOM   2150  HE1 HIS A 137      -2.593  -5.576   6.533  1.00  0.00           H  
ATOM   2151  HE2 HIS A 137      -2.859  -4.681   4.137  1.00  0.00           H  
ATOM   2152  N   THR A 138      -4.768 -12.030   3.293  1.00  0.00           N  
ATOM   2153  CA  THR A 138      -5.520 -13.274   3.011  1.00  0.00           C  
ATOM   2154  C   THR A 138      -6.782 -13.424   3.883  1.00  0.00           C  
ATOM   2155  O   THR A 138      -7.179 -14.516   4.271  1.00  0.00           O  
ATOM   2156  CB  THR A 138      -4.589 -14.471   3.213  1.00  0.00           C  
ATOM   2157  OG1 THR A 138      -3.733 -14.217   4.335  1.00  0.00           O  
ATOM   2158  CG2 THR A 138      -3.826 -14.755   1.926  1.00  0.00           C  
ATOM   2159  H   THR A 138      -3.998 -12.164   3.931  1.00  0.00           H  
ATOM   2160  HA  THR A 138      -5.833 -13.248   1.966  1.00  0.00           H  
ATOM   2161  HB  THR A 138      -5.194 -15.347   3.446  1.00  0.00           H  
ATOM   2162  HG1 THR A 138      -3.092 -14.980   4.454  1.00  0.00           H  
ATOM   2163 HG21 THR A 138      -3.178 -15.618   2.071  1.00  0.00           H  
ATOM   2164 HG22 THR A 138      -4.533 -14.962   1.122  1.00  0.00           H  
ATOM   2165 HG23 THR A 138      -3.222 -13.887   1.663  1.00  0.00           H  
ATOM   2166  N   LYS A 139      -7.465 -12.298   4.029  1.00  0.00           N  
ATOM   2167  CA  LYS A 139      -8.684 -12.138   4.848  1.00  0.00           C  
ATOM   2168  C   LYS A 139      -9.211 -10.699   4.730  1.00  0.00           C  
ATOM   2169  O   LYS A 139      -8.965  -9.849   5.574  1.00  0.00           O  
ATOM   2170  CB  LYS A 139      -8.385 -12.498   6.321  1.00  0.00           C  
ATOM   2171  CG  LYS A 139      -9.639 -12.442   7.207  1.00  0.00           C  
ATOM   2172  CD  LYS A 139      -9.279 -11.849   8.566  1.00  0.00           C  
ATOM   2173  CE  LYS A 139     -10.089 -10.588   8.840  1.00  0.00           C  
ATOM   2174  NZ  LYS A 139      -9.829 -10.148  10.228  1.00  0.00           N  
ATOM   2175  H   LYS A 139      -7.137 -11.463   3.577  1.00  0.00           H  
ATOM   2176  HA  LYS A 139      -9.447 -12.819   4.472  1.00  0.00           H  
ATOM   2177  HB2 LYS A 139      -7.977 -13.508   6.358  1.00  0.00           H  
ATOM   2178  HB3 LYS A 139      -7.650 -11.794   6.711  1.00  0.00           H  
ATOM   2179  HG2 LYS A 139     -10.394 -11.818   6.728  1.00  0.00           H  
ATOM   2180  HG3 LYS A 139     -10.033 -13.448   7.343  1.00  0.00           H  
ATOM   2181  HD2 LYS A 139      -9.489 -12.583   9.344  1.00  0.00           H  
ATOM   2182  HD3 LYS A 139      -8.218 -11.602   8.578  1.00  0.00           H  
ATOM   2183  HE2 LYS A 139      -9.794  -9.802   8.143  1.00  0.00           H  
ATOM   2184  HE3 LYS A 139     -11.151 -10.797   8.713  1.00  0.00           H  
ATOM   2185  HZ1 LYS A 139     -10.372  -9.330  10.418  1.00  0.00           H  
ATOM   2186  HZ2 LYS A 139     -10.087 -10.883  10.849  1.00  0.00           H  
ATOM   2187  HZ3 LYS A 139      -8.857  -9.932  10.329  1.00  0.00           H  
ATOM   2188  N   GLU A 140      -9.905 -10.446   3.618  1.00  0.00           N  
ATOM   2189  CA  GLU A 140     -10.522  -9.146   3.300  1.00  0.00           C  
ATOM   2190  C   GLU A 140      -9.449  -8.070   3.051  1.00  0.00           C  
ATOM   2191  O   GLU A 140      -8.900  -7.995   1.957  1.00  0.00           O  
ATOM   2192  CB  GLU A 140     -11.546  -8.770   4.390  1.00  0.00           C  
ATOM   2193  CG  GLU A 140     -12.999  -8.940   3.942  1.00  0.00           C  
ATOM   2194  CD  GLU A 140     -13.673  -7.571   3.858  1.00  0.00           C  
ATOM   2195  OE1 GLU A 140     -13.563  -6.819   4.852  1.00  0.00           O  
ATOM   2196  OE2 GLU A 140     -14.315  -7.338   2.823  1.00  0.00           O  
ATOM   2197  H   GLU A 140     -10.042 -11.121   2.899  1.00  0.00           H  
ATOM   2198  HA  GLU A 140     -11.075  -9.266   2.367  1.00  0.00           H  
ATOM   2199  HB2 GLU A 140     -11.376  -9.406   5.258  1.00  0.00           H  
ATOM   2200  HB3 GLU A 140     -11.389  -7.728   4.667  1.00  0.00           H  
ATOM   2201  HG2 GLU A 140     -13.024  -9.418   2.963  1.00  0.00           H  
ATOM   2202  HG3 GLU A 140     -13.531  -9.563   4.660  1.00  0.00           H  
ATOM   2203  N   ASN A 141      -9.006  -7.481   4.159  1.00  0.00           N  
ATOM   2204  CA  ASN A 141      -7.981  -6.438   4.242  1.00  0.00           C  
ATOM   2205  C   ASN A 141      -7.221  -6.474   5.584  1.00  0.00           C  
ATOM   2206  O   ASN A 141      -6.623  -5.485   6.007  1.00  0.00           O  
ATOM   2207  CB  ASN A 141      -8.656  -5.075   4.051  1.00  0.00           C  
ATOM   2208  CG  ASN A 141      -9.095  -4.863   2.598  1.00  0.00           C  
ATOM   2209  OD1 ASN A 141     -10.096  -5.352   2.113  1.00  0.00           O  
ATOM   2210  ND2 ASN A 141      -8.307  -4.089   1.891  1.00  0.00           N  
ATOM   2211  H   ASN A 141      -9.356  -7.802   5.040  1.00  0.00           H  
ATOM   2212  HA  ASN A 141      -7.263  -6.593   3.436  1.00  0.00           H  
ATOM   2213  HB2 ASN A 141      -9.530  -5.019   4.698  1.00  0.00           H  
ATOM   2214  HB3 ASN A 141      -7.953  -4.288   4.327  1.00  0.00           H  
ATOM   2215 HD21 ASN A 141      -7.481  -3.686   2.308  1.00  0.00           H  
ATOM   2216 HD22 ASN A 141      -8.529  -3.894   0.925  1.00  0.00           H  
ATOM   2217  N   GLN A 142      -7.233  -7.640   6.235  1.00  0.00           N  
ATOM   2218  CA  GLN A 142      -6.580  -7.847   7.530  1.00  0.00           C  
ATOM   2219  C   GLN A 142      -5.892  -9.228   7.598  1.00  0.00           C  
ATOM   2220  O   GLN A 142      -6.165 -10.119   6.789  1.00  0.00           O  
ATOM   2221  CB  GLN A 142      -7.614  -7.675   8.637  1.00  0.00           C  
ATOM   2222  CG  GLN A 142      -7.044  -6.791   9.748  1.00  0.00           C  
ATOM   2223  CD  GLN A 142      -6.870  -7.576  11.043  1.00  0.00           C  
ATOM   2224  OE1 GLN A 142      -5.855  -8.202  11.299  1.00  0.00           O  
ATOM   2225  NE2 GLN A 142      -7.894  -7.550  11.866  1.00  0.00           N  
ATOM   2226  H   GLN A 142      -7.656  -8.474   5.849  1.00  0.00           H  
ATOM   2227  HA  GLN A 142      -5.813  -7.082   7.652  1.00  0.00           H  
ATOM   2228  HB2 GLN A 142      -8.509  -7.207   8.226  1.00  0.00           H  
ATOM   2229  HB3 GLN A 142      -7.870  -8.651   9.047  1.00  0.00           H  
ATOM   2230  HG2 GLN A 142      -6.075  -6.403   9.433  1.00  0.00           H  
ATOM   2231  HG3 GLN A 142      -7.724  -5.958   9.924  1.00  0.00           H  
ATOM   2232 HE21 GLN A 142      -8.723  -7.027  11.625  1.00  0.00           H  
ATOM   2233 HE22 GLN A 142      -7.849  -8.054  12.741  1.00  0.00           H  
ATOM   2234  N   GLY A 143      -4.947  -9.303   8.527  1.00  0.00           N  
ATOM   2235  CA  GLY A 143      -4.115 -10.504   8.748  1.00  0.00           C  
ATOM   2236  C   GLY A 143      -2.839 -10.425   7.901  1.00  0.00           C  
ATOM   2237  O   GLY A 143      -2.741  -9.596   7.004  1.00  0.00           O  
ATOM   2238  H   GLY A 143      -4.738  -8.532   9.112  1.00  0.00           H  
ATOM   2239  HA2 GLY A 143      -3.845 -10.568   9.802  1.00  0.00           H  
ATOM   2240  HA3 GLY A 143      -4.680 -11.391   8.466  1.00  0.00           H  
ATOM   2241  N   GLU A 144      -1.849 -11.251   8.267  1.00  0.00           N  
ATOM   2242  CA  GLU A 144      -0.550 -11.319   7.561  1.00  0.00           C  
ATOM   2243  C   GLU A 144      -0.710 -11.256   6.038  1.00  0.00           C  
ATOM   2244  O   GLU A 144      -1.507 -11.979   5.441  1.00  0.00           O  
ATOM   2245  CB  GLU A 144       0.249 -12.585   7.895  1.00  0.00           C  
ATOM   2246  CG  GLU A 144       1.268 -12.381   9.024  1.00  0.00           C  
ATOM   2247  CD  GLU A 144       0.662 -12.606  10.421  1.00  0.00           C  
ATOM   2248  OE1 GLU A 144       0.230 -13.755  10.668  1.00  0.00           O  
ATOM   2249  OE2 GLU A 144       0.611 -11.626  11.178  1.00  0.00           O  
ATOM   2250  H   GLU A 144      -1.978 -11.893   9.019  1.00  0.00           H  
ATOM   2251  HA  GLU A 144       0.033 -10.454   7.881  1.00  0.00           H  
ATOM   2252  HB2 GLU A 144      -0.449 -13.365   8.196  1.00  0.00           H  
ATOM   2253  HB3 GLU A 144       0.785 -12.903   7.000  1.00  0.00           H  
ATOM   2254  HG2 GLU A 144       2.092 -13.081   8.883  1.00  0.00           H  
ATOM   2255  HG3 GLU A 144       1.652 -11.362   8.969  1.00  0.00           H  
ATOM   2256  N   LEU A 145      -0.053 -10.256   5.473  1.00  0.00           N  
ATOM   2257  CA  LEU A 145      -0.085 -10.021   4.029  1.00  0.00           C  
ATOM   2258  C   LEU A 145       0.661 -11.155   3.327  1.00  0.00           C  
ATOM   2259  O   LEU A 145       1.761 -11.538   3.733  1.00  0.00           O  
ATOM   2260  CB  LEU A 145       0.565  -8.688   3.654  1.00  0.00           C  
ATOM   2261  CG  LEU A 145      -0.188  -7.506   4.246  1.00  0.00           C  
ATOM   2262  CD1 LEU A 145       0.592  -6.900   5.415  1.00  0.00           C  
ATOM   2263  CD2 LEU A 145      -0.427  -6.444   3.161  1.00  0.00           C  
ATOM   2264  H   LEU A 145       0.551  -9.648   5.995  1.00  0.00           H  
ATOM   2265  HA  LEU A 145      -1.124 -10.011   3.699  1.00  0.00           H  
ATOM   2266  HB2 LEU A 145       1.589  -8.676   4.029  1.00  0.00           H  
ATOM   2267  HB3 LEU A 145       0.575  -8.592   2.568  1.00  0.00           H  
ATOM   2268  HG  LEU A 145      -1.153  -7.855   4.614  1.00  0.00           H  
ATOM   2269 HD11 LEU A 145       0.037  -6.062   5.836  1.00  0.00           H  
ATOM   2270 HD12 LEU A 145       0.740  -7.658   6.183  1.00  0.00           H  
ATOM   2271 HD13 LEU A 145       1.561  -6.547   5.060  1.00  0.00           H  
ATOM   2272 HD21 LEU A 145      -0.982  -5.605   3.583  1.00  0.00           H  
ATOM   2273 HD22 LEU A 145       0.532  -6.089   2.783  1.00  0.00           H  
ATOM   2274 HD23 LEU A 145      -1.000  -6.882   2.344  1.00  0.00           H  
ATOM   2275  N   LYS A 146      -0.040 -11.821   2.434  1.00  0.00           N  
ATOM   2276  CA  LYS A 146       0.542 -12.909   1.648  1.00  0.00           C  
ATOM   2277  C   LYS A 146       1.070 -12.313   0.341  1.00  0.00           C  
ATOM   2278  O   LYS A 146       0.359 -11.586  -0.355  1.00  0.00           O  
ATOM   2279  CB  LYS A 146      -0.510 -13.984   1.393  1.00  0.00           C  
ATOM   2280  CG  LYS A 146       0.096 -15.286   0.882  1.00  0.00           C  
ATOM   2281  CD  LYS A 146      -0.314 -15.528  -0.572  1.00  0.00           C  
ATOM   2282  CE  LYS A 146       0.642 -16.524  -1.228  1.00  0.00           C  
ATOM   2283  NZ  LYS A 146       0.418 -16.496  -2.676  1.00  0.00           N  
ATOM   2284  H   LYS A 146      -0.980 -11.552   2.184  1.00  0.00           H  
ATOM   2285  HA  LYS A 146       1.369 -13.352   2.201  1.00  0.00           H  
ATOM   2286  HB2 LYS A 146      -1.036 -14.186   2.325  1.00  0.00           H  
ATOM   2287  HB3 LYS A 146      -1.217 -13.612   0.650  1.00  0.00           H  
ATOM   2288  HG2 LYS A 146       1.182 -15.225   0.944  1.00  0.00           H  
ATOM   2289  HG3 LYS A 146      -0.257 -16.113   1.498  1.00  0.00           H  
ATOM   2290  HD2 LYS A 146      -1.328 -15.928  -0.600  1.00  0.00           H  
ATOM   2291  HD3 LYS A 146      -0.282 -14.584  -1.118  1.00  0.00           H  
ATOM   2292  HE2 LYS A 146       1.672 -16.244  -1.008  1.00  0.00           H  
ATOM   2293  HE3 LYS A 146       0.452 -17.526  -0.844  1.00  0.00           H  
ATOM   2294  HZ1 LYS A 146       1.113 -17.051  -3.132  1.00  0.00           H  
ATOM   2295  HZ2 LYS A 146      -0.486 -16.866  -2.886  1.00  0.00           H  
ATOM   2296  HZ3 LYS A 146       0.507 -15.549  -2.992  1.00  0.00           H  
ATOM   2297  N   LEU A 147       2.387 -12.440   0.218  1.00  0.00           N  
ATOM   2298  CA  LEU A 147       3.146 -12.050  -0.975  1.00  0.00           C  
ATOM   2299  C   LEU A 147       2.535 -12.735  -2.198  1.00  0.00           C  
ATOM   2300  O   LEU A 147       2.674 -13.944  -2.363  1.00  0.00           O  
ATOM   2301  CB  LEU A 147       4.623 -12.417  -0.815  1.00  0.00           C  
ATOM   2302  CG  LEU A 147       5.464 -12.206  -2.083  1.00  0.00           C  
ATOM   2303  CD1 LEU A 147       5.662 -10.723  -2.430  1.00  0.00           C  
ATOM   2304  CD2 LEU A 147       6.818 -12.891  -1.928  1.00  0.00           C  
ATOM   2305  H   LEU A 147       2.934 -12.878   0.940  1.00  0.00           H  
ATOM   2306  HA  LEU A 147       3.070 -10.970  -1.102  1.00  0.00           H  
ATOM   2307  HB2 LEU A 147       5.043 -11.803  -0.019  1.00  0.00           H  
ATOM   2308  HB3 LEU A 147       4.685 -13.468  -0.534  1.00  0.00           H  
ATOM   2309  HG  LEU A 147       4.937 -12.672  -2.915  1.00  0.00           H  
ATOM   2310 HD11 LEU A 147       6.245 -10.621  -3.346  1.00  0.00           H  
ATOM   2311 HD12 LEU A 147       4.689 -10.252  -2.571  1.00  0.00           H  
ATOM   2312 HD13 LEU A 147       6.189 -10.229  -1.614  1.00  0.00           H  
ATOM   2313 HD21 LEU A 147       7.400 -12.776  -2.843  1.00  0.00           H  
ATOM   2314 HD22 LEU A 147       7.359 -12.439  -1.096  1.00  0.00           H  
ATOM   2315 HD23 LEU A 147       6.667 -13.951  -1.729  1.00  0.00           H  
ATOM   2316  N   CYS A 148       1.665 -11.963  -2.862  1.00  0.00           N  
ATOM   2317  CA  CYS A 148       0.990 -12.384  -4.101  1.00  0.00           C  
ATOM   2318  C   CYS A 148       2.042 -12.960  -5.047  1.00  0.00           C  
ATOM   2319  O   CYS A 148       3.228 -12.642  -4.984  1.00  0.00           O  
ATOM   2320  CB  CYS A 148       0.291 -11.223  -4.800  1.00  0.00           C  
ATOM   2321  SG  CYS A 148      -0.779 -10.231  -3.689  1.00  0.00           S  
ATOM   2322  H   CYS A 148       1.476 -11.027  -2.576  1.00  0.00           H  
ATOM   2323  HA  CYS A 148       0.252 -13.148  -3.860  1.00  0.00           H  
ATOM   2324  HB2 CYS A 148       1.050 -10.567  -5.228  1.00  0.00           H  
ATOM   2325  HB3 CYS A 148      -0.321 -11.621  -5.609  1.00  0.00           H  
ATOM   2326  N   SER A 149       1.564 -13.890  -5.848  1.00  0.00           N  
ATOM   2327  CA  SER A 149       2.454 -14.643  -6.739  1.00  0.00           C  
ATOM   2328  C   SER A 149       1.792 -14.756  -8.096  1.00  0.00           C  
ATOM   2329  O   SER A 149       0.577 -14.921  -8.227  1.00  0.00           O  
ATOM   2330  CB  SER A 149       2.710 -16.054  -6.199  1.00  0.00           C  
ATOM   2331  OG  SER A 149       3.113 -15.971  -4.834  1.00  0.00           O  
ATOM   2332  H   SER A 149       0.582 -14.059  -5.946  1.00  0.00           H  
ATOM   2333  HA  SER A 149       3.402 -14.113  -6.831  1.00  0.00           H  
ATOM   2334  HB2 SER A 149       1.796 -16.643  -6.274  1.00  0.00           H  
ATOM   2335  HB3 SER A 149       3.499 -16.529  -6.782  1.00  0.00           H  
ATOM   2336  HG  SER A 149       3.384 -16.865  -4.485  1.00  0.00           H  
ATOM   2337  N   HIS A 150       2.622 -14.539  -9.095  1.00  0.00           N  
ATOM   2338  CA  HIS A 150       2.198 -14.632 -10.497  1.00  0.00           C  
ATOM   2339  C   HIS A 150       2.366 -16.041 -11.105  1.00  0.00           C  
ATOM   2340  O   HIS A 150       1.333 -16.715 -11.240  1.00  0.00           O  
ATOM   2341  CB  HIS A 150       2.918 -13.562 -11.296  1.00  0.00           C  
ATOM   2342  CG  HIS A 150       4.422 -13.494 -11.040  1.00  0.00           C  
ATOM   2343  ND1 HIS A 150       5.371 -14.055 -11.783  1.00  0.00           N  
ATOM   2344  CD2 HIS A 150       5.013 -12.726 -10.138  1.00  0.00           C  
ATOM   2345  CE1 HIS A 150       6.545 -13.630 -11.353  1.00  0.00           C  
ATOM   2346  NE2 HIS A 150       6.327 -12.812 -10.332  1.00  0.00           N  
ATOM   2347  OXT HIS A 150       3.527 -16.425 -11.379  1.00  0.00           O  
ATOM   2348  H   HIS A 150       3.550 -14.189  -8.957  1.00  0.00           H  
ATOM   2349  HA  HIS A 150       1.132 -14.403 -10.526  1.00  0.00           H  
ATOM   2350  HB2 HIS A 150       2.758 -13.756 -12.356  1.00  0.00           H  
ATOM   2351  HB3 HIS A 150       2.483 -12.593 -11.045  1.00  0.00           H  
ATOM   2352  HD1 HIS A 150       5.203 -14.623 -12.594  1.00  0.00           H  
ATOM   2353  HD2 HIS A 150       4.518 -12.135  -9.381  1.00  0.00           H  
ATOM   2354  HE1 HIS A 150       7.509 -13.900 -11.759  1.00  0.00           H  
ATOM   2355  HE2 HIS A 150       7.032 -12.360  -9.782  1.00  0.00           H  
TER    2356      HIS A 150                                                      
ENDMDL                                                                          
