# Supplementary material for: Comparative Performance of High-Throughput Methods for Protein pKa Predictions
Source: J Chem Inf Model. 2023 Aug 8;63(16):5169–81. doi: 10.1021/acs.jcim.3c00165 (PMC10466379; doi:10.1021/acs.jcim.3c00165)
Supplement: Supplementary file 3 — ci3c00165_si_003.zip [file ci3c00165_si_003.zip › curated_pdbs/1pga_curated_11.pdb]

MODEL       10                                                                  
ATOM      1  N   MET A   1     -12.597  -2.846   4.271  1.00  1.26           N  
ATOM      2  CA  MET A   1     -12.162  -3.023   5.684  1.00  0.43           C  
ATOM      3  C   MET A   1     -10.794  -2.372   5.879  1.00  0.41           C  
ATOM      4  O   MET A   1     -10.523  -1.301   5.371  1.00  0.68           O  
ATOM      5  CB  MET A   1     -12.070  -4.522   6.010  1.00  1.24           C  
ATOM      6  CG  MET A   1     -12.125  -4.740   7.530  1.00  1.63           C  
ATOM      7  SD  MET A   1     -13.852  -4.867   8.056  1.00  2.41           S  
ATOM      8  CE  MET A   1     -13.636  -4.192   9.720  1.00  2.91           C  
ATOM      9  H1  MET A   1     -12.251  -3.643   3.700  1.00  1.78           H  
ATOM     10  H2  MET A   1     -12.207  -1.956   3.898  1.00  1.82           H  
ATOM     11  H3  MET A   1     -13.635  -2.816   4.229  1.00  1.80           H  
ATOM     12  HA  MET A   1     -12.873  -2.556   6.344  1.00  0.80           H  
ATOM     13  HB2 MET A   1     -12.898  -5.038   5.544  1.00  1.75           H  
ATOM     14  HB3 MET A   1     -11.142  -4.918   5.625  1.00  1.81           H  
ATOM     15  HG2 MET A   1     -11.608  -5.655   7.782  1.00  2.08           H  
ATOM     16  HG3 MET A   1     -11.653  -3.911   8.040  1.00  1.91           H  
ATOM     17  HE1 MET A   1     -13.695  -3.112   9.681  1.00  3.21           H  
ATOM     18  HE2 MET A   1     -12.673  -4.482  10.106  1.00  3.17           H  
ATOM     19  HE3 MET A   1     -14.412  -4.577  10.367  1.00  3.33           H  
ATOM     20  N   THR A   2      -9.931  -3.018   6.610  1.00  0.23           N  
ATOM     21  CA  THR A   2      -8.567  -2.459   6.848  1.00  0.19           C  
ATOM     22  C   THR A   2      -7.592  -3.013   5.808  1.00  0.15           C  
ATOM     23  O   THR A   2      -7.521  -4.205   5.583  1.00  0.20           O  
ATOM     24  CB  THR A   2      -8.090  -2.858   8.248  1.00  0.20           C  
ATOM     25  OG1 THR A   2      -8.968  -2.312   9.222  1.00  0.31           O  
ATOM     26  CG2 THR A   2      -6.672  -2.327   8.482  1.00  0.23           C  
ATOM     27  H   THR A   2     -10.181  -3.879   6.997  1.00  0.36           H  
ATOM     28  HA  THR A   2      -8.596  -1.379   6.775  1.00  0.20           H  
ATOM     29  HB  THR A   2      -8.084  -3.934   8.332  1.00  0.21           H  
ATOM     30  HG1 THR A   2      -8.460  -1.723   9.784  1.00  0.92           H  
ATOM     31 HG21 THR A   2      -6.457  -2.328   9.540  1.00  1.04           H  
ATOM     32 HG22 THR A   2      -6.593  -1.320   8.100  1.00  1.02           H  
ATOM     33 HG23 THR A   2      -5.961  -2.962   7.972  1.00  1.00           H  
ATOM     34  N   TYR A   3      -6.820  -2.151   5.196  1.00  0.10           N  
ATOM     35  CA  TYR A   3      -5.809  -2.602   4.186  1.00  0.08           C  
ATOM     36  C   TYR A   3      -4.422  -2.338   4.755  1.00  0.09           C  
ATOM     37  O   TYR A   3      -4.224  -1.396   5.498  1.00  0.18           O  
ATOM     38  CB  TYR A   3      -5.977  -1.818   2.883  1.00  0.08           C  
ATOM     39  CG  TYR A   3      -7.232  -2.276   2.184  1.00  0.09           C  
ATOM     40  CD1 TYR A   3      -7.172  -3.342   1.281  1.00  0.11           C  
ATOM     41  CD2 TYR A   3      -8.452  -1.641   2.439  1.00  0.12           C  
ATOM     42  CE1 TYR A   3      -8.332  -3.775   0.632  1.00  0.14           C  
ATOM     43  CE2 TYR A   3      -9.614  -2.074   1.791  1.00  0.15           C  
ATOM     44  CZ  TYR A   3      -9.554  -3.141   0.886  1.00  0.15           C  
ATOM     45  OH  TYR A   3     -10.698  -3.568   0.245  1.00  0.19           O  
ATOM     46  H   TYR A   3      -6.884  -1.200   5.424  1.00  0.11           H  
ATOM     47  HA  TYR A   3      -5.920  -3.660   3.987  1.00  0.11           H  
ATOM     48  HB2 TYR A   3      -6.051  -0.763   3.102  1.00  0.08           H  
ATOM     49  HB3 TYR A   3      -5.123  -1.996   2.242  1.00  0.09           H  
ATOM     50  HD1 TYR A   3      -6.230  -3.831   1.084  1.00  0.13           H  
ATOM     51  HD2 TYR A   3      -8.496  -0.817   3.137  1.00  0.13           H  
ATOM     52  HE1 TYR A   3      -8.286  -4.600  -0.063  1.00  0.16           H  
ATOM     53  HE2 TYR A   3     -10.557  -1.584   1.987  1.00  0.19           H  
ATOM     54  HH  TYR A   3     -10.436  -4.007  -0.568  1.00  0.89           H  
ATOM     55  N   LYS A   4      -3.456  -3.159   4.423  1.00  0.10           N  
ATOM     56  CA  LYS A   4      -2.071  -2.963   4.947  1.00  0.10           C  
ATOM     57  C   LYS A   4      -1.131  -2.700   3.781  1.00  0.10           C  
ATOM     58  O   LYS A   4      -1.234  -3.312   2.737  1.00  0.11           O  
ATOM     59  CB  LYS A   4      -1.617  -4.224   5.686  1.00  0.12           C  
ATOM     60  CG  LYS A   4      -0.199  -4.013   6.231  1.00  0.23           C  
ATOM     61  CD  LYS A   4       0.214  -5.213   7.095  1.00  0.45           C  
ATOM     62  CE  LYS A   4      -0.575  -5.232   8.418  1.00  1.22           C  
ATOM     63  NZ  LYS A   4      -1.839  -5.999   8.231  1.00  1.98           N  
ATOM     64  H   LYS A   4      -3.636  -3.909   3.821  1.00  0.17           H  
ATOM     65  HA  LYS A   4      -2.037  -2.124   5.625  1.00  0.11           H  
ATOM     66  HB2 LYS A   4      -2.294  -4.420   6.503  1.00  0.13           H  
ATOM     67  HB3 LYS A   4      -1.619  -5.062   5.007  1.00  0.19           H  
ATOM     68  HG2 LYS A   4       0.489  -3.917   5.404  1.00  0.56           H  
ATOM     69  HG3 LYS A   4      -0.170  -3.111   6.824  1.00  0.55           H  
ATOM     70  HD2 LYS A   4       0.019  -6.125   6.550  1.00  1.21           H  
ATOM     71  HD3 LYS A   4       1.272  -5.146   7.310  1.00  1.19           H  
ATOM     72  HE2 LYS A   4       0.019  -5.710   9.183  1.00  1.73           H  
ATOM     73  HE3 LYS A   4      -0.808  -4.224   8.728  1.00  1.85           H  
ATOM     74  HZ1 LYS A   4      -1.885  -6.360   7.257  1.00  2.37           H  
ATOM     75  HZ2 LYS A   4      -2.652  -5.374   8.409  1.00  2.47           H  
ATOM     76  HZ3 LYS A   4      -1.861  -6.797   8.896  1.00  2.43           H  
ATOM     77  N   LEU A   5      -0.206  -1.794   3.957  1.00  0.11           N  
ATOM     78  CA  LEU A   5       0.774  -1.472   2.881  1.00  0.11           C  
ATOM     79  C   LEU A   5       2.168  -1.832   3.382  1.00  0.11           C  
ATOM     80  O   LEU A   5       2.584  -1.409   4.442  1.00  0.12           O  
ATOM     81  CB  LEU A   5       0.700   0.029   2.562  1.00  0.11           C  
ATOM     82  CG  LEU A   5       1.838   0.438   1.609  1.00  0.13           C  
ATOM     83  CD1 LEU A   5       1.781  -0.402   0.327  1.00  0.13           C  
ATOM     84  CD2 LEU A   5       1.682   1.923   1.254  1.00  0.13           C  
ATOM     85  H   LEU A   5      -0.148  -1.332   4.818  1.00  0.14           H  
ATOM     86  HA  LEU A   5       0.553  -2.041   1.989  1.00  0.11           H  
ATOM     87  HB2 LEU A   5      -0.249   0.246   2.096  1.00  0.12           H  
ATOM     88  HB3 LEU A   5       0.785   0.592   3.479  1.00  0.13           H  
ATOM     89  HG  LEU A   5       2.789   0.288   2.094  1.00  0.15           H  
ATOM     90 HD11 LEU A   5       0.754  -0.525   0.019  1.00  0.97           H  
ATOM     91 HD12 LEU A   5       2.220  -1.371   0.513  1.00  1.00           H  
ATOM     92 HD13 LEU A   5       2.335   0.094  -0.457  1.00  0.97           H  
ATOM     93 HD21 LEU A   5       2.606   2.290   0.831  1.00  1.01           H  
ATOM     94 HD22 LEU A   5       1.445   2.486   2.144  1.00  0.99           H  
ATOM     95 HD23 LEU A   5       0.887   2.040   0.533  1.00  1.01           H  
ATOM     96  N   ILE A   6       2.900  -2.598   2.622  1.00  0.11           N  
ATOM     97  CA  ILE A   6       4.281  -2.981   3.034  1.00  0.13           C  
ATOM     98  C   ILE A   6       5.242  -2.099   2.251  1.00  0.10           C  
ATOM     99  O   ILE A   6       5.223  -2.091   1.036  1.00  0.10           O  
ATOM    100  CB  ILE A   6       4.517  -4.450   2.673  1.00  0.16           C  
ATOM    101  CG1 ILE A   6       3.494  -5.325   3.407  1.00  0.30           C  
ATOM    102  CG2 ILE A   6       5.931  -4.861   3.088  1.00  0.36           C  
ATOM    103  CD1 ILE A   6       3.540  -6.760   2.862  1.00  0.33           C  
ATOM    104  H   ILE A   6       2.551  -2.920   1.765  1.00  0.12           H  
ATOM    105  HA  ILE A   6       4.419  -2.833   4.097  1.00  0.14           H  
ATOM    106  HB  ILE A   6       4.403  -4.581   1.606  1.00  0.26           H  
ATOM    107 HG12 ILE A   6       3.725  -5.336   4.462  1.00  0.56           H  
ATOM    108 HG13 ILE A   6       2.505  -4.920   3.261  1.00  0.50           H  
ATOM    109 HG21 ILE A   6       6.105  -4.567   4.112  1.00  0.99           H  
ATOM    110 HG22 ILE A   6       6.651  -4.376   2.445  1.00  1.07           H  
ATOM    111 HG23 ILE A   6       6.034  -5.934   2.998  1.00  1.15           H  
ATOM    112 HD11 ILE A   6       2.927  -6.825   1.975  1.00  1.07           H  
ATOM    113 HD12 ILE A   6       3.161  -7.439   3.610  1.00  1.05           H  
ATOM    114 HD13 ILE A   6       4.558  -7.028   2.616  1.00  1.07           H  
ATOM    115  N   LEU A   7       6.070  -1.333   2.919  1.00  0.11           N  
ATOM    116  CA  LEU A   7       7.009  -0.431   2.191  1.00  0.12           C  
ATOM    117  C   LEU A   7       8.406  -1.037   2.179  1.00  0.11           C  
ATOM    118  O   LEU A   7       9.078  -1.089   3.190  1.00  0.14           O  
ATOM    119  CB  LEU A   7       7.063   0.922   2.916  1.00  0.16           C  
ATOM    120  CG  LEU A   7       5.732   1.680   2.743  1.00  0.17           C  
ATOM    121  CD1 LEU A   7       5.562   2.692   3.879  1.00  0.25           C  
ATOM    122  CD2 LEU A   7       5.722   2.440   1.410  1.00  0.25           C  
ATOM    123  H   LEU A   7       6.071  -1.334   3.898  1.00  0.13           H  
ATOM    124  HA  LEU A   7       6.673  -0.283   1.175  1.00  0.11           H  
ATOM    125  HB2 LEU A   7       7.247   0.748   3.968  1.00  0.20           H  
ATOM    126  HB3 LEU A   7       7.871   1.513   2.508  1.00  0.20           H  
ATOM    127  HG  LEU A   7       4.911   0.978   2.765  1.00  0.18           H  
ATOM    128 HD11 LEU A   7       5.574   2.175   4.827  1.00  1.05           H  
ATOM    129 HD12 LEU A   7       4.621   3.209   3.764  1.00  1.04           H  
ATOM    130 HD13 LEU A   7       6.371   3.406   3.849  1.00  1.02           H  
ATOM    131 HD21 LEU A   7       4.821   3.030   1.340  1.00  1.06           H  
ATOM    132 HD22 LEU A   7       5.756   1.740   0.592  1.00  1.01           H  
ATOM    133 HD23 LEU A   7       6.582   3.092   1.361  1.00  1.05           H  
ATOM    134  N   ASN A   8       8.862  -1.460   1.030  1.00  0.10           N  
ATOM    135  CA  ASN A   8      10.235  -2.028   0.908  1.00  0.11           C  
ATOM    136  C   ASN A   8      11.014  -1.102  -0.015  1.00  0.12           C  
ATOM    137  O   ASN A   8      11.383  -1.465  -1.114  1.00  0.14           O  
ATOM    138  CB  ASN A   8      10.168  -3.431   0.300  1.00  0.12           C  
ATOM    139  CG  ASN A   8      11.562  -4.061   0.326  1.00  0.15           C  
ATOM    140  OD1 ASN A   8      12.186  -4.141   1.365  1.00  0.18           O  
ATOM    141  ND2 ASN A   8      12.081  -4.516  -0.782  1.00  0.17           N  
ATOM    142  H   ASN A   8       8.309  -1.376   0.223  1.00  0.10           H  
ATOM    143  HA  ASN A   8      10.721  -2.069   1.876  1.00  0.12           H  
ATOM    144  HB2 ASN A   8       9.486  -4.040   0.874  1.00  0.12           H  
ATOM    145  HB3 ASN A   8       9.824  -3.366  -0.721  1.00  0.14           H  
ATOM    146 HD21 ASN A   8      11.578  -4.452  -1.620  1.00  0.16           H  
ATOM    147 HD22 ASN A   8      12.973  -4.922  -0.774  1.00  0.19           H  
ATOM    148  N   GLY A   9      11.278   0.095   0.431  1.00  0.14           N  
ATOM    149  CA  GLY A   9      12.045   1.051  -0.406  1.00  0.18           C  
ATOM    150  C   GLY A   9      13.531   0.735  -0.292  1.00  0.20           C  
ATOM    151  O   GLY A   9      13.958   0.042   0.609  1.00  0.24           O  
ATOM    152  H   GLY A   9      11.009   0.354   1.337  1.00  0.14           H  
ATOM    153  HA2 GLY A   9      11.732   0.958  -1.436  1.00  0.20           H  
ATOM    154  HA3 GLY A   9      11.866   2.058  -0.062  1.00  0.21           H  
ATOM    155  N   LYS A  10      14.330   1.261  -1.172  1.00  0.24           N  
ATOM    156  CA  LYS A  10      15.790   1.012  -1.079  1.00  0.30           C  
ATOM    157  C   LYS A  10      16.311   1.685   0.192  1.00  0.34           C  
ATOM    158  O   LYS A  10      17.154   1.158   0.890  1.00  0.52           O  
ATOM    159  CB  LYS A  10      16.491   1.595  -2.307  1.00  0.38           C  
ATOM    160  CG  LYS A  10      17.984   1.270  -2.237  1.00  1.13           C  
ATOM    161  CD  LYS A  10      18.687   1.760  -3.511  1.00  1.51           C  
ATOM    162  CE  LYS A  10      18.228   0.941  -4.729  1.00  2.19           C  
ATOM    163  NZ  LYS A  10      19.293   0.970  -5.771  1.00  2.71           N  
ATOM    164  H   LYS A  10      13.977   1.844  -1.877  1.00  0.26           H  
ATOM    165  HA  LYS A  10      15.973  -0.051  -1.026  1.00  0.39           H  
ATOM    166  HB2 LYS A  10      16.066   1.160  -3.198  1.00  0.95           H  
ATOM    167  HB3 LYS A  10      16.356   2.665  -2.326  1.00  0.96           H  
ATOM    168  HG2 LYS A  10      18.416   1.766  -1.379  1.00  1.83           H  
ATOM    169  HG3 LYS A  10      18.118   0.205  -2.139  1.00  1.80           H  
ATOM    170  HD2 LYS A  10      18.451   2.802  -3.671  1.00  1.87           H  
ATOM    171  HD3 LYS A  10      19.755   1.651  -3.393  1.00  1.88           H  
ATOM    172  HE2 LYS A  10      18.042  -0.083  -4.437  1.00  2.69           H  
ATOM    173  HE3 LYS A  10      17.323   1.370  -5.134  1.00  2.69           H  
ATOM    174  HZ1 LYS A  10      20.215   0.786  -5.330  1.00  3.13           H  
ATOM    175  HZ2 LYS A  10      19.305   1.905  -6.227  1.00  3.00           H  
ATOM    176  HZ3 LYS A  10      19.101   0.239  -6.484  1.00  3.06           H  
ATOM    177  N   THR A  11      15.799   2.855   0.490  1.00  0.41           N  
ATOM    178  CA  THR A  11      16.233   3.600   1.715  1.00  0.53           C  
ATOM    179  C   THR A  11      15.084   3.641   2.728  1.00  0.44           C  
ATOM    180  O   THR A  11      15.300   3.777   3.916  1.00  0.49           O  
ATOM    181  CB  THR A  11      16.607   5.032   1.321  1.00  0.71           C  
ATOM    182  OG1 THR A  11      17.731   5.005   0.452  1.00  0.78           O  
ATOM    183  CG2 THR A  11      16.949   5.837   2.575  1.00  0.92           C  
ATOM    184  H   THR A  11      15.113   3.243  -0.093  1.00  0.51           H  
ATOM    185  HA  THR A  11      17.091   3.117   2.163  1.00  0.63           H  
ATOM    186  HB  THR A  11      15.774   5.496   0.817  1.00  0.85           H  
ATOM    187  HG1 THR A  11      17.760   5.840  -0.020  1.00  1.11           H  
ATOM    188 HG21 THR A  11      16.044   6.052   3.123  1.00  1.36           H  
ATOM    189 HG22 THR A  11      17.425   6.764   2.289  1.00  1.43           H  
ATOM    190 HG23 THR A  11      17.620   5.266   3.199  1.00  1.38           H  
ATOM    191  N   LEU A  12      13.862   3.532   2.265  1.00  0.33           N  
ATOM    192  CA  LEU A  12      12.687   3.571   3.196  1.00  0.30           C  
ATOM    193  C   LEU A  12      12.145   2.153   3.412  1.00  0.30           C  
ATOM    194  O   LEU A  12      11.786   1.470   2.472  1.00  0.60           O  
ATOM    195  CB  LEU A  12      11.589   4.448   2.576  1.00  0.35           C  
ATOM    196  CG  LEU A  12      10.382   4.567   3.528  1.00  0.46           C  
ATOM    197  CD1 LEU A  12      10.753   5.405   4.763  1.00  0.53           C  
ATOM    198  CD2 LEU A  12       9.222   5.239   2.781  1.00  0.55           C  
ATOM    199  H   LEU A  12      13.716   3.423   1.301  1.00  0.30           H  
ATOM    200  HA  LEU A  12      12.983   3.990   4.147  1.00  0.33           H  
ATOM    201  HB2 LEU A  12      11.987   5.431   2.376  1.00  0.38           H  
ATOM    202  HB3 LEU A  12      11.263   4.002   1.648  1.00  0.37           H  
ATOM    203  HG  LEU A  12      10.072   3.584   3.848  1.00  0.58           H  
ATOM    204 HD11 LEU A  12      11.271   4.784   5.479  1.00  1.18           H  
ATOM    205 HD12 LEU A  12       9.855   5.797   5.220  1.00  1.23           H  
ATOM    206 HD13 LEU A  12      11.392   6.226   4.470  1.00  1.00           H  
ATOM    207 HD21 LEU A  12       8.492   5.597   3.493  1.00  1.14           H  
ATOM    208 HD22 LEU A  12       8.758   4.521   2.122  1.00  1.12           H  
ATOM    209 HD23 LEU A  12       9.597   6.071   2.202  1.00  1.17           H  
ATOM    210  N   LYS A  13      12.061   1.714   4.645  1.00  0.20           N  
ATOM    211  CA  LYS A  13      11.517   0.349   4.937  1.00  0.18           C  
ATOM    212  C   LYS A  13      10.526   0.446   6.099  1.00  0.21           C  
ATOM    213  O   LYS A  13      10.838   0.957   7.156  1.00  0.29           O  
ATOM    214  CB  LYS A  13      12.659  -0.592   5.324  1.00  0.20           C  
ATOM    215  CG  LYS A  13      13.524  -0.883   4.097  1.00  0.28           C  
ATOM    216  CD  LYS A  13      14.670  -1.827   4.487  1.00  0.81           C  
ATOM    217  CE  LYS A  13      14.114  -3.196   4.919  1.00  1.32           C  
ATOM    218  NZ  LYS A  13      13.836  -3.179   6.383  1.00  2.02           N  
ATOM    219  H   LYS A  13      12.343   2.290   5.385  1.00  0.41           H  
ATOM    220  HA  LYS A  13      11.003  -0.044   4.068  1.00  0.17           H  
ATOM    221  HB2 LYS A  13      13.263  -0.128   6.091  1.00  0.25           H  
ATOM    222  HB3 LYS A  13      12.247  -1.516   5.700  1.00  0.25           H  
ATOM    223  HG2 LYS A  13      12.918  -1.346   3.331  1.00  0.75           H  
ATOM    224  HG3 LYS A  13      13.936   0.041   3.720  1.00  0.62           H  
ATOM    225  HD2 LYS A  13      15.327  -1.956   3.637  1.00  1.39           H  
ATOM    226  HD3 LYS A  13      15.227  -1.394   5.304  1.00  1.61           H  
ATOM    227  HE2 LYS A  13      13.202  -3.413   4.381  1.00  1.85           H  
ATOM    228  HE3 LYS A  13      14.845  -3.964   4.704  1.00  1.82           H  
ATOM    229  HZ1 LYS A  13      14.104  -4.094   6.797  1.00  2.49           H  
ATOM    230  HZ2 LYS A  13      12.822  -3.010   6.540  1.00  2.39           H  
ATOM    231  HZ3 LYS A  13      14.389  -2.422   6.833  1.00  2.46           H  
ATOM    232  N   GLY A  14       9.339  -0.045   5.908  1.00  0.19           N  
ATOM    233  CA  GLY A  14       8.340   0.021   7.010  1.00  0.24           C  
ATOM    234  C   GLY A  14       6.987  -0.510   6.541  1.00  0.20           C  
ATOM    235  O   GLY A  14       6.852  -1.046   5.459  1.00  0.19           O  
ATOM    236  H   GLY A  14       9.113  -0.457   5.044  1.00  0.20           H  
ATOM    237  HA2 GLY A  14       8.687  -0.576   7.842  1.00  0.30           H  
ATOM    238  HA3 GLY A  14       8.227   1.046   7.329  1.00  0.29           H  
ATOM    239  N   GLU A  15       5.982  -0.354   7.359  1.00  0.19           N  
ATOM    240  CA  GLU A  15       4.620  -0.833   6.990  1.00  0.18           C  
ATOM    241  C   GLU A  15       3.575   0.068   7.651  1.00  0.18           C  
ATOM    242  O   GLU A  15       3.845   0.739   8.627  1.00  0.24           O  
ATOM    243  CB  GLU A  15       4.444  -2.276   7.470  1.00  0.23           C  
ATOM    244  CG  GLU A  15       4.638  -2.346   8.987  1.00  0.43           C  
ATOM    245  CD  GLU A  15       4.495  -3.797   9.453  1.00  0.86           C  
ATOM    246  OE1 GLU A  15       3.954  -4.590   8.700  1.00  1.51           O  
ATOM    247  OE2 GLU A  15       4.930  -4.090  10.555  1.00  1.68           O  
ATOM    248  H   GLU A  15       6.129   0.085   8.223  1.00  0.21           H  
ATOM    249  HA  GLU A  15       4.498  -0.794   5.916  1.00  0.17           H  
ATOM    250  HB2 GLU A  15       3.452  -2.620   7.217  1.00  0.34           H  
ATOM    251  HB3 GLU A  15       5.176  -2.907   6.987  1.00  0.36           H  
ATOM    252  HG2 GLU A  15       5.621  -1.980   9.243  1.00  1.00           H  
ATOM    253  HG3 GLU A  15       3.889  -1.742   9.477  1.00  0.99           H  
ATOM    254  N   THR A  16       2.386   0.091   7.120  1.00  0.16           N  
ATOM    255  CA  THR A  16       1.321   0.955   7.709  1.00  0.17           C  
ATOM    256  C   THR A  16      -0.051   0.379   7.366  1.00  0.16           C  
ATOM    257  O   THR A  16      -0.171  -0.524   6.561  1.00  0.25           O  
ATOM    258  CB  THR A  16       1.438   2.372   7.141  1.00  0.18           C  
ATOM    259  OG1 THR A  16       0.402   3.182   7.679  1.00  0.34           O  
ATOM    260  CG2 THR A  16       1.318   2.327   5.617  1.00  0.30           C  
ATOM    261  H   THR A  16       2.205  -0.457   6.329  1.00  0.17           H  
ATOM    262  HA  THR A  16       1.434   0.988   8.784  1.00  0.18           H  
ATOM    263  HB  THR A  16       2.396   2.788   7.410  1.00  0.23           H  
ATOM    264  HG1 THR A  16      -0.380   3.062   7.136  1.00  1.02           H  
ATOM    265 HG21 THR A  16       1.451   3.322   5.217  1.00  1.02           H  
ATOM    266 HG22 THR A  16       0.343   1.957   5.345  1.00  1.07           H  
ATOM    267 HG23 THR A  16       2.076   1.673   5.214  1.00  1.09           H  
ATOM    268  N   THR A  17      -1.093   0.898   7.968  1.00  0.15           N  
ATOM    269  CA  THR A  17      -2.470   0.397   7.683  1.00  0.14           C  
ATOM    270  C   THR A  17      -3.420   1.584   7.555  1.00  0.15           C  
ATOM    271  O   THR A  17      -3.144   2.674   8.015  1.00  0.21           O  
ATOM    272  CB  THR A  17      -2.944  -0.505   8.825  1.00  0.16           C  
ATOM    273  OG1 THR A  17      -2.827   0.191  10.058  1.00  0.19           O  
ATOM    274  CG2 THR A  17      -2.098  -1.779   8.870  1.00  0.20           C  
ATOM    275  H   THR A  17      -0.967   1.630   8.605  1.00  0.23           H  
ATOM    276  HA  THR A  17      -2.477  -0.160   6.759  1.00  0.13           H  
ATOM    277  HB  THR A  17      -3.978  -0.774   8.663  1.00  0.15           H  
ATOM    278  HG1 THR A  17      -3.582   0.779  10.139  1.00  0.88           H  
ATOM    279 HG21 THR A  17      -2.305  -2.316   9.783  1.00  0.99           H  
ATOM    280 HG22 THR A  17      -1.051  -1.518   8.836  1.00  1.07           H  
ATOM    281 HG23 THR A  17      -2.342  -2.403   8.023  1.00  1.01           H  
ATOM    282  N   THR A  18      -4.538   1.375   6.926  1.00  0.13           N  
ATOM    283  CA  THR A  18      -5.518   2.481   6.755  1.00  0.16           C  
ATOM    284  C   THR A  18      -6.910   1.877   6.590  1.00  0.14           C  
ATOM    285  O   THR A  18      -7.054   0.724   6.235  1.00  0.12           O  
ATOM    286  CB  THR A  18      -5.147   3.298   5.507  1.00  0.19           C  
ATOM    287  OG1 THR A  18      -5.905   4.500   5.490  1.00  0.23           O  
ATOM    288  CG2 THR A  18      -5.442   2.492   4.235  1.00  0.18           C  
ATOM    289  H   THR A  18      -4.733   0.484   6.560  1.00  0.12           H  
ATOM    290  HA  THR A  18      -5.503   3.122   7.625  1.00  0.20           H  
ATOM    291  HB  THR A  18      -4.093   3.539   5.536  1.00  0.21           H  
ATOM    292  HG1 THR A  18      -6.439   4.523   6.288  1.00  0.89           H  
ATOM    293 HG21 THR A  18      -5.196   1.452   4.399  1.00  0.99           H  
ATOM    294 HG22 THR A  18      -4.849   2.877   3.418  1.00  0.99           H  
ATOM    295 HG23 THR A  18      -6.490   2.579   3.990  1.00  0.97           H  
ATOM    296  N   GLU A  19      -7.941   2.642   6.837  1.00  0.17           N  
ATOM    297  CA  GLU A  19      -9.330   2.116   6.690  1.00  0.19           C  
ATOM    298  C   GLU A  19      -9.902   2.619   5.369  1.00  0.20           C  
ATOM    299  O   GLU A  19      -9.812   3.787   5.049  1.00  0.28           O  
ATOM    300  CB  GLU A  19     -10.195   2.619   7.850  1.00  0.27           C  
ATOM    301  CG  GLU A  19     -11.614   2.060   7.710  1.00  1.13           C  
ATOM    302  CD  GLU A  19     -12.457   2.493   8.909  1.00  1.66           C  
ATOM    303  OE1 GLU A  19     -11.892   3.048   9.838  1.00  2.16           O  
ATOM    304  OE2 GLU A  19     -13.655   2.264   8.880  1.00  2.22           O  
ATOM    305  H   GLU A  19      -7.802   3.571   7.112  1.00  0.20           H  
ATOM    306  HA  GLU A  19      -9.324   1.034   6.691  1.00  0.19           H  
ATOM    307  HB2 GLU A  19      -9.768   2.290   8.786  1.00  0.97           H  
ATOM    308  HB3 GLU A  19     -10.232   3.698   7.830  1.00  0.81           H  
ATOM    309  HG2 GLU A  19     -12.061   2.438   6.801  1.00  1.66           H  
ATOM    310  HG3 GLU A  19     -11.573   0.982   7.670  1.00  1.69           H  
ATOM    311  N   ALA A  20     -10.484   1.748   4.591  1.00  0.20           N  
ATOM    312  CA  ALA A  20     -11.053   2.180   3.284  1.00  0.24           C  
ATOM    313  C   ALA A  20     -12.274   1.317   2.958  1.00  0.28           C  
ATOM    314  O   ALA A  20     -12.317   0.142   3.260  1.00  0.39           O  
ATOM    315  CB  ALA A  20      -9.986   2.013   2.193  1.00  0.25           C  
ATOM    316  H   ALA A  20     -10.542   0.809   4.861  1.00  0.21           H  
ATOM    317  HA  ALA A  20     -11.354   3.218   3.338  1.00  0.28           H  
ATOM    318  HB1 ALA A  20      -9.965   0.987   1.853  1.00  1.01           H  
ATOM    319  HB2 ALA A  20      -9.019   2.277   2.593  1.00  1.03           H  
ATOM    320  HB3 ALA A  20     -10.218   2.661   1.363  1.00  1.07           H  
ATOM    321  N   VAL A  21     -13.271   1.901   2.358  1.00  0.27           N  
ATOM    322  CA  VAL A  21     -14.497   1.124   2.026  1.00  0.33           C  
ATOM    323  C   VAL A  21     -14.139  -0.036   1.094  1.00  0.29           C  
ATOM    324  O   VAL A  21     -14.783  -1.066   1.101  1.00  0.38           O  
ATOM    325  CB  VAL A  21     -15.515   2.039   1.343  1.00  0.39           C  
ATOM    326  CG1 VAL A  21     -16.051   3.052   2.356  1.00  0.48           C  
ATOM    327  CG2 VAL A  21     -14.841   2.783   0.189  1.00  0.55           C  
ATOM    328  H   VAL A  21     -13.221   2.855   2.141  1.00  0.30           H  
ATOM    329  HA  VAL A  21     -14.925   0.729   2.935  1.00  0.37           H  
ATOM    330  HB  VAL A  21     -16.333   1.444   0.961  1.00  0.47           H  
ATOM    331 HG11 VAL A  21     -16.879   3.593   1.921  1.00  1.07           H  
ATOM    332 HG12 VAL A  21     -15.267   3.745   2.621  1.00  1.08           H  
ATOM    333 HG13 VAL A  21     -16.387   2.534   3.242  1.00  1.14           H  
ATOM    334 HG21 VAL A  21     -14.066   3.425   0.582  1.00  1.10           H  
ATOM    335 HG22 VAL A  21     -15.574   3.381  -0.331  1.00  1.15           H  
ATOM    336 HG23 VAL A  21     -14.406   2.071  -0.495  1.00  1.14           H  
ATOM    337  N   ASP A  22     -13.124   0.118   0.288  1.00  0.23           N  
ATOM    338  CA  ASP A  22     -12.750  -0.991  -0.637  1.00  0.24           C  
ATOM    339  C   ASP A  22     -11.294  -0.838  -1.084  1.00  0.20           C  
ATOM    340  O   ASP A  22     -10.624   0.127  -0.764  1.00  0.26           O  
ATOM    341  CB  ASP A  22     -13.667  -0.964  -1.862  1.00  0.27           C  
ATOM    342  CG  ASP A  22     -13.427   0.324  -2.651  1.00  0.40           C  
ATOM    343  OD1 ASP A  22     -12.852   1.240  -2.088  1.00  0.98           O  
ATOM    344  OD2 ASP A  22     -13.822   0.371  -3.805  1.00  1.16           O  
ATOM    345  H   ASP A  22     -12.612   0.955   0.283  1.00  0.27           H  
ATOM    346  HA  ASP A  22     -12.866  -1.937  -0.128  1.00  0.28           H  
ATOM    347  HB2 ASP A  22     -13.454  -1.817  -2.489  1.00  0.41           H  
ATOM    348  HB3 ASP A  22     -14.697  -1.001  -1.542  1.00  0.36           H  
ATOM    349  N   ALA A  23     -10.802  -1.799  -1.813  1.00  0.19           N  
ATOM    350  CA  ALA A  23      -9.389  -1.749  -2.281  1.00  0.18           C  
ATOM    351  C   ALA A  23      -9.206  -0.620  -3.300  1.00  0.19           C  
ATOM    352  O   ALA A  23      -8.187   0.043  -3.320  1.00  0.26           O  
ATOM    353  CB  ALA A  23      -9.033  -3.084  -2.937  1.00  0.23           C  
ATOM    354  H   ALA A  23     -11.363  -2.569  -2.045  1.00  0.27           H  
ATOM    355  HA  ALA A  23      -8.737  -1.580  -1.437  1.00  0.17           H  
ATOM    356  HB1 ALA A  23      -8.105  -2.985  -3.479  1.00  1.01           H  
ATOM    357  HB2 ALA A  23      -9.820  -3.370  -3.619  1.00  1.05           H  
ATOM    358  HB3 ALA A  23      -8.927  -3.841  -2.176  1.00  1.05           H  
ATOM    359  N   ALA A  24     -10.166  -0.404  -4.157  1.00  0.22           N  
ATOM    360  CA  ALA A  24     -10.026   0.669  -5.182  1.00  0.24           C  
ATOM    361  C   ALA A  24      -9.703   2.007  -4.512  1.00  0.22           C  
ATOM    362  O   ALA A  24      -8.929   2.788  -5.030  1.00  0.27           O  
ATOM    363  CB  ALA A  24     -11.330   0.790  -5.974  1.00  0.29           C  
ATOM    364  H   ALA A  24     -10.976  -0.950  -4.139  1.00  0.30           H  
ATOM    365  HA  ALA A  24      -9.222   0.412  -5.855  1.00  0.26           H  
ATOM    366  HB1 ALA A  24     -11.715  -0.196  -6.184  1.00  1.09           H  
ATOM    367  HB2 ALA A  24     -11.139   1.307  -6.903  1.00  1.03           H  
ATOM    368  HB3 ALA A  24     -12.054   1.344  -5.395  1.00  1.01           H  
ATOM    369  N   THR A  25     -10.267   2.289  -3.360  1.00  0.20           N  
ATOM    370  CA  THR A  25      -9.973   3.571  -2.662  1.00  0.21           C  
ATOM    371  C   THR A  25      -8.563   3.538  -2.082  1.00  0.17           C  
ATOM    372  O   THR A  25      -7.867   4.533  -2.050  1.00  0.23           O  
ATOM    373  CB  THR A  25     -10.995   3.795  -1.549  1.00  0.25           C  
ATOM    374  OG1 THR A  25     -11.126   2.605  -0.784  1.00  0.44           O  
ATOM    375  CG2 THR A  25     -12.344   4.165  -2.166  1.00  0.36           C  
ATOM    376  H   THR A  25     -10.875   1.649  -2.955  1.00  0.23           H  
ATOM    377  HA  THR A  25     -10.041   4.382  -3.372  1.00  0.23           H  
ATOM    378  HB  THR A  25     -10.663   4.600  -0.913  1.00  0.41           H  
ATOM    379  HG1 THR A  25     -11.810   2.067  -1.190  1.00  1.01           H  
ATOM    380 HG21 THR A  25     -12.614   3.429  -2.909  1.00  1.12           H  
ATOM    381 HG22 THR A  25     -12.271   5.136  -2.632  1.00  1.10           H  
ATOM    382 HG23 THR A  25     -13.098   4.191  -1.394  1.00  1.00           H  
ATOM    383  N   ALA A  26      -8.138   2.395  -1.621  1.00  0.12           N  
ATOM    384  CA  ALA A  26      -6.773   2.287  -1.040  1.00  0.12           C  
ATOM    385  C   ALA A  26      -5.748   2.667  -2.106  1.00  0.13           C  
ATOM    386  O   ALA A  26      -4.744   3.292  -1.827  1.00  0.18           O  
ATOM    387  CB  ALA A  26      -6.539   0.851  -0.577  1.00  0.12           C  
ATOM    388  H   ALA A  26      -8.711   1.598  -1.663  1.00  0.13           H  
ATOM    389  HA  ALA A  26      -6.685   2.959  -0.197  1.00  0.13           H  
ATOM    390  HB1 ALA A  26      -5.713   0.830   0.111  1.00  1.00           H  
ATOM    391  HB2 ALA A  26      -6.316   0.227  -1.429  1.00  1.02           H  
ATOM    392  HB3 ALA A  26      -7.428   0.484  -0.082  1.00  1.00           H  
ATOM    393  N   GLU A  27      -5.991   2.283  -3.316  1.00  0.13           N  
ATOM    394  CA  GLU A  27      -5.009   2.620  -4.381  1.00  0.17           C  
ATOM    395  C   GLU A  27      -4.829   4.136  -4.459  1.00  0.18           C  
ATOM    396  O   GLU A  27      -3.726   4.629  -4.593  1.00  0.27           O  
ATOM    397  CB  GLU A  27      -5.512   2.090  -5.724  1.00  0.21           C  
ATOM    398  CG  GLU A  27      -5.439   0.564  -5.723  1.00  0.30           C  
ATOM    399  CD  GLU A  27      -5.941   0.023  -7.062  1.00  0.31           C  
ATOM    400  OE1 GLU A  27      -6.479   0.803  -7.830  1.00  1.03           O  
ATOM    401  OE2 GLU A  27      -5.777  -1.163  -7.298  1.00  1.06           O  
ATOM    402  H   GLU A  27      -6.799   1.740  -3.536  1.00  0.13           H  
ATOM    403  HA  GLU A  27      -4.060   2.159  -4.149  1.00  0.18           H  
ATOM    404  HB2 GLU A  27      -6.536   2.403  -5.872  1.00  0.20           H  
ATOM    405  HB3 GLU A  27      -4.896   2.479  -6.520  1.00  0.30           H  
ATOM    406  HG2 GLU A  27      -4.414   0.258  -5.573  1.00  0.42           H  
ATOM    407  HG3 GLU A  27      -6.052   0.173  -4.923  1.00  0.36           H  
ATOM    408  N   LYS A  28      -5.895   4.883  -4.376  1.00  0.17           N  
ATOM    409  CA  LYS A  28      -5.770   6.366  -4.445  1.00  0.21           C  
ATOM    410  C   LYS A  28      -5.093   6.901  -3.177  1.00  0.19           C  
ATOM    411  O   LYS A  28      -4.256   7.780  -3.234  1.00  0.23           O  
ATOM    412  CB  LYS A  28      -7.165   6.982  -4.565  1.00  0.28           C  
ATOM    413  CG  LYS A  28      -7.834   6.484  -5.847  1.00  1.25           C  
ATOM    414  CD  LYS A  28      -9.230   7.098  -5.968  1.00  1.32           C  
ATOM    415  CE  LYS A  28      -9.892   6.598  -7.252  1.00  1.98           C  
ATOM    416  NZ  LYS A  28     -11.171   7.330  -7.472  1.00  2.67           N  
ATOM    417  H   LYS A  28      -6.776   4.472  -4.266  1.00  0.21           H  
ATOM    418  HA  LYS A  28      -5.184   6.638  -5.309  1.00  0.22           H  
ATOM    419  HB2 LYS A  28      -7.762   6.692  -3.711  1.00  1.06           H  
ATOM    420  HB3 LYS A  28      -7.084   8.058  -4.597  1.00  1.10           H  
ATOM    421  HG2 LYS A  28      -7.236   6.773  -6.699  1.00  1.96           H  
ATOM    422  HG3 LYS A  28      -7.919   5.409  -5.813  1.00  1.95           H  
ATOM    423  HD2 LYS A  28      -9.827   6.809  -5.115  1.00  1.47           H  
ATOM    424  HD3 LYS A  28      -9.147   8.174  -6.004  1.00  1.61           H  
ATOM    425  HE2 LYS A  28      -9.231   6.768  -8.088  1.00  2.40           H  
ATOM    426  HE3 LYS A  28     -10.094   5.540  -7.161  1.00  2.44           H  
ATOM    427  HZ1 LYS A  28     -11.729   7.326  -6.595  1.00  3.00           H  
ATOM    428  HZ2 LYS A  28     -11.711   6.864  -8.229  1.00  3.03           H  
ATOM    429  HZ3 LYS A  28     -10.966   8.312  -7.746  1.00  3.05           H  
ATOM    430  N   VAL A  29      -5.466   6.393  -2.032  1.00  0.18           N  
ATOM    431  CA  VAL A  29      -4.866   6.892  -0.760  1.00  0.18           C  
ATOM    432  C   VAL A  29      -3.399   6.459  -0.644  1.00  0.15           C  
ATOM    433  O   VAL A  29      -2.527   7.269  -0.395  1.00  0.18           O  
ATOM    434  CB  VAL A  29      -5.665   6.329   0.423  1.00  0.18           C  
ATOM    435  CG1 VAL A  29      -4.932   6.616   1.738  1.00  0.20           C  
ATOM    436  CG2 VAL A  29      -7.045   6.988   0.462  1.00  0.23           C  
ATOM    437  H   VAL A  29      -6.159   5.699  -2.008  1.00  0.21           H  
ATOM    438  HA  VAL A  29      -4.920   7.969  -0.741  1.00  0.20           H  
ATOM    439  HB  VAL A  29      -5.780   5.261   0.304  1.00  0.19           H  
ATOM    440 HG11 VAL A  29      -5.603   6.451   2.569  1.00  1.05           H  
ATOM    441 HG12 VAL A  29      -4.596   7.643   1.746  1.00  1.02           H  
ATOM    442 HG13 VAL A  29      -4.081   5.958   1.827  1.00  1.02           H  
ATOM    443 HG21 VAL A  29      -7.507   6.915  -0.511  1.00  1.04           H  
ATOM    444 HG22 VAL A  29      -6.939   8.030   0.732  1.00  1.02           H  
ATOM    445 HG23 VAL A  29      -7.663   6.489   1.193  1.00  1.01           H  
ATOM    446  N   PHE A  30      -3.116   5.195  -0.799  1.00  0.10           N  
ATOM    447  CA  PHE A  30      -1.704   4.739  -0.668  1.00  0.09           C  
ATOM    448  C   PHE A  30      -0.834   5.409  -1.736  1.00  0.10           C  
ATOM    449  O   PHE A  30       0.301   5.764  -1.484  1.00  0.15           O  
ATOM    450  CB  PHE A  30      -1.609   3.206  -0.809  1.00  0.10           C  
ATOM    451  CG  PHE A  30      -2.020   2.509   0.486  1.00  0.09           C  
ATOM    452  CD1 PHE A  30      -1.409   2.839   1.712  1.00  0.09           C  
ATOM    453  CD2 PHE A  30      -3.016   1.519   0.457  1.00  0.10           C  
ATOM    454  CE1 PHE A  30      -1.798   2.184   2.887  1.00  0.10           C  
ATOM    455  CE2 PHE A  30      -3.396   0.867   1.639  1.00  0.10           C  
ATOM    456  CZ  PHE A  30      -2.786   1.200   2.850  1.00  0.10           C  
ATOM    457  H   PHE A  30      -3.830   4.549  -0.983  1.00  0.11           H  
ATOM    458  HA  PHE A  30      -1.342   5.036   0.297  1.00  0.10           H  
ATOM    459  HB2 PHE A  30      -2.256   2.885  -1.609  1.00  0.11           H  
ATOM    460  HB3 PHE A  30      -0.590   2.932  -1.048  1.00  0.10           H  
ATOM    461  HD1 PHE A  30      -0.633   3.585   1.756  1.00  0.10           H  
ATOM    462  HD2 PHE A  30      -3.490   1.257  -0.478  1.00  0.11           H  
ATOM    463  HE1 PHE A  30      -1.334   2.443   3.824  1.00  0.11           H  
ATOM    464  HE2 PHE A  30      -4.155   0.102   1.617  1.00  0.12           H  
ATOM    465  HZ  PHE A  30      -3.081   0.697   3.758  1.00  0.11           H  
ATOM    466  N   LYS A  31      -1.341   5.581  -2.926  1.00  0.10           N  
ATOM    467  CA  LYS A  31      -0.516   6.224  -3.989  1.00  0.12           C  
ATOM    468  C   LYS A  31      -0.112   7.631  -3.550  1.00  0.13           C  
ATOM    469  O   LYS A  31       1.016   8.046  -3.736  1.00  0.16           O  
ATOM    470  CB  LYS A  31      -1.319   6.297  -5.290  1.00  0.13           C  
ATOM    471  CG  LYS A  31      -0.448   6.910  -6.390  1.00  0.21           C  
ATOM    472  CD  LYS A  31      -1.208   6.895  -7.716  1.00  0.67           C  
ATOM    473  CE  LYS A  31      -0.248   7.250  -8.852  1.00  1.32           C  
ATOM    474  NZ  LYS A  31       0.817   6.212  -8.938  1.00  2.07           N  
ATOM    475  H   LYS A  31      -2.258   5.298  -3.120  1.00  0.13           H  
ATOM    476  HA  LYS A  31       0.373   5.634  -4.151  1.00  0.13           H  
ATOM    477  HB2 LYS A  31      -1.623   5.302  -5.582  1.00  0.14           H  
ATOM    478  HB3 LYS A  31      -2.193   6.912  -5.140  1.00  0.15           H  
ATOM    479  HG2 LYS A  31      -0.203   7.930  -6.128  1.00  0.61           H  
ATOM    480  HG3 LYS A  31       0.461   6.337  -6.492  1.00  0.61           H  
ATOM    481  HD2 LYS A  31      -1.620   5.910  -7.884  1.00  1.39           H  
ATOM    482  HD3 LYS A  31      -2.007   7.620  -7.682  1.00  1.37           H  
ATOM    483  HE2 LYS A  31      -0.792   7.288  -9.785  1.00  1.75           H  
ATOM    484  HE3 LYS A  31       0.202   8.212  -8.656  1.00  1.96           H  
ATOM    485  HZ1 LYS A  31       0.382   5.278  -9.076  1.00  2.56           H  
ATOM    486  HZ2 LYS A  31       1.371   6.210  -8.057  1.00  2.40           H  
ATOM    487  HZ3 LYS A  31       1.443   6.422  -9.741  1.00  2.56           H  
ATOM    488  N   GLN A  32      -1.012   8.369  -2.956  1.00  0.13           N  
ATOM    489  CA  GLN A  32      -0.652   9.739  -2.498  1.00  0.16           C  
ATOM    490  C   GLN A  32       0.348   9.620  -1.350  1.00  0.16           C  
ATOM    491  O   GLN A  32       1.305  10.362  -1.262  1.00  0.19           O  
ATOM    492  CB  GLN A  32      -1.911  10.467  -2.015  1.00  0.19           C  
ATOM    493  CG  GLN A  32      -2.739  10.928  -3.221  1.00  0.28           C  
ATOM    494  CD  GLN A  32      -2.124  12.200  -3.811  1.00  1.02           C  
ATOM    495  OE1 GLN A  32      -2.326  13.282  -3.294  1.00  1.84           O  
ATOM    496  NE2 GLN A  32      -1.372  12.118  -4.874  1.00  1.77           N  
ATOM    497  H   GLN A  32      -1.911   8.016  -2.799  1.00  0.15           H  
ATOM    498  HA  GLN A  32      -0.203  10.288  -3.313  1.00  0.17           H  
ATOM    499  HB2 GLN A  32      -2.502   9.794  -1.410  1.00  0.29           H  
ATOM    500  HB3 GLN A  32      -1.628  11.325  -1.423  1.00  0.21           H  
ATOM    501  HG2 GLN A  32      -2.749  10.151  -3.972  1.00  0.85           H  
ATOM    502  HG3 GLN A  32      -3.750  11.135  -2.905  1.00  0.86           H  
ATOM    503 HE21 GLN A  32      -1.207  11.247  -5.290  1.00  2.16           H  
ATOM    504 HE22 GLN A  32      -0.973  12.928  -5.255  1.00  2.33           H  
ATOM    505  N   TYR A  33       0.130   8.679  -0.475  1.00  0.14           N  
ATOM    506  CA  TYR A  33       1.064   8.490   0.666  1.00  0.15           C  
ATOM    507  C   TYR A  33       2.454   8.183   0.117  1.00  0.16           C  
ATOM    508  O   TYR A  33       3.436   8.789   0.499  1.00  0.19           O  
ATOM    509  CB  TYR A  33       0.580   7.322   1.529  1.00  0.17           C  
ATOM    510  CG  TYR A  33       1.457   7.187   2.753  1.00  0.19           C  
ATOM    511  CD1 TYR A  33       2.610   6.394   2.707  1.00  0.22           C  
ATOM    512  CD2 TYR A  33       1.109   7.849   3.937  1.00  0.21           C  
ATOM    513  CE1 TYR A  33       3.415   6.263   3.845  1.00  0.25           C  
ATOM    514  CE2 TYR A  33       1.915   7.718   5.075  1.00  0.24           C  
ATOM    515  CZ  TYR A  33       3.068   6.925   5.029  1.00  0.26           C  
ATOM    516  OH  TYR A  33       3.860   6.795   6.151  1.00  0.30           O  
ATOM    517  H   TYR A  33      -0.649   8.094  -0.571  1.00  0.14           H  
ATOM    518  HA  TYR A  33       1.101   9.391   1.256  1.00  0.17           H  
ATOM    519  HB2 TYR A  33      -0.440   7.502   1.838  1.00  0.18           H  
ATOM    520  HB3 TYR A  33       0.624   6.409   0.955  1.00  0.18           H  
ATOM    521  HD1 TYR A  33       2.878   5.884   1.794  1.00  0.22           H  
ATOM    522  HD2 TYR A  33       0.220   8.460   3.973  1.00  0.22           H  
ATOM    523  HE1 TYR A  33       4.304   5.651   3.810  1.00  0.28           H  
ATOM    524  HE2 TYR A  33       1.647   8.229   5.988  1.00  0.27           H  
ATOM    525  HH  TYR A  33       3.323   6.411   6.849  1.00  0.99           H  
ATOM    526  N   ALA A  34       2.544   7.248  -0.789  1.00  0.15           N  
ATOM    527  CA  ALA A  34       3.866   6.905  -1.380  1.00  0.18           C  
ATOM    528  C   ALA A  34       4.430   8.128  -2.104  1.00  0.20           C  
ATOM    529  O   ALA A  34       5.579   8.484  -1.934  1.00  0.25           O  
ATOM    530  CB  ALA A  34       3.692   5.750  -2.370  1.00  0.20           C  
ATOM    531  H   ALA A  34       1.740   6.781  -1.098  1.00  0.16           H  
ATOM    532  HA  ALA A  34       4.543   6.607  -0.594  1.00  0.20           H  
ATOM    533  HB1 ALA A  34       3.670   4.817  -1.829  1.00  1.03           H  
ATOM    534  HB2 ALA A  34       4.516   5.738  -3.068  1.00  1.01           H  
ATOM    535  HB3 ALA A  34       2.764   5.875  -2.909  1.00  1.03           H  
ATOM    536  N   ASN A  35       3.633   8.775  -2.913  1.00  0.20           N  
ATOM    537  CA  ASN A  35       4.140   9.969  -3.639  1.00  0.25           C  
ATOM    538  C   ASN A  35       4.584  11.011  -2.615  1.00  0.26           C  
ATOM    539  O   ASN A  35       5.623  11.625  -2.754  1.00  0.33           O  
ATOM    540  CB  ASN A  35       3.036  10.542  -4.533  1.00  0.29           C  
ATOM    541  CG  ASN A  35       2.778   9.578  -5.695  1.00  0.48           C  
ATOM    542  OD1 ASN A  35       3.654   8.832  -6.085  1.00  1.11           O  
ATOM    543  ND2 ASN A  35       1.605   9.560  -6.268  1.00  1.23           N  
ATOM    544  H   ASN A  35       2.709   8.475  -3.041  1.00  0.20           H  
ATOM    545  HA  ASN A  35       4.986   9.685  -4.250  1.00  0.27           H  
ATOM    546  HB2 ASN A  35       2.130  10.664  -3.957  1.00  0.32           H  
ATOM    547  HB3 ASN A  35       3.347  11.498  -4.924  1.00  0.32           H  
ATOM    548 HD21 ASN A  35       0.898  10.161  -5.954  1.00  1.97           H  
ATOM    549 HD22 ASN A  35       1.433   8.947  -7.012  1.00  1.33           H  
ATOM    550  N   ASP A  36       3.814  11.215  -1.581  1.00  0.26           N  
ATOM    551  CA  ASP A  36       4.207  12.211  -0.549  1.00  0.30           C  
ATOM    552  C   ASP A  36       5.544  11.789   0.058  1.00  0.32           C  
ATOM    553  O   ASP A  36       6.292  12.601   0.564  1.00  0.45           O  
ATOM    554  CB  ASP A  36       3.138  12.250   0.546  1.00  0.38           C  
ATOM    555  CG  ASP A  36       1.861  12.884  -0.009  1.00  0.58           C  
ATOM    556  OD1 ASP A  36       1.974  13.742  -0.867  1.00  1.29           O  
ATOM    557  OD2 ASP A  36       0.792  12.492   0.429  1.00  1.19           O  
ATOM    558  H   ASP A  36       2.970  10.724  -1.478  1.00  0.27           H  
ATOM    559  HA  ASP A  36       4.302  13.187  -1.002  1.00  0.33           H  
ATOM    560  HB2 ASP A  36       2.927  11.243   0.879  1.00  0.35           H  
ATOM    561  HB3 ASP A  36       3.497  12.838   1.377  1.00  0.48           H  
ATOM    562  N   ASN A  37       5.849  10.515   0.016  1.00  0.33           N  
ATOM    563  CA  ASN A  37       7.135  10.020   0.592  1.00  0.40           C  
ATOM    564  C   ASN A  37       8.159   9.807  -0.525  1.00  0.42           C  
ATOM    565  O   ASN A  37       9.216   9.250  -0.306  1.00  0.59           O  
ATOM    566  CB  ASN A  37       6.888   8.687   1.301  1.00  0.43           C  
ATOM    567  CG  ASN A  37       5.874   8.889   2.428  1.00  0.48           C  
ATOM    568  OD1 ASN A  37       5.027   8.048   2.657  1.00  0.64           O  
ATOM    569  ND2 ASN A  37       5.921   9.980   3.143  1.00  0.59           N  
ATOM    570  H   ASN A  37       5.228   9.879  -0.395  1.00  0.38           H  
ATOM    571  HA  ASN A  37       7.523  10.736   1.304  1.00  0.46           H  
ATOM    572  HB2 ASN A  37       6.500   7.970   0.592  1.00  0.45           H  
ATOM    573  HB3 ASN A  37       7.816   8.321   1.715  1.00  0.50           H  
ATOM    574 HD21 ASN A  37       6.602  10.659   2.955  1.00  0.74           H  
ATOM    575 HD22 ASN A  37       5.277  10.118   3.868  1.00  0.66           H  
ATOM    576  N   GLY A  38       7.867  10.251  -1.719  1.00  0.32           N  
ATOM    577  CA  GLY A  38       8.841  10.075  -2.834  1.00  0.38           C  
ATOM    578  C   GLY A  38       9.098   8.588  -3.074  1.00  0.39           C  
ATOM    579  O   GLY A  38      10.194   8.190  -3.417  1.00  0.72           O  
ATOM    580  H   GLY A  38       7.019  10.710  -1.886  1.00  0.32           H  
ATOM    581  HA2 GLY A  38       8.440  10.521  -3.733  1.00  0.41           H  
ATOM    582  HA3 GLY A  38       9.772  10.559  -2.577  1.00  0.44           H  
ATOM    583  N   VAL A  39       8.097   7.760  -2.898  1.00  0.24           N  
ATOM    584  CA  VAL A  39       8.269   6.287  -3.111  1.00  0.22           C  
ATOM    585  C   VAL A  39       7.506   5.848  -4.364  1.00  0.25           C  
ATOM    586  O   VAL A  39       6.331   6.117  -4.515  1.00  0.40           O  
ATOM    587  CB  VAL A  39       7.716   5.543  -1.894  1.00  0.23           C  
ATOM    588  CG1 VAL A  39       7.783   4.033  -2.138  1.00  0.26           C  
ATOM    589  CG2 VAL A  39       8.551   5.900  -0.657  1.00  0.32           C  
ATOM    590  H   VAL A  39       7.222   8.105  -2.623  1.00  0.44           H  
ATOM    591  HA  VAL A  39       9.317   6.045  -3.228  1.00  0.23           H  
ATOM    592  HB  VAL A  39       6.688   5.834  -1.731  1.00  0.27           H  
ATOM    593 HG11 VAL A  39       8.767   3.769  -2.494  1.00  1.06           H  
ATOM    594 HG12 VAL A  39       7.045   3.754  -2.875  1.00  1.02           H  
ATOM    595 HG13 VAL A  39       7.582   3.510  -1.214  1.00  1.04           H  
ATOM    596 HG21 VAL A  39       9.480   5.346  -0.675  1.00  1.04           H  
ATOM    597 HG22 VAL A  39       7.997   5.645   0.233  1.00  1.10           H  
ATOM    598 HG23 VAL A  39       8.764   6.959  -0.656  1.00  1.04           H  
ATOM    599  N   ASP A  40       8.170   5.154  -5.251  1.00  0.27           N  
ATOM    600  CA  ASP A  40       7.512   4.653  -6.501  1.00  0.29           C  
ATOM    601  C   ASP A  40       7.381   3.131  -6.408  1.00  0.26           C  
ATOM    602  O   ASP A  40       6.514   2.614  -5.742  1.00  0.36           O  
ATOM    603  CB  ASP A  40       8.373   5.015  -7.713  1.00  0.39           C  
ATOM    604  CG  ASP A  40       8.325   6.527  -7.945  1.00  0.66           C  
ATOM    605  OD1 ASP A  40       7.398   7.151  -7.458  1.00  1.33           O  
ATOM    606  OD2 ASP A  40       9.215   7.032  -8.608  1.00  1.21           O  
ATOM    607  H   ASP A  40       9.111   4.935  -5.082  1.00  0.38           H  
ATOM    608  HA  ASP A  40       6.531   5.094  -6.609  1.00  0.31           H  
ATOM    609  HB2 ASP A  40       9.394   4.711  -7.532  1.00  0.56           H  
ATOM    610  HB3 ASP A  40       7.997   4.506  -8.588  1.00  0.41           H  
ATOM    611  N   GLY A  41       8.273   2.424  -7.043  1.00  0.20           N  
ATOM    612  CA  GLY A  41       8.279   0.935  -6.984  1.00  0.22           C  
ATOM    613  C   GLY A  41       7.098   0.332  -7.739  1.00  0.18           C  
ATOM    614  O   GLY A  41       6.103   0.979  -8.000  1.00  0.26           O  
ATOM    615  H   GLY A  41       8.981   2.875  -7.524  1.00  0.23           H  
ATOM    616  HA2 GLY A  41       9.190   0.575  -7.432  1.00  0.29           H  
ATOM    617  HA3 GLY A  41       8.244   0.619  -5.956  1.00  0.26           H  
ATOM    618  N   GLU A  42       7.208  -0.926  -8.063  1.00  0.13           N  
ATOM    619  CA  GLU A  42       6.102  -1.616  -8.772  1.00  0.15           C  
ATOM    620  C   GLU A  42       4.997  -1.869  -7.755  1.00  0.14           C  
ATOM    621  O   GLU A  42       5.265  -2.229  -6.628  1.00  0.18           O  
ATOM    622  CB  GLU A  42       6.607  -2.945  -9.334  1.00  0.21           C  
ATOM    623  CG  GLU A  42       7.742  -2.676 -10.325  1.00  0.31           C  
ATOM    624  CD  GLU A  42       8.254  -4.000 -10.893  1.00  1.28           C  
ATOM    625  OE1 GLU A  42       7.861  -5.034 -10.378  1.00  1.98           O  
ATOM    626  OE2 GLU A  42       9.033  -3.958 -11.831  1.00  2.07           O  
ATOM    627  H   GLU A  42       8.018  -1.425  -7.816  1.00  0.19           H  
ATOM    628  HA  GLU A  42       5.731  -0.991  -9.572  1.00  0.17           H  
ATOM    629  HB2 GLU A  42       6.973  -3.561  -8.525  1.00  0.32           H  
ATOM    630  HB3 GLU A  42       5.802  -3.452  -9.841  1.00  0.35           H  
ATOM    631  HG2 GLU A  42       7.375  -2.056 -11.131  1.00  0.85           H  
ATOM    632  HG3 GLU A  42       8.549  -2.168  -9.819  1.00  1.01           H  
ATOM    633  N   TRP A  43       3.762  -1.663  -8.121  1.00  0.13           N  
ATOM    634  CA  TRP A  43       2.645  -1.862  -7.149  1.00  0.11           C  
ATOM    635  C   TRP A  43       1.969  -3.213  -7.358  1.00  0.11           C  
ATOM    636  O   TRP A  43       1.675  -3.616  -8.467  1.00  0.13           O  
ATOM    637  CB  TRP A  43       1.622  -0.748  -7.355  1.00  0.12           C  
ATOM    638  CG  TRP A  43       2.183   0.533  -6.833  1.00  0.12           C  
ATOM    639  CD1 TRP A  43       3.006   1.360  -7.516  1.00  0.13           C  
ATOM    640  CD2 TRP A  43       1.979   1.138  -5.529  1.00  0.12           C  
ATOM    641  NE1 TRP A  43       3.321   2.439  -6.709  1.00  0.13           N  
ATOM    642  CE2 TRP A  43       2.706   2.349  -5.474  1.00  0.12           C  
ATOM    643  CE3 TRP A  43       1.236   0.756  -4.400  1.00  0.11           C  
ATOM    644  CZ2 TRP A  43       2.695   3.152  -4.335  1.00  0.12           C  
ATOM    645  CZ3 TRP A  43       1.220   1.561  -3.252  1.00  0.11           C  
ATOM    646  CH2 TRP A  43       1.946   2.757  -3.219  1.00  0.12           C  
ATOM    647  H   TRP A  43       3.567  -1.355  -9.028  1.00  0.15           H  
ATOM    648  HA  TRP A  43       3.023  -1.811  -6.136  1.00  0.11           H  
ATOM    649  HB2 TRP A  43       1.406  -0.647  -8.408  1.00  0.13           H  
ATOM    650  HB3 TRP A  43       0.713  -0.987  -6.821  1.00  0.12           H  
ATOM    651  HD1 TRP A  43       3.362   1.202  -8.524  1.00  0.15           H  
ATOM    652  HE1 TRP A  43       3.905   3.186  -6.964  1.00  0.14           H  
ATOM    653  HE3 TRP A  43       0.677  -0.166  -4.417  1.00  0.11           H  
ATOM    654  HZ2 TRP A  43       3.256   4.073  -4.316  1.00  0.13           H  
ATOM    655  HZ3 TRP A  43       0.644   1.257  -2.390  1.00  0.11           H  
ATOM    656  HH2 TRP A  43       1.927   3.372  -2.333  1.00  0.13           H  
ATOM    657  N   THR A  44       1.701  -3.906  -6.280  1.00  0.10           N  
ATOM    658  CA  THR A  44       1.016  -5.232  -6.367  1.00  0.10           C  
ATOM    659  C   THR A  44      -0.083  -5.273  -5.304  1.00  0.11           C  
ATOM    660  O   THR A  44       0.022  -4.642  -4.272  1.00  0.22           O  
ATOM    661  CB  THR A  44       2.028  -6.349  -6.101  1.00  0.12           C  
ATOM    662  OG1 THR A  44       2.574  -6.191  -4.799  1.00  0.22           O  
ATOM    663  CG2 THR A  44       3.149  -6.282  -7.139  1.00  0.22           C  
ATOM    664  H   THR A  44       1.943  -3.545  -5.398  1.00  0.10           H  
ATOM    665  HA  THR A  44       0.576  -5.363  -7.347  1.00  0.11           H  
ATOM    666  HB  THR A  44       1.535  -7.306  -6.172  1.00  0.21           H  
ATOM    667  HG1 THR A  44       3.411  -6.660  -4.770  1.00  1.01           H  
ATOM    668 HG21 THR A  44       2.721  -6.226  -8.128  1.00  1.11           H  
ATOM    669 HG22 THR A  44       3.765  -7.166  -7.062  1.00  1.03           H  
ATOM    670 HG23 THR A  44       3.753  -5.405  -6.958  1.00  1.01           H  
ATOM    671  N   TYR A  45      -1.148  -5.995  -5.556  1.00  0.09           N  
ATOM    672  CA  TYR A  45      -2.275  -6.062  -4.569  1.00  0.09           C  
ATOM    673  C   TYR A  45      -2.755  -7.506  -4.418  1.00  0.10           C  
ATOM    674  O   TYR A  45      -2.955  -8.213  -5.385  1.00  0.10           O  
ATOM    675  CB  TYR A  45      -3.425  -5.180  -5.071  1.00  0.10           C  
ATOM    676  CG  TYR A  45      -4.673  -5.420  -4.244  1.00  0.10           C  
ATOM    677  CD1 TYR A  45      -4.783  -4.874  -2.960  1.00  0.10           C  
ATOM    678  CD2 TYR A  45      -5.718  -6.192  -4.768  1.00  0.10           C  
ATOM    679  CE1 TYR A  45      -5.938  -5.099  -2.200  1.00  0.11           C  
ATOM    680  CE2 TYR A  45      -6.873  -6.415  -4.010  1.00  0.11           C  
ATOM    681  CZ  TYR A  45      -6.984  -5.867  -2.727  1.00  0.11           C  
ATOM    682  OH  TYR A  45      -8.123  -6.088  -1.980  1.00  0.12           O  
ATOM    683  H   TYR A  45      -1.216  -6.476  -6.405  1.00  0.18           H  
ATOM    684  HA  TYR A  45      -1.945  -5.699  -3.605  1.00  0.08           H  
ATOM    685  HB2 TYR A  45      -3.139  -4.142  -4.989  1.00  0.10           H  
ATOM    686  HB3 TYR A  45      -3.630  -5.414  -6.106  1.00  0.11           H  
ATOM    687  HD1 TYR A  45      -3.977  -4.283  -2.553  1.00  0.11           H  
ATOM    688  HD2 TYR A  45      -5.634  -6.613  -5.759  1.00  0.11           H  
ATOM    689  HE1 TYR A  45      -6.025  -4.677  -1.210  1.00  0.11           H  
ATOM    690  HE2 TYR A  45      -7.678  -7.009  -4.415  1.00  0.12           H  
ATOM    691  HH  TYR A  45      -7.879  -6.065  -1.052  1.00  0.90           H  
ATOM    692  N   ASP A  46      -2.954  -7.932  -3.197  1.00  0.10           N  
ATOM    693  CA  ASP A  46      -3.442  -9.321  -2.936  1.00  0.12           C  
ATOM    694  C   ASP A  46      -4.864  -9.244  -2.377  1.00  0.13           C  
ATOM    695  O   ASP A  46      -5.081  -8.814  -1.261  1.00  0.19           O  
ATOM    696  CB  ASP A  46      -2.520  -9.990  -1.913  1.00  0.13           C  
ATOM    697  CG  ASP A  46      -2.987 -11.424  -1.649  1.00  0.17           C  
ATOM    698  OD1 ASP A  46      -4.146 -11.707  -1.903  1.00  0.24           O  
ATOM    699  OD2 ASP A  46      -2.175 -12.215  -1.200  1.00  0.21           O  
ATOM    700  H   ASP A  46      -2.795  -7.322  -2.445  1.00  0.10           H  
ATOM    701  HA  ASP A  46      -3.444  -9.899  -3.850  1.00  0.16           H  
ATOM    702  HB2 ASP A  46      -1.510 -10.007  -2.298  1.00  0.16           H  
ATOM    703  HB3 ASP A  46      -2.542  -9.430  -0.991  1.00  0.11           H  
ATOM    704  N   ASP A  47      -5.834  -9.659  -3.145  1.00  0.17           N  
ATOM    705  CA  ASP A  47      -7.249  -9.616  -2.679  1.00  0.20           C  
ATOM    706  C   ASP A  47      -7.453 -10.588  -1.513  1.00  0.22           C  
ATOM    707  O   ASP A  47      -8.267 -10.364  -0.640  1.00  0.31           O  
ATOM    708  CB  ASP A  47      -8.172 -10.007  -3.835  1.00  0.26           C  
ATOM    709  CG  ASP A  47      -9.628  -9.950  -3.369  1.00  0.43           C  
ATOM    710  OD1 ASP A  47     -10.009 -10.794  -2.576  1.00  1.16           O  
ATOM    711  OD2 ASP A  47     -10.337  -9.062  -3.815  1.00  1.14           O  
ATOM    712  H   ASP A  47      -5.629 -10.003  -4.039  1.00  0.22           H  
ATOM    713  HA  ASP A  47      -7.488  -8.614  -2.354  1.00  0.19           H  
ATOM    714  HB2 ASP A  47      -8.029  -9.321  -4.657  1.00  0.28           H  
ATOM    715  HB3 ASP A  47      -7.939 -11.010  -4.158  1.00  0.31           H  
ATOM    716  N   ALA A  48      -6.728 -11.672  -1.500  1.00  0.21           N  
ATOM    717  CA  ALA A  48      -6.889 -12.668  -0.402  1.00  0.23           C  
ATOM    718  C   ALA A  48      -6.425 -12.074   0.931  1.00  0.22           C  
ATOM    719  O   ALA A  48      -7.028 -12.303   1.960  1.00  0.30           O  
ATOM    720  CB  ALA A  48      -6.057 -13.911  -0.723  1.00  0.29           C  
ATOM    721  H   ALA A  48      -6.075 -11.835  -2.212  1.00  0.24           H  
ATOM    722  HA  ALA A  48      -7.929 -12.947  -0.324  1.00  0.25           H  
ATOM    723  HB1 ALA A  48      -6.314 -14.702  -0.034  1.00  1.10           H  
ATOM    724  HB2 ALA A  48      -5.008 -13.675  -0.629  1.00  1.04           H  
ATOM    725  HB3 ALA A  48      -6.265 -14.232  -1.732  1.00  1.02           H  
ATOM    726  N   THR A  49      -5.352 -11.324   0.922  1.00  0.19           N  
ATOM    727  CA  THR A  49      -4.834 -10.723   2.195  1.00  0.21           C  
ATOM    728  C   THR A  49      -5.159  -9.228   2.243  1.00  0.18           C  
ATOM    729  O   THR A  49      -4.850  -8.550   3.202  1.00  0.20           O  
ATOM    730  CB  THR A  49      -3.316 -10.915   2.257  1.00  0.26           C  
ATOM    731  OG1 THR A  49      -2.701 -10.149   1.233  1.00  0.38           O  
ATOM    732  CG2 THR A  49      -2.980 -12.395   2.063  1.00  0.42           C  
ATOM    733  H   THR A  49      -4.883 -11.162   0.076  1.00  0.21           H  
ATOM    734  HA  THR A  49      -5.285 -11.212   3.048  1.00  0.23           H  
ATOM    735  HB  THR A  49      -2.951 -10.591   3.219  1.00  0.36           H  
ATOM    736  HG1 THR A  49      -2.535  -9.269   1.579  1.00  0.95           H  
ATOM    737 HG21 THR A  49      -3.487 -12.980   2.816  1.00  1.12           H  
ATOM    738 HG22 THR A  49      -1.914 -12.538   2.153  1.00  1.14           H  
ATOM    739 HG23 THR A  49      -3.306 -12.712   1.083  1.00  1.01           H  
ATOM    740  N   LYS A  50      -5.786  -8.705   1.224  1.00  0.15           N  
ATOM    741  CA  LYS A  50      -6.129  -7.252   1.234  1.00  0.14           C  
ATOM    742  C   LYS A  50      -4.878  -6.449   1.598  1.00  0.13           C  
ATOM    743  O   LYS A  50      -4.933  -5.498   2.354  1.00  0.16           O  
ATOM    744  CB  LYS A  50      -7.222  -6.998   2.271  1.00  0.18           C  
ATOM    745  CG  LYS A  50      -8.517  -7.667   1.810  1.00  0.29           C  
ATOM    746  CD  LYS A  50      -9.572  -7.579   2.919  1.00  0.81           C  
ATOM    747  CE  LYS A  50      -9.956  -6.115   3.171  1.00  1.46           C  
ATOM    748  NZ  LYS A  50      -8.972  -5.496   4.103  1.00  2.16           N  
ATOM    749  H   LYS A  50      -6.038  -9.268   0.463  1.00  0.15           H  
ATOM    750  HA  LYS A  50      -6.479  -6.955   0.257  1.00  0.14           H  
ATOM    751  HB2 LYS A  50      -6.919  -7.408   3.224  1.00  0.23           H  
ATOM    752  HB3 LYS A  50      -7.382  -5.935   2.370  1.00  0.20           H  
ATOM    753  HG2 LYS A  50      -8.883  -7.170   0.924  1.00  0.71           H  
ATOM    754  HG3 LYS A  50      -8.324  -8.704   1.586  1.00  0.80           H  
ATOM    755  HD2 LYS A  50     -10.450  -8.134   2.621  1.00  1.39           H  
ATOM    756  HD3 LYS A  50      -9.172  -8.003   3.828  1.00  1.51           H  
ATOM    757  HE2 LYS A  50      -9.960  -5.570   2.237  1.00  2.02           H  
ATOM    758  HE3 LYS A  50     -10.941  -6.074   3.611  1.00  1.98           H  
ATOM    759  HZ1 LYS A  50      -8.177  -6.149   4.253  1.00  2.54           H  
ATOM    760  HZ2 LYS A  50      -9.435  -5.298   5.014  1.00  2.63           H  
ATOM    761  HZ3 LYS A  50      -8.617  -4.609   3.694  1.00  2.55           H  
ATOM    762  N   THR A  51      -3.749  -6.852   1.077  1.00  0.11           N  
ATOM    763  CA  THR A  51      -2.462  -6.150   1.394  1.00  0.11           C  
ATOM    764  C   THR A  51      -1.826  -5.600   0.119  1.00  0.09           C  
ATOM    765  O   THR A  51      -1.678  -6.294  -0.868  1.00  0.09           O  
ATOM    766  CB  THR A  51      -1.493  -7.143   2.041  1.00  0.13           C  
ATOM    767  OG1 THR A  51      -2.067  -7.651   3.236  1.00  0.28           O  
ATOM    768  CG2 THR A  51      -0.174  -6.439   2.365  1.00  0.23           C  
ATOM    769  H   THR A  51      -3.746  -7.639   0.488  1.00  0.12           H  
ATOM    770  HA  THR A  51      -2.639  -5.334   2.080  1.00  0.12           H  
ATOM    771  HB  THR A  51      -1.302  -7.957   1.359  1.00  0.25           H  
ATOM    772  HG1 THR A  51      -2.958  -7.945   3.036  1.00  0.93           H  
ATOM    773 HG21 THR A  51      -0.379  -5.492   2.841  1.00  1.01           H  
ATOM    774 HG22 THR A  51       0.379  -6.271   1.453  1.00  1.05           H  
ATOM    775 HG23 THR A  51       0.409  -7.057   3.032  1.00  1.04           H  
ATOM    776  N   PHE A  52      -1.416  -4.361   0.150  1.00  0.07           N  
ATOM    777  CA  PHE A  52      -0.746  -3.752  -1.035  1.00  0.07           C  
ATOM    778  C   PHE A  52       0.761  -3.791  -0.778  1.00  0.07           C  
ATOM    779  O   PHE A  52       1.201  -3.547   0.326  1.00  0.09           O  
ATOM    780  CB  PHE A  52      -1.174  -2.286  -1.180  1.00  0.07           C  
ATOM    781  CG  PHE A  52      -2.550  -2.183  -1.787  1.00  0.07           C  
ATOM    782  CD1 PHE A  52      -2.694  -2.100  -3.176  1.00  0.08           C  
ATOM    783  CD2 PHE A  52      -3.682  -2.140  -0.962  1.00  0.08           C  
ATOM    784  CE1 PHE A  52      -3.966  -1.971  -3.744  1.00  0.09           C  
ATOM    785  CE2 PHE A  52      -4.955  -2.018  -1.530  1.00  0.09           C  
ATOM    786  CZ  PHE A  52      -5.098  -1.930  -2.920  1.00  0.09           C  
ATOM    787  H   PHE A  52      -1.516  -3.832   0.971  1.00  0.07           H  
ATOM    788  HA  PHE A  52      -0.990  -4.302  -1.934  1.00  0.07           H  
ATOM    789  HB2 PHE A  52      -1.183  -1.823  -0.205  1.00  0.07           H  
ATOM    790  HB3 PHE A  52      -0.468  -1.766  -1.812  1.00  0.08           H  
ATOM    791  HD1 PHE A  52      -1.820  -2.134  -3.812  1.00  0.08           H  
ATOM    792  HD2 PHE A  52      -3.571  -2.207   0.110  1.00  0.08           H  
ATOM    793  HE1 PHE A  52      -4.075  -1.911  -4.815  1.00  0.10           H  
ATOM    794  HE2 PHE A  52      -5.827  -1.989  -0.894  1.00  0.10           H  
ATOM    795  HZ  PHE A  52      -6.080  -1.822  -3.357  1.00  0.11           H  
ATOM    796  N   THR A  53       1.565  -4.091  -1.767  1.00  0.07           N  
ATOM    797  CA  THR A  53       3.047  -4.133  -1.554  1.00  0.08           C  
ATOM    798  C   THR A  53       3.727  -3.340  -2.666  1.00  0.09           C  
ATOM    799  O   THR A  53       3.429  -3.512  -3.832  1.00  0.13           O  
ATOM    800  CB  THR A  53       3.526  -5.586  -1.598  1.00  0.10           C  
ATOM    801  OG1 THR A  53       2.927  -6.312  -0.534  1.00  0.14           O  
ATOM    802  CG2 THR A  53       5.048  -5.627  -1.456  1.00  0.12           C  
ATOM    803  H   THR A  53       1.215  -4.289  -2.662  1.00  0.08           H  
ATOM    804  HA  THR A  53       3.308  -3.695  -0.597  1.00  0.09           H  
ATOM    805  HB  THR A  53       3.245  -6.030  -2.541  1.00  0.11           H  
ATOM    806  HG1 THR A  53       2.128  -6.725  -0.870  1.00  0.81           H  
ATOM    807 HG21 THR A  53       5.504  -5.240  -2.356  1.00  1.03           H  
ATOM    808 HG22 THR A  53       5.368  -6.646  -1.299  1.00  1.02           H  
ATOM    809 HG23 THR A  53       5.348  -5.022  -0.612  1.00  1.00           H  
ATOM    810  N   VAL A  54       4.646  -2.481  -2.308  1.00  0.09           N  
ATOM    811  CA  VAL A  54       5.374  -1.666  -3.333  1.00  0.10           C  
ATOM    812  C   VAL A  54       6.878  -1.948  -3.196  1.00  0.11           C  
ATOM    813  O   VAL A  54       7.426  -1.898  -2.111  1.00  0.11           O  
ATOM    814  CB  VAL A  54       5.065  -0.172  -3.106  1.00  0.10           C  
ATOM    815  CG1 VAL A  54       5.926   0.397  -1.974  1.00  0.12           C  
ATOM    816  CG2 VAL A  54       5.337   0.618  -4.387  1.00  0.12           C  
ATOM    817  H   VAL A  54       4.866  -2.385  -1.356  1.00  0.13           H  
ATOM    818  HA  VAL A  54       5.050  -1.954  -4.326  1.00  0.10           H  
ATOM    819  HB  VAL A  54       4.023  -0.067  -2.840  1.00  0.11           H  
ATOM    820 HG11 VAL A  54       5.893  -0.268  -1.125  1.00  1.01           H  
ATOM    821 HG12 VAL A  54       5.544   1.366  -1.690  1.00  1.02           H  
ATOM    822 HG13 VAL A  54       6.946   0.500  -2.314  1.00  1.02           H  
ATOM    823 HG21 VAL A  54       4.786   0.181  -5.207  1.00  1.01           H  
ATOM    824 HG22 VAL A  54       6.392   0.594  -4.608  1.00  1.02           H  
ATOM    825 HG23 VAL A  54       5.020   1.640  -4.249  1.00  1.02           H  
ATOM    826  N   THR A  55       7.540  -2.269  -4.285  1.00  0.12           N  
ATOM    827  CA  THR A  55       9.007  -2.586  -4.225  1.00  0.14           C  
ATOM    828  C   THR A  55       9.814  -1.621  -5.100  1.00  0.14           C  
ATOM    829  O   THR A  55       9.542  -1.455  -6.272  1.00  0.18           O  
ATOM    830  CB  THR A  55       9.213  -4.012  -4.747  1.00  0.18           C  
ATOM    831  OG1 THR A  55       8.486  -4.923  -3.936  1.00  0.29           O  
ATOM    832  CG2 THR A  55      10.700  -4.365  -4.715  1.00  0.21           C  
ATOM    833  H   THR A  55       7.067  -2.317  -5.141  1.00  0.12           H  
ATOM    834  HA  THR A  55       9.365  -2.528  -3.207  1.00  0.14           H  
ATOM    835  HB  THR A  55       8.856  -4.074  -5.764  1.00  0.20           H  
ATOM    836  HG1 THR A  55       9.027  -5.705  -3.810  1.00  0.88           H  
ATOM    837 HG21 THR A  55      11.221  -3.794  -5.470  1.00  1.03           H  
ATOM    838 HG22 THR A  55      10.824  -5.419  -4.914  1.00  1.05           H  
ATOM    839 HG23 THR A  55      11.107  -4.132  -3.743  1.00  1.00           H  
ATOM    840  N   GLU A  56      10.821  -0.995  -4.539  1.00  0.13           N  
ATOM    841  CA  GLU A  56      11.661  -0.054  -5.338  1.00  0.15           C  
ATOM    842  C   GLU A  56      12.784  -0.838  -6.019  1.00  0.18           C  
ATOM    843  O   GLU A  56      13.487  -0.251  -6.823  1.00  1.12           O  
ATOM    844  CB  GLU A  56      12.274   1.009  -4.422  1.00  0.18           C  
ATOM    845  CG  GLU A  56      11.181   1.956  -3.923  1.00  0.22           C  
ATOM    846  CD  GLU A  56      11.803   3.015  -3.008  1.00  1.20           C  
ATOM    847  OE1 GLU A  56      12.964   2.863  -2.666  1.00  1.84           O  
ATOM    848  OE2 GLU A  56      11.106   3.955  -2.664  1.00  1.95           O  
ATOM    849  OXT GLU A  56      12.921  -2.013  -5.721  1.00  1.10           O  
ATOM    850  H   GLU A  56      11.019  -1.140  -3.591  1.00  0.14           H  
ATOM    851  HA  GLU A  56      11.055   0.429  -6.088  1.00  0.17           H  
ATOM    852  HB2 GLU A  56      12.746   0.527  -3.578  1.00  0.18           H  
ATOM    853  HB3 GLU A  56      13.013   1.575  -4.971  1.00  0.20           H  
ATOM    854  HG2 GLU A  56      10.709   2.439  -4.767  1.00  0.86           H  
ATOM    855  HG3 GLU A  56      10.444   1.395  -3.369  1.00  0.82           H  
TER     856      GLU A  56                                                      
ENDMDL                                                                          
