# Supplementary material for: Comparative Performance of High-Throughput Methods for Protein pKa Predictions
Source: J Chem Inf Model. 2023 Aug 8;63(16):5169–81. doi: 10.1021/acs.jcim.3c00165 (PMC10466379; doi:10.1021/acs.jcim.3c00165)
Supplement: Supplementary file 3 — ci3c00165_si_003.zip [file ci3c00165_si_003.zip › curated_pdbs/1pga_curated_39.pdb]

MODEL        4                                                                  
ATOM      1  N   MET A   1     -14.197   1.319   4.892  1.00  1.09           N  
ATOM      2  CA  MET A   1     -13.367   0.473   3.985  1.00  0.46           C  
ATOM      3  C   MET A   1     -11.885   0.675   4.314  1.00  0.46           C  
ATOM      4  O   MET A   1     -11.397   1.787   4.334  1.00  0.75           O  
ATOM      5  CB  MET A   1     -13.615   0.847   2.523  1.00  0.69           C  
ATOM      6  CG  MET A   1     -14.612  -0.141   1.914  1.00  0.84           C  
ATOM      7  SD  MET A   1     -16.063  -0.575   2.905  1.00  0.97           S  
ATOM      8  CE  MET A   1     -16.766  -1.787   1.759  1.00  1.96           C  
ATOM      9  H1  MET A   1     -13.672   2.182   5.138  1.00  1.87           H  
ATOM     10  H2  MET A   1     -15.082   1.577   4.410  1.00  1.36           H  
ATOM     11  H3  MET A   1     -14.416   0.787   5.758  1.00  1.55           H  
ATOM     12  HA  MET A   1     -13.625  -0.562   4.135  1.00  0.38           H  
ATOM     13  HB2 MET A   1     -14.015   1.849   2.468  1.00  1.19           H  
ATOM     14  HB3 MET A   1     -12.684   0.807   1.976  1.00  1.27           H  
ATOM     15  HG2 MET A   1     -14.965   0.271   0.981  1.00  1.64           H  
ATOM     16  HG3 MET A   1     -14.084  -1.056   1.689  1.00  1.85           H  
ATOM     17  HE1 MET A   1     -16.273  -1.707   0.802  1.00  2.33           H  
ATOM     18  HE2 MET A   1     -16.621  -2.782   2.155  1.00  2.96           H  
ATOM     19  HE3 MET A   1     -17.822  -1.598   1.638  1.00  1.96           H  
ATOM     20  N   THR A   2     -11.201  -0.408   4.564  1.00  0.18           N  
ATOM     21  CA  THR A   2      -9.748  -0.300   4.892  1.00  0.15           C  
ATOM     22  C   THR A   2      -8.985  -1.490   4.307  1.00  0.11           C  
ATOM     23  O   THR A   2      -9.273  -2.627   4.622  1.00  0.16           O  
ATOM     24  CB  THR A   2      -9.578  -0.289   6.414  1.00  0.18           C  
ATOM     25  OG1 THR A   2     -10.370   0.806   6.862  1.00  0.43           O  
ATOM     26  CG2 THR A   2      -8.147   0.056   6.817  1.00  0.16           C  
ATOM     27  H   THR A   2     -11.637  -1.286   4.537  1.00  0.23           H  
ATOM     28  HA  THR A   2      -9.355   0.615   4.483  1.00  0.14           H  
ATOM     29  HB  THR A   2      -9.896  -1.212   6.862  1.00  0.27           H  
ATOM     30  HG1 THR A   2     -10.832   0.532   7.658  1.00  0.60           H  
ATOM     31 HG21 THR A   2      -7.482  -0.111   5.982  1.00  0.93           H  
ATOM     32 HG22 THR A   2      -8.092   1.094   7.113  1.00  0.68           H  
ATOM     33 HG23 THR A   2      -7.841  -0.566   7.644  1.00  0.93           H  
ATOM     34  N   TYR A   3      -8.027  -1.202   3.465  1.00  0.05           N  
ATOM     35  CA  TYR A   3      -7.234  -2.312   2.854  1.00  0.05           C  
ATOM     36  C   TYR A   3      -5.925  -2.498   3.625  1.00  0.05           C  
ATOM     37  O   TYR A   3      -5.502  -1.618   4.348  1.00  0.06           O  
ATOM     38  CB  TYR A   3      -6.930  -1.979   1.394  1.00  0.06           C  
ATOM     39  CG  TYR A   3      -8.181  -1.391   0.736  1.00  0.06           C  
ATOM     40  CD1 TYR A   3      -8.547  -0.081   0.968  1.00  0.06           C  
ATOM     41  CD2 TYR A   3      -8.963  -2.165  -0.098  1.00  0.07           C  
ATOM     42  CE1 TYR A   3      -9.677   0.446   0.375  1.00  0.08           C  
ATOM     43  CE2 TYR A   3     -10.091  -1.638  -0.690  1.00  0.08           C  
ATOM     44  CZ  TYR A   3     -10.457  -0.329  -0.459  1.00  0.08           C  
ATOM     45  OH  TYR A   3     -11.585   0.198  -1.053  1.00  0.09           O  
ATOM     46  H   TYR A   3      -7.827  -0.267   3.242  1.00  0.07           H  
ATOM     47  HA  TYR A   3      -7.803  -3.225   2.897  1.00  0.09           H  
ATOM     48  HB2 TYR A   3      -6.130  -1.263   1.339  1.00  0.06           H  
ATOM     49  HB3 TYR A   3      -6.638  -2.876   0.868  1.00  0.09           H  
ATOM     50  HD1 TYR A   3      -7.945   0.536   1.618  1.00  0.06           H  
ATOM     51  HD2 TYR A   3      -8.688  -3.190  -0.288  1.00  0.08           H  
ATOM     52  HE1 TYR A   3      -9.951   1.473   0.564  1.00  0.09           H  
ATOM     53  HE2 TYR A   3     -10.693  -2.256  -1.340  1.00  0.09           H  
ATOM     54  HH  TYR A   3     -11.360   0.443  -1.954  1.00  1.00           H  
ATOM     55  N   LYS A   4      -5.314  -3.640   3.452  1.00  0.15           N  
ATOM     56  CA  LYS A   4      -4.034  -3.914   4.179  1.00  0.16           C  
ATOM     57  C   LYS A   4      -2.850  -3.840   3.211  1.00  0.16           C  
ATOM     58  O   LYS A   4      -2.814  -4.542   2.231  1.00  0.16           O  
ATOM     59  CB  LYS A   4      -4.107  -5.322   4.770  1.00  0.17           C  
ATOM     60  CG  LYS A   4      -3.289  -5.388   6.065  1.00  0.28           C  
ATOM     61  CD  LYS A   4      -2.729  -6.802   6.236  1.00  0.17           C  
ATOM     62  CE  LYS A   4      -1.933  -6.873   7.543  1.00  1.05           C  
ATOM     63  NZ  LYS A   4      -2.701  -6.251   8.659  1.00  2.00           N  
ATOM     64  H   LYS A   4      -5.691  -4.313   2.848  1.00  0.22           H  
ATOM     65  HA  LYS A   4      -3.903  -3.192   4.968  1.00  0.16           H  
ATOM     66  HB2 LYS A   4      -5.136  -5.573   4.974  1.00  0.18           H  
ATOM     67  HB3 LYS A   4      -3.710  -6.029   4.059  1.00  0.13           H  
ATOM     68  HG2 LYS A   4      -2.475  -4.680   6.022  1.00  0.40           H  
ATOM     69  HG3 LYS A   4      -3.924  -5.148   6.904  1.00  0.54           H  
ATOM     70  HD2 LYS A   4      -3.542  -7.513   6.267  1.00  0.90           H  
ATOM     71  HD3 LYS A   4      -2.082  -7.039   5.405  1.00  0.85           H  
ATOM     72  HE2 LYS A   4      -1.730  -7.905   7.787  1.00  1.27           H  
ATOM     73  HE3 LYS A   4      -0.996  -6.349   7.424  1.00  1.91           H  
ATOM     74  HZ1 LYS A   4      -3.642  -6.691   8.719  1.00  1.99           H  
ATOM     75  HZ2 LYS A   4      -2.192  -6.399   9.554  1.00  2.74           H  
ATOM     76  HZ3 LYS A   4      -2.805  -5.231   8.483  1.00  2.72           H  
ATOM     77  N   LEU A   5      -1.902  -3.004   3.514  1.00  0.20           N  
ATOM     78  CA  LEU A   5      -0.725  -2.879   2.600  1.00  0.20           C  
ATOM     79  C   LEU A   5       0.378  -3.867   3.012  1.00  0.20           C  
ATOM     80  O   LEU A   5       0.486  -4.241   4.164  1.00  0.22           O  
ATOM     81  CB  LEU A   5      -0.195  -1.425   2.680  1.00  0.20           C  
ATOM     82  CG  LEU A   5       1.200  -1.271   2.005  1.00  0.21           C  
ATOM     83  CD1 LEU A   5       1.071  -1.436   0.487  1.00  0.19           C  
ATOM     84  CD2 LEU A   5       1.733   0.136   2.293  1.00  0.22           C  
ATOM     85  H   LEU A   5      -1.957  -2.462   4.330  1.00  0.24           H  
ATOM     86  HA  LEU A   5      -1.047  -3.092   1.591  1.00  0.20           H  
ATOM     87  HB2 LEU A   5      -0.897  -0.769   2.191  1.00  0.20           H  
ATOM     88  HB3 LEU A   5      -0.118  -1.138   3.719  1.00  0.20           H  
ATOM     89  HG  LEU A   5       1.894  -1.992   2.393  1.00  0.21           H  
ATOM     90 HD11 LEU A   5       0.386  -0.700   0.098  1.00  1.22           H  
ATOM     91 HD12 LEU A   5       2.037  -1.297   0.024  1.00  1.21           H  
ATOM     92 HD13 LEU A   5       0.707  -2.422   0.252  1.00  1.45           H  
ATOM     93 HD21 LEU A   5       1.629   0.360   3.343  1.00  1.22           H  
ATOM     94 HD22 LEU A   5       2.776   0.192   2.019  1.00  1.05           H  
ATOM     95 HD23 LEU A   5       1.178   0.859   1.718  1.00  0.93           H  
ATOM     96  N   ILE A   6       1.170  -4.259   2.045  1.00  0.19           N  
ATOM     97  CA  ILE A   6       2.295  -5.185   2.322  1.00  0.19           C  
ATOM     98  C   ILE A   6       3.567  -4.625   1.674  1.00  0.19           C  
ATOM     99  O   ILE A   6       3.751  -4.723   0.477  1.00  0.20           O  
ATOM    100  CB  ILE A   6       1.979  -6.566   1.745  1.00  0.19           C  
ATOM    101  CG1 ILE A   6       0.969  -7.265   2.672  1.00  0.40           C  
ATOM    102  CG2 ILE A   6       3.275  -7.385   1.673  1.00  0.20           C  
ATOM    103  CD1 ILE A   6       0.513  -8.594   2.052  1.00  0.32           C  
ATOM    104  H   ILE A   6       1.021  -3.945   1.144  1.00  0.18           H  
ATOM    105  HA  ILE A   6       2.437  -5.259   3.376  1.00  0.20           H  
ATOM    106  HB  ILE A   6       1.561  -6.458   0.756  1.00  0.34           H  
ATOM    107 HG12 ILE A   6       1.431  -7.455   3.629  1.00  0.55           H  
ATOM    108 HG13 ILE A   6       0.112  -6.625   2.819  1.00  0.60           H  
ATOM    109 HG21 ILE A   6       3.851  -7.235   2.574  1.00  0.67           H  
ATOM    110 HG22 ILE A   6       3.045  -8.432   1.570  1.00  0.97           H  
ATOM    111 HG23 ILE A   6       3.860  -7.067   0.822  1.00  1.11           H  
ATOM    112 HD11 ILE A   6       0.628  -8.561   0.979  1.00  0.74           H  
ATOM    113 HD12 ILE A   6       1.108  -9.404   2.447  1.00  1.20           H  
ATOM    114 HD13 ILE A   6      -0.525  -8.769   2.292  1.00  1.10           H  
ATOM    115  N   LEU A   7       4.416  -4.050   2.480  1.00  0.19           N  
ATOM    116  CA  LEU A   7       5.666  -3.449   1.925  1.00  0.18           C  
ATOM    117  C   LEU A   7       6.723  -4.518   1.651  1.00  0.17           C  
ATOM    118  O   LEU A   7       7.177  -5.195   2.553  1.00  0.18           O  
ATOM    119  CB  LEU A   7       6.215  -2.437   2.927  1.00  0.18           C  
ATOM    120  CG  LEU A   7       5.310  -1.204   2.938  1.00  0.19           C  
ATOM    121  CD1 LEU A   7       5.203  -0.672   4.369  1.00  0.14           C  
ATOM    122  CD2 LEU A   7       5.915  -0.124   2.042  1.00  0.21           C  
ATOM    123  H   LEU A   7       4.235  -4.014   3.441  1.00  0.19           H  
ATOM    124  HA  LEU A   7       5.437  -2.943   1.012  1.00  0.18           H  
ATOM    125  HB2 LEU A   7       6.238  -2.876   3.910  1.00  0.19           H  
ATOM    126  HB3 LEU A   7       7.217  -2.150   2.642  1.00  0.18           H  
ATOM    127  HG  LEU A   7       4.329  -1.471   2.576  1.00  0.24           H  
ATOM    128 HD11 LEU A   7       6.192  -0.544   4.784  1.00  1.07           H  
ATOM    129 HD12 LEU A   7       4.692   0.280   4.366  1.00  0.91           H  
ATOM    130 HD13 LEU A   7       4.650  -1.371   4.978  1.00  1.12           H  
ATOM    131 HD21 LEU A   7       6.107  -0.531   1.060  1.00  1.14           H  
ATOM    132 HD22 LEU A   7       5.230   0.705   1.956  1.00  1.06           H  
ATOM    133 HD23 LEU A   7       6.845   0.226   2.469  1.00  0.93           H  
ATOM    134  N   ASN A   8       7.094  -4.639   0.396  1.00  0.13           N  
ATOM    135  CA  ASN A   8       8.128  -5.635   0.018  1.00  0.10           C  
ATOM    136  C   ASN A   8       9.407  -4.894  -0.394  1.00  0.11           C  
ATOM    137  O   ASN A   8      10.124  -5.302  -1.287  1.00  0.12           O  
ATOM    138  CB  ASN A   8       7.589  -6.465  -1.150  1.00  0.14           C  
ATOM    139  CG  ASN A   8       7.208  -7.851  -0.655  1.00  0.16           C  
ATOM    140  OD1 ASN A   8       7.949  -8.498   0.058  1.00  0.19           O  
ATOM    141  ND2 ASN A   8       6.057  -8.343  -1.009  1.00  0.16           N  
ATOM    142  H   ASN A   8       6.684  -4.077  -0.298  1.00  0.11           H  
ATOM    143  HA  ASN A   8       8.339  -6.275   0.853  1.00  0.08           H  
ATOM    144  HB2 ASN A   8       6.710  -5.992  -1.556  1.00  0.13           H  
ATOM    145  HB3 ASN A   8       8.328  -6.552  -1.920  1.00  0.17           H  
ATOM    146 HD21 ASN A   8       5.458  -7.820  -1.584  1.00  0.14           H  
ATOM    147 HD22 ASN A   8       5.789  -9.225  -0.703  1.00  0.18           H  
ATOM    148  N   GLY A   9       9.670  -3.820   0.289  1.00  0.15           N  
ATOM    149  CA  GLY A   9      10.877  -3.020  -0.047  1.00  0.22           C  
ATOM    150  C   GLY A   9      12.123  -3.899  -0.018  1.00  0.18           C  
ATOM    151  O   GLY A   9      12.236  -4.795   0.792  1.00  0.15           O  
ATOM    152  H   GLY A   9       9.087  -3.550   1.029  1.00  0.15           H  
ATOM    153  HA2 GLY A   9      10.762  -2.606  -1.035  1.00  0.26           H  
ATOM    154  HA3 GLY A   9      10.987  -2.215   0.664  1.00  0.27           H  
ATOM    155  N   LYS A  10      13.036  -3.622  -0.903  1.00  0.20           N  
ATOM    156  CA  LYS A  10      14.284  -4.432  -0.945  1.00  0.19           C  
ATOM    157  C   LYS A  10      15.133  -4.131   0.288  1.00  0.39           C  
ATOM    158  O   LYS A  10      15.799  -4.999   0.815  1.00  0.50           O  
ATOM    159  CB  LYS A  10      15.069  -4.082  -2.208  1.00  0.30           C  
ATOM    160  CG  LYS A  10      16.379  -4.873  -2.219  1.00  0.91           C  
ATOM    161  CD  LYS A  10      16.600  -5.460  -3.614  1.00  0.95           C  
ATOM    162  CE  LYS A  10      16.654  -4.321  -4.635  1.00  0.81           C  
ATOM    163  NZ  LYS A  10      15.439  -4.337  -5.498  1.00  1.95           N  
ATOM    164  H   LYS A  10      12.905  -2.880  -1.529  1.00  0.24           H  
ATOM    165  HA  LYS A  10      14.032  -5.479  -0.960  1.00  0.11           H  
ATOM    166  HB2 LYS A  10      14.484  -4.335  -3.081  1.00  1.13           H  
ATOM    167  HB3 LYS A  10      15.284  -3.023  -2.220  1.00  1.02           H  
ATOM    168  HG2 LYS A  10      17.200  -4.217  -1.966  1.00  1.66           H  
ATOM    169  HG3 LYS A  10      16.326  -5.671  -1.493  1.00  1.68           H  
ATOM    170  HD2 LYS A  10      17.530  -6.008  -3.633  1.00  1.97           H  
ATOM    171  HD3 LYS A  10      15.789  -6.130  -3.860  1.00  1.80           H  
ATOM    172  HE2 LYS A  10      16.707  -3.375  -4.118  1.00  1.58           H  
ATOM    173  HE3 LYS A  10      17.529  -4.434  -5.257  1.00  1.53           H  
ATOM    174  HZ1 LYS A  10      14.884  -5.194  -5.301  1.00  2.22           H  
ATOM    175  HZ2 LYS A  10      14.860  -3.496  -5.298  1.00  2.75           H  
ATOM    176  HZ3 LYS A  10      15.724  -4.331  -6.499  1.00  2.51           H  
ATOM    177  N   THR A  11      15.086  -2.899   0.719  1.00  0.53           N  
ATOM    178  CA  THR A  11      15.874  -2.505   1.918  1.00  0.73           C  
ATOM    179  C   THR A  11      14.954  -2.401   3.138  1.00  0.55           C  
ATOM    180  O   THR A  11      15.394  -2.079   4.224  1.00  0.63           O  
ATOM    181  CB  THR A  11      16.527  -1.148   1.656  1.00  1.03           C  
ATOM    182  OG1 THR A  11      15.630  -0.476   0.777  1.00  1.05           O  
ATOM    183  CG2 THR A  11      17.827  -1.294   0.869  1.00  1.18           C  
ATOM    184  H   THR A  11      14.535  -2.236   0.255  1.00  0.56           H  
ATOM    185  HA  THR A  11      16.638  -3.238   2.106  1.00  0.86           H  
ATOM    186  HB  THR A  11      16.678  -0.591   2.560  1.00  1.18           H  
ATOM    187  HG1 THR A  11      15.249   0.265   1.253  1.00  1.22           H  
ATOM    188 HG21 THR A  11      17.833  -2.240   0.347  1.00  1.03           H  
ATOM    189 HG22 THR A  11      17.912  -0.492   0.152  1.00  2.30           H  
ATOM    190 HG23 THR A  11      18.669  -1.257   1.545  1.00  1.29           H  
ATOM    191  N   LEU A  12      13.690  -2.675   2.933  1.00  0.30           N  
ATOM    192  CA  LEU A  12      12.732  -2.593   4.080  1.00  0.12           C  
ATOM    193  C   LEU A  12      11.442  -3.361   3.765  1.00  0.12           C  
ATOM    194  O   LEU A  12      11.045  -3.474   2.624  1.00  0.35           O  
ATOM    195  CB  LEU A  12      12.393  -1.124   4.344  1.00  0.17           C  
ATOM    196  CG  LEU A  12      11.833  -0.977   5.768  1.00  0.22           C  
ATOM    197  CD1 LEU A  12      12.957  -1.162   6.801  1.00  0.58           C  
ATOM    198  CD2 LEU A  12      11.235   0.421   5.927  1.00  0.48           C  
ATOM    199  H   LEU A  12      13.374  -2.930   2.037  1.00  0.25           H  
ATOM    200  HA  LEU A  12      13.190  -3.015   4.956  1.00  0.16           H  
ATOM    201  HB2 LEU A  12      13.279  -0.517   4.231  1.00  0.25           H  
ATOM    202  HB3 LEU A  12      11.650  -0.794   3.632  1.00  0.33           H  
ATOM    203  HG  LEU A  12      11.065  -1.720   5.933  1.00  0.22           H  
ATOM    204 HD11 LEU A  12      13.909  -1.261   6.306  1.00  1.29           H  
ATOM    205 HD12 LEU A  12      12.987  -0.306   7.459  1.00  0.59           H  
ATOM    206 HD13 LEU A  12      12.769  -2.050   7.388  1.00  1.63           H  
ATOM    207 HD21 LEU A  12      10.507   0.598   5.149  1.00  0.61           H  
ATOM    208 HD22 LEU A  12      10.753   0.504   6.890  1.00  1.58           H  
ATOM    209 HD23 LEU A  12      12.018   1.163   5.856  1.00  1.46           H  
ATOM    210  N   LYS A  13      10.818  -3.871   4.791  1.00  0.16           N  
ATOM    211  CA  LYS A  13       9.550  -4.630   4.582  1.00  0.08           C  
ATOM    212  C   LYS A  13       8.590  -4.359   5.749  1.00  0.06           C  
ATOM    213  O   LYS A  13       9.017  -4.171   6.871  1.00  0.10           O  
ATOM    214  CB  LYS A  13       9.855  -6.131   4.512  1.00  0.09           C  
ATOM    215  CG  LYS A  13      10.771  -6.420   3.306  1.00  0.17           C  
ATOM    216  CD  LYS A  13      12.251  -6.219   3.689  1.00  1.74           C  
ATOM    217  CE  LYS A  13      12.930  -7.587   3.774  1.00  1.41           C  
ATOM    218  NZ  LYS A  13      12.961  -8.236   2.433  1.00  1.01           N  
ATOM    219  H   LYS A  13      11.180  -3.754   5.695  1.00  0.36           H  
ATOM    220  HA  LYS A  13       9.090  -4.314   3.659  1.00  0.11           H  
ATOM    221  HB2 LYS A  13      10.332  -6.451   5.427  1.00  0.09           H  
ATOM    222  HB3 LYS A  13       8.930  -6.677   4.395  1.00  0.08           H  
ATOM    223  HG2 LYS A  13      10.623  -7.439   2.981  1.00  0.97           H  
ATOM    224  HG3 LYS A  13      10.517  -5.757   2.494  1.00  1.15           H  
ATOM    225  HD2 LYS A  13      12.740  -5.623   2.934  1.00  2.61           H  
ATOM    226  HD3 LYS A  13      12.330  -5.715   4.638  1.00  2.72           H  
ATOM    227  HE2 LYS A  13      13.942  -7.468   4.133  1.00  2.36           H  
ATOM    228  HE3 LYS A  13      12.384  -8.219   4.460  1.00  1.39           H  
ATOM    229  HZ1 LYS A  13      12.361  -7.699   1.775  1.00  1.57           H  
ATOM    230  HZ2 LYS A  13      13.938  -8.251   2.077  1.00  1.93           H  
ATOM    231  HZ3 LYS A  13      12.604  -9.210   2.511  1.00  0.50           H  
ATOM    232  N   GLY A  14       7.316  -4.344   5.463  1.00  0.22           N  
ATOM    233  CA  GLY A  14       6.331  -4.080   6.553  1.00  0.30           C  
ATOM    234  C   GLY A  14       4.896  -4.225   6.040  1.00  0.22           C  
ATOM    235  O   GLY A  14       4.651  -4.869   5.039  1.00  0.20           O  
ATOM    236  H   GLY A  14       7.011  -4.502   4.545  1.00  0.30           H  
ATOM    237  HA2 GLY A  14       6.494  -4.785   7.356  1.00  0.39           H  
ATOM    238  HA3 GLY A  14       6.476  -3.078   6.927  1.00  0.37           H  
ATOM    239  N   GLU A  15       3.975  -3.614   6.742  1.00  0.18           N  
ATOM    240  CA  GLU A  15       2.544  -3.700   6.327  1.00  0.11           C  
ATOM    241  C   GLU A  15       1.685  -2.811   7.237  1.00  0.07           C  
ATOM    242  O   GLU A  15       1.905  -2.743   8.430  1.00  0.05           O  
ATOM    243  CB  GLU A  15       2.071  -5.151   6.444  1.00  0.16           C  
ATOM    244  CG  GLU A  15       2.371  -5.669   7.853  1.00  0.20           C  
ATOM    245  CD  GLU A  15       3.302  -6.879   7.759  1.00  1.03           C  
ATOM    246  OE1 GLU A  15       4.465  -6.646   7.471  1.00  2.28           O  
ATOM    247  OE2 GLU A  15       2.800  -7.968   7.981  1.00  1.06           O  
ATOM    248  H   GLU A  15       4.224  -3.095   7.531  1.00  0.21           H  
ATOM    249  HA  GLU A  15       2.445  -3.372   5.307  1.00  0.07           H  
ATOM    250  HB2 GLU A  15       1.008  -5.201   6.258  1.00  0.22           H  
ATOM    251  HB3 GLU A  15       2.585  -5.760   5.717  1.00  0.17           H  
ATOM    252  HG2 GLU A  15       2.848  -4.897   8.435  1.00  0.85           H  
ATOM    253  HG3 GLU A  15       1.451  -5.964   8.338  1.00  1.03           H  
ATOM    254  N   THR A  16       0.727  -2.146   6.655  1.00  0.14           N  
ATOM    255  CA  THR A  16      -0.153  -1.264   7.478  1.00  0.12           C  
ATOM    256  C   THR A  16      -1.514  -1.097   6.798  1.00  0.09           C  
ATOM    257  O   THR A  16      -1.618  -1.166   5.589  1.00  0.10           O  
ATOM    258  CB  THR A  16       0.518   0.102   7.648  1.00  0.13           C  
ATOM    259  OG1 THR A  16      -0.467   0.917   8.275  1.00  0.08           O  
ATOM    260  CG2 THR A  16       0.796   0.769   6.304  1.00  0.14           C  
ATOM    261  H   THR A  16       0.585  -2.226   5.689  1.00  0.21           H  
ATOM    262  HA  THR A  16      -0.294  -1.711   8.448  1.00  0.13           H  
ATOM    263  HB  THR A  16       1.411   0.041   8.245  1.00  0.19           H  
ATOM    264  HG1 THR A  16      -0.069   1.322   9.049  1.00  0.87           H  
ATOM    265 HG21 THR A  16       0.795   0.025   5.524  1.00  1.05           H  
ATOM    266 HG22 THR A  16       0.033   1.503   6.097  1.00  0.83           H  
ATOM    267 HG23 THR A  16       1.760   1.255   6.330  1.00  1.02           H  
ATOM    268  N   THR A  17      -2.532  -0.882   7.594  1.00  0.18           N  
ATOM    269  CA  THR A  17      -3.902  -0.722   7.016  1.00  0.15           C  
ATOM    270  C   THR A  17      -4.316   0.753   7.021  1.00  0.13           C  
ATOM    271  O   THR A  17      -4.064   1.467   7.972  1.00  0.13           O  
ATOM    272  CB  THR A  17      -4.899  -1.528   7.857  1.00  0.16           C  
ATOM    273  OG1 THR A  17      -5.174  -0.701   8.985  1.00  0.14           O  
ATOM    274  CG2 THR A  17      -4.260  -2.788   8.436  1.00  0.19           C  
ATOM    275  H   THR A  17      -2.396  -0.828   8.563  1.00  0.27           H  
ATOM    276  HA  THR A  17      -3.915  -1.091   6.007  1.00  0.16           H  
ATOM    277  HB  THR A  17      -5.795  -1.759   7.312  1.00  0.15           H  
ATOM    278  HG1 THR A  17      -5.676  -1.219   9.618  1.00  0.76           H  
ATOM    279 HG21 THR A  17      -3.416  -3.082   7.831  1.00  0.75           H  
ATOM    280 HG22 THR A  17      -3.925  -2.598   9.444  1.00  0.97           H  
ATOM    281 HG23 THR A  17      -4.984  -3.591   8.448  1.00  1.07           H  
ATOM    282  N   THR A  18      -4.942   1.173   5.950  1.00  0.11           N  
ATOM    283  CA  THR A  18      -5.395   2.597   5.863  1.00  0.09           C  
ATOM    284  C   THR A  18      -6.862   2.654   5.420  1.00  0.05           C  
ATOM    285  O   THR A  18      -7.317   1.826   4.650  1.00  0.03           O  
ATOM    286  CB  THR A  18      -4.525   3.340   4.845  1.00  0.13           C  
ATOM    287  OG1 THR A  18      -4.683   4.717   5.171  1.00  0.14           O  
ATOM    288  CG2 THR A  18      -5.073   3.198   3.427  1.00  0.12           C  
ATOM    289  H   THR A  18      -5.108   0.559   5.206  1.00  0.10           H  
ATOM    290  HA  THR A  18      -5.296   3.068   6.826  1.00  0.10           H  
ATOM    291  HB  THR A  18      -3.494   3.041   4.898  1.00  0.15           H  
ATOM    292  HG1 THR A  18      -4.554   5.228   4.369  1.00  0.98           H  
ATOM    293 HG21 THR A  18      -5.445   2.196   3.278  1.00  1.17           H  
ATOM    294 HG22 THR A  18      -5.877   3.902   3.275  1.00  1.03           H  
ATOM    295 HG23 THR A  18      -4.288   3.396   2.712  1.00  1.13           H  
ATOM    296  N   GLU A  19      -7.572   3.629   5.919  1.00  0.08           N  
ATOM    297  CA  GLU A  19      -9.009   3.757   5.539  1.00  0.05           C  
ATOM    298  C   GLU A  19      -9.142   4.566   4.244  1.00  0.08           C  
ATOM    299  O   GLU A  19      -8.626   5.661   4.139  1.00  0.16           O  
ATOM    300  CB  GLU A  19      -9.761   4.467   6.664  1.00  0.03           C  
ATOM    301  CG  GLU A  19      -9.341   3.863   8.006  1.00  1.55           C  
ATOM    302  CD  GLU A  19     -10.204   4.459   9.120  1.00  1.60           C  
ATOM    303  OE1 GLU A  19     -10.108   5.663   9.293  1.00  1.94           O  
ATOM    304  OE2 GLU A  19     -10.909   3.677   9.735  1.00  2.01           O  
ATOM    305  H   GLU A  19      -7.165   4.271   6.537  1.00  0.12           H  
ATOM    306  HA  GLU A  19      -9.430   2.777   5.393  1.00  0.04           H  
ATOM    307  HB2 GLU A  19      -9.524   5.521   6.650  1.00  1.08           H  
ATOM    308  HB3 GLU A  19     -10.824   4.341   6.525  1.00  1.05           H  
ATOM    309  HG2 GLU A  19      -9.478   2.792   7.984  1.00  2.19           H  
ATOM    310  HG3 GLU A  19      -8.303   4.088   8.199  1.00  2.43           H  
ATOM    311  N   ALA A  20      -9.832   4.004   3.287  1.00  0.04           N  
ATOM    312  CA  ALA A  20     -10.010   4.721   1.988  1.00  0.06           C  
ATOM    313  C   ALA A  20     -11.437   4.523   1.467  1.00  0.07           C  
ATOM    314  O   ALA A  20     -12.027   3.475   1.646  1.00  0.05           O  
ATOM    315  CB  ALA A  20      -9.012   4.163   0.975  1.00  0.10           C  
ATOM    316  H   ALA A  20     -10.231   3.120   3.421  1.00  0.08           H  
ATOM    317  HA  ALA A  20      -9.825   5.772   2.129  1.00  0.11           H  
ATOM    318  HB1 ALA A  20      -8.607   3.230   1.339  1.00  1.05           H  
ATOM    319  HB2 ALA A  20      -9.506   3.993   0.031  1.00  0.93           H  
ATOM    320  HB3 ALA A  20      -8.205   4.867   0.833  1.00  0.87           H  
ATOM    321  N   VAL A  21     -11.964   5.535   0.830  1.00  0.13           N  
ATOM    322  CA  VAL A  21     -13.354   5.420   0.294  1.00  0.18           C  
ATOM    323  C   VAL A  21     -13.336   4.795  -1.106  1.00  0.22           C  
ATOM    324  O   VAL A  21     -14.345   4.325  -1.591  1.00  0.36           O  
ATOM    325  CB  VAL A  21     -13.983   6.812   0.224  1.00  0.24           C  
ATOM    326  CG1 VAL A  21     -13.485   7.531  -1.031  1.00  0.25           C  
ATOM    327  CG2 VAL A  21     -15.504   6.673   0.152  1.00  0.57           C  
ATOM    328  H   VAL A  21     -11.452   6.361   0.705  1.00  0.15           H  
ATOM    329  HA  VAL A  21     -13.938   4.800   0.952  1.00  0.17           H  
ATOM    330  HB  VAL A  21     -13.709   7.379   1.102  1.00  0.48           H  
ATOM    331 HG11 VAL A  21     -12.463   7.252  -1.230  1.00  0.93           H  
ATOM    332 HG12 VAL A  21     -14.098   7.256  -1.876  1.00  1.43           H  
ATOM    333 HG13 VAL A  21     -13.540   8.599  -0.885  1.00  1.22           H  
ATOM    334 HG21 VAL A  21     -15.763   5.747  -0.340  1.00  0.65           H  
ATOM    335 HG22 VAL A  21     -15.918   6.672   1.150  1.00  1.56           H  
ATOM    336 HG23 VAL A  21     -15.920   7.500  -0.404  1.00  0.96           H  
ATOM    337  N   ASP A  22     -12.187   4.805  -1.726  1.00  0.15           N  
ATOM    338  CA  ASP A  22     -12.092   4.214  -3.092  1.00  0.15           C  
ATOM    339  C   ASP A  22     -10.689   3.645  -3.324  1.00  0.10           C  
ATOM    340  O   ASP A  22      -9.824   3.748  -2.477  1.00  0.15           O  
ATOM    341  CB  ASP A  22     -12.387   5.295  -4.131  1.00  0.22           C  
ATOM    342  CG  ASP A  22     -11.170   6.209  -4.276  1.00  0.38           C  
ATOM    343  OD1 ASP A  22     -11.113   7.160  -3.514  1.00  0.78           O  
ATOM    344  OD2 ASP A  22     -10.367   5.906  -5.143  1.00  1.18           O  
ATOM    345  H   ASP A  22     -11.398   5.197  -1.299  1.00  0.17           H  
ATOM    346  HA  ASP A  22     -12.816   3.423  -3.188  1.00  0.17           H  
ATOM    347  HB2 ASP A  22     -12.604   4.836  -5.085  1.00  0.24           H  
ATOM    348  HB3 ASP A  22     -13.239   5.882  -3.818  1.00  0.50           H  
ATOM    349  N   ALA A  23     -10.493   3.056  -4.471  1.00  0.27           N  
ATOM    350  CA  ALA A  23      -9.155   2.469  -4.771  1.00  0.24           C  
ATOM    351  C   ALA A  23      -8.175   3.562  -5.210  1.00  0.22           C  
ATOM    352  O   ALA A  23      -7.036   3.580  -4.791  1.00  0.29           O  
ATOM    353  CB  ALA A  23      -9.303   1.440  -5.890  1.00  0.30           C  
ATOM    354  H   ALA A  23     -11.217   2.999  -5.128  1.00  0.43           H  
ATOM    355  HA  ALA A  23      -8.774   1.982  -3.890  1.00  0.20           H  
ATOM    356  HB1 ALA A  23     -10.207   1.635  -6.445  1.00  1.19           H  
ATOM    357  HB2 ALA A  23      -8.455   1.502  -6.556  1.00  1.17           H  
ATOM    358  HB3 ALA A  23      -9.351   0.448  -5.467  1.00  0.69           H  
ATOM    359  N   ALA A  24      -8.640   4.456  -6.041  1.00  0.29           N  
ATOM    360  CA  ALA A  24      -7.740   5.546  -6.522  1.00  0.29           C  
ATOM    361  C   ALA A  24      -7.060   6.238  -5.339  1.00  0.27           C  
ATOM    362  O   ALA A  24      -5.853   6.361  -5.301  1.00  0.29           O  
ATOM    363  CB  ALA A  24      -8.563   6.567  -7.307  1.00  0.35           C  
ATOM    364  H   ALA A  24      -9.570   4.413  -6.342  1.00  0.40           H  
ATOM    365  HA  ALA A  24      -6.987   5.127  -7.166  1.00  0.28           H  
ATOM    366  HB1 ALA A  24      -9.284   6.055  -7.929  1.00  0.97           H  
ATOM    367  HB2 ALA A  24      -9.084   7.219  -6.623  1.00  0.93           H  
ATOM    368  HB3 ALA A  24      -7.910   7.157  -7.934  1.00  1.43           H  
ATOM    369  N   THR A  25      -7.846   6.678  -4.398  1.00  0.24           N  
ATOM    370  CA  THR A  25      -7.249   7.363  -3.216  1.00  0.24           C  
ATOM    371  C   THR A  25      -6.418   6.371  -2.400  1.00  0.20           C  
ATOM    372  O   THR A  25      -5.458   6.744  -1.758  1.00  0.29           O  
ATOM    373  CB  THR A  25      -8.361   7.943  -2.345  1.00  0.25           C  
ATOM    374  OG1 THR A  25      -7.682   8.596  -1.276  1.00  0.35           O  
ATOM    375  CG2 THR A  25      -9.184   6.843  -1.686  1.00  0.29           C  
ATOM    376  H   THR A  25      -8.816   6.557  -4.465  1.00  0.23           H  
ATOM    377  HA  THR A  25      -6.613   8.161  -3.555  1.00  0.28           H  
ATOM    378  HB  THR A  25      -8.985   8.628  -2.890  1.00  0.39           H  
ATOM    379  HG1 THR A  25      -7.822   8.082  -0.478  1.00  1.08           H  
ATOM    380 HG21 THR A  25      -9.363   6.050  -2.395  1.00  1.41           H  
ATOM    381 HG22 THR A  25      -8.649   6.449  -0.836  1.00  0.87           H  
ATOM    382 HG23 THR A  25     -10.129   7.245  -1.356  1.00  1.10           H  
ATOM    383  N   ALA A  26      -6.803   5.124  -2.437  1.00  0.09           N  
ATOM    384  CA  ALA A  26      -6.026   4.108  -1.675  1.00  0.11           C  
ATOM    385  C   ALA A  26      -4.634   3.952  -2.297  1.00  0.21           C  
ATOM    386  O   ALA A  26      -3.676   3.646  -1.616  1.00  0.38           O  
ATOM    387  CB  ALA A  26      -6.763   2.771  -1.716  1.00  0.12           C  
ATOM    388  H   ALA A  26      -7.593   4.861  -2.956  1.00  0.02           H  
ATOM    389  HA  ALA A  26      -5.928   4.429  -0.654  1.00  0.11           H  
ATOM    390  HB1 ALA A  26      -7.783   2.906  -1.387  1.00  1.23           H  
ATOM    391  HB2 ALA A  26      -6.762   2.385  -2.724  1.00  1.16           H  
ATOM    392  HB3 ALA A  26      -6.271   2.065  -1.062  1.00  1.07           H  
ATOM    393  N   GLU A  27      -4.556   4.169  -3.585  1.00  0.10           N  
ATOM    394  CA  GLU A  27      -3.241   4.050  -4.276  1.00  0.18           C  
ATOM    395  C   GLU A  27      -2.311   5.200  -3.864  1.00  0.23           C  
ATOM    396  O   GLU A  27      -1.188   4.977  -3.458  1.00  0.28           O  
ATOM    397  CB  GLU A  27      -3.469   4.108  -5.785  1.00  0.19           C  
ATOM    398  CG  GLU A  27      -4.124   2.808  -6.250  1.00  0.29           C  
ATOM    399  CD  GLU A  27      -4.235   2.814  -7.775  1.00  0.30           C  
ATOM    400  OE1 GLU A  27      -3.272   3.246  -8.386  1.00  0.43           O  
ATOM    401  OE2 GLU A  27      -5.277   2.386  -8.244  1.00  1.04           O  
ATOM    402  H   GLU A  27      -5.357   4.399  -4.098  1.00  0.06           H  
ATOM    403  HA  GLU A  27      -2.785   3.109  -4.021  1.00  0.21           H  
ATOM    404  HB2 GLU A  27      -4.113   4.942  -6.022  1.00  0.12           H  
ATOM    405  HB3 GLU A  27      -2.526   4.238  -6.287  1.00  0.34           H  
ATOM    406  HG2 GLU A  27      -3.526   1.966  -5.941  1.00  0.44           H  
ATOM    407  HG3 GLU A  27      -5.110   2.721  -5.823  1.00  0.30           H  
ATOM    408  N   LYS A  28      -2.801   6.407  -3.977  1.00  0.33           N  
ATOM    409  CA  LYS A  28      -1.951   7.582  -3.610  1.00  0.43           C  
ATOM    410  C   LYS A  28      -1.824   7.710  -2.086  1.00  0.35           C  
ATOM    411  O   LYS A  28      -0.860   8.259  -1.590  1.00  0.30           O  
ATOM    412  CB  LYS A  28      -2.574   8.856  -4.186  1.00  0.61           C  
ATOM    413  CG  LYS A  28      -3.784   9.256  -3.340  1.00  0.75           C  
ATOM    414  CD  LYS A  28      -4.806   9.971  -4.228  1.00  0.62           C  
ATOM    415  CE  LYS A  28      -4.148  11.184  -4.890  1.00  1.07           C  
ATOM    416  NZ  LYS A  28      -3.189  11.838  -3.956  1.00  2.18           N  
ATOM    417  H   LYS A  28      -3.717   6.542  -4.299  1.00  0.39           H  
ATOM    418  HA  LYS A  28      -0.972   7.450  -4.034  1.00  0.48           H  
ATOM    419  HB2 LYS A  28      -1.846   9.653  -4.176  1.00  1.45           H  
ATOM    420  HB3 LYS A  28      -2.889   8.678  -5.203  1.00  1.39           H  
ATOM    421  HG2 LYS A  28      -4.232   8.375  -2.911  1.00  1.67           H  
ATOM    422  HG3 LYS A  28      -3.469   9.914  -2.544  1.00  1.62           H  
ATOM    423  HD2 LYS A  28      -5.159   9.293  -4.990  1.00  1.70           H  
ATOM    424  HD3 LYS A  28      -5.643  10.296  -3.628  1.00  1.60           H  
ATOM    425  HE2 LYS A  28      -3.617  10.867  -5.776  1.00  1.94           H  
ATOM    426  HE3 LYS A  28      -4.908  11.897  -5.172  1.00  1.50           H  
ATOM    427  HZ1 LYS A  28      -3.501  11.686  -2.976  1.00  2.41           H  
ATOM    428  HZ2 LYS A  28      -2.242  11.428  -4.087  1.00  3.09           H  
ATOM    429  HZ3 LYS A  28      -3.155  12.859  -4.154  1.00  2.56           H  
ATOM    430  N   VAL A  29      -2.794   7.205  -1.373  1.00  0.41           N  
ATOM    431  CA  VAL A  29      -2.725   7.295   0.115  1.00  0.34           C  
ATOM    432  C   VAL A  29      -1.569   6.438   0.634  1.00  0.25           C  
ATOM    433  O   VAL A  29      -0.628   6.943   1.216  1.00  0.32           O  
ATOM    434  CB  VAL A  29      -4.037   6.799   0.714  1.00  0.34           C  
ATOM    435  CG1 VAL A  29      -3.828   6.484   2.196  1.00  0.35           C  
ATOM    436  CG2 VAL A  29      -5.101   7.891   0.575  1.00  0.34           C  
ATOM    437  H   VAL A  29      -3.558   6.769  -1.810  1.00  0.51           H  
ATOM    438  HA  VAL A  29      -2.565   8.322   0.405  1.00  0.39           H  
ATOM    439  HB  VAL A  29      -4.357   5.911   0.197  1.00  0.35           H  
ATOM    440 HG11 VAL A  29      -3.194   7.235   2.643  1.00  0.94           H  
ATOM    441 HG12 VAL A  29      -4.781   6.476   2.705  1.00  0.88           H  
ATOM    442 HG13 VAL A  29      -3.361   5.516   2.301  1.00  1.18           H  
ATOM    443 HG21 VAL A  29      -4.867   8.521  -0.270  1.00  1.47           H  
ATOM    444 HG22 VAL A  29      -6.070   7.438   0.425  1.00  1.05           H  
ATOM    445 HG23 VAL A  29      -5.124   8.492   1.471  1.00  0.96           H  
ATOM    446  N   PHE A  30      -1.661   5.154   0.412  1.00  0.14           N  
ATOM    447  CA  PHE A  30      -0.568   4.257   0.881  1.00  0.12           C  
ATOM    448  C   PHE A  30       0.773   4.757   0.335  1.00  0.16           C  
ATOM    449  O   PHE A  30       1.782   4.690   1.006  1.00  0.20           O  
ATOM    450  CB  PHE A  30      -0.820   2.836   0.372  1.00  0.15           C  
ATOM    451  CG  PHE A  30      -1.680   2.056   1.378  1.00  0.13           C  
ATOM    452  CD1 PHE A  30      -1.230   1.829   2.670  1.00  0.11           C  
ATOM    453  CD2 PHE A  30      -2.918   1.563   1.005  1.00  0.13           C  
ATOM    454  CE1 PHE A  30      -2.009   1.121   3.568  1.00  0.10           C  
ATOM    455  CE2 PHE A  30      -3.690   0.857   1.904  1.00  0.11           C  
ATOM    456  CZ  PHE A  30      -3.236   0.634   3.182  1.00  0.10           C  
ATOM    457  H   PHE A  30      -2.440   4.786  -0.057  1.00  0.16           H  
ATOM    458  HA  PHE A  30      -0.541   4.259   1.956  1.00  0.10           H  
ATOM    459  HB2 PHE A  30      -1.332   2.875  -0.578  1.00  0.17           H  
ATOM    460  HB3 PHE A  30       0.121   2.325   0.244  1.00  0.16           H  
ATOM    461  HD1 PHE A  30      -0.264   2.198   2.974  1.00  0.11           H  
ATOM    462  HD2 PHE A  30      -3.284   1.732   0.003  1.00  0.15           H  
ATOM    463  HE1 PHE A  30      -1.657   0.954   4.573  1.00  0.10           H  
ATOM    464  HE2 PHE A  30      -4.653   0.486   1.607  1.00  0.12           H  
ATOM    465  HZ  PHE A  30      -3.835   0.056   3.879  1.00  0.09           H  
ATOM    466  N   LYS A  31       0.757   5.247  -0.876  1.00  0.17           N  
ATOM    467  CA  LYS A  31       2.025   5.761  -1.468  1.00  0.21           C  
ATOM    468  C   LYS A  31       2.562   6.906  -0.610  1.00  0.18           C  
ATOM    469  O   LYS A  31       3.755   7.118  -0.528  1.00  0.12           O  
ATOM    470  CB  LYS A  31       1.753   6.257  -2.887  1.00  0.25           C  
ATOM    471  CG  LYS A  31       3.050   6.809  -3.484  1.00  0.27           C  
ATOM    472  CD  LYS A  31       3.026   6.617  -5.001  1.00  0.84           C  
ATOM    473  CE  LYS A  31       4.073   7.533  -5.639  1.00  0.96           C  
ATOM    474  NZ  LYS A  31       3.474   8.855  -5.973  1.00  0.81           N  
ATOM    475  H   LYS A  31      -0.078   5.278  -1.390  1.00  0.15           H  
ATOM    476  HA  LYS A  31       2.751   4.969  -1.500  1.00  0.25           H  
ATOM    477  HB2 LYS A  31       1.392   5.436  -3.495  1.00  0.33           H  
ATOM    478  HB3 LYS A  31       1.006   7.034  -2.862  1.00  0.23           H  
ATOM    479  HG2 LYS A  31       3.136   7.860  -3.253  1.00  0.36           H  
ATOM    480  HG3 LYS A  31       3.896   6.284  -3.065  1.00  0.83           H  
ATOM    481  HD2 LYS A  31       3.250   5.588  -5.240  1.00  1.73           H  
ATOM    482  HD3 LYS A  31       2.046   6.865  -5.383  1.00  0.99           H  
ATOM    483  HE2 LYS A  31       4.892   7.681  -4.950  1.00  1.76           H  
ATOM    484  HE3 LYS A  31       4.450   7.078  -6.542  1.00  1.67           H  
ATOM    485  HZ1 LYS A  31       2.595   8.984  -5.434  1.00  1.22           H  
ATOM    486  HZ2 LYS A  31       4.145   9.612  -5.729  1.00  1.70           H  
ATOM    487  HZ3 LYS A  31       3.266   8.894  -6.992  1.00  1.09           H  
ATOM    488  N   GLN A  32       1.665   7.621   0.014  1.00  0.25           N  
ATOM    489  CA  GLN A  32       2.104   8.744   0.888  1.00  0.24           C  
ATOM    490  C   GLN A  32       2.808   8.178   2.123  1.00  0.27           C  
ATOM    491  O   GLN A  32       3.652   8.822   2.713  1.00  0.34           O  
ATOM    492  CB  GLN A  32       0.882   9.558   1.315  1.00  0.21           C  
ATOM    493  CG  GLN A  32       1.345  10.848   2.000  1.00  0.11           C  
ATOM    494  CD  GLN A  32       0.169  11.474   2.751  1.00  0.68           C  
ATOM    495  OE1 GLN A  32      -0.945  11.508   2.266  1.00  1.46           O  
ATOM    496  NE2 GLN A  32       0.372  11.980   3.937  1.00  1.19           N  
ATOM    497  H   GLN A  32       0.711   7.420  -0.091  1.00  0.31           H  
ATOM    498  HA  GLN A  32       2.787   9.377   0.343  1.00  0.26           H  
ATOM    499  HB2 GLN A  32       0.289   9.802   0.447  1.00  0.29           H  
ATOM    500  HB3 GLN A  32       0.281   8.979   2.001  1.00  0.24           H  
ATOM    501  HG2 GLN A  32       2.138  10.628   2.699  1.00  0.38           H  
ATOM    502  HG3 GLN A  32       1.707  11.546   1.258  1.00  0.43           H  
ATOM    503 HE21 GLN A  32       1.267  11.955   4.333  1.00  1.73           H  
ATOM    504 HE22 GLN A  32      -0.372  12.385   4.430  1.00  1.45           H  
ATOM    505  N   TYR A  33       2.438   6.980   2.488  1.00  0.25           N  
ATOM    506  CA  TYR A  33       3.085   6.343   3.669  1.00  0.26           C  
ATOM    507  C   TYR A  33       4.481   5.853   3.280  1.00  0.26           C  
ATOM    508  O   TYR A  33       5.464   6.217   3.892  1.00  0.35           O  
ATOM    509  CB  TYR A  33       2.235   5.158   4.132  1.00  0.25           C  
ATOM    510  CG  TYR A  33       2.952   4.436   5.271  1.00  0.26           C  
ATOM    511  CD1 TYR A  33       3.961   3.535   5.001  1.00  0.20           C  
ATOM    512  CD2 TYR A  33       2.603   4.675   6.584  1.00  0.33           C  
ATOM    513  CE1 TYR A  33       4.609   2.883   6.026  1.00  0.21           C  
ATOM    514  CE2 TYR A  33       3.252   4.020   7.612  1.00  0.34           C  
ATOM    515  CZ  TYR A  33       4.261   3.119   7.339  1.00  0.28           C  
ATOM    516  OH  TYR A  33       4.910   2.464   8.366  1.00  0.29           O  
ATOM    517  H   TYR A  33       1.737   6.506   1.992  1.00  0.24           H  
ATOM    518  HA  TYR A  33       3.166   7.059   4.465  1.00  0.29           H  
ATOM    519  HB2 TYR A  33       1.273   5.508   4.477  1.00  0.28           H  
ATOM    520  HB3 TYR A  33       2.090   4.471   3.314  1.00  0.22           H  
ATOM    521  HD1 TYR A  33       4.243   3.340   3.977  1.00  0.17           H  
ATOM    522  HD2 TYR A  33       1.815   5.379   6.811  1.00  0.39           H  
ATOM    523  HE1 TYR A  33       5.397   2.181   5.798  1.00  0.18           H  
ATOM    524  HE2 TYR A  33       2.969   4.216   8.635  1.00  0.41           H  
ATOM    525  HH  TYR A  33       5.527   3.080   8.768  1.00  0.70           H  
ATOM    526  N   ALA A  34       4.533   5.036   2.267  1.00  0.20           N  
ATOM    527  CA  ALA A  34       5.853   4.522   1.806  1.00  0.25           C  
ATOM    528  C   ALA A  34       6.794   5.697   1.526  1.00  0.23           C  
ATOM    529  O   ALA A  34       7.995   5.585   1.672  1.00  0.28           O  
ATOM    530  CB  ALA A  34       5.652   3.713   0.525  1.00  0.29           C  
ATOM    531  H   ALA A  34       3.710   4.759   1.816  1.00  0.16           H  
ATOM    532  HA  ALA A  34       6.280   3.890   2.566  1.00  0.30           H  
ATOM    533  HB1 ALA A  34       4.685   3.939   0.100  1.00  0.75           H  
ATOM    534  HB2 ALA A  34       6.422   3.963  -0.189  1.00  1.01           H  
ATOM    535  HB3 ALA A  34       5.704   2.658   0.749  1.00  1.11           H  
ATOM    536  N   ASN A  35       6.221   6.801   1.128  1.00  0.22           N  
ATOM    537  CA  ASN A  35       7.058   7.999   0.835  1.00  0.28           C  
ATOM    538  C   ASN A  35       7.883   8.376   2.069  1.00  0.25           C  
ATOM    539  O   ASN A  35       8.997   8.847   1.954  1.00  0.40           O  
ATOM    540  CB  ASN A  35       6.144   9.165   0.455  1.00  0.38           C  
ATOM    541  CG  ASN A  35       6.801  10.482   0.876  1.00  1.29           C  
ATOM    542  OD1 ASN A  35       7.891  10.807   0.452  1.00  0.97           O  
ATOM    543  ND2 ASN A  35       6.170  11.267   1.706  1.00  2.56           N  
ATOM    544  H   ASN A  35       5.248   6.841   1.022  1.00  0.22           H  
ATOM    545  HA  ASN A  35       7.720   7.783   0.014  1.00  0.31           H  
ATOM    546  HB2 ASN A  35       5.980   9.171  -0.611  1.00  0.42           H  
ATOM    547  HB3 ASN A  35       5.195   9.063   0.959  1.00  0.72           H  
ATOM    548 HD21 ASN A  35       5.289  11.010   2.051  1.00  2.95           H  
ATOM    549 HD22 ASN A  35       6.577  12.114   1.984  1.00  3.16           H  
ATOM    550  N   ASP A  36       7.316   8.162   3.226  1.00  0.20           N  
ATOM    551  CA  ASP A  36       8.056   8.501   4.477  1.00  0.17           C  
ATOM    552  C   ASP A  36       9.189   7.497   4.708  1.00  0.19           C  
ATOM    553  O   ASP A  36       9.812   7.491   5.752  1.00  0.24           O  
ATOM    554  CB  ASP A  36       7.088   8.457   5.657  1.00  0.32           C  
ATOM    555  CG  ASP A  36       6.625   9.878   5.984  1.00  0.73           C  
ATOM    556  OD1 ASP A  36       7.503  10.699   6.195  1.00  1.68           O  
ATOM    557  OD2 ASP A  36       5.418  10.063   6.006  1.00  1.13           O  
ATOM    558  H   ASP A  36       6.412   7.783   3.272  1.00  0.29           H  
ATOM    559  HA  ASP A  36       8.468   9.491   4.392  1.00  0.22           H  
ATOM    560  HB2 ASP A  36       6.231   7.852   5.407  1.00  0.10           H  
ATOM    561  HB3 ASP A  36       7.582   8.037   6.519  1.00  0.56           H  
ATOM    562  N   ASN A  37       9.428   6.666   3.725  1.00  0.29           N  
ATOM    563  CA  ASN A  37      10.518   5.649   3.859  1.00  0.49           C  
ATOM    564  C   ASN A  37      11.346   5.587   2.570  1.00  0.53           C  
ATOM    565  O   ASN A  37      12.526   5.295   2.603  1.00  0.73           O  
ATOM    566  CB  ASN A  37       9.896   4.281   4.132  1.00  0.56           C  
ATOM    567  CG  ASN A  37       9.016   4.364   5.380  1.00  0.50           C  
ATOM    568  OD1 ASN A  37       9.420   3.991   6.464  1.00  0.56           O  
ATOM    569  ND2 ASN A  37       7.808   4.847   5.273  1.00  0.47           N  
ATOM    570  H   ASN A  37       8.893   6.709   2.906  1.00  0.24           H  
ATOM    571  HA  ASN A  37      11.160   5.917   4.680  1.00  0.64           H  
ATOM    572  HB2 ASN A  37       9.292   3.977   3.289  1.00  0.61           H  
ATOM    573  HB3 ASN A  37      10.675   3.551   4.294  1.00  0.70           H  
ATOM    574 HD21 ASN A  37       7.477   5.150   4.401  1.00  0.51           H  
ATOM    575 HD22 ASN A  37       7.231   4.906   6.064  1.00  0.47           H  
ATOM    576  N   GLY A  38      10.708   5.861   1.461  1.00  0.42           N  
ATOM    577  CA  GLY A  38      11.441   5.831   0.159  1.00  0.59           C  
ATOM    578  C   GLY A  38      11.135   4.539  -0.604  1.00  0.53           C  
ATOM    579  O   GLY A  38      11.924   4.095  -1.414  1.00  0.86           O  
ATOM    580  H   GLY A  38       9.755   6.085   1.483  1.00  0.28           H  
ATOM    581  HA2 GLY A  38      11.136   6.677  -0.440  1.00  0.63           H  
ATOM    582  HA3 GLY A  38      12.503   5.892   0.343  1.00  0.75           H  
ATOM    583  N   VAL A  39       9.995   3.964  -0.331  1.00  0.17           N  
ATOM    584  CA  VAL A  39       9.622   2.703  -1.037  1.00  0.13           C  
ATOM    585  C   VAL A  39       8.709   3.016  -2.229  1.00  0.07           C  
ATOM    586  O   VAL A  39       7.504   2.899  -2.133  1.00  0.21           O  
ATOM    587  CB  VAL A  39       8.889   1.781  -0.062  1.00  0.18           C  
ATOM    588  CG1 VAL A  39       8.624   0.437  -0.744  1.00  0.18           C  
ATOM    589  CG2 VAL A  39       9.764   1.555   1.174  1.00  0.35           C  
ATOM    590  H   VAL A  39       9.390   4.358   0.331  1.00  0.23           H  
ATOM    591  HA  VAL A  39      10.513   2.211  -1.389  1.00  0.14           H  
ATOM    592  HB  VAL A  39       7.952   2.232   0.232  1.00  0.17           H  
ATOM    593 HG11 VAL A  39       9.556   0.011  -1.083  1.00  1.07           H  
ATOM    594 HG12 VAL A  39       8.157  -0.240  -0.044  1.00  1.18           H  
ATOM    595 HG13 VAL A  39       7.970   0.581  -1.590  1.00  0.91           H  
ATOM    596 HG21 VAL A  39      10.671   2.135   1.089  1.00  1.14           H  
ATOM    597 HG22 VAL A  39       9.228   1.861   2.060  1.00  1.37           H  
ATOM    598 HG23 VAL A  39      10.017   0.509   1.255  1.00  0.71           H  
ATOM    599  N   ASP A  40       9.312   3.410  -3.325  1.00  0.19           N  
ATOM    600  CA  ASP A  40       8.505   3.742  -4.542  1.00  0.13           C  
ATOM    601  C   ASP A  40       8.973   2.899  -5.733  1.00  0.08           C  
ATOM    602  O   ASP A  40      10.130   2.927  -6.101  1.00  0.07           O  
ATOM    603  CB  ASP A  40       8.684   5.223  -4.869  1.00  0.16           C  
ATOM    604  CG  ASP A  40       8.795   6.020  -3.568  1.00  0.88           C  
ATOM    605  OD1 ASP A  40       8.078   5.658  -2.649  1.00  0.79           O  
ATOM    606  OD2 ASP A  40       9.589   6.946  -3.567  1.00  2.02           O  
ATOM    607  H   ASP A  40      10.289   3.487  -3.348  1.00  0.36           H  
ATOM    608  HA  ASP A  40       7.465   3.544  -4.354  1.00  0.19           H  
ATOM    609  HB2 ASP A  40       9.583   5.364  -5.451  1.00  0.66           H  
ATOM    610  HB3 ASP A  40       7.835   5.579  -5.434  1.00  0.45           H  
ATOM    611  N   GLY A  41       8.059   2.167  -6.309  1.00  0.15           N  
ATOM    612  CA  GLY A  41       8.428   1.320  -7.478  1.00  0.25           C  
ATOM    613  C   GLY A  41       7.172   0.722  -8.115  1.00  0.23           C  
ATOM    614  O   GLY A  41       6.399   1.420  -8.740  1.00  0.34           O  
ATOM    615  H   GLY A  41       7.138   2.174  -5.976  1.00  0.16           H  
ATOM    616  HA2 GLY A  41       8.946   1.924  -8.208  1.00  0.28           H  
ATOM    617  HA3 GLY A  41       9.078   0.522  -7.150  1.00  0.35           H  
ATOM    618  N   GLU A  42       6.996  -0.560  -7.943  1.00  0.15           N  
ATOM    619  CA  GLU A  42       5.793  -1.220  -8.529  1.00  0.11           C  
ATOM    620  C   GLU A  42       4.706  -1.341  -7.462  1.00  0.12           C  
ATOM    621  O   GLU A  42       4.999  -1.594  -6.312  1.00  0.10           O  
ATOM    622  CB  GLU A  42       6.174  -2.610  -9.017  1.00  0.12           C  
ATOM    623  CG  GLU A  42       7.240  -2.490 -10.108  1.00  0.33           C  
ATOM    624  CD  GLU A  42       8.092  -3.761 -10.125  1.00  0.88           C  
ATOM    625  OE1 GLU A  42       8.599  -4.086  -9.064  1.00  2.01           O  
ATOM    626  OE2 GLU A  42       8.187  -4.336 -11.197  1.00  1.23           O  
ATOM    627  H   GLU A  42       7.645  -1.084  -7.427  1.00  0.19           H  
ATOM    628  HA  GLU A  42       5.426  -0.636  -9.355  1.00  0.11           H  
ATOM    629  HB2 GLU A  42       6.559  -3.184  -8.193  1.00  0.11           H  
ATOM    630  HB3 GLU A  42       5.301  -3.106  -9.416  1.00  0.24           H  
ATOM    631  HG2 GLU A  42       6.767  -2.366 -11.071  1.00  1.21           H  
ATOM    632  HG3 GLU A  42       7.874  -1.639  -9.910  1.00  0.85           H  
ATOM    633  N   TRP A  43       3.476  -1.167  -7.871  1.00  0.18           N  
ATOM    634  CA  TRP A  43       2.349  -1.253  -6.891  1.00  0.21           C  
ATOM    635  C   TRP A  43       1.318  -2.289  -7.344  1.00  0.22           C  
ATOM    636  O   TRP A  43       0.894  -2.287  -8.484  1.00  0.21           O  
ATOM    637  CB  TRP A  43       1.696   0.120  -6.794  1.00  0.23           C  
ATOM    638  CG  TRP A  43       2.581   1.017  -5.923  1.00  0.19           C  
ATOM    639  CD1 TRP A  43       3.746   1.506  -6.333  1.00  0.17           C  
ATOM    640  CD2 TRP A  43       2.323   1.388  -4.672  1.00  0.18           C  
ATOM    641  NE1 TRP A  43       4.195   2.196  -5.274  1.00  0.15           N  
ATOM    642  CE2 TRP A  43       3.358   2.172  -4.182  1.00  0.16           C  
ATOM    643  CE3 TRP A  43       1.243   1.103  -3.841  1.00  0.21           C  
ATOM    644  CZ2 TRP A  43       3.314   2.661  -2.892  1.00  0.16           C  
ATOM    645  CZ3 TRP A  43       1.208   1.595  -2.553  1.00  0.22           C  
ATOM    646  CH2 TRP A  43       2.240   2.371  -2.080  1.00  0.19           C  
ATOM    647  H   TRP A  43       3.293  -0.981  -8.816  1.00  0.22           H  
ATOM    648  HA  TRP A  43       2.730  -1.531  -5.923  1.00  0.21           H  
ATOM    649  HB2 TRP A  43       1.619   0.554  -7.779  1.00  0.25           H  
ATOM    650  HB3 TRP A  43       0.716   0.034  -6.366  1.00  0.26           H  
ATOM    651  HD1 TRP A  43       4.250   1.320  -7.272  1.00  0.19           H  
ATOM    652  HE1 TRP A  43       5.048   2.677  -5.278  1.00  0.15           H  
ATOM    653  HE3 TRP A  43       0.429   0.502  -4.197  1.00  0.24           H  
ATOM    654  HZ2 TRP A  43       4.123   3.273  -2.518  1.00  0.14           H  
ATOM    655  HZ3 TRP A  43       0.367   1.368  -1.914  1.00  0.25           H  
ATOM    656  HH2 TRP A  43       2.211   2.746  -1.068  1.00  0.20           H  
ATOM    657  N   THR A  44       0.943  -3.154  -6.433  1.00  0.28           N  
ATOM    658  CA  THR A  44      -0.057  -4.216  -6.774  1.00  0.31           C  
ATOM    659  C   THR A  44      -1.296  -4.110  -5.867  1.00  0.38           C  
ATOM    660  O   THR A  44      -1.189  -3.845  -4.686  1.00  0.81           O  
ATOM    661  CB  THR A  44       0.595  -5.588  -6.589  1.00  0.31           C  
ATOM    662  OG1 THR A  44       1.380  -5.462  -5.408  1.00  0.36           O  
ATOM    663  CG2 THR A  44       1.594  -5.889  -7.705  1.00  0.28           C  
ATOM    664  H   THR A  44       1.321  -3.108  -5.530  1.00  0.33           H  
ATOM    665  HA  THR A  44      -0.362  -4.107  -7.799  1.00  0.30           H  
ATOM    666  HB  THR A  44      -0.132  -6.374  -6.494  1.00  0.35           H  
ATOM    667  HG1 THR A  44       1.362  -6.304  -4.949  1.00  1.12           H  
ATOM    668 HG21 THR A  44       1.965  -4.964  -8.121  1.00  0.77           H  
ATOM    669 HG22 THR A  44       2.423  -6.458  -7.308  1.00  1.04           H  
ATOM    670 HG23 THR A  44       1.111  -6.461  -8.483  1.00  1.18           H  
ATOM    671  N   TYR A  45      -2.442  -4.327  -6.458  1.00  0.07           N  
ATOM    672  CA  TYR A  45      -3.724  -4.257  -5.682  1.00  0.05           C  
ATOM    673  C   TYR A  45      -4.346  -5.659  -5.618  1.00  0.07           C  
ATOM    674  O   TYR A  45      -4.508  -6.312  -6.630  1.00  0.08           O  
ATOM    675  CB  TYR A  45      -4.674  -3.293  -6.421  1.00  0.04           C  
ATOM    676  CG  TYR A  45      -5.834  -2.799  -5.513  1.00  0.03           C  
ATOM    677  CD1 TYR A  45      -6.683  -3.680  -4.847  1.00  0.04           C  
ATOM    678  CD2 TYR A  45      -6.048  -1.445  -5.359  1.00  0.03           C  
ATOM    679  CE1 TYR A  45      -7.703  -3.201  -4.048  1.00  0.05           C  
ATOM    680  CE2 TYR A  45      -7.072  -0.975  -4.565  1.00  0.05           C  
ATOM    681  CZ  TYR A  45      -7.904  -1.847  -3.904  1.00  0.05           C  
ATOM    682  OH  TYR A  45      -8.925  -1.373  -3.105  1.00  0.07           O  
ATOM    683  H   TYR A  45      -2.463  -4.534  -7.414  1.00  0.39           H  
ATOM    684  HA  TYR A  45      -3.535  -3.892  -4.685  1.00  0.05           H  
ATOM    685  HB2 TYR A  45      -4.103  -2.428  -6.753  1.00  0.03           H  
ATOM    686  HB3 TYR A  45      -5.090  -3.789  -7.285  1.00  0.05           H  
ATOM    687  HD1 TYR A  45      -6.574  -4.734  -4.975  1.00  0.05           H  
ATOM    688  HD2 TYR A  45      -5.411  -0.749  -5.867  1.00  0.03           H  
ATOM    689  HE1 TYR A  45      -8.345  -3.896  -3.526  1.00  0.07           H  
ATOM    690  HE2 TYR A  45      -7.230   0.090  -4.472  1.00  0.06           H  
ATOM    691  HH  TYR A  45      -9.078  -0.453  -3.334  1.00  0.70           H  
ATOM    692  N   ASP A  46      -4.681  -6.088  -4.426  1.00  0.08           N  
ATOM    693  CA  ASP A  46      -5.308  -7.440  -4.273  1.00  0.10           C  
ATOM    694  C   ASP A  46      -6.808  -7.292  -3.983  1.00  0.16           C  
ATOM    695  O   ASP A  46      -7.253  -7.494  -2.870  1.00  0.22           O  
ATOM    696  CB  ASP A  46      -4.638  -8.175  -3.112  1.00  0.06           C  
ATOM    697  CG  ASP A  46      -4.905  -9.676  -3.243  1.00  0.06           C  
ATOM    698  OD1 ASP A  46      -5.863  -9.998  -3.926  1.00  0.13           O  
ATOM    699  OD2 ASP A  46      -4.136 -10.416  -2.650  1.00  0.12           O  
ATOM    700  H   ASP A  46      -4.522  -5.527  -3.638  1.00  0.07           H  
ATOM    701  HA  ASP A  46      -5.173  -8.006  -5.177  1.00  0.11           H  
ATOM    702  HB2 ASP A  46      -3.572  -7.999  -3.134  1.00  0.04           H  
ATOM    703  HB3 ASP A  46      -5.039  -7.822  -2.177  1.00  0.09           H  
ATOM    704  N   ASP A  47      -7.555  -6.939  -4.992  1.00  0.20           N  
ATOM    705  CA  ASP A  47      -9.025  -6.766  -4.794  1.00  0.26           C  
ATOM    706  C   ASP A  47      -9.680  -8.113  -4.462  1.00  0.32           C  
ATOM    707  O   ASP A  47     -10.887  -8.207  -4.353  1.00  0.49           O  
ATOM    708  CB  ASP A  47      -9.637  -6.204  -6.075  1.00  0.30           C  
ATOM    709  CG  ASP A  47     -11.109  -5.867  -5.828  1.00  0.40           C  
ATOM    710  OD1 ASP A  47     -11.454  -5.770  -4.662  1.00  1.07           O  
ATOM    711  OD2 ASP A  47     -11.806  -5.722  -6.819  1.00  1.52           O  
ATOM    712  H   ASP A  47      -7.154  -6.786  -5.874  1.00  0.23           H  
ATOM    713  HA  ASP A  47      -9.197  -6.076  -3.986  1.00  0.23           H  
ATOM    714  HB2 ASP A  47      -9.111  -5.308  -6.371  1.00  0.36           H  
ATOM    715  HB3 ASP A  47      -9.568  -6.935  -6.867  1.00  0.27           H  
ATOM    716  N   ALA A  48      -8.871  -9.124  -4.305  1.00  0.19           N  
ATOM    717  CA  ALA A  48      -9.437 -10.469  -3.984  1.00  0.24           C  
ATOM    718  C   ALA A  48      -9.583 -10.646  -2.465  1.00  0.23           C  
ATOM    719  O   ALA A  48     -10.359 -11.462  -2.008  1.00  0.26           O  
ATOM    720  CB  ALA A  48      -8.504 -11.547  -4.538  1.00  0.30           C  
ATOM    721  H   ALA A  48      -7.904  -9.004  -4.397  1.00  0.11           H  
ATOM    722  HA  ALA A  48     -10.403 -10.567  -4.448  1.00  0.26           H  
ATOM    723  HB1 ALA A  48      -7.858 -11.119  -5.289  1.00  1.26           H  
ATOM    724  HB2 ALA A  48      -7.901 -11.952  -3.741  1.00  0.73           H  
ATOM    725  HB3 ALA A  48      -9.087 -12.341  -4.981  1.00  1.15           H  
ATOM    726  N   THR A  49      -8.836  -9.878  -1.717  1.00  0.19           N  
ATOM    727  CA  THR A  49      -8.927  -9.995  -0.227  1.00  0.21           C  
ATOM    728  C   THR A  49      -8.757  -8.621   0.430  1.00  0.17           C  
ATOM    729  O   THR A  49      -8.509  -8.525   1.616  1.00  0.21           O  
ATOM    730  CB  THR A  49      -7.825 -10.933   0.274  1.00  0.24           C  
ATOM    731  OG1 THR A  49      -6.642 -10.139   0.262  1.00  0.47           O  
ATOM    732  CG2 THR A  49      -7.557 -12.067  -0.711  1.00  0.91           C  
ATOM    733  H   THR A  49      -8.220  -9.234  -2.125  1.00  0.16           H  
ATOM    734  HA  THR A  49      -9.887 -10.402   0.042  1.00  0.24           H  
ATOM    735  HB  THR A  49      -8.031 -11.311   1.260  1.00  0.65           H  
ATOM    736  HG1 THR A  49      -6.399  -9.983  -0.653  1.00  0.58           H  
ATOM    737 HG21 THR A  49      -8.491 -12.518  -1.011  1.00  0.91           H  
ATOM    738 HG22 THR A  49      -7.051 -11.681  -1.581  1.00  1.95           H  
ATOM    739 HG23 THR A  49      -6.936 -12.817  -0.241  1.00  1.22           H  
ATOM    740  N   LYS A  50      -8.890  -7.586  -0.355  1.00  0.12           N  
ATOM    741  CA  LYS A  50      -8.735  -6.213   0.210  1.00  0.11           C  
ATOM    742  C   LYS A  50      -7.366  -6.081   0.880  1.00  0.12           C  
ATOM    743  O   LYS A  50      -7.267  -5.852   2.069  1.00  0.18           O  
ATOM    744  CB  LYS A  50      -9.835  -5.956   1.237  1.00  0.17           C  
ATOM    745  CG  LYS A  50     -11.183  -6.373   0.644  1.00  0.33           C  
ATOM    746  CD  LYS A  50     -12.306  -5.666   1.407  1.00  0.26           C  
ATOM    747  CE  LYS A  50     -13.623  -6.410   1.170  1.00  0.87           C  
ATOM    748  NZ  LYS A  50     -13.723  -7.593   2.070  1.00  1.71           N  
ATOM    749  H   LYS A  50      -9.084  -7.710  -1.307  1.00  0.11           H  
ATOM    750  HA  LYS A  50      -8.814  -5.494  -0.585  1.00  0.07           H  
ATOM    751  HB2 LYS A  50      -9.640  -6.527   2.131  1.00  0.13           H  
ATOM    752  HB3 LYS A  50      -9.859  -4.904   1.486  1.00  0.19           H  
ATOM    753  HG2 LYS A  50     -11.223  -6.095  -0.399  1.00  0.60           H  
ATOM    754  HG3 LYS A  50     -11.303  -7.442   0.731  1.00  0.73           H  
ATOM    755  HD2 LYS A  50     -12.079  -5.660   2.463  1.00  0.91           H  
ATOM    756  HD3 LYS A  50     -12.397  -4.647   1.059  1.00  1.00           H  
ATOM    757  HE2 LYS A  50     -14.453  -5.747   1.365  1.00  1.33           H  
ATOM    758  HE3 LYS A  50     -13.670  -6.742   0.143  1.00  1.45           H  
ATOM    759  HZ1 LYS A  50     -13.448  -7.319   3.034  1.00  2.00           H  
ATOM    760  HZ2 LYS A  50     -14.703  -7.942   2.075  1.00  2.21           H  
ATOM    761  HZ3 LYS A  50     -13.090  -8.343   1.728  1.00  2.48           H  
ATOM    762  N   THR A  51      -6.341  -6.230   0.092  1.00  0.06           N  
ATOM    763  CA  THR A  51      -4.958  -6.130   0.644  1.00  0.06           C  
ATOM    764  C   THR A  51      -4.042  -5.444  -0.385  1.00  0.05           C  
ATOM    765  O   THR A  51      -3.803  -5.975  -1.450  1.00  0.04           O  
ATOM    766  CB  THR A  51      -4.454  -7.557   0.930  1.00  0.07           C  
ATOM    767  OG1 THR A  51      -5.291  -8.027   1.981  1.00  0.23           O  
ATOM    768  CG2 THR A  51      -3.036  -7.583   1.510  1.00  0.15           C  
ATOM    769  H   THR A  51      -6.478  -6.411  -0.862  1.00  0.03           H  
ATOM    770  HA  THR A  51      -4.970  -5.560   1.563  1.00  0.07           H  
ATOM    771  HB  THR A  51      -4.531  -8.190   0.066  1.00  0.13           H  
ATOM    772  HG1 THR A  51      -5.210  -7.419   2.719  1.00  0.65           H  
ATOM    773 HG21 THR A  51      -2.531  -6.658   1.300  1.00  1.00           H  
ATOM    774 HG22 THR A  51      -3.084  -7.728   2.578  1.00  1.23           H  
ATOM    775 HG23 THR A  51      -2.482  -8.397   1.067  1.00  0.94           H  
ATOM    776  N   PHE A  52      -3.547  -4.281  -0.051  1.00  0.06           N  
ATOM    777  CA  PHE A  52      -2.653  -3.579  -1.007  1.00  0.05           C  
ATOM    778  C   PHE A  52      -1.256  -4.183  -0.924  1.00  0.05           C  
ATOM    779  O   PHE A  52      -0.940  -4.887   0.015  1.00  0.07           O  
ATOM    780  CB  PHE A  52      -2.573  -2.109  -0.639  1.00  0.06           C  
ATOM    781  CG  PHE A  52      -3.256  -1.272  -1.718  1.00  0.05           C  
ATOM    782  CD1 PHE A  52      -2.569  -0.870  -2.852  1.00  0.04           C  
ATOM    783  CD2 PHE A  52      -4.569  -0.908  -1.571  1.00  0.06           C  
ATOM    784  CE1 PHE A  52      -3.205  -0.108  -3.813  1.00  0.03           C  
ATOM    785  CE2 PHE A  52      -5.197  -0.143  -2.518  1.00  0.05           C  
ATOM    786  CZ  PHE A  52      -4.517   0.262  -3.638  1.00  0.04           C  
ATOM    787  H   PHE A  52      -3.746  -3.882   0.824  1.00  0.07           H  
ATOM    788  HA  PHE A  52      -3.045  -3.676  -2.003  1.00  0.05           H  
ATOM    789  HB2 PHE A  52      -3.065  -1.941   0.307  1.00  0.07           H  
ATOM    790  HB3 PHE A  52      -1.542  -1.811  -0.561  1.00  0.06           H  
ATOM    791  HD1 PHE A  52      -1.533  -1.147  -2.981  1.00  0.04           H  
ATOM    792  HD2 PHE A  52      -5.118  -1.258  -0.728  1.00  0.07           H  
ATOM    793  HE1 PHE A  52      -2.687   0.157  -4.724  1.00  0.03           H  
ATOM    794  HE2 PHE A  52      -6.226   0.141  -2.378  1.00  0.07           H  
ATOM    795  HZ  PHE A  52      -5.000   0.903  -4.358  1.00  0.03           H  
ATOM    796  N   THR A  53      -0.443  -3.904  -1.896  1.00  0.04           N  
ATOM    797  CA  THR A  53       0.934  -4.455  -1.857  1.00  0.04           C  
ATOM    798  C   THR A  53       1.854  -3.628  -2.750  1.00  0.09           C  
ATOM    799  O   THR A  53       1.443  -3.130  -3.774  1.00  0.25           O  
ATOM    800  CB  THR A  53       0.905  -5.900  -2.345  1.00  0.02           C  
ATOM    801  OG1 THR A  53       0.153  -6.600  -1.357  1.00  0.04           O  
ATOM    802  CG2 THR A  53       2.295  -6.529  -2.314  1.00  0.04           C  
ATOM    803  H   THR A  53      -0.734  -3.348  -2.648  1.00  0.04           H  
ATOM    804  HA  THR A  53       1.300  -4.428  -0.845  1.00  0.07           H  
ATOM    805  HB  THR A  53       0.454  -5.989  -3.314  1.00  0.05           H  
ATOM    806  HG1 THR A  53       0.288  -6.160  -0.514  1.00  1.24           H  
ATOM    807 HG21 THR A  53       2.825  -6.200  -1.432  1.00  0.96           H  
ATOM    808 HG22 THR A  53       2.209  -7.605  -2.295  1.00  0.93           H  
ATOM    809 HG23 THR A  53       2.849  -6.233  -3.193  1.00  1.00           H  
ATOM    810  N   VAL A  54       3.076  -3.494  -2.334  1.00  0.11           N  
ATOM    811  CA  VAL A  54       4.042  -2.712  -3.149  1.00  0.11           C  
ATOM    812  C   VAL A  54       5.431  -3.334  -3.006  1.00  0.12           C  
ATOM    813  O   VAL A  54       5.763  -3.883  -1.974  1.00  0.12           O  
ATOM    814  CB  VAL A  54       4.058  -1.259  -2.656  1.00  0.12           C  
ATOM    815  CG1 VAL A  54       4.654  -1.212  -1.258  1.00  0.15           C  
ATOM    816  CG2 VAL A  54       4.911  -0.398  -3.590  1.00  0.14           C  
ATOM    817  H   VAL A  54       3.359  -3.904  -1.489  1.00  0.22           H  
ATOM    818  HA  VAL A  54       3.739  -2.738  -4.184  1.00  0.11           H  
ATOM    819  HB  VAL A  54       3.050  -0.875  -2.631  1.00  0.12           H  
ATOM    820 HG11 VAL A  54       4.185  -1.960  -0.646  1.00  1.16           H  
ATOM    821 HG12 VAL A  54       5.717  -1.399  -1.305  1.00  0.95           H  
ATOM    822 HG13 VAL A  54       4.484  -0.239  -0.825  1.00  0.97           H  
ATOM    823 HG21 VAL A  54       5.846  -0.891  -3.797  1.00  1.03           H  
ATOM    824 HG22 VAL A  54       4.384  -0.236  -4.514  1.00  0.86           H  
ATOM    825 HG23 VAL A  54       5.110   0.555  -3.125  1.00  1.00           H  
ATOM    826  N   THR A  55       6.210  -3.235  -4.039  1.00  0.12           N  
ATOM    827  CA  THR A  55       7.579  -3.829  -3.987  1.00  0.13           C  
ATOM    828  C   THR A  55       8.571  -2.932  -4.742  1.00  0.11           C  
ATOM    829  O   THR A  55       8.467  -2.768  -5.942  1.00  0.17           O  
ATOM    830  CB  THR A  55       7.543  -5.209  -4.646  1.00  0.16           C  
ATOM    831  OG1 THR A  55       6.574  -5.942  -3.903  1.00  0.23           O  
ATOM    832  CG2 THR A  55       8.856  -5.962  -4.451  1.00  0.14           C  
ATOM    833  H   THR A  55       5.903  -2.763  -4.839  1.00  0.13           H  
ATOM    834  HA  THR A  55       7.890  -3.933  -2.957  1.00  0.12           H  
ATOM    835  HB  THR A  55       7.276  -5.153  -5.685  1.00  0.17           H  
ATOM    836  HG1 THR A  55       6.032  -5.313  -3.422  1.00  1.00           H  
ATOM    837 HG21 THR A  55       9.436  -5.494  -3.668  1.00  1.16           H  
ATOM    838 HG22 THR A  55       8.652  -6.986  -4.179  1.00  1.06           H  
ATOM    839 HG23 THR A  55       9.422  -5.945  -5.367  1.00  1.00           H  
ATOM    840  N   GLU A  56       9.511  -2.370  -4.030  1.00  0.08           N  
ATOM    841  CA  GLU A  56      10.511  -1.488  -4.706  1.00  0.06           C  
ATOM    842  C   GLU A  56      11.360  -2.308  -5.682  1.00  0.16           C  
ATOM    843  O   GLU A  56      11.845  -3.338  -5.243  1.00  1.29           O  
ATOM    844  CB  GLU A  56      11.419  -0.852  -3.654  1.00  0.20           C  
ATOM    845  CG  GLU A  56      11.580   0.639  -3.961  1.00  0.25           C  
ATOM    846  CD  GLU A  56      12.180   0.808  -5.358  1.00  1.23           C  
ATOM    847  OE1 GLU A  56      13.398   0.834  -5.424  1.00  1.18           O  
ATOM    848  OE2 GLU A  56      11.388   0.903  -6.280  1.00  2.48           O  
ATOM    849  OXT GLU A  56      11.474  -1.859  -6.811  1.00  0.94           O  
ATOM    850  H   GLU A  56       9.559  -2.526  -3.062  1.00  0.13           H  
ATOM    851  HA  GLU A  56       9.995  -0.714  -5.247  1.00  0.09           H  
ATOM    852  HB2 GLU A  56      10.982  -0.974  -2.676  1.00  0.27           H  
ATOM    853  HB3 GLU A  56      12.386  -1.332  -3.672  1.00  0.25           H  
ATOM    854  HG2 GLU A  56      10.616   1.126  -3.926  1.00  0.88           H  
ATOM    855  HG3 GLU A  56      12.236   1.094  -3.233  1.00  0.57           H  
TER     856      GLU A  56                                                      
ENDMDL                                                                          
