# Supplementary material for: Comparative Performance of High-Throughput Methods for Protein pKa Predictions
Source: J Chem Inf Model. 2023 Aug 8;63(16):5169–81. doi: 10.1021/acs.jcim.3c00165 (PMC10466379; doi:10.1021/acs.jcim.3c00165)
Supplement: Supplementary file 3 — ci3c00165_si_003.zip [file ci3c00165_si_003.zip › curated_pdbs/1ert_curated_2.pdb]

ATOM      1  N   MET A   1      40.184  17.101  24.260  1.00 50.62           N  
ATOM      2  CA  MET A   1      38.989  16.442  23.757  1.00 49.62           C  
ATOM      3  C   MET A   1      39.223  16.317  22.241  1.00 45.36           C  
ATOM      4  O   MET A   1      40.352  16.002  21.833  1.00 47.04           O  
ATOM      5  CB  MET A   1      37.756  17.288  24.117  1.00 53.33           C  
ATOM      6  CG  MET A   1      37.048  16.717  25.353  1.00 58.75           C  
ATOM      7  SD  MET A   1      35.391  17.388  25.688  1.00 65.32           S  
ATOM      8  CE  MET A   1      35.633  17.927  27.364  1.00 65.79           C  
ATOM      9  N   VAL A   2      38.234  16.569  21.359  1.00 36.87           N  
ATOM     10  CA  VAL A   2      38.473  16.480  19.925  1.00 30.58           C  
ATOM     11  C   VAL A   2      39.116  17.783  19.438  1.00 26.75           C  
ATOM     12  O   VAL A   2      38.527  18.854  19.565  1.00 28.83           O  
ATOM     13  CB  VAL A   2      37.105  16.165  19.207  1.00 27.87           C  
ATOM     14  CG1 VAL A   2      37.177  16.323  17.680  1.00 23.34           C  
ATOM     15  CG2 VAL A   2      36.746  14.715  19.514  1.00 20.23           C  
ATOM     16  N   LYS A   3      40.341  17.718  18.923  1.00 24.43           N  
ATOM     17  CA  LYS A   3      41.074  18.867  18.401  1.00 21.68           C  
ATOM     18  C   LYS A   3      40.722  19.154  16.933  1.00 20.21           C  
ATOM     19  O   LYS A   3      40.893  18.285  16.064  1.00 16.96           O  
ATOM     20  CB  LYS A   3      42.570  18.619  18.489  1.00 20.71           C  
ATOM     21  CG  LYS A   3      43.095  18.315  19.866  1.00 21.67           C  
ATOM     22  CD  LYS A   3      44.458  17.709  19.621  1.00 19.14           C  
ATOM     23  CE  LYS A   3      45.512  18.109  20.619  1.00 23.90           C  
ATOM     24  NZ  LYS A   3      45.925  19.489  20.408  1.00 29.17           N  
ATOM     25  N   GLN A   4      40.212  20.353  16.630  1.00 16.37           N  
ATOM     26  CA  GLN A   4      39.922  20.768  15.264  1.00 17.87           C  
ATOM     27  C   GLN A   4      41.169  21.189  14.492  1.00 15.86           C  
ATOM     28  O   GLN A   4      41.774  22.209  14.826  1.00 12.71           O  
ATOM     29  CB  GLN A   4      38.961  21.936  15.276  1.00 18.53           C  
ATOM     30  CG  GLN A   4      38.405  22.324  13.906  1.00 21.80           C  
ATOM     31  CD  GLN A   4      37.589  21.210  13.287  1.00 18.71           C  
ATOM     32  OE1 GLN A   4      36.611  20.761  13.871  1.00 19.25           O  
ATOM     33  NE2 GLN A   4      37.971  20.693  12.138  1.00 21.39           N  
ATOM     34  N   ILE A   5      41.526  20.416  13.470  1.00 16.54           N  
ATOM     35  CA  ILE A   5      42.683  20.697  12.610  1.00 18.01           C  
ATOM     36  C   ILE A   5      42.317  21.665  11.474  1.00 17.68           C  
ATOM     37  O   ILE A   5      41.365  21.418  10.707  1.00 16.63           O  
ATOM     38  CB  ILE A   5      43.229  19.327  12.040  1.00 17.69           C  
ATOM     39  CG1 ILE A   5      43.885  18.590  13.206  1.00 17.35           C  
ATOM     40  CG2 ILE A   5      44.233  19.488  10.901  1.00 11.12           C  
ATOM     41  CD1 ILE A   5      45.078  19.269  13.921  1.00 12.20           C  
ATOM     42  N   GLU A   6      43.008  22.803  11.387  1.00 16.36           N  
ATOM     43  CA  GLU A   6      42.780  23.728  10.274  1.00 16.51           C  
ATOM     44  C   GLU A   6      44.004  24.067   9.396  1.00 16.81           C  
ATOM     45  O   GLU A   6      44.068  25.104   8.715  1.00 14.58           O  
ATOM     46  CB  GLU A   6      42.155  25.012  10.834  1.00 13.22           C  
ATOM     47  CG  GLU A   6      40.771  24.713  11.410  1.00 13.54           C  
ATOM     48  CD  GLU A   6      39.762  24.146  10.419  1.00 17.19           C  
ATOM     49  OE1 GLU A   6      39.675  24.652   9.310  1.00 17.06           O  
ATOM     50  OE2 GLU A   6      39.049  23.195  10.748  1.00 20.40           O  
ATOM     51  N   SER A   7      45.030  23.215   9.385  1.00 14.77           N  
ATOM     52  CA  SER A   7      46.167  23.391   8.498  1.00 14.57           C  
ATOM     53  C   SER A   7      46.974  22.121   8.509  1.00 14.93           C  
ATOM     54  O   SER A   7      46.851  21.315   9.443  1.00 10.57           O  
ATOM     55  CB  SER A   7      47.099  24.490   8.955  1.00 16.80           C  
ATOM     56  OG  SER A   7      47.698  24.178  10.211  1.00 17.02           O  
ATOM     57  N   LYS A   8      47.825  22.011   7.478  1.00 14.32           N  
ATOM     58  CA  LYS A   8      48.824  20.964   7.374  1.00 15.00           C  
ATOM     59  C   LYS A   8      49.827  21.148   8.522  1.00 12.37           C  
ATOM     60  O   LYS A   8      50.192  20.159   9.162  1.00 12.56           O  
ATOM     61  CB  LYS A   8      49.524  21.065   6.026  1.00 15.55           C  
ATOM     62  CG  LYS A   8      49.961  19.695   5.598  1.00 20.66           C  
ATOM     63  CD  LYS A   8      50.831  19.821   4.366  1.00 21.08           C  
ATOM     64  CE  LYS A   8      51.005  18.444   3.776  1.00 26.22           C  
ATOM     65  NZ  LYS A   8      51.972  18.490   2.698  1.00 26.43           N  
ATOM     66  N   THR A   9      50.223  22.371   8.891  1.00 10.86           N  
ATOM     67  CA  THR A   9      51.129  22.603  10.026  1.00 15.32           C  
ATOM     68  C   THR A   9      50.663  22.027  11.362  1.00 15.50           C  
ATOM     69  O   THR A   9      51.457  21.421  12.096  1.00 16.93           O  
ATOM     70  CB  THR A   9      51.366  24.103  10.261  1.00 16.19           C  
ATOM     71  OG1 THR A   9      51.479  24.736   8.993  1.00 26.09           O  
ATOM     72  CG2 THR A   9      52.621  24.337  11.088  1.00 22.28           C  
ATOM     73  N   ALA A  10      49.381  22.241  11.689  1.00 15.78           N  
ATOM     74  CA  ALA A  10      48.744  21.748  12.904  1.00 14.53           C  
ATOM     75  C   ALA A  10      48.597  20.233  12.839  1.00 15.42           C  
ATOM     76  O   ALA A  10      48.715  19.553  13.863  1.00 15.73           O  
ATOM     77  CB  ALA A  10      47.351  22.362  13.061  1.00 13.16           C  
ATOM     78  N   PHE A  11      48.347  19.653  11.644  1.00 14.30           N  
ATOM     79  CA  PHE A  11      48.240  18.196  11.527  1.00 15.05           C  
ATOM     80  C   PHE A  11      49.590  17.551  11.860  1.00 14.72           C  
ATOM     81  O   PHE A  11      49.697  16.670  12.727  1.00 14.65           O  
ATOM     82  CB  PHE A  11      47.778  17.817  10.109  1.00 13.66           C  
ATOM     83  CG  PHE A  11      47.498  16.331   9.893  1.00 16.07           C  
ATOM     84  CD1 PHE A  11      46.356  15.745  10.432  1.00 21.66           C  
ATOM     85  CD2 PHE A  11      48.367  15.556   9.123  1.00 19.45           C  
ATOM     86  CE1 PHE A  11      46.076  14.395  10.201  1.00 23.50           C  
ATOM     87  CE2 PHE A  11      48.089  14.212   8.894  1.00 18.99           C  
ATOM     88  CZ  PHE A  11      46.942  13.628   9.431  1.00 22.48           C  
ATOM     89  N   GLN A  12      50.631  18.086  11.220  1.00 15.19           N  
ATOM     90  CA  GLN A  12      51.996  17.641  11.381  1.00 17.77           C  
ATOM     91  C   GLN A  12      52.468  17.831  12.812  1.00 18.35           C  
ATOM     92  O   GLN A  12      53.083  16.924  13.391  1.00 19.20           O  
ATOM     93  CB  GLN A  12      52.899  18.424  10.435  1.00 20.89           C  
ATOM     94  CG  GLN A  12      52.622  18.171   8.939  1.00 26.98           C  
ATOM     95  CD  GLN A  12      53.594  18.832   7.955  1.00 30.96           C  
ATOM     96  OE1 GLN A  12      53.900  20.025   8.015  1.00 32.48           O  
ATOM     97  NE2 GLN A  12      54.116  18.075   6.995  1.00 32.74           N  
ATOM     98  N   GLU A  13      52.211  18.995  13.413  1.00 17.52           N  
ATOM     99  CA  GLU A  13      52.676  19.193  14.767  1.00 18.05           C  
ATOM    100  C   GLU A  13      51.879  18.407  15.757  1.00 13.62           C  
ATOM    101  O   GLU A  13      52.490  17.891  16.676  1.00 14.30           O  
ATOM    102  CB  GLU A  13      52.655  20.678  15.178  1.00 24.17           C  
ATOM    103  CG  GLU A  13      53.948  21.304  14.628  1.00 36.15           C  
ATOM    104  CD  GLU A  13      54.391  22.664  15.168  1.00 41.69           C  
ATOM    105  OE1 GLU A  13      54.619  22.767  16.380  1.00 45.02           O  
ATOM    106  OE2 GLU A  13      54.540  23.599  14.368  1.00 44.92           O  
ATOM    107  N   ALA A  14      50.574  18.218  15.626  1.00 11.19           N  
ATOM    108  CA  ALA A  14      49.824  17.447  16.605  1.00 10.28           C  
ATOM    109  C   ALA A  14      50.342  16.027  16.583  1.00 10.05           C  
ATOM    110  O   ALA A  14      50.478  15.429  17.646  1.00 12.91           O  
ATOM    111  CB  ALA A  14      48.324  17.401  16.282  1.00  9.27           C  
ATOM    112  N   LEU A  15      50.695  15.460  15.419  1.00 11.50           N  
ATOM    113  CA  LEU A  15      51.194  14.102  15.377  1.00 13.35           C  
ATOM    114  C   LEU A  15      52.554  14.083  16.010  1.00 15.62           C  
ATOM    115  O   LEU A  15      52.942  13.052  16.555  1.00 18.09           O  
ATOM    116  CB  LEU A  15      51.322  13.558  13.961  1.00 12.43           C  
ATOM    117  CG  LEU A  15      50.031  13.230  13.224  1.00 11.62           C  
ATOM    118  CD1 LEU A  15      50.383  12.725  11.866  1.00 10.07           C  
ATOM    119  CD2 LEU A  15      49.272  12.120  13.891  1.00 11.91           C  
ATOM    120  N   ASP A  16      53.238  15.219  16.015  1.00 17.00           N  
ATOM    121  CA  ASP A  16      54.533  15.311  16.656  1.00 19.56           C  
ATOM    122  C   ASP A  16      54.318  15.479  18.156  1.00 19.39           C  
ATOM    123  O   ASP A  16      54.999  14.837  18.953  1.00 21.74           O  
ATOM    124  CB  ASP A  16      55.291  16.497  16.075  1.00 22.76           C  
ATOM    125  CG  ASP A  16      56.794  16.283  15.945  1.00 31.78           C  
ATOM    126  OD1 ASP A  16      57.449  16.137  16.978  1.00 33.05           O  
ATOM    127  OD2 ASP A  16      57.307  16.258  14.819  1.00 33.68           O  
ATOM    128  N   ALA A  17      53.370  16.266  18.652  1.00 19.38           N  
ATOM    129  CA  ALA A  17      53.218  16.393  20.084  1.00 19.41           C  
ATOM    130  C   ALA A  17      52.580  15.132  20.643  1.00 20.46           C  
ATOM    131  O   ALA A  17      52.810  14.865  21.811  1.00 26.17           O  
ATOM    132  CB  ALA A  17      52.349  17.586  20.421  1.00 16.16           C  
ATOM    133  N   ALA A  18      51.857  14.266  19.914  1.00 20.20           N  
ATOM    134  CA  ALA A  18      51.256  13.072  20.517  1.00 19.81           C  
ATOM    135  C   ALA A  18      52.205  12.114  21.213  1.00 18.68           C  
ATOM    136  O   ALA A  18      51.781  11.273  22.012  1.00 18.85           O  
ATOM    137  CB  ALA A  18      50.521  12.231  19.498  1.00 18.81           C  
ATOM    138  N   GLY A  19      53.505  12.198  20.908  1.00 20.95           N  
ATOM    139  CA  GLY A  19      54.542  11.332  21.477  1.00 19.47           C  
ATOM    140  C   GLY A  19      54.309   9.893  21.034  1.00 20.89           C  
ATOM    141  O   GLY A  19      54.250   9.539  19.842  1.00 20.82           O  
ATOM    142  N   ASP A  20      54.081   9.052  22.033  1.00 22.25           N  
ATOM    143  CA  ASP A  20      53.775   7.663  21.758  1.00 22.79           C  
ATOM    144  C   ASP A  20      52.271   7.402  21.804  1.00 18.79           C  
ATOM    145  O   ASP A  20      51.862   6.279  21.585  1.00 20.06           O  
ATOM    146  CB  ASP A  20      54.549   6.745  22.764  1.00 28.86           C  
ATOM    147  CG  ASP A  20      54.465   6.996  24.267  1.00 34.54           C  
ATOM    148  OD1 ASP A  20      54.434   8.158  24.682  1.00 39.63           O  
ATOM    149  OD2 ASP A  20      54.465   6.010  25.019  1.00 36.84           O  
ATOM    150  N   LYS A  21      51.384   8.364  22.018  1.00 12.05           N  
ATOM    151  CA  LYS A  21      49.965   8.078  22.069  1.00  9.99           C  
ATOM    152  C   LYS A  21      49.375   7.738  20.698  1.00 13.69           C  
ATOM    153  O   LYS A  21      49.912   8.082  19.641  1.00 16.51           O  
ATOM    154  CB  LYS A  21      49.261   9.296  22.672  1.00 10.41           C  
ATOM    155  CG  LYS A  21      49.626   9.708  24.105  1.00 14.73           C  
ATOM    156  CD  LYS A  21      48.987  11.084  24.425  1.00 19.19           C  
ATOM    157  CE  LYS A  21      49.095  11.505  25.883  1.00 23.40           C  
ATOM    158  NZ  LYS A  21      47.973  12.349  26.313  1.00 22.24           N  
ATOM    159  N   LEU A  22      48.267   7.006  20.706  1.00 14.52           N  
ATOM    160  CA  LEU A  22      47.485   6.744  19.517  1.00 12.26           C  
ATOM    161  C   LEU A  22      46.805   8.042  19.108  1.00 10.15           C  
ATOM    162  O   LEU A  22      46.301   8.798  19.946  1.00 10.31           O  
ATOM    163  CB  LEU A  22      46.366   5.708  19.750  1.00 11.05           C  
ATOM    164  CG  LEU A  22      45.695   5.188  18.474  1.00 10.60           C  
ATOM    165  CD1 LEU A  22      46.731   4.538  17.561  1.00  9.45           C  
ATOM    166  CD2 LEU A  22      44.640   4.174  18.829  1.00  8.61           C  
ATOM    167  N   VAL A  23      46.790   8.325  17.827  1.00  6.28           N  
ATOM    168  CA  VAL A  23      46.067   9.474  17.328  1.00  7.86           C  
ATOM    169  C   VAL A  23      45.006   8.923  16.396  1.00  6.77           C  
ATOM    170  O   VAL A  23      45.349   8.129  15.526  1.00  9.23           O  
ATOM    171  CB  VAL A  23      46.935  10.398  16.527  1.00  3.12           C  
ATOM    172  CG1 VAL A  23      46.114  11.654  16.301  1.00  4.86           C  
ATOM    173  CG2 VAL A  23      48.228  10.725  17.208  1.00  5.24           C  
ATOM    174  N   VAL A  24      43.749   9.274  16.545  1.00  5.77           N  
ATOM    175  CA  VAL A  24      42.680   8.829  15.707  1.00  5.20           C  
ATOM    176  C   VAL A  24      42.228  10.076  15.020  1.00  5.30           C  
ATOM    177  O   VAL A  24      41.956  11.045  15.730  1.00  7.18           O  
ATOM    178  CB  VAL A  24      41.513   8.259  16.541  1.00  3.28           C  
ATOM    179  CG1 VAL A  24      40.433   7.764  15.603  1.00  6.05           C  
ATOM    180  CG2 VAL A  24      42.003   7.147  17.434  1.00  7.57           C  
ATOM    181  N   VAL A  25      42.094  10.123  13.698  1.00  5.70           N  
ATOM    182  CA  VAL A  25      41.743  11.347  12.972  1.00  2.05           C  
ATOM    183  C   VAL A  25      40.451  11.022  12.279  1.00  3.45           C  
ATOM    184  O   VAL A  25      40.374   9.997  11.592  1.00  4.05           O  
ATOM    185  CB  VAL A  25      42.768  11.739  11.870  1.00  2.58           C  
ATOM    186  CG1 VAL A  25      42.420  13.130  11.345  1.00  3.19           C  
ATOM    187  CG2 VAL A  25      44.193  11.747  12.388  1.00  2.13           C  
ATOM    188  N   ASP A  26      39.524  11.855  12.389  1.00  2.00           N  
ATOM    189  CA  ASP A  26      38.231  11.734  11.702  1.00  5.62           C  
ATOM    190  C   ASP A  26      38.173  12.697  10.506  1.00  6.70           C  
ATOM    191  O   ASP A  26      38.138  13.924  10.674  1.00  8.29           O  
ATOM    192  CB  ASP A  26      37.098  12.076  12.685  1.00  3.34           C  
ATOM    193  CG  ASP A  26      35.693  12.108  12.062  1.00 11.44           C  
ATOM    194  OD1 ASP A  26      35.526  11.871  10.808  1.00 13.99           O  
ATOM    195  OD2 ASP A  26      34.671  12.374  12.802  1.00 15.40           O  
ATOM    196  N   PHE A  27      38.179  12.110   9.316  1.00  9.78           N  
ATOM    197  CA  PHE A  27      38.045  12.869   8.055  1.00  6.23           C  
ATOM    198  C   PHE A  27      36.575  12.915   7.722  1.00  6.39           C  
ATOM    199  O   PHE A  27      35.990  11.911   7.298  1.00  8.54           O  
ATOM    200  CB  PHE A  27      38.805  12.199   6.931  1.00  2.16           C  
ATOM    201  CG  PHE A  27      40.288  12.455   7.040  1.00  2.28           C  
ATOM    202  CD1 PHE A  27      40.832  13.628   6.512  1.00  3.56           C  
ATOM    203  CD2 PHE A  27      41.093  11.517   7.678  1.00  4.28           C  
ATOM    204  CE1 PHE A  27      42.203  13.862   6.620  1.00  6.34           C  
ATOM    205  CE2 PHE A  27      42.465  11.748   7.787  1.00 10.50           C  
ATOM    206  CZ  PHE A  27      43.022  12.921   7.258  1.00  7.91           C  
ATOM    207  N   SER A  28      36.042  14.079   7.930  1.00  2.02           N  
ATOM    208  CA  SER A  28      34.621  14.329   7.787  1.00  6.26           C  
ATOM    209  C   SER A  28      34.385  15.481   6.803  1.00  4.74           C  
ATOM    210  O   SER A  28      35.327  16.161   6.370  1.00  6.51           O  
ATOM    211  CB  SER A  28      34.106  14.634   9.208  1.00 12.55           C  
ATOM    212  OG  SER A  28      32.957  15.449   9.189  1.00 21.38           O  
ATOM    213  N   ALA A  29      33.119  15.647   6.476  1.00  7.73           N  
ATOM    214  CA  ALA A  29      32.646  16.686   5.552  1.00 15.39           C  
ATOM    215  C   ALA A  29      31.222  17.077   5.924  1.00 18.65           C  
ATOM    216  O   ALA A  29      30.443  16.235   6.393  1.00 22.28           O  
ATOM    217  CB  ALA A  29      32.651  16.158   4.115  1.00 16.59           C  
ATOM    218  N   THR A  30      30.786  18.284   5.640  1.00 22.76           N  
ATOM    219  CA  THR A  30      29.443  18.834   5.861  1.00 24.94           C  
ATOM    220  C   THR A  30      28.305  18.079   5.210  1.00 26.02           C  
ATOM    221  O   THR A  30      27.243  17.928   5.810  1.00 26.45           O  
ATOM    222  CB  THR A  30      29.476  20.303   5.361  1.00 26.73           C  
ATOM    223  OG1 THR A  30      30.641  20.848   5.974  1.00 35.30           O  
ATOM    224  CG2 THR A  30      28.309  21.177   5.756  1.00 32.31           C  
ATOM    225  N   TRP A  31      28.493  17.603   3.971  1.00 28.84           N  
ATOM    226  CA  TRP A  31      27.446  16.861   3.227  1.00 28.12           C  
ATOM    227  C   TRP A  31      27.269  15.366   3.599  1.00 28.62           C  
ATOM    228  O   TRP A  31      26.446  14.579   3.074  1.00 26.17           O  
ATOM    229  CB  TRP A  31      27.742  16.982   1.729  1.00 27.07           C  
ATOM    230  CG  TRP A  31      29.179  16.721   1.324  1.00 21.72           C  
ATOM    231  CD1 TRP A  31      30.114  17.723   1.333  1.00 20.86           C  
ATOM    232  CD2 TRP A  31      29.681  15.518   0.948  1.00 19.13           C  
ATOM    233  NE1 TRP A  31      31.231  17.150   0.956  1.00 18.93           N  
ATOM    234  CE2 TRP A  31      31.022  15.842   0.715  1.00 17.68           C  
ATOM    235  CE3 TRP A  31      29.203  14.229   0.772  1.00 19.53           C  
ATOM    236  CZ2 TRP A  31      31.947  14.884   0.304  1.00 19.28           C  
ATOM    237  CZ3 TRP A  31      30.129  13.267   0.355  1.00 22.86           C  
ATOM    238  CH2 TRP A  31      31.482  13.586   0.128  1.00 21.46           C  
ATOM    239  N   CYS A  32      28.097  14.959   4.568  1.00 27.02           N  
ATOM    240  CA  CYS A  32      28.067  13.585   4.972  1.00 23.67           C  
ATOM    241  C   CYS A  32      27.158  13.390   6.159  1.00 19.84           C  
ATOM    242  O   CYS A  32      27.475  13.807   7.260  1.00 22.19           O  
ATOM    243  CB  CYS A  32      29.510  13.290   5.248  1.00 20.07           C  
ATOM    244  SG  CYS A  32      29.677  11.626   5.851  1.00 20.79           S  
ATOM    245  N   GLY A  33      26.012  12.767   5.929  1.00 19.57           N  
ATOM    246  CA  GLY A  33      25.026  12.475   6.957  1.00 20.93           C  
ATOM    247  C   GLY A  33      25.496  11.445   7.966  1.00 19.35           C  
ATOM    248  O   GLY A  33      25.415  11.724   9.154  1.00 23.91           O  
ATOM    249  N   PRO A  34      26.000  10.251   7.644  1.00 21.41           N  
ATOM    250  CA  PRO A  34      26.726   9.377   8.565  1.00 22.36           C  
ATOM    251  C   PRO A  34      27.847  10.004   9.405  1.00 21.82           C  
ATOM    252  O   PRO A  34      28.024   9.624  10.560  1.00 24.79           O  
ATOM    253  CB  PRO A  34      27.195   8.253   7.663  1.00 22.43           C  
ATOM    254  CG  PRO A  34      26.969   8.793   6.294  1.00 19.66           C  
ATOM    255  CD  PRO A  34      25.671   9.494   6.469  1.00 16.46           C  
ATOM    256  N   CYS A  35      28.594  10.982   8.896  1.00 21.01           N  
ATOM    257  CA  CYS A  35      29.646  11.712   9.610  1.00 19.57           C  
ATOM    258  C   CYS A  35      28.959  12.536  10.690  1.00 21.95           C  
ATOM    259  O   CYS A  35      29.512  12.599  11.813  1.00 16.18           O  
ATOM    260  CB  CYS A  35      30.449  12.654   8.665  1.00 21.23           C  
ATOM    261  SG  CYS A  35      31.224  12.022   7.094  1.00 16.03           S  
ATOM    262  N   LYS A  36      27.762  13.136  10.387  1.00 22.72           N  
ATOM    263  CA  LYS A  36      26.969  13.834  11.421  1.00 23.01           C  
ATOM    264  C   LYS A  36      26.420  12.883  12.483  1.00 20.54           C  
ATOM    265  O   LYS A  36      26.410  13.199  13.678  1.00 22.04           O  
ATOM    266  CB  LYS A  36      25.808  14.612  10.859  1.00 21.42           C  
ATOM    267  CG  LYS A  36      26.242  15.989  10.341  1.00 26.94           C  
ATOM    268  CD  LYS A  36      25.134  16.750   9.609  1.00 32.33           C  
ATOM    269  CE  LYS A  36      24.672  16.060   8.320  1.00 34.28           C  
ATOM    270  NZ  LYS A  36      23.974  16.968   7.396  1.00 37.34           N  
ATOM    271  N   MET A  37      25.975  11.731  12.054  1.00 20.63           N  
ATOM    272  CA  MET A  37      25.402  10.743  12.974  1.00 23.79           C  
ATOM    273  C   MET A  37      26.430  10.236  14.001  1.00 22.15           C  
ATOM    274  O   MET A  37      26.079   9.847  15.119  1.00 24.29           O  
ATOM    275  CB  MET A  37      24.895   9.519  12.210  1.00 27.61           C  
ATOM    276  CG  MET A  37      23.500   9.710  11.617  1.00 35.69           C  
ATOM    277  SD  MET A  37      23.023   8.391  10.523  1.00 44.19           S  
ATOM    278  CE  MET A  37      21.257   8.201  10.572  1.00 40.83           C  
ATOM    279  N   ILE A  38      27.711  10.244  13.645  1.00 18.34           N  
ATOM    280  CA  ILE A  38      28.729   9.667  14.547  1.00 16.14           C  
ATOM    281  C   ILE A  38      29.619  10.700  15.279  1.00 18.80           C  
ATOM    282  O   ILE A  38      30.541  10.339  16.022  1.00 18.04           O  
ATOM    283  CB  ILE A  38      29.652   8.708  13.785  1.00 15.07           C  
ATOM    284  CG1 ILE A  38      30.302   7.711  14.749  1.00 12.05           C  
ATOM    285  CG2 ILE A  38      30.779   9.418  13.022  1.00 11.38           C  
ATOM    286  CD1 ILE A  38      31.175   6.663  14.073  1.00 13.27           C  
ATOM    287  N   LYS A  39      29.354  11.975  15.105  1.00 20.64           N  
ATOM    288  CA  LYS A  39      30.151  13.032  15.781  1.00 23.18           C  
ATOM    289  C   LYS A  39      30.009  12.958  17.318  1.00 20.48           C  
ATOM    290  O   LYS A  39      31.034  13.031  18.006  1.00 18.43           O  
ATOM    291  CB  LYS A  39      29.657  14.417  15.358  1.00 26.55           C  
ATOM    292  CG  LYS A  39      30.464  15.039  14.221  1.00 33.21           C  
ATOM    293  CD  LYS A  39      30.450  16.566  14.271  1.00 38.92           C  
ATOM    294  CE  LYS A  39      31.224  17.119  15.465  1.00 40.93           C  
ATOM    295  NZ  LYS A  39      31.176  18.582  15.551  1.00 44.90           N  
ATOM    296  N   PRO A  40      28.826  12.824  17.941  1.00 16.40           N  
ATOM    297  CA  PRO A  40      28.693  12.643  19.373  1.00 13.02           C  
ATOM    298  C   PRO A  40      29.382  11.399  19.883  1.00  8.96           C  
ATOM    299  O   PRO A  40      30.031  11.469  20.918  1.00 11.42           O  
ATOM    300  CB  PRO A  40      27.228  12.646  19.587  1.00 15.47           C  
ATOM    301  CG  PRO A  40      26.699  13.401  18.454  1.00 19.27           C  
ATOM    302  CD  PRO A  40      27.493  12.861  17.301  1.00 17.54           C  
ATOM    303  N   PHE A  41      29.285  10.236  19.236  1.00 10.33           N  
ATOM    304  CA  PHE A  41      30.014   9.077  19.707  1.00  6.48           C  
ATOM    305  C   PHE A  41      31.510   9.329  19.589  1.00  9.77           C  
ATOM    306  O   PHE A  41      32.255   8.962  20.495  1.00 12.27           O  
ATOM    307  CB  PHE A  41      29.604   7.874  18.906  1.00  8.54           C  
ATOM    308  CG  PHE A  41      30.287   6.611  19.397  1.00 10.97           C  
ATOM    309  CD1 PHE A  41      29.916   6.056  20.618  1.00 12.59           C  
ATOM    310  CD2 PHE A  41      31.295   6.027  18.629  1.00 11.16           C  
ATOM    311  CE1 PHE A  41      30.558   4.913  21.065  1.00 14.97           C  
ATOM    312  CE2 PHE A  41      31.931   4.883  19.093  1.00 11.59           C  
ATOM    313  CZ  PHE A  41      31.559   4.328  20.308  1.00 13.09           C  
ATOM    314  N   PHE A  42      31.985   9.998  18.534  1.00  9.23           N  
ATOM    315  CA  PHE A  42      33.384  10.382  18.403  1.00  7.60           C  
ATOM    316  C   PHE A  42      33.848  11.266  19.571  1.00  8.14           C  
ATOM    317  O   PHE A  42      34.911  11.058  20.173  1.00 11.23           O  
ATOM    318  CB  PHE A  42      33.603  11.135  17.044  1.00  7.16           C  
ATOM    319  CG  PHE A  42      35.081  11.261  16.728  1.00  2.63           C  
ATOM    320  CD1 PHE A  42      35.828  10.114  16.464  1.00  5.72           C  
ATOM    321  CD2 PHE A  42      35.679  12.502  16.757  1.00  2.49           C  
ATOM    322  CE1 PHE A  42      37.191  10.231  16.234  1.00  7.90           C  
ATOM    323  CE2 PHE A  42      37.037  12.604  16.528  1.00  4.44           C  
ATOM    324  CZ  PHE A  42      37.805  11.479  16.265  1.00  6.13           C  
ATOM    325  N   HIS A  43      33.076  12.287  19.915  1.00  7.04           N  
ATOM    326  CA  HIS A  43      33.380  13.129  21.040  1.00 10.23           C  
ATOM    327  C   HIS A  43      33.262  12.272  22.313  1.00  7.28           C  
ATOM    328  O   HIS A  43      34.199  12.327  23.098  1.00  8.06           O  
ATOM    329  CB  HIS A  43      32.412  14.323  21.066  1.00 15.91           C  
ATOM    330  CG  HIS A  43      32.938  15.455  22.043  1.00 27.78           C  
ATOM    331  ND1 HIS A  43      33.456  16.578  21.622  1.00 34.68           N  
ATOM    332  CD2 HIS A  43      32.974  15.440  23.390  1.00 29.84           C  
ATOM    333  CE1 HIS A  43      33.819  17.277  22.676  1.00 31.73           C  
ATOM    334  NE2 HIS A  43      33.526  16.577  23.739  1.00 33.12           N  
ATOM    335  N   SER A  44      32.280  11.403  22.585  1.00  5.79           N  
ATOM    336  CA  SER A  44      32.282  10.601  23.781  1.00  3.92           C  
ATOM    337  C   SER A  44      33.556   9.790  23.942  1.00  6.40           C  
ATOM    338  O   SER A  44      34.109   9.694  25.046  1.00 10.20           O  
ATOM    339  CB  SER A  44      31.047   9.704  23.762  1.00  3.28           C  
ATOM    340  OG  SER A  44      31.153   8.471  23.099  1.00  9.14           O  
ATOM    341  N   LEU A  45      34.138   9.285  22.852  1.00  9.58           N  
ATOM    342  CA  LEU A  45      35.322   8.472  22.913  1.00  6.12           C  
ATOM    343  C   LEU A  45      36.520   9.224  23.360  1.00 10.54           C  
ATOM    344  O   LEU A  45      37.336   8.646  24.098  1.00  7.76           O  
ATOM    345  CB  LEU A  45      35.658   7.858  21.583  1.00 13.03           C  
ATOM    346  CG  LEU A  45      34.793   6.677  21.179  1.00 10.06           C  
ATOM    347  CD1 LEU A  45      35.207   6.246  19.795  1.00 13.84           C  
ATOM    348  CD2 LEU A  45      34.943   5.536  22.158  1.00  9.13           C  
ATOM    349  N   SER A  46      36.603  10.515  23.029  1.00 10.85           N  
ATOM    350  CA  SER A  46      37.736  11.298  23.504  1.00 12.79           C  
ATOM    351  C   SER A  46      37.739  11.541  25.013  1.00 16.48           C  
ATOM    352  O   SER A  46      38.762  11.830  25.640  1.00 15.46           O  
ATOM    353  CB  SER A  46      37.800  12.654  22.769  1.00 12.33           C  
ATOM    354  OG  SER A  46      36.691  13.544  22.785  1.00 14.75           O  
ATOM    355  N   GLU A  47      36.571  11.427  25.636  1.00 17.42           N  
ATOM    356  CA  GLU A  47      36.462  11.632  27.056  1.00 19.25           C  
ATOM    357  C   GLU A  47      36.630  10.330  27.768  1.00 17.19           C  
ATOM    358  O   GLU A  47      37.013  10.313  28.926  1.00 22.27           O  
ATOM    359  CB  GLU A  47      35.127  12.199  27.373  1.00 19.94           C  
ATOM    360  CG  GLU A  47      35.080  13.604  26.888  1.00 23.54           C  
ATOM    361  CD  GLU A  47      33.703  14.129  27.092  1.00 27.17           C  
ATOM    362  OE1 GLU A  47      32.984  13.590  27.933  1.00 36.99           O  
ATOM    363  OE2 GLU A  47      33.351  15.066  26.394  1.00 32.44           O  
ATOM    364  N   LYS A  48      36.266   9.246  27.107  1.00 14.14           N  
ATOM    365  CA  LYS A  48      36.411   7.958  27.688  1.00 10.15           C  
ATOM    366  C   LYS A  48      37.882   7.633  27.677  1.00 12.35           C  
ATOM    367  O   LYS A  48      38.433   7.250  28.713  1.00 15.39           O  
ATOM    368  CB  LYS A  48      35.588   7.003  26.886  1.00  2.54           C  
ATOM    369  CG  LYS A  48      35.733   5.539  27.273  1.00  6.48           C  
ATOM    370  CD  LYS A  48      34.643   4.669  26.631  1.00  5.03           C  
ATOM    371  CE  LYS A  48      34.967   3.287  27.146  1.00  2.00           C  
ATOM    372  NZ  LYS A  48      34.024   2.339  26.658  1.00  2.04           N  
ATOM    373  N   TYR A  49      38.579   7.846  26.572  1.00 14.21           N  
ATOM    374  CA  TYR A  49      40.009   7.549  26.495  1.00 15.27           C  
ATOM    375  C   TYR A  49      40.868   8.818  26.471  1.00 18.79           C  
ATOM    376  O   TYR A  49      41.141   9.443  25.452  1.00 18.93           O  
ATOM    377  CB  TYR A  49      40.376   6.714  25.231  1.00 13.62           C  
ATOM    378  CG  TYR A  49      39.670   5.374  25.046  1.00  6.17           C  
ATOM    379  CD1 TYR A  49      38.368   5.339  24.537  1.00  8.63           C  
ATOM    380  CD2 TYR A  49      40.321   4.183  25.387  1.00 11.56           C  
ATOM    381  CE1 TYR A  49      37.706   4.122  24.368  1.00  4.82           C  
ATOM    382  CE2 TYR A  49      39.668   2.958  25.236  1.00  6.42           C  
ATOM    383  CZ  TYR A  49      38.364   2.955  24.732  1.00 11.46           C  
ATOM    384  OH  TYR A  49      37.686   1.762  24.657  1.00 12.55           O  
ATOM    385  N   SER A  50      41.325   9.166  27.660  1.00 19.84           N  
ATOM    386  CA  SER A  50      42.269  10.239  27.926  1.00 19.47           C  
ATOM    387  C   SER A  50      43.664   9.965  27.377  1.00 17.45           C  
ATOM    388  O   SER A  50      44.420  10.890  27.097  1.00 16.86           O  
ATOM    389  CB  SER A  50      42.352  10.438  29.451  1.00 23.85           C  
ATOM    390  OG  SER A  50      41.055  10.343  30.047  1.00 28.76           O  
ATOM    391  N   ASN A  51      44.068   8.698  27.285  1.00 10.57           N  
ATOM    392  CA  ASN A  51      45.359   8.433  26.720  1.00 16.32           C  
ATOM    393  C   ASN A  51      45.417   8.209  25.185  1.00 17.54           C  
ATOM    394  O   ASN A  51      46.366   7.618  24.666  1.00 18.81           O  
ATOM    395  CB  ASN A  51      45.931   7.260  27.521  1.00 19.24           C  
ATOM    396  CG  ASN A  51      45.438   5.849  27.237  1.00 21.67           C  
ATOM    397  OD1 ASN A  51      46.249   4.926  27.201  1.00 26.63           O  
ATOM    398  ND2 ASN A  51      44.151   5.539  27.101  1.00 15.51           N  
ATOM    399  N   VAL A  52      44.448   8.697  24.395  1.00 14.04           N  
ATOM    400  CA  VAL A  52      44.423   8.599  22.947  1.00 11.60           C  
ATOM    401  C   VAL A  52      44.144  10.044  22.494  1.00 13.28           C  
ATOM    402  O   VAL A  52      43.477  10.778  23.219  1.00 13.75           O  
ATOM    403  CB  VAL A  52      43.289   7.662  22.469  1.00 11.38           C  
ATOM    404  CG1 VAL A  52      43.249   7.627  20.932  1.00  4.41           C  
ATOM    405  CG2 VAL A  52      43.509   6.244  22.991  1.00  3.28           C  
ATOM    406  N   ILE A  53      44.564  10.527  21.318  1.00 12.85           N  
ATOM    407  CA  ILE A  53      44.385  11.916  20.898  1.00 12.13           C  
ATOM    408  C   ILE A  53      43.376  11.841  19.767  1.00 10.15           C  
ATOM    409  O   ILE A  53      43.531  10.984  18.897  1.00 12.12           O  
ATOM    410  CB  ILE A  53      45.757  12.504  20.396  1.00 11.42           C  
ATOM    411  CG1 ILE A  53      46.858  12.456  21.464  1.00 10.96           C  
ATOM    412  CG2 ILE A  53      45.513  13.940  19.947  1.00 13.03           C  
ATOM    413  CD1 ILE A  53      47.140  13.707  22.346  1.00 13.61           C  
ATOM    414  N   PHE A  54      42.385  12.717  19.710  1.00  9.86           N  
ATOM    415  CA  PHE A  54      41.314  12.602  18.736  1.00 10.78           C  
ATOM    416  C   PHE A  54      41.261  13.917  17.998  1.00 12.09           C  
ATOM    417  O   PHE A  54      41.080  14.970  18.607  1.00 10.29           O  
ATOM    418  CB  PHE A  54      39.921  12.348  19.393  1.00  9.30           C  
ATOM    419  CG  PHE A  54      39.803  10.981  20.080  1.00  9.99           C  
ATOM    420  CD1 PHE A  54      40.350  10.784  21.358  1.00 10.59           C  
ATOM    421  CD2 PHE A  54      39.166   9.924  19.438  1.00  8.17           C  
ATOM    422  CE1 PHE A  54      40.256   9.536  21.988  1.00  5.12           C  
ATOM    423  CE2 PHE A  54      39.072   8.684  20.054  1.00  8.33           C  
ATOM    424  CZ  PHE A  54      39.618   8.488  21.335  1.00  6.90           C  
ATOM    425  N   LEU A  55      41.465  13.823  16.686  1.00 11.06           N  
ATOM    426  CA  LEU A  55      41.535  14.941  15.766  1.00 10.32           C  
ATOM    427  C   LEU A  55      40.379  14.893  14.778  1.00 10.21           C  
ATOM    428  O   LEU A  55      39.864  13.815  14.467  1.00  5.92           O  
ATOM    429  CB  LEU A  55      42.823  14.845  15.007  1.00 13.33           C  
ATOM    430  CG  LEU A  55      44.128  15.473  15.417  1.00 16.21           C  
ATOM    431  CD1 LEU A  55      44.343  15.445  16.893  1.00 19.16           C  
ATOM    432  CD2 LEU A  55      45.204  14.755  14.611  1.00 19.80           C  
ATOM    433  N   GLU A  56      39.945  16.034  14.253  1.00  9.83           N  
ATOM    434  CA  GLU A  56      38.941  16.073  13.210  1.00 10.76           C  
ATOM    435  C   GLU A  56      39.471  16.993  12.094  1.00  9.90           C  
ATOM    436  O   GLU A  56      39.981  18.093  12.346  1.00 10.54           O  
ATOM    437  CB  GLU A  56      37.619  16.611  13.791  1.00 11.45           C  
ATOM    438  CG  GLU A  56      36.482  16.288  12.827  1.00 19.93           C  
ATOM    439  CD  GLU A  56      35.232  17.145  12.977  1.00 23.57           C  
ATOM    440  OE1 GLU A  56      34.726  17.273  14.094  1.00 27.63           O  
ATOM    441  OE2 GLU A  56      34.767  17.690  11.977  1.00 27.37           O  
ATOM    442  N   VAL A  57      39.370  16.533  10.844  1.00 12.09           N  
ATOM    443  CA  VAL A  57      39.808  17.261   9.671  1.00 10.83           C  
ATOM    444  C   VAL A  57      38.539  17.368   8.858  1.00  8.81           C  
ATOM    445  O   VAL A  57      37.945  16.340   8.569  1.00  7.61           O  
ATOM    446  CB  VAL A  57      40.846  16.466   8.844  1.00  9.65           C  
ATOM    447  CG1 VAL A  57      41.097  17.176   7.518  1.00 15.76           C  
ATOM    448  CG2 VAL A  57      42.162  16.370   9.579  1.00 12.78           C  
ATOM    449  N   ASP A  58      38.056  18.553   8.513  1.00 11.63           N  
ATOM    450  CA  ASP A  58      36.961  18.651   7.572  1.00 14.85           C  
ATOM    451  C   ASP A  58      37.661  18.781   6.185  1.00 18.46           C  
ATOM    452  O   ASP A  58      38.402  19.750   5.917  1.00 16.86           O  
ATOM    453  CB  ASP A  58      36.121  19.871   7.939  1.00 18.81           C  
ATOM    454  CG  ASP A  58      34.877  20.099   7.067  1.00 23.63           C  
ATOM    455  OD1 ASP A  58      34.996  20.229   5.851  1.00 25.31           O  
ATOM    456  OD2 ASP A  58      33.766  20.168   7.604  1.00 31.29           O  
ATOM    457  N   VAL A  59      37.464  17.793   5.291  1.00 17.13           N  
ATOM    458  CA  VAL A  59      38.111  17.705   3.970  1.00 16.52           C  
ATOM    459  C   VAL A  59      37.939  18.912   3.056  1.00 17.70           C  
ATOM    460  O   VAL A  59      38.849  19.312   2.333  1.00 17.71           O  
ATOM    461  CB  VAL A  59      37.630  16.432   3.227  1.00 13.92           C  
ATOM    462  CG1 VAL A  59      38.058  15.229   4.078  1.00 10.89           C  
ATOM    463  CG2 VAL A  59      36.125  16.418   2.987  1.00 11.31           C  
ATOM    464  N   ASP A  60      36.786  19.558   3.167  1.00 19.25           N  
ATOM    465  CA  ASP A  60      36.499  20.825   2.524  1.00 22.51           C  
ATOM    466  C   ASP A  60      37.449  21.926   3.063  1.00 24.59           C  
ATOM    467  O   ASP A  60      37.903  22.744   2.266  1.00 25.40           O  
ATOM    468  CB  ASP A  60      35.011  21.212   2.780  1.00 26.56           C  
ATOM    469  CG  ASP A  60      33.922  20.138   2.546  1.00 31.98           C  
ATOM    470  OD1 ASP A  60      33.832  19.568   1.453  1.00 31.79           O  
ATOM    471  OD2 ASP A  60      33.149  19.864   3.474  1.00 33.80           O  
ATOM    472  N   ASP A  61      37.842  22.054   4.348  1.00 24.07           N  
ATOM    473  CA  ASP A  61      38.765  23.128   4.734  1.00 24.03           C  
ATOM    474  C   ASP A  61      40.195  22.766   4.450  1.00 25.87           C  
ATOM    475  O   ASP A  61      41.010  23.631   4.128  1.00 28.46           O  
ATOM    476  CB  ASP A  61      38.806  23.480   6.208  1.00 19.30           C  
ATOM    477  CG  ASP A  61      37.479  23.696   6.868  1.00 17.90           C  
ATOM    478  OD1 ASP A  61      36.571  24.235   6.244  1.00 17.23           O  
ATOM    479  OD2 ASP A  61      37.368  23.295   8.021  1.00 25.26           O  
ATOM    480  N   CYS A  62      40.515  21.489   4.637  1.00 27.16           N  
ATOM    481  CA  CYS A  62      41.879  21.036   4.462  1.00 27.21           C  
ATOM    482  C   CYS A  62      41.976  20.101   3.278  1.00 28.11           C  
ATOM    483  O   CYS A  62      42.379  18.945   3.412  1.00 29.38           O  
ATOM    484  CB  CYS A  62      42.377  20.314   5.715  1.00 25.93           C  
ATOM    485  SG  CYS A  62      42.543  21.304   7.208  1.00 25.55           S  
ATOM    486  N   GLN A  63      41.643  20.580   2.083  1.00 28.62           N  
ATOM    487  CA  GLN A  63      41.749  19.793   0.870  1.00 29.65           C  
ATOM    488  C   GLN A  63      43.154  19.231   0.603  1.00 27.45           C  
ATOM    489  O   GLN A  63      43.254  18.148   0.039  1.00 30.10           O  
ATOM    490  CB  GLN A  63      41.287  20.650  -0.306  1.00 32.11           C  
ATOM    491  CG  GLN A  63      39.804  21.034  -0.143  1.00 37.28           C  
ATOM    492  CD  GLN A  63      39.073  21.649  -1.345  1.00 38.66           C  
ATOM    493  OE1 GLN A  63      39.662  22.056  -2.344  1.00 39.93           O  
ATOM    494  NE2 GLN A  63      37.748  21.743  -1.333  1.00 39.88           N  
ATOM    495  N   ASP A  64      44.242  19.871   1.070  1.00 25.78           N  
ATOM    496  CA  ASP A  64      45.631  19.432   0.891  1.00 23.27           C  
ATOM    497  C   ASP A  64      45.851  18.183   1.718  1.00 22.50           C  
ATOM    498  O   ASP A  64      46.211  17.135   1.191  1.00 21.68           O  
ATOM    499  CB  ASP A  64      46.568  20.572   1.343  1.00 27.00           C  
ATOM    500  CG  ASP A  64      48.065  20.379   1.045  1.00 34.96           C  
ATOM    501  OD1 ASP A  64      48.476  19.386   0.426  1.00 35.24           O  
ATOM    502  OD2 ASP A  64      48.845  21.271   1.426  1.00 38.75           O  
ATOM    503  N   VAL A  65      45.565  18.284   3.028  1.00 23.09           N  
ATOM    504  CA  VAL A  65      45.737  17.197   4.002  1.00 21.47           C  
ATOM    505  C   VAL A  65      44.832  16.017   3.548  1.00 21.09           C  
ATOM    506  O   VAL A  65      45.280  14.860   3.549  1.00 20.46           O  
ATOM    507  CB  VAL A  65      45.392  17.768   5.416  1.00 18.30           C  
ATOM    508  CG1 VAL A  65      45.692  16.792   6.524  1.00 17.10           C  
ATOM    509  CG2 VAL A  65      46.286  18.933   5.739  1.00 12.18           C  
ATOM    510  N   ALA A  66      43.604  16.299   3.059  1.00 18.50           N  
ATOM    511  CA  ALA A  66      42.664  15.321   2.508  1.00 20.26           C  
ATOM    512  C   ALA A  66      43.267  14.591   1.286  1.00 23.46           C  
ATOM    513  O   ALA A  66      43.241  13.349   1.274  1.00 22.70           O  
ATOM    514  CB  ALA A  66      41.368  16.035   2.092  1.00 12.23           C  
ATOM    515  N   SER A  67      43.842  15.269   0.261  1.00 26.53           N  
ATOM    516  CA  SER A  67      44.532  14.621  -0.868  1.00 29.83           C  
ATOM    517  C   SER A  67      45.773  13.821  -0.410  1.00 29.96           C  
ATOM    518  O   SER A  67      46.021  12.694  -0.865  1.00 28.04           O  
ATOM    519  CB  SER A  67      45.001  15.666  -1.912  1.00 28.51           C  
ATOM    520  OG  SER A  67      43.942  16.463  -2.425  1.00 32.44           O  
ATOM    521  N   GLU A  68      46.568  14.342   0.526  1.00 30.86           N  
ATOM    522  CA  GLU A  68      47.770  13.665   1.015  1.00 33.43           C  
ATOM    523  C   GLU A  68      47.503  12.315   1.691  1.00 31.71           C  
ATOM    524  O   GLU A  68      48.188  11.305   1.469  1.00 32.26           O  
ATOM    525  CB  GLU A  68      48.499  14.579   2.012  1.00 36.59           C  
ATOM    526  CG  GLU A  68      49.939  14.910   1.674  1.00 43.34           C  
ATOM    527  CD  GLU A  68      50.077  15.816   0.459  1.00 48.00           C  
ATOM    528  OE1 GLU A  68      49.743  16.999   0.572  1.00 46.94           O  
ATOM    529  OE2 GLU A  68      50.527  15.334  -0.588  1.00 52.43           O  
ATOM    530  N   CYS A  69      46.502  12.286   2.568  1.00 28.67           N  
ATOM    531  CA  CYS A  69      46.133  11.073   3.280  1.00 25.47           C  
ATOM    532  C   CYS A  69      45.261  10.130   2.428  1.00 25.67           C  
ATOM    533  O   CYS A  69      44.850   9.031   2.843  1.00 26.33           O  
ATOM    534  CB  CYS A  69      45.434  11.538   4.575  1.00 25.92           C  
ATOM    535  SG  CYS A  69      46.478  12.604   5.598  1.00 19.84           S  
ATOM    536  N   GLU A  70      44.956  10.572   1.197  1.00 24.18           N  
ATOM    537  CA  GLU A  70      44.212   9.818   0.204  1.00 23.16           C  
ATOM    538  C   GLU A  70      42.879   9.295   0.673  1.00 18.50           C  
ATOM    539  O   GLU A  70      42.545   8.112   0.614  1.00 17.68           O  
ATOM    540  CB  GLU A  70      45.094   8.670  -0.297  1.00 27.61           C  
ATOM    541  CG  GLU A  70      46.334   9.238  -0.976  1.00 33.81           C  
ATOM    542  CD  GLU A  70      47.198   8.196  -1.645  1.00 37.85           C  
ATOM    543  OE1 GLU A  70      47.556   7.232  -0.965  1.00 37.05           O  
ATOM    544  OE2 GLU A  70      47.500   8.373  -2.837  1.00 39.85           O  
ATOM    545  N   VAL A  71      42.103  10.264   1.122  1.00 15.44           N  
ATOM    546  CA  VAL A  71      40.783  10.009   1.660  1.00 17.00           C  
ATOM    547  C   VAL A  71      39.885   9.732   0.483  1.00 19.02           C  
ATOM    548  O   VAL A  71      39.968  10.445  -0.528  1.00 23.29           O  
ATOM    549  CB  VAL A  71      40.353  11.255   2.476  1.00 12.30           C  
ATOM    550  CG1 VAL A  71      38.913  11.223   2.925  1.00 11.10           C  
ATOM    551  CG2 VAL A  71      41.233  11.276   3.694  1.00  5.71           C  
ATOM    552  N   LYS A  72      39.098   8.661   0.607  1.00 21.54           N  
ATOM    553  CA  LYS A  72      38.179   8.217  -0.454  1.00 22.70           C  
ATOM    554  C   LYS A  72      36.694   8.370  -0.111  1.00 23.01           C  
ATOM    555  O   LYS A  72      35.888   8.987  -0.819  1.00 21.16           O  
ATOM    556  CB  LYS A  72      38.431   6.725  -0.799  1.00 26.40           C  
ATOM    557  CG  LYS A  72      39.366   6.393  -1.969  1.00 30.51           C  
ATOM    558  CD  LYS A  72      40.800   6.808  -1.677  1.00 34.09           C  
ATOM    559  CE  LYS A  72      41.738   6.809  -2.882  1.00 34.32           C  
ATOM    560  NZ  LYS A  72      43.083   7.187  -2.458  1.00 34.49           N  
ATOM    561  N   CYS A  73      36.327   7.784   1.033  1.00 23.89           N  
ATOM    562  CA  CYS A  73      34.958   7.752   1.525  1.00 20.19           C  
ATOM    563  C   CYS A  73      34.813   8.617   2.758  1.00 16.32           C  
ATOM    564  O   CYS A  73      35.811   8.939   3.405  1.00 14.89           O  
ATOM    565  CB  CYS A  73      34.602   6.336   1.866  1.00 20.35           C  
ATOM    566  SG  CYS A  73      34.799   5.227   0.456  1.00 28.10           S  
ATOM    567  N   MET A  74      33.584   8.986   3.094  1.00 14.28           N  
ATOM    568  CA  MET A  74      33.253   9.794   4.253  1.00 12.88           C  
ATOM    569  C   MET A  74      32.518   8.875   5.195  1.00 11.74           C  
ATOM    570  O   MET A  74      31.713   8.053   4.746  1.00 11.12           O  
ATOM    571  CB  MET A  74      32.346  10.912   3.871  1.00 13.40           C  
ATOM    572  CG  MET A  74      32.931  11.919   2.913  1.00 19.74           C  
ATOM    573  SD  MET A  74      34.059  12.948   3.854  1.00 25.47           S  
ATOM    574  CE  MET A  74      35.576  12.232   3.336  1.00 23.54           C  
ATOM    575  N   PRO A  75      32.804   8.882   6.489  1.00 12.30           N  
ATOM    576  CA  PRO A  75      34.005   9.378   7.089  1.00  9.07           C  
ATOM    577  C   PRO A  75      35.101   8.313   6.998  1.00  8.93           C  
ATOM    578  O   PRO A  75      34.798   7.128   6.830  1.00  5.88           O  
ATOM    579  CB  PRO A  75      33.631   9.696   8.506  1.00  9.33           C  
ATOM    580  CG  PRO A  75      32.646   8.685   8.889  1.00  7.96           C  
ATOM    581  CD  PRO A  75      31.869   8.467   7.532  1.00 11.73           C  
ATOM    582  N   THR A  76      36.344   8.740   7.119  1.00  3.10           N  
ATOM    583  CA  THR A  76      37.464   7.855   7.175  1.00  6.65           C  
ATOM    584  C   THR A  76      38.095   8.110   8.520  1.00  5.47           C  
ATOM    585  O   THR A  76      38.127   9.262   8.969  1.00  6.90           O  
ATOM    586  CB  THR A  76      38.452   8.186   6.010  1.00  9.07           C  
ATOM    587  OG1 THR A  76      37.855   7.711   4.822  1.00  5.47           O  
ATOM    588  CG2 THR A  76      39.805   7.516   6.135  1.00  3.32           C  
ATOM    589  N   PHE A  77      38.557   7.049   9.172  1.00  5.67           N  
ATOM    590  CA  PHE A  77      39.332   7.170  10.406  1.00  5.18           C  
ATOM    591  C   PHE A  77      40.672   6.546  10.088  1.00  4.70           C  
ATOM    592  O   PHE A  77      40.761   5.443   9.554  1.00  7.53           O  
ATOM    593  CB  PHE A  77      38.701   6.403  11.598  1.00  3.44           C  
ATOM    594  CG  PHE A  77      37.271   6.861  11.834  1.00  2.93           C  
ATOM    595  CD1 PHE A  77      37.020   8.039  12.538  1.00  6.06           C  
ATOM    596  CD2 PHE A  77      36.220   6.163  11.280  1.00  2.45           C  
ATOM    597  CE1 PHE A  77      35.706   8.498  12.660  1.00  6.41           C  
ATOM    598  CE2 PHE A  77      34.928   6.630  11.411  1.00  5.25           C  
ATOM    599  CZ  PHE A  77      34.668   7.800  12.099  1.00  4.47           C  
ATOM    600  N   GLN A  78      41.732   7.289  10.324  1.00  6.50           N  
ATOM    601  CA  GLN A  78      43.098   6.860  10.150  1.00  5.42           C  
ATOM    602  C   GLN A  78      43.656   6.916  11.536  1.00  7.93           C  
ATOM    603  O   GLN A  78      43.265   7.792  12.323  1.00  8.08           O  
ATOM    604  CB  GLN A  78      43.910   7.809   9.286  1.00  8.54           C  
ATOM    605  CG  GLN A  78      43.441   7.633   7.857  1.00  7.57           C  
ATOM    606  CD  GLN A  78      44.193   8.441   6.835  1.00  9.83           C  
ATOM    607  OE1 GLN A  78      44.901   9.375   7.160  1.00 12.88           O  
ATOM    608  NE2 GLN A  78      44.060   8.156   5.555  1.00 10.22           N  
ATOM    609  N   PHE A  79      44.555   5.985  11.797  1.00  6.23           N  
ATOM    610  CA  PHE A  79      45.117   5.777  13.118  1.00  6.51           C  
ATOM    611  C   PHE A  79      46.604   5.941  13.004  1.00  6.49           C  
ATOM    612  O   PHE A  79      47.149   5.347  12.075  1.00 11.54           O  
ATOM    613  CB  PHE A  79      44.759   4.354  13.581  1.00  8.43           C  
ATOM    614  CG  PHE A  79      43.265   4.120  13.872  1.00  9.11           C  
ATOM    615  CD1 PHE A  79      42.387   3.806  12.832  1.00  4.83           C  
ATOM    616  CD2 PHE A  79      42.798   4.268  15.176  1.00  6.44           C  
ATOM    617  CE1 PHE A  79      41.042   3.654  13.112  1.00 10.73           C  
ATOM    618  CE2 PHE A  79      41.448   4.109  15.432  1.00  8.47           C  
ATOM    619  CZ  PHE A  79      40.569   3.806  14.407  1.00  6.40           C  
ATOM    620  N   PHE A  80      47.273   6.702  13.865  1.00  7.19           N  
ATOM    621  CA  PHE A  80      48.704   6.956  13.818  1.00  9.10           C  
ATOM    622  C   PHE A  80      49.340   6.719  15.193  1.00 12.54           C  
ATOM    623  O   PHE A  80      48.808   7.042  16.254  1.00 13.73           O  
ATOM    624  CB  PHE A  80      49.042   8.416  13.438  1.00 11.88           C  
ATOM    625  CG  PHE A  80      48.595   8.870  12.061  1.00 12.65           C  
ATOM    626  CD1 PHE A  80      47.273   9.263  11.837  1.00 13.74           C  
ATOM    627  CD2 PHE A  80      49.502   8.862  11.014  1.00 15.08           C  
ATOM    628  CE1 PHE A  80      46.868   9.640  10.571  1.00 15.28           C  
ATOM    629  CE2 PHE A  80      49.093   9.241   9.730  1.00 17.66           C  
ATOM    630  CZ  PHE A  80      47.777   9.629   9.509  1.00 18.49           C  
ATOM    631  N   LYS A  81      50.536   6.162  15.158  1.00 14.84           N  
ATOM    632  CA  LYS A  81      51.359   5.886  16.300  1.00 15.98           C  
ATOM    633  C   LYS A  81      52.732   6.317  15.837  1.00 16.40           C  
ATOM    634  O   LYS A  81      53.293   5.792  14.868  1.00 18.39           O  
ATOM    635  CB  LYS A  81      51.322   4.399  16.608  1.00 18.63           C  
ATOM    636  CG  LYS A  81      50.557   4.091  17.885  1.00 22.95           C  
ATOM    637  CD  LYS A  81      50.355   2.582  18.063  1.00 27.42           C  
ATOM    638  CE  LYS A  81      50.743   2.134  19.477  1.00 28.96           C  
ATOM    639  NZ  LYS A  81      50.455   3.148  20.472  1.00 30.52           N  
ATOM    640  N   LYS A  82      53.241   7.370  16.461  1.00 21.26           N  
ATOM    641  CA  LYS A  82      54.567   7.931  16.192  1.00 23.17           C  
ATOM    642  C   LYS A  82      54.734   8.380  14.739  1.00 22.53           C  
ATOM    643  O   LYS A  82      55.749   8.180  14.082  1.00 23.47           O  
ATOM    644  CB  LYS A  82      55.636   6.889  16.578  1.00 25.18           C  
ATOM    645  CG  LYS A  82      55.752   6.642  18.082  1.00 28.76           C  
ATOM    646  CD  LYS A  82      56.853   5.647  18.520  1.00 33.23           C  
ATOM    647  CE  LYS A  82      56.481   4.143  18.431  1.00 35.61           C  
ATOM    648  NZ  LYS A  82      55.251   3.817  19.155  1.00 32.74           N  
ATOM    649  N   GLY A  83      53.698   8.989  14.190  1.00 22.39           N  
ATOM    650  CA  GLY A  83      53.705   9.444  12.817  1.00 22.86           C  
ATOM    651  C   GLY A  83      53.533   8.317  11.810  1.00 23.05           C  
ATOM    652  O   GLY A  83      53.433   8.609  10.628  1.00 26.27           O  
ATOM    653  N   GLN A  84      53.492   7.034  12.165  1.00 22.70           N  
ATOM    654  CA  GLN A  84      53.304   5.973  11.188  1.00 23.09           C  
ATOM    655  C   GLN A  84      51.811   5.700  11.125  1.00 20.54           C  
ATOM    656  O   GLN A  84      51.191   5.649  12.186  1.00 21.12           O  
ATOM    657  CB  GLN A  84      54.001   4.692  11.614  1.00 27.30           C  
ATOM    658  CG  GLN A  84      55.502   4.811  11.814  1.00 38.11           C  
ATOM    659  CD  GLN A  84      56.043   3.901  12.924  1.00 45.22           C  
ATOM    660  OE1 GLN A  84      57.003   3.151  12.702  1.00 48.08           O  
ATOM    661  NE2 GLN A  84      55.507   3.916  14.152  1.00 44.40           N  
ATOM    662  N   LYS A  85      51.182   5.511   9.965  1.00 17.59           N  
ATOM    663  CA  LYS A  85      49.764   5.216   9.909  1.00 15.88           C  
ATOM    664  C   LYS A  85      49.700   3.738  10.214  1.00 17.23           C  
ATOM    665  O   LYS A  85      50.340   2.929   9.549  1.00 18.53           O  
ATOM    666  CB  LYS A  85      49.180   5.507   8.512  1.00 14.39           C  
ATOM    667  CG  LYS A  85      47.680   5.351   8.368  1.00  9.55           C  
ATOM    668  CD  LYS A  85      47.239   5.948   7.057  1.00 13.19           C  
ATOM    669  CE  LYS A  85      47.481   4.974   5.906  1.00 18.96           C  
ATOM    670  NZ  LYS A  85      47.525   5.665   4.632  1.00 24.83           N  
ATOM    671  N   VAL A  86      48.989   3.389  11.271  1.00 15.24           N  
ATOM    672  CA  VAL A  86      48.876   2.000  11.701  1.00 13.52           C  
ATOM    673  C   VAL A  86      47.495   1.446  11.401  1.00 12.31           C  
ATOM    674  O   VAL A  86      47.303   0.254  11.599  1.00 15.66           O  
ATOM    675  CB  VAL A  86      49.178   1.843  13.240  1.00 15.57           C  
ATOM    676  CG1 VAL A  86      50.663   2.166  13.488  1.00 15.84           C  
ATOM    677  CG2 VAL A  86      48.400   2.841  14.085  1.00 10.94           C  
ATOM    678  N   GLY A  87      46.498   2.195  10.948  1.00 11.64           N  
ATOM    679  CA  GLY A  87      45.196   1.619  10.611  1.00  8.90           C  
ATOM    680  C   GLY A  87      44.368   2.643   9.867  1.00  4.61           C  
ATOM    681  O   GLY A  87      44.737   3.808   9.849  1.00  7.96           O  
ATOM    682  N   GLU A  88      43.243   2.264   9.298  1.00  9.15           N  
ATOM    683  CA  GLU A  88      42.366   3.162   8.565  1.00 11.34           C  
ATOM    684  C   GLU A  88      41.128   2.358   8.189  1.00 11.07           C  
ATOM    685  O   GLU A  88      41.239   1.150   7.894  1.00 11.54           O  
ATOM    686  CB  GLU A  88      43.056   3.638   7.287  1.00 14.28           C  
ATOM    687  CG  GLU A  88      42.269   4.554   6.355  1.00 17.52           C  
ATOM    688  CD  GLU A  88      42.944   4.982   5.046  1.00 16.98           C  
ATOM    689  OE1 GLU A  88      44.071   4.590   4.769  1.00 22.68           O  
ATOM    690  OE2 GLU A  88      42.335   5.738   4.297  1.00 18.37           O  
ATOM    691  N   PHE A  89      39.956   2.948   8.229  1.00  7.90           N  
ATOM    692  CA  PHE A  89      38.791   2.326   7.631  1.00  6.21           C  
ATOM    693  C   PHE A  89      37.819   3.450   7.375  1.00  5.33           C  
ATOM    694  O   PHE A  89      37.968   4.556   7.918  1.00  8.67           O  
ATOM    695  CB  PHE A  89      38.100   1.271   8.524  1.00  9.39           C  
ATOM    696  CG  PHE A  89      37.469   1.766   9.809  1.00  9.68           C  
ATOM    697  CD1 PHE A  89      38.240   1.843  10.969  1.00 12.91           C  
ATOM    698  CD2 PHE A  89      36.127   2.163   9.826  1.00 10.38           C  
ATOM    699  CE1 PHE A  89      37.653   2.325  12.145  1.00 14.13           C  
ATOM    700  CE2 PHE A  89      35.552   2.644  10.999  1.00  8.86           C  
ATOM    701  CZ  PHE A  89      36.313   2.726  12.157  1.00 11.49           C  
ATOM    702  N   SER A  90      36.832   3.144   6.543  1.00  6.05           N  
ATOM    703  CA  SER A  90      35.795   4.057   6.109  1.00  9.83           C  
ATOM    704  C   SER A  90      34.460   3.561   6.624  1.00 10.00           C  
ATOM    705  O   SER A  90      34.292   2.330   6.703  1.00  7.81           O  
ATOM    706  CB  SER A  90      35.695   4.126   4.561  1.00 11.12           C  
ATOM    707  OG  SER A  90      36.829   4.783   3.968  1.00 25.41           O  
ATOM    708  N   GLY A  91      33.523   4.487   6.879  1.00  7.39           N  
ATOM    709  CA  GLY A  91      32.196   4.125   7.361  1.00  8.48           C  
ATOM    710  C   GLY A  91      31.972   4.493   8.826  1.00  6.01           C  
ATOM    711  O   GLY A  91      32.868   4.504   9.676  1.00  7.41           O  
ATOM    712  N   ALA A  92      30.721   4.803   9.134  1.00  9.27           N  
ATOM    713  CA  ALA A  92      30.339   5.206  10.480  1.00 12.40           C  
ATOM    714  C   ALA A  92      29.867   4.011  11.346  1.00 13.66           C  
ATOM    715  O   ALA A  92      28.733   3.885  11.822  1.00 19.26           O  
ATOM    716  CB  ALA A  92      29.251   6.275  10.357  1.00  7.22           C  
ATOM    717  N   ASN A  93      30.817   3.124  11.625  1.00 13.59           N  
ATOM    718  CA  ASN A  93      30.613   1.911  12.367  1.00 11.32           C  
ATOM    719  C   ASN A  93      31.274   2.209  13.700  1.00 10.65           C  
ATOM    720  O   ASN A  93      32.495   2.296  13.796  1.00 10.83           O  
ATOM    721  CB  ASN A  93      31.300   0.770  11.627  1.00 10.76           C  
ATOM    722  CG  ASN A  93      31.261  -0.573  12.329  1.00 13.28           C  
ATOM    723  OD1 ASN A  93      31.133  -0.673  13.538  1.00 17.43           O  
ATOM    724  ND2 ASN A  93      31.425  -1.703  11.673  1.00 18.53           N  
ATOM    725  N   LYS A  94      30.441   2.353  14.733  1.00 13.49           N  
ATOM    726  CA  LYS A  94      30.852   2.659  16.107  1.00 11.13           C  
ATOM    727  C   LYS A  94      31.568   1.524  16.831  1.00 11.64           C  
ATOM    728  O   LYS A  94      32.546   1.742  17.557  1.00 10.07           O  
ATOM    729  CB  LYS A  94      29.620   3.076  16.923  1.00 13.41           C  
ATOM    730  CG  LYS A  94      28.902   4.263  16.307  1.00 14.06           C  
ATOM    731  CD  LYS A  94      27.855   4.853  17.209  1.00 17.99           C  
ATOM    732  CE  LYS A  94      26.462   4.303  17.039  1.00 19.42           C  
ATOM    733  NZ  LYS A  94      26.383   2.877  17.334  1.00 25.32           N  
ATOM    734  N   GLU A  95      31.176   0.269  16.605  1.00 13.30           N  
ATOM    735  CA  GLU A  95      31.816  -0.838  17.290  1.00 17.47           C  
ATOM    736  C   GLU A  95      33.210  -1.012  16.738  1.00 14.68           C  
ATOM    737  O   GLU A  95      34.176  -1.035  17.502  1.00 16.90           O  
ATOM    738  CB  GLU A  95      31.008  -2.165  17.128  1.00 21.99           C  
ATOM    739  CG  GLU A  95      30.915  -2.912  15.775  1.00 32.71           C  
ATOM    740  CD  GLU A  95      30.203  -4.276  15.745  1.00 38.40           C  
ATOM    741  OE1 GLU A  95      30.400  -5.079  16.667  1.00 39.77           O  
ATOM    742  OE2 GLU A  95      29.461  -4.530  14.782  1.00 42.22           O  
ATOM    743  N   LYS A  96      33.375  -1.023  15.419  1.00 15.43           N  
ATOM    744  CA  LYS A  96      34.689  -1.168  14.817  1.00 13.50           C  
ATOM    745  C   LYS A  96      35.577   0.022  15.211  1.00 11.18           C  
ATOM    746  O   LYS A  96      36.764  -0.173  15.457  1.00  7.91           O  
ATOM    747  CB  LYS A  96      34.511  -1.272  13.304  1.00 15.26           C  
ATOM    748  CG  LYS A  96      35.784  -1.661  12.569  1.00 22.06           C  
ATOM    749  CD  LYS A  96      35.492  -2.433  11.301  1.00 23.23           C  
ATOM    750  CE  LYS A  96      35.054  -1.536  10.184  1.00 25.06           C  
ATOM    751  NZ  LYS A  96      34.600  -2.380   9.095  1.00 27.80           N  
ATOM    752  N   LEU A  97      35.034   1.242  15.383  1.00 10.63           N  
ATOM    753  CA  LEU A  97      35.853   2.388  15.739  1.00  7.23           C  
ATOM    754  C   LEU A  97      36.532   2.169  17.059  1.00  6.91           C  
ATOM    755  O   LEU A  97      37.755   2.261  17.200  1.00  8.08           O  
ATOM    756  CB  LEU A  97      34.981   3.638  15.759  1.00  2.42           C  
ATOM    757  CG  LEU A  97      35.611   4.925  16.279  1.00  2.47           C  
ATOM    758  CD1 LEU A  97      36.921   5.211  15.646  1.00  2.30           C  
ATOM    759  CD2 LEU A  97      34.653   6.055  15.970  1.00  2.16           C  
ATOM    760  N   GLU A  98      35.727   1.772  18.022  1.00  7.79           N  
ATOM    761  CA  GLU A  98      36.228   1.563  19.351  1.00  5.49           C  
ATOM    762  C   GLU A  98      37.020   0.252  19.420  1.00  6.66           C  
ATOM    763  O   GLU A  98      38.002   0.115  20.177  1.00  4.34           O  
ATOM    764  CB  GLU A  98      34.985   1.608  20.297  1.00 10.30           C  
ATOM    765  CG  GLU A  98      35.297   1.348  21.785  1.00 12.98           C  
ATOM    766  CD  GLU A  98      34.262   1.775  22.818  1.00  7.67           C  
ATOM    767  OE1 GLU A  98      33.048   1.708  22.595  1.00 11.38           O  
ATOM    768  OE2 GLU A  98      34.705   2.180  23.878  1.00 12.84           O  
ATOM    769  N   ALA A  99      36.627  -0.729  18.605  1.00  9.93           N  
ATOM    770  CA  ALA A  99      37.324  -2.002  18.553  1.00  9.56           C  
ATOM    771  C   ALA A  99      38.778  -1.834  18.098  1.00 14.29           C  
ATOM    772  O   ALA A  99      39.682  -2.399  18.741  1.00 16.90           O  
ATOM    773  CB  ALA A  99      36.594  -2.932  17.597  1.00  7.78           C  
ATOM    774  N   THR A 100      39.044  -1.016  17.058  1.00 12.76           N  
ATOM    775  CA  THR A 100      40.388  -0.740  16.506  1.00 11.52           C  
ATOM    776  C   THR A 100      41.245   0.099  17.465  1.00  9.57           C  
ATOM    777  O   THR A 100      42.455  -0.111  17.601  1.00  8.55           O  
ATOM    778  CB  THR A 100      40.225   0.003  15.151  1.00 12.32           C  
ATOM    779  OG1 THR A 100      39.313  -0.760  14.364  1.00 10.19           O  
ATOM    780  CG2 THR A 100      41.539   0.191  14.424  1.00  7.51           C  
ATOM    781  N   ILE A 101      40.617   1.063  18.171  1.00 10.41           N  
ATOM    782  CA  ILE A 101      41.260   1.876  19.205  1.00  7.99           C  
ATOM    783  C   ILE A 101      41.796   0.931  20.276  1.00 12.05           C  
ATOM    784  O   ILE A 101      42.989   0.916  20.605  1.00 12.25           O  
ATOM    785  CB  ILE A 101      40.216   2.881  19.835  1.00 10.63           C  
ATOM    786  CG1 ILE A 101      39.961   3.974  18.828  1.00  7.95           C  
ATOM    787  CG2 ILE A 101      40.694   3.506  21.180  1.00  7.34           C  
ATOM    788  CD1 ILE A 101      38.868   4.958  19.272  1.00 12.30           C  
ATOM    789  N   ASN A 102      40.938   0.083  20.830  1.00 12.53           N  
ATOM    790  CA  ASN A 102      41.411  -0.892  21.811  1.00 15.43           C  
ATOM    791  C   ASN A 102      42.427  -1.836  21.199  1.00 15.13           C  
ATOM    792  O   ASN A 102      43.139  -2.438  21.984  1.00 14.32           O  
ATOM    793  CB  ASN A 102      40.287  -1.774  22.399  1.00 20.03           C  
ATOM    794  CG  ASN A 102      39.459  -1.127  23.508  1.00 22.79           C  
ATOM    795  OD1 ASN A 102      39.866  -0.974  24.669  1.00 25.33           O  
ATOM    796  ND2 ASN A 102      38.250  -0.727  23.138  1.00 18.82           N  
ATOM    797  N   GLU A 103      42.548  -2.033  19.873  1.00 14.61           N  
ATOM    798  CA  GLU A 103      43.580  -2.882  19.316  1.00 11.41           C  
ATOM    799  C   GLU A 103      44.909  -2.148  19.207  1.00 13.24           C  
ATOM    800  O   GLU A 103      45.973  -2.736  19.463  1.00 14.20           O  
ATOM    801  CB  GLU A 103      43.159  -3.373  17.954  1.00 10.08           C  
ATOM    802  CG  GLU A 103      43.805  -4.661  17.470  1.00  9.28           C  
ATOM    803  CD  GLU A 103      45.267  -4.595  17.043  1.00 15.01           C  
ATOM    804  OE1 GLU A 103      45.584  -3.929  16.062  1.00 15.55           O  
ATOM    805  OE2 GLU A 103      46.112  -5.209  17.688  1.00 20.40           O  
ATOM    806  N   LEU A 104      44.931  -0.867  18.859  1.00 13.80           N  
ATOM    807  CA  LEU A 104      46.199  -0.181  18.671  1.00 16.61           C  
ATOM    808  C   LEU A 104      46.679   0.607  19.879  1.00 18.48           C  
ATOM    809  O   LEU A 104      47.740   1.226  19.766  1.00 20.20           O  
ATOM    810  CB  LEU A 104      46.114   0.791  17.471  1.00 16.36           C  
ATOM    811  CG  LEU A 104      45.578   0.267  16.142  1.00 15.10           C  
ATOM    812  CD1 LEU A 104      45.143   1.428  15.323  1.00 11.18           C  
ATOM    813  CD2 LEU A 104      46.617  -0.569  15.430  1.00 13.86           C  
ATOM    814  N   VAL A 105      45.925   0.696  20.969  1.00 17.72           N  
ATOM    815  CA  VAL A 105      46.408   1.411  22.153  1.00 22.45           C  
ATOM    816  C   VAL A 105      47.581   0.683  22.800  1.00 20.19           C  
ATOM    817  O   VAL A 105      47.645  -0.554  22.731  1.00 23.64           O  
ATOM    818  CB  VAL A 105      45.218   1.608  23.176  1.00 23.66           C  
ATOM    819  CG1 VAL A 105      45.588   1.957  24.621  1.00 23.78           C  
ATOM    820  CG2 VAL A 105      44.537   2.868  22.716  1.00 24.50           C  
ATOM    821  OXT VAL A 105      48.434   1.382  23.335  1.00 21.20           O  
TER     822      VAL A 105                                                      
