# Supplementary material for: Comparative Performance of High-Throughput Methods for Protein pKa Predictions
Source: J Chem Inf Model. 2023 Aug 8;63(16):5169–81. doi: 10.1021/acs.jcim.3c00165 (PMC10466379; doi:10.1021/acs.jcim.3c00165)
Supplement: Supplementary file 3 — ci3c00165_si_003.zip [file ci3c00165_si_003.zip › curated_pdbs/1goa_curated.pdb]

ATOM      1  N   MET A   1     -18.607  -4.172  19.070  1.00 49.59           N  
ATOM      2  CA  MET A   1     -19.448  -3.776  17.953  1.00 48.90           C  
ATOM      3  C   MET A   1     -19.920  -2.339  18.056  1.00 48.45           C  
ATOM      4  O   MET A   1     -20.790  -1.869  18.786  1.00 47.97           O  
ATOM      5  CB  MET A   1     -20.466  -4.852  17.607  1.00 49.65           C  
ATOM      6  CG  MET A   1     -19.620  -5.952  16.973  1.00 52.09           C  
ATOM      7  SD  MET A   1     -20.332  -7.578  17.376  1.00 54.76           S  
ATOM      8  CE  MET A   1     -20.660  -8.162  15.672  1.00 54.05           C  
ATOM      9  N   LEU A   2     -19.216  -1.594  17.256  1.00 47.99           N  
ATOM     10  CA  LEU A   2     -19.096  -0.252  16.834  1.00 47.61           C  
ATOM     11  C   LEU A   2     -19.465   0.809  17.865  1.00 46.91           C  
ATOM     12  O   LEU A   2     -20.381   0.788  18.697  1.00 47.63           O  
ATOM     13  CB  LEU A   2     -19.379  -0.072  15.388  1.00 46.83           C  
ATOM     14  CG  LEU A   2     -20.347   0.437  14.427  1.00 45.83           C  
ATOM     15  CD1 LEU A   2     -21.813   0.190  14.765  1.00 45.84           C  
ATOM     16  CD2 LEU A   2     -20.132   1.930  14.157  1.00 45.05           C  
ATOM     17  N   LYS A   3     -18.573   1.789  17.791  1.00 45.19           N  
ATOM     18  CA  LYS A   3     -18.563   2.992  18.599  1.00 43.49           C  
ATOM     19  C   LYS A   3     -18.345   4.166  17.622  1.00 42.43           C  
ATOM     20  O   LYS A   3     -19.257   4.933  17.330  1.00 42.19           O  
ATOM     21  CB  LYS A   3     -17.394   2.972  19.595  1.00 43.69           C  
ATOM     22  CG  LYS A   3     -16.882   1.565  19.935  1.00 42.22           C  
ATOM     23  CD  LYS A   3     -15.720   1.176  19.043  1.00 42.26           C  
ATOM     24  CE  LYS A   3     -14.367   1.503  19.610  1.00 42.87           C  
ATOM     25  NZ  LYS A   3     -14.419   2.558  20.669  1.00 41.93           N  
ATOM     26  N   GLN A   4     -17.132   4.146  17.100  1.00 40.48           N  
ATOM     27  CA  GLN A   4     -16.587   5.147  16.211  1.00 38.94           C  
ATOM     28  C   GLN A   4     -16.238   4.712  14.791  1.00 35.95           C  
ATOM     29  O   GLN A   4     -16.981   4.144  13.998  1.00 36.28           O  
ATOM     30  CB  GLN A   4     -15.285   5.723  16.856  1.00 41.51           C  
ATOM     31  CG  GLN A   4     -14.759   5.012  18.063  1.00 42.90           C  
ATOM     32  CD  GLN A   4     -14.840   5.828  19.334  1.00 45.39           C  
ATOM     33  OE1 GLN A   4     -14.050   5.608  20.266  1.00 46.94           O  
ATOM     34  NE2 GLN A   4     -15.761   6.794  19.392  1.00 45.14           N  
ATOM     35  N   VAL A   5     -15.046   5.052  14.434  1.00 31.59           N  
ATOM     36  CA  VAL A   5     -14.037   4.988  13.469  1.00 27.72           C  
ATOM     37  C   VAL A   5     -12.769   5.381  14.310  1.00 24.86           C  
ATOM     38  O   VAL A   5     -12.996   6.393  15.011  1.00 25.09           O  
ATOM     39  CB  VAL A   5     -13.985   5.977  12.292  1.00 28.50           C  
ATOM     40  CG1 VAL A   5     -14.207   5.290  10.949  1.00 28.95           C  
ATOM     41  CG2 VAL A   5     -14.841   7.206  12.457  1.00 28.01           C  
ATOM     42  N   GLU A   6     -11.752   4.614  14.186  1.00 20.36           N  
ATOM     43  CA  GLU A   6     -10.515   4.991  14.919  1.00 19.19           C  
ATOM     44  C   GLU A   6      -9.531   5.498  13.859  1.00 16.06           C  
ATOM     45  O   GLU A   6      -9.422   4.840  12.822  1.00 16.26           O  
ATOM     46  CB  GLU A   6      -9.864   3.830  15.640  1.00 21.07           C  
ATOM     47  CG  GLU A   6     -10.563   3.328  16.920  1.00 22.66           C  
ATOM     48  CD  GLU A   6     -10.339   1.846  17.142  1.00 22.81           C  
ATOM     49  OE1 GLU A   6     -10.536   1.041  16.253  1.00 23.85           O  
ATOM     50  OE2 GLU A   6      -9.915   1.572  18.275  1.00 21.73           O  
ATOM     51  N   ILE A   7      -8.909   6.612  14.086  1.00 15.12           N  
ATOM     52  CA  ILE A   7      -7.931   7.203  13.169  1.00 14.45           C  
ATOM     53  C   ILE A   7      -6.580   7.365  13.850  1.00 15.10           C  
ATOM     54  O   ILE A   7      -6.563   7.757  15.038  1.00 15.35           O  
ATOM     55  CB  ILE A   7      -8.519   8.585  12.685  1.00 12.97           C  
ATOM     56  CG1 ILE A   7      -9.758   8.289  11.783  1.00 10.88           C  
ATOM     57  CG2 ILE A   7      -7.409   9.464  12.083  1.00 14.17           C  
ATOM     58  CD1 ILE A   7     -10.352   9.598  11.198  1.00 10.90           C  
ATOM     59  N   PHE A   8      -5.535   6.984  13.143  1.00 13.32           N  
ATOM     60  CA  PHE A   8      -4.171   7.072  13.678  1.00 12.06           C  
ATOM     61  C   PHE A   8      -3.378   7.905  12.644  1.00 12.39           C  
ATOM     62  O   PHE A   8      -3.492   7.634  11.443  1.00 10.90           O  
ATOM     63  CB  PHE A   8      -3.550   5.723  14.007  1.00  9.00           C  
ATOM     64  CG  PHE A   8      -4.414   4.818  14.841  1.00 11.48           C  
ATOM     65  CD1 PHE A   8      -4.252   4.722  16.227  1.00 12.31           C  
ATOM     66  CD2 PHE A   8      -5.437   4.075  14.236  1.00 12.38           C  
ATOM     67  CE1 PHE A   8      -5.055   3.865  16.968  1.00 13.30           C  
ATOM     68  CE2 PHE A   8      -6.330   3.293  14.969  1.00 11.36           C  
ATOM     69  CZ  PHE A   8      -6.093   3.176  16.346  1.00 11.42           C  
ATOM     70  N   THR A   9      -2.636   8.902  13.156  1.00 12.49           N  
ATOM     71  CA  THR A   9      -1.865   9.753  12.252  1.00 11.54           C  
ATOM     72  C   THR A   9      -0.480  10.094  12.784  1.00 12.66           C  
ATOM     73  O   THR A   9      -0.225  10.158  13.982  1.00 11.04           O  
ATOM     74  CB  THR A   9      -2.630  11.068  11.870  1.00 10.22           C  
ATOM     75  OG1 THR A   9      -2.614  11.883  13.110  1.00 13.01           O  
ATOM     76  CG2 THR A   9      -4.037  10.894  11.356  1.00  7.33           C  
ATOM     77  N   ASP A  10       0.351  10.367  11.791  1.00 13.35           N  
ATOM     78  CA  ASP A  10       1.733  10.836  11.929  1.00 13.95           C  
ATOM     79  C   ASP A  10       2.110  11.513  10.590  1.00 13.11           C  
ATOM     80  O   ASP A  10       1.650  11.091   9.536  1.00 13.82           O  
ATOM     81  CB  ASP A  10       2.735   9.743  12.242  1.00 15.18           C  
ATOM     82  CG  ASP A  10       3.863  10.098  13.178  1.00 18.04           C  
ATOM     83  OD1 ASP A  10       4.599   9.209  13.639  1.00 17.78           O  
ATOM     84  OD2 ASP A  10       4.053  11.310  13.451  1.00 18.85           O  
ATOM     85  N   GLY A  11       3.017  12.443  10.714  1.00 12.72           N  
ATOM     86  CA  GLY A  11       3.577  13.132   9.542  1.00 14.66           C  
ATOM     87  C   GLY A  11       4.966  13.524  10.000  1.00 17.96           C  
ATOM     88  O   GLY A  11       5.098  13.781  11.205  1.00 17.94           O  
ATOM     89  N   SER A  12       5.906  13.469   9.098  1.00 19.63           N  
ATOM     90  CA  SER A  12       7.291  13.810   9.432  1.00 21.84           C  
ATOM     91  C   SER A  12       8.047  14.230   8.172  1.00 22.63           C  
ATOM     92  O   SER A  12       7.666  13.960   7.020  1.00 20.86           O  
ATOM     93  CB  SER A  12       7.918  12.597  10.128  1.00 24.21           C  
ATOM     94  OG  SER A  12       8.940  12.147   9.248  1.00 30.50           O  
ATOM     95  N   CYS A  13       9.177  14.872   8.433  1.00 24.22           N  
ATOM     96  CA  CYS A  13      10.124  15.447   7.515  1.00 24.75           C  
ATOM     97  C   CYS A  13      11.599  15.083   7.681  1.00 25.03           C  
ATOM     98  O   CYS A  13      12.072  15.129   8.821  1.00 24.17           O  
ATOM     99  CB  CYS A  13      10.084  16.972   7.869  1.00 23.87           C  
ATOM    100  SG  CYS A  13       9.182  17.842   6.614  1.00 28.70           S  
ATOM    101  N   LEU A  14      12.312  14.930   6.574  1.00 25.79           N  
ATOM    102  CA  LEU A  14      13.773  14.668   6.546  1.00 23.62           C  
ATOM    103  C   LEU A  14      14.473  16.028   6.345  1.00 23.50           C  
ATOM    104  O   LEU A  14      14.913  16.347   5.224  1.00 23.23           O  
ATOM    105  CB  LEU A  14      14.127  13.810   5.346  1.00 24.80           C  
ATOM    106  CG  LEU A  14      13.782  12.383   5.160  1.00 23.75           C  
ATOM    107  CD1 LEU A  14      12.654  11.908   6.051  1.00 26.82           C  
ATOM    108  CD2 LEU A  14      13.420  12.194   3.681  1.00 24.57           C  
ATOM    109  N   GLY A  15      14.551  16.744   7.426  1.00 23.03           N  
ATOM    110  CA  GLY A  15      15.155  18.110   7.368  1.00 22.71           C  
ATOM    111  C   GLY A  15      13.848  18.922   7.313  1.00 23.39           C  
ATOM    112  O   GLY A  15      12.938  18.468   6.591  1.00 23.44           O  
ATOM    113  N   ASN A  16      13.851  19.968   8.088  1.00 22.05           N  
ATOM    114  CA  ASN A  16      12.604  20.818   8.159  1.00 21.74           C  
ATOM    115  C   ASN A  16      13.131  22.234   7.941  1.00 20.15           C  
ATOM    116  O   ASN A  16      13.820  22.681   8.881  1.00 20.79           O  
ATOM    117  CB  ASN A  16      12.037  20.618   9.575  1.00 24.36           C  
ATOM    118  CG  ASN A  16      10.764  21.355   9.900  1.00 23.88           C  
ATOM    119  OD1 ASN A  16       9.896  21.502   9.055  1.00 23.62           O  
ATOM    120  ND2 ASN A  16      10.637  21.861  11.129  1.00 25.81           N  
ATOM    121  N   PRO A  17      12.878  22.852   6.821  1.00 19.33           N  
ATOM    122  CA  PRO A  17      12.079  22.358   5.687  1.00 18.18           C  
ATOM    123  C   PRO A  17      12.814  21.331   4.874  1.00 17.81           C  
ATOM    124  O   PRO A  17      14.068  21.369   4.782  1.00 18.71           O  
ATOM    125  CB  PRO A  17      11.744  23.621   4.898  1.00 17.74           C  
ATOM    126  CG  PRO A  17      12.542  24.727   5.464  1.00 16.37           C  
ATOM    127  CD  PRO A  17      13.397  24.208   6.577  1.00 17.28           C  
ATOM    128  N   GLY A  18      12.089  20.360   4.338  1.00 17.12           N  
ATOM    129  CA  GLY A  18      12.757  19.302   3.523  1.00 17.23           C  
ATOM    130  C   GLY A  18      11.603  18.414   3.036  1.00 17.66           C  
ATOM    131  O   GLY A  18      10.456  18.830   3.294  1.00 18.23           O  
ATOM    132  N   PRO A  19      11.955  17.320   2.398  1.00 15.22           N  
ATOM    133  CA  PRO A  19      10.916  16.400   1.937  1.00 15.11           C  
ATOM    134  C   PRO A  19      10.208  15.837   3.166  1.00 14.58           C  
ATOM    135  O   PRO A  19      10.841  15.576   4.207  1.00 14.76           O  
ATOM    136  CB  PRO A  19      11.645  15.403   1.069  1.00 14.95           C  
ATOM    137  CG  PRO A  19      13.106  15.654   1.244  1.00 14.58           C  
ATOM    138  CD  PRO A  19      13.303  16.848   2.114  1.00 14.34           C  
ATOM    139  N   GLY A  20       8.889  15.687   3.054  1.00 15.00           N  
ATOM    140  CA  GLY A  20       8.084  15.161   4.163  1.00 13.03           C  
ATOM    141  C   GLY A  20       7.028  14.191   3.716  1.00 13.29           C  
ATOM    142  O   GLY A  20       6.814  14.035   2.487  1.00 14.55           O  
ATOM    143  N   GLY A  21       6.414  13.517   4.686  1.00 10.30           N  
ATOM    144  CA  GLY A  21       5.356  12.550   4.268  1.00  9.14           C  
ATOM    145  C   GLY A  21       4.390  12.446   5.414  1.00  8.49           C  
ATOM    146  O   GLY A  21       4.694  12.976   6.499  1.00  9.22           O  
ATOM    147  N   TYR A  22       3.319  11.751   5.178  1.00  9.10           N  
ATOM    148  CA  TYR A  22       2.361  11.546   6.335  1.00 10.66           C  
ATOM    149  C   TYR A  22       1.959  10.094   6.225  1.00 10.04           C  
ATOM    150  O   TYR A  22       2.280   9.492   5.177  1.00 10.41           O  
ATOM    151  CB  TYR A  22       1.255  12.605   6.326  1.00  7.34           C  
ATOM    152  CG  TYR A  22       0.343  12.411   5.137  1.00  9.30           C  
ATOM    153  CD1 TYR A  22      -0.509  11.286   5.051  1.00 11.83           C  
ATOM    154  CD2 TYR A  22       0.327  13.314   4.113  1.00  8.30           C  
ATOM    155  CE1 TYR A  22      -1.329  11.080   3.942  1.00 12.10           C  
ATOM    156  CE2 TYR A  22      -0.460  13.112   2.960  1.00  9.51           C  
ATOM    157  CZ  TYR A  22      -1.277  12.019   2.895  1.00 10.52           C  
ATOM    158  OH  TYR A  22      -2.090  11.897   1.803  1.00 12.63           O  
ATOM    159  N   GLY A  23       1.351   9.575   7.263  1.00 11.26           N  
ATOM    160  CA  GLY A  23       0.854   8.173   7.268  1.00 12.72           C  
ATOM    161  C   GLY A  23      -0.430   8.200   8.122  1.00 13.32           C  
ATOM    162  O   GLY A  23      -0.422   8.846   9.180  1.00 13.53           O  
ATOM    163  N   ALA A  24      -1.501   7.626   7.617  1.00 13.13           N  
ATOM    164  CA  ALA A  24      -2.730   7.520   8.417  1.00 14.16           C  
ATOM    165  C   ALA A  24      -3.418   6.161   8.256  1.00 13.72           C  
ATOM    166  O   ALA A  24      -3.323   5.434   7.253  1.00 13.94           O  
ATOM    167  CB  ALA A  24      -3.608   8.722   8.286  1.00 11.77           C  
ATOM    168  N   ILE A  25      -4.006   5.704   9.344  1.00 12.86           N  
ATOM    169  CA  ILE A  25      -4.763   4.480   9.435  1.00 14.58           C  
ATOM    170  C   ILE A  25      -6.195   4.849   9.915  1.00 13.35           C  
ATOM    171  O   ILE A  25      -6.370   5.552  10.888  1.00 13.02           O  
ATOM    172  CB  ILE A  25      -4.237   3.387  10.425  1.00 13.56           C  
ATOM    173  CG1 ILE A  25      -3.073   2.601   9.842  1.00 15.55           C  
ATOM    174  CG2 ILE A  25      -5.404   2.421  10.826  1.00 13.13           C  
ATOM    175  CD1 ILE A  25      -1.680   3.213   9.823  1.00 17.46           C  
ATOM    176  N   LEU A  26      -7.115   4.270   9.197  1.00 14.99           N  
ATOM    177  CA  LEU A  26      -8.576   4.446   9.448  1.00 15.91           C  
ATOM    178  C   LEU A  26      -9.150   3.050   9.585  1.00 17.35           C  
ATOM    179  O   LEU A  26      -8.927   2.130   8.724  1.00 18.53           O  
ATOM    180  CB  LEU A  26      -9.055   5.270   8.284  1.00 16.67           C  
ATOM    181  CG  LEU A  26     -10.366   5.999   8.243  1.00 19.39           C  
ATOM    182  CD1 LEU A  26     -10.459   6.753   6.893  1.00 19.16           C  
ATOM    183  CD2 LEU A  26     -11.507   4.986   8.344  1.00 17.99           C  
ATOM    184  N   ARG A  27      -9.876   2.863  10.672  1.00 18.86           N  
ATOM    185  CA  ARG A  27     -10.495   1.527  10.877  1.00 22.46           C  
ATOM    186  C   ARG A  27     -12.013   1.643  10.906  1.00 24.96           C  
ATOM    187  O   ARG A  27     -12.555   2.036  11.931  1.00 24.64           O  
ATOM    188  CB  ARG A  27      -9.992   0.898  12.124  1.00 20.13           C  
ATOM    189  CG  ARG A  27      -8.661   0.152  11.995  1.00 18.50           C  
ATOM    190  CD  ARG A  27      -8.481  -0.356  13.399  1.00 19.70           C  
ATOM    191  NE  ARG A  27      -7.083  -0.536  13.711  1.00 19.98           N  
ATOM    192  CZ  ARG A  27      -6.833  -0.611  15.042  1.00 21.35           C  
ATOM    193  NH1 ARG A  27      -5.611  -0.884  15.433  1.00 21.13           N  
ATOM    194  NH2 ARG A  27      -7.843  -0.317  15.868  1.00 21.30           N  
ATOM    195  N   TYR A  28     -12.580   1.330   9.787  1.00 30.09           N  
ATOM    196  CA  TYR A  28     -14.034   1.355   9.500  1.00 34.92           C  
ATOM    197  C   TYR A  28     -14.640   0.079  10.065  1.00 37.60           C  
ATOM    198  O   TYR A  28     -14.187  -0.447  11.109  1.00 37.81           O  
ATOM    199  CB  TYR A  28     -14.196   1.443   7.963  1.00 37.74           C  
ATOM    200  CG  TYR A  28     -14.793   2.697   7.399  1.00 40.87           C  
ATOM    201  CD1 TYR A  28     -14.717   3.943   8.034  1.00 42.12           C  
ATOM    202  CD2 TYR A  28     -15.497   2.642   6.178  1.00 42.86           C  
ATOM    203  CE1 TYR A  28     -15.334   5.080   7.521  1.00 42.34           C  
ATOM    204  CE2 TYR A  28     -16.130   3.769   5.655  1.00 42.98           C  
ATOM    205  CZ  TYR A  28     -16.035   4.993   6.314  1.00 43.33           C  
ATOM    206  OH  TYR A  28     -16.664   6.082   5.741  1.00 43.57           O  
ATOM    207  N   ARG A  29     -15.648  -0.433   9.372  1.00 40.98           N  
ATOM    208  CA  ARG A  29     -16.319  -1.692   9.810  1.00 42.14           C  
ATOM    209  C   ARG A  29     -15.411  -2.895   9.546  1.00 41.20           C  
ATOM    210  O   ARG A  29     -15.273  -3.384   8.419  1.00 39.75           O  
ATOM    211  CB  ARG A  29     -17.654  -1.877   9.097  1.00 46.05           C  
ATOM    212  CG  ARG A  29     -18.820  -1.122   9.748  1.00 48.37           C  
ATOM    213  CD  ARG A  29     -19.780  -2.081  10.368  1.00 49.82           C  
ATOM    214  NE  ARG A  29     -20.533  -2.865   9.392  1.00 50.59           N  
ATOM    215  CZ  ARG A  29     -21.683  -2.474   8.824  1.00 49.82           C  
ATOM    216  NH1 ARG A  29     -22.246  -1.298   9.091  1.00 48.77           N  
ATOM    217  NH2 ARG A  29     -22.262  -3.337   7.981  1.00 49.12           N  
ATOM    218  N   GLY A  30     -14.792  -3.346  10.636  1.00 40.29           N  
ATOM    219  CA  GLY A  30     -13.867  -4.480  10.578  1.00 38.99           C  
ATOM    220  C   GLY A  30     -12.844  -4.320   9.462  1.00 37.49           C  
ATOM    221  O   GLY A  30     -12.168  -5.311   9.119  1.00 38.55           O  
ATOM    222  N   ARG A  31     -12.693  -3.149   8.889  1.00 36.07           N  
ATOM    223  CA  ARG A  31     -11.680  -2.908   7.845  1.00 33.78           C  
ATOM    224  C   ARG A  31     -10.804  -1.731   8.276  1.00 31.91           C  
ATOM    225  O   ARG A  31     -11.165  -0.949   9.163  1.00 29.87           O  
ATOM    226  CB  ARG A  31     -12.181  -2.744   6.436  1.00 35.54           C  
ATOM    227  CG  ARG A  31     -13.625  -2.299   6.264  1.00 36.16           C  
ATOM    228  CD  ARG A  31     -14.338  -3.185   5.301  1.00 37.02           C  
ATOM    229  NE  ARG A  31     -13.530  -3.577   4.145  1.00 37.62           N  
ATOM    230  CZ  ARG A  31     -14.086  -4.117   3.044  1.00 37.56           C  
ATOM    231  NH1 ARG A  31     -13.395  -4.478   1.968  1.00 37.70           N  
ATOM    232  NH2 ARG A  31     -15.407  -4.325   3.024  1.00 37.97           N  
ATOM    233  N   GLU A  32      -9.635  -1.732   7.655  1.00 30.96           N  
ATOM    234  CA  GLU A  32      -8.592  -0.689   7.945  1.00 30.41           C  
ATOM    235  C   GLU A  32      -7.971  -0.316   6.604  1.00 29.27           C  
ATOM    236  O   GLU A  32      -7.637  -1.179   5.764  1.00 29.70           O  
ATOM    237  CB  GLU A  32      -7.582  -1.132   8.925  1.00 29.44           C  
ATOM    238  CG  GLU A  32      -6.198  -0.619   9.121  1.00 30.88           C  
ATOM    239  CD  GLU A  32      -5.319  -1.566   9.906  1.00 31.11           C  
ATOM    240  OE1 GLU A  32      -4.464  -2.249   9.377  1.00 33.13           O  
ATOM    241  OE2 GLU A  32      -5.606  -1.597  11.123  1.00 31.97           O  
ATOM    242  N   LYS A  33      -7.934   0.962   6.420  1.00 26.05           N  
ATOM    243  CA  LYS A  33      -7.457   1.639   5.203  1.00 24.83           C  
ATOM    244  C   LYS A  33      -6.210   2.443   5.571  1.00 23.63           C  
ATOM    245  O   LYS A  33      -6.197   3.014   6.684  1.00 23.57           O  
ATOM    246  CB  LYS A  33      -8.622   2.599   4.875  1.00 25.63           C  
ATOM    247  CG  LYS A  33      -9.486   2.202   3.685  1.00 27.68           C  
ATOM    248  CD  LYS A  33      -9.066   3.061   2.482  1.00 30.71           C  
ATOM    249  CE  LYS A  33     -10.095   3.265   1.418  1.00 33.53           C  
ATOM    250  NZ  LYS A  33     -11.266   4.076   1.848  1.00 33.40           N  
ATOM    251  N   THR A  34      -5.173   2.457   4.761  1.00 20.57           N  
ATOM    252  CA  THR A  34      -3.984   3.263   5.082  1.00 19.70           C  
ATOM    253  C   THR A  34      -3.923   4.372   4.029  1.00 20.16           C  
ATOM    254  O   THR A  34      -4.518   4.145   2.958  1.00 22.55           O  
ATOM    255  CB  THR A  34      -2.666   2.417   5.233  1.00 20.06           C  
ATOM    256  OG1 THR A  34      -2.149   2.029   3.923  1.00 21.32           O  
ATOM    257  CG2 THR A  34      -2.805   1.169   6.117  1.00 14.22           C  
ATOM    258  N   PHE A  35      -3.311   5.492   4.261  1.00 17.91           N  
ATOM    259  CA  PHE A  35      -3.122   6.629   3.355  1.00 16.19           C  
ATOM    260  C   PHE A  35      -1.658   7.067   3.545  1.00 16.01           C  
ATOM    261  O   PHE A  35      -1.114   6.894   4.648  1.00 15.54           O  
ATOM    262  CB  PHE A  35      -4.078   7.791   3.612  1.00 18.27           C  
ATOM    263  CG  PHE A  35      -5.506   7.411   3.785  1.00 19.33           C  
ATOM    264  CD1 PHE A  35      -6.382   7.544   2.712  1.00 20.96           C  
ATOM    265  CD2 PHE A  35      -5.957   6.870   4.975  1.00 21.48           C  
ATOM    266  CE1 PHE A  35      -7.718   7.175   2.834  1.00 21.89           C  
ATOM    267  CE2 PHE A  35      -7.306   6.506   5.129  1.00 22.21           C  
ATOM    268  CZ  PHE A  35      -8.175   6.659   4.037  1.00 20.40           C  
ATOM    269  N   SER A  36      -1.014   7.620   2.559  1.00 16.43           N  
ATOM    270  CA  SER A  36       0.410   7.976   2.666  1.00 16.14           C  
ATOM    271  C   SER A  36       0.782   8.761   1.407  1.00 16.60           C  
ATOM    272  O   SER A  36       0.341   8.293   0.370  1.00 16.22           O  
ATOM    273  CB  SER A  36       1.231   6.692   2.482  1.00 19.03           C  
ATOM    274  OG  SER A  36       1.663   6.164   3.690  1.00 22.96           O  
ATOM    275  N   ALA A  37       1.652   9.704   1.571  1.00 15.70           N  
ATOM    276  CA  ALA A  37       2.118  10.515   0.437  1.00 15.09           C  
ATOM    277  C   ALA A  37       3.316  11.318   0.920  1.00 13.93           C  
ATOM    278  O   ALA A  37       3.431  11.641   2.129  1.00 13.74           O  
ATOM    279  CB  ALA A  37       0.966  11.407  -0.045  1.00 14.17           C  
ATOM    280  N   GLY A  38       4.171  11.601  -0.037  1.00 12.26           N  
ATOM    281  CA  GLY A  38       5.400  12.380   0.309  1.00 11.39           C  
ATOM    282  C   GLY A  38       5.394  13.609  -0.580  1.00  9.98           C  
ATOM    283  O   GLY A  38       4.987  13.492  -1.745  1.00 10.68           O  
ATOM    284  N   TYR A  39       5.854  14.679  -0.001  1.00  9.44           N  
ATOM    285  CA  TYR A  39       5.941  16.023  -0.579  1.00 12.61           C  
ATOM    286  C   TYR A  39       7.419  16.471  -0.668  1.00 12.70           C  
ATOM    287  O   TYR A  39       8.247  16.355   0.241  1.00 13.91           O  
ATOM    288  CB  TYR A  39       5.086  17.006   0.207  1.00 10.76           C  
ATOM    289  CG  TYR A  39       3.609  16.678   0.272  1.00 11.82           C  
ATOM    290  CD1 TYR A  39       3.126  15.613   1.024  1.00 12.16           C  
ATOM    291  CD2 TYR A  39       2.676  17.476  -0.368  1.00 14.96           C  
ATOM    292  CE1 TYR A  39       1.775  15.325   1.141  1.00 15.73           C  
ATOM    293  CE2 TYR A  39       1.316  17.195  -0.313  1.00 15.29           C  
ATOM    294  CZ  TYR A  39       0.882  16.130   0.472  1.00 16.44           C  
ATOM    295  OH  TYR A  39      -0.461  15.884   0.493  1.00 18.71           O  
ATOM    296  N   THR A  40       7.709  17.017  -1.826  1.00 13.32           N  
ATOM    297  CA  THR A  40       9.033  17.455  -2.224  1.00 14.88           C  
ATOM    298  C   THR A  40       9.684  18.405  -1.229  1.00 15.26           C  
ATOM    299  O   THR A  40      10.893  18.223  -0.995  1.00 17.57           O  
ATOM    300  CB  THR A  40       9.023  18.137  -3.649  1.00 15.29           C  
ATOM    301  OG1 THR A  40       8.400  17.210  -4.583  1.00 15.18           O  
ATOM    302  CG2 THR A  40      10.424  18.636  -4.034  1.00 15.52           C  
ATOM    303  N   ARG A  41       8.923  19.366  -0.753  1.00 14.81           N  
ATOM    304  CA  ARG A  41       9.412  20.362   0.232  1.00 14.21           C  
ATOM    305  C   ARG A  41       8.205  20.940   0.998  1.00 15.09           C  
ATOM    306  O   ARG A  41       7.303  21.566   0.438  1.00 13.89           O  
ATOM    307  CB  ARG A  41      10.196  21.439  -0.518  1.00 15.23           C  
ATOM    308  CG  ARG A  41      10.944  22.461   0.272  1.00 15.28           C  
ATOM    309  CD  ARG A  41      11.976  23.233  -0.431  1.00 14.41           C  
ATOM    310  NE  ARG A  41      13.115  23.540   0.411  1.00 16.52           N  
ATOM    311  CZ  ARG A  41      14.112  22.827   0.886  1.00 14.86           C  
ATOM    312  NH1 ARG A  41      15.079  23.480   1.612  1.00 21.68           N  
ATOM    313  NH2 ARG A  41      14.336  21.530   0.838  1.00 15.71           N  
ATOM    314  N   THR A  42       8.244  20.750   2.311  1.00 12.81           N  
ATOM    315  CA  THR A  42       7.148  21.184   3.209  1.00 11.81           C  
ATOM    316  C   THR A  42       7.739  21.299   4.606  1.00 12.69           C  
ATOM    317  O   THR A  42       8.993  21.201   4.727  1.00 13.45           O  
ATOM    318  CB  THR A  42       6.069  20.000   3.165  1.00  9.24           C  
ATOM    319  OG1 THR A  42       4.916  20.472   3.908  1.00  9.02           O  
ATOM    320  CG2 THR A  42       6.565  18.654   3.691  1.00  5.00           C  
ATOM    321  N   THR A  43       6.909  21.293   5.621  1.00 12.38           N  
ATOM    322  CA  THR A  43       7.378  21.300   7.020  1.00 12.00           C  
ATOM    323  C   THR A  43       6.756  20.184   7.838  1.00 11.78           C  
ATOM    324  O   THR A  43       5.807  19.515   7.454  1.00 10.82           O  
ATOM    325  CB  THR A  43       7.140  22.706   7.678  1.00 13.22           C  
ATOM    326  OG1 THR A  43       5.698  22.807   7.902  1.00 12.73           O  
ATOM    327  CG2 THR A  43       7.551  23.856   6.724  1.00 12.92           C  
ATOM    328  N   ASN A  44       7.327  19.959   9.003  1.00 12.57           N  
ATOM    329  CA  ASN A  44       6.898  18.990   9.999  1.00 15.58           C  
ATOM    330  C   ASN A  44       5.446  19.239  10.414  1.00 14.83           C  
ATOM    331  O   ASN A  44       4.623  18.336  10.360  1.00 13.98           O  
ATOM    332  CB  ASN A  44       7.817  19.078  11.241  1.00 19.02           C  
ATOM    333  CG  ASN A  44       8.821  17.925  11.139  1.00 24.50           C  
ATOM    334  OD1 ASN A  44       8.401  16.764  11.226  1.00 27.05           O  
ATOM    335  ND2 ASN A  44      10.070  18.276  10.847  1.00 29.12           N  
ATOM    336  N   ASN A  45       5.259  20.490  10.803  1.00 16.20           N  
ATOM    337  CA  ASN A  45       3.934  21.004  11.260  1.00 15.34           C  
ATOM    338  C   ASN A  45       2.830  20.724  10.216  1.00 12.90           C  
ATOM    339  O   ASN A  45       1.732  20.289  10.612  1.00 12.69           O  
ATOM    340  CB  ASN A  45       3.967  22.476  11.606  1.00 11.47           C  
ATOM    341  CG  ASN A  45       4.686  22.744  12.901  1.00 14.10           C  
ATOM    342  OD1 ASN A  45       5.123  23.891  13.076  1.00 17.90           O  
ATOM    343  ND2 ASN A  45       4.916  21.762  13.730  1.00 14.49           N  
ATOM    344  N   ARG A  46       3.192  21.001   8.974  1.00 10.84           N  
ATOM    345  CA  ARG A  46       2.242  20.811   7.860  1.00 10.83           C  
ATOM    346  C   ARG A  46       1.987  19.350   7.649  1.00  9.89           C  
ATOM    347  O   ARG A  46       0.868  18.950   7.387  1.00 12.86           O  
ATOM    348  CB  ARG A  46       2.726  21.517   6.573  1.00 14.06           C  
ATOM    349  CG  ARG A  46       2.632  23.055   6.663  1.00 11.91           C  
ATOM    350  CD  ARG A  46       3.129  23.726   5.432  1.00 10.52           C  
ATOM    351  NE  ARG A  46       2.219  23.498   4.313  1.00 12.40           N  
ATOM    352  CZ  ARG A  46       0.978  23.981   4.215  1.00 12.12           C  
ATOM    353  NH1 ARG A  46       0.151  23.639   3.243  1.00 11.03           N  
ATOM    354  NH2 ARG A  46       0.539  24.897   5.106  1.00  9.79           N  
ATOM    355  N   MET A  47       2.992  18.500   7.809  1.00  9.98           N  
ATOM    356  CA  MET A  47       2.835  17.038   7.594  1.00  7.71           C  
ATOM    357  C   MET A  47       1.972  16.420   8.679  1.00  6.75           C  
ATOM    358  O   MET A  47       1.192  15.516   8.402  1.00  5.89           O  
ATOM    359  CB  MET A  47       4.136  16.351   7.313  1.00  5.09           C  
ATOM    360  CG  MET A  47       4.784  16.756   6.010  1.00  5.00           C  
ATOM    361  SD  MET A  47       3.802  16.207   4.569  1.00  8.12           S  
ATOM    362  CE  MET A  47       2.716  17.582   4.257  1.00  6.91           C  
ATOM    363  N   GLU A  48       2.161  16.792   9.944  1.00  7.82           N  
ATOM    364  CA  GLU A  48       1.368  16.321  11.038  1.00  7.57           C  
ATOM    365  C   GLU A  48      -0.099  16.724  10.893  1.00  8.69           C  
ATOM    366  O   GLU A  48      -1.030  15.993  11.364  1.00  8.21           O  
ATOM    367  CB  GLU A  48       1.841  16.917  12.375  1.00  9.37           C  
ATOM    368  CG  GLU A  48       3.221  16.446  12.882  1.00 12.90           C  
ATOM    369  CD  GLU A  48       3.906  17.312  13.904  1.00 13.89           C  
ATOM    370  OE1 GLU A  48       3.384  17.991  14.773  1.00 13.36           O  
ATOM    371  OE2 GLU A  48       5.172  17.321  13.764  1.00 18.46           O  
ATOM    372  N   LEU A  49      -0.359  17.937  10.401  1.00  6.99           N  
ATOM    373  CA  LEU A  49      -1.723  18.427  10.212  1.00  7.80           C  
ATOM    374  C   LEU A  49      -2.400  17.717   9.030  1.00 10.49           C  
ATOM    375  O   LEU A  49      -3.531  17.278   9.243  1.00 11.83           O  
ATOM    376  CB  LEU A  49      -1.770  19.931   9.994  1.00 14.75           C  
ATOM    377  CG  LEU A  49      -2.676  20.817  10.826  1.00 15.00           C  
ATOM    378  CD1 LEU A  49      -2.553  22.242  10.279  1.00 13.99           C  
ATOM    379  CD2 LEU A  49      -4.097  20.330  10.781  1.00 15.13           C  
ATOM    380  N   MET A  50      -1.693  17.614   7.934  1.00  9.32           N  
ATOM    381  CA  MET A  50      -2.171  17.001   6.676  1.00  9.31           C  
ATOM    382  C   MET A  50      -2.588  15.581   6.857  1.00  9.05           C  
ATOM    383  O   MET A  50      -3.591  15.056   6.291  1.00  9.17           O  
ATOM    384  CB  MET A  50      -1.120  17.326   5.625  1.00 11.86           C  
ATOM    385  CG  MET A  50      -1.307  16.655   4.296  1.00 12.99           C  
ATOM    386  SD  MET A  50      -2.342  17.746   3.290  1.00 18.51           S  
ATOM    387  CE  MET A  50      -1.230  19.032   2.773  1.00 12.27           C  
ATOM    388  N   ALA A  51      -1.849  14.826   7.663  1.00  8.88           N  
ATOM    389  CA  ALA A  51      -2.167  13.432   8.014  1.00  6.71           C  
ATOM    390  C   ALA A  51      -3.598  13.378   8.593  1.00  6.89           C  
ATOM    391  O   ALA A  51      -4.364  12.461   8.253  1.00  8.90           O  
ATOM    392  CB  ALA A  51      -1.221  13.050   9.156  1.00  5.00           C  
ATOM    393  N   ALA A  52      -3.903  14.275   9.520  1.00  7.73           N  
ATOM    394  CA  ALA A  52      -5.242  14.273  10.170  1.00 10.38           C  
ATOM    395  C   ALA A  52      -6.332  14.644   9.163  1.00 11.59           C  
ATOM    396  O   ALA A  52      -7.415  14.078   9.187  1.00 10.55           O  
ATOM    397  CB  ALA A  52      -5.271  15.228  11.343  1.00 14.07           C  
ATOM    398  N   ILE A  53      -6.023  15.630   8.346  1.00 12.38           N  
ATOM    399  CA  ILE A  53      -6.899  16.153   7.285  1.00 13.07           C  
ATOM    400  C   ILE A  53      -7.344  15.126   6.254  1.00 14.15           C  
ATOM    401  O   ILE A  53      -8.569  14.979   5.918  1.00 15.36           O  
ATOM    402  CB  ILE A  53      -6.230  17.423   6.632  1.00 11.54           C  
ATOM    403  CG1 ILE A  53      -6.383  18.606   7.612  1.00 10.70           C  
ATOM    404  CG2 ILE A  53      -6.859  17.763   5.248  1.00 15.58           C  
ATOM    405  CD1 ILE A  53      -5.466  19.795   7.281  1.00 11.13           C  
ATOM    406  N   VAL A  54      -6.403  14.420   5.704  1.00 13.25           N  
ATOM    407  CA  VAL A  54      -6.615  13.414   4.667  1.00 14.01           C  
ATOM    408  C   VAL A  54      -7.442  12.249   5.165  1.00 15.00           C  
ATOM    409  O   VAL A  54      -8.283  11.709   4.413  1.00 17.37           O  
ATOM    410  CB  VAL A  54      -5.266  12.983   4.060  1.00 12.08           C  
ATOM    411  CG1 VAL A  54      -5.358  11.584   3.467  1.00 13.55           C  
ATOM    412  CG2 VAL A  54      -4.810  14.004   3.031  1.00 14.83           C  
ATOM    413  N   ALA A  55      -7.222  11.850   6.401  1.00 16.17           N  
ATOM    414  CA  ALA A  55      -7.981  10.709   7.009  1.00 14.90           C  
ATOM    415  C   ALA A  55      -9.455  11.055   7.198  1.00 15.03           C  
ATOM    416  O   ALA A  55     -10.381  10.297   6.798  1.00 16.87           O  
ATOM    417  CB  ALA A  55      -7.242  10.431   8.322  1.00 14.96           C  
ATOM    418  N   LEU A  56      -9.706  12.212   7.776  1.00 13.70           N  
ATOM    419  CA  LEU A  56     -10.998  12.781   8.065  1.00 13.48           C  
ATOM    420  C   LEU A  56     -11.746  13.190   6.800  1.00 14.43           C  
ATOM    421  O   LEU A  56     -12.980  13.157   6.792  1.00 12.59           O  
ATOM    422  CB  LEU A  56     -10.827  13.955   9.031  1.00 15.27           C  
ATOM    423  CG  LEU A  56     -10.552  13.629  10.499  1.00 13.12           C  
ATOM    424  CD1 LEU A  56     -10.471  14.979  11.230  1.00 15.84           C  
ATOM    425  CD2 LEU A  56     -11.689  12.807  11.044  1.00  9.59           C  
ATOM    426  N   GLU A  57     -10.996  13.655   5.796  1.00 13.06           N  
ATOM    427  CA  GLU A  57     -11.673  14.047   4.551  1.00 14.37           C  
ATOM    428  C   GLU A  57     -12.133  12.825   3.785  1.00 16.09           C  
ATOM    429  O   GLU A  57     -12.934  12.961   2.842  1.00 16.88           O  
ATOM    430  CB  GLU A  57     -10.802  14.948   3.671  1.00 10.47           C  
ATOM    431  CG  GLU A  57     -10.803  16.400   4.187  1.00 11.14           C  
ATOM    432  CD  GLU A  57     -10.015  17.325   3.314  1.00 12.56           C  
ATOM    433  OE1 GLU A  57      -9.427  16.913   2.320  1.00 14.85           O  
ATOM    434  OE2 GLU A  57      -9.904  18.504   3.693  1.00 11.29           O  
ATOM    435  N   ALA A  58     -11.642  11.665   4.190  1.00 18.61           N  
ATOM    436  CA  ALA A  58     -11.917  10.353   3.636  1.00 20.03           C  
ATOM    437  C   ALA A  58     -13.276   9.756   4.030  1.00 21.25           C  
ATOM    438  O   ALA A  58     -13.817   8.847   3.378  1.00 20.67           O  
ATOM    439  CB  ALA A  58     -10.766   9.380   3.971  1.00 19.14           C  
ATOM    440  N   LEU A  59     -13.859  10.223   5.108  1.00 22.32           N  
ATOM    441  CA  LEU A  59     -15.131   9.795   5.658  1.00 22.47           C  
ATOM    442  C   LEU A  59     -16.247  10.485   4.876  1.00 24.10           C  
ATOM    443  O   LEU A  59     -16.125  11.708   4.696  1.00 26.59           O  
ATOM    444  CB  LEU A  59     -15.159  10.202   7.121  1.00 19.84           C  
ATOM    445  CG  LEU A  59     -14.208   9.538   8.079  1.00 17.28           C  
ATOM    446  CD1 LEU A  59     -14.618   9.885   9.517  1.00 17.47           C  
ATOM    447  CD2 LEU A  59     -14.151   8.063   7.809  1.00 13.17           C  
ATOM    448  N   LYS A  60     -17.244   9.696   4.525  1.00 26.37           N  
ATOM    449  CA  LYS A  60     -18.367  10.271   3.746  1.00 28.21           C  
ATOM    450  C   LYS A  60     -19.689  10.109   4.476  1.00 27.74           C  
ATOM    451  O   LYS A  60     -20.743  10.346   3.876  1.00 28.12           O  
ATOM    452  CB  LYS A  60     -18.473   9.755   2.323  1.00 30.06           C  
ATOM    453  CG  LYS A  60     -17.195   9.673   1.493  1.00 31.65           C  
ATOM    454  CD  LYS A  60     -16.986  10.918   0.655  1.00 32.88           C  
ATOM    455  CE  LYS A  60     -15.529  11.355   0.613  1.00 32.75           C  
ATOM    456  NZ  LYS A  60     -14.821  10.450  -0.337  1.00 34.70           N  
ATOM    457  N   GLU A  61     -19.649   9.667   5.714  1.00 30.03           N  
ATOM    458  CA  GLU A  61     -20.840   9.548   6.577  1.00 31.50           C  
ATOM    459  C   GLU A  61     -20.442  10.188   7.913  1.00 31.82           C  
ATOM    460  O   GLU A  61     -19.287   9.980   8.327  1.00 32.62           O  
ATOM    461  CB  GLU A  61     -21.380   8.157   6.790  1.00 32.43           C  
ATOM    462  CG  GLU A  61     -20.865   7.306   7.924  1.00 37.66           C  
ATOM    463  CD  GLU A  61     -20.365   5.925   7.649  1.00 40.11           C  
ATOM    464  OE1 GLU A  61     -20.818   5.127   6.848  1.00 40.28           O  
ATOM    465  OE2 GLU A  61     -19.357   5.613   8.359  1.00 42.00           O  
ATOM    466  N   HIS A  62     -21.315  10.995   8.474  1.00 31.50           N  
ATOM    467  CA  HIS A  62     -21.072  11.671   9.783  1.00 29.64           C  
ATOM    468  C   HIS A  62     -20.650  10.599  10.771  1.00 28.57           C  
ATOM    469  O   HIS A  62     -21.416   9.618  10.940  1.00 30.91           O  
ATOM    470  CB  HIS A  62     -22.357  12.323  10.301  1.00 29.50           C  
ATOM    471  CG  HIS A  62     -22.804  13.463   9.421  1.00 32.04           C  
ATOM    472  ND1 HIS A  62     -22.023  14.554   9.123  1.00 31.75           N  
ATOM    473  CD2 HIS A  62     -23.991  13.673   8.805  1.00 32.14           C  
ATOM    474  CE1 HIS A  62     -22.730  15.401   8.395  1.00 31.60           C  
ATOM    475  NE2 HIS A  62     -23.922  14.894   8.183  1.00 32.84           N  
ATOM    476  N   CYS A  63     -19.506  10.744  11.388  1.00 25.83           N  
ATOM    477  CA  CYS A  63     -19.021   9.705  12.309  1.00 24.28           C  
ATOM    478  C   CYS A  63     -18.802  10.194  13.738  1.00 22.82           C  
ATOM    479  O   CYS A  63     -18.683  11.371  14.048  1.00 20.94           O  
ATOM    480  CB  CYS A  63     -17.627   9.238  11.761  1.00 26.29           C  
ATOM    481  SG  CYS A  63     -17.646   8.213  10.285  1.00 25.55           S  
ATOM    482  N   GLU A  64     -18.587   9.207  14.604  1.00 22.47           N  
ATOM    483  CA  GLU A  64     -18.164   9.469  16.008  1.00 22.14           C  
ATOM    484  C   GLU A  64     -16.669   9.072  15.932  1.00 20.99           C  
ATOM    485  O   GLU A  64     -16.444   7.867  15.637  1.00 20.79           O  
ATOM    486  CB  GLU A  64     -18.872   8.650  17.027  1.00 25.97           C  
ATOM    487  CG  GLU A  64     -18.071   8.390  18.327  1.00 33.80           C  
ATOM    488  CD  GLU A  64     -18.906   7.634  19.331  1.00 38.56           C  
ATOM    489  OE1 GLU A  64     -19.994   8.103  19.663  1.00 42.36           O  
ATOM    490  OE2 GLU A  64     -18.400   6.548  19.691  1.00 41.33           O  
ATOM    491  N   VAL A  65     -15.759  10.023  15.949  1.00 17.24           N  
ATOM    492  CA  VAL A  65     -14.331   9.655  15.696  1.00 15.13           C  
ATOM    493  C   VAL A  65     -13.411   9.717  16.885  1.00 14.24           C  
ATOM    494  O   VAL A  65     -13.449  10.702  17.644  1.00 15.97           O  
ATOM    495  CB  VAL A  65     -13.840  10.609  14.570  1.00 13.74           C  
ATOM    496  CG1 VAL A  65     -12.326  10.583  14.317  1.00 14.01           C  
ATOM    497  CG2 VAL A  65     -14.602  10.529  13.286  1.00 12.65           C  
ATOM    498  N   ILE A  66     -12.487   8.794  16.999  1.00 12.59           N  
ATOM    499  CA  ILE A  66     -11.388   8.857  17.982  1.00 13.78           C  
ATOM    500  C   ILE A  66     -10.081   8.890  17.179  1.00 13.44           C  
ATOM    501  O   ILE A  66      -9.728   7.920  16.503  1.00 14.14           O  
ATOM    502  CB  ILE A  66     -11.490   7.687  19.016  1.00 15.40           C  
ATOM    503  CG1 ILE A  66     -10.194   7.574  19.830  1.00 15.35           C  
ATOM    504  CG2 ILE A  66     -11.854   6.379  18.271  1.00 20.39           C  
ATOM    505  CD1 ILE A  66      -9.772   8.823  20.630  1.00 14.79           C  
ATOM    506  N   LEU A  67      -9.413  10.020  17.213  1.00 14.48           N  
ATOM    507  CA  LEU A  67      -8.158  10.352  16.524  1.00 14.30           C  
ATOM    508  C   LEU A  67      -6.955  10.319  17.469  1.00 14.21           C  
ATOM    509  O   LEU A  67      -6.787  11.155  18.360  1.00 15.22           O  
ATOM    510  CB  LEU A  67      -8.399  11.698  15.829  1.00 13.02           C  
ATOM    511  CG  LEU A  67      -7.619  12.021  14.557  1.00 15.60           C  
ATOM    512  CD1 LEU A  67      -8.156  13.325  13.890  1.00 12.94           C  
ATOM    513  CD2 LEU A  67      -6.161  12.288  14.900  1.00 12.10           C  
ATOM    514  N   SER A  68      -6.076   9.346  17.223  1.00 13.49           N  
ATOM    515  CA  SER A  68      -4.901   9.194  18.098  1.00 13.84           C  
ATOM    516  C   SER A  68      -3.637   9.660  17.423  1.00 12.56           C  
ATOM    517  O   SER A  68      -3.252   9.158  16.382  1.00 12.28           O  
ATOM    518  CB  SER A  68      -4.950   7.748  18.593  1.00 14.66           C  
ATOM    519  OG  SER A  68      -3.591   7.454  18.947  1.00 22.25           O  
ATOM    520  N   THR A  69      -2.988  10.712  17.946  1.00 12.77           N  
ATOM    521  CA  THR A  69      -1.758  11.251  17.335  1.00 10.80           C  
ATOM    522  C   THR A  69      -0.759  11.748  18.366  1.00 11.22           C  
ATOM    523  O   THR A  69      -1.194  12.170  19.457  1.00 10.55           O  
ATOM    524  CB  THR A  69      -2.166  12.463  16.416  1.00 10.89           C  
ATOM    525  OG1 THR A  69      -0.907  12.847  15.758  1.00 13.50           O  
ATOM    526  CG2 THR A  69      -2.816  13.642  17.158  1.00 10.05           C  
ATOM    527  N   ASP A  70       0.515  11.861  18.014  1.00 10.76           N  
ATOM    528  CA  ASP A  70       1.521  12.354  18.965  1.00 11.63           C  
ATOM    529  C   ASP A  70       2.003  13.755  18.644  1.00 13.91           C  
ATOM    530  O   ASP A  70       2.965  14.298  19.275  1.00 14.27           O  
ATOM    531  CB  ASP A  70       2.629  11.312  19.083  1.00 16.15           C  
ATOM    532  CG  ASP A  70       3.562  11.211  17.881  1.00 18.26           C  
ATOM    533  OD1 ASP A  70       4.576  10.491  17.967  1.00 18.15           O  
ATOM    534  OD2 ASP A  70       3.236  11.871  16.871  1.00 20.88           O  
ATOM    535  N   SER A  71       1.421  14.326  17.597  1.00 13.31           N  
ATOM    536  CA  SER A  71       1.816  15.682  17.121  1.00 11.81           C  
ATOM    537  C   SER A  71       1.563  16.695  18.221  1.00 13.53           C  
ATOM    538  O   SER A  71       0.466  16.824  18.765  1.00 12.78           O  
ATOM    539  CB  SER A  71       1.028  16.027  15.866  1.00 11.95           C  
ATOM    540  OG  SER A  71       0.920  17.419  15.631  1.00 11.63           O  
ATOM    541  N   GLN A  72       2.561  17.522  18.443  1.00 14.18           N  
ATOM    542  CA  GLN A  72       2.540  18.597  19.466  1.00 14.03           C  
ATOM    543  C   GLN A  72       1.777  19.790  18.931  1.00 12.73           C  
ATOM    544  O   GLN A  72       1.232  20.619  19.668  1.00 13.49           O  
ATOM    545  CB  GLN A  72       4.003  18.993  19.771  1.00 15.48           C  
ATOM    546  CG  GLN A  72       4.198  20.076  20.805  1.00 20.29           C  
ATOM    547  CD  GLN A  72       5.684  20.213  21.161  1.00 21.34           C  
ATOM    548  OE1 GLN A  72       6.506  20.493  20.276  1.00 25.36           O  
ATOM    549  NE2 GLN A  72       5.960  19.994  22.428  1.00 22.96           N  
ATOM    550  N   TYR A  73       1.841  19.879  17.607  1.00 11.64           N  
ATOM    551  CA  TYR A  73       1.254  20.966  16.873  1.00 11.01           C  
ATOM    552  C   TYR A  73      -0.271  20.924  16.900  1.00  9.85           C  
ATOM    553  O   TYR A  73      -0.947  21.933  17.052  1.00  8.50           O  
ATOM    554  CB  TYR A  73       1.766  20.969  15.404  1.00 10.64           C  
ATOM    555  CG  TYR A  73       1.438  22.203  14.601  1.00 10.19           C  
ATOM    556  CD1 TYR A  73       1.649  23.475  15.076  1.00 10.72           C  
ATOM    557  CD2 TYR A  73       0.934  22.076  13.288  1.00  8.46           C  
ATOM    558  CE1 TYR A  73       1.423  24.629  14.340  1.00  8.70           C  
ATOM    559  CE2 TYR A  73       0.672  23.224  12.546  1.00  9.75           C  
ATOM    560  CZ  TYR A  73       0.894  24.486  13.053  1.00 10.55           C  
ATOM    561  OH  TYR A  73       0.607  25.583  12.279  1.00 11.26           O  
ATOM    562  N   VAL A  74      -0.749  19.741  16.536  1.00 11.89           N  
ATOM    563  CA  VAL A  74      -2.259  19.612  16.491  1.00 10.79           C  
ATOM    564  C   VAL A  74      -2.769  19.855  17.890  1.00 10.67           C  
ATOM    565  O   VAL A  74      -3.683  20.630  18.125  1.00 11.54           O  
ATOM    566  CB  VAL A  74      -2.560  18.265  15.824  1.00  9.91           C  
ATOM    567  CG1 VAL A  74      -3.980  17.796  16.087  1.00 13.03           C  
ATOM    568  CG2 VAL A  74      -2.294  18.294  14.327  1.00  9.24           C  
ATOM    569  N   ARG A  75      -2.046  19.233  18.846  1.00 12.26           N  
ATOM    570  CA  ARG A  75      -2.360  19.256  20.252  1.00 13.03           C  
ATOM    571  C   ARG A  75      -2.479  20.671  20.791  1.00 11.97           C  
ATOM    572  O   ARG A  75      -3.454  20.986  21.476  1.00 11.62           O  
ATOM    573  CB  ARG A  75      -1.470  18.424  21.180  1.00 15.56           C  
ATOM    574  CG  ARG A  75      -2.102  18.356  22.580  1.00 19.71           C  
ATOM    575  CD  ARG A  75      -1.109  17.919  23.619  1.00 25.42           C  
ATOM    576  NE  ARG A  75      -0.059  17.176  22.932  1.00 31.33           N  
ATOM    577  CZ  ARG A  75       1.236  17.498  22.958  1.00 34.76           C  
ATOM    578  NH1 ARG A  75       2.113  16.815  22.188  1.00 36.40           N  
ATOM    579  NH2 ARG A  75       1.653  18.446  23.807  1.00 34.86           N  
ATOM    580  N   GLN A  76      -1.513  21.487  20.417  1.00 11.83           N  
ATOM    581  CA  GLN A  76      -1.400  22.879  20.808  1.00 11.38           C  
ATOM    582  C   GLN A  76      -2.632  23.678  20.367  1.00 10.64           C  
ATOM    583  O   GLN A  76      -3.227  24.370  21.190  1.00 11.37           O  
ATOM    584  CB  GLN A  76      -0.173  23.564  20.176  1.00 13.93           C  
ATOM    585  CG  GLN A  76       0.985  23.806  21.114  1.00 17.80           C  
ATOM    586  CD  GLN A  76       1.903  24.848  20.498  1.00 20.08           C  
ATOM    587  OE1 GLN A  76       2.398  24.692  19.381  1.00 22.35           O  
ATOM    588  NE2 GLN A  76       2.029  25.955  21.224  1.00 24.46           N  
ATOM    589  N   GLY A  77      -2.919  23.562  19.108  1.00 10.35           N  
ATOM    590  CA  GLY A  77      -3.977  24.167  18.362  1.00 11.50           C  
ATOM    591  C   GLY A  77      -5.330  23.793  18.945  1.00 14.04           C  
ATOM    592  O   GLY A  77      -6.164  24.683  19.263  1.00 15.50           O  
ATOM    593  N   ILE A  78      -5.526  22.496  19.038  1.00 14.07           N  
ATOM    594  CA  ILE A  78      -6.782  21.992  19.624  1.00 16.63           C  
ATOM    595  C   ILE A  78      -6.965  22.429  21.087  1.00 18.03           C  
ATOM    596  O   ILE A  78      -7.994  23.041  21.409  1.00 18.29           O  
ATOM    597  CB  ILE A  78      -6.889  20.443  19.460  1.00 13.77           C  
ATOM    598  CG1 ILE A  78      -6.832  20.117  17.933  1.00 14.07           C  
ATOM    599  CG2 ILE A  78      -8.129  19.887  20.170  1.00 13.23           C  
ATOM    600  CD1 ILE A  78      -7.954  20.800  17.122  1.00  9.16           C  
ATOM    601  N   THR A  79      -5.998  22.105  21.951  1.00 17.54           N  
ATOM    602  CA  THR A  79      -6.052  22.420  23.362  1.00 17.13           C  
ATOM    603  C   THR A  79      -6.129  23.896  23.660  1.00 16.59           C  
ATOM    604  O   THR A  79      -6.932  24.238  24.547  1.00 18.81           O  
ATOM    605  CB  THR A  79      -4.903  21.713  24.183  1.00 16.65           C  
ATOM    606  OG1 THR A  79      -3.747  22.547  23.893  1.00 21.41           O  
ATOM    607  CG2 THR A  79      -4.670  20.264  23.903  1.00 13.59           C  
ATOM    608  N   GLN A  80      -5.414  24.765  23.028  1.00 17.35           N  
ATOM    609  CA  GLN A  80      -5.372  26.208  23.098  1.00 17.31           C  
ATOM    610  C   GLN A  80      -6.440  26.921  22.280  1.00 18.81           C  
ATOM    611  O   GLN A  80      -6.479  28.155  22.159  1.00 19.86           O  
ATOM    612  CB  GLN A  80      -3.975  26.737  22.664  1.00 18.49           C  
ATOM    613  CG  GLN A  80      -2.871  26.295  23.630  1.00 20.62           C  
ATOM    614  CD  GLN A  80      -1.480  26.761  23.293  1.00 22.13           C  
ATOM    615  OE1 GLN A  80      -0.437  26.246  23.705  1.00 22.13           O  
ATOM    616  NE2 GLN A  80      -1.402  27.834  22.499  1.00 21.92           N  
ATOM    617  N   GLY A  80B     -7.383  26.257  21.661  1.00 20.30           N  
ATOM    618  CA  GLY A  80B     -8.447  26.771  20.844  1.00 19.33           C  
ATOM    619  C   GLY A  80B     -8.046  27.698  19.720  1.00 20.45           C  
ATOM    620  O   GLY A  80B     -8.740  28.731  19.564  1.00 22.10           O  
ATOM    621  N   TRP A  81      -7.052  27.431  18.919  1.00 20.82           N  
ATOM    622  CA  TRP A  81      -6.605  28.270  17.790  1.00 20.91           C  
ATOM    623  C   TRP A  81      -7.851  28.646  16.936  1.00 19.97           C  
ATOM    624  O   TRP A  81      -8.235  29.806  16.861  1.00 22.49           O  
ATOM    625  CB  TRP A  81      -5.686  27.577  16.805  1.00 21.64           C  
ATOM    626  CG  TRP A  81      -4.273  27.278  17.023  1.00 22.14           C  
ATOM    627  CD1 TRP A  81      -3.441  26.538  16.178  1.00 23.65           C  
ATOM    628  CD2 TRP A  81      -3.425  27.714  18.074  1.00 21.18           C  
ATOM    629  NE1 TRP A  81      -2.161  26.473  16.674  1.00 23.65           N  
ATOM    630  CE2 TRP A  81      -2.136  27.218  17.824  1.00 23.19           C  
ATOM    631  CE3 TRP A  81      -3.680  28.535  19.167  1.00 20.68           C  
ATOM    632  CZ2 TRP A  81      -1.060  27.421  18.677  1.00 22.42           C  
ATOM    633  CZ3 TRP A  81      -2.619  28.736  20.007  1.00 23.57           C  
ATOM    634  CH2 TRP A  81      -1.363  28.192  19.766  1.00 23.34           C  
ATOM    635  N   ILE A  82      -8.334  27.634  16.297  1.00 18.88           N  
ATOM    636  CA  ILE A  82      -9.500  27.651  15.400  1.00 19.05           C  
ATOM    637  C   ILE A  82     -10.598  28.559  15.905  1.00 17.98           C  
ATOM    638  O   ILE A  82     -11.104  29.388  15.119  1.00 20.37           O  
ATOM    639  CB  ILE A  82     -10.025  26.190  15.142  1.00 18.00           C  
ATOM    640  CG1 ILE A  82      -8.900  25.395  14.402  1.00 19.34           C  
ATOM    641  CG2 ILE A  82     -11.382  26.111  14.426  1.00 18.45           C  
ATOM    642  CD1 ILE A  82      -9.155  23.869  14.329  1.00 19.01           C  
ATOM    643  N   HIS A  83     -11.021  28.341  17.129  1.00 16.61           N  
ATOM    644  CA  HIS A  83     -12.092  29.204  17.691  1.00 15.70           C  
ATOM    645  C   HIS A  83     -11.652  30.661  17.620  1.00 14.37           C  
ATOM    646  O   HIS A  83     -12.375  31.507  17.070  1.00 16.05           O  
ATOM    647  CB  HIS A  83     -12.462  28.823  19.114  1.00 19.12           C  
ATOM    648  CG  HIS A  83     -12.357  27.345  19.350  1.00 25.97           C  
ATOM    649  ND1 HIS A  83     -12.098  26.409  18.362  1.00 27.69           N  
ATOM    650  CD2 HIS A  83     -12.488  26.658  20.510  1.00 26.50           C  
ATOM    651  CE1 HIS A  83     -12.074  25.202  18.922  1.00 28.93           C  
ATOM    652  NE2 HIS A  83     -12.328  25.327  20.216  1.00 28.69           N  
ATOM    653  N   ASN A  84     -10.514  30.957  18.150  1.00 15.60           N  
ATOM    654  CA  ASN A  84      -9.855  32.282  18.178  1.00 16.28           C  
ATOM    655  C   ASN A  84      -9.818  32.950  16.798  1.00 14.74           C  
ATOM    656  O   ASN A  84     -10.416  34.012  16.533  1.00 15.10           O  
ATOM    657  CB  ASN A  84      -8.523  32.080  18.865  1.00 18.59           C  
ATOM    658  CG  ASN A  84      -8.605  32.009  20.368  1.00 24.93           C  
ATOM    659  OD1 ASN A  84      -9.365  32.744  21.024  1.00 27.52           O  
ATOM    660  ND2 ASN A  84      -7.788  31.166  21.005  1.00 26.65           N  
ATOM    661  N   TRP A  85      -9.198  32.310  15.834  1.00 14.54           N  
ATOM    662  CA  TRP A  85      -9.064  32.714  14.436  1.00 13.88           C  
ATOM    663  C   TRP A  85     -10.356  32.973  13.687  1.00 13.96           C  
ATOM    664  O   TRP A  85     -10.446  33.957  12.931  1.00 13.02           O  
ATOM    665  CB  TRP A  85      -8.256  31.591  13.687  1.00 12.82           C  
ATOM    666  CG  TRP A  85      -6.850  31.593  14.173  1.00 17.58           C  
ATOM    667  CD1 TRP A  85      -6.189  32.673  14.756  1.00 16.68           C  
ATOM    668  CD2 TRP A  85      -5.904  30.519  14.131  1.00 17.80           C  
ATOM    669  NE1 TRP A  85      -4.915  32.305  15.084  1.00 18.68           N  
ATOM    670  CE2 TRP A  85      -4.705  31.000  14.700  1.00 17.71           C  
ATOM    671  CE3 TRP A  85      -5.959  29.235  13.607  1.00 18.69           C  
ATOM    672  CZ2 TRP A  85      -3.565  30.210  14.803  1.00 18.05           C  
ATOM    673  CZ3 TRP A  85      -4.838  28.433  13.720  1.00 19.73           C  
ATOM    674  CH2 TRP A  85      -3.656  28.947  14.263  1.00 20.10           C  
ATOM    675  N   LYS A  86     -11.302  32.032  13.784  1.00 14.35           N  
ATOM    676  CA  LYS A  86     -12.554  32.102  13.058  1.00 14.90           C  
ATOM    677  C   LYS A  86     -13.318  33.380  13.411  1.00 15.93           C  
ATOM    678  O   LYS A  86     -14.126  33.882  12.625  1.00 15.21           O  
ATOM    679  CB  LYS A  86     -13.500  30.933  13.345  1.00 17.73           C  
ATOM    680  CG  LYS A  86     -13.139  29.590  12.706  1.00 19.15           C  
ATOM    681  CD  LYS A  86     -14.397  28.727  12.637  1.00 20.76           C  
ATOM    682  CE  LYS A  86     -14.689  27.904  13.882  1.00 21.29           C  
ATOM    683  NZ  LYS A  86     -15.693  26.853  13.508  1.00 23.64           N  
ATOM    684  N   LYS A  87     -13.125  33.799  14.662  1.00 16.45           N  
ATOM    685  CA  LYS A  87     -13.855  35.009  15.116  1.00 15.16           C  
ATOM    686  C   LYS A  87     -13.170  36.198  14.467  1.00 18.05           C  
ATOM    687  O   LYS A  87     -13.873  37.138  14.057  1.00 19.41           O  
ATOM    688  CB  LYS A  87     -13.854  35.104  16.621  1.00 12.99           C  
ATOM    689  CG  LYS A  87     -14.534  33.912  17.307  1.00 12.95           C  
ATOM    690  CD  LYS A  87     -14.707  34.193  18.778  1.00 15.42           C  
ATOM    691  CE  LYS A  87     -14.844  32.998  19.678  1.00 14.80           C  
ATOM    692  NZ  LYS A  87     -16.189  32.381  19.579  1.00 19.00           N  
ATOM    693  N   ARG A  88     -11.839  36.114  14.362  1.00 18.91           N  
ATOM    694  CA  ARG A  88     -11.047  37.219  13.770  1.00 19.73           C  
ATOM    695  C   ARG A  88     -10.736  37.059  12.299  1.00 17.85           C  
ATOM    696  O   ARG A  88      -9.703  37.582  11.839  1.00 20.61           O  
ATOM    697  CB  ARG A  88      -9.735  37.445  14.545  1.00 22.58           C  
ATOM    698  CG  ARG A  88      -9.862  37.293  16.062  1.00 28.69           C  
ATOM    699  CD  ARG A  88      -8.533  37.080  16.686  1.00 31.91           C  
ATOM    700  NE  ARG A  88      -8.514  36.914  18.126  1.00 36.18           N  
ATOM    701  CZ  ARG A  88      -7.660  36.116  18.792  1.00 37.20           C  
ATOM    702  NH1 ARG A  88      -7.678  36.068  20.133  1.00 37.04           N  
ATOM    703  NH2 ARG A  88      -6.806  35.329  18.129  1.00 36.90           N  
ATOM    704  N   GLY A  89     -11.503  36.384  11.510  1.00 17.42           N  
ATOM    705  CA  GLY A  89     -11.347  36.204  10.076  1.00 16.61           C  
ATOM    706  C   GLY A  89     -10.084  35.549   9.644  1.00 16.33           C  
ATOM    707  O   GLY A  89      -9.598  35.806   8.541  1.00 17.16           O  
ATOM    708  N   TRP A  90      -9.488  34.768  10.537  1.00 16.20           N  
ATOM    709  CA  TRP A  90      -8.252  34.016  10.296  1.00 15.60           C  
ATOM    710  C   TRP A  90      -6.993  34.822  10.107  1.00 14.85           C  
ATOM    711  O   TRP A  90      -6.011  34.384   9.459  1.00 16.65           O  
ATOM    712  CB  TRP A  90      -8.487  33.020   9.163  1.00 15.66           C  
ATOM    713  CG  TRP A  90      -9.606  32.054   9.350  1.00 15.19           C  
ATOM    714  CD1 TRP A  90     -10.955  32.190   9.024  1.00 14.58           C  
ATOM    715  CD2 TRP A  90      -9.445  30.709   9.809  1.00 14.57           C  
ATOM    716  NE1 TRP A  90     -11.602  31.011   9.262  1.00 14.26           N  
ATOM    717  CE2 TRP A  90     -10.722  30.113   9.789  1.00 14.31           C  
ATOM    718  CE3 TRP A  90      -8.333  30.009  10.275  1.00 14.77           C  
ATOM    719  CZ2 TRP A  90     -10.920  28.801  10.198  1.00 16.64           C  
ATOM    720  CZ3 TRP A  90      -8.542  28.687  10.667  1.00 18.31           C  
ATOM    721  CH2 TRP A  90      -9.820  28.104  10.651  1.00 16.09           C  
ATOM    722  N   LYS A  91      -6.926  35.983  10.712  1.00 14.55           N  
ATOM    723  CA  LYS A  91      -5.765  36.878  10.633  1.00 14.79           C  
ATOM    724  C   LYS A  91      -5.249  37.084  12.038  1.00 15.66           C  
ATOM    725  O   LYS A  91      -6.022  36.939  12.979  1.00 14.88           O  
ATOM    726  CB  LYS A  91      -6.147  38.236  10.011  1.00 16.59           C  
ATOM    727  CG  LYS A  91      -6.850  38.007   8.676  1.00 18.22           C  
ATOM    728  CD  LYS A  91      -6.391  38.848   7.519  1.00 21.23           C  
ATOM    729  CE  LYS A  91      -7.343  39.969   7.199  1.00 24.06           C  
ATOM    730  NZ  LYS A  91      -7.323  40.430   5.789  1.00 27.14           N  
ATOM    731  N   THR A  92      -3.974  37.336  12.142  1.00 16.15           N  
ATOM    732  CA  THR A  92      -3.340  37.606  13.453  1.00 19.79           C  
ATOM    733  C   THR A  92      -3.615  39.052  13.828  1.00 21.86           C  
ATOM    734  O   THR A  92      -4.186  39.877  13.059  1.00 19.95           O  
ATOM    735  CB  THR A  92      -1.792  37.301  13.238  1.00 20.62           C  
ATOM    736  OG1 THR A  92      -1.437  38.191  12.124  1.00 23.13           O  
ATOM    737  CG2 THR A  92      -1.570  35.825  12.844  1.00 21.87           C  
ATOM    738  N   ALA A  93      -3.132  39.411  15.019  1.00 22.48           N  
ATOM    739  CA  ALA A  93      -3.371  40.783  15.506  1.00 22.79           C  
ATOM    740  C   ALA A  93      -2.868  41.827  14.537  1.00 23.63           C  
ATOM    741  O   ALA A  93      -3.393  42.954  14.522  1.00 25.32           O  
ATOM    742  CB  ALA A  93      -2.769  40.964  16.893  1.00 22.37           C  
ATOM    743  N   ASP A  94      -1.840  41.515  13.785  1.00 24.97           N  
ATOM    744  CA  ASP A  94      -1.253  42.510  12.875  1.00 26.21           C  
ATOM    745  C   ASP A  94      -1.719  42.308  11.457  1.00 23.72           C  
ATOM    746  O   ASP A  94      -0.955  42.610  10.519  1.00 24.94           O  
ATOM    747  CB  ASP A  94       0.265  42.623  13.038  1.00 30.78           C  
ATOM    748  CG  ASP A  94       0.907  41.259  12.808  1.00 34.80           C  
ATOM    749  OD1 ASP A  94       0.209  40.261  12.528  1.00 34.49           O  
ATOM    750  OD2 ASP A  94       2.160  41.241  12.934  1.00 37.74           O  
ATOM    751  N   LYS A  95      -2.917  41.778  11.381  1.00 22.90           N  
ATOM    752  CA  LYS A  95      -3.671  41.559  10.168  1.00 20.83           C  
ATOM    753  C   LYS A  95      -3.040  40.700   9.102  1.00 18.81           C  
ATOM    754  O   LYS A  95      -3.452  40.895   7.928  1.00 19.14           O  
ATOM    755  CB  LYS A  95      -4.176  42.845   9.492  1.00 20.98           C  
ATOM    756  CG  LYS A  95      -5.199  43.667  10.258  1.00 24.73           C  
ATOM    757  CD  LYS A  95      -6.372  42.779  10.684  1.00 27.45           C  
ATOM    758  CE  LYS A  95      -6.751  43.067  12.134  1.00 28.74           C  
ATOM    759  NZ  LYS A  95      -6.800  41.730  12.855  1.00 33.61           N  
ATOM    760  N   LYS A  96      -2.121  39.820   9.423  1.00 16.32           N  
ATOM    761  CA  LYS A  96      -1.594  38.900   8.388  1.00 16.90           C  
ATOM    762  C   LYS A  96      -2.406  37.587   8.566  1.00 15.39           C  
ATOM    763  O   LYS A  96      -2.812  37.266   9.713  1.00 14.89           O  
ATOM    764  CB  LYS A  96      -0.155  38.512   8.659  1.00 20.22           C  
ATOM    765  CG  LYS A  96       0.951  39.207   7.955  1.00 24.23           C  
ATOM    766  CD  LYS A  96       2.150  39.561   8.797  1.00 30.30           C  
ATOM    767  CE  LYS A  96       2.641  38.472   9.733  1.00 33.07           C  
ATOM    768  NZ  LYS A  96       4.007  38.871  10.220  1.00 37.83           N  
ATOM    769  N   PRO A  97      -2.491  36.847   7.491  1.00 14.28           N  
ATOM    770  CA  PRO A  97      -3.159  35.548   7.536  1.00 12.66           C  
ATOM    771  C   PRO A  97      -2.411  34.652   8.511  1.00 13.09           C  
ATOM    772  O   PRO A  97      -1.184  34.599   8.450  1.00 10.92           O  
ATOM    773  CB  PRO A  97      -3.146  35.032   6.114  1.00 13.47           C  
ATOM    774  CG  PRO A  97      -2.358  35.979   5.307  1.00 13.99           C  
ATOM    775  CD  PRO A  97      -2.029  37.185   6.148  1.00 14.96           C  
ATOM    776  N   VAL A  98      -3.130  33.901   9.350  1.00 12.22           N  
ATOM    777  CA  VAL A  98      -2.420  32.972  10.253  1.00 14.35           C  
ATOM    778  C   VAL A  98      -1.631  31.974   9.379  1.00 15.26           C  
ATOM    779  O   VAL A  98      -1.909  31.688   8.221  1.00 14.82           O  
ATOM    780  CB  VAL A  98      -3.410  32.292  11.226  1.00 14.67           C  
ATOM    781  CG1 VAL A  98      -4.141  33.268  12.135  1.00 13.26           C  
ATOM    782  CG2 VAL A  98      -4.380  31.404  10.496  1.00 11.73           C  
ATOM    783  N   LYS A  99      -0.594  31.458  10.017  1.00 17.30           N  
ATOM    784  CA  LYS A  99       0.333  30.442   9.485  1.00 16.90           C  
ATOM    785  C   LYS A  99      -0.449  29.123   9.354  1.00 16.67           C  
ATOM    786  O   LYS A  99      -1.138  28.671  10.309  1.00 16.05           O  
ATOM    787  CB  LYS A  99       1.453  30.149  10.483  1.00 18.57           C  
ATOM    788  CG  LYS A  99       2.811  29.885   9.817  1.00 22.02           C  
ATOM    789  CD  LYS A  99       3.647  29.101  10.824  1.00 27.68           C  
ATOM    790  CE  LYS A  99       2.903  27.815  11.198  1.00 30.39           C  
ATOM    791  NZ  LYS A  99       3.528  27.201  12.406  1.00 32.70           N  
ATOM    792  N   ASN A 100      -0.271  28.555   8.197  1.00 14.00           N  
ATOM    793  CA  ASN A 100      -0.888  27.337   7.699  1.00 13.33           C  
ATOM    794  C   ASN A 100      -2.414  27.463   7.691  1.00 12.85           C  
ATOM    795  O   ASN A 100      -3.070  26.450   7.903  1.00 12.30           O  
ATOM    796  CB  ASN A 100      -0.391  26.071   8.371  1.00 12.17           C  
ATOM    797  CG  ASN A 100       1.136  25.949   8.262  1.00 13.57           C  
ATOM    798  OD1 ASN A 100       1.692  26.327   7.221  1.00 13.03           O  
ATOM    799  ND2 ASN A 100       1.731  25.492   9.369  1.00 16.82           N  
ATOM    800  N   VAL A 101      -2.879  28.659   7.344  1.00 14.02           N  
ATOM    801  CA  VAL A 101      -4.343  28.874   7.306  1.00 14.17           C  
ATOM    802  C   VAL A 101      -4.990  27.889   6.339  1.00 13.76           C  
ATOM    803  O   VAL A 101      -6.165  27.553   6.621  1.00 15.05           O  
ATOM    804  CB  VAL A 101      -4.731  30.324   6.986  1.00 15.77           C  
ATOM    805  CG1 VAL A 101      -4.213  30.737   5.606  1.00 13.64           C  
ATOM    806  CG2 VAL A 101      -6.248  30.563   7.115  1.00 13.42           C  
ATOM    807  N   ASP A 102      -4.328  27.491   5.279  1.00 11.10           N  
ATOM    808  CA  ASP A 102      -4.983  26.559   4.309  1.00 12.03           C  
ATOM    809  C   ASP A 102      -5.387  25.245   4.962  1.00 11.64           C  
ATOM    810  O   ASP A 102      -6.473  24.730   4.639  1.00 12.92           O  
ATOM    811  CB  ASP A 102      -4.074  26.339   3.100  1.00 13.18           C  
ATOM    812  CG  ASP A 102      -2.743  25.720   3.495  1.00 14.89           C  
ATOM    813  OD1 ASP A 102      -1.987  26.249   4.357  1.00 15.99           O  
ATOM    814  OD2 ASP A 102      -2.432  24.673   2.894  1.00 16.76           O  
ATOM    815  N   LEU A 103      -4.527  24.653   5.753  1.00 11.37           N  
ATOM    816  CA  LEU A 103      -4.696  23.396   6.471  1.00 10.69           C  
ATOM    817  C   LEU A 103      -5.650  23.524   7.670  1.00 11.57           C  
ATOM    818  O   LEU A 103      -6.607  22.733   7.797  1.00 11.87           O  
ATOM    819  CB  LEU A 103      -3.280  22.933   6.892  1.00 11.85           C  
ATOM    820  CG  LEU A 103      -2.355  22.393   5.837  1.00 11.79           C  
ATOM    821  CD1 LEU A 103      -1.156  21.684   6.450  1.00 11.04           C  
ATOM    822  CD2 LEU A 103      -3.132  21.466   4.888  1.00  8.93           C  
ATOM    823  N   TRP A 104      -5.438  24.536   8.484  1.00 12.06           N  
ATOM    824  CA  TRP A 104      -6.297  24.778   9.667  1.00 14.05           C  
ATOM    825  C   TRP A 104      -7.771  24.899   9.279  1.00 15.37           C  
ATOM    826  O   TRP A 104      -8.645  24.401  10.072  1.00 16.34           O  
ATOM    827  CB  TRP A 104      -5.738  25.892  10.518  1.00 12.49           C  
ATOM    828  CG  TRP A 104      -4.560  25.573  11.371  1.00 11.45           C  
ATOM    829  CD1 TRP A 104      -3.289  26.089  11.258  1.00 11.88           C  
ATOM    830  CD2 TRP A 104      -4.509  24.649  12.449  1.00 12.15           C  
ATOM    831  NE1 TRP A 104      -2.452  25.557  12.185  1.00 12.65           N  
ATOM    832  CE2 TRP A 104      -3.203  24.715  13.002  1.00 13.40           C  
ATOM    833  CE3 TRP A 104      -5.484  23.862  13.084  1.00 12.12           C  
ATOM    834  CZ2 TRP A 104      -2.810  23.932  14.094  1.00 11.27           C  
ATOM    835  CZ3 TRP A 104      -5.081  23.121  14.187  1.00 12.48           C  
ATOM    836  CH2 TRP A 104      -3.777  23.137  14.667  1.00  9.96           C  
ATOM    837  N   GLN A 105      -8.063  25.568   8.161  1.00 14.41           N  
ATOM    838  CA  GLN A 105      -9.431  25.694   7.630  1.00 12.76           C  
ATOM    839  C   GLN A 105     -10.018  24.334   7.221  1.00 11.25           C  
ATOM    840  O   GLN A 105     -11.218  24.061   7.471  1.00  6.64           O  
ATOM    841  CB  GLN A 105      -9.497  26.543   6.334  1.00 14.30           C  
ATOM    842  CG  GLN A 105      -8.929  27.911   6.494  1.00 17.20           C  
ATOM    843  CD  GLN A 105      -9.176  28.882   5.389  1.00 17.67           C  
ATOM    844  OE1 GLN A 105      -9.078  28.527   4.216  1.00 19.44           O  
ATOM    845  NE2 GLN A 105      -9.528  30.104   5.799  1.00 15.90           N  
ATOM    846  N   ARG A 106      -9.161  23.580   6.518  1.00 11.27           N  
ATOM    847  CA  ARG A 106      -9.611  22.236   6.040  1.00 11.02           C  
ATOM    848  C   ARG A 106      -9.960  21.378   7.226  1.00 11.29           C  
ATOM    849  O   ARG A 106     -10.938  20.590   7.226  1.00 13.82           O  
ATOM    850  CB  ARG A 106      -8.554  21.581   5.155  1.00 10.56           C  
ATOM    851  CG  ARG A 106      -8.281  22.370   3.860  1.00 14.43           C  
ATOM    852  CD  ARG A 106      -7.274  21.705   2.991  1.00 13.65           C  
ATOM    853  NE  ARG A 106      -7.594  20.286   2.886  1.00 16.10           N  
ATOM    854  CZ  ARG A 106      -6.782  19.389   2.328  1.00 16.30           C  
ATOM    855  NH1 ARG A 106      -7.124  18.110   2.290  1.00 18.19           N  
ATOM    856  NH2 ARG A 106      -5.682  19.842   1.758  1.00 16.82           N  
ATOM    857  N   LEU A 107      -9.157  21.517   8.281  1.00 12.53           N  
ATOM    858  CA  LEU A 107      -9.359  20.838   9.534  1.00 14.04           C  
ATOM    859  C   LEU A 107     -10.674  21.286  10.208  1.00 15.21           C  
ATOM    860  O   LEU A 107     -11.503  20.368  10.490  1.00 15.61           O  
ATOM    861  CB  LEU A 107      -8.173  20.911  10.492  1.00 15.24           C  
ATOM    862  CG  LEU A 107      -8.440  20.119  11.805  1.00 16.91           C  
ATOM    863  CD1 LEU A 107      -8.732  18.652  11.490  1.00 15.64           C  
ATOM    864  CD2 LEU A 107      -7.221  20.269  12.701  1.00 13.68           C  
ATOM    865  N   ASP A 108     -10.783  22.562  10.461  1.00 13.42           N  
ATOM    866  CA  ASP A 108     -12.017  23.135  10.998  1.00 16.33           C  
ATOM    867  C   ASP A 108     -13.267  22.566  10.295  1.00 16.14           C  
ATOM    868  O   ASP A 108     -14.281  22.166  10.917  1.00 16.99           O  
ATOM    869  CB  ASP A 108     -11.940  24.678  10.933  1.00 18.49           C  
ATOM    870  CG  ASP A 108     -13.264  25.281  11.454  1.00 20.58           C  
ATOM    871  OD1 ASP A 108     -14.058  25.904  10.753  1.00 18.89           O  
ATOM    872  OD2 ASP A 108     -13.522  25.025  12.663  1.00 22.46           O  
ATOM    873  N   ALA A 109     -13.250  22.528   8.986  1.00 18.68           N  
ATOM    874  CA  ALA A 109     -14.352  22.057   8.130  1.00 18.78           C  
ATOM    875  C   ALA A 109     -14.705  20.607   8.392  1.00 19.25           C  
ATOM    876  O   ALA A 109     -15.891  20.268   8.337  1.00 17.77           O  
ATOM    877  CB  ALA A 109     -14.076  22.305   6.657  1.00 21.42           C  
ATOM    878  N   ALA A 110     -13.716  19.786   8.677  1.00 19.97           N  
ATOM    879  CA  ALA A 110     -13.899  18.358   8.990  1.00 20.68           C  
ATOM    880  C   ALA A 110     -14.526  18.140  10.371  1.00 20.44           C  
ATOM    881  O   ALA A 110     -15.419  17.288  10.580  1.00 18.78           O  
ATOM    882  CB  ALA A 110     -12.567  17.625   8.896  1.00 19.83           C  
ATOM    883  N   LEU A 111     -14.046  18.931  11.308  1.00 20.76           N  
ATOM    884  CA  LEU A 111     -14.487  18.923  12.704  1.00 21.74           C  
ATOM    885  C   LEU A 111     -15.970  19.214  12.904  1.00 23.08           C  
ATOM    886  O   LEU A 111     -16.552  18.787  13.929  1.00 22.41           O  
ATOM    887  CB  LEU A 111     -13.631  19.993  13.412  1.00 21.77           C  
ATOM    888  CG  LEU A 111     -12.450  19.547  14.266  1.00 18.56           C  
ATOM    889  CD1 LEU A 111     -11.604  18.511  13.636  1.00 18.02           C  
ATOM    890  CD2 LEU A 111     -11.681  20.851  14.551  1.00 18.03           C  
ATOM    891  N   GLY A 112     -16.535  20.042  12.026  1.00 23.94           N  
ATOM    892  CA  GLY A 112     -17.982  20.397  12.145  1.00 23.84           C  
ATOM    893  C   GLY A 112     -18.819  19.271  11.565  1.00 23.89           C  
ATOM    894  O   GLY A 112     -20.057  19.257  11.638  1.00 23.86           O  
ATOM    895  N   GLN A 113     -18.119  18.321  10.945  1.00 22.91           N  
ATOM    896  CA  GLN A 113     -18.822  17.189  10.331  1.00 23.26           C  
ATOM    897  C   GLN A 113     -19.002  16.040  11.315  1.00 23.41           C  
ATOM    898  O   GLN A 113     -20.101  15.471  11.472  1.00 25.51           O  
ATOM    899  CB  GLN A 113     -18.092  16.737   9.074  1.00 25.77           C  
ATOM    900  CG  GLN A 113     -18.500  17.559   7.854  1.00 28.53           C  
ATOM    901  CD  GLN A 113     -19.866  17.082   7.401  1.00 31.07           C  
ATOM    902  OE1 GLN A 113     -19.973  16.022   6.789  1.00 32.12           O  
ATOM    903  NE2 GLN A 113     -20.851  17.891   7.785  1.00 33.28           N  
ATOM    904  N   HIS A 114     -17.914  15.684  11.970  1.00 21.35           N  
ATOM    905  CA  HIS A 114     -17.830  14.562  12.893  1.00 19.01           C  
ATOM    906  C   HIS A 114     -17.705  14.970  14.341  1.00 17.99           C  
ATOM    907  O   HIS A 114     -17.346  16.111  14.645  1.00 18.51           O  
ATOM    908  CB  HIS A 114     -16.564  13.700  12.513  1.00 18.07           C  
ATOM    909  CG  HIS A 114     -16.589  13.468  11.019  1.00 18.10           C  
ATOM    910  ND1 HIS A 114     -17.459  12.630  10.383  1.00 16.10           N  
ATOM    911  CD2 HIS A 114     -15.847  14.047  10.042  1.00 17.94           C  
ATOM    912  CE1 HIS A 114     -17.240  12.696   9.091  1.00 17.22           C  
ATOM    913  NE2 HIS A 114     -16.258  13.541   8.836  1.00 16.49           N  
ATOM    914  N   GLN A 115     -18.038  14.055  15.202  1.00 17.21           N  
ATOM    915  CA  GLN A 115     -17.920  14.274  16.671  1.00 18.90           C  
ATOM    916  C   GLN A 115     -16.554  13.660  16.944  1.00 19.19           C  
ATOM    917  O   GLN A 115     -16.423  12.446  16.723  1.00 18.71           O  
ATOM    918  CB  GLN A 115     -19.078  13.597  17.365  1.00 21.89           C  
ATOM    919  CG  GLN A 115     -19.274  13.872  18.854  1.00 25.12           C  
ATOM    920  CD  GLN A 115     -20.554  13.162  19.289  1.00 26.53           C  
ATOM    921  OE1 GLN A 115     -21.516  13.134  18.516  1.00 28.41           O  
ATOM    922  NE2 GLN A 115     -20.478  12.488  20.419  1.00 25.35           N  
ATOM    923  N   ILE A 116     -15.581  14.473  17.265  1.00 19.78           N  
ATOM    924  CA  ILE A 116     -14.201  13.961  17.455  1.00 19.95           C  
ATOM    925  C   ILE A 116     -13.735  13.983  18.900  1.00 19.30           C  
ATOM    926  O   ILE A 116     -13.982  14.890  19.681  1.00 20.65           O  
ATOM    927  CB  ILE A 116     -13.232  14.760  16.511  1.00 19.69           C  
ATOM    928  CG1 ILE A 116     -13.888  14.767  15.102  1.00 20.09           C  
ATOM    929  CG2 ILE A 116     -11.775  14.247  16.526  1.00 19.12           C  
ATOM    930  CD1 ILE A 116     -13.093  15.474  13.992  1.00 21.78           C  
ATOM    931  N   LYS A 117     -13.031  12.913  19.216  1.00 18.85           N  
ATOM    932  CA  LYS A 117     -12.415  12.592  20.484  1.00 17.17           C  
ATOM    933  C   LYS A 117     -10.930  12.352  20.177  1.00 18.30           C  
ATOM    934  O   LYS A 117     -10.533  11.431  19.454  1.00 18.18           O  
ATOM    935  CB  LYS A 117     -13.080  11.422  21.160  1.00 18.58           C  
ATOM    936  CG  LYS A 117     -12.674  11.212  22.620  1.00 20.79           C  
ATOM    937  CD  LYS A 117     -11.811   9.955  22.702  1.00 24.61           C  
ATOM    938  CE  LYS A 117     -11.351   9.710  24.126  1.00 28.21           C  
ATOM    939  NZ  LYS A 117     -10.246   8.692  24.201  1.00 31.37           N  
ATOM    940  N   TRP A 118     -10.149  13.300  20.628  1.00 17.10           N  
ATOM    941  CA  TRP A 118      -8.703  13.353  20.433  1.00 17.26           C  
ATOM    942  C   TRP A 118      -8.003  12.509  21.501  1.00 19.06           C  
ATOM    943  O   TRP A 118      -8.409  12.521  22.680  1.00 20.46           O  
ATOM    944  CB  TRP A 118      -8.269  14.831  20.577  1.00 15.56           C  
ATOM    945  CG  TRP A 118      -8.787  15.705  19.488  1.00  8.78           C  
ATOM    946  CD1 TRP A 118      -9.802  16.576  19.503  1.00  9.87           C  
ATOM    947  CD2 TRP A 118      -8.175  15.792  18.187  1.00  9.94           C  
ATOM    948  NE1 TRP A 118      -9.909  17.205  18.280  1.00 10.32           N  
ATOM    949  CE2 TRP A 118      -8.901  16.755  17.468  1.00 12.43           C  
ATOM    950  CE3 TRP A 118      -7.033  15.194  17.631  1.00  7.90           C  
ATOM    951  CZ2 TRP A 118      -8.592  17.079  16.145  1.00 11.09           C  
ATOM    952  CZ3 TRP A 118      -6.729  15.480  16.309  1.00 11.12           C  
ATOM    953  CH2 TRP A 118      -7.510  16.414  15.604  1.00 10.80           C  
ATOM    954  N   GLU A 119      -6.967  11.834  21.079  1.00 18.50           N  
ATOM    955  CA  GLU A 119      -6.181  11.000  22.000  1.00 19.97           C  
ATOM    956  C   GLU A 119      -4.716  11.343  21.755  1.00 19.61           C  
ATOM    957  O   GLU A 119      -4.167  11.088  20.661  1.00 21.33           O  
ATOM    958  CB  GLU A 119      -6.456   9.526  21.828  1.00 22.43           C  
ATOM    959  CG  GLU A 119      -6.277   8.587  23.021  1.00 27.19           C  
ATOM    960  CD  GLU A 119      -5.786   7.213  22.680  1.00 30.48           C  
ATOM    961  OE1 GLU A 119      -5.294   6.379  23.421  1.00 30.60           O  
ATOM    962  OE2 GLU A 119      -5.905   7.019  21.441  1.00 35.01           O  
ATOM    963  N   TRP A 120      -4.116  11.976  22.736  1.00 18.01           N  
ATOM    964  CA  TRP A 120      -2.715  12.379  22.607  1.00 18.65           C  
ATOM    965  C   TRP A 120      -1.811  11.307  23.207  1.00 20.01           C  
ATOM    966  O   TRP A 120      -1.830  10.969  24.395  1.00 19.03           O  
ATOM    967  CB  TRP A 120      -2.527  13.761  23.180  1.00 18.61           C  
ATOM    968  CG  TRP A 120      -3.651  14.736  23.083  1.00 16.93           C  
ATOM    969  CD1 TRP A 120      -4.390  15.211  24.134  1.00 15.79           C  
ATOM    970  CD2 TRP A 120      -4.114  15.432  21.917  1.00 14.95           C  
ATOM    971  NE1 TRP A 120      -5.293  16.163  23.686  1.00 14.94           N  
ATOM    972  CE2 TRP A 120      -5.146  16.306  22.331  1.00 14.29           C  
ATOM    973  CE3 TRP A 120      -3.800  15.361  20.569  1.00 16.05           C  
ATOM    974  CZ2 TRP A 120      -5.850  17.126  21.463  1.00 13.78           C  
ATOM    975  CZ3 TRP A 120      -4.502  16.184  19.702  1.00 14.85           C  
ATOM    976  CH2 TRP A 120      -5.511  17.063  20.130  1.00 13.40           C  
ATOM    977  N   VAL A 121      -0.984  10.780  22.336  1.00 20.81           N  
ATOM    978  CA  VAL A 121      -0.014   9.729  22.646  1.00 21.27           C  
ATOM    979  C   VAL A 121       1.388  10.296  22.756  1.00 22.30           C  
ATOM    980  O   VAL A 121       1.735  11.316  22.133  1.00 22.12           O  
ATOM    981  CB  VAL A 121      -0.208   8.598  21.591  1.00 20.98           C  
ATOM    982  CG1 VAL A 121      -1.683   8.294  21.379  1.00 20.14           C  
ATOM    983  CG2 VAL A 121       0.510   8.867  20.302  1.00 21.80           C  
ATOM    984  N   LYS A 122       2.196   9.604  23.539  1.00 23.90           N  
ATOM    985  CA  LYS A 122       3.598   9.942  23.792  1.00 25.38           C  
ATOM    986  C   LYS A 122       4.448   8.669  23.804  1.00 26.43           C  
ATOM    987  O   LYS A 122       4.414   7.936  24.802  1.00 27.82           O  
ATOM    988  CB  LYS A 122       3.851  10.706  25.078  1.00 23.91           C  
ATOM    989  CG  LYS A 122       5.073  11.647  24.949  1.00 22.70           C  
ATOM    990  CD  LYS A 122       4.611  13.084  24.908  1.00 24.61           C  
ATOM    991  CE  LYS A 122       5.717  14.099  24.972  1.00 27.16           C  
ATOM    992  NZ  LYS A 122       6.552  13.947  26.204  1.00 27.94           N  
ATOM    993  N   GLY A 123       5.142   8.458  22.686  1.00 26.53           N  
ATOM    994  CA  GLY A 123       6.004   7.277  22.545  1.00 26.14           C  
ATOM    995  C   GLY A 123       5.295   6.163  21.806  1.00 25.60           C  
ATOM    996  O   GLY A 123       4.086   5.931  21.973  1.00 28.00           O  
ATOM    997  N   HIS A 124       6.029   5.449  20.991  1.00 24.96           N  
ATOM    998  CA  HIS A 124       5.499   4.347  20.211  1.00 25.77           C  
ATOM    999  C   HIS A 124       5.235   3.112  21.059  1.00 25.33           C  
ATOM   1000  O   HIS A 124       4.626   2.177  20.520  1.00 24.60           O  
ATOM   1001  CB  HIS A 124       6.504   3.877  19.090  1.00 26.64           C  
ATOM   1002  CG  HIS A 124       6.459   4.933  18.023  1.00 27.55           C  
ATOM   1003  ND1 HIS A 124       7.451   5.206  17.135  1.00 27.26           N  
ATOM   1004  CD2 HIS A 124       5.444   5.820  17.812  1.00 27.44           C  
ATOM   1005  CE1 HIS A 124       7.019   6.210  16.368  1.00 29.64           C  
ATOM   1006  NE2 HIS A 124       5.819   6.601  16.764  1.00 28.54           N  
ATOM   1007  N   ALA A 125       5.775   3.166  22.247  1.00 25.34           N  
ATOM   1008  CA  ALA A 125       5.688   2.092  23.241  1.00 26.21           C  
ATOM   1009  C   ALA A 125       4.218   1.931  23.649  1.00 26.99           C  
ATOM   1010  O   ALA A 125       3.657   2.774  24.353  1.00 27.24           O  
ATOM   1011  CB  ALA A 125       6.514   2.421  24.486  1.00 27.77           C  
ATOM   1012  N   GLY A 126       3.700   0.840  23.125  1.00 26.61           N  
ATOM   1013  CA  GLY A 126       2.352   0.361  23.325  1.00 25.51           C  
ATOM   1014  C   GLY A 126       1.377   1.152  22.461  1.00 24.52           C  
ATOM   1015  O   GLY A 126       0.216   1.351  22.863  1.00 24.05           O  
ATOM   1016  N   HIS A 127       1.891   1.511  21.305  1.00 21.99           N  
ATOM   1017  CA  HIS A 127       1.078   2.250  20.318  1.00 22.06           C  
ATOM   1018  C   HIS A 127       1.588   1.824  18.963  1.00 20.60           C  
ATOM   1019  O   HIS A 127       2.405   2.535  18.362  1.00 22.88           O  
ATOM   1020  CB  HIS A 127       1.266   3.766  20.586  1.00 22.06           C  
ATOM   1021  CG  HIS A 127       0.613   4.284  21.832  1.00 23.58           C  
ATOM   1022  ND1 HIS A 127       1.266   5.028  22.806  1.00 22.56           N  
ATOM   1023  CD2 HIS A 127      -0.692   4.217  22.224  1.00 22.10           C  
ATOM   1024  CE1 HIS A 127       0.393   5.344  23.756  1.00 20.93           C  
ATOM   1025  NE2 HIS A 127      -0.782   4.873  23.436  1.00 20.90           N  
ATOM   1026  N   PRO A 128       1.198   0.662  18.489  1.00 20.64           N  
ATOM   1027  CA  PRO A 128       1.728   0.100  17.220  1.00 19.52           C  
ATOM   1028  C   PRO A 128       1.197   0.739  15.969  1.00 19.32           C  
ATOM   1029  O   PRO A 128       1.980   0.904  15.007  1.00 17.09           O  
ATOM   1030  CB  PRO A 128       1.531  -1.391  17.351  1.00 19.54           C  
ATOM   1031  CG  PRO A 128       0.260  -1.470  18.188  1.00 20.39           C  
ATOM   1032  CD  PRO A 128       0.300  -0.285  19.160  1.00 20.75           C  
ATOM   1033  N   GLU A 129      -0.076   1.103  15.969  1.00 19.69           N  
ATOM   1034  CA  GLU A 129      -0.700   1.845  14.851  1.00 19.57           C  
ATOM   1035  C   GLU A 129      -0.029   3.201  14.647  1.00 18.34           C  
ATOM   1036  O   GLU A 129       0.074   3.723  13.524  1.00 18.13           O  
ATOM   1037  CB  GLU A 129      -2.183   2.107  15.095  1.00 22.20           C  
ATOM   1038  CG  GLU A 129      -3.137   0.918  14.938  1.00 23.27           C  
ATOM   1039  CD  GLU A 129      -3.007  -0.143  15.991  1.00 27.33           C  
ATOM   1040  OE1 GLU A 129      -3.249   0.013  17.165  1.00 24.79           O  
ATOM   1041  OE2 GLU A 129      -2.677  -1.237  15.468  1.00 29.34           O  
ATOM   1042  N   ASN A 130       0.423   3.807  15.717  1.00 19.22           N  
ATOM   1043  CA  ASN A 130       1.190   5.090  15.616  1.00 19.06           C  
ATOM   1044  C   ASN A 130       2.616   4.752  15.123  1.00 19.10           C  
ATOM   1045  O   ASN A 130       3.176   5.507  14.299  1.00 16.95           O  
ATOM   1046  CB  ASN A 130       1.225   5.837  16.925  1.00 18.51           C  
ATOM   1047  CG  ASN A 130      -0.135   6.397  17.315  1.00 16.88           C  
ATOM   1048  OD1 ASN A 130      -0.831   5.704  18.054  1.00 16.46           O  
ATOM   1049  ND2 ASN A 130      -0.408   7.558  16.730  1.00 14.71           N  
ATOM   1050  N   GLU A 131       3.179   3.668  15.680  1.00 17.78           N  
ATOM   1051  CA  GLU A 131       4.528   3.277  15.195  1.00 18.71           C  
ATOM   1052  C   GLU A 131       4.427   3.161  13.662  1.00 17.51           C  
ATOM   1053  O   GLU A 131       5.319   3.666  13.004  1.00 17.62           O  
ATOM   1054  CB  GLU A 131       5.023   1.933  15.616  1.00 21.42           C  
ATOM   1055  CG  GLU A 131       5.973   1.629  16.720  1.00 25.44           C  
ATOM   1056  CD  GLU A 131       6.591   0.260  16.647  1.00 28.69           C  
ATOM   1057  OE1 GLU A 131       6.008  -0.786  16.862  1.00 27.20           O  
ATOM   1058  OE2 GLU A 131       7.800   0.356  16.302  1.00 31.98           O  
ATOM   1059  N   ARG A 132       3.393   2.463  13.198  1.00 17.31           N  
ATOM   1060  CA  ARG A 132       3.130   2.229  11.787  1.00 17.19           C  
ATOM   1061  C   ARG A 132       3.047   3.471  10.916  1.00 15.81           C  
ATOM   1062  O   ARG A 132       3.653   3.517   9.810  1.00 16.57           O  
ATOM   1063  CB  ARG A 132       1.893   1.393  11.490  1.00 18.41           C  
ATOM   1064  CG  ARG A 132       2.152  -0.105  11.373  1.00 22.24           C  
ATOM   1065  CD  ARG A 132       0.899  -0.888  11.307  1.00 19.59           C  
ATOM   1066  NE  ARG A 132       0.189  -0.646  10.017  1.00 21.04           N  
ATOM   1067  CZ  ARG A 132      -1.138  -0.934  10.026  1.00 21.22           C  
ATOM   1068  NH1 ARG A 132      -1.834  -0.916   8.907  1.00 21.84           N  
ATOM   1069  NH2 ARG A 132      -1.716  -1.219  11.229  1.00 19.75           N  
ATOM   1070  N   CYS A 133       2.279   4.432  11.370  1.00 16.21           N  
ATOM   1071  CA  CYS A 133       2.134   5.720  10.636  1.00 14.73           C  
ATOM   1072  C   CYS A 133       3.510   6.358  10.461  1.00 14.35           C  
ATOM   1073  O   CYS A 133       3.767   6.959   9.396  1.00 14.15           O  
ATOM   1074  CB  CYS A 133       1.175   6.655  11.352  1.00 15.47           C  
ATOM   1075  SG  CYS A 133      -0.495   6.035  11.465  1.00 17.62           S  
ATOM   1076  N   ASP A 134       4.359   6.250  11.484  1.00 13.21           N  
ATOM   1077  CA  ASP A 134       5.697   6.862  11.402  1.00 13.31           C  
ATOM   1078  C   ASP A 134       6.495   6.166  10.316  1.00 14.24           C  
ATOM   1079  O   ASP A 134       7.148   6.822   9.501  1.00 13.67           O  
ATOM   1080  CB  ASP A 134       6.401   6.893  12.761  1.00 15.45           C  
ATOM   1081  CG  ASP A 134       7.752   7.574  12.640  1.00 15.62           C  
ATOM   1082  OD1 ASP A 134       7.932   8.689  12.180  1.00 19.03           O  
ATOM   1083  OD2 ASP A 134       8.739   6.906  12.947  1.00 18.44           O  
ATOM   1084  N   GLU A 135       6.401   4.842  10.311  1.00 16.32           N  
ATOM   1085  CA  GLU A 135       7.142   4.050   9.323  1.00 18.51           C  
ATOM   1086  C   GLU A 135       6.658   4.418   7.934  1.00 18.93           C  
ATOM   1087  O   GLU A 135       7.460   4.581   7.006  1.00 20.43           O  
ATOM   1088  CB  GLU A 135       6.916   2.558   9.552  1.00 22.38           C  
ATOM   1089  CG  GLU A 135       7.541   1.947  10.815  1.00 28.24           C  
ATOM   1090  CD  GLU A 135       7.147   0.524  11.126  1.00 29.93           C  
ATOM   1091  OE1 GLU A 135       6.141   0.209  11.733  1.00 31.47           O  
ATOM   1092  OE2 GLU A 135       7.989  -0.310  10.709  1.00 32.58           O  
ATOM   1093  N   LEU A 136       5.349   4.603   7.851  1.00 17.99           N  
ATOM   1094  CA  LEU A 136       4.664   4.936   6.602  1.00 18.06           C  
ATOM   1095  C   LEU A 136       5.064   6.339   6.122  1.00 16.64           C  
ATOM   1096  O   LEU A 136       5.311   6.557   4.938  1.00 15.17           O  
ATOM   1097  CB  LEU A 136       3.156   4.816   6.847  1.00 18.30           C  
ATOM   1098  CG  LEU A 136       2.442   3.491   6.780  1.00 19.47           C  
ATOM   1099  CD1 LEU A 136       0.931   3.699   7.064  1.00 18.76           C  
ATOM   1100  CD2 LEU A 136       2.636   2.868   5.399  1.00 18.56           C  
ATOM   1101  N   ALA A 137       5.060   7.229   7.105  1.00 16.05           N  
ATOM   1102  CA  ALA A 137       5.383   8.637   6.940  1.00 15.70           C  
ATOM   1103  C   ALA A 137       6.814   8.821   6.441  1.00 15.70           C  
ATOM   1104  O   ALA A 137       6.974   9.519   5.416  1.00 16.95           O  
ATOM   1105  CB  ALA A 137       5.124   9.418   8.227  1.00 15.52           C  
ATOM   1106  N   ARG A 138       7.778   8.206   7.082  1.00 15.02           N  
ATOM   1107  CA  ARG A 138       9.181   8.363   6.728  1.00 16.51           C  
ATOM   1108  C   ARG A 138       9.502   7.719   5.399  1.00 16.29           C  
ATOM   1109  O   ARG A 138      10.475   8.135   4.729  1.00 18.93           O  
ATOM   1110  CB  ARG A 138      10.129   7.897   7.801  1.00 18.98           C  
ATOM   1111  CG  ARG A 138      10.683   8.876   8.788  1.00 22.40           C  
ATOM   1112  CD  ARG A 138      10.741   8.324  10.200  1.00 25.69           C  
ATOM   1113  NE  ARG A 138      11.656   7.178  10.233  1.00 26.81           N  
ATOM   1114  CZ  ARG A 138      11.285   5.912  10.355  1.00 26.50           C  
ATOM   1115  NH1 ARG A 138      12.156   4.923  10.160  1.00 28.57           N  
ATOM   1116  NH2 ARG A 138      10.041   5.591  10.696  1.00 27.61           N  
ATOM   1117  N   ALA A 139       8.730   6.710   5.056  1.00 17.66           N  
ATOM   1118  CA  ALA A 139       8.883   5.978   3.781  1.00 16.98           C  
ATOM   1119  C   ALA A 139       8.409   6.853   2.638  1.00 17.92           C  
ATOM   1120  O   ALA A 139       9.188   7.049   1.664  1.00 20.15           O  
ATOM   1121  CB  ALA A 139       8.247   4.623   3.835  1.00 15.58           C  
ATOM   1122  N   ALA A 140       7.224   7.404   2.751  1.00 17.06           N  
ATOM   1123  CA  ALA A 140       6.719   8.336   1.718  1.00 16.93           C  
ATOM   1124  C   ALA A 140       7.660   9.510   1.455  1.00 17.54           C  
ATOM   1125  O   ALA A 140       7.873   9.876   0.271  1.00 19.64           O  
ATOM   1126  CB  ALA A 140       5.373   8.881   2.168  1.00 17.24           C  
ATOM   1127  N   ALA A 141       8.155  10.136   2.491  1.00 18.05           N  
ATOM   1128  CA  ALA A 141       9.048  11.298   2.475  1.00 18.01           C  
ATOM   1129  C   ALA A 141      10.297  11.096   1.623  1.00 19.15           C  
ATOM   1130  O   ALA A 141      10.876  12.087   1.092  1.00 19.12           O  
ATOM   1131  CB  ALA A 141       9.407  11.748   3.895  1.00 14.56           C  
ATOM   1132  N   MET A 142      10.685   9.850   1.447  1.00 19.92           N  
ATOM   1133  CA  MET A 142      11.785   9.342   0.699  1.00 20.56           C  
ATOM   1134  C   MET A 142      11.466   9.297  -0.802  1.00 21.21           C  
ATOM   1135  O   MET A 142      12.406   9.172  -1.623  1.00 22.14           O  
ATOM   1136  CB  MET A 142      12.212   7.947   1.113  1.00 26.68           C  
ATOM   1137  CG  MET A 142      13.200   7.780   2.188  1.00 30.65           C  
ATOM   1138  SD  MET A 142      14.508   9.013   2.165  1.00 39.93           S  
ATOM   1139  CE  MET A 142      14.982   9.094   0.426  1.00 37.77           C  
ATOM   1140  N   ASN A 143      10.202   9.342  -1.139  1.00 21.42           N  
ATOM   1141  CA  ASN A 143       9.796   9.246  -2.574  1.00 20.85           C  
ATOM   1142  C   ASN A 143       8.658  10.218  -2.828  1.00 20.00           C  
ATOM   1143  O   ASN A 143       7.483   9.881  -3.053  1.00 20.23           O  
ATOM   1144  CB  ASN A 143       9.528   7.767  -2.887  1.00 22.55           C  
ATOM   1145  CG  ASN A 143      10.859   7.115  -3.330  1.00 25.08           C  
ATOM   1146  OD1 ASN A 143      11.311   7.447  -4.463  1.00 27.92           O  
ATOM   1147  ND2 ASN A 143      11.421   6.298  -2.456  1.00 20.20           N  
ATOM   1148  N   PRO A 144       9.031  11.485  -2.724  1.00 18.16           N  
ATOM   1149  CA  PRO A 144       8.036  12.548  -2.841  1.00 18.72           C  
ATOM   1150  C   PRO A 144       7.468  12.595  -4.236  1.00 19.67           C  
ATOM   1151  O   PRO A 144       8.235  12.569  -5.235  1.00 21.23           O  
ATOM   1152  CB  PRO A 144       8.768  13.758  -2.365  1.00 18.06           C  
ATOM   1153  CG  PRO A 144      10.185  13.444  -2.106  1.00 16.42           C  
ATOM   1154  CD  PRO A 144      10.388  11.985  -2.419  1.00 18.33           C  
ATOM   1155  N   THR A 145       6.146  12.674  -4.296  1.00 18.17           N  
ATOM   1156  CA  THR A 145       5.498  12.751  -5.617  1.00 16.88           C  
ATOM   1157  C   THR A 145       4.671  14.018  -5.762  1.00 16.58           C  
ATOM   1158  O   THR A 145       4.296  14.335  -6.889  1.00 17.95           O  
ATOM   1159  CB  THR A 145       4.675  11.489  -6.032  1.00 13.72           C  
ATOM   1160  OG1 THR A 145       3.691  11.248  -4.986  1.00 14.12           O  
ATOM   1161  CG2 THR A 145       5.559  10.239  -6.223  1.00  9.46           C  
ATOM   1162  N   LEU A 146       4.427  14.676  -4.652  1.00 16.95           N  
ATOM   1163  CA  LEU A 146       3.617  15.896  -4.630  1.00 15.49           C  
ATOM   1164  C   LEU A 146       4.394  17.115  -4.167  1.00 14.78           C  
ATOM   1165  O   LEU A 146       5.455  17.161  -3.558  1.00 16.88           O  
ATOM   1166  CB  LEU A 146       2.389  15.624  -3.719  1.00 15.71           C  
ATOM   1167  CG  LEU A 146       1.526  14.443  -4.145  1.00 16.80           C  
ATOM   1168  CD1 LEU A 146       0.659  13.896  -3.026  1.00 16.32           C  
ATOM   1169  CD2 LEU A 146       0.714  14.947  -5.332  1.00 18.60           C  
ATOM   1170  N   GLU A 147       3.787  18.225  -4.558  1.00 16.60           N  
ATOM   1171  CA  GLU A 147       4.220  19.577  -4.266  1.00 16.91           C  
ATOM   1172  C   GLU A 147       3.200  20.055  -3.237  1.00 17.25           C  
ATOM   1173  O   GLU A 147       2.015  19.705  -3.359  1.00 16.46           O  
ATOM   1174  CB  GLU A 147       4.166  20.435  -5.528  1.00 19.81           C  
ATOM   1175  CG  GLU A 147       5.013  19.960  -6.695  1.00 24.91           C  
ATOM   1176  CD  GLU A 147       4.485  18.939  -7.636  1.00 27.85           C  
ATOM   1177  OE1 GLU A 147       5.165  18.183  -8.327  1.00 30.06           O  
ATOM   1178  OE2 GLU A 147       3.237  18.918  -7.653  1.00 29.85           O  
ATOM   1179  N   ASP A 148       3.710  20.654  -2.188  1.00 17.53           N  
ATOM   1180  CA  ASP A 148       2.813  21.165  -1.111  1.00 17.70           C  
ATOM   1181  C   ASP A 148       2.694  22.662  -1.485  1.00 19.02           C  
ATOM   1182  O   ASP A 148       3.584  23.425  -1.119  1.00 18.79           O  
ATOM   1183  CB  ASP A 148       3.425  20.862   0.239  1.00 14.88           C  
ATOM   1184  CG  ASP A 148       2.707  21.445   1.436  1.00 16.27           C  
ATOM   1185  OD1 ASP A 148       3.189  21.387   2.589  1.00 11.66           O  
ATOM   1186  OD2 ASP A 148       1.602  22.026   1.200  1.00 16.53           O  
ATOM   1187  N   THR A 149       1.645  22.978  -2.220  1.00 19.63           N  
ATOM   1188  CA  THR A 149       1.419  24.336  -2.715  1.00 23.29           C  
ATOM   1189  C   THR A 149       1.280  25.423  -1.689  1.00 24.29           C  
ATOM   1190  O   THR A 149       1.803  26.557  -1.865  1.00 25.29           O  
ATOM   1191  CB  THR A 149       0.309  24.271  -3.833  1.00 24.44           C  
ATOM   1192  OG1 THR A 149      -0.865  23.655  -3.223  1.00 27.03           O  
ATOM   1193  CG2 THR A 149       0.730  23.357  -5.024  1.00 24.34           C  
ATOM   1194  N   GLY A 150       0.636  25.182  -0.573  1.00 26.28           N  
ATOM   1195  CA  GLY A 150       0.417  26.174   0.502  1.00 28.30           C  
ATOM   1196  C   GLY A 150       1.687  26.388   1.301  1.00 30.41           C  
ATOM   1197  O   GLY A 150       1.747  27.167   2.281  1.00 30.47           O  
ATOM   1198  N   TYR A 151       2.727  25.643   0.891  1.00 32.91           N  
ATOM   1199  CA  TYR A 151       3.996  25.807   1.616  1.00 35.46           C  
ATOM   1200  C   TYR A 151       4.653  27.115   1.153  1.00 37.37           C  
ATOM   1201  O   TYR A 151       5.126  27.264   0.023  1.00 36.98           O  
ATOM   1202  CB  TYR A 151       4.927  24.608   1.594  1.00 36.52           C  
ATOM   1203  CG  TYR A 151       6.306  24.956   2.143  1.00 35.88           C  
ATOM   1204  CD1 TYR A 151       7.375  25.135   1.264  1.00 37.24           C  
ATOM   1205  CD2 TYR A 151       6.513  25.156   3.501  1.00 35.68           C  
ATOM   1206  CE1 TYR A 151       8.639  25.484   1.731  1.00 37.35           C  
ATOM   1207  CE2 TYR A 151       7.770  25.514   3.977  1.00 37.31           C  
ATOM   1208  CZ  TYR A 151       8.829  25.660   3.092  1.00 36.62           C  
ATOM   1209  OH  TYR A 151      10.053  25.990   3.593  1.00 39.51           O  
ATOM   1210  N   GLN A 152       4.626  28.032   2.098  1.00 39.31           N  
ATOM   1211  CA  GLN A 152       5.207  29.369   1.943  1.00 42.22           C  
ATOM   1212  C   GLN A 152       6.636  29.285   2.520  1.00 42.72           C  
ATOM   1213  O   GLN A 152       6.823  28.702   3.603  1.00 42.93           O  
ATOM   1214  CB  GLN A 152       4.422  30.478   2.649  1.00 44.33           C  
ATOM   1215  CG  GLN A 152       4.120  31.646   1.702  1.00 46.79           C  
ATOM   1216  CD  GLN A 152       2.681  31.566   1.235  1.00 47.75           C  
ATOM   1217  OE1 GLN A 152       1.822  32.114   1.934  1.00 50.07           O  
ATOM   1218  NE2 GLN A 152       2.446  30.882   0.128  1.00 46.74           N  
ATOM   1219  N   VAL A 153       7.526  29.878   1.756  1.00 42.91           N  
ATOM   1220  CA  VAL A 153       8.962  29.900   2.063  1.00 43.33           C  
ATOM   1221  C   VAL A 153       9.259  30.885   3.191  1.00 43.38           C  
ATOM   1222  O   VAL A 153       9.745  30.509   4.253  1.00 43.10           O  
ATOM   1223  CB  VAL A 153       9.735  30.230   0.763  1.00 43.29           C  
ATOM   1224  CG1 VAL A 153      11.231  30.403   0.965  1.00 43.21           C  
ATOM   1225  CG2 VAL A 153       9.427  29.201  -0.318  1.00 43.54           C  
ATOM   1226  N   GLU A 154       8.934  32.110   2.919  1.00 44.41           N  
ATOM   1227  CA  GLU A 154       9.095  33.313   3.657  1.00 46.23           C  
ATOM   1228  C   GLU A 154       9.194  33.251   5.169  1.00 46.48           C  
ATOM   1229  O   GLU A 154      10.256  32.913   5.748  1.00 45.97           O  
ATOM   1230  CB  GLU A 154       8.016  34.391   3.326  1.00 47.78           C  
ATOM   1231  CG  GLU A 154       8.579  35.822   3.504  1.00 50.83           C  
ATOM   1232  CD  GLU A 154      10.018  35.920   3.021  1.00 52.32           C  
ATOM   1233  OE1 GLU A 154      11.007  35.963   3.736  1.00 53.50           O  
ATOM   1234  OE2 GLU A 154      10.079  35.878   1.771  1.00 53.68           O  
ATOM   1235  N   VAL A 155       8.101  33.722   5.764  1.00 46.10           N  
ATOM   1236  CA  VAL A 155       7.909  33.775   7.217  1.00 45.68           C  
ATOM   1237  C   VAL A 155       7.387  32.360   7.597  1.00 46.05           C  
ATOM   1238  O   VAL A 155       7.979  31.850   8.574  1.00 47.12           O  
ATOM   1239  CB  VAL A 155       6.930  34.877   7.651  1.00 43.48           C  
ATOM   1240  CG1 VAL A 155       7.377  35.592   8.923  1.00 42.59           C  
ATOM   1241  CG2 VAL A 155       6.614  35.854   6.542  1.00 41.89           C  
ATOM   1242  OXT VAL A 155       6.508  31.935   6.823  1.00 43.88           O  
TER    1243      VAL A 155                                                      
