# Supplementary material for: Comparative Performance of High-Throughput Methods for Protein pKa Predictions
Source: J Chem Inf Model. 2023 Aug 8;63(16):5169–81. doi: 10.1021/acs.jcim.3c00165 (PMC10466379; doi:10.1021/acs.jcim.3c00165)
Supplement: Supplementary file 3 — ci3c00165_si_003.zip [file ci3c00165_si_003.zip › curated_pdbs/1pga_curated_38.pdb]

MODEL        3                                                                  
ATOM      1  N   MET A   1     -13.744   1.857   2.989  1.00  1.76           N  
ATOM      2  CA  MET A   1     -13.268   0.611   3.656  1.00  0.51           C  
ATOM      3  C   MET A   1     -11.787   0.761   4.018  1.00  0.42           C  
ATOM      4  O   MET A   1     -11.229   1.837   3.922  1.00  0.53           O  
ATOM      5  CB  MET A   1     -13.442  -0.594   2.731  1.00  0.90           C  
ATOM      6  CG  MET A   1     -14.188  -1.698   3.482  1.00  2.11           C  
ATOM      7  SD  MET A   1     -14.404  -3.283   2.633  1.00  3.73           S  
ATOM      8  CE  MET A   1     -16.025  -3.690   3.324  1.00  3.96           C  
ATOM      9  H1  MET A   1     -13.161   2.660   3.297  1.00  2.47           H  
ATOM     10  H2  MET A   1     -13.669   1.748   1.957  1.00  2.58           H  
ATOM     11  H3  MET A   1     -14.737   2.030   3.246  1.00  1.75           H  
ATOM     12  HA  MET A   1     -13.838   0.453   4.557  1.00  1.24           H  
ATOM     13  HB2 MET A   1     -14.006  -0.303   1.858  1.00  1.35           H  
ATOM     14  HB3 MET A   1     -12.472  -0.957   2.421  1.00  1.28           H  
ATOM     15  HG2 MET A   1     -13.664  -1.891   4.406  1.00  2.92           H  
ATOM     16  HG3 MET A   1     -15.171  -1.327   3.736  1.00  1.73           H  
ATOM     17  HE1 MET A   1     -15.974  -3.658   4.403  1.00  4.41           H  
ATOM     18  HE2 MET A   1     -16.754  -2.973   2.978  1.00  3.25           H  
ATOM     19  HE3 MET A   1     -16.315  -4.681   3.007  1.00  4.69           H  
ATOM     20  N   THR A   2     -11.185  -0.325   4.429  1.00  0.29           N  
ATOM     21  CA  THR A   2      -9.740  -0.274   4.805  1.00  0.19           C  
ATOM     22  C   THR A   2      -9.006  -1.497   4.247  1.00  0.09           C  
ATOM     23  O   THR A   2      -9.362  -2.622   4.541  1.00  0.15           O  
ATOM     24  CB  THR A   2      -9.621  -0.267   6.331  1.00  0.20           C  
ATOM     25  OG1 THR A   2     -10.585   0.687   6.767  1.00  0.27           O  
ATOM     26  CG2 THR A   2      -8.272   0.281   6.787  1.00  0.16           C  
ATOM     27  H   THR A   2     -11.680  -1.168   4.494  1.00  0.32           H  
ATOM     28  HA  THR A   2      -9.295   0.620   4.408  1.00  0.20           H  
ATOM     29  HB  THR A   2      -9.811  -1.236   6.753  1.00  0.21           H  
ATOM     30  HG1 THR A   2     -11.109   0.948   6.006  1.00  1.22           H  
ATOM     31 HG21 THR A   2      -7.516   0.043   6.054  1.00  0.81           H  
ATOM     32 HG22 THR A   2      -8.334   1.353   6.901  1.00  0.96           H  
ATOM     33 HG23 THR A   2      -8.001  -0.161   7.735  1.00  0.73           H  
ATOM     34  N   TYR A   3      -7.995  -1.250   3.455  1.00  0.03           N  
ATOM     35  CA  TYR A   3      -7.221  -2.389   2.876  1.00  0.09           C  
ATOM     36  C   TYR A   3      -5.934  -2.599   3.676  1.00  0.14           C  
ATOM     37  O   TYR A   3      -5.614  -1.817   4.549  1.00  0.25           O  
ATOM     38  CB  TYR A   3      -6.882  -2.083   1.415  1.00  0.15           C  
ATOM     39  CG  TYR A   3      -8.121  -1.517   0.721  1.00  0.17           C  
ATOM     40  CD1 TYR A   3      -8.516  -0.213   0.941  1.00  0.18           C  
ATOM     41  CD2 TYR A   3      -8.863  -2.304  -0.133  1.00  0.21           C  
ATOM     42  CE1 TYR A   3      -9.635   0.295   0.313  1.00  0.23           C  
ATOM     43  CE2 TYR A   3      -9.981  -1.797  -0.760  1.00  0.25           C  
ATOM     44  CZ  TYR A   3     -10.376  -0.493  -0.543  1.00  0.26           C  
ATOM     45  OH  TYR A   3     -11.494   0.015  -1.173  1.00  0.31           O  
ATOM     46  H   TYR A   3      -7.743  -0.323   3.249  1.00  0.09           H  
ATOM     47  HA  TYR A   3      -7.816  -3.286   2.920  1.00  0.12           H  
ATOM     48  HB2 TYR A   3      -6.082  -1.361   1.364  1.00  0.15           H  
ATOM     49  HB3 TYR A   3      -6.574  -2.990   0.913  1.00  0.19           H  
ATOM     50  HD1 TYR A   3      -7.944   0.414   1.609  1.00  0.16           H  
ATOM     51  HD2 TYR A   3      -8.564  -3.325  -0.313  1.00  0.22           H  
ATOM     52  HE1 TYR A   3      -9.933   1.317   0.495  1.00  0.24           H  
ATOM     53  HE2 TYR A   3     -10.553  -2.426  -1.427  1.00  0.29           H  
ATOM     54  HH  TYR A   3     -11.743  -0.595  -1.872  1.00  1.11           H  
ATOM     55  N   LYS A   4      -5.225  -3.652   3.359  1.00  0.07           N  
ATOM     56  CA  LYS A   4      -3.955  -3.946   4.095  1.00  0.11           C  
ATOM     57  C   LYS A   4      -2.766  -3.867   3.135  1.00  0.11           C  
ATOM     58  O   LYS A   4      -2.691  -4.612   2.188  1.00  0.11           O  
ATOM     59  CB  LYS A   4      -4.045  -5.361   4.669  1.00  0.13           C  
ATOM     60  CG  LYS A   4      -3.233  -5.442   5.965  1.00  0.21           C  
ATOM     61  CD  LYS A   4      -2.843  -6.902   6.233  1.00  0.30           C  
ATOM     62  CE  LYS A   4      -1.960  -6.964   7.483  1.00  0.96           C  
ATOM     63  NZ  LYS A   4      -2.372  -8.096   8.362  1.00  1.28           N  
ATOM     64  H   LYS A   4      -5.525  -4.247   2.640  1.00  0.08           H  
ATOM     65  HA  LYS A   4      -3.821  -3.237   4.895  1.00  0.12           H  
ATOM     66  HB2 LYS A   4      -5.078  -5.603   4.870  1.00  0.19           H  
ATOM     67  HB3 LYS A   4      -3.655  -6.062   3.952  1.00  0.10           H  
ATOM     68  HG2 LYS A   4      -2.341  -4.840   5.874  1.00  0.15           H  
ATOM     69  HG3 LYS A   4      -3.827  -5.072   6.786  1.00  0.39           H  
ATOM     70  HD2 LYS A   4      -3.734  -7.492   6.388  1.00  1.07           H  
ATOM     71  HD3 LYS A   4      -2.299  -7.297   5.387  1.00  0.94           H  
ATOM     72  HE2 LYS A   4      -0.929  -7.104   7.191  1.00  1.71           H  
ATOM     73  HE3 LYS A   4      -2.047  -6.040   8.034  1.00  1.68           H  
ATOM     74  HZ1 LYS A   4      -3.387  -8.015   8.579  1.00  1.46           H  
ATOM     75  HZ2 LYS A   4      -2.192  -8.996   7.876  1.00  1.53           H  
ATOM     76  HZ3 LYS A   4      -1.826  -8.063   9.248  1.00  2.12           H  
ATOM     77  N   LEU A   5      -1.857  -2.976   3.404  1.00  0.11           N  
ATOM     78  CA  LEU A   5      -0.680  -2.845   2.493  1.00  0.11           C  
ATOM     79  C   LEU A   5       0.435  -3.806   2.924  1.00  0.10           C  
ATOM     80  O   LEU A   5       0.557  -4.145   4.086  1.00  0.09           O  
ATOM     81  CB  LEU A   5      -0.171  -1.383   2.550  1.00  0.11           C  
ATOM     82  CG  LEU A   5       1.221  -1.220   1.871  1.00  0.11           C  
ATOM     83  CD1 LEU A   5       1.096  -1.400   0.354  1.00  0.11           C  
ATOM     84  CD2 LEU A   5       1.737   0.191   2.149  1.00  0.11           C  
ATOM     85  H   LEU A   5      -1.942  -2.400   4.193  1.00  0.12           H  
ATOM     86  HA  LEU A   5      -0.994  -3.080   1.489  1.00  0.13           H  
ATOM     87  HB2 LEU A   5      -0.883  -0.744   2.053  1.00  0.12           H  
ATOM     88  HB3 LEU A   5      -0.095  -1.080   3.584  1.00  0.10           H  
ATOM     89  HG  LEU A   5       1.924  -1.930   2.265  1.00  0.10           H  
ATOM     90 HD11 LEU A   5       0.423  -0.659  -0.045  1.00  0.80           H  
ATOM     91 HD12 LEU A   5       2.065  -1.279  -0.105  1.00  0.87           H  
ATOM     92 HD13 LEU A   5       0.720  -2.384   0.127  1.00  0.98           H  
ATOM     93 HD21 LEU A   5       1.691   0.395   3.208  1.00  1.07           H  
ATOM     94 HD22 LEU A   5       2.760   0.276   1.814  1.00  1.04           H  
ATOM     95 HD23 LEU A   5       1.132   0.910   1.622  1.00  1.04           H  
ATOM     96  N   ILE A   6       1.229  -4.211   1.964  1.00  0.10           N  
ATOM     97  CA  ILE A   6       2.366  -5.116   2.261  1.00  0.09           C  
ATOM     98  C   ILE A   6       3.627  -4.552   1.604  1.00  0.09           C  
ATOM     99  O   ILE A   6       3.813  -4.663   0.409  1.00  0.10           O  
ATOM    100  CB  ILE A   6       2.077  -6.517   1.716  1.00  0.11           C  
ATOM    101  CG1 ILE A   6       0.705  -6.985   2.236  1.00  0.23           C  
ATOM    102  CG2 ILE A   6       3.178  -7.477   2.198  1.00  0.39           C  
ATOM    103  CD1 ILE A   6       0.313  -8.301   1.548  1.00  0.36           C  
ATOM    104  H   ILE A   6       1.076  -3.916   1.054  1.00  0.10           H  
ATOM    105  HA  ILE A   6       2.510  -5.164   3.314  1.00  0.07           H  
ATOM    106  HB  ILE A   6       2.068  -6.493   0.637  1.00  0.26           H  
ATOM    107 HG12 ILE A   6       0.749  -7.132   3.306  1.00  0.36           H  
ATOM    108 HG13 ILE A   6      -0.039  -6.236   2.017  1.00  0.32           H  
ATOM    109 HG21 ILE A   6       3.983  -6.913   2.646  1.00  1.04           H  
ATOM    110 HG22 ILE A   6       2.778  -8.164   2.929  1.00  1.36           H  
ATOM    111 HG23 ILE A   6       3.563  -8.039   1.360  1.00  0.67           H  
ATOM    112 HD11 ILE A   6       1.186  -8.913   1.395  1.00  0.78           H  
ATOM    113 HD12 ILE A   6      -0.391  -8.837   2.167  1.00  0.87           H  
ATOM    114 HD13 ILE A   6      -0.143  -8.089   0.593  1.00  1.30           H  
ATOM    115  N   LEU A   7       4.466  -3.959   2.404  1.00  0.07           N  
ATOM    116  CA  LEU A   7       5.708  -3.350   1.849  1.00  0.06           C  
ATOM    117  C   LEU A   7       6.776  -4.411   1.594  1.00  0.04           C  
ATOM    118  O   LEU A   7       7.234  -5.068   2.508  1.00  0.04           O  
ATOM    119  CB  LEU A   7       6.240  -2.319   2.844  1.00  0.05           C  
ATOM    120  CG  LEU A   7       5.368  -1.062   2.776  1.00  0.08           C  
ATOM    121  CD1 LEU A   7       5.204  -0.487   4.183  1.00  0.13           C  
ATOM    122  CD2 LEU A   7       6.051  -0.023   1.884  1.00  0.16           C  
ATOM    123  H   LEU A   7       4.281  -3.915   3.363  1.00  0.06           H  
ATOM    124  HA  LEU A   7       5.478  -2.857   0.928  1.00  0.07           H  
ATOM    125  HB2 LEU A   7       6.207  -2.728   3.842  1.00  0.09           H  
ATOM    126  HB3 LEU A   7       7.260  -2.068   2.596  1.00  0.08           H  
ATOM    127  HG  LEU A   7       4.399  -1.312   2.368  1.00  0.07           H  
ATOM    128 HD11 LEU A   7       6.174  -0.338   4.632  1.00  1.02           H  
ATOM    129 HD12 LEU A   7       4.688   0.461   4.131  1.00  1.15           H  
ATOM    130 HD13 LEU A   7       4.631  -1.170   4.792  1.00  0.94           H  
ATOM    131 HD21 LEU A   7       6.399  -0.492   0.976  1.00  1.27           H  
ATOM    132 HD22 LEU A   7       5.350   0.760   1.635  1.00  1.03           H  
ATOM    133 HD23 LEU A   7       6.893   0.407   2.406  1.00  1.01           H  
ATOM    134  N   ASN A   8       7.145  -4.556   0.344  1.00  0.02           N  
ATOM    135  CA  ASN A   8       8.194  -5.549  -0.008  1.00  0.02           C  
ATOM    136  C   ASN A   8       9.505  -4.809  -0.329  1.00  0.04           C  
ATOM    137  O   ASN A   8      10.234  -5.164  -1.234  1.00  0.07           O  
ATOM    138  CB  ASN A   8       7.709  -6.346  -1.225  1.00  0.05           C  
ATOM    139  CG  ASN A   8       7.360  -7.762  -0.797  1.00  0.07           C  
ATOM    140  OD1 ASN A   8       8.127  -8.436  -0.138  1.00  0.09           O  
ATOM    141  ND2 ASN A   8       6.209  -8.250  -1.153  1.00  0.07           N  
ATOM    142  H   ASN A   8       6.721  -4.020  -0.366  1.00  0.02           H  
ATOM    143  HA  ASN A   8       8.354  -6.216   0.821  1.00  0.02           H  
ATOM    144  HB2 ASN A   8       6.827  -5.884  -1.634  1.00  0.05           H  
ATOM    145  HB3 ASN A   8       8.470  -6.378  -1.978  1.00  0.07           H  
ATOM    146 HD21 ASN A   8       5.590  -7.706  -1.686  1.00  0.06           H  
ATOM    147 HD22 ASN A   8       5.962  -9.152  -0.890  1.00  0.09           H  
ATOM    148  N   GLY A   9       9.782  -3.799   0.446  1.00  0.06           N  
ATOM    149  CA  GLY A   9      11.021  -3.009   0.202  1.00  0.10           C  
ATOM    150  C   GLY A   9      12.247  -3.923   0.192  1.00  0.10           C  
ATOM    151  O   GLY A   9      12.304  -4.900   0.910  1.00  0.03           O  
ATOM    152  H   GLY A   9       9.188  -3.571   1.190  1.00  0.07           H  
ATOM    153  HA2 GLY A   9      10.941  -2.517  -0.751  1.00  0.12           H  
ATOM    154  HA3 GLY A   9      11.133  -2.265   0.976  1.00  0.12           H  
ATOM    155  N   LYS A  10      13.204  -3.579  -0.623  1.00  0.20           N  
ATOM    156  CA  LYS A  10      14.436  -4.417  -0.706  1.00  0.21           C  
ATOM    157  C   LYS A  10      15.198  -4.371   0.619  1.00  0.21           C  
ATOM    158  O   LYS A  10      15.621  -5.391   1.130  1.00  0.20           O  
ATOM    159  CB  LYS A  10      15.327  -3.880  -1.824  1.00  0.27           C  
ATOM    160  CG  LYS A  10      15.735  -2.443  -1.495  1.00  2.45           C  
ATOM    161  CD  LYS A  10      16.135  -1.726  -2.785  1.00  3.01           C  
ATOM    162  CE  LYS A  10      17.276  -0.752  -2.483  1.00  4.53           C  
ATOM    163  NZ  LYS A  10      17.460   0.200  -3.611  1.00  5.44           N  
ATOM    164  H   LYS A  10      13.117  -2.771  -1.170  1.00  0.27           H  
ATOM    165  HA  LYS A  10      14.162  -5.434  -0.926  1.00  0.18           H  
ATOM    166  HB2 LYS A  10      16.209  -4.497  -1.911  1.00  1.46           H  
ATOM    167  HB3 LYS A  10      14.787  -3.901  -2.759  1.00  1.34           H  
ATOM    168  HG2 LYS A  10      14.906  -1.925  -1.038  1.00  3.25           H  
ATOM    169  HG3 LYS A  10      16.569  -2.450  -0.810  1.00  3.19           H  
ATOM    170  HD2 LYS A  10      16.461  -2.449  -3.517  1.00  2.25           H  
ATOM    171  HD3 LYS A  10      15.289  -1.182  -3.175  1.00  3.40           H  
ATOM    172  HE2 LYS A  10      17.049  -0.196  -1.585  1.00  5.44           H  
ATOM    173  HE3 LYS A  10      18.192  -1.304  -2.333  1.00  4.36           H  
ATOM    174  HZ1 LYS A  10      16.786  -0.028  -4.370  1.00  5.34           H  
ATOM    175  HZ2 LYS A  10      17.292   1.170  -3.278  1.00  6.45           H  
ATOM    176  HZ3 LYS A  10      18.431   0.122  -3.975  1.00  5.45           H  
ATOM    177  N   THR A  11      15.356  -3.189   1.146  1.00  0.24           N  
ATOM    178  CA  THR A  11      16.087  -3.049   2.435  1.00  0.24           C  
ATOM    179  C   THR A  11      15.095  -2.888   3.587  1.00  0.21           C  
ATOM    180  O   THR A  11      15.480  -2.618   4.707  1.00  0.20           O  
ATOM    181  CB  THR A  11      16.989  -1.816   2.363  1.00  0.33           C  
ATOM    182  OG1 THR A  11      16.314  -0.924   1.481  1.00  0.26           O  
ATOM    183  CG2 THR A  11      18.317  -2.134   1.682  1.00  0.47           C  
ATOM    184  H   THR A  11      14.995  -2.396   0.699  1.00  0.28           H  
ATOM    185  HA  THR A  11      16.692  -3.922   2.604  1.00  0.25           H  
ATOM    186  HB  THR A  11      17.140  -1.370   3.328  1.00  0.39           H  
ATOM    187  HG1 THR A  11      16.977  -0.445   0.979  1.00  1.11           H  
ATOM    188 HG21 THR A  11      18.166  -2.888   0.925  1.00  0.63           H  
ATOM    189 HG22 THR A  11      18.712  -1.241   1.221  1.00  1.30           H  
ATOM    190 HG23 THR A  11      19.023  -2.499   2.413  1.00  1.50           H  
ATOM    191  N   LEU A  12      13.833  -3.054   3.289  1.00  0.25           N  
ATOM    192  CA  LEU A  12      12.812  -2.908   4.367  1.00  0.32           C  
ATOM    193  C   LEU A  12      11.508  -3.616   3.979  1.00  0.31           C  
ATOM    194  O   LEU A  12      11.142  -3.663   2.824  1.00  0.48           O  
ATOM    195  CB  LEU A  12      12.537  -1.422   4.589  1.00  0.40           C  
ATOM    196  CG  LEU A  12      11.844  -1.233   5.940  1.00  0.52           C  
ATOM    197  CD1 LEU A  12      12.890  -0.875   6.997  1.00  0.42           C  
ATOM    198  CD2 LEU A  12      10.830  -0.094   5.827  1.00  0.64           C  
ATOM    199  H   LEU A  12      13.561  -3.268   2.367  1.00  0.26           H  
ATOM    200  HA  LEU A  12      13.192  -3.337   5.279  1.00  0.37           H  
ATOM    201  HB2 LEU A  12      13.468  -0.876   4.581  1.00  0.41           H  
ATOM    202  HB3 LEU A  12      11.901  -1.049   3.800  1.00  0.40           H  
ATOM    203  HG  LEU A  12      11.339  -2.146   6.220  1.00  0.62           H  
ATOM    204 HD11 LEU A  12      13.684  -1.609   6.988  1.00  1.18           H  
ATOM    205 HD12 LEU A  12      13.305   0.099   6.784  1.00  0.62           H  
ATOM    206 HD13 LEU A  12      12.431  -0.860   7.974  1.00  1.23           H  
ATOM    207 HD21 LEU A  12      11.321   0.797   5.467  1.00  0.43           H  
ATOM    208 HD22 LEU A  12      10.045  -0.370   5.139  1.00  1.24           H  
ATOM    209 HD23 LEU A  12      10.397   0.106   6.796  1.00  1.45           H  
ATOM    210  N   LYS A  13      10.841  -4.155   4.958  1.00  0.23           N  
ATOM    211  CA  LYS A  13       9.553  -4.853   4.677  1.00  0.19           C  
ATOM    212  C   LYS A  13       8.568  -4.588   5.819  1.00  0.27           C  
ATOM    213  O   LYS A  13       8.909  -4.728   6.976  1.00  0.49           O  
ATOM    214  CB  LYS A  13       9.805  -6.358   4.557  1.00  0.15           C  
ATOM    215  CG  LYS A  13      10.771  -6.620   3.398  1.00  0.08           C  
ATOM    216  CD  LYS A  13      10.585  -8.057   2.905  1.00  1.00           C  
ATOM    217  CE  LYS A  13      10.837  -9.023   4.066  1.00  1.55           C  
ATOM    218  NZ  LYS A  13       9.558  -9.353   4.756  1.00  3.31           N  
ATOM    219  H   LYS A  13      11.182  -4.101   5.876  1.00  0.32           H  
ATOM    220  HA  LYS A  13       9.140  -4.483   3.755  1.00  0.15           H  
ATOM    221  HB2 LYS A  13      10.234  -6.727   5.474  1.00  0.21           H  
ATOM    222  HB3 LYS A  13       8.872  -6.868   4.373  1.00  0.18           H  
ATOM    223  HG2 LYS A  13      10.566  -5.932   2.591  1.00  0.73           H  
ATOM    224  HG3 LYS A  13      11.788  -6.480   3.733  1.00  0.82           H  
ATOM    225  HD2 LYS A  13       9.578  -8.187   2.538  1.00  2.35           H  
ATOM    226  HD3 LYS A  13      11.283  -8.261   2.107  1.00  1.54           H  
ATOM    227  HE2 LYS A  13      11.279  -9.933   3.689  1.00  1.78           H  
ATOM    228  HE3 LYS A  13      11.513  -8.568   4.775  1.00  1.67           H  
ATOM    229  HZ1 LYS A  13       8.793  -9.422   4.055  1.00  3.74           H  
ATOM    230  HZ2 LYS A  13       9.657 -10.261   5.253  1.00  3.93           H  
ATOM    231  HZ3 LYS A  13       9.331  -8.605   5.443  1.00  3.90           H  
ATOM    232  N   GLY A  14       7.369  -4.207   5.473  1.00  0.09           N  
ATOM    233  CA  GLY A  14       6.366  -3.922   6.538  1.00  0.15           C  
ATOM    234  C   GLY A  14       4.943  -4.143   6.022  1.00  0.12           C  
ATOM    235  O   GLY A  14       4.731  -4.823   5.039  1.00  0.12           O  
ATOM    236  H   GLY A  14       7.131  -4.114   4.529  1.00  0.13           H  
ATOM    237  HA2 GLY A  14       6.544  -4.577   7.378  1.00  0.18           H  
ATOM    238  HA3 GLY A  14       6.473  -2.897   6.859  1.00  0.19           H  
ATOM    239  N   GLU A  15       3.997  -3.555   6.705  1.00  0.11           N  
ATOM    240  CA  GLU A  15       2.577  -3.713   6.291  1.00  0.09           C  
ATOM    241  C   GLU A  15       1.684  -2.841   7.181  1.00  0.09           C  
ATOM    242  O   GLU A  15       1.788  -2.880   8.391  1.00  0.15           O  
ATOM    243  CB  GLU A  15       2.170  -5.179   6.438  1.00  0.10           C  
ATOM    244  CG  GLU A  15       2.813  -5.753   7.702  1.00  0.34           C  
ATOM    245  CD  GLU A  15       2.011  -6.969   8.169  1.00  0.48           C  
ATOM    246  OE1 GLU A  15       2.335  -8.046   7.696  1.00  1.11           O  
ATOM    247  OE2 GLU A  15       1.119  -6.752   8.972  1.00  1.44           O  
ATOM    248  H   GLU A  15       4.221  -3.004   7.480  1.00  0.11           H  
ATOM    249  HA  GLU A  15       2.466  -3.411   5.264  1.00  0.08           H  
ATOM    250  HB2 GLU A  15       1.095  -5.254   6.511  1.00  0.25           H  
ATOM    251  HB3 GLU A  15       2.505  -5.738   5.577  1.00  0.30           H  
ATOM    252  HG2 GLU A  15       3.828  -6.055   7.490  1.00  0.95           H  
ATOM    253  HG3 GLU A  15       2.817  -5.007   8.482  1.00  0.69           H  
ATOM    254  N   THR A  16       0.830  -2.074   6.566  1.00  0.05           N  
ATOM    255  CA  THR A  16      -0.070  -1.195   7.372  1.00  0.05           C  
ATOM    256  C   THR A  16      -1.426  -1.054   6.678  1.00  0.07           C  
ATOM    257  O   THR A  16      -1.522  -1.165   5.474  1.00  0.13           O  
ATOM    258  CB  THR A  16       0.579   0.185   7.529  1.00  0.06           C  
ATOM    259  OG1 THR A  16      -0.469   1.029   7.996  1.00  0.26           O  
ATOM    260  CG2 THR A  16       0.998   0.768   6.184  1.00  0.30           C  
ATOM    261  H   THR A  16       0.775  -2.079   5.587  1.00  0.07           H  
ATOM    262  HA  THR A  16      -0.213  -1.632   8.345  1.00  0.05           H  
ATOM    263  HB  THR A  16       1.403   0.167   8.219  1.00  0.12           H  
ATOM    264  HG1 THR A  16      -1.096   1.149   7.280  1.00  1.27           H  
ATOM    265 HG21 THR A  16       0.795   0.057   5.402  1.00  1.07           H  
ATOM    266 HG22 THR A  16       0.446   1.676   5.992  1.00  0.65           H  
ATOM    267 HG23 THR A  16       2.055   0.990   6.195  1.00  1.24           H  
ATOM    268  N   THR A  17      -2.446  -0.815   7.461  1.00  0.08           N  
ATOM    269  CA  THR A  17      -3.813  -0.671   6.871  1.00  0.08           C  
ATOM    270  C   THR A  17      -4.221   0.804   6.837  1.00  0.12           C  
ATOM    271  O   THR A  17      -3.965   1.539   7.769  1.00  0.14           O  
ATOM    272  CB  THR A  17      -4.816  -1.455   7.725  1.00  0.04           C  
ATOM    273  OG1 THR A  17      -5.092  -0.605   8.834  1.00  0.08           O  
ATOM    274  CG2 THR A  17      -4.188  -2.711   8.329  1.00  0.05           C  
ATOM    275  H   THR A  17      -2.316  -0.732   8.428  1.00  0.14           H  
ATOM    276  HA  THR A  17      -3.820  -1.066   5.872  1.00  0.09           H  
ATOM    277  HB  THR A  17      -5.712  -1.692   7.179  1.00  0.05           H  
ATOM    278  HG1 THR A  17      -4.255  -0.334   9.217  1.00  1.14           H  
ATOM    279 HG21 THR A  17      -3.331  -3.008   7.748  1.00  0.87           H  
ATOM    280 HG22 THR A  17      -3.879  -2.511   9.344  1.00  0.92           H  
ATOM    281 HG23 THR A  17      -4.911  -3.514   8.330  1.00  0.97           H  
ATOM    282  N   THR A  18      -4.849   1.199   5.757  1.00  0.15           N  
ATOM    283  CA  THR A  18      -5.290   2.623   5.630  1.00  0.21           C  
ATOM    284  C   THR A  18      -6.780   2.681   5.278  1.00  0.15           C  
ATOM    285  O   THR A  18      -7.286   1.842   4.554  1.00  0.12           O  
ATOM    286  CB  THR A  18      -4.477   3.306   4.525  1.00  0.28           C  
ATOM    287  OG1 THR A  18      -4.598   4.700   4.795  1.00  0.35           O  
ATOM    288  CG2 THR A  18      -5.112   3.106   3.153  1.00  0.26           C  
ATOM    289  H   THR A  18      -5.028   0.563   5.032  1.00  0.14           H  
ATOM    290  HA  THR A  18      -5.126   3.137   6.561  1.00  0.26           H  
ATOM    291  HB  THR A  18      -3.449   2.995   4.530  1.00  0.32           H  
ATOM    292  HG1 THR A  18      -5.349   4.825   5.378  1.00  0.49           H  
ATOM    293 HG21 THR A  18      -5.492   2.100   3.070  1.00  1.31           H  
ATOM    294 HG22 THR A  18      -5.926   3.804   3.023  1.00  1.05           H  
ATOM    295 HG23 THR A  18      -4.374   3.272   2.383  1.00  1.32           H  
ATOM    296  N   GLU A  19      -7.452   3.667   5.804  1.00  0.15           N  
ATOM    297  CA  GLU A  19      -8.908   3.797   5.515  1.00  0.13           C  
ATOM    298  C   GLU A  19      -9.129   4.700   4.299  1.00  0.15           C  
ATOM    299  O   GLU A  19      -8.663   5.822   4.263  1.00  0.19           O  
ATOM    300  CB  GLU A  19      -9.607   4.400   6.731  1.00  0.20           C  
ATOM    301  CG  GLU A  19     -11.020   4.832   6.335  1.00  1.15           C  
ATOM    302  CD  GLU A  19     -11.946   4.705   7.547  1.00  0.93           C  
ATOM    303  OE1 GLU A  19     -11.801   5.536   8.429  1.00  1.13           O  
ATOM    304  OE2 GLU A  19     -12.745   3.783   7.523  1.00  1.85           O  
ATOM    305  H   GLU A  19      -7.003   4.316   6.384  1.00  0.19           H  
ATOM    306  HA  GLU A  19      -9.321   2.823   5.317  1.00  0.13           H  
ATOM    307  HB2 GLU A  19      -9.659   3.666   7.522  1.00  1.00           H  
ATOM    308  HB3 GLU A  19      -9.051   5.258   7.081  1.00  1.15           H  
ATOM    309  HG2 GLU A  19     -11.009   5.859   6.002  1.00  2.08           H  
ATOM    310  HG3 GLU A  19     -11.386   4.201   5.540  1.00  2.01           H  
ATOM    311  N   ALA A  20      -9.835   4.187   3.329  1.00  0.19           N  
ATOM    312  CA  ALA A  20     -10.104   4.996   2.103  1.00  0.30           C  
ATOM    313  C   ALA A  20     -11.544   4.770   1.632  1.00  0.36           C  
ATOM    314  O   ALA A  20     -12.149   3.761   1.939  1.00  0.47           O  
ATOM    315  CB  ALA A  20      -9.136   4.570   1.000  1.00  0.34           C  
ATOM    316  H   ALA A  20     -10.186   3.276   3.404  1.00  0.18           H  
ATOM    317  HA  ALA A  20      -9.960   6.040   2.321  1.00  0.32           H  
ATOM    318  HB1 ALA A  20      -8.776   3.571   1.196  1.00  0.68           H  
ATOM    319  HB2 ALA A  20      -9.641   4.585   0.046  1.00  1.06           H  
ATOM    320  HB3 ALA A  20      -8.297   5.251   0.969  1.00  1.19           H  
ATOM    321  N   VAL A  21     -12.063   5.714   0.895  1.00  0.30           N  
ATOM    322  CA  VAL A  21     -13.461   5.566   0.395  1.00  0.35           C  
ATOM    323  C   VAL A  21     -13.472   4.762  -0.912  1.00  0.30           C  
ATOM    324  O   VAL A  21     -14.452   4.123  -1.243  1.00  0.37           O  
ATOM    325  CB  VAL A  21     -14.058   6.956   0.159  1.00  0.35           C  
ATOM    326  CG1 VAL A  21     -13.382   7.603  -1.052  1.00  0.25           C  
ATOM    327  CG2 VAL A  21     -15.558   6.826  -0.110  1.00  0.47           C  
ATOM    328  H   VAL A  21     -11.540   6.512   0.673  1.00  0.25           H  
ATOM    329  HA  VAL A  21     -14.050   5.049   1.134  1.00  0.46           H  
ATOM    330  HB  VAL A  21     -13.900   7.571   1.033  1.00  0.52           H  
ATOM    331 HG11 VAL A  21     -12.313   7.488  -0.973  1.00  0.69           H  
ATOM    332 HG12 VAL A  21     -13.724   7.130  -1.960  1.00  0.99           H  
ATOM    333 HG13 VAL A  21     -13.623   8.654  -1.084  1.00  0.96           H  
ATOM    334 HG21 VAL A  21     -15.809   5.793  -0.294  1.00  0.63           H  
ATOM    335 HG22 VAL A  21     -16.114   7.177   0.748  1.00  1.44           H  
ATOM    336 HG23 VAL A  21     -15.829   7.418  -0.972  1.00  1.00           H  
ATOM    337  N   ASP A  22     -12.379   4.811  -1.628  1.00  0.22           N  
ATOM    338  CA  ASP A  22     -12.309   4.049  -2.912  1.00  0.28           C  
ATOM    339  C   ASP A  22     -10.884   3.522  -3.140  1.00  0.27           C  
ATOM    340  O   ASP A  22      -9.975   3.835  -2.394  1.00  0.25           O  
ATOM    341  CB  ASP A  22     -12.711   4.968  -4.066  1.00  0.30           C  
ATOM    342  CG  ASP A  22     -11.673   6.078  -4.213  1.00  0.23           C  
ATOM    343  OD1 ASP A  22     -10.599   5.751  -4.686  1.00  0.85           O  
ATOM    344  OD2 ASP A  22     -12.011   7.190  -3.846  1.00  0.59           O  
ATOM    345  H   ASP A  22     -11.614   5.344  -1.326  1.00  0.18           H  
ATOM    346  HA  ASP A  22     -12.992   3.217  -2.867  1.00  0.38           H  
ATOM    347  HB2 ASP A  22     -12.761   4.402  -4.984  1.00  0.46           H  
ATOM    348  HB3 ASP A  22     -13.677   5.408  -3.865  1.00  0.30           H  
ATOM    349  N   ALA A  23     -10.720   2.736  -4.168  1.00  0.29           N  
ATOM    350  CA  ALA A  23      -9.366   2.173  -4.454  1.00  0.29           C  
ATOM    351  C   ALA A  23      -8.430   3.260  -4.999  1.00  0.26           C  
ATOM    352  O   ALA A  23      -7.232   3.200  -4.808  1.00  0.23           O  
ATOM    353  CB  ALA A  23      -9.501   1.053  -5.485  1.00  0.35           C  
ATOM    354  H   ALA A  23     -11.479   2.516  -4.749  1.00  0.31           H  
ATOM    355  HA  ALA A  23      -8.951   1.769  -3.546  1.00  0.28           H  
ATOM    356  HB1 ALA A  23     -10.440   1.150  -6.008  1.00  1.12           H  
ATOM    357  HB2 ALA A  23      -8.690   1.113  -6.196  1.00  0.67           H  
ATOM    358  HB3 ALA A  23      -9.468   0.095  -4.988  1.00  1.29           H  
ATOM    359  N   ALA A  24      -8.993   4.232  -5.661  1.00  0.28           N  
ATOM    360  CA  ALA A  24      -8.142   5.321  -6.230  1.00  0.26           C  
ATOM    361  C   ALA A  24      -7.367   6.030  -5.115  1.00  0.18           C  
ATOM    362  O   ALA A  24      -6.152   6.039  -5.112  1.00  0.24           O  
ATOM    363  CB  ALA A  24      -9.032   6.329  -6.955  1.00  0.29           C  
ATOM    364  H   ALA A  24      -9.966   4.251  -5.781  1.00  0.31           H  
ATOM    365  HA  ALA A  24      -7.445   4.896  -6.930  1.00  0.30           H  
ATOM    366  HB1 ALA A  24     -10.052   5.976  -6.965  1.00  1.21           H  
ATOM    367  HB2 ALA A  24      -8.991   7.282  -6.449  1.00  0.99           H  
ATOM    368  HB3 ALA A  24      -8.689   6.453  -7.972  1.00  0.70           H  
ATOM    369  N   THR A  25      -8.084   6.610  -4.192  1.00  0.11           N  
ATOM    370  CA  THR A  25      -7.393   7.318  -3.075  1.00  0.11           C  
ATOM    371  C   THR A  25      -6.511   6.337  -2.297  1.00  0.13           C  
ATOM    372  O   THR A  25      -5.558   6.732  -1.661  1.00  0.20           O  
ATOM    373  CB  THR A  25      -8.438   7.934  -2.138  1.00  0.18           C  
ATOM    374  OG1 THR A  25      -7.703   8.347  -0.989  1.00  0.62           O  
ATOM    375  CG2 THR A  25      -9.426   6.890  -1.628  1.00  0.32           C  
ATOM    376  H   THR A  25      -9.061   6.583  -4.233  1.00  0.13           H  
ATOM    377  HA  THR A  25      -6.777   8.102  -3.480  1.00  0.15           H  
ATOM    378  HB  THR A  25      -8.948   8.765  -2.592  1.00  0.52           H  
ATOM    379  HG1 THR A  25      -6.847   7.916  -1.010  1.00  1.41           H  
ATOM    380 HG21 THR A  25      -9.032   5.902  -1.797  1.00  0.87           H  
ATOM    381 HG22 THR A  25      -9.592   7.030  -0.571  1.00  0.76           H  
ATOM    382 HG23 THR A  25     -10.363   6.992  -2.152  1.00  1.36           H  
ATOM    383  N   ALA A  26      -6.852   5.076  -2.358  1.00  0.11           N  
ATOM    384  CA  ALA A  26      -6.029   4.067  -1.630  1.00  0.14           C  
ATOM    385  C   ALA A  26      -4.651   3.945  -2.291  1.00  0.22           C  
ATOM    386  O   ALA A  26      -3.664   3.683  -1.633  1.00  0.35           O  
ATOM    387  CB  ALA A  26      -6.736   2.712  -1.667  1.00  0.14           C  
ATOM    388  H   ALA A  26      -7.644   4.798  -2.869  1.00  0.11           H  
ATOM    389  HA  ALA A  26      -5.908   4.377  -0.607  1.00  0.15           H  
ATOM    390  HB1 ALA A  26      -7.756   2.823  -1.331  1.00  1.20           H  
ATOM    391  HB2 ALA A  26      -6.734   2.328  -2.676  1.00  1.12           H  
ATOM    392  HB3 ALA A  26      -6.222   2.016  -1.020  1.00  1.15           H  
ATOM    393  N   GLU A  27      -4.616   4.140  -3.583  1.00  0.14           N  
ATOM    394  CA  GLU A  27      -3.319   4.045  -4.306  1.00  0.22           C  
ATOM    395  C   GLU A  27      -2.410   5.223  -3.930  1.00  0.25           C  
ATOM    396  O   GLU A  27      -1.224   5.056  -3.729  1.00  0.33           O  
ATOM    397  CB  GLU A  27      -3.589   4.078  -5.809  1.00  0.28           C  
ATOM    398  CG  GLU A  27      -4.201   2.747  -6.248  1.00  0.38           C  
ATOM    399  CD  GLU A  27      -4.294   2.713  -7.775  1.00  0.41           C  
ATOM    400  OE1 GLU A  27      -4.493   3.782  -8.328  1.00  1.09           O  
ATOM    401  OE2 GLU A  27      -4.161   1.621  -8.301  1.00  1.29           O  
ATOM    402  H   GLU A  27      -5.438   4.341  -4.075  1.00  0.08           H  
ATOM    403  HA  GLU A  27      -2.831   3.121  -4.050  1.00  0.23           H  
ATOM    404  HB2 GLU A  27      -4.274   4.881  -6.037  1.00  0.18           H  
ATOM    405  HB3 GLU A  27      -2.666   4.243  -6.338  1.00  0.39           H  
ATOM    406  HG2 GLU A  27      -3.581   1.929  -5.912  1.00  0.50           H  
ATOM    407  HG3 GLU A  27      -5.189   2.643  -5.829  1.00  0.38           H  
ATOM    408  N   LYS A  28      -2.990   6.390  -3.844  1.00  0.21           N  
ATOM    409  CA  LYS A  28      -2.173   7.592  -3.493  1.00  0.25           C  
ATOM    410  C   LYS A  28      -1.974   7.686  -1.976  1.00  0.21           C  
ATOM    411  O   LYS A  28      -0.938   8.117  -1.509  1.00  0.20           O  
ATOM    412  CB  LYS A  28      -2.896   8.843  -3.988  1.00  0.30           C  
ATOM    413  CG  LYS A  28      -3.712   8.488  -5.233  1.00  1.44           C  
ATOM    414  CD  LYS A  28      -4.185   9.777  -5.908  1.00  1.62           C  
ATOM    415  CE  LYS A  28      -5.044   9.420  -7.124  1.00  3.00           C  
ATOM    416  NZ  LYS A  28      -4.549  10.127  -8.338  1.00  4.02           N  
ATOM    417  H   LYS A  28      -3.951   6.477  -4.007  1.00  0.16           H  
ATOM    418  HA  LYS A  28      -1.214   7.524  -3.975  1.00  0.30           H  
ATOM    419  HB2 LYS A  28      -3.555   9.211  -3.216  1.00  0.58           H  
ATOM    420  HB3 LYS A  28      -2.174   9.607  -4.234  1.00  0.86           H  
ATOM    421  HG2 LYS A  28      -3.100   7.923  -5.920  1.00  2.06           H  
ATOM    422  HG3 LYS A  28      -4.568   7.893  -4.949  1.00  1.86           H  
ATOM    423  HD2 LYS A  28      -4.768  10.359  -5.211  1.00  0.97           H  
ATOM    424  HD3 LYS A  28      -3.330  10.354  -6.225  1.00  1.92           H  
ATOM    425  HE2 LYS A  28      -5.005   8.354  -7.294  1.00  3.54           H  
ATOM    426  HE3 LYS A  28      -6.069   9.710  -6.940  1.00  3.03           H  
ATOM    427  HZ1 LYS A  28      -3.530  10.313  -8.238  1.00  4.23           H  
ATOM    428  HZ2 LYS A  28      -4.712   9.531  -9.175  1.00  5.09           H  
ATOM    429  HZ3 LYS A  28      -5.057  11.027  -8.447  1.00  3.77           H  
ATOM    430  N   VAL A  29      -2.970   7.279  -1.239  1.00  0.20           N  
ATOM    431  CA  VAL A  29      -2.853   7.340   0.247  1.00  0.18           C  
ATOM    432  C   VAL A  29      -1.670   6.492   0.712  1.00  0.14           C  
ATOM    433  O   VAL A  29      -0.748   6.991   1.324  1.00  0.18           O  
ATOM    434  CB  VAL A  29      -4.140   6.811   0.876  1.00  0.16           C  
ATOM    435  CG1 VAL A  29      -3.898   6.533   2.360  1.00  0.17           C  
ATOM    436  CG2 VAL A  29      -5.240   7.865   0.734  1.00  0.15           C  
ATOM    437  H   VAL A  29      -3.782   6.933  -1.656  1.00  0.22           H  
ATOM    438  HA  VAL A  29      -2.701   8.362   0.552  1.00  0.21           H  
ATOM    439  HB  VAL A  29      -4.440   5.903   0.379  1.00  0.17           H  
ATOM    440 HG11 VAL A  29      -3.276   7.310   2.780  1.00  1.01           H  
ATOM    441 HG12 VAL A  29      -4.840   6.509   2.886  1.00  0.98           H  
ATOM    442 HG13 VAL A  29      -3.402   5.580   2.476  1.00  1.11           H  
ATOM    443 HG21 VAL A  29      -5.056   8.469  -0.142  1.00  1.17           H  
ATOM    444 HG22 VAL A  29      -6.200   7.380   0.636  1.00  1.09           H  
ATOM    445 HG23 VAL A  29      -5.251   8.500   1.608  1.00  0.92           H  
ATOM    446  N   PHE A  30      -1.719   5.222   0.416  1.00  0.07           N  
ATOM    447  CA  PHE A  30      -0.594   4.342   0.836  1.00  0.03           C  
ATOM    448  C   PHE A  30       0.721   4.881   0.262  1.00  0.01           C  
ATOM    449  O   PHE A  30       1.734   4.890   0.927  1.00  0.06           O  
ATOM    450  CB  PHE A  30      -0.823   2.923   0.309  1.00  0.06           C  
ATOM    451  CG  PHE A  30      -1.653   2.100   1.306  1.00  0.09           C  
ATOM    452  CD1 PHE A  30      -1.198   1.881   2.598  1.00  0.05           C  
ATOM    453  CD2 PHE A  30      -2.868   1.557   0.923  1.00  0.16           C  
ATOM    454  CE1 PHE A  30      -1.949   1.135   3.486  1.00  0.07           C  
ATOM    455  CE2 PHE A  30      -3.613   0.812   1.813  1.00  0.19           C  
ATOM    456  CZ  PHE A  30      -3.155   0.599   3.092  1.00  0.15           C  
ATOM    457  H   PHE A  30      -2.485   4.854  -0.074  1.00  0.09           H  
ATOM    458  HA  PHE A  30      -0.536   4.328   1.908  1.00  0.03           H  
ATOM    459  HB2 PHE A  30      -1.344   2.968  -0.637  1.00  0.08           H  
ATOM    460  HB3 PHE A  30       0.128   2.439   0.162  1.00  0.06           H  
ATOM    461  HD1 PHE A  30      -0.246   2.282   2.908  1.00  0.03           H  
ATOM    462  HD2 PHE A  30      -3.237   1.717  -0.080  1.00  0.19           H  
ATOM    463  HE1 PHE A  30      -1.592   0.975   4.492  1.00  0.05           H  
ATOM    464  HE2 PHE A  30      -4.558   0.395   1.505  1.00  0.25           H  
ATOM    465  HZ  PHE A  30      -3.735  -0.003   3.783  1.00  0.17           H  
ATOM    466  N   LYS A  31       0.677   5.318  -0.967  1.00  0.04           N  
ATOM    467  CA  LYS A  31       1.920   5.858  -1.589  1.00  0.03           C  
ATOM    468  C   LYS A  31       2.516   6.948  -0.699  1.00  0.08           C  
ATOM    469  O   LYS A  31       3.718   7.026  -0.530  1.00  0.15           O  
ATOM    470  CB  LYS A  31       1.586   6.436  -2.963  1.00  0.04           C  
ATOM    471  CG  LYS A  31       2.846   7.066  -3.562  1.00  0.21           C  
ATOM    472  CD  LYS A  31       2.633   7.290  -5.061  1.00  0.24           C  
ATOM    473  CE  LYS A  31       3.360   8.568  -5.486  1.00  0.82           C  
ATOM    474  NZ  LYS A  31       4.710   8.631  -4.861  1.00  1.93           N  
ATOM    475  H   LYS A  31      -0.163   5.294  -1.474  1.00  0.08           H  
ATOM    476  HA  LYS A  31       2.634   5.062  -1.702  1.00  0.03           H  
ATOM    477  HB2 LYS A  31       1.230   5.647  -3.612  1.00  0.10           H  
ATOM    478  HB3 LYS A  31       0.818   7.187  -2.863  1.00  0.09           H  
ATOM    479  HG2 LYS A  31       3.043   8.012  -3.079  1.00  0.55           H  
ATOM    480  HG3 LYS A  31       3.689   6.409  -3.410  1.00  0.45           H  
ATOM    481  HD2 LYS A  31       3.025   6.449  -5.614  1.00  0.98           H  
ATOM    482  HD3 LYS A  31       1.577   7.388  -5.266  1.00  0.95           H  
ATOM    483  HE2 LYS A  31       3.467   8.582  -6.560  1.00  1.15           H  
ATOM    484  HE3 LYS A  31       2.787   9.430  -5.178  1.00  1.84           H  
ATOM    485  HZ1 LYS A  31       4.870   7.775  -4.293  1.00  2.31           H  
ATOM    486  HZ2 LYS A  31       5.433   8.694  -5.605  1.00  2.34           H  
ATOM    487  HZ3 LYS A  31       4.770   9.469  -4.249  1.00  2.75           H  
ATOM    488  N   GLN A  32       1.666   7.770  -0.147  1.00  0.04           N  
ATOM    489  CA  GLN A  32       2.175   8.851   0.743  1.00  0.08           C  
ATOM    490  C   GLN A  32       2.918   8.230   1.929  1.00  0.11           C  
ATOM    491  O   GLN A  32       3.872   8.791   2.430  1.00  0.16           O  
ATOM    492  CB  GLN A  32       0.999   9.684   1.251  1.00  0.10           C  
ATOM    493  CG  GLN A  32       1.521  10.749   2.216  1.00  0.30           C  
ATOM    494  CD  GLN A  32       1.579  10.165   3.629  1.00  1.96           C  
ATOM    495  OE1 GLN A  32       2.637  10.017   4.209  1.00  3.13           O  
ATOM    496  NE2 GLN A  32       0.467   9.821   4.217  1.00  2.60           N  
ATOM    497  H   GLN A  32       0.705   7.676  -0.316  1.00  0.05           H  
ATOM    498  HA  GLN A  32       2.848   9.483   0.189  1.00  0.10           H  
ATOM    499  HB2 GLN A  32       0.504  10.160   0.418  1.00  0.18           H  
ATOM    500  HB3 GLN A  32       0.296   9.045   1.763  1.00  0.09           H  
ATOM    501  HG2 GLN A  32       2.511  11.060   1.918  1.00  0.91           H  
ATOM    502  HG3 GLN A  32       0.862  11.604   2.210  1.00  1.10           H  
ATOM    503 HE21 GLN A  32      -0.390   9.937   3.755  1.00  2.56           H  
ATOM    504 HE22 GLN A  32       0.487   9.444   5.123  1.00  3.58           H  
ATOM    505  N   TYR A  33       2.462   7.080   2.354  1.00  0.08           N  
ATOM    506  CA  TYR A  33       3.136   6.402   3.500  1.00  0.10           C  
ATOM    507  C   TYR A  33       4.487   5.841   3.050  1.00  0.11           C  
ATOM    508  O   TYR A  33       5.520   6.199   3.579  1.00  0.12           O  
ATOM    509  CB  TYR A  33       2.253   5.261   4.005  1.00  0.10           C  
ATOM    510  CG  TYR A  33       2.968   4.544   5.151  1.00  0.11           C  
ATOM    511  CD1 TYR A  33       3.930   3.593   4.885  1.00  0.11           C  
ATOM    512  CD2 TYR A  33       2.660   4.836   6.463  1.00  0.13           C  
ATOM    513  CE1 TYR A  33       4.577   2.944   5.915  1.00  0.12           C  
ATOM    514  CE2 TYR A  33       3.307   4.186   7.495  1.00  0.15           C  
ATOM    515  CZ  TYR A  33       4.271   3.235   7.228  1.00  0.14           C  
ATOM    516  OH  TYR A  33       4.918   2.586   8.260  1.00  0.16           O  
ATOM    517  H   TYR A  33       1.682   6.668   1.923  1.00  0.07           H  
ATOM    518  HA  TYR A  33       3.291   7.110   4.292  1.00  0.12           H  
ATOM    519  HB2 TYR A  33       1.311   5.653   4.359  1.00  0.10           H  
ATOM    520  HB3 TYR A  33       2.071   4.558   3.209  1.00  0.09           H  
ATOM    521  HD1 TYR A  33       4.180   3.355   3.861  1.00  0.09           H  
ATOM    522  HD2 TYR A  33       1.907   5.578   6.685  1.00  0.14           H  
ATOM    523  HE1 TYR A  33       5.330   2.203   5.691  1.00  0.12           H  
ATOM    524  HE2 TYR A  33       3.057   4.424   8.518  1.00  0.16           H  
ATOM    525  HH  TYR A  33       4.254   2.280   8.882  1.00  0.94           H  
ATOM    526  N   ALA A  34       4.448   4.970   2.080  1.00  0.10           N  
ATOM    527  CA  ALA A  34       5.721   4.377   1.575  1.00  0.10           C  
ATOM    528  C   ALA A  34       6.725   5.490   1.269  1.00  0.12           C  
ATOM    529  O   ALA A  34       7.919   5.309   1.406  1.00  0.11           O  
ATOM    530  CB  ALA A  34       5.435   3.585   0.302  1.00  0.14           C  
ATOM    531  H   ALA A  34       3.590   4.708   1.686  1.00  0.09           H  
ATOM    532  HA  ALA A  34       6.132   3.719   2.321  1.00  0.07           H  
ATOM    533  HB1 ALA A  34       4.371   3.423   0.204  1.00  1.17           H  
ATOM    534  HB2 ALA A  34       5.791   4.133  -0.558  1.00  0.97           H  
ATOM    535  HB3 ALA A  34       5.936   2.629   0.346  1.00  1.19           H  
ATOM    536  N   ASN A  35       6.218   6.621   0.861  1.00  0.14           N  
ATOM    537  CA  ASN A  35       7.126   7.760   0.544  1.00  0.17           C  
ATOM    538  C   ASN A  35       7.901   8.173   1.798  1.00  0.16           C  
ATOM    539  O   ASN A  35       9.056   8.543   1.724  1.00  0.19           O  
ATOM    540  CB  ASN A  35       6.294   8.940   0.046  1.00  0.23           C  
ATOM    541  CG  ASN A  35       7.192  10.169  -0.097  1.00  0.21           C  
ATOM    542  OD1 ASN A  35       8.308  10.085  -0.572  1.00  0.56           O  
ATOM    543  ND2 ASN A  35       6.747  11.329   0.301  1.00  1.20           N  
ATOM    544  H   ASN A  35       5.247   6.720   0.762  1.00  0.15           H  
ATOM    545  HA  ASN A  35       7.820   7.461  -0.223  1.00  0.17           H  
ATOM    546  HB2 ASN A  35       5.860   8.702  -0.914  1.00  0.33           H  
ATOM    547  HB3 ASN A  35       5.504   9.155   0.751  1.00  0.48           H  
ATOM    548 HD21 ASN A  35       5.848  11.403   0.686  1.00  1.79           H  
ATOM    549 HD22 ASN A  35       7.311  12.127   0.216  1.00  1.39           H  
ATOM    550  N   ASP A  36       7.247   8.099   2.924  1.00  0.16           N  
ATOM    551  CA  ASP A  36       7.931   8.479   4.193  1.00  0.16           C  
ATOM    552  C   ASP A  36       9.020   7.457   4.525  1.00  0.16           C  
ATOM    553  O   ASP A  36       9.798   7.651   5.439  1.00  0.43           O  
ATOM    554  CB  ASP A  36       6.904   8.516   5.324  1.00  0.19           C  
ATOM    555  CG  ASP A  36       5.907   9.649   5.067  1.00  0.61           C  
ATOM    556  OD1 ASP A  36       5.938  10.154   3.957  1.00  1.42           O  
ATOM    557  OD2 ASP A  36       5.172   9.945   5.994  1.00  1.33           O  
ATOM    558  H   ASP A  36       6.315   7.796   2.936  1.00  0.19           H  
ATOM    559  HA  ASP A  36       8.374   9.453   4.083  1.00  0.22           H  
ATOM    560  HB2 ASP A  36       6.372   7.576   5.367  1.00  0.35           H  
ATOM    561  HB3 ASP A  36       7.402   8.688   6.267  1.00  0.17           H  
ATOM    562  N   ASN A  37       9.050   6.389   3.766  1.00  0.19           N  
ATOM    563  CA  ASN A  37      10.080   5.331   4.008  1.00  0.11           C  
ATOM    564  C   ASN A  37      11.099   5.317   2.864  1.00  0.11           C  
ATOM    565  O   ASN A  37      12.210   4.850   3.025  1.00  0.08           O  
ATOM    566  CB  ASN A  37       9.388   3.970   4.089  1.00  0.17           C  
ATOM    567  CG  ASN A  37       8.333   4.007   5.197  1.00  0.44           C  
ATOM    568  OD1 ASN A  37       8.375   3.235   6.134  1.00  0.82           O  
ATOM    569  ND2 ASN A  37       7.372   4.887   5.129  1.00  0.52           N  
ATOM    570  H   ASN A  37       8.399   6.284   3.040  1.00  0.42           H  
ATOM    571  HA  ASN A  37      10.589   5.525   4.935  1.00  0.13           H  
ATOM    572  HB2 ASN A  37       8.908   3.747   3.147  1.00  0.41           H  
ATOM    573  HB3 ASN A  37      10.113   3.202   4.311  1.00  0.12           H  
ATOM    574 HD21 ASN A  37       7.333   5.513   4.375  1.00  0.63           H  
ATOM    575 HD22 ASN A  37       6.689   4.923   5.831  1.00  0.69           H  
ATOM    576  N   GLY A  38      10.696   5.830   1.731  1.00  0.28           N  
ATOM    577  CA  GLY A  38      11.625   5.861   0.564  1.00  0.42           C  
ATOM    578  C   GLY A  38      11.335   4.696  -0.387  1.00  0.54           C  
ATOM    579  O   GLY A  38      12.095   4.434  -1.297  1.00  1.02           O  
ATOM    580  H   GLY A  38       9.789   6.191   1.649  1.00  0.32           H  
ATOM    581  HA2 GLY A  38      11.497   6.793   0.034  1.00  0.50           H  
ATOM    582  HA3 GLY A  38      12.644   5.789   0.916  1.00  0.39           H  
ATOM    583  N   VAL A  39      10.240   4.023  -0.158  1.00  0.29           N  
ATOM    584  CA  VAL A  39       9.890   2.874  -1.045  1.00  0.33           C  
ATOM    585  C   VAL A  39       9.000   3.350  -2.200  1.00  0.42           C  
ATOM    586  O   VAL A  39       7.867   3.739  -1.995  1.00  0.71           O  
ATOM    587  CB  VAL A  39       9.144   1.820  -0.227  1.00  0.25           C  
ATOM    588  CG1 VAL A  39       8.727   0.671  -1.148  1.00  0.39           C  
ATOM    589  CG2 VAL A  39      10.073   1.279   0.863  1.00  0.23           C  
ATOM    590  H   VAL A  39       9.656   4.267   0.591  1.00  0.51           H  
ATOM    591  HA  VAL A  39      10.792   2.443  -1.444  1.00  0.38           H  
ATOM    592  HB  VAL A  39       8.268   2.259   0.226  1.00  0.23           H  
ATOM    593 HG11 VAL A  39       9.495   0.498  -1.884  1.00  1.39           H  
ATOM    594 HG12 VAL A  39       8.583  -0.228  -0.567  1.00  0.68           H  
ATOM    595 HG13 VAL A  39       7.805   0.923  -1.650  1.00  1.25           H  
ATOM    596 HG21 VAL A  39      10.593   2.098   1.339  1.00  1.02           H  
ATOM    597 HG22 VAL A  39       9.495   0.746   1.604  1.00  0.83           H  
ATOM    598 HG23 VAL A  39      10.796   0.605   0.426  1.00  1.24           H  
ATOM    599  N   ASP A  40       9.533   3.307  -3.391  1.00  0.22           N  
ATOM    600  CA  ASP A  40       8.733   3.754  -4.569  1.00  0.28           C  
ATOM    601  C   ASP A  40       9.151   2.970  -5.819  1.00  0.20           C  
ATOM    602  O   ASP A  40      10.283   3.045  -6.252  1.00  0.21           O  
ATOM    603  CB  ASP A  40       8.974   5.246  -4.797  1.00  0.38           C  
ATOM    604  CG  ASP A  40       8.171   6.047  -3.771  1.00  0.33           C  
ATOM    605  OD1 ASP A  40       6.969   6.121  -3.963  1.00  1.02           O  
ATOM    606  OD2 ASP A  40       8.806   6.538  -2.852  1.00  1.23           O  
ATOM    607  H   ASP A  40      10.450   2.983  -3.511  1.00  0.24           H  
ATOM    608  HA  ASP A  40       7.687   3.587  -4.374  1.00  0.31           H  
ATOM    609  HB2 ASP A  40      10.025   5.470  -4.682  1.00  0.44           H  
ATOM    610  HB3 ASP A  40       8.656   5.521  -5.792  1.00  0.51           H  
ATOM    611  N   GLY A  41       8.224   2.233  -6.370  1.00  0.17           N  
ATOM    612  CA  GLY A  41       8.552   1.438  -7.588  1.00  0.13           C  
ATOM    613  C   GLY A  41       7.275   0.888  -8.229  1.00  0.13           C  
ATOM    614  O   GLY A  41       6.545   1.610  -8.879  1.00  0.25           O  
ATOM    615  H   GLY A  41       7.322   2.202  -5.987  1.00  0.21           H  
ATOM    616  HA2 GLY A  41       9.064   2.070  -8.299  1.00  0.20           H  
ATOM    617  HA3 GLY A  41       9.196   0.616  -7.315  1.00  0.14           H  
ATOM    618  N   GLU A  42       7.035  -0.382  -8.032  1.00  0.06           N  
ATOM    619  CA  GLU A  42       5.812  -1.001  -8.624  1.00  0.16           C  
ATOM    620  C   GLU A  42       4.729  -1.134  -7.557  1.00  0.12           C  
ATOM    621  O   GLU A  42       5.014  -1.469  -6.426  1.00  0.09           O  
ATOM    622  CB  GLU A  42       6.160  -2.383  -9.154  1.00  0.25           C  
ATOM    623  CG  GLU A  42       7.500  -2.316  -9.889  1.00  0.16           C  
ATOM    624  CD  GLU A  42       7.652  -3.554 -10.776  1.00  0.64           C  
ATOM    625  OE1 GLU A  42       6.678  -3.868 -11.438  1.00  1.59           O  
ATOM    626  OE2 GLU A  42       8.735  -4.116 -10.738  1.00  1.23           O  
ATOM    627  H   GLU A  42       7.652  -0.924  -7.495  1.00  0.08           H  
ATOM    628  HA  GLU A  42       5.448  -0.389  -9.431  1.00  0.23           H  
ATOM    629  HB2 GLU A  42       6.231  -3.071  -8.329  1.00  0.32           H  
ATOM    630  HB3 GLU A  42       5.388  -2.717  -9.831  1.00  0.44           H  
ATOM    631  HG2 GLU A  42       7.536  -1.430 -10.504  1.00  0.69           H  
ATOM    632  HG3 GLU A  42       8.309  -2.288  -9.173  1.00  0.64           H  
ATOM    633  N   TRP A  43       3.507  -0.885  -7.949  1.00  0.13           N  
ATOM    634  CA  TRP A  43       2.379  -0.974  -6.973  1.00  0.10           C  
ATOM    635  C   TRP A  43       1.330  -1.978  -7.453  1.00  0.12           C  
ATOM    636  O   TRP A  43       0.957  -1.980  -8.610  1.00  0.17           O  
ATOM    637  CB  TRP A  43       1.747   0.403  -6.853  1.00  0.11           C  
ATOM    638  CG  TRP A  43       2.624   1.261  -5.940  1.00  0.09           C  
ATOM    639  CD1 TRP A  43       3.800   1.750  -6.312  1.00  0.09           C  
ATOM    640  CD2 TRP A  43       2.343   1.597  -4.685  1.00  0.08           C  
ATOM    641  NE1 TRP A  43       4.231   2.408  -5.226  1.00  0.08           N  
ATOM    642  CE2 TRP A  43       3.372   2.361  -4.153  1.00  0.08           C  
ATOM    643  CE3 TRP A  43       1.244   1.295  -3.887  1.00  0.09           C  
ATOM    644  CZ2 TRP A  43       3.305   2.813  -2.852  1.00  0.09           C  
ATOM    645  CZ3 TRP A  43       1.184   1.750  -2.588  1.00  0.11           C  
ATOM    646  CH2 TRP A  43       2.212   2.508  -2.071  1.00  0.11           C  
ATOM    647  H   TRP A  43       3.331  -0.637  -8.881  1.00  0.16           H  
ATOM    648  HA  TRP A  43       2.752  -1.279  -6.010  1.00  0.07           H  
ATOM    649  HB2 TRP A  43       1.700   0.866  -7.827  1.00  0.14           H  
ATOM    650  HB3 TRP A  43       0.755   0.323  -6.452  1.00  0.11           H  
ATOM    651  HD1 TRP A  43       4.322   1.585  -7.246  1.00  0.11           H  
ATOM    652  HE1 TRP A  43       5.088   2.883  -5.199  1.00  0.08           H  
ATOM    653  HE3 TRP A  43       0.434   0.705  -4.274  1.00  0.09           H  
ATOM    654  HZ2 TRP A  43       4.112   3.405  -2.446  1.00  0.09           H  
ATOM    655  HZ3 TRP A  43       0.329   1.506  -1.973  1.00  0.12           H  
ATOM    656  HH2 TRP A  43       2.161   2.861  -1.051  1.00  0.12           H  
ATOM    657  N   THR A  44       0.880  -2.813  -6.544  1.00  0.08           N  
ATOM    658  CA  THR A  44      -0.150  -3.835  -6.919  1.00  0.11           C  
ATOM    659  C   THR A  44      -1.407  -3.682  -6.049  1.00  0.11           C  
ATOM    660  O   THR A  44      -1.401  -2.984  -5.055  1.00  0.15           O  
ATOM    661  CB  THR A  44       0.441  -5.233  -6.725  1.00  0.13           C  
ATOM    662  OG1 THR A  44       0.838  -5.275  -5.360  1.00  0.28           O  
ATOM    663  CG2 THR A  44       1.730  -5.409  -7.526  1.00  0.29           C  
ATOM    664  H   THR A  44       1.223  -2.770  -5.623  1.00  0.05           H  
ATOM    665  HA  THR A  44      -0.421  -3.711  -7.952  1.00  0.14           H  
ATOM    666  HB  THR A  44      -0.267  -6.008  -6.950  1.00  0.35           H  
ATOM    667  HG1 THR A  44       0.575  -6.124  -5.000  1.00  1.21           H  
ATOM    668 HG21 THR A  44       1.840  -4.592  -8.223  1.00  1.15           H  
ATOM    669 HG22 THR A  44       2.577  -5.422  -6.856  1.00  1.32           H  
ATOM    670 HG23 THR A  44       1.696  -6.340  -8.072  1.00  0.73           H  
ATOM    671  N   TYR A  45      -2.457  -4.345  -6.453  1.00  0.06           N  
ATOM    672  CA  TYR A  45      -3.742  -4.260  -5.687  1.00  0.06           C  
ATOM    673  C   TYR A  45      -4.385  -5.650  -5.627  1.00  0.08           C  
ATOM    674  O   TYR A  45      -4.555  -6.300  -6.640  1.00  0.09           O  
ATOM    675  CB  TYR A  45      -4.670  -3.277  -6.428  1.00  0.05           C  
ATOM    676  CG  TYR A  45      -5.829  -2.775  -5.525  1.00  0.04           C  
ATOM    677  CD1 TYR A  45      -6.700  -3.648  -4.879  1.00  0.07           C  
ATOM    678  CD2 TYR A  45      -6.018  -1.421  -5.355  1.00  0.02           C  
ATOM    679  CE1 TYR A  45      -7.719  -3.161  -4.084  1.00  0.07           C  
ATOM    680  CE2 TYR A  45      -7.040  -0.941  -4.563  1.00  0.02           C  
ATOM    681  CZ  TYR A  45      -7.894  -1.806  -3.922  1.00  0.05           C  
ATOM    682  OH  TYR A  45      -8.912  -1.323  -3.126  1.00  0.05           O  
ATOM    683  H   TYR A  45      -2.406  -4.899  -7.259  1.00  0.05           H  
ATOM    684  HA  TYR A  45      -3.551  -3.901  -4.689  1.00  0.05           H  
ATOM    685  HB2 TYR A  45      -4.083  -2.418  -6.746  1.00  0.04           H  
ATOM    686  HB3 TYR A  45      -5.086  -3.761  -7.299  1.00  0.08           H  
ATOM    687  HD1 TYR A  45      -6.611  -4.703  -5.020  1.00  0.09           H  
ATOM    688  HD2 TYR A  45      -5.363  -0.730  -5.848  1.00  0.03           H  
ATOM    689  HE1 TYR A  45      -8.378  -3.848  -3.579  1.00  0.09           H  
ATOM    690  HE2 TYR A  45      -7.176   0.125  -4.455  1.00  0.01           H  
ATOM    691  HH  TYR A  45      -8.526  -1.024  -2.299  1.00  0.90           H  
ATOM    692  N   ASP A  46      -4.732  -6.071  -4.435  1.00  0.09           N  
ATOM    693  CA  ASP A  46      -5.380  -7.413  -4.275  1.00  0.11           C  
ATOM    694  C   ASP A  46      -6.845  -7.235  -3.847  1.00  0.05           C  
ATOM    695  O   ASP A  46      -7.163  -7.263  -2.674  1.00  0.14           O  
ATOM    696  CB  ASP A  46      -4.629  -8.206  -3.208  1.00  0.16           C  
ATOM    697  CG  ASP A  46      -4.913  -9.698  -3.389  1.00  0.20           C  
ATOM    698  OD1 ASP A  46      -6.000  -9.989  -3.863  1.00  0.15           O  
ATOM    699  OD2 ASP A  46      -4.027 -10.464  -3.045  1.00  0.34           O  
ATOM    700  H   ASP A  46      -4.566  -5.510  -3.649  1.00  0.08           H  
ATOM    701  HA  ASP A  46      -5.342  -7.948  -5.208  1.00  0.16           H  
ATOM    702  HB2 ASP A  46      -3.567  -8.031  -3.301  1.00  0.20           H  
ATOM    703  HB3 ASP A  46      -4.955  -7.898  -2.227  1.00  0.14           H  
ATOM    704  N   ASP A  47      -7.706  -7.055  -4.810  1.00  0.10           N  
ATOM    705  CA  ASP A  47      -9.150  -6.868  -4.478  1.00  0.11           C  
ATOM    706  C   ASP A  47      -9.787  -8.206  -4.088  1.00  0.11           C  
ATOM    707  O   ASP A  47     -10.947  -8.261  -3.726  1.00  0.16           O  
ATOM    708  CB  ASP A  47      -9.871  -6.293  -5.697  1.00  0.17           C  
ATOM    709  CG  ASP A  47     -11.373  -6.231  -5.413  1.00  0.23           C  
ATOM    710  OD1 ASP A  47     -11.731  -5.426  -4.569  1.00  0.97           O  
ATOM    711  OD2 ASP A  47     -12.078  -6.992  -6.056  1.00  1.01           O  
ATOM    712  H   ASP A  47      -7.407  -7.042  -5.743  1.00  0.19           H  
ATOM    713  HA  ASP A  47      -9.240  -6.178  -3.656  1.00  0.12           H  
ATOM    714  HB2 ASP A  47      -9.505  -5.299  -5.904  1.00  0.27           H  
ATOM    715  HB3 ASP A  47      -9.696  -6.924  -6.557  1.00  0.13           H  
ATOM    716  N   ALA A  48      -9.017  -9.255  -4.170  1.00  0.13           N  
ATOM    717  CA  ALA A  48      -9.565 -10.595  -3.807  1.00  0.15           C  
ATOM    718  C   ALA A  48      -9.704 -10.716  -2.284  1.00  0.14           C  
ATOM    719  O   ALA A  48     -10.585 -11.394  -1.793  1.00  0.22           O  
ATOM    720  CB  ALA A  48      -8.619 -11.679  -4.320  1.00  0.17           C  
ATOM    721  H   ALA A  48      -8.088  -9.166  -4.467  1.00  0.17           H  
ATOM    722  HA  ALA A  48     -10.532 -10.722  -4.265  1.00  0.15           H  
ATOM    723  HB1 ALA A  48      -8.369 -11.486  -5.353  1.00  1.07           H  
ATOM    724  HB2 ALA A  48      -7.714 -11.681  -3.730  1.00  0.85           H  
ATOM    725  HB3 ALA A  48      -9.095 -12.645  -4.244  1.00  1.16           H  
ATOM    726  N   THR A  49      -8.825 -10.056  -1.574  1.00  0.20           N  
ATOM    727  CA  THR A  49      -8.884 -10.115  -0.080  1.00  0.22           C  
ATOM    728  C   THR A  49      -8.686  -8.718   0.517  1.00  0.22           C  
ATOM    729  O   THR A  49      -8.398  -8.577   1.688  1.00  0.23           O  
ATOM    730  CB  THR A  49      -7.780 -11.047   0.429  1.00  0.23           C  
ATOM    731  OG1 THR A  49      -6.635 -10.713  -0.349  1.00  0.38           O  
ATOM    732  CG2 THR A  49      -8.081 -12.506   0.098  1.00  0.27           C  
ATOM    733  H   THR A  49      -8.131  -9.525  -2.018  1.00  0.30           H  
ATOM    734  HA  THR A  49      -9.840 -10.500   0.227  1.00  0.23           H  
ATOM    735  HB  THR A  49      -7.590 -10.915   1.480  1.00  0.21           H  
ATOM    736  HG1 THR A  49      -6.935 -10.231  -1.124  1.00  1.04           H  
ATOM    737 HG21 THR A  49      -8.970 -12.565  -0.513  1.00  1.09           H  
ATOM    738 HG22 THR A  49      -7.250 -12.937  -0.440  1.00  1.05           H  
ATOM    739 HG23 THR A  49      -8.240 -13.061   1.011  1.00  1.26           H  
ATOM    740  N   LYS A  50      -8.840  -7.714  -0.304  1.00  0.22           N  
ATOM    741  CA  LYS A  50      -8.670  -6.320   0.201  1.00  0.22           C  
ATOM    742  C   LYS A  50      -7.294  -6.172   0.852  1.00  0.22           C  
ATOM    743  O   LYS A  50      -7.183  -5.932   2.038  1.00  0.27           O  
ATOM    744  CB  LYS A  50      -9.762  -6.015   1.227  1.00  0.23           C  
ATOM    745  CG  LYS A  50     -11.129  -6.356   0.627  1.00  0.32           C  
ATOM    746  CD  LYS A  50     -11.762  -7.496   1.431  1.00  1.72           C  
ATOM    747  CE  LYS A  50     -13.063  -7.932   0.752  1.00  2.18           C  
ATOM    748  NZ  LYS A  50     -13.542  -9.225   1.318  1.00  3.23           N  
ATOM    749  H   LYS A  50      -9.054  -7.874  -1.246  1.00  0.22           H  
ATOM    750  HA  LYS A  50      -8.752  -5.632  -0.622  1.00  0.21           H  
ATOM    751  HB2 LYS A  50      -9.599  -6.603   2.117  1.00  0.22           H  
ATOM    752  HB3 LYS A  50      -9.733  -4.966   1.487  1.00  0.21           H  
ATOM    753  HG2 LYS A  50     -11.769  -5.487   0.665  1.00  0.86           H  
ATOM    754  HG3 LYS A  50     -11.008  -6.661  -0.402  1.00  0.83           H  
ATOM    755  HD2 LYS A  50     -11.080  -8.331   1.476  1.00  2.66           H  
ATOM    756  HD3 LYS A  50     -11.973  -7.158   2.434  1.00  1.93           H  
ATOM    757  HE2 LYS A  50     -13.821  -7.177   0.904  1.00  1.65           H  
ATOM    758  HE3 LYS A  50     -12.895  -8.052  -0.309  1.00  2.68           H  
ATOM    759  HZ1 LYS A  50     -13.367  -9.240   2.344  1.00  3.39           H  
ATOM    760  HZ2 LYS A  50     -14.562  -9.326   1.139  1.00  3.38           H  
ATOM    761  HZ3 LYS A  50     -13.031 -10.011   0.867  1.00  4.07           H  
ATOM    762  N   THR A  51      -6.275  -6.320   0.053  1.00  0.16           N  
ATOM    763  CA  THR A  51      -4.887  -6.209   0.597  1.00  0.16           C  
ATOM    764  C   THR A  51      -3.975  -5.512  -0.432  1.00  0.13           C  
ATOM    765  O   THR A  51      -3.739  -6.030  -1.504  1.00  0.13           O  
ATOM    766  CB  THR A  51      -4.377  -7.634   0.880  1.00  0.17           C  
ATOM    767  OG1 THR A  51      -5.212  -8.108   1.931  1.00  0.28           O  
ATOM    768  CG2 THR A  51      -2.962  -7.657   1.462  1.00  0.15           C  
ATOM    769  H   THR A  51      -6.421  -6.508  -0.898  1.00  0.12           H  
ATOM    770  HA  THR A  51      -4.901  -5.643   1.514  1.00  0.16           H  
ATOM    771  HB  THR A  51      -4.452  -8.267   0.016  1.00  0.24           H  
ATOM    772  HG1 THR A  51      -4.823  -7.838   2.765  1.00  0.57           H  
ATOM    773 HG21 THR A  51      -2.455  -6.732   1.247  1.00  0.74           H  
ATOM    774 HG22 THR A  51      -3.010  -7.796   2.531  1.00  0.99           H  
ATOM    775 HG23 THR A  51      -2.407  -8.474   1.025  1.00  0.91           H  
ATOM    776  N   PHE A  52      -3.476  -4.351  -0.081  1.00  0.12           N  
ATOM    777  CA  PHE A  52      -2.583  -3.629  -1.026  1.00  0.09           C  
ATOM    778  C   PHE A  52      -1.175  -4.223  -0.947  1.00  0.08           C  
ATOM    779  O   PHE A  52      -0.844  -4.902   0.005  1.00  0.08           O  
ATOM    780  CB  PHE A  52      -2.516  -2.164  -0.637  1.00  0.09           C  
ATOM    781  CG  PHE A  52      -3.203  -1.315  -1.703  1.00  0.08           C  
ATOM    782  CD1 PHE A  52      -2.519  -0.888  -2.831  1.00  0.06           C  
ATOM    783  CD2 PHE A  52      -4.522  -0.963  -1.550  1.00  0.10           C  
ATOM    784  CE1 PHE A  52      -3.160  -0.115  -3.780  1.00  0.06           C  
ATOM    785  CE2 PHE A  52      -5.154  -0.188  -2.487  1.00  0.09           C  
ATOM    786  CZ  PHE A  52      -4.476   0.241  -3.599  1.00  0.07           C  
ATOM    787  H   PHE A  52      -3.674  -3.966   0.800  1.00  0.13           H  
ATOM    788  HA  PHE A  52      -2.970  -3.715  -2.025  1.00  0.09           H  
ATOM    789  HB2 PHE A  52      -3.012  -2.015   0.311  1.00  0.12           H  
ATOM    790  HB3 PHE A  52      -1.488  -1.859  -0.550  1.00  0.09           H  
ATOM    791  HD1 PHE A  52      -1.477  -1.148  -2.959  1.00  0.06           H  
ATOM    792  HD2 PHE A  52      -5.070  -1.334  -0.715  1.00  0.12           H  
ATOM    793  HE1 PHE A  52      -2.646   0.165  -4.689  1.00  0.07           H  
ATOM    794  HE2 PHE A  52      -6.185   0.089  -2.342  1.00  0.11           H  
ATOM    795  HZ  PHE A  52      -4.963   0.887  -4.308  1.00  0.07           H  
ATOM    796  N   THR A  53      -0.375  -3.966  -1.938  1.00  0.08           N  
ATOM    797  CA  THR A  53       1.010  -4.507  -1.897  1.00  0.07           C  
ATOM    798  C   THR A  53       1.913  -3.730  -2.857  1.00  0.08           C  
ATOM    799  O   THR A  53       1.552  -3.486  -3.990  1.00  0.19           O  
ATOM    800  CB  THR A  53       0.982  -5.980  -2.292  1.00  0.10           C  
ATOM    801  OG1 THR A  53       0.343  -6.635  -1.199  1.00  0.22           O  
ATOM    802  CG2 THR A  53       2.388  -6.569  -2.349  1.00  0.11           C  
ATOM    803  H   THR A  53      -0.678  -3.435  -2.703  1.00  0.08           H  
ATOM    804  HA  THR A  53       1.396  -4.416  -0.896  1.00  0.05           H  
ATOM    805  HB  THR A  53       0.449  -6.141  -3.208  1.00  0.14           H  
ATOM    806  HG1 THR A  53      -0.600  -6.462  -1.259  1.00  0.59           H  
ATOM    807 HG21 THR A  53       3.051  -5.991  -1.722  1.00  0.96           H  
ATOM    808 HG22 THR A  53       2.370  -7.591  -2.001  1.00  0.92           H  
ATOM    809 HG23 THR A  53       2.751  -6.546  -3.365  1.00  1.06           H  
ATOM    810  N   VAL A  54       3.069  -3.357  -2.374  1.00  0.04           N  
ATOM    811  CA  VAL A  54       4.025  -2.597  -3.232  1.00  0.04           C  
ATOM    812  C   VAL A  54       5.409  -3.241  -3.124  1.00  0.04           C  
ATOM    813  O   VAL A  54       5.742  -3.830  -2.114  1.00  0.04           O  
ATOM    814  CB  VAL A  54       4.081  -1.141  -2.744  1.00  0.04           C  
ATOM    815  CG1 VAL A  54       4.720  -1.100  -1.363  1.00  0.03           C  
ATOM    816  CG2 VAL A  54       4.918  -0.294  -3.705  1.00  0.04           C  
ATOM    817  H   VAL A  54       3.314  -3.583  -1.449  1.00  0.11           H  
ATOM    818  HA  VAL A  54       3.690  -2.622  -4.259  1.00  0.04           H  
ATOM    819  HB  VAL A  54       3.080  -0.739  -2.689  1.00  0.04           H  
ATOM    820 HG11 VAL A  54       4.257  -1.837  -0.733  1.00  0.99           H  
ATOM    821 HG12 VAL A  54       5.778  -1.308  -1.441  1.00  1.04           H  
ATOM    822 HG13 VAL A  54       4.583  -0.123  -0.928  1.00  1.02           H  
ATOM    823 HG21 VAL A  54       5.847  -0.791  -3.921  1.00  1.03           H  
ATOM    824 HG22 VAL A  54       4.375  -0.143  -4.620  1.00  1.01           H  
ATOM    825 HG23 VAL A  54       5.128   0.664  -3.256  1.00  1.06           H  
ATOM    826  N   THR A  55       6.182  -3.121  -4.161  1.00  0.05           N  
ATOM    827  CA  THR A  55       7.546  -3.728  -4.132  1.00  0.05           C  
ATOM    828  C   THR A  55       8.548  -2.806  -4.836  1.00  0.06           C  
ATOM    829  O   THR A  55       8.429  -2.543  -6.017  1.00  0.08           O  
ATOM    830  CB  THR A  55       7.498  -5.079  -4.849  1.00  0.08           C  
ATOM    831  OG1 THR A  55       6.458  -5.799  -4.194  1.00  0.11           O  
ATOM    832  CG2 THR A  55       8.765  -5.895  -4.608  1.00  0.06           C  
ATOM    833  H   THR A  55       5.873  -2.629  -4.949  1.00  0.06           H  
ATOM    834  HA  THR A  55       7.851  -3.877  -3.108  1.00  0.05           H  
ATOM    835  HB  THR A  55       7.297  -4.973  -5.900  1.00  0.11           H  
ATOM    836  HG1 THR A  55       6.839  -6.244  -3.433  1.00  1.09           H  
ATOM    837 HG21 THR A  55       9.391  -5.401  -3.880  1.00  1.08           H  
ATOM    838 HG22 THR A  55       8.500  -6.876  -4.243  1.00  1.06           H  
ATOM    839 HG23 THR A  55       9.311  -5.998  -5.531  1.00  1.14           H  
ATOM    840  N   GLU A  56       9.514  -2.331  -4.095  1.00  0.06           N  
ATOM    841  CA  GLU A  56      10.530  -1.424  -4.709  1.00  0.09           C  
ATOM    842  C   GLU A  56      11.261  -2.137  -5.851  1.00  0.15           C  
ATOM    843  O   GLU A  56      11.773  -1.420  -6.695  1.00  1.22           O  
ATOM    844  CB  GLU A  56      11.540  -1.008  -3.639  1.00  0.06           C  
ATOM    845  CG  GLU A  56      11.837   0.486  -3.783  1.00  0.13           C  
ATOM    846  CD  GLU A  56      12.382   0.759  -5.185  1.00  1.01           C  
ATOM    847  OE1 GLU A  56      13.589   0.659  -5.325  1.00  1.20           O  
ATOM    848  OE2 GLU A  56      11.559   1.052  -6.036  1.00  2.18           O  
ATOM    849  OXT GLU A  56      11.266  -3.356  -5.813  1.00  0.92           O  
ATOM    850  H   GLU A  56       9.571  -2.567  -3.146  1.00  0.05           H  
ATOM    851  HA  GLU A  56      10.038  -0.547  -5.093  1.00  0.16           H  
ATOM    852  HB2 GLU A  56      11.132  -1.201  -2.661  1.00  0.05           H  
ATOM    853  HB3 GLU A  56      12.452  -1.573  -3.760  1.00  0.05           H  
ATOM    854  HG2 GLU A  56      10.932   1.056  -3.636  1.00  0.82           H  
ATOM    855  HG3 GLU A  56      12.571   0.786  -3.050  1.00  0.93           H  
TER     856      GLU A  56                                                      
ENDMDL                                                                          
