# Supplementary material for: Comparative Performance of High-Throughput Methods for Protein pKa Predictions
Source: J Chem Inf Model. 2023 Aug 8;63(16):5169–81. doi: 10.1021/acs.jcim.3c00165 (PMC10466379; doi:10.1021/acs.jcim.3c00165)
Supplement: Supplementary file 3 — ci3c00165_si_003.zip [file ci3c00165_si_003.zip › curated_pdbs/1pga_curated_10.pdb]

MODEL        9                                                                  
ATOM      1  N   MET A   1     -12.569  -2.955   3.869  1.00  1.26           N  
ATOM      2  CA  MET A   1     -12.116  -3.416   5.213  1.00  0.43           C  
ATOM      3  C   MET A   1     -10.767  -2.767   5.536  1.00  0.41           C  
ATOM      4  O   MET A   1     -10.471  -1.676   5.091  1.00  0.68           O  
ATOM      5  CB  MET A   1     -11.977  -4.950   5.208  1.00  1.24           C  
ATOM      6  CG  MET A   1     -12.164  -5.508   6.629  1.00  1.63           C  
ATOM      7  SD  MET A   1     -13.929  -5.766   6.942  1.00  2.41           S  
ATOM      8  CE  MET A   1     -13.899  -5.456   8.725  1.00  2.91           C  
ATOM      9  H1  MET A   1     -12.590  -1.916   3.848  1.00  1.78           H  
ATOM     10  H2  MET A   1     -13.523  -3.325   3.680  1.00  1.82           H  
ATOM     11  H3  MET A   1     -11.911  -3.301   3.144  1.00  1.80           H  
ATOM     12  HA  MET A   1     -12.841  -3.118   5.955  1.00  0.80           H  
ATOM     13  HB2 MET A   1     -12.733  -5.371   4.561  1.00  1.75           H  
ATOM     14  HB3 MET A   1     -10.999  -5.227   4.840  1.00  1.81           H  
ATOM     15  HG2 MET A   1     -11.643  -6.450   6.719  1.00  2.08           H  
ATOM     16  HG3 MET A   1     -11.769  -4.809   7.354  1.00  1.91           H  
ATOM     17  HE1 MET A   1     -14.762  -5.918   9.183  1.00  3.21           H  
ATOM     18  HE2 MET A   1     -13.924  -4.394   8.907  1.00  3.17           H  
ATOM     19  HE3 MET A   1     -12.994  -5.871   9.146  1.00  3.33           H  
ATOM     20  N   THR A   2      -9.948  -3.429   6.307  1.00  0.23           N  
ATOM     21  CA  THR A   2      -8.617  -2.856   6.661  1.00  0.19           C  
ATOM     22  C   THR A   2      -7.573  -3.326   5.648  1.00  0.15           C  
ATOM     23  O   THR A   2      -7.496  -4.495   5.321  1.00  0.20           O  
ATOM     24  CB  THR A   2      -8.211  -3.335   8.058  1.00  0.20           C  
ATOM     25  OG1 THR A   2      -9.283  -3.112   8.964  1.00  0.31           O  
ATOM     26  CG2 THR A   2      -6.977  -2.561   8.528  1.00  0.23           C  
ATOM     27  H   THR A   2     -10.208  -4.305   6.654  1.00  0.36           H  
ATOM     28  HA  THR A   2      -8.668  -1.775   6.654  1.00  0.20           H  
ATOM     29  HB  THR A   2      -7.978  -4.387   8.025  1.00  0.21           H  
ATOM     30  HG1 THR A   2      -9.309  -2.175   9.169  1.00  0.92           H  
ATOM     31 HG21 THR A   2      -6.228  -2.571   7.750  1.00  1.04           H  
ATOM     32 HG22 THR A   2      -6.578  -3.026   9.416  1.00  1.02           H  
ATOM     33 HG23 THR A   2      -7.255  -1.541   8.747  1.00  1.00           H  
ATOM     34  N   TYR A   3      -6.762  -2.422   5.160  1.00  0.10           N  
ATOM     35  CA  TYR A   3      -5.696  -2.788   4.173  1.00  0.08           C  
ATOM     36  C   TYR A   3      -4.337  -2.434   4.767  1.00  0.09           C  
ATOM     37  O   TYR A   3      -4.179  -1.421   5.419  1.00  0.18           O  
ATOM     38  CB  TYR A   3      -5.907  -2.017   2.868  1.00  0.08           C  
ATOM     39  CG  TYR A   3      -7.138  -2.544   2.173  1.00  0.09           C  
ATOM     40  CD1 TYR A   3      -8.392  -1.981   2.436  1.00  0.12           C  
ATOM     41  CD2 TYR A   3      -7.024  -3.605   1.266  1.00  0.11           C  
ATOM     42  CE1 TYR A   3      -9.532  -2.480   1.790  1.00  0.15           C  
ATOM     43  CE2 TYR A   3      -8.161  -4.102   0.620  1.00  0.14           C  
ATOM     44  CZ  TYR A   3      -9.417  -3.540   0.883  1.00  0.15           C  
ATOM     45  OH  TYR A   3     -10.539  -4.033   0.248  1.00  0.19           O  
ATOM     46  H   TYR A   3      -6.845  -1.491   5.453  1.00  0.11           H  
ATOM     47  HA  TYR A   3      -5.725  -3.850   3.969  1.00  0.11           H  
ATOM     48  HB2 TYR A   3      -6.037  -0.967   3.087  1.00  0.08           H  
ATOM     49  HB3 TYR A   3      -5.047  -2.149   2.229  1.00  0.09           H  
ATOM     50  HD1 TYR A   3      -8.482  -1.163   3.134  1.00  0.13           H  
ATOM     51  HD2 TYR A   3      -6.055  -4.038   1.063  1.00  0.13           H  
ATOM     52  HE1 TYR A   3     -10.500  -2.047   1.992  1.00  0.19           H  
ATOM     53  HE2 TYR A   3      -8.071  -4.919  -0.078  1.00  0.16           H  
ATOM     54  HH  TYR A   3     -10.738  -3.456  -0.492  1.00  0.89           H  
ATOM     55  N   LYS A   4      -3.352  -3.268   4.548  1.00  0.10           N  
ATOM     56  CA  LYS A   4      -1.984  -3.012   5.094  1.00  0.10           C  
ATOM     57  C   LYS A   4      -1.025  -2.761   3.936  1.00  0.10           C  
ATOM     58  O   LYS A   4      -1.132  -3.371   2.890  1.00  0.11           O  
ATOM     59  CB  LYS A   4      -1.525  -4.235   5.891  1.00  0.12           C  
ATOM     60  CG  LYS A   4      -0.124  -3.984   6.452  1.00  0.23           C  
ATOM     61  CD  LYS A   4       0.232  -5.077   7.468  1.00  0.45           C  
ATOM     62  CE  LYS A   4       0.204  -6.455   6.796  1.00  1.22           C  
ATOM     63  NZ  LYS A   4      -1.198  -6.958   6.752  1.00  1.98           N  
ATOM     64  H   LYS A   4      -3.507  -4.075   4.011  1.00  0.17           H  
ATOM     65  HA  LYS A   4      -1.995  -2.145   5.742  1.00  0.11           H  
ATOM     66  HB2 LYS A   4      -2.213  -4.410   6.706  1.00  0.13           H  
ATOM     67  HB3 LYS A   4      -1.504  -5.099   5.245  1.00  0.19           H  
ATOM     68  HG2 LYS A   4       0.593  -3.998   5.644  1.00  0.56           H  
ATOM     69  HG3 LYS A   4      -0.099  -3.022   6.938  1.00  0.55           H  
ATOM     70  HD2 LYS A   4       1.220  -4.889   7.860  1.00  1.21           H  
ATOM     71  HD3 LYS A   4      -0.484  -5.060   8.277  1.00  1.19           H  
ATOM     72  HE2 LYS A   4       0.592  -6.379   5.789  1.00  1.73           H  
ATOM     73  HE3 LYS A   4       0.814  -7.144   7.363  1.00  1.85           H  
ATOM     74  HZ1 LYS A   4      -1.394  -7.515   7.607  1.00  2.37           H  
ATOM     75  HZ2 LYS A   4      -1.326  -7.557   5.910  1.00  2.47           H  
ATOM     76  HZ3 LYS A   4      -1.855  -6.154   6.708  1.00  2.43           H  
ATOM     77  N   LEU A   5      -0.086  -1.867   4.115  1.00  0.11           N  
ATOM     78  CA  LEU A   5       0.902  -1.558   3.036  1.00  0.11           C  
ATOM     79  C   LEU A   5       2.303  -1.877   3.545  1.00  0.11           C  
ATOM     80  O   LEU A   5       2.708  -1.427   4.599  1.00  0.12           O  
ATOM     81  CB  LEU A   5       0.809  -0.067   2.670  1.00  0.11           C  
ATOM     82  CG  LEU A   5       1.941   0.332   1.703  1.00  0.13           C  
ATOM     83  CD1 LEU A   5       1.867  -0.514   0.427  1.00  0.13           C  
ATOM     84  CD2 LEU A   5       1.783   1.811   1.336  1.00  0.13           C  
ATOM     85  H   LEU A   5      -0.027  -1.401   4.973  1.00  0.14           H  
ATOM     86  HA  LEU A   5       0.697  -2.153   2.160  1.00  0.11           H  
ATOM     87  HB2 LEU A   5      -0.144   0.126   2.201  1.00  0.12           H  
ATOM     88  HB3 LEU A   5       0.888   0.523   3.570  1.00  0.13           H  
ATOM     89  HG  LEU A   5       2.899   0.186   2.179  1.00  0.15           H  
ATOM     90 HD11 LEU A   5       2.307  -1.482   0.612  1.00  0.97           H  
ATOM     91 HD12 LEU A   5       2.410  -0.022  -0.368  1.00  1.00           H  
ATOM     92 HD13 LEU A   5       0.838  -0.637   0.134  1.00  0.97           H  
ATOM     93 HD21 LEU A   5       1.627   2.391   2.234  1.00  1.01           H  
ATOM     94 HD22 LEU A   5       0.938   1.929   0.677  1.00  0.99           H  
ATOM     95 HD23 LEU A   5       2.678   2.154   0.837  1.00  1.01           H  
ATOM     96  N   ILE A   6       3.056  -2.627   2.786  1.00  0.11           N  
ATOM     97  CA  ILE A   6       4.452  -2.961   3.190  1.00  0.13           C  
ATOM     98  C   ILE A   6       5.378  -2.142   2.304  1.00  0.10           C  
ATOM     99  O   ILE A   6       5.291  -2.193   1.092  1.00  0.10           O  
ATOM    100  CB  ILE A   6       4.709  -4.454   2.972  1.00  0.16           C  
ATOM    101  CG1 ILE A   6       3.725  -5.265   3.819  1.00  0.30           C  
ATOM    102  CG2 ILE A   6       6.139  -4.795   3.397  1.00  0.36           C  
ATOM    103  CD1 ILE A   6       3.792  -6.739   3.415  1.00  0.33           C  
ATOM    104  H   ILE A   6       2.710  -2.952   1.930  1.00  0.12           H  
ATOM    105  HA  ILE A   6       4.622  -2.705   4.230  1.00  0.14           H  
ATOM    106  HB  ILE A   6       4.574  -4.695   1.926  1.00  0.26           H  
ATOM    107 HG12 ILE A   6       3.985  -5.166   4.863  1.00  0.56           H  
ATOM    108 HG13 ILE A   6       2.723  -4.894   3.660  1.00  0.50           H  
ATOM    109 HG21 ILE A   6       6.840  -4.228   2.804  1.00  0.99           H  
ATOM    110 HG22 ILE A   6       6.315  -5.851   3.251  1.00  1.07           H  
ATOM    111 HG23 ILE A   6       6.271  -4.551   4.443  1.00  1.15           H  
ATOM    112 HD11 ILE A   6       4.824  -7.040   3.311  1.00  1.07           H  
ATOM    113 HD12 ILE A   6       3.281  -6.877   2.474  1.00  1.05           H  
ATOM    114 HD13 ILE A   6       3.317  -7.342   4.174  1.00  1.07           H  
ATOM    115  N   LEU A   7       6.249  -1.367   2.888  1.00  0.11           N  
ATOM    116  CA  LEU A   7       7.166  -0.518   2.072  1.00  0.12           C  
ATOM    117  C   LEU A   7       8.553  -1.145   2.010  1.00  0.11           C  
ATOM    118  O   LEU A   7       9.243  -1.244   3.005  1.00  0.14           O  
ATOM    119  CB  LEU A   7       7.283   0.859   2.730  1.00  0.16           C  
ATOM    120  CG  LEU A   7       5.949   1.612   2.635  1.00  0.17           C  
ATOM    121  CD1 LEU A   7       5.980   2.809   3.591  1.00  0.25           C  
ATOM    122  CD2 LEU A   7       5.712   2.113   1.197  1.00  0.25           C  
ATOM    123  H   LEU A   7       6.294  -1.332   3.867  1.00  0.13           H  
ATOM    124  HA  LEU A   7       6.781  -0.404   1.069  1.00  0.11           H  
ATOM    125  HB2 LEU A   7       7.546   0.730   3.771  1.00  0.20           H  
ATOM    126  HB3 LEU A   7       8.058   1.427   2.239  1.00  0.20           H  
ATOM    127  HG  LEU A   7       5.146   0.947   2.920  1.00  0.18           H  
ATOM    128 HD11 LEU A   7       5.868   2.461   4.607  1.00  1.05           H  
ATOM    129 HD12 LEU A   7       5.172   3.484   3.351  1.00  1.04           H  
ATOM    130 HD13 LEU A   7       6.923   3.327   3.490  1.00  1.02           H  
ATOM    131 HD21 LEU A   7       5.319   1.308   0.596  1.00  1.06           H  
ATOM    132 HD22 LEU A   7       6.641   2.460   0.771  1.00  1.01           H  
ATOM    133 HD23 LEU A   7       4.999   2.925   1.211  1.00  1.05           H  
ATOM    134  N   ASN A   8       8.983  -1.529   0.838  1.00  0.10           N  
ATOM    135  CA  ASN A   8      10.345  -2.109   0.666  1.00  0.11           C  
ATOM    136  C   ASN A   8      11.121  -1.132  -0.214  1.00  0.12           C  
ATOM    137  O   ASN A   8      11.472  -1.436  -1.337  1.00  0.14           O  
ATOM    138  CB  ASN A   8      10.239  -3.464  -0.041  1.00  0.12           C  
ATOM    139  CG  ASN A   8       9.423  -4.430   0.821  1.00  0.15           C  
ATOM    140  OD1 ASN A   8       9.831  -4.785   1.908  1.00  0.18           O  
ATOM    141  ND2 ASN A   8       8.276  -4.869   0.379  1.00  0.17           N  
ATOM    142  H   ASN A   8       8.426  -1.412   0.041  1.00  0.10           H  
ATOM    143  HA  ASN A   8      10.842  -2.223   1.621  1.00  0.12           H  
ATOM    144  HB2 ASN A   8       9.752  -3.333  -0.996  1.00  0.12           H  
ATOM    145  HB3 ASN A   8      11.228  -3.868  -0.193  1.00  0.14           H  
ATOM    146 HD21 ASN A   8       7.945  -4.580  -0.498  1.00  0.16           H  
ATOM    147 HD22 ASN A   8       7.746  -5.488   0.923  1.00  0.19           H  
ATOM    148  N   GLY A   9      11.395   0.043   0.289  1.00  0.14           N  
ATOM    149  CA  GLY A   9      12.150   1.047  -0.509  1.00  0.18           C  
ATOM    150  C   GLY A   9      13.644   0.752  -0.429  1.00  0.20           C  
ATOM    151  O   GLY A   9      14.079  -0.088   0.334  1.00  0.24           O  
ATOM    152  H   GLY A   9      11.139   0.260   1.210  1.00  0.14           H  
ATOM    153  HA2 GLY A   9      11.828   1.001  -1.540  1.00  0.20           H  
ATOM    154  HA3 GLY A   9      11.961   2.034  -0.118  1.00  0.21           H  
ATOM    155  N   LYS A  10      14.438   1.456  -1.184  1.00  0.24           N  
ATOM    156  CA  LYS A  10      15.907   1.241  -1.124  1.00  0.30           C  
ATOM    157  C   LYS A  10      16.405   1.718   0.241  1.00  0.34           C  
ATOM    158  O   LYS A  10      17.257   1.108   0.857  1.00  0.52           O  
ATOM    159  CB  LYS A  10      16.572   2.058  -2.233  1.00  0.38           C  
ATOM    160  CG  LYS A  10      16.042   1.590  -3.590  1.00  1.13           C  
ATOM    161  CD  LYS A  10      16.697   2.400  -4.709  1.00  1.51           C  
ATOM    162  CE  LYS A  10      16.164   1.927  -6.062  1.00  2.19           C  
ATOM    163  NZ  LYS A  10      16.557   2.902  -7.118  1.00  2.71           N  
ATOM    164  H   LYS A  10      14.080   2.149  -1.778  1.00  0.26           H  
ATOM    165  HA  LYS A  10      16.133   0.193  -1.252  1.00  0.39           H  
ATOM    166  HB2 LYS A  10      16.342   3.106  -2.096  1.00  0.95           H  
ATOM    167  HB3 LYS A  10      17.641   1.915  -2.197  1.00  0.96           H  
ATOM    168  HG2 LYS A  10      16.270   0.542  -3.722  1.00  1.83           H  
ATOM    169  HG3 LYS A  10      14.973   1.730  -3.627  1.00  1.80           H  
ATOM    170  HD2 LYS A  10      16.468   3.447  -4.577  1.00  1.87           H  
ATOM    171  HD3 LYS A  10      17.767   2.259  -4.677  1.00  1.88           H  
ATOM    172  HE2 LYS A  10      16.578   0.957  -6.294  1.00  2.69           H  
ATOM    173  HE3 LYS A  10      15.086   1.858  -6.020  1.00  2.69           H  
ATOM    174  HZ1 LYS A  10      15.957   3.748  -7.049  1.00  3.13           H  
ATOM    175  HZ2 LYS A  10      16.437   2.464  -8.055  1.00  3.00           H  
ATOM    176  HZ3 LYS A  10      17.552   3.173  -6.985  1.00  3.06           H  
ATOM    177  N   THR A  11      15.869   2.822   0.708  1.00  0.41           N  
ATOM    178  CA  THR A  11      16.284   3.385   2.033  1.00  0.53           C  
ATOM    179  C   THR A  11      15.068   3.493   2.957  1.00  0.44           C  
ATOM    180  O   THR A  11      15.202   3.585   4.161  1.00  0.49           O  
ATOM    181  CB  THR A  11      16.878   4.780   1.817  1.00  0.71           C  
ATOM    182  OG1 THR A  11      18.038   4.678   1.003  1.00  0.78           O  
ATOM    183  CG2 THR A  11      17.251   5.399   3.164  1.00  0.92           C  
ATOM    184  H   THR A  11      15.190   3.289   0.178  1.00  0.51           H  
ATOM    185  HA  THR A  11      17.028   2.750   2.494  1.00  0.63           H  
ATOM    186  HB  THR A  11      16.150   5.409   1.327  1.00  0.85           H  
ATOM    187  HG1 THR A  11      18.678   5.321   1.316  1.00  1.11           H  
ATOM    188 HG21 THR A  11      17.720   4.653   3.789  1.00  1.36           H  
ATOM    189 HG22 THR A  11      16.360   5.767   3.651  1.00  1.43           H  
ATOM    190 HG23 THR A  11      17.937   6.218   3.006  1.00  1.38           H  
ATOM    191  N   LEU A  12      13.878   3.482   2.408  1.00  0.33           N  
ATOM    192  CA  LEU A  12      12.650   3.585   3.258  1.00  0.30           C  
ATOM    193  C   LEU A  12      12.068   2.188   3.487  1.00  0.30           C  
ATOM    194  O   LEU A  12      11.685   1.513   2.551  1.00  0.60           O  
ATOM    195  CB  LEU A  12      11.608   4.446   2.528  1.00  0.35           C  
ATOM    196  CG  LEU A  12      10.411   4.748   3.456  1.00  0.46           C  
ATOM    197  CD1 LEU A  12      10.735   5.930   4.378  1.00  0.53           C  
ATOM    198  CD2 LEU A  12       9.181   5.094   2.612  1.00  0.55           C  
ATOM    199  H   LEU A  12      13.791   3.404   1.437  1.00  0.30           H  
ATOM    200  HA  LEU A  12      12.893   4.036   4.208  1.00  0.33           H  
ATOM    201  HB2 LEU A  12      12.068   5.371   2.215  1.00  0.38           H  
ATOM    202  HB3 LEU A  12      11.259   3.909   1.657  1.00  0.37           H  
ATOM    203  HG  LEU A  12      10.196   3.879   4.060  1.00  0.58           H  
ATOM    204 HD11 LEU A  12      11.494   5.642   5.089  1.00  1.18           H  
ATOM    205 HD12 LEU A  12       9.842   6.223   4.910  1.00  1.23           H  
ATOM    206 HD13 LEU A  12      11.088   6.763   3.790  1.00  1.00           H  
ATOM    207 HD21 LEU A  12       8.352   5.329   3.263  1.00  1.14           H  
ATOM    208 HD22 LEU A  12       8.922   4.249   1.991  1.00  1.12           H  
ATOM    209 HD23 LEU A  12       9.400   5.947   1.987  1.00  1.17           H  
ATOM    210  N   LYS A  13      11.978   1.751   4.721  1.00  0.20           N  
ATOM    211  CA  LYS A  13      11.399   0.400   5.007  1.00  0.18           C  
ATOM    212  C   LYS A  13      10.452   0.493   6.201  1.00  0.21           C  
ATOM    213  O   LYS A  13      10.794   1.007   7.247  1.00  0.29           O  
ATOM    214  CB  LYS A  13      12.519  -0.587   5.326  1.00  0.20           C  
ATOM    215  CG  LYS A  13      13.351  -0.828   4.068  1.00  0.28           C  
ATOM    216  CD  LYS A  13      14.473  -1.816   4.384  1.00  0.81           C  
ATOM    217  CE  LYS A  13      15.304  -2.058   3.125  1.00  1.32           C  
ATOM    218  NZ  LYS A  13      15.972  -0.788   2.724  1.00  2.02           N  
ATOM    219  H   LYS A  13      12.283   2.315   5.462  1.00  0.41           H  
ATOM    220  HA  LYS A  13      10.845   0.044   4.147  1.00  0.17           H  
ATOM    221  HB2 LYS A  13      13.149  -0.179   6.104  1.00  0.25           H  
ATOM    222  HB3 LYS A  13      12.093  -1.521   5.658  1.00  0.25           H  
ATOM    223  HG2 LYS A  13      12.719  -1.236   3.293  1.00  0.75           H  
ATOM    224  HG3 LYS A  13      13.778   0.106   3.733  1.00  0.62           H  
ATOM    225  HD2 LYS A  13      15.101  -1.408   5.161  1.00  1.39           H  
ATOM    226  HD3 LYS A  13      14.046  -2.750   4.717  1.00  1.61           H  
ATOM    227  HE2 LYS A  13      16.051  -2.812   3.326  1.00  1.85           H  
ATOM    228  HE3 LYS A  13      14.659  -2.394   2.327  1.00  1.82           H  
ATOM    229  HZ1 LYS A  13      15.258  -0.044   2.597  1.00  2.49           H  
ATOM    230  HZ2 LYS A  13      16.485  -0.934   1.830  1.00  2.39           H  
ATOM    231  HZ3 LYS A  13      16.642  -0.499   3.464  1.00  2.46           H  
ATOM    232  N   GLY A  14       9.267  -0.010   6.048  1.00  0.19           N  
ATOM    233  CA  GLY A  14       8.300   0.043   7.176  1.00  0.24           C  
ATOM    234  C   GLY A  14       6.939  -0.474   6.723  1.00  0.20           C  
ATOM    235  O   GLY A  14       6.785  -0.997   5.638  1.00  0.19           O  
ATOM    236  H   GLY A  14       9.023  -0.425   5.189  1.00  0.20           H  
ATOM    237  HA2 GLY A  14       8.665  -0.570   7.989  1.00  0.30           H  
ATOM    238  HA3 GLY A  14       8.198   1.063   7.513  1.00  0.29           H  
ATOM    239  N   GLU A  15       5.946  -0.319   7.555  1.00  0.19           N  
ATOM    240  CA  GLU A  15       4.578  -0.784   7.192  1.00  0.18           C  
ATOM    241  C   GLU A  15       3.545   0.136   7.848  1.00  0.18           C  
ATOM    242  O   GLU A  15       3.816   0.791   8.835  1.00  0.24           O  
ATOM    243  CB  GLU A  15       4.374  -2.230   7.672  1.00  0.23           C  
ATOM    244  CG  GLU A  15       4.539  -2.325   9.197  1.00  0.43           C  
ATOM    245  CD  GLU A  15       5.994  -2.047   9.577  1.00  0.86           C  
ATOM    246  OE1 GLU A  15       6.869  -2.623   8.952  1.00  1.51           O  
ATOM    247  OE2 GLU A  15       6.209  -1.263  10.486  1.00  1.68           O  
ATOM    248  H   GLU A  15       6.103   0.110   8.422  1.00  0.21           H  
ATOM    249  HA  GLU A  15       4.455  -0.745   6.116  1.00  0.17           H  
ATOM    250  HB2 GLU A  15       3.381  -2.558   7.401  1.00  0.34           H  
ATOM    251  HB3 GLU A  15       5.103  -2.869   7.196  1.00  0.36           H  
ATOM    252  HG2 GLU A  15       3.895  -1.608   9.683  1.00  1.00           H  
ATOM    253  HG3 GLU A  15       4.272  -3.319   9.521  1.00  0.99           H  
ATOM    254  N   THR A  16       2.363   0.182   7.308  1.00  0.16           N  
ATOM    255  CA  THR A  16       1.299   1.050   7.890  1.00  0.17           C  
ATOM    256  C   THR A  16      -0.066   0.456   7.547  1.00  0.16           C  
ATOM    257  O   THR A  16      -0.164  -0.486   6.787  1.00  0.25           O  
ATOM    258  CB  THR A  16       1.416   2.468   7.324  1.00  0.18           C  
ATOM    259  OG1 THR A  16       0.304   3.241   7.756  1.00  0.34           O  
ATOM    260  CG2 THR A  16       1.441   2.416   5.798  1.00  0.30           C  
ATOM    261  H   THR A  16       2.178  -0.362   6.513  1.00  0.17           H  
ATOM    262  HA  THR A  16       1.411   1.083   8.966  1.00  0.18           H  
ATOM    263  HB  THR A  16       2.329   2.923   7.679  1.00  0.23           H  
ATOM    264  HG1 THR A  16      -0.486   2.873   7.356  1.00  1.02           H  
ATOM    265 HG21 THR A  16       2.346   1.928   5.469  1.00  1.02           H  
ATOM    266 HG22 THR A  16       1.408   3.421   5.402  1.00  1.07           H  
ATOM    267 HG23 THR A  16       0.585   1.863   5.446  1.00  1.09           H  
ATOM    268  N   THR A  17      -1.121   0.984   8.113  1.00  0.15           N  
ATOM    269  CA  THR A  17      -2.485   0.436   7.837  1.00  0.14           C  
ATOM    270  C   THR A  17      -3.476   1.582   7.649  1.00  0.15           C  
ATOM    271  O   THR A  17      -3.242   2.697   8.069  1.00  0.21           O  
ATOM    272  CB  THR A  17      -2.925  -0.428   9.019  1.00  0.16           C  
ATOM    273  OG1 THR A  17      -2.978   0.372  10.193  1.00  0.19           O  
ATOM    274  CG2 THR A  17      -1.922  -1.564   9.216  1.00  0.20           C  
ATOM    275  H   THR A  17      -1.015   1.736   8.731  1.00  0.23           H  
ATOM    276  HA  THR A  17      -2.470  -0.169   6.939  1.00  0.13           H  
ATOM    277  HB  THR A  17      -3.900  -0.843   8.821  1.00  0.15           H  
ATOM    278  HG1 THR A  17      -2.099   0.725  10.351  1.00  0.88           H  
ATOM    279 HG21 THR A  17      -2.284  -2.236   9.980  1.00  0.99           H  
ATOM    280 HG22 THR A  17      -0.969  -1.153   9.520  1.00  1.07           H  
ATOM    281 HG23 THR A  17      -1.803  -2.103   8.289  1.00  1.01           H  
ATOM    282  N   THR A  18      -4.585   1.310   7.021  1.00  0.13           N  
ATOM    283  CA  THR A  18      -5.599   2.376   6.803  1.00  0.16           C  
ATOM    284  C   THR A  18      -6.973   1.730   6.594  1.00  0.14           C  
ATOM    285  O   THR A  18      -7.075   0.565   6.262  1.00  0.12           O  
ATOM    286  CB  THR A  18      -5.209   3.208   5.565  1.00  0.19           C  
ATOM    287  OG1 THR A  18      -5.872   4.461   5.620  1.00  0.23           O  
ATOM    288  CG2 THR A  18      -5.608   2.481   4.273  1.00  0.18           C  
ATOM    289  H   THR A  18      -4.753   0.400   6.695  1.00  0.12           H  
ATOM    290  HA  THR A  18      -5.638   3.020   7.670  1.00  0.20           H  
ATOM    291  HB  THR A  18      -4.139   3.367   5.565  1.00  0.21           H  
ATOM    292  HG1 THR A  18      -6.756   4.314   5.966  1.00  0.89           H  
ATOM    293 HG21 THR A  18      -6.655   2.649   4.077  1.00  0.99           H  
ATOM    294 HG22 THR A  18      -5.429   1.423   4.383  1.00  0.99           H  
ATOM    295 HG23 THR A  18      -5.024   2.864   3.451  1.00  0.97           H  
ATOM    296  N   GLU A  19      -8.026   2.483   6.769  1.00  0.17           N  
ATOM    297  CA  GLU A  19      -9.401   1.931   6.566  1.00  0.19           C  
ATOM    298  C   GLU A  19      -9.943   2.465   5.242  1.00  0.20           C  
ATOM    299  O   GLU A  19      -9.784   3.626   4.922  1.00  0.28           O  
ATOM    300  CB  GLU A  19     -10.313   2.388   7.707  1.00  0.27           C  
ATOM    301  CG  GLU A  19      -9.799   1.822   9.032  1.00  1.13           C  
ATOM    302  CD  GLU A  19      -9.921   0.297   9.021  1.00  1.66           C  
ATOM    303  OE1 GLU A  19     -10.812  -0.202   8.354  1.00  2.16           O  
ATOM    304  OE2 GLU A  19      -9.119  -0.346   9.677  1.00  2.22           O  
ATOM    305  H   GLU A  19      -7.912   3.423   7.019  1.00  0.20           H  
ATOM    306  HA  GLU A  19      -9.373   0.850   6.534  1.00  0.19           H  
ATOM    307  HB2 GLU A  19     -10.320   3.467   7.752  1.00  0.97           H  
ATOM    308  HB3 GLU A  19     -11.316   2.029   7.530  1.00  0.81           H  
ATOM    309  HG2 GLU A  19      -8.764   2.101   9.164  1.00  1.66           H  
ATOM    310  HG3 GLU A  19     -10.387   2.221   9.845  1.00  1.69           H  
ATOM    311  N   ALA A  20     -10.570   1.631   4.460  1.00  0.20           N  
ATOM    312  CA  ALA A  20     -11.107   2.099   3.149  1.00  0.24           C  
ATOM    313  C   ALA A  20     -12.385   1.325   2.816  1.00  0.28           C  
ATOM    314  O   ALA A  20     -12.493   0.143   3.073  1.00  0.39           O  
ATOM    315  CB  ALA A  20     -10.046   1.847   2.063  1.00  0.25           C  
ATOM    316  H   ALA A  20     -10.680   0.693   4.724  1.00  0.21           H  
ATOM    317  HA  ALA A  20     -11.332   3.156   3.197  1.00  0.28           H  
ATOM    318  HB1 ALA A  20      -9.403   2.712   1.978  1.00  1.01           H  
ATOM    319  HB2 ALA A  20     -10.524   1.663   1.113  1.00  1.03           H  
ATOM    320  HB3 ALA A  20      -9.453   0.987   2.336  1.00  1.07           H  
ATOM    321  N   VAL A  21     -13.352   1.988   2.245  1.00  0.27           N  
ATOM    322  CA  VAL A  21     -14.624   1.300   1.893  1.00  0.33           C  
ATOM    323  C   VAL A  21     -14.332   0.169   0.909  1.00  0.29           C  
ATOM    324  O   VAL A  21     -15.013  -0.835   0.879  1.00  0.38           O  
ATOM    325  CB  VAL A  21     -15.575   2.304   1.239  1.00  0.39           C  
ATOM    326  CG1 VAL A  21     -15.803   3.490   2.182  1.00  0.48           C  
ATOM    327  CG2 VAL A  21     -14.962   2.806  -0.072  1.00  0.55           C  
ATOM    328  H   VAL A  21     -13.251   2.943   2.051  1.00  0.30           H  
ATOM    329  HA  VAL A  21     -15.079   0.898   2.786  1.00  0.37           H  
ATOM    330  HB  VAL A  21     -16.521   1.822   1.035  1.00  0.47           H  
ATOM    331 HG11 VAL A  21     -16.374   3.163   3.038  1.00  1.07           H  
ATOM    332 HG12 VAL A  21     -16.345   4.265   1.660  1.00  1.08           H  
ATOM    333 HG13 VAL A  21     -14.852   3.877   2.510  1.00  1.14           H  
ATOM    334 HG21 VAL A  21     -15.488   3.688  -0.403  1.00  1.10           H  
ATOM    335 HG22 VAL A  21     -15.042   2.035  -0.824  1.00  1.15           H  
ATOM    336 HG23 VAL A  21     -13.921   3.046   0.086  1.00  1.14           H  
ATOM    337  N   ASP A  22     -13.326   0.331   0.093  1.00  0.23           N  
ATOM    338  CA  ASP A  22     -12.997  -0.731  -0.900  1.00  0.24           C  
ATOM    339  C   ASP A  22     -11.530  -0.609  -1.313  1.00  0.20           C  
ATOM    340  O   ASP A  22     -10.837   0.310  -0.923  1.00  0.26           O  
ATOM    341  CB  ASP A  22     -13.887  -0.564  -2.132  1.00  0.27           C  
ATOM    342  CG  ASP A  22     -13.612   0.795  -2.778  1.00  0.40           C  
ATOM    343  OD1 ASP A  22     -12.941   1.600  -2.153  1.00  0.98           O  
ATOM    344  OD2 ASP A  22     -14.075   1.008  -3.886  1.00  1.16           O  
ATOM    345  H   ASP A  22     -12.794   1.155   0.121  1.00  0.27           H  
ATOM    346  HA  ASP A  22     -13.168  -1.704  -0.462  1.00  0.28           H  
ATOM    347  HB2 ASP A  22     -13.674  -1.350  -2.840  1.00  0.41           H  
ATOM    348  HB3 ASP A  22     -14.925  -0.616  -1.837  1.00  0.36           H  
ATOM    349  N   ALA A  23     -11.051  -1.536  -2.093  1.00  0.19           N  
ATOM    350  CA  ALA A  23      -9.629  -1.487  -2.525  1.00  0.18           C  
ATOM    351  C   ALA A  23      -9.405  -0.298  -3.460  1.00  0.19           C  
ATOM    352  O   ALA A  23      -8.372   0.341  -3.423  1.00  0.26           O  
ATOM    353  CB  ALA A  23      -9.274  -2.783  -3.257  1.00  0.23           C  
ATOM    354  H   ALA A  23     -11.628  -2.272  -2.390  1.00  0.27           H  
ATOM    355  HA  ALA A  23      -8.995  -1.382  -1.657  1.00  0.17           H  
ATOM    356  HB1 ALA A  23      -9.488  -3.626  -2.617  1.00  1.01           H  
ATOM    357  HB2 ALA A  23      -8.223  -2.778  -3.508  1.00  1.05           H  
ATOM    358  HB3 ALA A  23      -9.860  -2.859  -4.161  1.00  1.05           H  
ATOM    359  N   ALA A  24     -10.353   0.008  -4.308  1.00  0.22           N  
ATOM    360  CA  ALA A  24     -10.172   1.152  -5.245  1.00  0.24           C  
ATOM    361  C   ALA A  24      -9.823   2.415  -4.456  1.00  0.22           C  
ATOM    362  O   ALA A  24      -9.028   3.221  -4.896  1.00  0.27           O  
ATOM    363  CB  ALA A  24     -11.460   1.381  -6.038  1.00  0.29           C  
ATOM    364  H   ALA A  24     -11.179  -0.517  -4.336  1.00  0.30           H  
ATOM    365  HA  ALA A  24      -9.365   0.928  -5.928  1.00  0.26           H  
ATOM    366  HB1 ALA A  24     -11.796   0.444  -6.457  1.00  1.09           H  
ATOM    367  HB2 ALA A  24     -11.269   2.084  -6.837  1.00  1.03           H  
ATOM    368  HB3 ALA A  24     -12.220   1.778  -5.383  1.00  1.01           H  
ATOM    369  N   THR A  25     -10.385   2.598  -3.283  1.00  0.20           N  
ATOM    370  CA  THR A  25     -10.069   3.794  -2.454  1.00  0.21           C  
ATOM    371  C   THR A  25      -8.650   3.674  -1.901  1.00  0.17           C  
ATOM    372  O   THR A  25      -7.919   4.641  -1.813  1.00  0.23           O  
ATOM    373  CB  THR A  25     -11.075   3.903  -1.306  1.00  0.25           C  
ATOM    374  OG1 THR A  25     -12.388   3.991  -1.841  1.00  0.44           O  
ATOM    375  CG2 THR A  25     -10.783   5.155  -0.477  1.00  0.36           C  
ATOM    376  H   THR A  25     -11.003   1.933  -2.936  1.00  0.23           H  
ATOM    377  HA  THR A  25     -10.136   4.678  -3.070  1.00  0.23           H  
ATOM    378  HB  THR A  25     -11.000   3.035  -0.679  1.00  0.41           H  
ATOM    379  HG1 THR A  25     -12.586   4.918  -1.991  1.00  1.01           H  
ATOM    380 HG21 THR A  25      -9.794   5.086  -0.050  1.00  1.12           H  
ATOM    381 HG22 THR A  25     -11.511   5.238   0.317  1.00  1.10           H  
ATOM    382 HG23 THR A  25     -10.842   6.028  -1.110  1.00  1.00           H  
ATOM    383  N   ALA A  26      -8.256   2.484  -1.524  1.00  0.12           N  
ATOM    384  CA  ALA A  26      -6.889   2.283  -0.969  1.00  0.12           C  
ATOM    385  C   ALA A  26      -5.870   2.711  -2.023  1.00  0.13           C  
ATOM    386  O   ALA A  26      -4.861   3.317  -1.722  1.00  0.18           O  
ATOM    387  CB  ALA A  26      -6.705   0.800  -0.624  1.00  0.12           C  
ATOM    388  H   ALA A  26      -8.853   1.710  -1.612  1.00  0.13           H  
ATOM    389  HA  ALA A  26      -6.765   2.883  -0.078  1.00  0.13           H  
ATOM    390  HB1 ALA A  26      -5.905   0.690   0.090  1.00  1.00           H  
ATOM    391  HB2 ALA A  26      -6.469   0.244  -1.521  1.00  1.02           H  
ATOM    392  HB3 ALA A  26      -7.620   0.416  -0.197  1.00  1.00           H  
ATOM    393  N   GLU A  27      -6.131   2.395  -3.247  1.00  0.13           N  
ATOM    394  CA  GLU A  27      -5.163   2.785  -4.305  1.00  0.17           C  
ATOM    395  C   GLU A  27      -4.995   4.305  -4.301  1.00  0.18           C  
ATOM    396  O   GLU A  27      -3.904   4.816  -4.416  1.00  0.27           O  
ATOM    397  CB  GLU A  27      -5.684   2.328  -5.668  1.00  0.21           C  
ATOM    398  CG  GLU A  27      -5.615   0.802  -5.751  1.00  0.30           C  
ATOM    399  CD  GLU A  27      -6.136   0.337  -7.112  1.00  0.31           C  
ATOM    400  OE1 GLU A  27      -6.681   1.159  -7.828  1.00  1.06           O  
ATOM    401  OE2 GLU A  27      -5.979  -0.835  -7.414  1.00  1.03           O  
ATOM    402  H   GLU A  27      -6.946   1.871  -3.482  1.00  0.13           H  
ATOM    403  HA  GLU A  27      -4.208   2.317  -4.110  1.00  0.18           H  
ATOM    404  HB2 GLU A  27      -6.710   2.652  -5.789  1.00  0.20           H  
ATOM    405  HB3 GLU A  27      -5.077   2.757  -6.449  1.00  0.30           H  
ATOM    406  HG2 GLU A  27      -4.591   0.484  -5.628  1.00  0.42           H  
ATOM    407  HG3 GLU A  27      -6.223   0.372  -4.968  1.00  0.36           H  
ATOM    408  N   LYS A  28      -6.059   5.039  -4.166  1.00  0.17           N  
ATOM    409  CA  LYS A  28      -5.938   6.523  -4.155  1.00  0.21           C  
ATOM    410  C   LYS A  28      -5.188   6.990  -2.902  1.00  0.19           C  
ATOM    411  O   LYS A  28      -4.349   7.866  -2.957  1.00  0.23           O  
ATOM    412  CB  LYS A  28      -7.342   7.132  -4.157  1.00  0.28           C  
ATOM    413  CG  LYS A  28      -8.005   6.894  -5.517  1.00  1.25           C  
ATOM    414  CD  LYS A  28      -9.516   7.120  -5.401  1.00  1.32           C  
ATOM    415  CE  LYS A  28      -9.791   8.490  -4.775  1.00  1.98           C  
ATOM    416  NZ  LYS A  28     -11.210   8.871  -5.021  1.00  2.67           N  
ATOM    417  H   LYS A  28      -6.939   4.619  -4.069  1.00  0.21           H  
ATOM    418  HA  LYS A  28      -5.405   6.847  -5.033  1.00  0.22           H  
ATOM    419  HB2 LYS A  28      -7.934   6.670  -3.379  1.00  1.06           H  
ATOM    420  HB3 LYS A  28      -7.274   8.193  -3.973  1.00  1.10           H  
ATOM    421  HG2 LYS A  28      -7.593   7.581  -6.243  1.00  1.96           H  
ATOM    422  HG3 LYS A  28      -7.819   5.879  -5.837  1.00  1.95           H  
ATOM    423  HD2 LYS A  28      -9.963   7.077  -6.384  1.00  1.47           H  
ATOM    424  HD3 LYS A  28      -9.948   6.350  -4.778  1.00  1.61           H  
ATOM    425  HE2 LYS A  28      -9.610   8.439  -3.711  1.00  2.40           H  
ATOM    426  HE3 LYS A  28      -9.137   9.226  -5.219  1.00  2.44           H  
ATOM    427  HZ1 LYS A  28     -11.633   9.217  -4.137  1.00  3.00           H  
ATOM    428  HZ2 LYS A  28     -11.739   8.040  -5.358  1.00  3.03           H  
ATOM    429  HZ3 LYS A  28     -11.249   9.623  -5.737  1.00  3.05           H  
ATOM    430  N   VAL A  29      -5.510   6.433  -1.769  1.00  0.18           N  
ATOM    431  CA  VAL A  29      -4.850   6.865  -0.502  1.00  0.18           C  
ATOM    432  C   VAL A  29      -3.376   6.429  -0.447  1.00  0.15           C  
ATOM    433  O   VAL A  29      -2.498   7.228  -0.191  1.00  0.18           O  
ATOM    434  CB  VAL A  29      -5.613   6.245   0.677  1.00  0.18           C  
ATOM    435  CG1 VAL A  29      -4.849   6.469   1.984  1.00  0.20           C  
ATOM    436  CG2 VAL A  29      -6.998   6.891   0.780  1.00  0.23           C  
ATOM    437  H   VAL A  29      -6.211   5.746  -1.744  1.00  0.21           H  
ATOM    438  HA  VAL A  29      -4.902   7.940  -0.425  1.00  0.20           H  
ATOM    439  HB  VAL A  29      -5.726   5.184   0.509  1.00  0.19           H  
ATOM    440 HG11 VAL A  29      -5.494   6.248   2.820  1.00  1.05           H  
ATOM    441 HG12 VAL A  29      -4.523   7.497   2.040  1.00  1.02           H  
ATOM    442 HG13 VAL A  29      -3.987   5.817   2.012  1.00  1.02           H  
ATOM    443 HG21 VAL A  29      -7.480   6.562   1.690  1.00  1.04           H  
ATOM    444 HG22 VAL A  29      -7.596   6.598  -0.070  1.00  1.02           H  
ATOM    445 HG23 VAL A  29      -6.895   7.966   0.795  1.00  1.01           H  
ATOM    446  N   PHE A  30      -3.099   5.170  -0.645  1.00  0.10           N  
ATOM    447  CA  PHE A  30      -1.681   4.696  -0.557  1.00  0.09           C  
ATOM    448  C   PHE A  30      -0.814   5.277  -1.679  1.00  0.10           C  
ATOM    449  O   PHE A  30       0.329   5.627  -1.460  1.00  0.15           O  
ATOM    450  CB  PHE A  30      -1.631   3.163  -0.619  1.00  0.10           C  
ATOM    451  CG  PHE A  30      -2.066   2.572   0.709  1.00  0.09           C  
ATOM    452  CD1 PHE A  30      -1.315   2.819   1.868  1.00  0.09           C  
ATOM    453  CD2 PHE A  30      -3.210   1.769   0.779  1.00  0.10           C  
ATOM    454  CE1 PHE A  30      -1.711   2.263   3.090  1.00  0.10           C  
ATOM    455  CE2 PHE A  30      -3.605   1.215   2.003  1.00  0.10           C  
ATOM    456  CZ  PHE A  30      -2.853   1.463   3.158  1.00  0.10           C  
ATOM    457  H   PHE A  30      -3.820   4.529  -0.825  1.00  0.11           H  
ATOM    458  HA  PHE A  30      -1.273   5.020   0.387  1.00  0.10           H  
ATOM    459  HB2 PHE A  30      -2.291   2.818  -1.402  1.00  0.11           H  
ATOM    460  HB3 PHE A  30      -0.622   2.843  -0.837  1.00  0.10           H  
ATOM    461  HD1 PHE A  30      -0.431   3.435   1.822  1.00  0.10           H  
ATOM    462  HD2 PHE A  30      -3.786   1.578  -0.111  1.00  0.11           H  
ATOM    463  HE1 PHE A  30      -1.136   2.456   3.983  1.00  0.11           H  
ATOM    464  HE2 PHE A  30      -4.487   0.597   2.056  1.00  0.12           H  
ATOM    465  HZ  PHE A  30      -3.154   1.033   4.101  1.00  0.11           H  
ATOM    466  N   LYS A  31      -1.319   5.369  -2.875  1.00  0.10           N  
ATOM    467  CA  LYS A  31      -0.477   5.912  -3.979  1.00  0.12           C  
ATOM    468  C   LYS A  31      -0.088   7.361  -3.682  1.00  0.13           C  
ATOM    469  O   LYS A  31       1.032   7.767  -3.923  1.00  0.16           O  
ATOM    470  CB  LYS A  31      -1.253   5.835  -5.293  1.00  0.13           C  
ATOM    471  CG  LYS A  31      -1.390   4.370  -5.717  1.00  0.21           C  
ATOM    472  CD  LYS A  31      -2.167   4.292  -7.033  1.00  0.67           C  
ATOM    473  CE  LYS A  31      -2.310   2.831  -7.465  1.00  1.32           C  
ATOM    474  NZ  LYS A  31      -3.391   2.721  -8.483  1.00  2.07           N  
ATOM    475  H   LYS A  31      -2.239   5.083  -3.052  1.00  0.13           H  
ATOM    476  HA  LYS A  31       0.422   5.316  -4.062  1.00  0.13           H  
ATOM    477  HB2 LYS A  31      -2.232   6.269  -5.160  1.00  0.14           H  
ATOM    478  HB3 LYS A  31      -0.718   6.378  -6.056  1.00  0.15           H  
ATOM    479  HG2 LYS A  31      -0.404   3.946  -5.858  1.00  0.61           H  
ATOM    480  HG3 LYS A  31      -1.911   3.813  -4.956  1.00  0.61           H  
ATOM    481  HD2 LYS A  31      -3.148   4.724  -6.895  1.00  1.39           H  
ATOM    482  HD3 LYS A  31      -1.637   4.841  -7.797  1.00  1.37           H  
ATOM    483  HE2 LYS A  31      -1.378   2.488  -7.890  1.00  1.75           H  
ATOM    484  HE3 LYS A  31      -2.560   2.222  -6.608  1.00  1.96           H  
ATOM    485  HZ1 LYS A  31      -3.997   1.906  -8.259  1.00  2.56           H  
ATOM    486  HZ2 LYS A  31      -2.968   2.592  -9.425  1.00  2.40           H  
ATOM    487  HZ3 LYS A  31      -3.964   3.588  -8.475  1.00  2.56           H  
ATOM    488  N   GLN A  32      -0.988   8.148  -3.155  1.00  0.13           N  
ATOM    489  CA  GLN A  32      -0.629   9.561  -2.846  1.00  0.16           C  
ATOM    490  C   GLN A  32       0.351   9.572  -1.672  1.00  0.16           C  
ATOM    491  O   GLN A  32       1.310  10.317  -1.654  1.00  0.19           O  
ATOM    492  CB  GLN A  32      -1.888  10.353  -2.482  1.00  0.19           C  
ATOM    493  CG  GLN A  32      -1.510  11.805  -2.168  1.00  0.28           C  
ATOM    494  CD  GLN A  32      -2.771  12.609  -1.850  1.00  1.02           C  
ATOM    495  OE1 GLN A  32      -3.874  12.135  -2.044  1.00  1.84           O  
ATOM    496  NE2 GLN A  32      -2.655  13.817  -1.372  1.00  1.77           N  
ATOM    497  H   GLN A  32      -1.885   7.812  -2.954  1.00  0.15           H  
ATOM    498  HA  GLN A  32      -0.158  10.008  -3.712  1.00  0.17           H  
ATOM    499  HB2 GLN A  32      -2.579  10.333  -3.313  1.00  0.29           H  
ATOM    500  HB3 GLN A  32      -2.355   9.908  -1.616  1.00  0.21           H  
ATOM    501  HG2 GLN A  32      -0.846  11.830  -1.315  1.00  0.85           H  
ATOM    502  HG3 GLN A  32      -1.015  12.240  -3.021  1.00  0.86           H  
ATOM    503 HE21 GLN A  32      -1.766  14.201  -1.220  1.00  2.16           H  
ATOM    504 HE22 GLN A  32      -3.456  14.343  -1.164  1.00  2.33           H  
ATOM    505  N   TYR A  33       0.120   8.738  -0.693  1.00  0.14           N  
ATOM    506  CA  TYR A  33       1.039   8.687   0.477  1.00  0.15           C  
ATOM    507  C   TYR A  33       2.436   8.320  -0.006  1.00  0.16           C  
ATOM    508  O   TYR A  33       3.420   8.916   0.385  1.00  0.19           O  
ATOM    509  CB  TYR A  33       0.543   7.634   1.470  1.00  0.17           C  
ATOM    510  CG  TYR A  33       1.485   7.564   2.648  1.00  0.19           C  
ATOM    511  CD1 TYR A  33       1.276   8.378   3.768  1.00  0.21           C  
ATOM    512  CD2 TYR A  33       2.573   6.682   2.618  1.00  0.22           C  
ATOM    513  CE1 TYR A  33       2.153   8.308   4.858  1.00  0.24           C  
ATOM    514  CE2 TYR A  33       3.449   6.613   3.708  1.00  0.25           C  
ATOM    515  CZ  TYR A  33       3.240   7.426   4.827  1.00  0.26           C  
ATOM    516  OH  TYR A  33       4.104   7.358   5.901  1.00  0.30           O  
ATOM    517  H   TYR A  33      -0.660   8.144  -0.731  1.00  0.14           H  
ATOM    518  HA  TYR A  33       1.066   9.652   0.956  1.00  0.17           H  
ATOM    519  HB2 TYR A  33      -0.445   7.903   1.816  1.00  0.18           H  
ATOM    520  HB3 TYR A  33       0.503   6.671   0.985  1.00  0.18           H  
ATOM    521  HD1 TYR A  33       0.437   9.059   3.792  1.00  0.22           H  
ATOM    522  HD2 TYR A  33       2.735   6.054   1.755  1.00  0.22           H  
ATOM    523  HE1 TYR A  33       1.991   8.936   5.722  1.00  0.27           H  
ATOM    524  HE2 TYR A  33       4.288   5.932   3.683  1.00  0.28           H  
ATOM    525  HH  TYR A  33       3.626   7.640   6.684  1.00  0.99           H  
ATOM    526  N   ALA A  34       2.529   7.351  -0.869  1.00  0.15           N  
ATOM    527  CA  ALA A  34       3.859   6.953  -1.399  1.00  0.18           C  
ATOM    528  C   ALA A  34       4.463   8.132  -2.161  1.00  0.20           C  
ATOM    529  O   ALA A  34       5.628   8.447  -2.020  1.00  0.25           O  
ATOM    530  CB  ALA A  34       3.682   5.764  -2.342  1.00  0.20           C  
ATOM    531  H   ALA A  34       1.721   6.896  -1.184  1.00  0.16           H  
ATOM    532  HA  ALA A  34       4.508   6.676  -0.582  1.00  0.20           H  
ATOM    533  HB1 ALA A  34       3.593   4.858  -1.763  1.00  1.03           H  
ATOM    534  HB2 ALA A  34       4.536   5.688  -2.999  1.00  1.01           H  
ATOM    535  HB3 ALA A  34       2.787   5.906  -2.928  1.00  1.03           H  
ATOM    536  N   ASN A  35       3.674   8.787  -2.971  1.00  0.20           N  
ATOM    537  CA  ASN A  35       4.196   9.944  -3.745  1.00  0.25           C  
ATOM    538  C   ASN A  35       4.701  11.005  -2.766  1.00  0.26           C  
ATOM    539  O   ASN A  35       5.760  11.574  -2.944  1.00  0.33           O  
ATOM    540  CB  ASN A  35       3.075  10.528  -4.607  1.00  0.29           C  
ATOM    541  CG  ASN A  35       3.626  11.680  -5.449  1.00  0.48           C  
ATOM    542  OD1 ASN A  35       3.577  12.824  -5.043  1.00  1.11           O  
ATOM    543  ND2 ASN A  35       4.149  11.423  -6.616  1.00  1.23           N  
ATOM    544  H   ASN A  35       2.738   8.514  -3.068  1.00  0.20           H  
ATOM    545  HA  ASN A  35       5.009   9.619  -4.376  1.00  0.27           H  
ATOM    546  HB2 ASN A  35       2.684   9.760  -5.258  1.00  0.32           H  
ATOM    547  HB3 ASN A  35       2.286  10.897  -3.970  1.00  0.32           H  
ATOM    548 HD21 ASN A  35       4.188  10.500  -6.944  1.00  1.97           H  
ATOM    549 HD22 ASN A  35       4.506  12.152  -7.165  1.00  1.33           H  
ATOM    550  N   ASP A  36       3.951  11.271  -1.730  1.00  0.26           N  
ATOM    551  CA  ASP A  36       4.387  12.292  -0.737  1.00  0.30           C  
ATOM    552  C   ASP A  36       5.696  11.842  -0.090  1.00  0.32           C  
ATOM    553  O   ASP A  36       6.465  12.648   0.396  1.00  0.45           O  
ATOM    554  CB  ASP A  36       3.315  12.455   0.341  1.00  0.38           C  
ATOM    555  CG  ASP A  36       2.101  13.178  -0.246  1.00  0.58           C  
ATOM    556  OD1 ASP A  36       2.241  13.760  -1.309  1.00  1.19           O  
ATOM    557  OD2 ASP A  36       1.054  13.137   0.376  1.00  1.29           O  
ATOM    558  H   ASP A  36       3.099  10.804  -1.606  1.00  0.27           H  
ATOM    559  HA  ASP A  36       4.540  13.236  -1.237  1.00  0.33           H  
ATOM    560  HB2 ASP A  36       3.014  11.481   0.700  1.00  0.35           H  
ATOM    561  HB3 ASP A  36       3.714  13.033   1.161  1.00  0.48           H  
ATOM    562  N   ASN A  37       5.963  10.560  -0.083  1.00  0.33           N  
ATOM    563  CA  ASN A  37       7.228  10.053   0.528  1.00  0.40           C  
ATOM    564  C   ASN A  37       8.251   9.802  -0.579  1.00  0.42           C  
ATOM    565  O   ASN A  37       9.296   9.225  -0.350  1.00  0.59           O  
ATOM    566  CB  ASN A  37       6.955   8.738   1.263  1.00  0.43           C  
ATOM    567  CG  ASN A  37       6.163   9.015   2.541  1.00  0.48           C  
ATOM    568  OD1 ASN A  37       5.947  10.155   2.902  1.00  0.64           O  
ATOM    569  ND2 ASN A  37       5.730   8.012   3.255  1.00  0.59           N  
ATOM    570  H   ASN A  37       5.334   9.927  -0.488  1.00  0.38           H  
ATOM    571  HA  ASN A  37       7.622  10.779   1.225  1.00  0.46           H  
ATOM    572  HB2 ASN A  37       6.385   8.079   0.622  1.00  0.45           H  
ATOM    573  HB3 ASN A  37       7.893   8.267   1.518  1.00  0.50           H  
ATOM    574 HD21 ASN A  37       5.912   7.092   2.969  1.00  0.74           H  
ATOM    575 HD22 ASN A  37       5.222   8.177   4.077  1.00  0.66           H  
ATOM    576  N   GLY A  38       7.965  10.230  -1.781  1.00  0.32           N  
ATOM    577  CA  GLY A  38       8.927  10.014  -2.896  1.00  0.38           C  
ATOM    578  C   GLY A  38       9.126   8.516  -3.115  1.00  0.39           C  
ATOM    579  O   GLY A  38      10.215   8.067  -3.416  1.00  0.72           O  
ATOM    580  H   GLY A  38       7.122  10.698  -1.952  1.00  0.32           H  
ATOM    581  HA2 GLY A  38       8.537  10.464  -3.798  1.00  0.41           H  
ATOM    582  HA3 GLY A  38       9.875  10.467  -2.648  1.00  0.44           H  
ATOM    583  N   VAL A  39       8.083   7.733  -2.964  1.00  0.24           N  
ATOM    584  CA  VAL A  39       8.196   6.253  -3.157  1.00  0.22           C  
ATOM    585  C   VAL A  39       7.428   5.831  -4.414  1.00  0.25           C  
ATOM    586  O   VAL A  39       6.252   6.101  -4.556  1.00  0.40           O  
ATOM    587  CB  VAL A  39       7.595   5.545  -1.941  1.00  0.23           C  
ATOM    588  CG1 VAL A  39       7.674   4.029  -2.137  1.00  0.26           C  
ATOM    589  CG2 VAL A  39       8.383   5.938  -0.687  1.00  0.32           C  
ATOM    590  H   VAL A  39       7.215   8.116  -2.725  1.00  0.44           H  
ATOM    591  HA  VAL A  39       9.233   5.966  -3.259  1.00  0.23           H  
ATOM    592  HB  VAL A  39       6.563   5.841  -1.826  1.00  0.27           H  
ATOM    593 HG11 VAL A  39       8.649   3.765  -2.517  1.00  1.06           H  
ATOM    594 HG12 VAL A  39       6.916   3.719  -2.840  1.00  1.02           H  
ATOM    595 HG13 VAL A  39       7.509   3.534  -1.190  1.00  1.04           H  
ATOM    596 HG21 VAL A  39       9.407   5.612  -0.790  1.00  1.04           H  
ATOM    597 HG22 VAL A  39       7.940   5.466   0.178  1.00  1.10           H  
ATOM    598 HG23 VAL A  39       8.355   7.010  -0.566  1.00  1.04           H  
ATOM    599  N   ASP A  40       8.087   5.144  -5.312  1.00  0.27           N  
ATOM    600  CA  ASP A  40       7.419   4.654  -6.562  1.00  0.29           C  
ATOM    601  C   ASP A  40       7.311   3.131  -6.483  1.00  0.26           C  
ATOM    602  O   ASP A  40       6.449   2.594  -5.826  1.00  0.36           O  
ATOM    603  CB  ASP A  40       8.253   5.049  -7.783  1.00  0.39           C  
ATOM    604  CG  ASP A  40       8.131   6.556  -8.017  1.00  0.66           C  
ATOM    605  OD1 ASP A  40       7.181   7.137  -7.521  1.00  1.33           O  
ATOM    606  OD2 ASP A  40       8.990   7.102  -8.689  1.00  1.21           O  
ATOM    607  H   ASP A  40       9.026   4.917  -5.147  1.00  0.38           H  
ATOM    608  HA  ASP A  40       6.429   5.081  -6.647  1.00  0.31           H  
ATOM    609  HB2 ASP A  40       9.288   4.792  -7.611  1.00  0.56           H  
ATOM    610  HB3 ASP A  40       7.890   4.521  -8.652  1.00  0.41           H  
ATOM    611  N   GLY A  41       8.216   2.439  -7.117  1.00  0.20           N  
ATOM    612  CA  GLY A  41       8.236   0.953  -7.060  1.00  0.22           C  
ATOM    613  C   GLY A  41       7.065   0.337  -7.815  1.00  0.18           C  
ATOM    614  O   GLY A  41       6.089   0.986  -8.132  1.00  0.26           O  
ATOM    615  H   GLY A  41       8.926   2.899  -7.589  1.00  0.23           H  
ATOM    616  HA2 GLY A  41       9.152   0.601  -7.507  1.00  0.29           H  
ATOM    617  HA3 GLY A  41       8.203   0.635  -6.030  1.00  0.26           H  
ATOM    618  N   GLU A  42       7.162  -0.936  -8.072  1.00  0.13           N  
ATOM    619  CA  GLU A  42       6.065  -1.647  -8.771  1.00  0.15           C  
ATOM    620  C   GLU A  42       4.946  -1.862  -7.761  1.00  0.14           C  
ATOM    621  O   GLU A  42       5.196  -2.236  -6.635  1.00  0.18           O  
ATOM    622  CB  GLU A  42       6.576  -3.000  -9.265  1.00  0.21           C  
ATOM    623  CG  GLU A  42       7.680  -2.783 -10.301  1.00  0.31           C  
ATOM    624  CD  GLU A  42       8.218  -4.138 -10.764  1.00  1.28           C  
ATOM    625  OE1 GLU A  42       7.680  -4.672 -11.719  1.00  2.07           O  
ATOM    626  OE2 GLU A  42       9.158  -4.620 -10.152  1.00  1.98           O  
ATOM    627  H   GLU A  42       7.956  -1.435  -7.778  1.00  0.19           H  
ATOM    628  HA  GLU A  42       5.709  -1.057  -9.603  1.00  0.17           H  
ATOM    629  HB2 GLU A  42       6.971  -3.561  -8.428  1.00  0.32           H  
ATOM    630  HB3 GLU A  42       5.763  -3.548  -9.715  1.00  0.35           H  
ATOM    631  HG2 GLU A  42       7.279  -2.246 -11.147  1.00  0.85           H  
ATOM    632  HG3 GLU A  42       8.482  -2.212  -9.858  1.00  1.01           H  
ATOM    633  N   TRP A  43       3.719  -1.619  -8.132  1.00  0.13           N  
ATOM    634  CA  TRP A  43       2.594  -1.795  -7.168  1.00  0.11           C  
ATOM    635  C   TRP A  43       1.921  -3.145  -7.377  1.00  0.11           C  
ATOM    636  O   TRP A  43       1.608  -3.534  -8.484  1.00  0.13           O  
ATOM    637  CB  TRP A  43       1.579  -0.673  -7.388  1.00  0.12           C  
ATOM    638  CG  TRP A  43       2.148   0.601  -6.855  1.00  0.12           C  
ATOM    639  CD1 TRP A  43       3.015   1.403  -7.513  1.00  0.13           C  
ATOM    640  CD2 TRP A  43       1.918   1.217  -5.559  1.00  0.12           C  
ATOM    641  NE1 TRP A  43       3.328   2.478  -6.700  1.00  0.13           N  
ATOM    642  CE2 TRP A  43       2.673   2.407  -5.486  1.00  0.12           C  
ATOM    643  CE3 TRP A  43       1.130   0.860  -4.454  1.00  0.11           C  
ATOM    644  CZ2 TRP A  43       2.649   3.215  -4.351  1.00  0.12           C  
ATOM    645  CZ3 TRP A  43       1.101   1.670  -3.309  1.00  0.11           C  
ATOM    646  CH2 TRP A  43       1.859   2.846  -3.257  1.00  0.12           C  
ATOM    647  H   TRP A  43       3.536  -1.308  -9.041  1.00  0.15           H  
ATOM    648  HA  TRP A  43       2.967  -1.742  -6.151  1.00  0.11           H  
ATOM    649  HB2 TRP A  43       1.380  -0.567  -8.444  1.00  0.13           H  
ATOM    650  HB3 TRP A  43       0.663  -0.905  -6.867  1.00  0.12           H  
ATOM    651  HD1 TRP A  43       3.399   1.231  -8.508  1.00  0.15           H  
ATOM    652  HE1 TRP A  43       3.937   3.209  -6.939  1.00  0.14           H  
ATOM    653  HE3 TRP A  43       0.545  -0.042  -4.485  1.00  0.11           H  
ATOM    654  HZ2 TRP A  43       3.237   4.119  -4.319  1.00  0.13           H  
ATOM    655  HZ3 TRP A  43       0.491   1.385  -2.465  1.00  0.11           H  
ATOM    656  HH2 TRP A  43       1.831   3.464  -2.374  1.00  0.13           H  
ATOM    657  N   THR A  44       1.683  -3.852  -6.304  1.00  0.10           N  
ATOM    658  CA  THR A  44       1.010  -5.183  -6.392  1.00  0.10           C  
ATOM    659  C   THR A  44      -0.092  -5.227  -5.333  1.00  0.11           C  
ATOM    660  O   THR A  44       0.017  -4.606  -4.294  1.00  0.22           O  
ATOM    661  CB  THR A  44       2.031  -6.291  -6.118  1.00  0.12           C  
ATOM    662  OG1 THR A  44       2.435  -6.234  -4.759  1.00  0.22           O  
ATOM    663  CG2 THR A  44       3.251  -6.101  -7.022  1.00  0.22           C  
ATOM    664  H   THR A  44       1.940  -3.500  -5.423  1.00  0.10           H  
ATOM    665  HA  THR A  44       0.575  -5.320  -7.373  1.00  0.11           H  
ATOM    666  HB  THR A  44       1.583  -7.251  -6.321  1.00  0.21           H  
ATOM    667  HG1 THR A  44       2.962  -5.440  -4.637  1.00  1.01           H  
ATOM    668 HG21 THR A  44       3.842  -7.005  -7.024  1.00  1.11           H  
ATOM    669 HG22 THR A  44       3.849  -5.281  -6.653  1.00  1.03           H  
ATOM    670 HG23 THR A  44       2.923  -5.884  -8.028  1.00  1.01           H  
ATOM    671  N   TYR A  45      -1.162  -5.932  -5.598  1.00  0.09           N  
ATOM    672  CA  TYR A  45      -2.296  -5.998  -4.622  1.00  0.09           C  
ATOM    673  C   TYR A  45      -2.747  -7.450  -4.438  1.00  0.10           C  
ATOM    674  O   TYR A  45      -2.953  -8.174  -5.393  1.00  0.10           O  
ATOM    675  CB  TYR A  45      -3.453  -5.154  -5.175  1.00  0.10           C  
ATOM    676  CG  TYR A  45      -4.710  -5.389  -4.367  1.00  0.10           C  
ATOM    677  CD1 TYR A  45      -4.822  -4.865  -3.073  1.00  0.10           C  
ATOM    678  CD2 TYR A  45      -5.764  -6.129  -4.916  1.00  0.10           C  
ATOM    679  CE1 TYR A  45      -5.988  -5.082  -2.330  1.00  0.11           C  
ATOM    680  CE2 TYR A  45      -6.929  -6.347  -4.173  1.00  0.11           C  
ATOM    681  CZ  TYR A  45      -7.041  -5.823  -2.882  1.00  0.11           C  
ATOM    682  OH  TYR A  45      -8.192  -6.037  -2.150  1.00  0.12           O  
ATOM    683  H   TYR A  45      -1.232  -6.399  -6.454  1.00  0.18           H  
ATOM    684  HA  TYR A  45      -1.991  -5.599  -3.665  1.00  0.08           H  
ATOM    685  HB2 TYR A  45      -3.185  -4.108  -5.122  1.00  0.10           H  
ATOM    686  HB3 TYR A  45      -3.630  -5.425  -6.205  1.00  0.11           H  
ATOM    687  HD1 TYR A  45      -4.010  -4.294  -2.649  1.00  0.11           H  
ATOM    688  HD2 TYR A  45      -5.677  -6.532  -5.914  1.00  0.11           H  
ATOM    689  HE1 TYR A  45      -6.076  -4.679  -1.332  1.00  0.11           H  
ATOM    690  HE2 TYR A  45      -7.742  -6.917  -4.598  1.00  0.12           H  
ATOM    691  HH  TYR A  45      -8.480  -6.939  -2.307  1.00  0.90           H  
ATOM    692  N   ASP A  46      -2.910  -7.870  -3.205  1.00  0.10           N  
ATOM    693  CA  ASP A  46      -3.359  -9.269  -2.917  1.00  0.12           C  
ATOM    694  C   ASP A  46      -4.755  -9.219  -2.290  1.00  0.13           C  
ATOM    695  O   ASP A  46      -4.928  -8.781  -1.170  1.00  0.19           O  
ATOM    696  CB  ASP A  46      -2.378  -9.924  -1.941  1.00  0.13           C  
ATOM    697  CG  ASP A  46      -2.797 -11.373  -1.680  1.00  0.17           C  
ATOM    698  OD1 ASP A  46      -3.960 -11.679  -1.884  1.00  0.24           O  
ATOM    699  OD2 ASP A  46      -1.945 -12.152  -1.286  1.00  0.21           O  
ATOM    700  H   ASP A  46      -2.745  -7.252  -2.463  1.00  0.10           H  
ATOM    701  HA  ASP A  46      -3.398  -9.847  -3.831  1.00  0.16           H  
ATOM    702  HB2 ASP A  46      -1.386  -9.907  -2.366  1.00  0.16           H  
ATOM    703  HB3 ASP A  46      -2.379  -9.378  -1.010  1.00  0.11           H  
ATOM    704  N   ASP A  47      -5.751  -9.656  -3.009  1.00  0.17           N  
ATOM    705  CA  ASP A  47      -7.142  -9.629  -2.474  1.00  0.20           C  
ATOM    706  C   ASP A  47      -7.298 -10.631  -1.325  1.00  0.22           C  
ATOM    707  O   ASP A  47      -8.106 -10.446  -0.438  1.00  0.31           O  
ATOM    708  CB  ASP A  47      -8.120  -9.990  -3.593  1.00  0.26           C  
ATOM    709  CG  ASP A  47      -9.547  -9.663  -3.148  1.00  0.43           C  
ATOM    710  OD1 ASP A  47      -9.729  -9.367  -1.978  1.00  1.16           O  
ATOM    711  OD2 ASP A  47     -10.434  -9.717  -3.984  1.00  1.14           O  
ATOM    712  H   ASP A  47      -5.583  -9.998  -3.912  1.00  0.22           H  
ATOM    713  HA  ASP A  47      -7.366  -8.637  -2.113  1.00  0.19           H  
ATOM    714  HB2 ASP A  47      -7.879  -9.420  -4.479  1.00  0.28           H  
ATOM    715  HB3 ASP A  47      -8.046 -11.045  -3.810  1.00  0.31           H  
ATOM    716  N   ALA A  48      -6.548 -11.701  -1.339  1.00  0.21           N  
ATOM    717  CA  ALA A  48      -6.680 -12.715  -0.251  1.00  0.23           C  
ATOM    718  C   ALA A  48      -6.219 -12.125   1.084  1.00  0.22           C  
ATOM    719  O   ALA A  48      -6.815 -12.368   2.115  1.00  0.30           O  
ATOM    720  CB  ALA A  48      -5.824 -13.939  -0.585  1.00  0.29           C  
ATOM    721  H   ALA A  48      -5.902 -11.842  -2.061  1.00  0.24           H  
ATOM    722  HA  ALA A  48      -7.713 -13.017  -0.168  1.00  0.25           H  
ATOM    723  HB1 ALA A  48      -6.122 -14.767   0.041  1.00  1.10           H  
ATOM    724  HB2 ALA A  48      -4.783 -13.712  -0.409  1.00  1.04           H  
ATOM    725  HB3 ALA A  48      -5.965 -14.204  -1.623  1.00  1.02           H  
ATOM    726  N   THR A  49      -5.161 -11.356   1.074  1.00  0.19           N  
ATOM    727  CA  THR A  49      -4.650 -10.753   2.346  1.00  0.21           C  
ATOM    728  C   THR A  49      -5.012  -9.268   2.395  1.00  0.18           C  
ATOM    729  O   THR A  49      -4.693  -8.577   3.343  1.00  0.20           O  
ATOM    730  CB  THR A  49      -3.125 -10.898   2.395  1.00  0.26           C  
ATOM    731  OG1 THR A  49      -2.549 -10.195   1.304  1.00  0.38           O  
ATOM    732  CG2 THR A  49      -2.741 -12.378   2.309  1.00  0.42           C  
ATOM    733  H   THR A  49      -4.697 -11.180   0.228  1.00  0.21           H  
ATOM    734  HA  THR A  49      -5.082 -11.255   3.201  1.00  0.23           H  
ATOM    735  HB  THR A  49      -2.755 -10.489   3.323  1.00  0.36           H  
ATOM    736  HG1 THR A  49      -2.514 -10.791   0.552  1.00  0.95           H  
ATOM    737 HG21 THR A  49      -2.886 -12.845   3.273  1.00  1.12           H  
ATOM    738 HG22 THR A  49      -1.703 -12.464   2.023  1.00  1.14           H  
ATOM    739 HG23 THR A  49      -3.358 -12.872   1.575  1.00  1.01           H  
ATOM    740  N   LYS A  50      -5.671  -8.763   1.385  1.00  0.15           N  
ATOM    741  CA  LYS A  50      -6.040  -7.317   1.396  1.00  0.14           C  
ATOM    742  C   LYS A  50      -4.791  -6.502   1.729  1.00  0.13           C  
ATOM    743  O   LYS A  50      -4.830  -5.568   2.503  1.00  0.16           O  
ATOM    744  CB  LYS A  50      -7.121  -7.068   2.446  1.00  0.18           C  
ATOM    745  CG  LYS A  50      -8.383  -7.840   2.058  1.00  0.29           C  
ATOM    746  CD  LYS A  50      -9.475  -7.599   3.101  1.00  0.81           C  
ATOM    747  CE  LYS A  50     -10.733  -8.373   2.709  1.00  1.46           C  
ATOM    748  NZ  LYS A  50     -11.776  -8.184   3.756  1.00  2.16           N  
ATOM    749  H   LYS A  50      -5.925  -9.333   0.628  1.00  0.15           H  
ATOM    750  HA  LYS A  50      -6.407  -7.031   0.420  1.00  0.14           H  
ATOM    751  HB2 LYS A  50      -6.772  -7.404   3.411  1.00  0.23           H  
ATOM    752  HB3 LYS A  50      -7.346  -6.012   2.490  1.00  0.20           H  
ATOM    753  HG2 LYS A  50      -8.728  -7.503   1.091  1.00  0.71           H  
ATOM    754  HG3 LYS A  50      -8.158  -8.894   2.012  1.00  0.80           H  
ATOM    755  HD2 LYS A  50      -9.129  -7.936   4.068  1.00  1.39           H  
ATOM    756  HD3 LYS A  50      -9.702  -6.544   3.147  1.00  1.51           H  
ATOM    757  HE2 LYS A  50     -11.101  -8.006   1.762  1.00  2.02           H  
ATOM    758  HE3 LYS A  50     -10.497  -9.424   2.622  1.00  1.98           H  
ATOM    759  HZ1 LYS A  50     -11.439  -7.499   4.460  1.00  2.54           H  
ATOM    760  HZ2 LYS A  50     -11.968  -9.095   4.221  1.00  2.63           H  
ATOM    761  HZ3 LYS A  50     -12.647  -7.827   3.317  1.00  2.55           H  
ATOM    762  N   THR A  51      -3.678  -6.890   1.165  1.00  0.11           N  
ATOM    763  CA  THR A  51      -2.386  -6.192   1.452  1.00  0.11           C  
ATOM    764  C   THR A  51      -1.788  -5.615   0.172  1.00  0.09           C  
ATOM    765  O   THR A  51      -1.639  -6.295  -0.824  1.00  0.09           O  
ATOM    766  CB  THR A  51      -1.400  -7.203   2.047  1.00  0.13           C  
ATOM    767  OG1 THR A  51      -1.927  -7.720   3.261  1.00  0.28           O  
ATOM    768  CG2 THR A  51      -0.051  -6.527   2.312  1.00  0.23           C  
ATOM    769  H   THR A  51      -3.690  -7.671   0.570  1.00  0.12           H  
ATOM    770  HA  THR A  51      -2.541  -5.392   2.162  1.00  0.12           H  
ATOM    771  HB  THR A  51      -1.257  -8.015   1.349  1.00  0.25           H  
ATOM    772  HG1 THR A  51      -1.468  -8.540   3.458  1.00  0.93           H  
ATOM    773 HG21 THR A  51       0.503  -7.104   3.038  1.00  1.01           H  
ATOM    774 HG22 THR A  51      -0.210  -5.530   2.694  1.00  1.05           H  
ATOM    775 HG23 THR A  51       0.512  -6.474   1.393  1.00  1.04           H  
ATOM    776  N   PHE A  52      -1.403  -4.367   0.213  1.00  0.07           N  
ATOM    777  CA  PHE A  52      -0.761  -3.728  -0.972  1.00  0.07           C  
ATOM    778  C   PHE A  52       0.747  -3.772  -0.739  1.00  0.07           C  
ATOM    779  O   PHE A  52       1.201  -3.545   0.362  1.00  0.09           O  
ATOM    780  CB  PHE A  52      -1.187  -2.255  -1.076  1.00  0.07           C  
ATOM    781  CG  PHE A  52      -2.584  -2.121  -1.636  1.00  0.07           C  
ATOM    782  CD1 PHE A  52      -2.769  -2.008  -3.018  1.00  0.08           C  
ATOM    783  CD2 PHE A  52      -3.687  -2.070  -0.774  1.00  0.08           C  
ATOM    784  CE1 PHE A  52      -4.056  -1.842  -3.541  1.00  0.09           C  
ATOM    785  CE2 PHE A  52      -4.976  -1.910  -1.299  1.00  0.09           C  
ATOM    786  CZ  PHE A  52      -5.161  -1.795  -2.682  1.00  0.09           C  
ATOM    787  H   PHE A  52      -1.498  -3.853   1.044  1.00  0.07           H  
ATOM    788  HA  PHE A  52      -1.017  -4.258  -1.880  1.00  0.07           H  
ATOM    789  HB2 PHE A  52      -1.161  -1.811  -0.094  1.00  0.07           H  
ATOM    790  HB3 PHE A  52      -0.497  -1.729  -1.720  1.00  0.08           H  
ATOM    791  HD1 PHE A  52      -1.918  -2.048  -3.681  1.00  0.08           H  
ATOM    792  HD2 PHE A  52      -3.545  -2.159   0.293  1.00  0.08           H  
ATOM    793  HE1 PHE A  52      -4.198  -1.756  -4.608  1.00  0.10           H  
ATOM    794  HE2 PHE A  52      -5.828  -1.874  -0.636  1.00  0.10           H  
ATOM    795  HZ  PHE A  52      -6.156  -1.659  -3.086  1.00  0.11           H  
ATOM    796  N   THR A  53       1.537  -4.061  -1.741  1.00  0.07           N  
ATOM    797  CA  THR A  53       3.019  -4.110  -1.545  1.00  0.08           C  
ATOM    798  C   THR A  53       3.691  -3.313  -2.661  1.00  0.09           C  
ATOM    799  O   THR A  53       3.387  -3.484  -3.825  1.00  0.13           O  
ATOM    800  CB  THR A  53       3.485  -5.568  -1.600  1.00  0.10           C  
ATOM    801  OG1 THR A  53       2.868  -6.300  -0.550  1.00  0.14           O  
ATOM    802  CG2 THR A  53       5.004  -5.628  -1.443  1.00  0.12           C  
ATOM    803  H   THR A  53       1.178  -4.251  -2.632  1.00  0.08           H  
ATOM    804  HA  THR A  53       3.293  -3.680  -0.590  1.00  0.09           H  
ATOM    805  HB  THR A  53       3.208  -5.999  -2.550  1.00  0.11           H  
ATOM    806  HG1 THR A  53       2.251  -6.922  -0.943  1.00  0.81           H  
ATOM    807 HG21 THR A  53       5.304  -5.015  -0.607  1.00  1.03           H  
ATOM    808 HG22 THR A  53       5.474  -5.262  -2.345  1.00  1.02           H  
ATOM    809 HG23 THR A  53       5.308  -6.649  -1.268  1.00  1.00           H  
ATOM    810  N   VAL A  54       4.610  -2.451  -2.307  1.00  0.09           N  
ATOM    811  CA  VAL A  54       5.334  -1.636  -3.335  1.00  0.10           C  
ATOM    812  C   VAL A  54       6.835  -1.922  -3.197  1.00  0.11           C  
ATOM    813  O   VAL A  54       7.384  -1.852  -2.115  1.00  0.11           O  
ATOM    814  CB  VAL A  54       5.028  -0.138  -3.111  1.00  0.10           C  
ATOM    815  CG1 VAL A  54       5.909   0.447  -2.000  1.00  0.12           C  
ATOM    816  CG2 VAL A  54       5.267   0.641  -4.409  1.00  0.12           C  
ATOM    817  H   VAL A  54       4.837  -2.359  -1.357  1.00  0.13           H  
ATOM    818  HA  VAL A  54       5.010  -1.925  -4.329  1.00  0.10           H  
ATOM    819  HB  VAL A  54       3.991  -0.034  -2.824  1.00  0.11           H  
ATOM    820 HG11 VAL A  54       6.927   0.536  -2.355  1.00  1.01           H  
ATOM    821 HG12 VAL A  54       5.883  -0.201  -1.136  1.00  1.02           H  
ATOM    822 HG13 VAL A  54       5.540   1.424  -1.728  1.00  1.02           H  
ATOM    823 HG21 VAL A  54       5.013   1.678  -4.253  1.00  1.01           H  
ATOM    824 HG22 VAL A  54       4.643   0.235  -5.192  1.00  1.02           H  
ATOM    825 HG23 VAL A  54       6.306   0.561  -4.695  1.00  1.02           H  
ATOM    826  N   THR A  55       7.496  -2.263  -4.278  1.00  0.12           N  
ATOM    827  CA  THR A  55       8.963  -2.578  -4.207  1.00  0.14           C  
ATOM    828  C   THR A  55       9.762  -1.652  -5.125  1.00  0.14           C  
ATOM    829  O   THR A  55       9.471  -1.514  -6.297  1.00  0.18           O  
ATOM    830  CB  THR A  55       9.176  -4.027  -4.650  1.00  0.18           C  
ATOM    831  OG1 THR A  55       8.453  -4.892  -3.785  1.00  0.29           O  
ATOM    832  CG2 THR A  55      10.666  -4.367  -4.589  1.00  0.21           C  
ATOM    833  H   THR A  55       7.021  -2.319  -5.134  1.00  0.12           H  
ATOM    834  HA  THR A  55       9.324  -2.464  -3.195  1.00  0.14           H  
ATOM    835  HB  THR A  55       8.823  -4.150  -5.663  1.00  0.20           H  
ATOM    836  HG1 THR A  55       8.477  -5.774  -4.160  1.00  0.88           H  
ATOM    837 HG21 THR A  55      11.175  -3.905  -5.423  1.00  1.03           H  
ATOM    838 HG22 THR A  55      10.794  -5.438  -4.640  1.00  1.05           H  
ATOM    839 HG23 THR A  55      11.083  -3.999  -3.664  1.00  1.00           H  
ATOM    840  N   GLU A  56      10.781  -1.021  -4.596  1.00  0.13           N  
ATOM    841  CA  GLU A  56      11.620  -0.108  -5.426  1.00  0.15           C  
ATOM    842  C   GLU A  56      12.753  -0.908  -6.069  1.00  0.18           C  
ATOM    843  O   GLU A  56      13.556  -0.308  -6.763  1.00  1.12           O  
ATOM    844  CB  GLU A  56      12.210   0.989  -4.539  1.00  0.18           C  
ATOM    845  CG  GLU A  56      11.095   1.935  -4.090  1.00  0.22           C  
ATOM    846  CD  GLU A  56      11.684   3.034  -3.203  1.00  1.20           C  
ATOM    847  OE1 GLU A  56      12.841   2.912  -2.832  1.00  1.84           O  
ATOM    848  OE2 GLU A  56      10.969   3.979  -2.911  1.00  1.95           O  
ATOM    849  OXT GLU A  56      12.798  -2.109  -5.856  1.00  1.10           O  
ATOM    850  H   GLU A  56      10.990  -1.147  -3.648  1.00  0.14           H  
ATOM    851  HA  GLU A  56      11.017   0.342  -6.197  1.00  0.17           H  
ATOM    852  HB2 GLU A  56      12.676   0.540  -3.674  1.00  0.18           H  
ATOM    853  HB3 GLU A  56      12.947   1.545  -5.097  1.00  0.20           H  
ATOM    854  HG2 GLU A  56      10.631   2.382  -4.958  1.00  0.86           H  
ATOM    855  HG3 GLU A  56      10.356   1.382  -3.531  1.00  0.82           H  
TER     856      GLU A  56                                                      
ENDMDL                                                                          
