# Supplementary material for: Comparative Performance of High-Throughput Methods for Protein pKa Predictions
Source: J Chem Inf Model. 2023 Aug 8;63(16):5169–81. doi: 10.1021/acs.jcim.3c00165 (PMC10466379; doi:10.1021/acs.jcim.3c00165)
Supplement: Supplementary file 3 — ci3c00165_si_003.zip [file ci3c00165_si_003.zip › curated_pdbs/1de3_curated_12.pdb]

MODEL       12                                                                  
ATOM      1  N   ALA A   1       3.780  -9.524 -19.060  1.00  0.00           N  
ATOM      2  CA  ALA A   1       4.119  -8.596 -17.977  1.00  0.00           C  
ATOM      3  C   ALA A   1       4.268  -9.404 -16.675  1.00  0.00           C  
ATOM      4  O   ALA A   1       5.037 -10.372 -16.638  1.00  0.00           O  
ATOM      5  CB  ALA A   1       3.063  -7.480 -17.935  1.00  0.00           C  
ATOM      6  H   ALA A   1       3.653 -10.500 -18.832  1.00  0.00           H  
ATOM      7  HA  ALA A   1       5.082  -8.135 -18.196  1.00  0.00           H  
ATOM      8  HB1 ALA A   1       3.324  -6.776 -17.145  1.00  0.00           H  
ATOM      9  HB2 ALA A   1       3.042  -6.962 -18.894  1.00  0.00           H  
ATOM     10  HB3 ALA A   1       2.083  -7.912 -17.733  1.00  0.00           H  
ATOM     11  N   VAL A   2       3.514  -9.057 -15.643  1.00  0.00           N  
ATOM     12  CA  VAL A   2       3.617  -9.700 -14.324  1.00  0.00           C  
ATOM     13  C   VAL A   2       2.250  -9.571 -13.614  1.00  0.00           C  
ATOM     14  O   VAL A   2       1.889  -8.523 -13.095  1.00  0.00           O  
ATOM     15  CB  VAL A   2       4.761  -9.025 -13.540  1.00  0.00           C  
ATOM     16  CG1 VAL A   2       5.103  -9.837 -12.325  1.00  0.00           C  
ATOM     17  CG2 VAL A   2       6.122  -8.892 -14.227  1.00  0.00           C  
ATOM     18  H   VAL A   2       2.896  -8.274 -15.693  1.00  0.00           H  
ATOM     19  HA  VAL A   2       3.852 -10.757 -14.450  1.00  0.00           H  
ATOM     20  HB  VAL A   2       4.415  -8.032 -13.251  1.00  0.00           H  
ATOM     21 HG11 VAL A   2       5.877  -9.345 -11.737  1.00  0.00           H  
ATOM     22 HG12 VAL A   2       4.211  -9.958 -11.711  1.00  0.00           H  
ATOM     23 HG13 VAL A   2       5.464 -10.817 -12.638  1.00  0.00           H  
ATOM     24 HG21 VAL A   2       6.859  -8.407 -13.586  1.00  0.00           H  
ATOM     25 HG22 VAL A   2       6.488  -9.885 -14.488  1.00  0.00           H  
ATOM     26 HG23 VAL A   2       6.006  -8.298 -15.135  1.00  0.00           H  
ATOM     27  N   THR A   3       1.429 -10.595 -13.779  1.00  0.00           N  
ATOM     28  CA  THR A   3       0.091 -10.658 -13.175  1.00  0.00           C  
ATOM     29  C   THR A   3       0.169 -11.137 -11.719  1.00  0.00           C  
ATOM     30  O   THR A   3       0.313 -12.332 -11.444  1.00  0.00           O  
ATOM     31  CB  THR A   3      -0.844 -11.485 -14.086  1.00  0.00           C  
ATOM     32  OG1 THR A   3      -1.610 -10.527 -14.810  1.00  0.00           O  
ATOM     33  CG2 THR A   3      -1.770 -12.525 -13.458  1.00  0.00           C  
ATOM     34  H   THR A   3       1.696 -11.413 -14.299  1.00  0.00           H  
ATOM     35  HA  THR A   3      -0.305  -9.643 -13.150  1.00  0.00           H  
ATOM     36  HB  THR A   3      -0.208 -12.028 -14.785  1.00  0.00           H  
ATOM     37  HG1 THR A   3      -2.367 -10.982 -15.279  1.00  0.00           H  
ATOM     38 HG21 THR A   3      -2.373 -13.036 -14.210  1.00  0.00           H  
ATOM     39 HG22 THR A   3      -1.169 -13.265 -12.931  1.00  0.00           H  
ATOM     40 HG23 THR A   3      -2.437 -12.030 -12.754  1.00  0.00           H  
ATOM     41  N   TRP A   4       0.178 -10.181 -10.811  1.00  0.00           N  
ATOM     42  CA  TRP A   4       0.232 -10.485  -9.372  1.00  0.00           C  
ATOM     43  C   TRP A   4      -1.161 -10.832  -8.853  1.00  0.00           C  
ATOM     44  O   TRP A   4      -2.033  -9.977  -8.727  1.00  0.00           O  
ATOM     45  CB  TRP A   4       0.799  -9.300  -8.600  1.00  0.00           C  
ATOM     46  CG  TRP A   4       2.256  -9.025  -8.984  1.00  0.00           C  
ATOM     47  CD1 TRP A   4       2.658  -8.371 -10.074  1.00  0.00           C  
ATOM     48  CD2 TRP A   4       3.394  -9.336  -8.243  1.00  0.00           C  
ATOM     49  NE1 TRP A   4       3.986  -8.241 -10.055  1.00  0.00           N  
ATOM     50  CE2 TRP A   4       4.484  -8.834  -8.978  1.00  0.00           C  
ATOM     51  CE3 TRP A   4       3.598 -10.047  -7.049  1.00  0.00           C  
ATOM     52  CZ2 TRP A   4       5.801  -9.053  -8.532  1.00  0.00           C  
ATOM     53  CZ3 TRP A   4       4.910 -10.274  -6.607  1.00  0.00           C  
ATOM     54  CH2 TRP A   4       6.013  -9.791  -7.349  1.00  0.00           C  
ATOM     55  H   TRP A   4       0.015  -9.219 -11.050  1.00  0.00           H  
ATOM     56  HA  TRP A   4       0.886 -11.343  -9.224  1.00  0.00           H  
ATOM     57  HB2 TRP A   4       0.200  -8.415  -8.811  1.00  0.00           H  
ATOM     58  HB3 TRP A   4       0.744  -9.508  -7.531  1.00  0.00           H  
ATOM     59  HD1 TRP A   4       2.008  -8.003 -10.854  1.00  0.00           H  
ATOM     60  HE1 TRP A   4       4.526  -7.827 -10.792  1.00  0.00           H  
ATOM     61  HE3 TRP A   4       2.757 -10.414  -6.480  1.00  0.00           H  
ATOM     62  HZ2 TRP A   4       6.638  -8.662  -9.090  1.00  0.00           H  
ATOM     63  HZ3 TRP A   4       5.079 -10.822  -5.692  1.00  0.00           H  
ATOM     64  HH2 TRP A   4       7.020  -9.987  -7.010  1.00  0.00           H  
ATOM     65  N   THR A   5      -1.363 -12.113  -8.607  1.00  0.00           N  
ATOM     66  CA  THR A   5      -2.696 -12.612  -8.219  1.00  0.00           C  
ATOM     67  C   THR A   5      -2.661 -13.020  -6.744  1.00  0.00           C  
ATOM     68  O   THR A   5      -1.837 -13.833  -6.311  1.00  0.00           O  
ATOM     69  CB  THR A   5      -3.123 -13.773  -9.123  1.00  0.00           C  
ATOM     70  OG1 THR A   5      -2.747 -13.430 -10.466  1.00  0.00           O  
ATOM     71  CG2 THR A   5      -4.648 -13.954  -9.128  1.00  0.00           C  
ATOM     72  H   THR A   5      -0.679 -12.815  -8.796  1.00  0.00           H  
ATOM     73  HA  THR A   5      -3.418 -11.804  -8.340  1.00  0.00           H  
ATOM     74  HB  THR A   5      -2.638 -14.694  -8.800  1.00  0.00           H  
ATOM     75  HG1 THR A   5      -2.935 -14.199 -11.073  1.00  0.00           H  
ATOM     76 HG21 THR A   5      -4.924 -14.767  -9.799  1.00  0.00           H  
ATOM     77 HG22 THR A   5      -4.988 -14.187  -8.120  1.00  0.00           H  
ATOM     78 HG23 THR A   5      -5.121 -13.032  -9.467  1.00  0.00           H  
ATOM     79  N   CYS A   6      -3.487 -12.326  -5.968  1.00  0.00           N  
ATOM     80  CA  CYS A   6      -3.551 -12.504  -4.516  1.00  0.00           C  
ATOM     81  C   CYS A   6      -4.867 -13.200  -4.173  1.00  0.00           C  
ATOM     82  O   CYS A   6      -5.943 -12.831  -4.635  1.00  0.00           O  
ATOM     83  CB  CYS A   6      -3.549 -11.129  -3.838  1.00  0.00           C  
ATOM     84  SG  CYS A   6      -2.467  -9.869  -4.603  1.00  0.00           S  
ATOM     85  H   CYS A   6      -4.082 -11.602  -6.345  1.00  0.00           H  
ATOM     86  HA  CYS A   6      -2.703 -13.098  -4.173  1.00  0.00           H  
ATOM     87  HB2 CYS A   6      -4.571 -10.749  -3.845  1.00  0.00           H  
ATOM     88  HB3 CYS A   6      -3.235 -11.263  -2.804  1.00  0.00           H  
ATOM     89  N   LEU A   7      -4.767 -14.252  -3.373  1.00  0.00           N  
ATOM     90  CA  LEU A   7      -5.956 -15.031  -2.978  1.00  0.00           C  
ATOM     91  C   LEU A   7      -6.456 -14.592  -1.595  1.00  0.00           C  
ATOM     92  O   LEU A   7      -6.011 -15.070  -0.554  1.00  0.00           O  
ATOM     93  CB  LEU A   7      -5.633 -16.527  -3.004  1.00  0.00           C  
ATOM     94  CG  LEU A   7      -5.726 -17.102  -4.414  1.00  0.00           C  
ATOM     95  CD1 LEU A   7      -4.887 -18.377  -4.519  1.00  0.00           C  
ATOM     96  CD2 LEU A   7      -7.178 -17.406  -4.763  1.00  0.00           C  
ATOM     97  H   LEU A   7      -3.904 -14.522  -2.958  1.00  0.00           H  
ATOM     98  HA  LEU A   7      -6.746 -14.839  -3.704  1.00  0.00           H  
ATOM     99  HB2 LEU A   7      -4.620 -16.676  -2.628  1.00  0.00           H  
ATOM    100  HB3 LEU A   7      -6.339 -17.051  -2.361  1.00  0.00           H  
ATOM    101  HG  LEU A   7      -5.340 -16.367  -5.120  1.00  0.00           H  
ATOM    102 HD11 LEU A   7      -4.949 -18.776  -5.531  1.00  0.00           H  
ATOM    103 HD12 LEU A   7      -3.848 -18.148  -4.284  1.00  0.00           H  
ATOM    104 HD13 LEU A   7      -5.265 -19.119  -3.815  1.00  0.00           H  
ATOM    105 HD21 LEU A   7      -7.238 -17.804  -5.777  1.00  0.00           H  
ATOM    106 HD22 LEU A   7      -7.574 -18.140  -4.062  1.00  0.00           H  
ATOM    107 HD23 LEU A   7      -7.766 -16.489  -4.701  1.00  0.00           H  
ATOM    108  N   ASN A   8      -7.289 -13.555  -1.633  1.00  0.00           N  
ATOM    109  CA  ASN A   8      -7.849 -12.963  -0.397  1.00  0.00           C  
ATOM    110  C   ASN A   8      -9.220 -13.580  -0.127  1.00  0.00           C  
ATOM    111  O   ASN A   8      -9.917 -14.022  -1.033  1.00  0.00           O  
ATOM    112  CB  ASN A   8      -8.029 -11.442  -0.512  1.00  0.00           C  
ATOM    113  CG  ASN A   8      -6.863 -10.793  -1.263  1.00  0.00           C  
ATOM    114  OD1 ASN A   8      -6.987 -10.457  -2.422  1.00  0.00           O  
ATOM    115  ND2 ASN A   8      -5.684 -10.799  -0.707  1.00  0.00           N  
ATOM    116  H   ASN A   8      -7.586 -13.139  -2.488  1.00  0.00           H  
ATOM    117  HA  ASN A   8      -7.177 -13.183   0.433  1.00  0.00           H  
ATOM    118  HB2 ASN A   8      -8.956 -11.234  -1.045  1.00  0.00           H  
ATOM    119  HB3 ASN A   8      -8.085 -11.015   0.489  1.00  0.00           H  
ATOM    120 HD21 ASN A   8      -5.588 -11.145   0.237  1.00  0.00           H  
ATOM    121 HD22 ASN A   8      -4.880 -10.461  -1.215  1.00  0.00           H  
ATOM    122  N   ASP A   9      -9.595 -13.548   1.142  1.00  0.00           N  
ATOM    123  CA  ASP A   9     -10.895 -14.101   1.540  1.00  0.00           C  
ATOM    124  C   ASP A   9     -11.951 -12.984   1.582  1.00  0.00           C  
ATOM    125  O   ASP A   9     -11.738 -11.940   2.161  1.00  0.00           O  
ATOM    126  CB  ASP A   9     -10.694 -14.809   2.887  1.00  0.00           C  
ATOM    127  CG  ASP A   9     -11.641 -15.991   3.124  1.00  0.00           C  
ATOM    128  OD1 ASP A   9     -12.366 -16.372   2.178  1.00  0.00           O  
ATOM    129  OD2 ASP A   9     -11.753 -16.384   4.310  1.00  0.00           O  
ATOM    130  H   ASP A   9      -9.018 -13.161   1.852  1.00  0.00           H  
ATOM    131  HA  ASP A   9     -11.211 -14.839   0.802  1.00  0.00           H  
ATOM    132  HB2 ASP A   9      -9.669 -15.177   2.932  1.00  0.00           H  
ATOM    133  HB3 ASP A   9     -10.849 -14.081   3.683  1.00  0.00           H  
ATOM    134  N   GLN A  10     -13.091 -13.185   0.968  1.00  0.00           N  
ATOM    135  CA  GLN A  10     -14.178 -12.193   0.928  1.00  0.00           C  
ATOM    136  C   GLN A  10     -15.451 -12.733   1.562  1.00  0.00           C  
ATOM    137  O   GLN A  10     -15.886 -13.832   1.227  1.00  0.00           O  
ATOM    138  CB  GLN A  10     -14.465 -11.738  -0.496  1.00  0.00           C  
ATOM    139  CG  GLN A  10     -13.622 -10.504  -0.811  1.00  0.00           C  
ATOM    140  CD  GLN A  10     -13.664 -10.176  -2.298  1.00  0.00           C  
ATOM    141  OE1 GLN A  10     -13.143 -10.891  -3.142  1.00  0.00           O  
ATOM    142  NE2 GLN A  10     -14.268  -9.068  -2.664  1.00  0.00           N  
ATOM    143  H   GLN A  10     -13.251 -14.046   0.476  1.00  0.00           H  
ATOM    144  HA  GLN A  10     -13.853 -11.325   1.502  1.00  0.00           H  
ATOM    145  HB2 GLN A  10     -14.213 -12.538  -1.192  1.00  0.00           H  
ATOM    146  HB3 GLN A  10     -15.522 -11.492  -0.594  1.00  0.00           H  
ATOM    147  HG2 GLN A  10     -14.007  -9.655  -0.247  1.00  0.00           H  
ATOM    148  HG3 GLN A  10     -12.589 -10.693  -0.516  1.00  0.00           H  
ATOM    149 HE21 GLN A  10     -14.688  -8.481  -1.959  1.00  0.00           H  
ATOM    150 HE22 GLN A  10     -14.308  -8.810  -3.640  1.00  0.00           H  
ATOM    151  N   LYS A  11     -15.936 -11.996   2.570  1.00  0.00           N  
ATOM    152  CA  LYS A  11     -17.160 -12.374   3.287  1.00  0.00           C  
ATOM    153  C   LYS A  11     -18.364 -11.759   2.566  1.00  0.00           C  
ATOM    154  O   LYS A  11     -18.775 -10.633   2.826  1.00  0.00           O  
ATOM    155  CB  LYS A  11     -17.102 -11.956   4.765  1.00  0.00           C  
ATOM    156  CG  LYS A  11     -18.366 -12.384   5.514  1.00  0.00           C  
ATOM    157  CD  LYS A  11     -18.107 -13.531   6.502  1.00  0.00           C  
ATOM    158  CE  LYS A  11     -18.267 -13.022   7.930  1.00  0.00           C  
ATOM    159  NZ  LYS A  11     -17.312 -13.708   8.826  1.00  0.00           N  
ATOM    160  H   LYS A  11     -15.552 -11.102   2.805  1.00  0.00           H  
ATOM    161  HA  LYS A  11     -17.254 -13.459   3.251  1.00  0.00           H  
ATOM    162  HB2 LYS A  11     -16.236 -12.424   5.232  1.00  0.00           H  
ATOM    163  HB3 LYS A  11     -17.004 -10.872   4.823  1.00  0.00           H  
ATOM    164  HG2 LYS A  11     -18.752 -11.527   6.067  1.00  0.00           H  
ATOM    165  HG3 LYS A  11     -19.109 -12.710   4.786  1.00  0.00           H  
ATOM    166  HD2 LYS A  11     -18.822 -14.334   6.321  1.00  0.00           H  
ATOM    167  HD3 LYS A  11     -17.094 -13.908   6.363  1.00  0.00           H  
ATOM    168  HE2 LYS A  11     -18.079 -11.949   7.954  1.00  0.00           H  
ATOM    169  HE3 LYS A  11     -19.284 -13.216   8.270  1.00  0.00           H  
ATOM    170  HZ1 LYS A  11     -17.458 -13.383   9.755  1.00  0.00           H  
ATOM    171  HZ2 LYS A  11     -17.454 -14.692   8.786  1.00  0.00           H  
ATOM    172  HZ3 LYS A  11     -16.377 -13.470   8.547  1.00  0.00           H  
ATOM    173  N   ASN A  12     -18.843 -12.510   1.590  1.00  0.00           N  
ATOM    174  CA  ASN A  12     -20.022 -12.111   0.794  1.00  0.00           C  
ATOM    175  C   ASN A  12     -21.200 -11.903   1.745  1.00  0.00           C  
ATOM    176  O   ASN A  12     -21.503 -12.833   2.477  1.00  0.00           O  
ATOM    177  CB  ASN A  12     -20.380 -13.194  -0.225  1.00  0.00           C  
ATOM    178  CG  ASN A  12     -20.674 -12.528  -1.564  1.00  0.00           C  
ATOM    179  OD1 ASN A  12     -19.799 -12.305  -2.384  1.00  0.00           O  
ATOM    180  ND2 ASN A  12     -21.905 -12.095  -1.772  1.00  0.00           N  
ATOM    181  H   ASN A  12     -18.520 -13.453   1.462  1.00  0.00           H  
ATOM    182  HA  ASN A  12     -19.804 -11.181   0.268  1.00  0.00           H  
ATOM    183  HB2 ASN A  12     -19.546 -13.887  -0.333  1.00  0.00           H  
ATOM    184  HB3 ASN A  12     -21.261 -13.741   0.113  1.00  0.00           H  
ATOM    185 HD21 ASN A  12     -22.611 -12.258  -1.069  1.00  0.00           H  
ATOM    186 HD22 ASN A  12     -22.135 -11.608  -2.627  1.00  0.00           H  
ATOM    187  N   PRO A  13     -21.870 -10.743   1.730  1.00  0.00           N  
ATOM    188  CA  PRO A  13     -23.031 -10.472   2.595  1.00  0.00           C  
ATOM    189  C   PRO A  13     -24.302 -11.197   2.135  1.00  0.00           C  
ATOM    190  O   PRO A  13     -25.124 -11.619   2.949  1.00  0.00           O  
ATOM    191  CB  PRO A  13     -23.198  -8.951   2.553  1.00  0.00           C  
ATOM    192  CG  PRO A  13     -22.559  -8.514   1.231  1.00  0.00           C  
ATOM    193  CD  PRO A  13     -21.533  -9.583   0.880  1.00  0.00           C  
ATOM    194  HA  PRO A  13     -22.809 -10.787   3.613  1.00  0.00           H  
ATOM    195  HB2 PRO A  13     -24.246  -8.659   2.611  1.00  0.00           H  
ATOM    196  HB3 PRO A  13     -22.630  -8.515   3.373  1.00  0.00           H  
ATOM    197  HG2 PRO A  13     -23.331  -8.510   0.462  1.00  0.00           H  
ATOM    198  HG3 PRO A  13     -22.096  -7.531   1.318  1.00  0.00           H  
ATOM    199  HD2 PRO A  13     -21.585  -9.836  -0.180  1.00  0.00           H  
ATOM    200  HD3 PRO A  13     -20.534  -9.233   1.138  1.00  0.00           H  
ATOM    201  N   LYS A  14     -24.383 -11.466   0.827  1.00  0.00           N  
ATOM    202  CA  LYS A  14     -25.507 -12.200   0.213  1.00  0.00           C  
ATOM    203  C   LYS A  14     -25.601 -13.610   0.809  1.00  0.00           C  
ATOM    204  O   LYS A  14     -26.665 -14.050   1.230  1.00  0.00           O  
ATOM    205  CB  LYS A  14     -25.327 -12.289  -1.309  1.00  0.00           C  
ATOM    206  CG  LYS A  14     -26.526 -12.946  -2.017  1.00  0.00           C  
ATOM    207  CD  LYS A  14     -27.480 -11.891  -2.577  1.00  0.00           C  
ATOM    208  CE  LYS A  14     -28.951 -12.243  -2.319  1.00  0.00           C  
ATOM    209  NZ  LYS A  14     -29.605 -12.785  -3.513  1.00  0.00           N  
ATOM    210  H   LYS A  14     -23.674 -11.137   0.206  1.00  0.00           H  
ATOM    211  HA  LYS A  14     -26.432 -11.663   0.426  1.00  0.00           H  
ATOM    212  HB2 LYS A  14     -25.199 -11.281  -1.704  1.00  0.00           H  
ATOM    213  HB3 LYS A  14     -24.433 -12.877  -1.520  1.00  0.00           H  
ATOM    214  HG2 LYS A  14     -26.160 -13.565  -2.837  1.00  0.00           H  
ATOM    215  HG3 LYS A  14     -27.064 -13.569  -1.304  1.00  0.00           H  
ATOM    216  HD2 LYS A  14     -27.260 -10.934  -2.105  1.00  0.00           H  
ATOM    217  HD3 LYS A  14     -27.322 -11.810  -3.653  1.00  0.00           H  
ATOM    218  HE2 LYS A  14     -29.002 -12.985  -1.522  1.00  0.00           H  
ATOM    219  HE3 LYS A  14     -29.480 -11.343  -2.006  1.00  0.00           H  
ATOM    220  HZ1 LYS A  14     -30.567 -12.983  -3.287  1.00  0.00           H  
ATOM    221  HZ2 LYS A  14     -29.585 -12.118  -4.260  1.00  0.00           H  
ATOM    222  HZ3 LYS A  14     -29.163 -13.642  -3.798  1.00  0.00           H  
ATOM    223  N   THR A  15     -24.460 -14.267   0.874  1.00  0.00           N  
ATOM    224  CA  THR A  15     -24.371 -15.641   1.394  1.00  0.00           C  
ATOM    225  C   THR A  15     -23.838 -15.666   2.831  1.00  0.00           C  
ATOM    226  O   THR A  15     -23.689 -16.747   3.407  1.00  0.00           O  
ATOM    227  CB  THR A  15     -23.491 -16.472   0.463  1.00  0.00           C  
ATOM    228  OG1 THR A  15     -22.177 -15.907   0.439  1.00  0.00           O  
ATOM    229  CG2 THR A  15     -24.056 -16.530  -0.965  1.00  0.00           C  
ATOM    230  H   THR A  15     -23.582 -13.914   0.535  1.00  0.00           H  
ATOM    231  HA  THR A  15     -25.372 -16.070   1.396  1.00  0.00           H  
ATOM    232  HB  THR A  15     -23.434 -17.489   0.853  1.00  0.00           H  
ATOM    233  HG1 THR A  15     -21.554 -16.606   0.066  1.00  0.00           H  
ATOM    234 HG21 THR A  15     -23.409 -17.134  -1.601  1.00  0.00           H  
ATOM    235 HG22 THR A  15     -25.051 -16.974  -0.942  1.00  0.00           H  
ATOM    236 HG23 THR A  15     -24.119 -15.521  -1.370  1.00  0.00           H  
ATOM    237  N   ASN A  16     -23.518 -14.483   3.363  1.00  0.00           N  
ATOM    238  CA  ASN A  16     -22.881 -14.276   4.684  1.00  0.00           C  
ATOM    239  C   ASN A  16     -21.716 -15.241   4.930  1.00  0.00           C  
ATOM    240  O   ASN A  16     -21.433 -15.645   6.057  1.00  0.00           O  
ATOM    241  CB  ASN A  16     -23.978 -14.323   5.749  1.00  0.00           C  
ATOM    242  CG  ASN A  16     -23.726 -13.265   6.814  1.00  0.00           C  
ATOM    243  OD1 ASN A  16     -23.648 -12.067   6.568  1.00  0.00           O  
ATOM    244  ND2 ASN A  16     -23.637 -13.722   8.045  1.00  0.00           N  
ATOM    245  H   ASN A  16     -23.645 -13.637   2.853  1.00  0.00           H  
ATOM    246  HA  ASN A  16     -22.460 -13.270   4.693  1.00  0.00           H  
ATOM    247  HB2 ASN A  16     -24.944 -14.140   5.279  1.00  0.00           H  
ATOM    248  HB3 ASN A  16     -23.985 -15.308   6.215  1.00  0.00           H  
ATOM    249 HD21 ASN A  16     -23.719 -14.712   8.224  1.00  0.00           H  
ATOM    250 HD22 ASN A  16     -23.488 -13.080   8.809  1.00  0.00           H  
ATOM    251  N   LYS A  17     -21.103 -15.671   3.835  1.00  0.00           N  
ATOM    252  CA  LYS A  17     -20.048 -16.689   3.835  1.00  0.00           C  
ATOM    253  C   LYS A  17     -18.762 -16.112   3.244  1.00  0.00           C  
ATOM    254  O   LYS A  17     -18.769 -15.106   2.528  1.00  0.00           O  
ATOM    255  CB  LYS A  17     -20.462 -17.951   3.061  1.00  0.00           C  
ATOM    256  CG  LYS A  17     -20.653 -19.128   4.023  1.00  0.00           C  
ATOM    257  CD  LYS A  17     -20.595 -20.464   3.276  1.00  0.00           C  
ATOM    258  CE  LYS A  17     -19.195 -21.098   3.388  1.00  0.00           C  
ATOM    259  NZ  LYS A  17     -18.907 -21.888   2.182  1.00  0.00           N  
ATOM    260  H   LYS A  17     -21.364 -15.320   2.924  1.00  0.00           H  
ATOM    261  HA  LYS A  17     -19.858 -16.973   4.870  1.00  0.00           H  
ATOM    262  HB2 LYS A  17     -21.398 -17.759   2.536  1.00  0.00           H  
ATOM    263  HB3 LYS A  17     -19.685 -18.200   2.339  1.00  0.00           H  
ATOM    264  HG2 LYS A  17     -19.863 -19.105   4.774  1.00  0.00           H  
ATOM    265  HG3 LYS A  17     -21.623 -19.035   4.511  1.00  0.00           H  
ATOM    266  HD2 LYS A  17     -21.330 -21.145   3.706  1.00  0.00           H  
ATOM    267  HD3 LYS A  17     -20.827 -20.296   2.225  1.00  0.00           H  
ATOM    268  HE2 LYS A  17     -18.448 -20.311   3.494  1.00  0.00           H  
ATOM    269  HE3 LYS A  17     -19.159 -21.747   4.264  1.00  0.00           H  
ATOM    270  HZ1 LYS A  17     -18.011 -22.331   2.285  1.00  0.00           H  
ATOM    271  HZ2 LYS A  17     -19.603 -22.601   2.050  1.00  0.00           H  
ATOM    272  HZ3 LYS A  17     -18.879 -21.276   1.400  1.00  0.00           H  
ATOM    273  N   TYR A  18     -17.689 -16.786   3.586  1.00  0.00           N  
ATOM    274  CA  TYR A  18     -16.332 -16.396   3.177  1.00  0.00           C  
ATOM    275  C   TYR A  18     -15.847 -17.221   1.983  1.00  0.00           C  
ATOM    276  O   TYR A  18     -16.155 -18.407   1.866  1.00  0.00           O  
ATOM    277  CB  TYR A  18     -15.368 -16.601   4.346  1.00  0.00           C  
ATOM    278  CG  TYR A  18     -14.828 -15.271   4.874  1.00  0.00           C  
ATOM    279  CD1 TYR A  18     -14.109 -14.427   4.008  1.00  0.00           C  
ATOM    280  CD2 TYR A  18     -14.961 -14.971   6.240  1.00  0.00           C  
ATOM    281  CE1 TYR A  18     -13.493 -13.277   4.511  1.00  0.00           C  
ATOM    282  CE2 TYR A  18     -14.366 -13.796   6.746  1.00  0.00           C  
ATOM    283  CZ  TYR A  18     -13.626 -12.977   5.876  1.00  0.00           C  
ATOM    284  OH  TYR A  18     -13.037 -11.845   6.342  1.00  0.00           O  
ATOM    285  H   TYR A  18     -17.747 -17.644   4.086  1.00  0.00           H  
ATOM    286  HA  TYR A  18     -16.341 -15.342   2.899  1.00  0.00           H  
ATOM    287  HB2 TYR A  18     -15.888 -17.120   5.151  1.00  0.00           H  
ATOM    288  HB3 TYR A  18     -14.532 -17.219   4.015  1.00  0.00           H  
ATOM    289  HD1 TYR A  18     -14.032 -14.666   2.957  1.00  0.00           H  
ATOM    290  HD2 TYR A  18     -15.512 -15.630   6.893  1.00  0.00           H  
ATOM    291  HE1 TYR A  18     -12.923 -12.631   3.859  1.00  0.00           H  
ATOM    292  HE2 TYR A  18     -14.478 -13.530   7.786  1.00  0.00           H  
ATOM    293  HH  TYR A  18     -12.509 -11.426   5.611  1.00  0.00           H  
ATOM    294  N   GLU A  19     -15.211 -16.523   1.052  1.00  0.00           N  
ATOM    295  CA  GLU A  19     -14.740 -17.134  -0.206  1.00  0.00           C  
ATOM    296  C   GLU A  19     -13.345 -16.605  -0.550  1.00  0.00           C  
ATOM    297  O   GLU A  19     -13.064 -15.432  -0.359  1.00  0.00           O  
ATOM    298  CB  GLU A  19     -15.676 -16.817  -1.384  1.00  0.00           C  
ATOM    299  CG  GLU A  19     -17.144 -16.701  -0.967  1.00  0.00           C  
ATOM    300  CD  GLU A  19     -18.094 -16.680  -2.147  1.00  0.00           C  
ATOM    301  OE1 GLU A  19     -18.275 -17.762  -2.748  1.00  0.00           O  
ATOM    302  OE2 GLU A  19     -18.716 -15.615  -2.349  1.00  0.00           O  
ATOM    303  H   GLU A  19     -15.121 -15.525   1.114  1.00  0.00           H  
ATOM    304  HA  GLU A  19     -14.696 -18.215  -0.070  1.00  0.00           H  
ATOM    305  HB2 GLU A  19     -15.365 -15.872  -1.829  1.00  0.00           H  
ATOM    306  HB3 GLU A  19     -15.586 -17.614  -2.123  1.00  0.00           H  
ATOM    307  HG2 GLU A  19     -17.395 -17.552  -0.334  1.00  0.00           H  
ATOM    308  HG3 GLU A  19     -17.274 -15.781  -0.400  1.00  0.00           H  
ATOM    309  N   THR A  20     -12.555 -17.451  -1.180  1.00  0.00           N  
ATOM    310  CA  THR A  20     -11.171 -17.081  -1.523  1.00  0.00           C  
ATOM    311  C   THR A  20     -11.081 -16.727  -3.011  1.00  0.00           C  
ATOM    312  O   THR A  20     -10.795 -17.554  -3.878  1.00  0.00           O  
ATOM    313  CB  THR A  20     -10.221 -18.218  -1.128  1.00  0.00           C  
ATOM    314  OG1 THR A  20     -10.481 -18.523   0.240  1.00  0.00           O  
ATOM    315  CG2 THR A  20      -8.745 -17.840  -1.271  1.00  0.00           C  
ATOM    316  H   THR A  20     -12.825 -18.386  -1.376  1.00  0.00           H  
ATOM    317  HA  THR A  20     -10.898 -16.197  -0.947  1.00  0.00           H  
ATOM    318  HB  THR A  20     -10.424 -19.088  -1.753  1.00  0.00           H  
ATOM    319  HG1 THR A  20      -9.874 -19.250   0.545  1.00  0.00           H  
ATOM    320 HG21 THR A  20      -8.112 -18.672  -0.966  1.00  0.00           H  
ATOM    321 HG22 THR A  20      -8.535 -17.593  -2.313  1.00  0.00           H  
ATOM    322 HG23 THR A  20      -8.531 -16.976  -0.643  1.00  0.00           H  
ATOM    323  N   LYS A  21     -11.466 -15.482  -3.261  1.00  0.00           N  
ATOM    324  CA  LYS A  21     -11.463 -14.929  -4.627  1.00  0.00           C  
ATOM    325  C   LYS A  21     -10.008 -14.668  -5.069  1.00  0.00           C  
ATOM    326  O   LYS A  21      -9.074 -14.660  -4.272  1.00  0.00           O  
ATOM    327  CB  LYS A  21     -12.291 -13.642  -4.661  1.00  0.00           C  
ATOM    328  CG  LYS A  21     -13.685 -13.799  -4.047  1.00  0.00           C  
ATOM    329  CD  LYS A  21     -14.799 -13.798  -5.095  1.00  0.00           C  
ATOM    330  CE  LYS A  21     -16.041 -13.132  -4.497  1.00  0.00           C  
ATOM    331  NZ  LYS A  21     -17.103 -13.081  -5.504  1.00  0.00           N  
ATOM    332  H   LYS A  21     -11.671 -14.832  -2.529  1.00  0.00           H  
ATOM    333  HA  LYS A  21     -11.913 -15.654  -5.306  1.00  0.00           H  
ATOM    334  HB2 LYS A  21     -11.755 -12.871  -4.107  1.00  0.00           H  
ATOM    335  HB3 LYS A  21     -12.404 -13.331  -5.700  1.00  0.00           H  
ATOM    336  HG2 LYS A  21     -13.721 -14.742  -3.503  1.00  0.00           H  
ATOM    337  HG3 LYS A  21     -13.856 -12.974  -3.356  1.00  0.00           H  
ATOM    338  HD2 LYS A  21     -14.473 -13.242  -5.975  1.00  0.00           H  
ATOM    339  HD3 LYS A  21     -15.034 -14.823  -5.380  1.00  0.00           H  
ATOM    340  HE2 LYS A  21     -16.383 -13.706  -3.636  1.00  0.00           H  
ATOM    341  HE3 LYS A  21     -15.794 -12.120  -4.177  1.00  0.00           H  
ATOM    342  HZ1 LYS A  21     -17.893 -12.593  -5.120  1.00  0.00           H  
ATOM    343  HZ2 LYS A  21     -16.783 -12.597  -6.328  1.00  0.00           H  
ATOM    344  HZ3 LYS A  21     -17.381 -14.009  -5.737  1.00  0.00           H  
ATOM    345  N   ARG A  22      -9.845 -14.515  -6.376  1.00  0.00           N  
ATOM    346  CA  ARG A  22      -8.516 -14.288  -6.992  1.00  0.00           C  
ATOM    347  C   ARG A  22      -8.355 -12.816  -7.384  1.00  0.00           C  
ATOM    348  O   ARG A  22      -8.893 -12.353  -8.392  1.00  0.00           O  
ATOM    349  CB  ARG A  22      -8.325 -15.177  -8.231  1.00  0.00           C  
ATOM    350  CG  ARG A  22      -8.355 -16.656  -7.878  1.00  0.00           C  
ATOM    351  CD  ARG A  22      -9.371 -17.390  -8.730  1.00  0.00           C  
ATOM    352  NE  ARG A  22      -9.899 -18.560  -8.005  1.00  0.00           N  
ATOM    353  CZ  ARG A  22     -10.713 -19.480  -8.523  1.00  0.00           C  
ATOM    354  NH1 ARG A  22     -11.054 -19.445  -9.802  1.00  0.00           N  
ATOM    355  NH2 ARG A  22     -11.169 -20.469  -7.768  1.00  0.00           N  
ATOM    356  H   ARG A  22     -10.616 -14.510  -7.007  1.00  0.00           H  
ATOM    357  HA  ARG A  22      -7.750 -14.542  -6.259  1.00  0.00           H  
ATOM    358  HB2 ARG A  22      -9.125 -14.968  -8.941  1.00  0.00           H  
ATOM    359  HB3 ARG A  22      -7.363 -14.943  -8.689  1.00  0.00           H  
ATOM    360  HG2 ARG A  22      -7.367 -17.085  -8.051  1.00  0.00           H  
ATOM    361  HG3 ARG A  22      -8.620 -16.769  -6.828  1.00  0.00           H  
ATOM    362  HD2 ARG A  22     -10.193 -16.715  -8.973  1.00  0.00           H  
ATOM    363  HD3 ARG A  22      -8.896 -17.722  -9.653  1.00  0.00           H  
ATOM    364  HE  ARG A  22      -9.668 -18.610  -7.034  1.00  0.00           H  
ATOM    365 HH11 ARG A  22     -10.702 -18.708 -10.396  1.00  0.00           H  
ATOM    366 HH12 ARG A  22     -11.663 -20.152 -10.189  1.00  0.00           H  
ATOM    367 HH21 ARG A  22     -10.907 -20.521  -6.795  1.00  0.00           H  
ATOM    368 HH22 ARG A  22     -11.778 -21.171  -8.163  1.00  0.00           H  
ATOM    369  N   LEU A  23      -7.655 -12.101  -6.528  1.00  0.00           N  
ATOM    370  CA  LEU A  23      -7.369 -10.673  -6.743  1.00  0.00           C  
ATOM    371  C   LEU A  23      -6.153 -10.512  -7.662  1.00  0.00           C  
ATOM    372  O   LEU A  23      -5.006 -10.491  -7.240  1.00  0.00           O  
ATOM    373  CB  LEU A  23      -7.134  -9.975  -5.398  1.00  0.00           C  
ATOM    374  CG  LEU A  23      -8.138  -8.842  -5.174  1.00  0.00           C  
ATOM    375  CD1 LEU A  23      -9.544  -9.363  -4.923  1.00  0.00           C  
ATOM    376  CD2 LEU A  23      -7.695  -7.995  -3.972  1.00  0.00           C  
ATOM    377  H   LEU A  23      -7.208 -12.508  -5.723  1.00  0.00           H  
ATOM    378  HA  LEU A  23      -8.233 -10.216  -7.226  1.00  0.00           H  
ATOM    379  HB2 LEU A  23      -7.239 -10.706  -4.596  1.00  0.00           H  
ATOM    380  HB3 LEU A  23      -6.125  -9.562  -5.385  1.00  0.00           H  
ATOM    381  HG  LEU A  23      -8.155  -8.215  -6.066  1.00  0.00           H  
ATOM    382 HD11 LEU A  23     -10.234  -8.531  -4.778  1.00  0.00           H  
ATOM    383 HD12 LEU A  23      -9.869  -9.952  -5.782  1.00  0.00           H  
ATOM    384 HD13 LEU A  23      -9.543  -9.989  -4.032  1.00  0.00           H  
ATOM    385 HD21 LEU A  23      -8.394  -7.171  -3.825  1.00  0.00           H  
ATOM    386 HD22 LEU A  23      -7.675  -8.617  -3.078  1.00  0.00           H  
ATOM    387 HD23 LEU A  23      -6.698  -7.594  -4.158  1.00  0.00           H  
ATOM    388  N   LEU A  24      -6.469 -10.530  -8.946  1.00  0.00           N  
ATOM    389  CA  LEU A  24      -5.470 -10.304 -10.006  1.00  0.00           C  
ATOM    390  C   LEU A  24      -5.134  -8.815 -10.080  1.00  0.00           C  
ATOM    391  O   LEU A  24      -6.009  -7.956 -10.144  1.00  0.00           O  
ATOM    392  CB  LEU A  24      -5.959 -10.962 -11.312  1.00  0.00           C  
ATOM    393  CG  LEU A  24      -5.484 -10.376 -12.663  1.00  0.00           C  
ATOM    394  CD1 LEU A  24      -6.185  -9.060 -13.033  1.00  0.00           C  
ATOM    395  CD2 LEU A  24      -3.974 -10.209 -12.721  1.00  0.00           C  
ATOM    396  H   LEU A  24      -7.419 -10.590  -9.256  1.00  0.00           H  
ATOM    397  HA  LEU A  24      -4.554 -10.819  -9.719  1.00  0.00           H  
ATOM    398  HB2 LEU A  24      -5.641 -12.004 -11.285  1.00  0.00           H  
ATOM    399  HB3 LEU A  24      -7.048 -10.915 -11.307  1.00  0.00           H  
ATOM    400  HG  LEU A  24      -5.754 -11.104 -13.428  1.00  0.00           H  
ATOM    401 HD11 LEU A  24      -5.858  -8.711 -14.012  1.00  0.00           H  
ATOM    402 HD12 LEU A  24      -7.263  -9.221 -13.055  1.00  0.00           H  
ATOM    403 HD13 LEU A  24      -5.945  -8.302 -12.287  1.00  0.00           H  
ATOM    404 HD21 LEU A  24      -3.665  -9.850 -13.703  1.00  0.00           H  
ATOM    405 HD22 LEU A  24      -3.661  -9.491 -11.964  1.00  0.00           H  
ATOM    406 HD23 LEU A  24      -3.498 -11.171 -12.528  1.00  0.00           H  
ATOM    407  N   TYR A  25      -3.837  -8.560 -10.098  1.00  0.00           N  
ATOM    408  CA  TYR A  25      -3.258  -7.214 -10.193  1.00  0.00           C  
ATOM    409  C   TYR A  25      -2.239  -7.162 -11.327  1.00  0.00           C  
ATOM    410  O   TYR A  25      -1.303  -7.951 -11.406  1.00  0.00           O  
ATOM    411  CB  TYR A  25      -2.581  -6.850  -8.883  1.00  0.00           C  
ATOM    412  CG  TYR A  25      -3.596  -6.428  -7.823  1.00  0.00           C  
ATOM    413  CD1 TYR A  25      -4.375  -7.398  -7.141  1.00  0.00           C  
ATOM    414  CD2 TYR A  25      -3.689  -5.056  -7.534  1.00  0.00           C  
ATOM    415  CE1 TYR A  25      -5.296  -6.959  -6.180  1.00  0.00           C  
ATOM    416  CE2 TYR A  25      -4.582  -4.643  -6.528  1.00  0.00           C  
ATOM    417  CZ  TYR A  25      -5.399  -5.589  -5.873  1.00  0.00           C  
ATOM    418  OH  TYR A  25      -6.278  -5.143  -4.935  1.00  0.00           O  
ATOM    419  H   TYR A  25      -3.161  -9.288  -9.904  1.00  0.00           H  
ATOM    420  HA  TYR A  25      -4.055  -6.499 -10.395  1.00  0.00           H  
ATOM    421  HB2 TYR A  25      -2.022  -7.713  -8.519  1.00  0.00           H  
ATOM    422  HB3 TYR A  25      -1.885  -6.030  -9.057  1.00  0.00           H  
ATOM    423  HD1 TYR A  25      -4.261  -8.450  -7.359  1.00  0.00           H  
ATOM    424  HD2 TYR A  25      -3.090  -4.335  -8.072  1.00  0.00           H  
ATOM    425  HE1 TYR A  25      -5.929  -7.673  -5.674  1.00  0.00           H  
ATOM    426  HE2 TYR A  25      -4.641  -3.599  -6.256  1.00  0.00           H  
ATOM    427  HH  TYR A  25      -6.021  -4.219  -4.658  1.00  0.00           H  
ATOM    428  N   ASN A  26      -2.422  -6.171 -12.184  1.00  0.00           N  
ATOM    429  CA  ASN A  26      -1.487  -5.960 -13.287  1.00  0.00           C  
ATOM    430  C   ASN A  26      -0.285  -5.169 -12.753  1.00  0.00           C  
ATOM    431  O   ASN A  26      -0.418  -4.035 -12.317  1.00  0.00           O  
ATOM    432  CB  ASN A  26      -2.157  -5.163 -14.393  1.00  0.00           C  
ATOM    433  CG  ASN A  26      -2.114  -5.928 -15.723  1.00  0.00           C  
ATOM    434  OD1 ASN A  26      -2.561  -7.056 -15.844  1.00  0.00           O  
ATOM    435  ND2 ASN A  26      -1.538  -5.301 -16.722  1.00  0.00           N  
ATOM    436  H   ASN A  26      -3.171  -5.511 -12.096  1.00  0.00           H  
ATOM    437  HA  ASN A  26      -1.157  -6.923 -13.678  1.00  0.00           H  
ATOM    438  HB2 ASN A  26      -3.196  -4.977 -14.120  1.00  0.00           H  
ATOM    439  HB3 ASN A  26      -1.641  -4.210 -14.511  1.00  0.00           H  
ATOM    440 HD21 ASN A  26      -1.169  -4.370 -16.592  1.00  0.00           H  
ATOM    441 HD22 ASN A  26      -1.465  -5.751 -17.623  1.00  0.00           H  
ATOM    442  N   GLN A  27       0.885  -5.797 -12.805  1.00  0.00           N  
ATOM    443  CA  GLN A  27       2.127  -5.133 -12.365  1.00  0.00           C  
ATOM    444  C   GLN A  27       2.347  -3.815 -13.099  1.00  0.00           C  
ATOM    445  O   GLN A  27       2.817  -2.869 -12.485  1.00  0.00           O  
ATOM    446  CB  GLN A  27       3.355  -5.982 -12.622  1.00  0.00           C  
ATOM    447  CG  GLN A  27       4.670  -5.321 -12.235  1.00  0.00           C  
ATOM    448  CD  GLN A  27       5.559  -5.142 -13.463  1.00  0.00           C  
ATOM    449  OE1 GLN A  27       5.197  -4.552 -14.477  1.00  0.00           O  
ATOM    450  NE2 GLN A  27       6.754  -5.684 -13.362  1.00  0.00           N  
ATOM    451  H   GLN A  27       0.969  -6.764 -13.070  1.00  0.00           H  
ATOM    452  HA  GLN A  27       2.043  -4.941 -11.295  1.00  0.00           H  
ATOM    453  HB2 GLN A  27       3.257  -6.905 -12.050  1.00  0.00           H  
ATOM    454  HB3 GLN A  27       3.390  -6.217 -13.686  1.00  0.00           H  
ATOM    455  HG2 GLN A  27       4.467  -4.345 -11.794  1.00  0.00           H  
ATOM    456  HG3 GLN A  27       5.186  -5.945 -11.506  1.00  0.00           H  
ATOM    457 HE21 GLN A  27       7.024  -6.167 -12.517  1.00  0.00           H  
ATOM    458 HE22 GLN A  27       7.403  -5.616 -14.133  1.00  0.00           H  
ATOM    459  N   ASN A  28       1.956  -3.752 -14.365  1.00  0.00           N  
ATOM    460  CA  ASN A  28       2.014  -2.499 -15.138  1.00  0.00           C  
ATOM    461  C   ASN A  28       1.303  -1.337 -14.418  1.00  0.00           C  
ATOM    462  O   ASN A  28       1.756  -0.196 -14.459  1.00  0.00           O  
ATOM    463  CB  ASN A  28       1.378  -2.698 -16.513  1.00  0.00           C  
ATOM    464  CG  ASN A  28       1.761  -1.557 -17.453  1.00  0.00           C  
ATOM    465  OD1 ASN A  28       1.639  -0.374 -17.185  1.00  0.00           O  
ATOM    466  ND2 ASN A  28       2.235  -1.927 -18.620  1.00  0.00           N  
ATOM    467  H   ASN A  28       1.642  -4.564 -14.848  1.00  0.00           H  
ATOM    468  HA  ASN A  28       3.062  -2.234 -15.272  1.00  0.00           H  
ATOM    469  HB2 ASN A  28       1.721  -3.642 -16.934  1.00  0.00           H  
ATOM    470  HB3 ASN A  28       0.293  -2.726 -16.408  1.00  0.00           H  
ATOM    471 HD21 ASN A  28       2.330  -2.909 -18.837  1.00  0.00           H  
ATOM    472 HD22 ASN A  28       2.505  -1.230 -19.299  1.00  0.00           H  
ATOM    473  N   LYS A  29       0.345  -1.701 -13.584  1.00  0.00           N  
ATOM    474  CA  LYS A  29      -0.366  -0.757 -12.707  1.00  0.00           C  
ATOM    475  C   LYS A  29       0.324  -0.586 -11.354  1.00  0.00           C  
ATOM    476  O   LYS A  29       0.402   0.528 -10.876  1.00  0.00           O  
ATOM    477  CB  LYS A  29      -1.829  -1.162 -12.550  1.00  0.00           C  
ATOM    478  CG  LYS A  29      -2.552  -0.613 -13.771  1.00  0.00           C  
ATOM    479  CD  LYS A  29      -3.330  -1.685 -14.532  1.00  0.00           C  
ATOM    480  CE  LYS A  29      -3.592  -1.199 -15.952  1.00  0.00           C  
ATOM    481  NZ  LYS A  29      -5.024  -1.143 -16.246  1.00  0.00           N  
ATOM    482  H   LYS A  29       0.168  -2.669 -13.362  1.00  0.00           H  
ATOM    483  HA  LYS A  29      -0.347   0.214 -13.203  1.00  0.00           H  
ATOM    484  HB2 LYS A  29      -1.919  -2.248 -12.514  1.00  0.00           H  
ATOM    485  HB3 LYS A  29      -2.245  -0.732 -11.639  1.00  0.00           H  
ATOM    486  HG2 LYS A  29      -3.250   0.158 -13.446  1.00  0.00           H  
ATOM    487  HG3 LYS A  29      -1.815  -0.174 -14.444  1.00  0.00           H  
ATOM    488  HD2 LYS A  29      -2.747  -2.606 -14.563  1.00  0.00           H  
ATOM    489  HD3 LYS A  29      -4.279  -1.873 -14.030  1.00  0.00           H  
ATOM    490  HE2 LYS A  29      -3.167  -0.202 -16.071  1.00  0.00           H  
ATOM    491  HE3 LYS A  29      -3.111  -1.879 -16.656  1.00  0.00           H  
ATOM    492  HZ1 LYS A  29      -5.153  -0.843 -17.188  1.00  0.00           H  
ATOM    493  HZ2 LYS A  29      -5.435  -2.051 -16.129  1.00  0.00           H  
ATOM    494  HZ3 LYS A  29      -5.473  -0.497 -15.629  1.00  0.00           H  
ATOM    495  N   ALA A  30       1.002  -1.608 -10.855  1.00  0.00           N  
ATOM    496  CA  ALA A  30       1.775  -1.543  -9.595  1.00  0.00           C  
ATOM    497  C   ALA A  30       3.115  -0.799  -9.756  1.00  0.00           C  
ATOM    498  O   ALA A  30       3.350   0.204  -9.081  1.00  0.00           O  
ATOM    499  CB  ALA A  30       2.005  -2.974  -9.137  1.00  0.00           C  
ATOM    500  H   ALA A  30       1.138  -2.445 -11.394  1.00  0.00           H  
ATOM    501  HA  ALA A  30       1.180  -1.019  -8.849  1.00  0.00           H  
ATOM    502  HB1 ALA A  30       2.542  -2.962  -8.189  1.00  0.00           H  
ATOM    503  HB2 ALA A  30       1.045  -3.474  -9.007  1.00  0.00           H  
ATOM    504  HB3 ALA A  30       2.594  -3.506  -9.884  1.00  0.00           H  
ATOM    505  N   GLU A  31       3.878  -1.195 -10.777  1.00  0.00           N  
ATOM    506  CA  GLU A  31       5.144  -0.533 -11.169  1.00  0.00           C  
ATOM    507  C   GLU A  31       4.894   0.928 -11.545  1.00  0.00           C  
ATOM    508  O   GLU A  31       5.601   1.798 -11.071  1.00  0.00           O  
ATOM    509  CB  GLU A  31       5.841  -1.293 -12.313  1.00  0.00           C  
ATOM    510  CG  GLU A  31       5.143  -1.236 -13.681  1.00  0.00           C  
ATOM    511  CD  GLU A  31       5.737  -0.179 -14.607  1.00  0.00           C  
ATOM    512  OE1 GLU A  31       6.946  -0.295 -14.880  1.00  0.00           O  
ATOM    513  OE2 GLU A  31       4.956   0.677 -15.093  1.00  0.00           O  
ATOM    514  H   GLU A  31       3.581  -1.922 -11.399  1.00  0.00           H  
ATOM    515  HA  GLU A  31       5.809  -0.549 -10.306  1.00  0.00           H  
ATOM    516  HB2 GLU A  31       6.841  -0.875 -12.430  1.00  0.00           H  
ATOM    517  HB3 GLU A  31       5.917  -2.340 -12.021  1.00  0.00           H  
ATOM    518  HG2 GLU A  31       5.235  -2.211 -14.160  1.00  0.00           H  
ATOM    519  HG3 GLU A  31       4.088  -1.010 -13.525  1.00  0.00           H  
ATOM    520  N   SER A  32       3.743   1.211 -12.139  1.00  0.00           N  
ATOM    521  CA  SER A  32       3.361   2.588 -12.497  1.00  0.00           C  
ATOM    522  C   SER A  32       2.825   3.370 -11.298  1.00  0.00           C  
ATOM    523  O   SER A  32       3.300   4.461 -11.012  1.00  0.00           O  
ATOM    524  CB  SER A  32       2.328   2.603 -13.617  1.00  0.00           C  
ATOM    525  OG  SER A  32       1.827   3.929 -13.814  1.00  0.00           O  
ATOM    526  H   SER A  32       3.074   0.512 -12.379  1.00  0.00           H  
ATOM    527  HA  SER A  32       4.259   3.092 -12.856  1.00  0.00           H  
ATOM    528  HB2 SER A  32       2.792   2.253 -14.540  1.00  0.00           H  
ATOM    529  HB3 SER A  32       1.502   1.943 -13.354  1.00  0.00           H  
ATOM    530  HG  SER A  32       1.134   3.904 -14.533  1.00  0.00           H  
ATOM    531  N   ASN A  33       1.932   2.745 -10.526  1.00  0.00           N  
ATOM    532  CA  ASN A  33       1.367   3.336  -9.281  1.00  0.00           C  
ATOM    533  C   ASN A  33       2.461   3.814  -8.340  1.00  0.00           C  
ATOM    534  O   ASN A  33       2.456   4.951  -7.877  1.00  0.00           O  
ATOM    535  CB  ASN A  33       0.502   2.343  -8.499  1.00  0.00           C  
ATOM    536  CG  ASN A  33      -0.986   2.442  -8.870  1.00  0.00           C  
ATOM    537  OD1 ASN A  33      -1.606   3.494  -8.828  1.00  0.00           O  
ATOM    538  ND2 ASN A  33      -1.599   1.309  -9.137  1.00  0.00           N  
ATOM    539  H   ASN A  33       1.540   1.859 -10.797  1.00  0.00           H  
ATOM    540  HA  ASN A  33       0.750   4.187  -9.569  1.00  0.00           H  
ATOM    541  HB2 ASN A  33       0.850   1.332  -8.710  1.00  0.00           H  
ATOM    542  HB3 ASN A  33       0.611   2.546  -7.433  1.00  0.00           H  
ATOM    543 HD21 ASN A  33      -1.077   0.444  -9.135  1.00  0.00           H  
ATOM    544 HD22 ASN A  33      -2.588   1.306  -9.344  1.00  0.00           H  
ATOM    545  N   SER A  34       3.459   2.940  -8.165  1.00  0.00           N  
ATOM    546  CA  SER A  34       4.646   3.242  -7.352  1.00  0.00           C  
ATOM    547  C   SER A  34       5.502   4.365  -7.971  1.00  0.00           C  
ATOM    548  O   SER A  34       5.823   5.307  -7.261  1.00  0.00           O  
ATOM    549  CB  SER A  34       5.502   1.996  -7.124  1.00  0.00           C  
ATOM    550  OG  SER A  34       6.026   1.442  -8.329  1.00  0.00           O  
ATOM    551  H   SER A  34       3.436   2.033  -8.585  1.00  0.00           H  
ATOM    552  HA  SER A  34       4.293   3.588  -6.380  1.00  0.00           H  
ATOM    553  HB2 SER A  34       6.336   2.262  -6.476  1.00  0.00           H  
ATOM    554  HB3 SER A  34       4.889   1.239  -6.635  1.00  0.00           H  
ATOM    555  HG  SER A  34       5.460   1.659  -9.130  1.00  0.00           H  
ATOM    556  N   HIS A  35       5.544   4.400  -9.291  1.00  0.00           N  
ATOM    557  CA  HIS A  35       6.237   5.453 -10.061  1.00  0.00           C  
ATOM    558  C   HIS A  35       5.376   6.718 -10.234  1.00  0.00           C  
ATOM    559  O   HIS A  35       5.783   7.682 -10.880  1.00  0.00           O  
ATOM    560  CB  HIS A  35       6.653   4.886 -11.429  1.00  0.00           C  
ATOM    561  CG  HIS A  35       7.673   3.726 -11.370  1.00  0.00           C  
ATOM    562  ND1 HIS A  35       8.200   3.154 -12.443  1.00  0.00           N  
ATOM    563  CD2 HIS A  35       8.062   3.004 -10.324  1.00  0.00           C  
ATOM    564  CE1 HIS A  35       8.877   2.071 -12.072  1.00  0.00           C  
ATOM    565  NE2 HIS A  35       8.777   1.984 -10.751  1.00  0.00           N  
ATOM    566  H   HIS A  35       5.045   3.757  -9.878  1.00  0.00           H  
ATOM    567  HA  HIS A  35       7.138   5.731  -9.514  1.00  0.00           H  
ATOM    568  HB2 HIS A  35       5.757   4.528 -11.937  1.00  0.00           H  
ATOM    569  HB3 HIS A  35       7.089   5.695 -12.015  1.00  0.00           H  
ATOM    570  HD1 HIS A  35       8.136   3.506 -13.371  1.00  0.00           H  
ATOM    571  HD2 HIS A  35       7.828   3.219  -9.292  1.00  0.00           H  
ATOM    572  HE1 HIS A  35       9.407   1.392 -12.723  1.00  0.00           H  
ATOM    573  HE2 HIS A  35       9.112   1.238 -10.176  1.00  0.00           H  
ATOM    574  N   HIS A  36       4.213   6.722  -9.584  1.00  0.00           N  
ATOM    575  CA  HIS A  36       3.257   7.848  -9.605  1.00  0.00           C  
ATOM    576  C   HIS A  36       3.285   8.565  -8.245  1.00  0.00           C  
ATOM    577  O   HIS A  36       3.609   9.747  -8.177  1.00  0.00           O  
ATOM    578  CB  HIS A  36       1.860   7.329  -9.927  1.00  0.00           C  
ATOM    579  CG  HIS A  36       1.297   7.961 -11.208  1.00  0.00           C  
ATOM    580  ND1 HIS A  36       0.252   8.789 -11.256  1.00  0.00           N  
ATOM    581  CD2 HIS A  36       1.737   7.781 -12.439  1.00  0.00           C  
ATOM    582  CE1 HIS A  36       0.044   9.115 -12.532  1.00  0.00           C  
ATOM    583  NE2 HIS A  36       0.968   8.499 -13.255  1.00  0.00           N  
ATOM    584  H   HIS A  36       3.912   5.920  -9.071  1.00  0.00           H  
ATOM    585  HA  HIS A  36       3.557   8.552 -10.382  1.00  0.00           H  
ATOM    586  HB2 HIS A  36       1.902   6.247 -10.054  1.00  0.00           H  
ATOM    587  HB3 HIS A  36       1.194   7.561  -9.095  1.00  0.00           H  
ATOM    588  HD1 HIS A  36      -0.261   9.113 -10.468  1.00  0.00           H  
ATOM    589  HD2 HIS A  36       2.572   7.161 -12.733  1.00  0.00           H  
ATOM    590  HE1 HIS A  36      -0.734   9.763 -12.908  1.00  0.00           H  
ATOM    591  HE2 HIS A  36       1.074   8.570 -14.242  1.00  0.00           H  
ATOM    592  N   ALA A  37       3.031   7.798  -7.185  1.00  0.00           N  
ATOM    593  CA  ALA A  37       3.127   8.310  -5.813  1.00  0.00           C  
ATOM    594  C   ALA A  37       4.531   8.843  -5.475  1.00  0.00           C  
ATOM    595  O   ALA A  37       5.509   8.344  -6.016  1.00  0.00           O  
ATOM    596  CB  ALA A  37       2.752   7.198  -4.832  1.00  0.00           C  
ATOM    597  H   ALA A  37       2.821   6.825  -7.267  1.00  0.00           H  
ATOM    598  HA  ALA A  37       2.416   9.129  -5.707  1.00  0.00           H  
ATOM    599  HB1 ALA A  37       2.784   7.581  -3.813  1.00  0.00           H  
ATOM    600  HB2 ALA A  37       1.745   6.844  -5.055  1.00  0.00           H  
ATOM    601  HB3 ALA A  37       3.458   6.374  -4.931  1.00  0.00           H  
ATOM    602  N   PRO A  38       4.608   9.897  -4.636  1.00  0.00           N  
ATOM    603  CA  PRO A  38       5.881  10.495  -4.243  1.00  0.00           C  
ATOM    604  C   PRO A  38       6.609   9.553  -3.280  1.00  0.00           C  
ATOM    605  O   PRO A  38       6.019   8.691  -2.643  1.00  0.00           O  
ATOM    606  CB  PRO A  38       5.535  11.834  -3.588  1.00  0.00           C  
ATOM    607  CG  PRO A  38       4.098  11.688  -3.083  1.00  0.00           C  
ATOM    608  CD  PRO A  38       3.498  10.594  -3.961  1.00  0.00           C  
ATOM    609  HA  PRO A  38       6.508  10.667  -5.118  1.00  0.00           H  
ATOM    610  HB2 PRO A  38       6.224  12.074  -2.779  1.00  0.00           H  
ATOM    611  HB3 PRO A  38       5.554  12.610  -4.355  1.00  0.00           H  
ATOM    612  HG2 PRO A  38       4.124  11.337  -2.052  1.00  0.00           H  
ATOM    613  HG3 PRO A  38       3.541  12.621  -3.160  1.00  0.00           H  
ATOM    614  HD2 PRO A  38       2.918   9.900  -3.353  1.00  0.00           H  
ATOM    615  HD3 PRO A  38       2.867  11.052  -4.722  1.00  0.00           H  
ATOM    616  N   LEU A  39       7.898   9.762  -3.205  1.00  0.00           N  
ATOM    617  CA  LEU A  39       8.765   8.957  -2.341  1.00  0.00           C  
ATOM    618  C   LEU A  39       8.974   9.615  -0.979  1.00  0.00           C  
ATOM    619  O   LEU A  39       9.948  10.338  -0.737  1.00  0.00           O  
ATOM    620  CB  LEU A  39      10.079   8.770  -3.070  1.00  0.00           C  
ATOM    621  CG  LEU A  39      10.016   7.645  -4.098  1.00  0.00           C  
ATOM    622  CD1 LEU A  39      11.245   7.779  -5.003  1.00  0.00           C  
ATOM    623  CD2 LEU A  39       9.888   6.285  -3.413  1.00  0.00           C  
ATOM    624  H   LEU A  39       8.348  10.485  -3.711  1.00  0.00           H  
ATOM    625  HA  LEU A  39       8.302   7.983  -2.184  1.00  0.00           H  
ATOM    626  HB2 LEU A  39      10.331   9.699  -3.583  1.00  0.00           H  
ATOM    627  HB3 LEU A  39      10.854   8.536  -2.341  1.00  0.00           H  
ATOM    628  HG  LEU A  39       9.127   7.784  -4.713  1.00  0.00           H  
ATOM    629 HD11 LEU A  39      11.207   7.003  -5.767  1.00  0.00           H  
ATOM    630 HD12 LEU A  39      11.244   8.761  -5.477  1.00  0.00           H  
ATOM    631 HD13 LEU A  39      12.151   7.664  -4.408  1.00  0.00           H  
ATOM    632 HD21 LEU A  39       9.833   5.500  -4.168  1.00  0.00           H  
ATOM    633 HD22 LEU A  39      10.757   6.115  -2.777  1.00  0.00           H  
ATOM    634 HD23 LEU A  39       8.983   6.267  -2.805  1.00  0.00           H  
ATOM    635  N   SER A  40       7.987   9.389  -0.124  1.00  0.00           N  
ATOM    636  CA  SER A  40       7.945   9.997   1.214  1.00  0.00           C  
ATOM    637  C   SER A  40       6.954   9.269   2.119  1.00  0.00           C  
ATOM    638  O   SER A  40       5.777   9.126   1.793  1.00  0.00           O  
ATOM    639  CB  SER A  40       7.605  11.493   1.143  1.00  0.00           C  
ATOM    640  OG  SER A  40       6.647  11.767   0.106  1.00  0.00           O  
ATOM    641  H   SER A  40       7.184   8.843  -0.390  1.00  0.00           H  
ATOM    642  HA  SER A  40       8.938   9.898   1.652  1.00  0.00           H  
ATOM    643  HB2 SER A  40       7.190  11.809   2.100  1.00  0.00           H  
ATOM    644  HB3 SER A  40       8.517  12.055   0.939  1.00  0.00           H  
ATOM    645  HG  SER A  40       5.724  11.523   0.412  1.00  0.00           H  
ATOM    646  N   ASP A  41       7.501   8.782   3.229  1.00  0.00           N  
ATOM    647  CA  ASP A  41       6.696   8.057   4.222  1.00  0.00           C  
ATOM    648  C   ASP A  41       5.818   9.066   4.970  1.00  0.00           C  
ATOM    649  O   ASP A  41       6.350  10.015   5.536  1.00  0.00           O  
ATOM    650  CB  ASP A  41       7.603   7.327   5.213  1.00  0.00           C  
ATOM    651  CG  ASP A  41       6.808   6.755   6.403  1.00  0.00           C  
ATOM    652  OD1 ASP A  41       5.673   6.308   6.189  1.00  0.00           O  
ATOM    653  OD2 ASP A  41       7.335   6.802   7.522  1.00  0.00           O  
ATOM    654  H   ASP A  41       8.452   8.965   3.486  1.00  0.00           H  
ATOM    655  HA  ASP A  41       6.064   7.331   3.711  1.00  0.00           H  
ATOM    656  HB2 ASP A  41       8.104   6.508   4.696  1.00  0.00           H  
ATOM    657  HB3 ASP A  41       8.350   8.025   5.589  1.00  0.00           H  
ATOM    658  N   GLY A  42       4.529   8.754   5.020  1.00  0.00           N  
ATOM    659  CA  GLY A  42       3.523   9.565   5.744  1.00  0.00           C  
ATOM    660  C   GLY A  42       3.736  11.061   5.513  1.00  0.00           C  
ATOM    661  O   GLY A  42       4.274  11.767   6.379  1.00  0.00           O  
ATOM    662  H   GLY A  42       4.168   7.934   4.570  1.00  0.00           H  
ATOM    663  HA2 GLY A  42       2.528   9.290   5.393  1.00  0.00           H  
ATOM    664  HA3 GLY A  42       3.600   9.356   6.811  1.00  0.00           H  
ATOM    665  N   LYS A  43       3.501  11.454   4.274  1.00  0.00           N  
ATOM    666  CA  LYS A  43       3.685  12.859   3.853  1.00  0.00           C  
ATOM    667  C   LYS A  43       2.711  13.254   2.732  1.00  0.00           C  
ATOM    668  O   LYS A  43       2.943  14.147   1.928  1.00  0.00           O  
ATOM    669  CB  LYS A  43       5.140  13.069   3.440  1.00  0.00           C  
ATOM    670  CG  LYS A  43       5.627  14.436   3.936  1.00  0.00           C  
ATOM    671  CD  LYS A  43       7.058  14.765   3.523  1.00  0.00           C  
ATOM    672  CE  LYS A  43       8.084  14.393   4.594  1.00  0.00           C  
ATOM    673  NZ  LYS A  43       9.364  15.061   4.286  1.00  0.00           N  
ATOM    674  H   LYS A  43       3.153  10.829   3.582  1.00  0.00           H  
ATOM    675  HA  LYS A  43       3.479  13.497   4.711  1.00  0.00           H  
ATOM    676  HB2 LYS A  43       5.758  12.284   3.877  1.00  0.00           H  
ATOM    677  HB3 LYS A  43       5.217  13.031   2.353  1.00  0.00           H  
ATOM    678  HG2 LYS A  43       4.967  15.204   3.531  1.00  0.00           H  
ATOM    679  HG3 LYS A  43       5.572  14.446   5.024  1.00  0.00           H  
ATOM    680  HD2 LYS A  43       7.292  14.216   2.610  1.00  0.00           H  
ATOM    681  HD3 LYS A  43       7.128  15.835   3.330  1.00  0.00           H  
ATOM    682  HE2 LYS A  43       7.727  14.716   5.571  1.00  0.00           H  
ATOM    683  HE3 LYS A  43       8.228  13.312   4.603  1.00  0.00           H  
ATOM    684  HZ1 LYS A  43      10.031  14.860   5.004  1.00  0.00           H  
ATOM    685  HZ2 LYS A  43       9.717  14.744   3.401  1.00  0.00           H  
ATOM    686  HZ3 LYS A  43       9.218  16.056   4.247  1.00  0.00           H  
ATOM    687  N   THR A  44       1.576  12.579   2.762  1.00  0.00           N  
ATOM    688  CA  THR A  44       0.561  12.780   1.714  1.00  0.00           C  
ATOM    689  C   THR A  44      -0.805  12.697   2.381  1.00  0.00           C  
ATOM    690  O   THR A  44      -0.931  12.346   3.553  1.00  0.00           O  
ATOM    691  CB  THR A  44       0.741  11.736   0.620  1.00  0.00           C  
ATOM    692  OG1 THR A  44       2.109  11.302   0.581  1.00  0.00           O  
ATOM    693  CG2 THR A  44       0.443  12.316  -0.752  1.00  0.00           C  
ATOM    694  H   THR A  44       1.388  11.840   3.401  1.00  0.00           H  
ATOM    695  HA  THR A  44       0.684  13.770   1.273  1.00  0.00           H  
ATOM    696  HB  THR A  44       0.081  10.892   0.818  1.00  0.00           H  
ATOM    697  HG1 THR A  44       2.189  10.530  -0.056  1.00  0.00           H  
ATOM    698 HG21 THR A  44       0.584  11.556  -1.521  1.00  0.00           H  
ATOM    699 HG22 THR A  44      -0.588  12.668  -0.780  1.00  0.00           H  
ATOM    700 HG23 THR A  44       1.117  13.151  -0.946  1.00  0.00           H  
ATOM    701  N   GLY A  45      -1.812  13.028   1.593  1.00  0.00           N  
ATOM    702  CA  GLY A  45      -3.196  13.077   2.065  1.00  0.00           C  
ATOM    703  C   GLY A  45      -3.646  11.790   2.760  1.00  0.00           C  
ATOM    704  O   GLY A  45      -3.765  11.717   3.985  1.00  0.00           O  
ATOM    705  H   GLY A  45      -1.680  13.331   0.652  1.00  0.00           H  
ATOM    706  HA2 GLY A  45      -3.292  13.902   2.769  1.00  0.00           H  
ATOM    707  HA3 GLY A  45      -3.847  13.255   1.208  1.00  0.00           H  
ATOM    708  N   SER A  46      -3.745  10.732   1.966  1.00  0.00           N  
ATOM    709  CA  SER A  46      -4.070   9.404   2.495  1.00  0.00           C  
ATOM    710  C   SER A  46      -2.986   8.865   3.443  1.00  0.00           C  
ATOM    711  O   SER A  46      -3.189   7.776   3.997  1.00  0.00           O  
ATOM    712  CB  SER A  46      -4.243   8.373   1.391  1.00  0.00           C  
ATOM    713  OG  SER A  46      -2.975   8.017   0.834  1.00  0.00           O  
ATOM    714  H   SER A  46      -3.457  10.758   1.006  1.00  0.00           H  
ATOM    715  HA  SER A  46      -5.006   9.491   3.044  1.00  0.00           H  
ATOM    716  HB2 SER A  46      -4.717   7.482   1.804  1.00  0.00           H  
ATOM    717  HB3 SER A  46      -4.874   8.789   0.606  1.00  0.00           H  
ATOM    718  HG  SER A  46      -3.097   7.221   0.244  1.00  0.00           H  
ATOM    719  N   SER A  47      -1.843   9.561   3.507  1.00  0.00           N  
ATOM    720  CA  SER A  47      -0.640   9.243   4.311  1.00  0.00           C  
ATOM    721  C   SER A  47       0.314   8.325   3.530  1.00  0.00           C  
ATOM    722  O   SER A  47       1.465   8.098   3.896  1.00  0.00           O  
ATOM    723  CB  SER A  47      -1.041   8.626   5.650  1.00  0.00           C  
ATOM    724  OG  SER A  47      -0.056   8.699   6.666  1.00  0.00           O  
ATOM    725  H   SER A  47      -1.765  10.423   2.995  1.00  0.00           H  
ATOM    726  HA  SER A  47      -0.117  10.178   4.515  1.00  0.00           H  
ATOM    727  HB2 SER A  47      -1.932   9.141   6.007  1.00  0.00           H  
ATOM    728  HB3 SER A  47      -1.272   7.574   5.482  1.00  0.00           H  
ATOM    729  HG  SER A  47      -0.469   8.252   7.460  1.00  0.00           H  
ATOM    730  N   TYR A  48      -0.165   7.908   2.363  1.00  0.00           N  
ATOM    731  CA  TYR A  48       0.532   7.007   1.439  1.00  0.00           C  
ATOM    732  C   TYR A  48       1.446   7.776   0.469  1.00  0.00           C  
ATOM    733  O   TYR A  48       1.055   8.839  -0.012  1.00  0.00           O  
ATOM    734  CB  TYR A  48      -0.483   6.149   0.699  1.00  0.00           C  
ATOM    735  CG  TYR A  48      -1.181   5.169   1.639  1.00  0.00           C  
ATOM    736  CD1 TYR A  48      -2.372   5.570   2.270  1.00  0.00           C  
ATOM    737  CD2 TYR A  48      -0.682   3.858   1.804  1.00  0.00           C  
ATOM    738  CE1 TYR A  48      -3.096   4.670   3.062  1.00  0.00           C  
ATOM    739  CE2 TYR A  48      -1.425   2.935   2.562  1.00  0.00           C  
ATOM    740  CZ  TYR A  48      -2.613   3.357   3.196  1.00  0.00           C  
ATOM    741  OH  TYR A  48      -3.282   2.466   3.970  1.00  0.00           O  
ATOM    742  H   TYR A  48      -1.095   8.144   2.080  1.00  0.00           H  
ATOM    743  HA  TYR A  48       1.162   6.344   2.033  1.00  0.00           H  
ATOM    744  HB2 TYR A  48      -1.230   6.796   0.238  1.00  0.00           H  
ATOM    745  HB3 TYR A  48       0.027   5.589  -0.086  1.00  0.00           H  
ATOM    746  HD1 TYR A  48      -2.732   6.581   2.143  1.00  0.00           H  
ATOM    747  HD2 TYR A  48       0.257   3.569   1.354  1.00  0.00           H  
ATOM    748  HE1 TYR A  48      -4.004   4.978   3.558  1.00  0.00           H  
ATOM    749  HE2 TYR A  48      -1.090   1.912   2.656  1.00  0.00           H  
ATOM    750  HH  TYR A  48      -2.761   1.612   4.012  1.00  0.00           H  
ATOM    751  N   PRO A  49       2.569   7.166   0.053  1.00  0.00           N  
ATOM    752  CA  PRO A  49       2.992   5.815   0.466  1.00  0.00           C  
ATOM    753  C   PRO A  49       3.605   5.831   1.856  1.00  0.00           C  
ATOM    754  O   PRO A  49       4.301   6.766   2.254  1.00  0.00           O  
ATOM    755  CB  PRO A  49       3.940   5.334  -0.621  1.00  0.00           C  
ATOM    756  CG  PRO A  49       4.489   6.611  -1.237  1.00  0.00           C  
ATOM    757  CD  PRO A  49       3.460   7.718  -0.972  1.00  0.00           C  
ATOM    758  HA  PRO A  49       2.126   5.154   0.490  1.00  0.00           H  
ATOM    759  HB2 PRO A  49       4.732   4.701  -0.219  1.00  0.00           H  
ATOM    760  HB3 PRO A  49       3.366   4.798  -1.378  1.00  0.00           H  
ATOM    761  HG2 PRO A  49       5.411   6.870  -0.717  1.00  0.00           H  
ATOM    762  HG3 PRO A  49       4.669   6.488  -2.305  1.00  0.00           H  
ATOM    763  HD2 PRO A  49       3.950   8.630  -0.629  1.00  0.00           H  
ATOM    764  HD3 PRO A  49       2.886   7.913  -1.877  1.00  0.00           H  
ATOM    765  N   HIS A  50       3.048   4.940   2.661  1.00  0.00           N  
ATOM    766  CA  HIS A  50       3.511   4.806   4.044  1.00  0.00           C  
ATOM    767  C   HIS A  50       4.574   3.709   4.096  1.00  0.00           C  
ATOM    768  O   HIS A  50       4.510   2.719   3.359  1.00  0.00           O  
ATOM    769  CB  HIS A  50       2.340   4.536   4.997  1.00  0.00           C  
ATOM    770  CG  HIS A  50       1.829   3.089   4.981  1.00  0.00           C  
ATOM    771  ND1 HIS A  50       1.684   2.309   6.047  1.00  0.00           N  
ATOM    772  CD2 HIS A  50       1.351   2.425   3.947  1.00  0.00           C  
ATOM    773  CE1 HIS A  50       1.092   1.181   5.669  1.00  0.00           C  
ATOM    774  NE2 HIS A  50       0.876   1.257   4.364  1.00  0.00           N  
ATOM    775  H   HIS A  50       2.392   4.245   2.362  1.00  0.00           H  
ATOM    776  HA  HIS A  50       3.974   5.746   4.343  1.00  0.00           H  
ATOM    777  HB2 HIS A  50       2.660   4.775   6.010  1.00  0.00           H  
ATOM    778  HB3 HIS A  50       1.516   5.194   4.722  1.00  0.00           H  
ATOM    779  HD1 HIS A  50       2.058   2.496   6.953  1.00  0.00           H  
ATOM    780  HD2 HIS A  50       1.346   2.775   2.925  1.00  0.00           H  
ATOM    781  HE1 HIS A  50       0.833   0.352   6.310  1.00  0.00           H  
ATOM    782  HE2 HIS A  50       0.506   0.539   3.775  1.00  0.00           H  
ATOM    783  N   TRP A  51       5.611   3.991   4.869  1.00  0.00           N  
ATOM    784  CA  TRP A  51       6.714   3.052   5.121  1.00  0.00           C  
ATOM    785  C   TRP A  51       6.108   1.721   5.561  1.00  0.00           C  
ATOM    786  O   TRP A  51       5.179   1.634   6.357  1.00  0.00           O  
ATOM    787  CB  TRP A  51       7.677   3.564   6.193  1.00  0.00           C  
ATOM    788  CG  TRP A  51       8.618   2.507   6.779  1.00  0.00           C  
ATOM    789  CD1 TRP A  51       9.520   1.770   6.135  1.00  0.00           C  
ATOM    790  CD2 TRP A  51       8.648   2.124   8.111  1.00  0.00           C  
ATOM    791  NE1 TRP A  51      10.133   0.950   6.989  1.00  0.00           N  
ATOM    792  CE2 TRP A  51       9.649   1.139   8.211  1.00  0.00           C  
ATOM    793  CE3 TRP A  51       7.986   2.588   9.264  1.00  0.00           C  
ATOM    794  CZ2 TRP A  51      10.020   0.608   9.467  1.00  0.00           C  
ATOM    795  CZ3 TRP A  51       8.360   2.079  10.524  1.00  0.00           C  
ATOM    796  CH2 TRP A  51       9.361   1.087  10.612  1.00  0.00           C  
ATOM    797  H   TRP A  51       5.607   4.833   5.426  1.00  0.00           H  
ATOM    798  HA  TRP A  51       7.270   2.909   4.195  1.00  0.00           H  
ATOM    799  HB2 TRP A  51       8.285   4.357   5.755  1.00  0.00           H  
ATOM    800  HB3 TRP A  51       7.090   3.988   7.006  1.00  0.00           H  
ATOM    801  HD1 TRP A  51       9.725   1.829   5.076  1.00  0.00           H  
ATOM    802  HE1 TRP A  51      10.828   0.266   6.740  1.00  0.00           H  
ATOM    803  HE3 TRP A  51       7.201   3.325   9.183  1.00  0.00           H  
ATOM    804  HZ2 TRP A  51      10.790  -0.146   9.545  1.00  0.00           H  
ATOM    805  HZ3 TRP A  51       7.882   2.448  11.420  1.00  0.00           H  
ATOM    806  HH2 TRP A  51       9.625   0.687  11.580  1.00  0.00           H  
ATOM    807  N   PHE A  52       6.650   0.725   4.899  1.00  0.00           N  
ATOM    808  CA  PHE A  52       6.284  -0.657   5.102  1.00  0.00           C  
ATOM    809  C   PHE A  52       7.340  -1.298   5.973  1.00  0.00           C  
ATOM    810  O   PHE A  52       8.294  -1.910   5.498  1.00  0.00           O  
ATOM    811  CB  PHE A  52       6.209  -1.360   3.755  1.00  0.00           C  
ATOM    812  CG  PHE A  52       5.750  -2.812   3.908  1.00  0.00           C  
ATOM    813  CD1 PHE A  52       4.925  -3.227   4.988  1.00  0.00           C  
ATOM    814  CD2 PHE A  52       6.109  -3.703   2.892  1.00  0.00           C  
ATOM    815  CE1 PHE A  52       4.434  -4.538   5.039  1.00  0.00           C  
ATOM    816  CE2 PHE A  52       5.624  -5.027   2.934  1.00  0.00           C  
ATOM    817  CZ  PHE A  52       4.803  -5.421   4.017  1.00  0.00           C  
ATOM    818  H   PHE A  52       7.436   0.851   4.272  1.00  0.00           H  
ATOM    819  HA  PHE A  52       5.314  -0.714   5.597  1.00  0.00           H  
ATOM    820  HB2 PHE A  52       5.506  -0.830   3.112  1.00  0.00           H  
ATOM    821  HB3 PHE A  52       7.193  -1.343   3.286  1.00  0.00           H  
ATOM    822  HD1 PHE A  52       4.676  -2.529   5.773  1.00  0.00           H  
ATOM    823  HD2 PHE A  52       6.751  -3.382   2.084  1.00  0.00           H  
ATOM    824  HE1 PHE A  52       3.789  -4.859   5.844  1.00  0.00           H  
ATOM    825  HE2 PHE A  52       5.876  -5.729   2.152  1.00  0.00           H  
ATOM    826  HZ  PHE A  52       4.447  -6.440   4.057  1.00  0.00           H  
ATOM    827  N   THR A  53       7.039  -1.214   7.271  1.00  0.00           N  
ATOM    828  CA  THR A  53       7.828  -1.878   8.323  1.00  0.00           C  
ATOM    829  C   THR A  53       8.261  -3.275   7.881  1.00  0.00           C  
ATOM    830  O   THR A  53       9.433  -3.634   7.979  1.00  0.00           O  
ATOM    831  CB  THR A  53       7.032  -1.988   9.635  1.00  0.00           C  
ATOM    832  OG1 THR A  53       5.871  -2.775   9.421  1.00  0.00           O  
ATOM    833  CG2 THR A  53       6.508  -0.649  10.150  1.00  0.00           C  
ATOM    834  H   THR A  53       6.268  -0.678   7.602  1.00  0.00           H  
ATOM    835  HA  THR A  53       8.719  -1.276   8.506  1.00  0.00           H  
ATOM    836  HB  THR A  53       7.668  -2.445  10.391  1.00  0.00           H  
ATOM    837  HG1 THR A  53       5.297  -2.638  10.239  1.00  0.00           H  
ATOM    838 HG21 THR A  53       5.945  -0.784  11.073  1.00  0.00           H  
ATOM    839 HG22 THR A  53       7.349   0.017  10.339  1.00  0.00           H  
ATOM    840 HG23 THR A  53       5.856  -0.205   9.397  1.00  0.00           H  
ATOM    841  N   ASN A  54       7.323  -3.981   7.236  1.00  0.00           N  
ATOM    842  CA  ASN A  54       7.520  -5.353   6.719  1.00  0.00           C  
ATOM    843  C   ASN A  54       8.044  -6.272   7.832  1.00  0.00           C  
ATOM    844  O   ASN A  54       8.779  -7.216   7.588  1.00  0.00           O  
ATOM    845  CB  ASN A  54       8.458  -5.289   5.503  1.00  0.00           C  
ATOM    846  CG  ASN A  54       8.135  -6.381   4.478  1.00  0.00           C  
ATOM    847  OD1 ASN A  54       7.123  -7.059   4.500  1.00  0.00           O  
ATOM    848  ND2 ASN A  54       9.056  -6.628   3.579  1.00  0.00           N  
ATOM    849  H   ASN A  54       6.418  -3.595   7.101  1.00  0.00           H  
ATOM    850  HA  ASN A  54       6.557  -5.742   6.386  1.00  0.00           H  
ATOM    851  HB2 ASN A  54       8.354  -4.314   5.026  1.00  0.00           H  
ATOM    852  HB3 ASN A  54       9.486  -5.416   5.841  1.00  0.00           H  
ATOM    853 HD21 ASN A  54       9.906  -6.081   3.574  1.00  0.00           H  
ATOM    854 HD22 ASN A  54       8.915  -7.359   2.896  1.00  0.00           H  
ATOM    855  N   GLY A  55       7.758  -5.862   9.058  1.00  0.00           N  
ATOM    856  CA  GLY A  55       8.263  -6.514  10.266  1.00  0.00           C  
ATOM    857  C   GLY A  55       9.261  -5.601  10.993  1.00  0.00           C  
ATOM    858  O   GLY A  55       9.206  -5.557  12.204  1.00  0.00           O  
ATOM    859  H   GLY A  55       7.333  -4.970   9.199  1.00  0.00           H  
ATOM    860  HA2 GLY A  55       7.429  -6.736  10.931  1.00  0.00           H  
ATOM    861  HA3 GLY A  55       8.761  -7.444   9.991  1.00  0.00           H  
ATOM    862  N   TYR A  56      10.180  -4.947  10.292  1.00  0.00           N  
ATOM    863  CA  TYR A  56      11.168  -4.010  10.883  1.00  0.00           C  
ATOM    864  C   TYR A  56      10.536  -3.066  11.909  1.00  0.00           C  
ATOM    865  O   TYR A  56       9.353  -2.752  11.846  1.00  0.00           O  
ATOM    866  CB  TYR A  56      11.839  -3.187   9.781  1.00  0.00           C  
ATOM    867  CG  TYR A  56      12.760  -4.051   8.922  1.00  0.00           C  
ATOM    868  CD1 TYR A  56      12.307  -4.714   7.755  1.00  0.00           C  
ATOM    869  CD2 TYR A  56      14.102  -4.100   9.319  1.00  0.00           C  
ATOM    870  CE1 TYR A  56      13.238  -5.421   6.961  1.00  0.00           C  
ATOM    871  CE2 TYR A  56      15.029  -4.808   8.534  1.00  0.00           C  
ATOM    872  CZ  TYR A  56      14.591  -5.455   7.364  1.00  0.00           C  
ATOM    873  OH  TYR A  56      15.549  -6.036   6.595  1.00  0.00           O  
ATOM    874  H   TYR A  56      10.187  -4.954   9.284  1.00  0.00           H  
ATOM    875  HA  TYR A  56      11.931  -4.604  11.388  1.00  0.00           H  
ATOM    876  HB2 TYR A  56      11.071  -2.744   9.147  1.00  0.00           H  
ATOM    877  HB3 TYR A  56      12.423  -2.387  10.236  1.00  0.00           H  
ATOM    878  HD1 TYR A  56      11.263  -4.680   7.476  1.00  0.00           H  
ATOM    879  HD2 TYR A  56      14.422  -3.599  10.220  1.00  0.00           H  
ATOM    880  HE1 TYR A  56      12.920  -5.927   6.061  1.00  0.00           H  
ATOM    881  HE2 TYR A  56      16.068  -4.854   8.825  1.00  0.00           H  
ATOM    882  HH  TYR A  56      15.150  -6.781   6.056  1.00  0.00           H  
ATOM    883  N   ASP A  57      11.356  -2.686  12.888  1.00  0.00           N  
ATOM    884  CA  ASP A  57      10.901  -1.745  13.941  1.00  0.00           C  
ATOM    885  C   ASP A  57      10.918  -0.293  13.457  1.00  0.00           C  
ATOM    886  O   ASP A  57       9.951   0.447  13.616  1.00  0.00           O  
ATOM    887  CB  ASP A  57      11.735  -1.937  15.227  1.00  0.00           C  
ATOM    888  CG  ASP A  57      13.168  -1.375  15.171  1.00  0.00           C  
ATOM    889  OD1 ASP A  57      13.910  -1.718  14.211  1.00  0.00           O  
ATOM    890  OD2 ASP A  57      13.422  -0.414  15.917  1.00  0.00           O  
ATOM    891  H   ASP A  57      12.296  -3.029  12.955  1.00  0.00           H  
ATOM    892  HA  ASP A  57       9.867  -1.998  14.178  1.00  0.00           H  
ATOM    893  HB2 ASP A  57      11.211  -1.446  16.046  1.00  0.00           H  
ATOM    894  HB3 ASP A  57      11.799  -3.006  15.432  1.00  0.00           H  
ATOM    895  N   GLY A  58      12.058   0.048  12.875  1.00  0.00           N  
ATOM    896  CA  GLY A  58      12.363   1.408  12.362  1.00  0.00           C  
ATOM    897  C   GLY A  58      13.862   1.722  12.369  1.00  0.00           C  
ATOM    898  O   GLY A  58      14.269   2.854  12.638  1.00  0.00           O  
ATOM    899  H   GLY A  58      12.812  -0.605  12.856  1.00  0.00           H  
ATOM    900  HA2 GLY A  58      11.994   1.487  11.340  1.00  0.00           H  
ATOM    901  HA3 GLY A  58      11.851   2.140  12.987  1.00  0.00           H  
ATOM    902  N   ASP A  59      14.663   0.695  12.126  1.00  0.00           N  
ATOM    903  CA  ASP A  59      16.126   0.819  12.063  1.00  0.00           C  
ATOM    904  C   ASP A  59      16.727  -0.307  11.217  1.00  0.00           C  
ATOM    905  O   ASP A  59      17.542  -0.070  10.337  1.00  0.00           O  
ATOM    906  CB  ASP A  59      16.693   0.748  13.490  1.00  0.00           C  
ATOM    907  CG  ASP A  59      17.821   1.759  13.711  1.00  0.00           C  
ATOM    908  OD1 ASP A  59      18.878   1.596  13.062  1.00  0.00           O  
ATOM    909  OD2 ASP A  59      17.637   2.608  14.606  1.00  0.00           O  
ATOM    910  H   ASP A  59      14.296  -0.195  11.855  1.00  0.00           H  
ATOM    911  HA  ASP A  59      16.384   1.780  11.617  1.00  0.00           H  
ATOM    912  HB2 ASP A  59      15.892   0.953  14.199  1.00  0.00           H  
ATOM    913  HB3 ASP A  59      17.080  -0.256  13.667  1.00  0.00           H  
ATOM    914  N   GLY A  60      16.262  -1.526  11.467  1.00  0.00           N  
ATOM    915  CA  GLY A  60      16.815  -2.720  10.802  1.00  0.00           C  
ATOM    916  C   GLY A  60      16.495  -4.018  11.557  1.00  0.00           C  
ATOM    917  O   GLY A  60      16.400  -5.103  11.007  1.00  0.00           O  
ATOM    918  H   GLY A  60      15.544  -1.693  12.144  1.00  0.00           H  
ATOM    919  HA2 GLY A  60      16.397  -2.787   9.798  1.00  0.00           H  
ATOM    920  HA3 GLY A  60      17.898  -2.612  10.735  1.00  0.00           H  
ATOM    921  N   LYS A  61      16.332  -3.863  12.861  1.00  0.00           N  
ATOM    922  CA  LYS A  61      15.950  -4.994  13.714  1.00  0.00           C  
ATOM    923  C   LYS A  61      14.438  -5.175  13.781  1.00  0.00           C  
ATOM    924  O   LYS A  61      13.655  -4.216  13.726  1.00  0.00           O  
ATOM    925  CB  LYS A  61      16.571  -4.841  15.100  1.00  0.00           C  
ATOM    926  CG  LYS A  61      17.970  -5.452  15.158  1.00  0.00           C  
ATOM    927  CD  LYS A  61      18.003  -6.845  15.815  1.00  0.00           C  
ATOM    928  CE  LYS A  61      17.682  -8.010  14.873  1.00  0.00           C  
ATOM    929  NZ  LYS A  61      17.895  -9.278  15.583  1.00  0.00           N  
ATOM    930  H   LYS A  61      16.437  -2.988  13.317  1.00  0.00           H  
ATOM    931  HA  LYS A  61      16.365  -5.896  13.264  1.00  0.00           H  
ATOM    932  HB2 LYS A  61      16.637  -3.780  15.342  1.00  0.00           H  
ATOM    933  HB3 LYS A  61      15.935  -5.342  15.830  1.00  0.00           H  
ATOM    934  HG2 LYS A  61      18.351  -5.542  14.140  1.00  0.00           H  
ATOM    935  HG3 LYS A  61      18.616  -4.785  15.730  1.00  0.00           H  
ATOM    936  HD2 LYS A  61      19.002  -7.004  16.222  1.00  0.00           H  
ATOM    937  HD3 LYS A  61      17.275  -6.854  16.626  1.00  0.00           H  
ATOM    938  HE2 LYS A  61      16.644  -7.942  14.548  1.00  0.00           H  
ATOM    939  HE3 LYS A  61      18.335  -7.965  14.000  1.00  0.00           H  
ATOM    940  HZ1 LYS A  61      17.725 -10.037  14.952  1.00  0.00           H  
ATOM    941  HZ2 LYS A  61      18.840  -9.334  15.903  1.00  0.00           H  
ATOM    942  HZ3 LYS A  61      17.266  -9.342  16.357  1.00  0.00           H  
ATOM    943  N   LEU A  62      14.049  -6.433  13.753  1.00  0.00           N  
ATOM    944  CA  LEU A  62      12.630  -6.793  13.824  1.00  0.00           C  
ATOM    945  C   LEU A  62      12.218  -7.094  15.277  1.00  0.00           C  
ATOM    946  O   LEU A  62      13.068  -7.513  16.071  1.00  0.00           O  
ATOM    947  CB  LEU A  62      12.333  -7.962  12.882  1.00  0.00           C  
ATOM    948  CG  LEU A  62      12.466  -7.566  11.407  1.00  0.00           C  
ATOM    949  CD1 LEU A  62      13.695  -8.182  10.740  1.00  0.00           C  
ATOM    950  CD2 LEU A  62      11.261  -8.093  10.642  1.00  0.00           C  
ATOM    951  H   LEU A  62      14.695  -7.196  13.773  1.00  0.00           H  
ATOM    952  HA  LEU A  62      12.048  -5.936  13.484  1.00  0.00           H  
ATOM    953  HB2 LEU A  62      13.033  -8.770  13.093  1.00  0.00           H  
ATOM    954  HB3 LEU A  62      11.315  -8.308  13.061  1.00  0.00           H  
ATOM    955  HG  LEU A  62      12.516  -6.479  11.333  1.00  0.00           H  
ATOM    956 HD11 LEU A  62      13.748  -7.885   9.692  1.00  0.00           H  
ATOM    957 HD12 LEU A  62      14.594  -7.839  11.254  1.00  0.00           H  
ATOM    958 HD13 LEU A  62      13.633  -9.268  10.802  1.00  0.00           H  
ATOM    959 HD21 LEU A  62      11.336  -7.805   9.592  1.00  0.00           H  
ATOM    960 HD22 LEU A  62      11.231  -9.180  10.717  1.00  0.00           H  
ATOM    961 HD23 LEU A  62      10.349  -7.674  11.067  1.00  0.00           H  
ATOM    962  N   PRO A  63      10.982  -6.743  15.671  1.00  0.00           N  
ATOM    963  CA  PRO A  63      10.458  -6.965  17.023  1.00  0.00           C  
ATOM    964  C   PRO A  63      10.239  -8.469  17.251  1.00  0.00           C  
ATOM    965  O   PRO A  63      10.772  -9.300  16.512  1.00  0.00           O  
ATOM    966  CB  PRO A  63       9.175  -6.125  17.086  1.00  0.00           C  
ATOM    967  CG  PRO A  63       8.685  -5.979  15.658  1.00  0.00           C  
ATOM    968  CD  PRO A  63       9.947  -6.150  14.817  1.00  0.00           C  
ATOM    969  HA  PRO A  63      11.162  -6.599  17.770  1.00  0.00           H  
ATOM    970  HB2 PRO A  63       8.423  -6.597  17.719  1.00  0.00           H  
ATOM    971  HB3 PRO A  63       9.430  -5.135  17.462  1.00  0.00           H  
ATOM    972  HG2 PRO A  63       7.999  -6.797  15.436  1.00  0.00           H  
ATOM    973  HG3 PRO A  63       8.206  -5.015  15.486  1.00  0.00           H  
ATOM    974  HD2 PRO A  63       9.742  -6.787  13.957  1.00  0.00           H  
ATOM    975  HD3 PRO A  63      10.294  -5.169  14.489  1.00  0.00           H  
ATOM    976  N   LYS A  64       9.436  -8.794  18.261  1.00  0.00           N  
ATOM    977  CA  LYS A  64       9.078 -10.178  18.612  1.00  0.00           C  
ATOM    978  C   LYS A  64       8.093 -10.781  17.577  1.00  0.00           C  
ATOM    979  O   LYS A  64       6.923 -11.046  17.842  1.00  0.00           O  
ATOM    980  CB  LYS A  64       8.513 -10.201  20.042  1.00  0.00           C  
ATOM    981  CG  LYS A  64       8.158 -11.597  20.571  1.00  0.00           C  
ATOM    982  CD  LYS A  64       9.335 -12.315  21.247  1.00  0.00           C  
ATOM    983  CE  LYS A  64       8.983 -13.770  21.572  1.00  0.00           C  
ATOM    984  NZ  LYS A  64       8.432 -13.924  22.929  1.00  0.00           N  
ATOM    985  H   LYS A  64       9.001  -8.079  18.813  1.00  0.00           H  
ATOM    986  HA  LYS A  64       9.987 -10.780  18.596  1.00  0.00           H  
ATOM    987  HB2 LYS A  64       9.258  -9.766  20.707  1.00  0.00           H  
ATOM    988  HB3 LYS A  64       7.610  -9.591  20.059  1.00  0.00           H  
ATOM    989  HG2 LYS A  64       7.352 -11.496  21.298  1.00  0.00           H  
ATOM    990  HG3 LYS A  64       7.816 -12.207  19.734  1.00  0.00           H  
ATOM    991  HD2 LYS A  64      10.194 -12.299  20.575  1.00  0.00           H  
ATOM    992  HD3 LYS A  64       9.586 -11.795  22.171  1.00  0.00           H  
ATOM    993  HE2 LYS A  64       8.245 -14.123  20.850  1.00  0.00           H  
ATOM    994  HE3 LYS A  64       9.884 -14.377  21.488  1.00  0.00           H  
ATOM    995  HZ1 LYS A  64       8.238 -14.901  23.075  1.00  0.00           H  
ATOM    996  HZ2 LYS A  64       9.111 -13.629  23.600  1.00  0.00           H  
ATOM    997  HZ3 LYS A  64       7.588 -13.408  23.024  1.00  0.00           H  
ATOM    998  N   GLY A  65       8.591 -10.874  16.349  1.00  0.00           N  
ATOM    999  CA  GLY A  65       7.813 -11.393  15.209  1.00  0.00           C  
ATOM   1000  C   GLY A  65       8.513 -11.096  13.881  1.00  0.00           C  
ATOM   1001  O   GLY A  65       7.899 -10.532  12.969  1.00  0.00           O  
ATOM   1002  H   GLY A  65       9.501 -10.499  16.150  1.00  0.00           H  
ATOM   1003  HA2 GLY A  65       7.698 -12.472  15.318  1.00  0.00           H  
ATOM   1004  HA3 GLY A  65       6.829 -10.923  15.206  1.00  0.00           H  
ATOM   1005  N   ARG A  66       9.786 -11.472  13.825  1.00  0.00           N  
ATOM   1006  CA  ARG A  66      10.599 -11.333  12.602  1.00  0.00           C  
ATOM   1007  C   ARG A  66      10.023 -12.217  11.488  1.00  0.00           C  
ATOM   1008  O   ARG A  66      10.206 -13.434  11.479  1.00  0.00           O  
ATOM   1009  CB  ARG A  66      12.061 -11.692  12.902  1.00  0.00           C  
ATOM   1010  CG  ARG A  66      12.953 -11.434  11.695  1.00  0.00           C  
ATOM   1011  CD  ARG A  66      13.332 -12.694  10.919  1.00  0.00           C  
ATOM   1012  NE  ARG A  66      14.803 -12.740  10.821  1.00  0.00           N  
ATOM   1013  CZ  ARG A  66      15.574 -12.018  10.012  1.00  0.00           C  
ATOM   1014  NH1 ARG A  66      15.064 -11.147   9.145  1.00  0.00           N  
ATOM   1015  NH2 ARG A  66      16.890 -12.162  10.065  1.00  0.00           N  
ATOM   1016  H   ARG A  66      10.244 -11.919  14.586  1.00  0.00           H  
ATOM   1017  HA  ARG A  66      10.559 -10.294  12.274  1.00  0.00           H  
ATOM   1018  HB2 ARG A  66      12.410 -11.086  13.738  1.00  0.00           H  
ATOM   1019  HB3 ARG A  66      12.120 -12.747  13.169  1.00  0.00           H  
ATOM   1020  HG2 ARG A  66      12.428 -10.761  11.018  1.00  0.00           H  
ATOM   1021  HG3 ARG A  66      13.870 -10.958  12.041  1.00  0.00           H  
ATOM   1022  HD2 ARG A  66      12.966 -13.578  11.442  1.00  0.00           H  
ATOM   1023  HD3 ARG A  66      12.893 -12.662   9.921  1.00  0.00           H  
ATOM   1024  HE  ARG A  66      15.244 -13.358  11.469  1.00  0.00           H  
ATOM   1025 HH11 ARG A  66      14.063 -11.022   9.091  1.00  0.00           H  
ATOM   1026 HH12 ARG A  66      15.667 -10.608   8.540  1.00  0.00           H  
ATOM   1027 HH21 ARG A  66      17.299 -12.817  10.716  1.00  0.00           H  
ATOM   1028 HH22 ARG A  66      17.485 -11.620   9.455  1.00  0.00           H  
ATOM   1029  N   THR A  67       9.262 -11.561  10.626  1.00  0.00           N  
ATOM   1030  CA  THR A  67       8.648 -12.220   9.461  1.00  0.00           C  
ATOM   1031  C   THR A  67       8.548 -11.307   8.226  1.00  0.00           C  
ATOM   1032  O   THR A  67       7.453 -11.011   7.726  1.00  0.00           O  
ATOM   1033  CB  THR A  67       7.316 -12.885   9.877  1.00  0.00           C  
ATOM   1034  OG1 THR A  67       6.965 -13.801   8.846  1.00  0.00           O  
ATOM   1035  CG2 THR A  67       6.168 -11.911  10.196  1.00  0.00           C  
ATOM   1036  H   THR A  67       9.114 -10.577  10.707  1.00  0.00           H  
ATOM   1037  HA  THR A  67       9.322 -13.030   9.178  1.00  0.00           H  
ATOM   1038  HB  THR A  67       7.504 -13.455  10.787  1.00  0.00           H  
ATOM   1039  HG1 THR A  67       6.111 -14.248   9.098  1.00  0.00           H  
ATOM   1040 HG21 THR A  67       5.272 -12.456  10.492  1.00  0.00           H  
ATOM   1041 HG22 THR A  67       6.470 -11.253  11.010  1.00  0.00           H  
ATOM   1042 HG23 THR A  67       5.946 -11.315   9.310  1.00  0.00           H  
ATOM   1043  N   PRO A  68       9.694 -10.790   7.763  1.00  0.00           N  
ATOM   1044  CA  PRO A  68       9.698  -9.871   6.621  1.00  0.00           C  
ATOM   1045  C   PRO A  68       9.424 -10.634   5.341  1.00  0.00           C  
ATOM   1046  O   PRO A  68      10.075 -11.646   5.062  1.00  0.00           O  
ATOM   1047  CB  PRO A  68      11.071  -9.183   6.638  1.00  0.00           C  
ATOM   1048  CG  PRO A  68      11.985 -10.115   7.424  1.00  0.00           C  
ATOM   1049  CD  PRO A  68      11.067 -11.051   8.220  1.00  0.00           C  
ATOM   1050  HA  PRO A  68       8.922  -9.116   6.747  1.00  0.00           H  
ATOM   1051  HB2 PRO A  68      11.444  -9.009   5.629  1.00  0.00           H  
ATOM   1052  HB3 PRO A  68      10.983  -8.245   7.183  1.00  0.00           H  
ATOM   1053  HG2 PRO A  68      12.556 -10.713   6.714  1.00  0.00           H  
ATOM   1054  HG3 PRO A  68      12.652  -9.557   8.081  1.00  0.00           H  
ATOM   1055  HD2 PRO A  68      11.345 -12.091   8.051  1.00  0.00           H  
ATOM   1056  HD3 PRO A  68      11.133 -10.808   9.280  1.00  0.00           H  
ATOM   1057  N   ILE A  69       8.394 -10.179   4.631  1.00  0.00           N  
ATOM   1058  CA  ILE A  69       8.035 -10.790   3.337  1.00  0.00           C  
ATOM   1059  C   ILE A  69       9.290 -10.845   2.448  1.00  0.00           C  
ATOM   1060  O   ILE A  69       9.871  -9.821   2.111  1.00  0.00           O  
ATOM   1061  CB  ILE A  69       6.832 -10.083   2.670  1.00  0.00           C  
ATOM   1062  CG1 ILE A  69       5.550 -10.492   3.401  1.00  0.00           C  
ATOM   1063  CG2 ILE A  69       6.771 -10.358   1.160  1.00  0.00           C  
ATOM   1064  CD1 ILE A  69       4.232 -10.024   2.757  1.00  0.00           C  
ATOM   1065  H   ILE A  69       7.859  -9.386   4.911  1.00  0.00           H  
ATOM   1066  HA  ILE A  69       7.729 -11.817   3.533  1.00  0.00           H  
ATOM   1067  HB  ILE A  69       6.959  -9.008   2.797  1.00  0.00           H  
ATOM   1068 HG12 ILE A  69       5.527 -11.580   3.454  1.00  0.00           H  
ATOM   1069 HG13 ILE A  69       5.593 -10.079   4.409  1.00  0.00           H  
ATOM   1070 HG21 ILE A  69       5.927  -9.826   0.719  1.00  0.00           H  
ATOM   1071 HG22 ILE A  69       7.695 -10.017   0.693  1.00  0.00           H  
ATOM   1072 HG23 ILE A  69       6.650 -11.427   0.990  1.00  0.00           H  
ATOM   1073 HD11 ILE A  69       3.372 -10.357   3.337  1.00  0.00           H  
ATOM   1074 HD12 ILE A  69       4.225  -8.935   2.706  1.00  0.00           H  
ATOM   1075 HD13 ILE A  69       4.159 -10.435   1.750  1.00  0.00           H  
ATOM   1076  N   LYS A  70       9.694 -12.072   2.165  1.00  0.00           N  
ATOM   1077  CA  LYS A  70      10.848 -12.307   1.288  1.00  0.00           C  
ATOM   1078  C   LYS A  70      10.384 -12.292  -0.173  1.00  0.00           C  
ATOM   1079  O   LYS A  70       9.469 -13.010  -0.553  1.00  0.00           O  
ATOM   1080  CB  LYS A  70      11.549 -13.623   1.658  1.00  0.00           C  
ATOM   1081  CG  LYS A  70      12.772 -13.804   0.753  1.00  0.00           C  
ATOM   1082  CD  LYS A  70      13.953 -14.473   1.457  1.00  0.00           C  
ATOM   1083  CE  LYS A  70      15.218 -13.870   0.870  1.00  0.00           C  
ATOM   1084  NZ  LYS A  70      16.282 -14.879   0.865  1.00  0.00           N  
ATOM   1085  H   LYS A  70       9.223 -12.887   2.495  1.00  0.00           H  
ATOM   1086  HA  LYS A  70      11.560 -11.494   1.430  1.00  0.00           H  
ATOM   1087  HB2 LYS A  70      11.866 -13.588   2.700  1.00  0.00           H  
ATOM   1088  HB3 LYS A  70      10.861 -14.457   1.515  1.00  0.00           H  
ATOM   1089  HG2 LYS A  70      12.484 -14.420  -0.099  1.00  0.00           H  
ATOM   1090  HG3 LYS A  70      13.091 -12.824   0.400  1.00  0.00           H  
ATOM   1091  HD2 LYS A  70      13.908 -14.279   2.529  1.00  0.00           H  
ATOM   1092  HD3 LYS A  70      13.934 -15.548   1.281  1.00  0.00           H  
ATOM   1093  HE2 LYS A  70      15.024 -13.538  -0.150  1.00  0.00           H  
ATOM   1094  HE3 LYS A  70      15.529 -13.017   1.472  1.00  0.00           H  
ATOM   1095  HZ1 LYS A  70      17.122 -14.475   0.524  1.00  0.00           H  
ATOM   1096  HZ2 LYS A  70      16.440 -15.232   1.793  1.00  0.00           H  
ATOM   1097  HZ3 LYS A  70      16.010 -15.632   0.263  1.00  0.00           H  
ATOM   1098  N   PHE A  71      11.069 -11.456  -0.934  1.00  0.00           N  
ATOM   1099  CA  PHE A  71      10.778 -11.252  -2.362  1.00  0.00           C  
ATOM   1100  C   PHE A  71      11.828 -11.938  -3.243  1.00  0.00           C  
ATOM   1101  O   PHE A  71      11.528 -12.482  -4.303  1.00  0.00           O  
ATOM   1102  CB  PHE A  71      10.745  -9.747  -2.676  1.00  0.00           C  
ATOM   1103  CG  PHE A  71       9.815  -8.972  -1.741  1.00  0.00           C  
ATOM   1104  CD1 PHE A  71       8.451  -8.820  -2.071  1.00  0.00           C  
ATOM   1105  CD2 PHE A  71      10.349  -8.375  -0.576  1.00  0.00           C  
ATOM   1106  CE1 PHE A  71       7.617  -8.044  -1.236  1.00  0.00           C  
ATOM   1107  CE2 PHE A  71       9.515  -7.599   0.260  1.00  0.00           C  
ATOM   1108  CZ  PHE A  71       8.150  -7.454  -0.083  1.00  0.00           C  
ATOM   1109  H   PHE A  71      11.750 -10.845  -0.531  1.00  0.00           H  
ATOM   1110  HA  PHE A  71       9.800 -11.681  -2.582  1.00  0.00           H  
ATOM   1111  HB2 PHE A  71      11.754  -9.345  -2.582  1.00  0.00           H  
ATOM   1112  HB3 PHE A  71      10.407  -9.607  -3.704  1.00  0.00           H  
ATOM   1113  HD1 PHE A  71       8.049  -9.294  -2.955  1.00  0.00           H  
ATOM   1114  HD2 PHE A  71      11.391  -8.512  -0.325  1.00  0.00           H  
ATOM   1115  HE1 PHE A  71       6.575  -7.907  -1.485  1.00  0.00           H  
ATOM   1116  HE2 PHE A  71       9.913  -7.125   1.145  1.00  0.00           H  
ATOM   1117  HZ  PHE A  71       7.504  -6.875   0.560  1.00  0.00           H  
ATOM   1118  N   GLY A  72      13.074 -11.883  -2.760  1.00  0.00           N  
ATOM   1119  CA  GLY A  72      14.255 -12.434  -3.443  1.00  0.00           C  
ATOM   1120  C   GLY A  72      15.206 -11.337  -3.942  1.00  0.00           C  
ATOM   1121  O   GLY A  72      16.116 -11.575  -4.723  1.00  0.00           O  
ATOM   1122  H   GLY A  72      13.248 -11.460  -1.881  1.00  0.00           H  
ATOM   1123  HA2 GLY A  72      14.794 -13.077  -2.747  1.00  0.00           H  
ATOM   1124  HA3 GLY A  72      13.923 -13.025  -4.297  1.00  0.00           H  
ATOM   1125  N   LYS A  73      15.004 -10.138  -3.399  1.00  0.00           N  
ATOM   1126  CA  LYS A  73      15.878  -9.000  -3.686  1.00  0.00           C  
ATOM   1127  C   LYS A  73      16.814  -8.731  -2.507  1.00  0.00           C  
ATOM   1128  O   LYS A  73      16.506  -9.051  -1.362  1.00  0.00           O  
ATOM   1129  CB  LYS A  73      15.051  -7.761  -4.034  1.00  0.00           C  
ATOM   1130  CG  LYS A  73      14.729  -7.674  -5.532  1.00  0.00           C  
ATOM   1131  CD  LYS A  73      16.015  -7.491  -6.339  1.00  0.00           C  
ATOM   1132  CE  LYS A  73      15.703  -6.955  -7.734  1.00  0.00           C  
ATOM   1133  NZ  LYS A  73      16.268  -7.794  -8.781  1.00  0.00           N  
ATOM   1134  H   LYS A  73      14.286  -9.968  -2.734  1.00  0.00           H  
ATOM   1135  HA  LYS A  73      16.489  -9.254  -4.553  1.00  0.00           H  
ATOM   1136  HB2 LYS A  73      14.115  -7.797  -3.478  1.00  0.00           H  
ATOM   1137  HB3 LYS A  73      15.612  -6.873  -3.745  1.00  0.00           H  
ATOM   1138  HG2 LYS A  73      14.234  -8.592  -5.849  1.00  0.00           H  
ATOM   1139  HG3 LYS A  73      14.069  -6.825  -5.711  1.00  0.00           H  
ATOM   1140  HD2 LYS A  73      16.666  -6.786  -5.822  1.00  0.00           H  
ATOM   1141  HD3 LYS A  73      16.520  -8.453  -6.430  1.00  0.00           H  
ATOM   1142  HE2 LYS A  73      14.621  -6.912  -7.863  1.00  0.00           H  
ATOM   1143  HE3 LYS A  73      16.115  -5.951  -7.827  1.00  0.00           H  
ATOM   1144  HZ1 LYS A  73      16.056  -7.386  -9.663  1.00  0.00           H  
ATOM   1145  HZ2 LYS A  73      17.263  -7.873  -8.673  1.00  0.00           H  
ATOM   1146  HZ3 LYS A  73      15.840  -8.702  -8.727  1.00  0.00           H  
ATOM   1147  N   SER A  74      17.918  -8.073  -2.842  1.00  0.00           N  
ATOM   1148  CA  SER A  74      18.940  -7.722  -1.848  1.00  0.00           C  
ATOM   1149  C   SER A  74      18.673  -6.348  -1.219  1.00  0.00           C  
ATOM   1150  O   SER A  74      18.932  -6.157  -0.045  1.00  0.00           O  
ATOM   1151  CB  SER A  74      20.330  -7.728  -2.491  1.00  0.00           C  
ATOM   1152  OG  SER A  74      21.254  -8.283  -1.552  1.00  0.00           O  
ATOM   1153  H   SER A  74      18.102  -7.806  -3.784  1.00  0.00           H  
ATOM   1154  HA  SER A  74      18.915  -8.473  -1.060  1.00  0.00           H  
ATOM   1155  HB2 SER A  74      20.314  -8.335  -3.396  1.00  0.00           H  
ATOM   1156  HB3 SER A  74      20.625  -6.709  -2.741  1.00  0.00           H  
ATOM   1157  HG  SER A  74      22.174  -8.316  -1.953  1.00  0.00           H  
ATOM   1158  N   ASP A  75      17.951  -5.511  -1.968  1.00  0.00           N  
ATOM   1159  CA  ASP A  75      17.518  -4.172  -1.509  1.00  0.00           C  
ATOM   1160  C   ASP A  75      16.183  -4.239  -0.748  1.00  0.00           C  
ATOM   1161  O   ASP A  75      15.990  -3.537   0.239  1.00  0.00           O  
ATOM   1162  CB  ASP A  75      17.337  -3.194  -2.677  1.00  0.00           C  
ATOM   1163  CG  ASP A  75      18.631  -2.954  -3.452  1.00  0.00           C  
ATOM   1164  OD1 ASP A  75      19.523  -2.280  -2.898  1.00  0.00           O  
ATOM   1165  OD2 ASP A  75      18.660  -3.425  -4.605  1.00  0.00           O  
ATOM   1166  H   ASP A  75      17.621  -5.785  -2.861  1.00  0.00           H  
ATOM   1167  HA  ASP A  75      18.287  -3.783  -0.843  1.00  0.00           H  
ATOM   1168  HB2 ASP A  75      16.590  -3.599  -3.360  1.00  0.00           H  
ATOM   1169  HB3 ASP A  75      16.983  -2.241  -2.284  1.00  0.00           H  
ATOM   1170  N   CYS A  76      15.301  -5.121  -1.217  1.00  0.00           N  
ATOM   1171  CA  CYS A  76      13.990  -5.360  -0.572  1.00  0.00           C  
ATOM   1172  C   CYS A  76      14.158  -6.094   0.769  1.00  0.00           C  
ATOM   1173  O   CYS A  76      13.392  -5.889   1.703  1.00  0.00           O  
ATOM   1174  CB  CYS A  76      13.063  -6.135  -1.496  1.00  0.00           C  
ATOM   1175  SG  CYS A  76      12.708  -5.300  -3.082  1.00  0.00           S  
ATOM   1176  H   CYS A  76      15.500  -5.699  -1.990  1.00  0.00           H  
ATOM   1177  HA  CYS A  76      13.536  -4.389  -0.373  1.00  0.00           H  
ATOM   1178  HB2 CYS A  76      13.519  -7.102  -1.711  1.00  0.00           H  
ATOM   1179  HB3 CYS A  76      12.120  -6.303  -0.977  1.00  0.00           H  
ATOM   1180  N   ASP A  77      15.199  -6.922   0.825  1.00  0.00           N  
ATOM   1181  CA  ASP A  77      15.598  -7.627   2.056  1.00  0.00           C  
ATOM   1182  C   ASP A  77      16.516  -6.751   2.941  1.00  0.00           C  
ATOM   1183  O   ASP A  77      16.758  -7.098   4.087  1.00  0.00           O  
ATOM   1184  CB  ASP A  77      16.300  -8.937   1.705  1.00  0.00           C  
ATOM   1185  CG  ASP A  77      16.771  -9.738   2.927  1.00  0.00           C  
ATOM   1186  OD1 ASP A  77      16.013  -9.784   3.930  1.00  0.00           O  
ATOM   1187  OD2 ASP A  77      17.861 -10.346   2.806  1.00  0.00           O  
ATOM   1188  H   ASP A  77      15.849  -7.020   0.068  1.00  0.00           H  
ATOM   1189  HA  ASP A  77      14.695  -7.857   2.620  1.00  0.00           H  
ATOM   1190  HB2 ASP A  77      15.608  -9.555   1.134  1.00  0.00           H  
ATOM   1191  HB3 ASP A  77      17.169  -8.708   1.088  1.00  0.00           H  
ATOM   1192  N   ARG A  78      17.098  -5.720   2.339  1.00  0.00           N  
ATOM   1193  CA  ARG A  78      17.997  -4.777   3.033  1.00  0.00           C  
ATOM   1194  C   ARG A  78      17.279  -4.079   4.205  1.00  0.00           C  
ATOM   1195  O   ARG A  78      16.045  -4.024   4.204  1.00  0.00           O  
ATOM   1196  CB  ARG A  78      18.563  -3.745   2.057  1.00  0.00           C  
ATOM   1197  CG  ARG A  78      20.026  -4.065   1.741  1.00  0.00           C  
ATOM   1198  CD  ARG A  78      20.954  -2.924   2.124  1.00  0.00           C  
ATOM   1199  NE  ARG A  78      21.905  -2.689   1.030  1.00  0.00           N  
ATOM   1200  CZ  ARG A  78      21.657  -1.945  -0.048  1.00  0.00           C  
ATOM   1201  NH1 ARG A  78      20.488  -1.340  -0.219  1.00  0.00           N  
ATOM   1202  NH2 ARG A  78      22.588  -1.790  -0.980  1.00  0.00           N  
ATOM   1203  H   ARG A  78      16.859  -5.444   1.420  1.00  0.00           H  
ATOM   1204  HA  ARG A  78      18.830  -5.351   3.440  1.00  0.00           H  
ATOM   1205  HB2 ARG A  78      17.982  -3.764   1.135  1.00  0.00           H  
ATOM   1206  HB3 ARG A  78      18.500  -2.754   2.506  1.00  0.00           H  
ATOM   1207  HG2 ARG A  78      20.319  -4.957   2.294  1.00  0.00           H  
ATOM   1208  HG3 ARG A  78      20.122  -4.253   0.671  1.00  0.00           H  
ATOM   1209  HD2 ARG A  78      20.371  -2.020   2.301  1.00  0.00           H  
ATOM   1210  HD3 ARG A  78      21.497  -3.183   3.032  1.00  0.00           H  
ATOM   1211  HE  ARG A  78      22.794  -3.126   1.131  1.00  0.00           H  
ATOM   1212 HH11 ARG A  78      19.764  -1.442   0.477  1.00  0.00           H  
ATOM   1213 HH12 ARG A  78      20.314  -0.779  -1.041  1.00  0.00           H  
ATOM   1214 HH21 ARG A  78      23.486  -2.238  -0.873  1.00  0.00           H  
ATOM   1215 HH22 ARG A  78      22.403  -1.227  -1.798  1.00  0.00           H  
ATOM   1216  N   PRO A  79      18.049  -3.564   5.185  1.00  0.00           N  
ATOM   1217  CA  PRO A  79      17.483  -2.842   6.331  1.00  0.00           C  
ATOM   1218  C   PRO A  79      16.926  -1.475   5.912  1.00  0.00           C  
ATOM   1219  O   PRO A  79      17.676  -0.623   5.438  1.00  0.00           O  
ATOM   1220  CB  PRO A  79      18.614  -2.754   7.352  1.00  0.00           C  
ATOM   1221  CG  PRO A  79      19.897  -2.843   6.528  1.00  0.00           C  
ATOM   1222  CD  PRO A  79      19.507  -3.718   5.338  1.00  0.00           C  
ATOM   1223  HA  PRO A  79      16.666  -3.421   6.760  1.00  0.00           H  
ATOM   1224  HB2 PRO A  79      18.566  -1.831   7.929  1.00  0.00           H  
ATOM   1225  HB3 PRO A  79      18.561  -3.623   8.008  1.00  0.00           H  
ATOM   1226  HG2 PRO A  79      20.153  -1.847   6.167  1.00  0.00           H  
ATOM   1227  HG3 PRO A  79      20.722  -3.272   7.098  1.00  0.00           H  
ATOM   1228  HD2 PRO A  79      20.036  -3.402   4.438  1.00  0.00           H  
ATOM   1229  HD3 PRO A  79      19.730  -4.761   5.561  1.00  0.00           H  
ATOM   1230  N   PRO A  80      15.608  -1.293   6.017  1.00  0.00           N  
ATOM   1231  CA  PRO A  80      14.919  -0.062   5.678  1.00  0.00           C  
ATOM   1232  C   PRO A  80      15.205   1.002   6.738  1.00  0.00           C  
ATOM   1233  O   PRO A  80      14.587   1.010   7.812  1.00  0.00           O  
ATOM   1234  CB  PRO A  80      13.439  -0.441   5.585  1.00  0.00           C  
ATOM   1235  CG  PRO A  80      13.252  -1.651   6.467  1.00  0.00           C  
ATOM   1236  CD  PRO A  80      14.633  -2.298   6.425  1.00  0.00           C  
ATOM   1237  HA  PRO A  80      15.258   0.308   4.709  1.00  0.00           H  
ATOM   1238  HB2 PRO A  80      12.798   0.382   5.897  1.00  0.00           H  
ATOM   1239  HB3 PRO A  80      13.222  -0.731   4.556  1.00  0.00           H  
ATOM   1240  HG2 PRO A  80      13.038  -1.324   7.484  1.00  0.00           H  
ATOM   1241  HG3 PRO A  80      12.469  -2.317   6.103  1.00  0.00           H  
ATOM   1242  HD2 PRO A  80      14.885  -2.701   7.405  1.00  0.00           H  
ATOM   1243  HD3 PRO A  80      14.631  -3.092   5.677  1.00  0.00           H  
ATOM   1244  N   LYS A  81      16.215   1.802   6.427  1.00  0.00           N  
ATOM   1245  CA  LYS A  81      16.647   2.885   7.325  1.00  0.00           C  
ATOM   1246  C   LYS A  81      15.624   4.029   7.307  1.00  0.00           C  
ATOM   1247  O   LYS A  81      15.735   5.030   6.591  1.00  0.00           O  
ATOM   1248  CB  LYS A  81      18.049   3.345   6.921  1.00  0.00           C  
ATOM   1249  CG  LYS A  81      18.937   3.578   8.141  1.00  0.00           C  
ATOM   1250  CD  LYS A  81      20.090   2.558   8.232  1.00  0.00           C  
ATOM   1251  CE  LYS A  81      19.813   1.467   9.250  1.00  0.00           C  
ATOM   1252  NZ  LYS A  81      21.045   1.036   9.913  1.00  0.00           N  
ATOM   1253  H   LYS A  81      16.777   1.642   5.622  1.00  0.00           H  
ATOM   1254  HA  LYS A  81      16.698   2.491   8.340  1.00  0.00           H  
ATOM   1255  HB2 LYS A  81      18.504   2.581   6.292  1.00  0.00           H  
ATOM   1256  HB3 LYS A  81      17.967   4.276   6.359  1.00  0.00           H  
ATOM   1257  HG2 LYS A  81      19.361   4.580   8.079  1.00  0.00           H  
ATOM   1258  HG3 LYS A  81      18.327   3.496   9.039  1.00  0.00           H  
ATOM   1259  HD2 LYS A  81      20.230   2.098   7.253  1.00  0.00           H  
ATOM   1260  HD3 LYS A  81      21.002   3.083   8.520  1.00  0.00           H  
ATOM   1261  HE2 LYS A  81      19.118   1.846   9.999  1.00  0.00           H  
ATOM   1262  HE3 LYS A  81      19.363   0.613   8.743  1.00  0.00           H  
ATOM   1263  HZ1 LYS A  81      20.817   0.333  10.591  1.00  0.00           H  
ATOM   1264  HZ2 LYS A  81      21.682   0.655   9.244  1.00  0.00           H  
ATOM   1265  HZ3 LYS A  81      21.450   1.819  10.380  1.00  0.00           H  
ATOM   1266  N   HIS A  82      14.508   3.739   7.973  1.00  0.00           N  
ATOM   1267  CA  HIS A  82      13.370   4.663   8.091  1.00  0.00           C  
ATOM   1268  C   HIS A  82      13.665   5.655   9.215  1.00  0.00           C  
ATOM   1269  O   HIS A  82      14.006   5.281  10.328  1.00  0.00           O  
ATOM   1270  CB  HIS A  82      12.077   3.880   8.326  1.00  0.00           C  
ATOM   1271  CG  HIS A  82      10.940   4.727   8.903  1.00  0.00           C  
ATOM   1272  ND1 HIS A  82      10.716   4.887  10.200  1.00  0.00           N  
ATOM   1273  CD2 HIS A  82      10.054   5.458   8.244  1.00  0.00           C  
ATOM   1274  CE1 HIS A  82       9.662   5.686  10.357  1.00  0.00           C  
ATOM   1275  NE2 HIS A  82       9.278   6.042   9.144  1.00  0.00           N  
ATOM   1276  H   HIS A  82      14.409   2.875   8.464  1.00  0.00           H  
ATOM   1277  HA  HIS A  82      13.267   5.216   7.157  1.00  0.00           H  
ATOM   1278  HB2 HIS A  82      11.749   3.460   7.375  1.00  0.00           H  
ATOM   1279  HB3 HIS A  82      12.287   3.065   9.017  1.00  0.00           H  
ATOM   1280  HD1 HIS A  82      11.350   4.652  10.932  1.00  0.00           H  
ATOM   1281  HD2 HIS A  82       9.978   5.560   7.171  1.00  0.00           H  
ATOM   1282  HE1 HIS A  82       9.211   5.984  11.291  1.00  0.00           H  
ATOM   1283  HE2 HIS A  82       8.465   6.600   8.936  1.00  0.00           H  
ATOM   1284  N   SER A  83      13.563   6.916   8.834  1.00  0.00           N  
ATOM   1285  CA  SER A  83      13.827   8.030   9.777  1.00  0.00           C  
ATOM   1286  C   SER A  83      12.530   8.441  10.492  1.00  0.00           C  
ATOM   1287  O   SER A  83      11.647   7.634  10.674  1.00  0.00           O  
ATOM   1288  CB  SER A  83      14.507   9.166   9.010  1.00  0.00           C  
ATOM   1289  OG  SER A  83      15.016  10.093   9.973  1.00  0.00           O  
ATOM   1290  H   SER A  83      13.259   7.147   7.913  1.00  0.00           H  
ATOM   1291  HA  SER A  83      14.524   7.678  10.538  1.00  0.00           H  
ATOM   1292  HB2 SER A  83      15.324   8.770   8.406  1.00  0.00           H  
ATOM   1293  HB3 SER A  83      13.784   9.661   8.362  1.00  0.00           H  
ATOM   1294  HG  SER A  83      15.634  10.754   9.530  1.00  0.00           H  
ATOM   1295  N   LYS A  84      12.371   9.709  10.862  1.00  0.00           N  
ATOM   1296  CA  LYS A  84      11.139  10.197  11.504  1.00  0.00           C  
ATOM   1297  C   LYS A  84       9.928  10.180  10.563  1.00  0.00           C  
ATOM   1298  O   LYS A  84       8.983   9.429  10.743  1.00  0.00           O  
ATOM   1299  CB  LYS A  84      11.359  11.600  12.100  1.00  0.00           C  
ATOM   1300  CG  LYS A  84      11.858  11.483  13.534  1.00  0.00           C  
ATOM   1301  CD  LYS A  84      13.300  11.970  13.675  1.00  0.00           C  
ATOM   1302  CE  LYS A  84      14.085  11.086  14.649  1.00  0.00           C  
ATOM   1303  NZ  LYS A  84      14.285   9.759  14.048  1.00  0.00           N  
ATOM   1304  H   LYS A  84      13.138  10.347  10.754  1.00  0.00           H  
ATOM   1305  HA  LYS A  84      10.918   9.518  12.328  1.00  0.00           H  
ATOM   1306  HB2 LYS A  84      12.099  12.133  11.502  1.00  0.00           H  
ATOM   1307  HB3 LYS A  84      10.418  12.149  12.088  1.00  0.00           H  
ATOM   1308  HG2 LYS A  84      11.218  12.084  14.180  1.00  0.00           H  
ATOM   1309  HG3 LYS A  84      11.807  10.439  13.842  1.00  0.00           H  
ATOM   1310  HD2 LYS A  84      13.783  11.941  12.698  1.00  0.00           H  
ATOM   1311  HD3 LYS A  84      13.296  12.994  14.047  1.00  0.00           H  
ATOM   1312  HE2 LYS A  84      15.053  11.542  14.856  1.00  0.00           H  
ATOM   1313  HE3 LYS A  84      13.528  10.985  15.580  1.00  0.00           H  
ATOM   1314  HZ1 LYS A  84      14.802   9.181  14.691  1.00  0.00           H  
ATOM   1315  HZ2 LYS A  84      13.408   9.328  13.869  1.00  0.00           H  
ATOM   1316  HZ3 LYS A  84      14.815   9.853  13.208  1.00  0.00           H  
ATOM   1317  N   ASP A  85      10.125  10.869   9.447  1.00  0.00           N  
ATOM   1318  CA  ASP A  85       9.105  10.977   8.387  1.00  0.00           C  
ATOM   1319  C   ASP A  85       9.453  10.097   7.178  1.00  0.00           C  
ATOM   1320  O   ASP A  85       9.073  10.401   6.051  1.00  0.00           O  
ATOM   1321  CB  ASP A  85       8.832  12.450   7.990  1.00  0.00           C  
ATOM   1322  CG  ASP A  85       9.832  13.542   8.435  1.00  0.00           C  
ATOM   1323  OD1 ASP A  85      10.211  13.544   9.625  1.00  0.00           O  
ATOM   1324  OD2 ASP A  85      10.328  14.276   7.553  1.00  0.00           O  
ATOM   1325  H   ASP A  85      10.928  11.447   9.361  1.00  0.00           H  
ATOM   1326  HA  ASP A  85       8.177  10.587   8.805  1.00  0.00           H  
ATOM   1327  HB2 ASP A  85       8.782  12.485   6.901  1.00  0.00           H  
ATOM   1328  HB3 ASP A  85       7.859  12.718   8.401  1.00  0.00           H  
ATOM   1329  N   GLY A  86      10.375   9.161   7.412  1.00  0.00           N  
ATOM   1330  CA  GLY A  86      10.930   8.255   6.387  1.00  0.00           C  
ATOM   1331  C   GLY A  86      11.242   8.995   5.085  1.00  0.00           C  
ATOM   1332  O   GLY A  86      10.490   8.961   4.116  1.00  0.00           O  
ATOM   1333  H   GLY A  86      10.646   8.952   8.363  1.00  0.00           H  
ATOM   1334  HA2 GLY A  86      11.849   7.810   6.769  1.00  0.00           H  
ATOM   1335  HA3 GLY A  86      10.205   7.467   6.181  1.00  0.00           H  
ATOM   1336  N   ASN A  87      12.258   9.834   5.192  1.00  0.00           N  
ATOM   1337  CA  ASN A  87      12.755  10.653   4.074  1.00  0.00           C  
ATOM   1338  C   ASN A  87      14.275  10.832   4.155  1.00  0.00           C  
ATOM   1339  O   ASN A  87      14.979  10.511   3.201  1.00  0.00           O  
ATOM   1340  CB  ASN A  87      12.063  12.025   4.046  1.00  0.00           C  
ATOM   1341  CG  ASN A  87      12.455  12.893   5.249  1.00  0.00           C  
ATOM   1342  OD1 ASN A  87      13.308  13.771   5.193  1.00  0.00           O  
ATOM   1343  ND2 ASN A  87      12.083  12.442   6.417  1.00  0.00           N  
ATOM   1344  H   ASN A  87      12.845   9.812   6.011  1.00  0.00           H  
ATOM   1345  HA  ASN A  87      12.520  10.133   3.145  1.00  0.00           H  
ATOM   1346  HB2 ASN A  87      12.343  12.543   3.129  1.00  0.00           H  
ATOM   1347  HB3 ASN A  87      10.983  11.876   4.057  1.00  0.00           H  
ATOM   1348 HD21 ASN A  87      11.457  11.651   6.468  1.00  0.00           H  
ATOM   1349 HD22 ASN A  87      12.419  12.883   7.260  1.00  0.00           H  
ATOM   1350  N   GLY A  88      14.731  11.151   5.378  1.00  0.00           N  
ATOM   1351  CA  GLY A  88      16.135  11.492   5.686  1.00  0.00           C  
ATOM   1352  C   GLY A  88      16.787  12.270   4.538  1.00  0.00           C  
ATOM   1353  O   GLY A  88      16.131  12.967   3.773  1.00  0.00           O  
ATOM   1354  H   GLY A  88      14.087  11.401   6.097  1.00  0.00           H  
ATOM   1355  HA2 GLY A  88      16.163  12.102   6.589  1.00  0.00           H  
ATOM   1356  HA3 GLY A  88      16.695  10.572   5.855  1.00  0.00           H  
ATOM   1357  N   LYS A  89      18.067  11.991   4.360  1.00  0.00           N  
ATOM   1358  CA  LYS A  89      18.813  12.546   3.224  1.00  0.00           C  
ATOM   1359  C   LYS A  89      18.940  11.502   2.094  1.00  0.00           C  
ATOM   1360  O   LYS A  89      18.921  11.825   0.918  1.00  0.00           O  
ATOM   1361  CB  LYS A  89      20.182  13.034   3.729  1.00  0.00           C  
ATOM   1362  CG  LYS A  89      21.138  13.498   2.627  1.00  0.00           C  
ATOM   1363  CD  LYS A  89      21.358  15.011   2.589  1.00  0.00           C  
ATOM   1364  CE  LYS A  89      22.525  15.316   1.650  1.00  0.00           C  
ATOM   1365  NZ  LYS A  89      22.540  16.749   1.340  1.00  0.00           N  
ATOM   1366  H   LYS A  89      18.572  11.390   4.985  1.00  0.00           H  
ATOM   1367  HA  LYS A  89      18.266  13.404   2.833  1.00  0.00           H  
ATOM   1368  HB2 LYS A  89      20.015  13.869   4.409  1.00  0.00           H  
ATOM   1369  HB3 LYS A  89      20.657  12.214   4.268  1.00  0.00           H  
ATOM   1370  HG2 LYS A  89      22.102  13.015   2.784  1.00  0.00           H  
ATOM   1371  HG3 LYS A  89      20.729  13.187   1.666  1.00  0.00           H  
ATOM   1372  HD2 LYS A  89      20.456  15.504   2.224  1.00  0.00           H  
ATOM   1373  HD3 LYS A  89      21.590  15.372   3.590  1.00  0.00           H  
ATOM   1374  HE2 LYS A  89      23.463  15.036   2.130  1.00  0.00           H  
ATOM   1375  HE3 LYS A  89      22.411  14.744   0.729  1.00  0.00           H  
ATOM   1376  HZ1 LYS A  89      23.327  16.939   0.743  1.00  0.00           H  
ATOM   1377  HZ2 LYS A  89      21.700  16.989   0.867  1.00  0.00           H  
ATOM   1378  HZ3 LYS A  89      22.638  17.277   2.182  1.00  0.00           H  
ATOM   1379  N   THR A  90      19.130  10.253   2.518  1.00  0.00           N  
ATOM   1380  CA  THR A  90      19.377   9.136   1.583  1.00  0.00           C  
ATOM   1381  C   THR A  90      18.596   7.900   2.048  1.00  0.00           C  
ATOM   1382  O   THR A  90      18.998   6.772   1.774  1.00  0.00           O  
ATOM   1383  CB  THR A  90      20.880   8.807   1.528  1.00  0.00           C  
ATOM   1384  OG1 THR A  90      21.271   8.188   2.752  1.00  0.00           O  
ATOM   1385  CG2 THR A  90      21.795  10.019   1.334  1.00  0.00           C  
ATOM   1386  H   THR A  90      19.213  10.003   3.477  1.00  0.00           H  
ATOM   1387  HA  THR A  90      19.039   9.424   0.587  1.00  0.00           H  
ATOM   1388  HB  THR A  90      21.044   8.117   0.701  1.00  0.00           H  
ATOM   1389  HG1 THR A  90      22.206   7.863   2.630  1.00  0.00           H  
ATOM   1390 HG21 THR A  90      22.841   9.717   1.301  1.00  0.00           H  
ATOM   1391 HG22 THR A  90      21.540  10.515   0.397  1.00  0.00           H  
ATOM   1392 HG23 THR A  90      21.651  10.713   2.162  1.00  0.00           H  
ATOM   1393  N   ASP A  91      17.487   8.132   2.768  1.00  0.00           N  
ATOM   1394  CA  ASP A  91      16.616   7.046   3.261  1.00  0.00           C  
ATOM   1395  C   ASP A  91      16.427   5.961   2.189  1.00  0.00           C  
ATOM   1396  O   ASP A  91      16.515   6.222   0.990  1.00  0.00           O  
ATOM   1397  CB  ASP A  91      15.226   7.553   3.653  1.00  0.00           C  
ATOM   1398  CG  ASP A  91      15.063   7.846   5.147  1.00  0.00           C  
ATOM   1399  OD1 ASP A  91      16.011   8.368   5.757  1.00  0.00           O  
ATOM   1400  OD2 ASP A  91      13.936   7.624   5.637  1.00  0.00           O  
ATOM   1401  H   ASP A  91      17.171   9.067   2.932  1.00  0.00           H  
ATOM   1402  HA  ASP A  91      17.091   6.605   4.137  1.00  0.00           H  
ATOM   1403  HB2 ASP A  91      15.027   8.472   3.099  1.00  0.00           H  
ATOM   1404  HB3 ASP A  91      14.493   6.798   3.368  1.00  0.00           H  
ATOM   1405  N   HIS A  92      16.357   4.736   2.670  1.00  0.00           N  
ATOM   1406  CA  HIS A  92      16.228   3.592   1.766  1.00  0.00           C  
ATOM   1407  C   HIS A  92      15.352   2.495   2.389  1.00  0.00           C  
ATOM   1408  O   HIS A  92      15.722   1.341   2.629  1.00  0.00           O  
ATOM   1409  CB  HIS A  92      17.603   3.120   1.282  1.00  0.00           C  
ATOM   1410  CG  HIS A  92      18.441   2.428   2.355  1.00  0.00           C  
ATOM   1411  ND1 HIS A  92      18.462   1.117   2.559  1.00  0.00           N  
ATOM   1412  CD2 HIS A  92      19.236   2.999   3.252  1.00  0.00           C  
ATOM   1413  CE1 HIS A  92      19.270   0.864   3.572  1.00  0.00           C  
ATOM   1414  NE2 HIS A  92      19.743   2.023   4.008  1.00  0.00           N  
ATOM   1415  H   HIS A  92      16.403   4.552   3.652  1.00  0.00           H  
ATOM   1416  HA  HIS A  92      15.697   3.946   0.882  1.00  0.00           H  
ATOM   1417  HB2 HIS A  92      17.458   2.424   0.455  1.00  0.00           H  
ATOM   1418  HB3 HIS A  92      18.156   3.987   0.919  1.00  0.00           H  
ATOM   1419  HD1 HIS A  92      17.800   0.465   2.161  1.00  0.00           H  
ATOM   1420  HD2 HIS A  92      19.434   4.056   3.351  1.00  0.00           H  
ATOM   1421  HE1 HIS A  92      19.505  -0.111   3.972  1.00  0.00           H  
ATOM   1422  HE2 HIS A  92      20.382   2.132   4.765  1.00  0.00           H  
ATOM   1423  N   TYR A  93      14.146   2.938   2.695  1.00  0.00           N  
ATOM   1424  CA  TYR A  93      13.151   2.067   3.305  1.00  0.00           C  
ATOM   1425  C   TYR A  93      12.243   1.375   2.298  1.00  0.00           C  
ATOM   1426  O   TYR A  93      12.221   1.726   1.123  1.00  0.00           O  
ATOM   1427  CB  TYR A  93      12.402   2.835   4.391  1.00  0.00           C  
ATOM   1428  CG  TYR A  93      11.668   4.037   3.828  1.00  0.00           C  
ATOM   1429  CD1 TYR A  93      12.352   5.256   3.714  1.00  0.00           C  
ATOM   1430  CD2 TYR A  93      10.327   3.873   3.422  1.00  0.00           C  
ATOM   1431  CE1 TYR A  93      11.681   6.353   3.148  1.00  0.00           C  
ATOM   1432  CE2 TYR A  93       9.658   4.982   2.914  1.00  0.00           C  
ATOM   1433  CZ  TYR A  93      10.338   6.202   2.743  1.00  0.00           C  
ATOM   1434  OH  TYR A  93       9.728   7.211   2.075  1.00  0.00           O  
ATOM   1435  H   TYR A  93      13.832   3.849   2.456  1.00  0.00           H  
ATOM   1436  HA  TYR A  93      13.703   1.273   3.807  1.00  0.00           H  
ATOM   1437  HB2 TYR A  93      11.682   2.169   4.866  1.00  0.00           H  
ATOM   1438  HB3 TYR A  93      13.114   3.174   5.143  1.00  0.00           H  
ATOM   1439  HD1 TYR A  93      13.373   5.349   4.055  1.00  0.00           H  
ATOM   1440  HD2 TYR A  93       9.835   2.915   3.504  1.00  0.00           H  
ATOM   1441  HE1 TYR A  93      12.187   7.299   3.024  1.00  0.00           H  
ATOM   1442  HE2 TYR A  93       8.613   4.907   2.649  1.00  0.00           H  
ATOM   1443  HH  TYR A  93      10.269   8.052   2.180  1.00  0.00           H  
ATOM   1444  N   LEU A  94      11.525   0.370   2.783  1.00  0.00           N  
ATOM   1445  CA  LEU A  94      10.531  -0.325   1.957  1.00  0.00           C  
ATOM   1446  C   LEU A  94       9.154   0.303   2.155  1.00  0.00           C  
ATOM   1447  O   LEU A  94       8.737   0.468   3.296  1.00  0.00           O  
ATOM   1448  CB  LEU A  94      10.440  -1.827   2.279  1.00  0.00           C  
ATOM   1449  CG  LEU A  94      11.155  -2.687   1.223  1.00  0.00           C  
ATOM   1450  CD1 LEU A  94      10.781  -4.149   1.415  1.00  0.00           C  
ATOM   1451  CD2 LEU A  94      10.637  -2.396  -0.171  1.00  0.00           C  
ATOM   1452  H   LEU A  94      11.533   0.116   3.750  1.00  0.00           H  
ATOM   1453  HA  LEU A  94      10.824  -0.214   0.913  1.00  0.00           H  
ATOM   1454  HB2 LEU A  94      10.901  -2.008   3.250  1.00  0.00           H  
ATOM   1455  HB3 LEU A  94       9.390  -2.117   2.315  1.00  0.00           H  
ATOM   1456  HG  LEU A  94      12.232  -2.534   1.285  1.00  0.00           H  
ATOM   1457 HD11 LEU A  94      11.276  -4.761   0.661  1.00  0.00           H  
ATOM   1458 HD12 LEU A  94      11.095  -4.475   2.407  1.00  0.00           H  
ATOM   1459 HD13 LEU A  94       9.701  -4.262   1.320  1.00  0.00           H  
ATOM   1460 HD21 LEU A  94      11.139  -3.032  -0.900  1.00  0.00           H  
ATOM   1461 HD22 LEU A  94       9.565  -2.588  -0.205  1.00  0.00           H  
ATOM   1462 HD23 LEU A  94      10.827  -1.350  -0.416  1.00  0.00           H  
ATOM   1463  N   LEU A  95       8.627   0.863   1.083  1.00  0.00           N  
ATOM   1464  CA  LEU A  95       7.307   1.541   1.103  1.00  0.00           C  
ATOM   1465  C   LEU A  95       6.244   0.600   0.520  1.00  0.00           C  
ATOM   1466  O   LEU A  95       6.561  -0.378  -0.158  1.00  0.00           O  
ATOM   1467  CB  LEU A  95       7.286   2.875   0.323  1.00  0.00           C  
ATOM   1468  CG  LEU A  95       8.654   3.525   0.100  1.00  0.00           C  
ATOM   1469  CD1 LEU A  95       9.427   2.891  -1.040  1.00  0.00           C  
ATOM   1470  CD2 LEU A  95       8.518   5.002  -0.254  1.00  0.00           C  
ATOM   1471  H   LEU A  95       9.077   0.840   0.195  1.00  0.00           H  
ATOM   1472  HA  LEU A  95       7.059   1.754   2.142  1.00  0.00           H  
ATOM   1473  HB2 LEU A  95       6.840   2.687  -0.654  1.00  0.00           H  
ATOM   1474  HB3 LEU A  95       6.666   3.579   0.876  1.00  0.00           H  
ATOM   1475  HG  LEU A  95       9.229   3.426   1.019  1.00  0.00           H  
ATOM   1476 HD11 LEU A  95      10.399   3.370  -1.160  1.00  0.00           H  
ATOM   1477 HD12 LEU A  95       9.575   1.833  -0.828  1.00  0.00           H  
ATOM   1478 HD13 LEU A  95       8.859   3.001  -1.965  1.00  0.00           H  
ATOM   1479 HD21 LEU A  95       9.501   5.454  -0.387  1.00  0.00           H  
ATOM   1480 HD22 LEU A  95       7.952   5.100  -1.181  1.00  0.00           H  
ATOM   1481 HD23 LEU A  95       7.992   5.518   0.548  1.00  0.00           H  
ATOM   1482  N   GLU A  96       4.999   0.893   0.882  1.00  0.00           N  
ATOM   1483  CA  GLU A  96       3.834   0.106   0.432  1.00  0.00           C  
ATOM   1484  C   GLU A  96       2.648   0.986   0.023  1.00  0.00           C  
ATOM   1485  O   GLU A  96       1.987   1.646   0.830  1.00  0.00           O  
ATOM   1486  CB  GLU A  96       3.415  -0.914   1.478  1.00  0.00           C  
ATOM   1487  CG  GLU A  96       2.995  -0.298   2.794  1.00  0.00           C  
ATOM   1488  CD  GLU A  96       2.788  -1.303   3.920  1.00  0.00           C  
ATOM   1489  OE1 GLU A  96       2.410  -2.458   3.629  1.00  0.00           O  
ATOM   1490  OE2 GLU A  96       3.106  -0.909   5.064  1.00  0.00           O  
ATOM   1491  H   GLU A  96       4.791   1.661   1.490  1.00  0.00           H  
ATOM   1492  HA  GLU A  96       4.149  -0.446  -0.454  1.00  0.00           H  
ATOM   1493  HB2 GLU A  96       2.576  -1.488   1.083  1.00  0.00           H  
ATOM   1494  HB3 GLU A  96       4.256  -1.582   1.665  1.00  0.00           H  
ATOM   1495  HG2 GLU A  96       3.765   0.409   3.103  1.00  0.00           H  
ATOM   1496  HG3 GLU A  96       2.059   0.239   2.637  1.00  0.00           H  
ATOM   1497  N   PHE A  97       2.427   0.997  -1.268  1.00  0.00           N  
ATOM   1498  CA  PHE A  97       1.328   1.794  -1.832  1.00  0.00           C  
ATOM   1499  C   PHE A  97       0.058   0.940  -1.983  1.00  0.00           C  
ATOM   1500  O   PHE A  97       0.184  -0.217  -2.380  1.00  0.00           O  
ATOM   1501  CB  PHE A  97       1.795   2.358  -3.178  1.00  0.00           C  
ATOM   1502  CG  PHE A  97       0.810   3.366  -3.757  1.00  0.00           C  
ATOM   1503  CD1 PHE A  97       0.910   4.714  -3.357  1.00  0.00           C  
ATOM   1504  CD2 PHE A  97      -0.220   2.931  -4.630  1.00  0.00           C  
ATOM   1505  CE1 PHE A  97      -0.030   5.640  -3.844  1.00  0.00           C  
ATOM   1506  CE2 PHE A  97      -1.164   3.857  -5.109  1.00  0.00           C  
ATOM   1507  CZ  PHE A  97      -1.054   5.213  -4.714  1.00  0.00           C  
ATOM   1508  H   PHE A  97       2.962   0.428  -1.903  1.00  0.00           H  
ATOM   1509  HA  PHE A  97       1.109   2.623  -1.159  1.00  0.00           H  
ATOM   1510  HB2 PHE A  97       2.760   2.845  -3.041  1.00  0.00           H  
ATOM   1511  HB3 PHE A  97       1.916   1.536  -3.884  1.00  0.00           H  
ATOM   1512  HD1 PHE A  97       1.696   5.030  -2.687  1.00  0.00           H  
ATOM   1513  HD2 PHE A  97      -0.278   1.894  -4.927  1.00  0.00           H  
ATOM   1514  HE1 PHE A  97       0.034   6.678  -3.553  1.00  0.00           H  
ATOM   1515  HE2 PHE A  97      -1.960   3.539  -5.767  1.00  0.00           H  
ATOM   1516  HZ  PHE A  97      -1.768   5.934  -5.087  1.00  0.00           H  
ATOM   1517  N   PRO A  98      -1.133   1.509  -1.724  1.00  0.00           N  
ATOM   1518  CA  PRO A  98      -2.413   0.810  -1.864  1.00  0.00           C  
ATOM   1519  C   PRO A  98      -2.766   0.627  -3.337  1.00  0.00           C  
ATOM   1520  O   PRO A  98      -3.347   1.495  -3.960  1.00  0.00           O  
ATOM   1521  CB  PRO A  98      -3.429   1.639  -1.076  1.00  0.00           C  
ATOM   1522  CG  PRO A  98      -2.860   3.053  -1.070  1.00  0.00           C  
ATOM   1523  CD  PRO A  98      -1.351   2.878  -1.228  1.00  0.00           C  
ATOM   1524  HA  PRO A  98      -2.342  -0.179  -1.409  1.00  0.00           H  
ATOM   1525  HB2 PRO A  98      -4.419   1.602  -1.530  1.00  0.00           H  
ATOM   1526  HB3 PRO A  98      -3.459   1.273  -0.050  1.00  0.00           H  
ATOM   1527  HG2 PRO A  98      -3.244   3.584  -1.941  1.00  0.00           H  
ATOM   1528  HG3 PRO A  98      -3.110   3.585  -0.152  1.00  0.00           H  
ATOM   1529  HD2 PRO A  98      -0.953   3.617  -1.925  1.00  0.00           H  
ATOM   1530  HD3 PRO A  98      -0.870   2.977  -0.255  1.00  0.00           H  
ATOM   1531  N   THR A  99      -2.144  -0.388  -3.930  1.00  0.00           N  
ATOM   1532  CA  THR A  99      -2.361  -0.710  -5.351  1.00  0.00           C  
ATOM   1533  C   THR A  99      -3.735  -1.349  -5.541  1.00  0.00           C  
ATOM   1534  O   THR A  99      -4.174  -2.193  -4.765  1.00  0.00           O  
ATOM   1535  CB  THR A  99      -1.226  -1.549  -5.940  1.00  0.00           C  
ATOM   1536  OG1 THR A  99      -1.265  -1.365  -7.362  1.00  0.00           O  
ATOM   1537  CG2 THR A  99      -1.259  -3.051  -5.591  1.00  0.00           C  
ATOM   1538  H   THR A  99      -1.492  -0.971  -3.434  1.00  0.00           H  
ATOM   1539  HA  THR A  99      -2.367   0.235  -5.896  1.00  0.00           H  
ATOM   1540  HB  THR A  99      -0.286  -1.150  -5.561  1.00  0.00           H  
ATOM   1541  HG1 THR A  99      -1.384  -0.384  -7.534  1.00  0.00           H  
ATOM   1542 HG21 THR A  99      -0.417  -3.574  -6.044  1.00  0.00           H  
ATOM   1543 HG22 THR A  99      -1.208  -3.168  -4.509  1.00  0.00           H  
ATOM   1544 HG23 THR A  99      -2.187  -3.485  -5.961  1.00  0.00           H  
ATOM   1545  N   PHE A 100      -4.427  -0.865  -6.565  1.00  0.00           N  
ATOM   1546  CA  PHE A 100      -5.789  -1.314  -6.897  1.00  0.00           C  
ATOM   1547  C   PHE A 100      -5.814  -2.205  -8.150  1.00  0.00           C  
ATOM   1548  O   PHE A 100      -4.925  -2.058  -8.993  1.00  0.00           O  
ATOM   1549  CB  PHE A 100      -6.703  -0.099  -7.078  1.00  0.00           C  
ATOM   1550  CG  PHE A 100      -7.018   0.561  -5.731  1.00  0.00           C  
ATOM   1551  CD1 PHE A 100      -5.985   1.267  -5.085  1.00  0.00           C  
ATOM   1552  CD2 PHE A 100      -8.312   0.513  -5.170  1.00  0.00           C  
ATOM   1553  CE1 PHE A 100      -6.235   1.890  -3.844  1.00  0.00           C  
ATOM   1554  CE2 PHE A 100      -8.589   1.212  -3.979  1.00  0.00           C  
ATOM   1555  CZ  PHE A 100      -7.543   1.890  -3.318  1.00  0.00           C  
ATOM   1556  H   PHE A 100      -4.072  -0.119  -7.125  1.00  0.00           H  
ATOM   1557  HA  PHE A 100      -6.161  -1.901  -6.059  1.00  0.00           H  
ATOM   1558  HB2 PHE A 100      -6.211   0.627  -7.727  1.00  0.00           H  
ATOM   1559  HB3 PHE A 100      -7.633  -0.415  -7.550  1.00  0.00           H  
ATOM   1560  HD1 PHE A 100      -5.006   1.331  -5.538  1.00  0.00           H  
ATOM   1561  HD2 PHE A 100      -9.090  -0.059  -5.654  1.00  0.00           H  
ATOM   1562  HE1 PHE A 100      -5.430   2.362  -3.300  1.00  0.00           H  
ATOM   1563  HE2 PHE A 100      -9.590   1.227  -3.575  1.00  0.00           H  
ATOM   1564  HZ  PHE A 100      -7.748   2.418  -2.398  1.00  0.00           H  
ATOM   1565  N   PRO A 101      -6.795  -3.118  -8.259  1.00  0.00           N  
ATOM   1566  CA  PRO A 101      -6.913  -4.026  -9.413  1.00  0.00           C  
ATOM   1567  C   PRO A 101      -7.422  -3.316 -10.662  1.00  0.00           C  
ATOM   1568  O   PRO A 101      -6.793  -3.445 -11.710  1.00  0.00           O  
ATOM   1569  CB  PRO A 101      -7.841  -5.140  -8.972  1.00  0.00           C  
ATOM   1570  CG  PRO A 101      -8.705  -4.532  -7.866  1.00  0.00           C  
ATOM   1571  CD  PRO A 101      -7.864  -3.396  -7.270  1.00  0.00           C  
ATOM   1572  HA  PRO A 101      -5.934  -4.448  -9.640  1.00  0.00           H  
ATOM   1573  HB2 PRO A 101      -8.446  -5.510  -9.800  1.00  0.00           H  
ATOM   1574  HB3 PRO A 101      -7.242  -5.942  -8.542  1.00  0.00           H  
ATOM   1575  HG2 PRO A 101      -9.597  -4.103  -8.321  1.00  0.00           H  
ATOM   1576  HG3 PRO A 101      -8.973  -5.272  -7.112  1.00  0.00           H  
ATOM   1577  HD2 PRO A 101      -8.479  -2.514  -7.094  1.00  0.00           H  
ATOM   1578  HD3 PRO A 101      -7.404  -3.730  -6.340  1.00  0.00           H  
ATOM   1579  N   ASP A 102      -8.423  -2.439 -10.472  1.00  0.00           N  
ATOM   1580  CA  ASP A 102      -8.990  -1.584 -11.546  1.00  0.00           C  
ATOM   1581  C   ASP A 102      -7.875  -0.912 -12.364  1.00  0.00           C  
ATOM   1582  O   ASP A 102      -8.020  -0.664 -13.552  1.00  0.00           O  
ATOM   1583  CB  ASP A 102      -9.864  -0.493 -10.909  1.00  0.00           C  
ATOM   1584  CG  ASP A 102     -11.225  -0.374 -11.597  1.00  0.00           C  
ATOM   1585  OD1 ASP A 102     -11.982  -1.360 -11.495  1.00  0.00           O  
ATOM   1586  OD2 ASP A 102     -11.525   0.745 -12.052  1.00  0.00           O  
ATOM   1587  H   ASP A 102      -8.896  -2.396  -9.593  1.00  0.00           H  
ATOM   1588  HA  ASP A 102      -9.598  -2.202 -12.206  1.00  0.00           H  
ATOM   1589  HB2 ASP A 102     -10.020  -0.735  -9.858  1.00  0.00           H  
ATOM   1590  HB3 ASP A 102      -9.346   0.462 -10.986  1.00  0.00           H  
ATOM   1591  N   GLY A 103      -6.781  -0.656 -11.655  1.00  0.00           N  
ATOM   1592  CA  GLY A 103      -5.558  -0.089 -12.210  1.00  0.00           C  
ATOM   1593  C   GLY A 103      -5.588   1.435 -12.176  1.00  0.00           C  
ATOM   1594  O   GLY A 103      -4.840   2.108 -12.890  1.00  0.00           O  
ATOM   1595  H   GLY A 103      -6.672  -0.981 -10.713  1.00  0.00           H  
ATOM   1596  HA2 GLY A 103      -4.706  -0.441 -11.627  1.00  0.00           H  
ATOM   1597  HA3 GLY A 103      -5.449  -0.420 -13.243  1.00  0.00           H  
ATOM   1598  N   HIS A 104      -6.440   1.922 -11.288  1.00  0.00           N  
ATOM   1599  CA  HIS A 104      -6.546   3.350 -11.022  1.00  0.00           C  
ATOM   1600  C   HIS A 104      -5.523   3.736  -9.957  1.00  0.00           C  
ATOM   1601  O   HIS A 104      -5.078   2.928  -9.136  1.00  0.00           O  
ATOM   1602  CB  HIS A 104      -7.988   3.728 -10.634  1.00  0.00           C  
ATOM   1603  CG  HIS A 104      -8.486   3.097  -9.321  1.00  0.00           C  
ATOM   1604  ND1 HIS A 104      -9.487   2.246  -9.211  1.00  0.00           N  
ATOM   1605  CD2 HIS A 104      -8.070   3.403  -8.095  1.00  0.00           C  
ATOM   1606  CE1 HIS A 104      -9.686   1.996  -7.919  1.00  0.00           C  
ATOM   1607  NE2 HIS A 104      -8.803   2.714  -7.243  1.00  0.00           N  
ATOM   1608  H   HIS A 104      -6.973   1.334 -10.698  1.00  0.00           H  
ATOM   1609  HA  HIS A 104      -6.298   3.887 -11.938  1.00  0.00           H  
ATOM   1610  HB2 HIS A 104      -8.044   4.812 -10.537  1.00  0.00           H  
ATOM   1611  HB3 HIS A 104      -8.653   3.413 -11.439  1.00  0.00           H  
ATOM   1612  HD1 HIS A 104     -10.067   1.924  -9.949  1.00  0.00           H  
ATOM   1613  HD2 HIS A 104      -7.276   4.091  -7.844  1.00  0.00           H  
ATOM   1614  HE1 HIS A 104     -10.427   1.330  -7.501  1.00  0.00           H  
ATOM   1615  HE2 HIS A 104      -8.657   2.673  -6.245  1.00  0.00           H  
ATOM   1616  N   ASP A 105      -5.249   5.035  -9.968  1.00  0.00           N  
ATOM   1617  CA  ASP A 105      -4.325   5.645  -9.005  1.00  0.00           C  
ATOM   1618  C   ASP A 105      -5.126   6.311  -7.898  1.00  0.00           C  
ATOM   1619  O   ASP A 105      -5.419   7.507  -7.965  1.00  0.00           O  
ATOM   1620  CB  ASP A 105      -3.372   6.640  -9.691  1.00  0.00           C  
ATOM   1621  CG  ASP A 105      -3.929   7.259 -10.982  1.00  0.00           C  
ATOM   1622  OD1 ASP A 105      -4.857   8.092 -10.896  1.00  0.00           O  
ATOM   1623  OD2 ASP A 105      -3.524   6.754 -12.050  1.00  0.00           O  
ATOM   1624  H   ASP A 105      -5.726   5.654 -10.589  1.00  0.00           H  
ATOM   1625  HA  ASP A 105      -3.721   4.851  -8.565  1.00  0.00           H  
ATOM   1626  HB2 ASP A 105      -3.156   7.447  -8.991  1.00  0.00           H  
ATOM   1627  HB3 ASP A 105      -2.447   6.118  -9.934  1.00  0.00           H  
ATOM   1628  N   TYR A 106      -5.595   5.481  -6.979  1.00  0.00           N  
ATOM   1629  CA  TYR A 106      -6.327   5.948  -5.781  1.00  0.00           C  
ATOM   1630  C   TYR A 106      -5.775   7.282  -5.312  1.00  0.00           C  
ATOM   1631  O   TYR A 106      -4.561   7.451  -5.233  1.00  0.00           O  
ATOM   1632  CB  TYR A 106      -6.098   4.929  -4.683  1.00  0.00           C  
ATOM   1633  CG  TYR A 106      -6.337   5.383  -3.242  1.00  0.00           C  
ATOM   1634  CD1 TYR A 106      -7.611   5.835  -2.812  1.00  0.00           C  
ATOM   1635  CD2 TYR A 106      -5.198   5.406  -2.413  1.00  0.00           C  
ATOM   1636  CE1 TYR A 106      -7.728   6.353  -1.507  1.00  0.00           C  
ATOM   1637  CE2 TYR A 106      -5.326   5.909  -1.114  1.00  0.00           C  
ATOM   1638  CZ  TYR A 106      -6.582   6.378  -0.696  1.00  0.00           C  
ATOM   1639  OH  TYR A 106      -6.650   6.805   0.567  1.00  0.00           O  
ATOM   1640  H   TYR A 106      -5.416   4.493  -7.012  1.00  0.00           H  
ATOM   1641  HA  TYR A 106      -7.390   6.039  -6.004  1.00  0.00           H  
ATOM   1642  HB2 TYR A 106      -6.758   4.082  -4.876  1.00  0.00           H  
ATOM   1643  HB3 TYR A 106      -5.065   4.591  -4.756  1.00  0.00           H  
ATOM   1644  HD1 TYR A 106      -8.468   5.782  -3.468  1.00  0.00           H  
ATOM   1645  HD2 TYR A 106      -4.247   5.042  -2.772  1.00  0.00           H  
ATOM   1646  HE1 TYR A 106      -8.675   6.722  -1.140  1.00  0.00           H  
ATOM   1647  HE2 TYR A 106      -4.477   5.936  -0.449  1.00  0.00           H  
ATOM   1648  HH  TYR A 106      -7.403   6.352   1.067  1.00  0.00           H  
ATOM   1649  N   LYS A 107      -6.707   8.172  -4.990  1.00  0.00           N  
ATOM   1650  CA  LYS A 107      -6.374   9.501  -4.459  1.00  0.00           C  
ATOM   1651  C   LYS A 107      -5.696   9.377  -3.084  1.00  0.00           C  
ATOM   1652  O   LYS A 107      -6.263   9.557  -2.014  1.00  0.00           O  
ATOM   1653  CB  LYS A 107      -7.620  10.397  -4.439  1.00  0.00           C  
ATOM   1654  CG  LYS A 107      -8.769   9.832  -3.582  1.00  0.00           C  
ATOM   1655  CD  LYS A 107      -9.949   9.411  -4.426  1.00  0.00           C  
ATOM   1656  CE  LYS A 107     -11.122  10.330  -4.091  1.00  0.00           C  
ATOM   1657  NZ  LYS A 107     -11.743  10.760  -5.342  1.00  0.00           N  
ATOM   1658  H   LYS A 107      -7.684   7.960  -5.072  1.00  0.00           H  
ATOM   1659  HA  LYS A 107      -5.655   9.958  -5.139  1.00  0.00           H  
ATOM   1660  HB2 LYS A 107      -7.338  11.371  -4.040  1.00  0.00           H  
ATOM   1661  HB3 LYS A 107      -7.978  10.513  -5.463  1.00  0.00           H  
ATOM   1662  HG2 LYS A 107      -8.404   8.966  -3.031  1.00  0.00           H  
ATOM   1663  HG3 LYS A 107      -9.094  10.600  -2.881  1.00  0.00           H  
ATOM   1664  HD2 LYS A 107      -9.699   9.499  -5.484  1.00  0.00           H  
ATOM   1665  HD3 LYS A 107     -10.214   8.378  -4.201  1.00  0.00           H  
ATOM   1666  HE2 LYS A 107     -11.849   9.794  -3.482  1.00  0.00           H  
ATOM   1667  HE3 LYS A 107     -10.763  11.198  -3.540  1.00  0.00           H  
ATOM   1668  HZ1 LYS A 107     -12.530  11.353  -5.124  1.00  0.00           H  
ATOM   1669  HZ2 LYS A 107     -11.091  11.285  -5.883  1.00  0.00           H  
ATOM   1670  HZ3 LYS A 107     -12.059   9.962  -5.858  1.00  0.00           H  
ATOM   1671  N   PHE A 108      -4.407   9.104  -3.168  1.00  0.00           N  
ATOM   1672  CA  PHE A 108      -3.550   8.954  -1.989  1.00  0.00           C  
ATOM   1673  C   PHE A 108      -3.144  10.305  -1.388  1.00  0.00           C  
ATOM   1674  O   PHE A 108      -2.449  10.430  -0.392  1.00  0.00           O  
ATOM   1675  CB  PHE A 108      -2.354   8.059  -2.299  1.00  0.00           C  
ATOM   1676  CG  PHE A 108      -1.405   8.726  -3.295  1.00  0.00           C  
ATOM   1677  CD1 PHE A 108      -1.590   8.537  -4.689  1.00  0.00           C  
ATOM   1678  CD2 PHE A 108      -0.440   9.612  -2.787  1.00  0.00           C  
ATOM   1679  CE1 PHE A 108      -0.766   9.248  -5.586  1.00  0.00           C  
ATOM   1680  CE2 PHE A 108       0.323  10.363  -3.685  1.00  0.00           C  
ATOM   1681  CZ  PHE A 108       0.170  10.165  -5.076  1.00  0.00           C  
ATOM   1682  H   PHE A 108      -3.993   8.831  -4.043  1.00  0.00           H  
ATOM   1683  HA  PHE A 108      -4.144   8.440  -1.234  1.00  0.00           H  
ATOM   1684  HB2 PHE A 108      -1.814   7.850  -1.376  1.00  0.00           H  
ATOM   1685  HB3 PHE A 108      -2.709   7.117  -2.718  1.00  0.00           H  
ATOM   1686  HD1 PHE A 108      -2.347   7.860  -5.057  1.00  0.00           H  
ATOM   1687  HD2 PHE A 108      -0.291   9.710  -1.722  1.00  0.00           H  
ATOM   1688  HE1 PHE A 108      -0.853   9.090  -6.651  1.00  0.00           H  
ATOM   1689  HE2 PHE A 108       1.028  11.094  -3.318  1.00  0.00           H  
ATOM   1690  HZ  PHE A 108       0.785  10.728  -5.762  1.00  0.00           H  
ATOM   1691  N   ASP A 109      -3.388  11.328  -2.193  1.00  0.00           N  
ATOM   1692  CA  ASP A 109      -3.145  12.718  -1.788  1.00  0.00           C  
ATOM   1693  C   ASP A 109      -4.377  13.319  -1.079  1.00  0.00           C  
ATOM   1694  O   ASP A 109      -4.289  14.387  -0.479  1.00  0.00           O  
ATOM   1695  CB  ASP A 109      -2.718  13.516  -3.018  1.00  0.00           C  
ATOM   1696  CG  ASP A 109      -2.785  15.038  -2.825  1.00  0.00           C  
ATOM   1697  OD1 ASP A 109      -2.231  15.520  -1.816  1.00  0.00           O  
ATOM   1698  OD2 ASP A 109      -3.472  15.640  -3.679  1.00  0.00           O  
ATOM   1699  H   ASP A 109      -3.874  11.195  -3.046  1.00  0.00           H  
ATOM   1700  HA  ASP A 109      -2.320  12.726  -1.077  1.00  0.00           H  
ATOM   1701  HB2 ASP A 109      -1.691  13.245  -3.265  1.00  0.00           H  
ATOM   1702  HB3 ASP A 109      -3.370  13.245  -3.849  1.00  0.00           H  
ATOM   1703  N   SER A 110      -5.510  12.633  -1.182  1.00  0.00           N  
ATOM   1704  CA  SER A 110      -6.763  13.148  -0.603  1.00  0.00           C  
ATOM   1705  C   SER A 110      -6.859  12.750   0.879  1.00  0.00           C  
ATOM   1706  O   SER A 110      -7.153  11.604   1.195  1.00  0.00           O  
ATOM   1707  CB  SER A 110      -7.959  12.571  -1.357  1.00  0.00           C  
ATOM   1708  OG  SER A 110      -8.858  13.634  -1.656  1.00  0.00           O  
ATOM   1709  H   SER A 110      -5.553  11.708  -1.558  1.00  0.00           H  
ATOM   1710  HA  SER A 110      -6.773  14.235  -0.686  1.00  0.00           H  
ATOM   1711  HB2 SER A 110      -7.619  12.104  -2.282  1.00  0.00           H  
ATOM   1712  HB3 SER A 110      -8.461  11.828  -0.738  1.00  0.00           H  
ATOM   1713  HG  SER A 110      -9.665  13.256  -2.108  1.00  0.00           H  
ATOM   1714  N   LYS A 111      -6.401  13.673   1.718  1.00  0.00           N  
ATOM   1715  CA  LYS A 111      -6.411  13.467   3.181  1.00  0.00           C  
ATOM   1716  C   LYS A 111      -7.820  13.231   3.703  1.00  0.00           C  
ATOM   1717  O   LYS A 111      -8.172  12.138   4.141  1.00  0.00           O  
ATOM   1718  CB  LYS A 111      -5.732  14.648   3.905  1.00  0.00           C  
ATOM   1719  CG  LYS A 111      -4.984  14.215   5.172  1.00  0.00           C  
ATOM   1720  CD  LYS A 111      -5.585  14.778   6.452  1.00  0.00           C  
ATOM   1721  CE  LYS A 111      -4.760  14.386   7.682  1.00  0.00           C  
ATOM   1722  NZ  LYS A 111      -3.777  15.422   8.014  1.00  0.00           N  
ATOM   1723  H   LYS A 111      -5.941  14.493   1.394  1.00  0.00           H  
ATOM   1724  HA  LYS A 111      -5.827  12.571   3.389  1.00  0.00           H  
ATOM   1725  HB2 LYS A 111      -5.022  15.114   3.222  1.00  0.00           H  
ATOM   1726  HB3 LYS A 111      -6.498  15.373   4.183  1.00  0.00           H  
ATOM   1727  HG2 LYS A 111      -5.003  13.127   5.231  1.00  0.00           H  
ATOM   1728  HG3 LYS A 111      -3.951  14.556   5.097  1.00  0.00           H  
ATOM   1729  HD2 LYS A 111      -5.619  15.865   6.380  1.00  0.00           H  
ATOM   1730  HD3 LYS A 111      -6.597  14.391   6.567  1.00  0.00           H  
ATOM   1731  HE2 LYS A 111      -5.430  14.245   8.530  1.00  0.00           H  
ATOM   1732  HE3 LYS A 111      -4.238  13.451   7.477  1.00  0.00           H  
ATOM   1733  HZ1 LYS A 111      -3.265  15.146   8.828  1.00  0.00           H  
ATOM   1734  HZ2 LYS A 111      -3.134  15.559   7.254  1.00  0.00           H  
ATOM   1735  HZ3 LYS A 111      -4.258  16.276   8.214  1.00  0.00           H  
ATOM   1736  N   LYS A 112      -8.606  14.279   3.533  1.00  0.00           N  
ATOM   1737  CA  LYS A 112     -10.007  14.290   3.937  1.00  0.00           C  
ATOM   1738  C   LYS A 112     -10.897  14.912   2.844  1.00  0.00           C  
ATOM   1739  O   LYS A 112     -10.633  16.028   2.400  1.00  0.00           O  
ATOM   1740  CB  LYS A 112     -10.201  14.903   5.326  1.00  0.00           C  
ATOM   1741  CG  LYS A 112      -9.469  16.229   5.490  1.00  0.00           C  
ATOM   1742  CD  LYS A 112     -10.355  17.266   6.183  1.00  0.00           C  
ATOM   1743  CE  LYS A 112     -11.403  17.825   5.220  1.00  0.00           C  
ATOM   1744  NZ  LYS A 112     -12.182  18.835   5.926  1.00  0.00           N  
ATOM   1745  H   LYS A 112      -8.258  15.120   3.124  1.00  0.00           H  
ATOM   1746  HA  LYS A 112     -10.310  13.247   4.022  1.00  0.00           H  
ATOM   1747  HB2 LYS A 112     -11.267  15.071   5.488  1.00  0.00           H  
ATOM   1748  HB3 LYS A 112      -9.826  14.202   6.072  1.00  0.00           H  
ATOM   1749  HG2 LYS A 112      -8.573  16.068   6.090  1.00  0.00           H  
ATOM   1750  HG3 LYS A 112      -9.184  16.603   4.507  1.00  0.00           H  
ATOM   1751  HD2 LYS A 112     -10.861  16.796   7.026  1.00  0.00           H  
ATOM   1752  HD3 LYS A 112      -9.731  18.084   6.542  1.00  0.00           H  
ATOM   1753  HE2 LYS A 112     -10.910  18.274   4.357  1.00  0.00           H  
ATOM   1754  HE3 LYS A 112     -12.058  17.023   4.880  1.00  0.00           H  
ATOM   1755  HZ1 LYS A 112     -12.858  19.232   5.301  1.00  0.00           H  
ATOM   1756  HZ2 LYS A 112     -12.656  18.422   6.706  1.00  0.00           H  
ATOM   1757  HZ3 LYS A 112     -11.563  19.561   6.245  1.00  0.00           H  
ATOM   1758  N   PRO A 113     -11.863  14.104   2.365  1.00  0.00           N  
ATOM   1759  CA  PRO A 113     -12.090  12.715   2.789  1.00  0.00           C  
ATOM   1760  C   PRO A 113     -11.052  11.776   2.167  1.00  0.00           C  
ATOM   1761  O   PRO A 113     -10.109  12.213   1.489  1.00  0.00           O  
ATOM   1762  CB  PRO A 113     -13.529  12.415   2.379  1.00  0.00           C  
ATOM   1763  CG  PRO A 113     -13.794  13.324   1.176  1.00  0.00           C  
ATOM   1764  CD  PRO A 113     -12.850  14.516   1.350  1.00  0.00           C  
ATOM   1765  HA  PRO A 113     -12.007  12.639   3.873  1.00  0.00           H  
ATOM   1766  HB2 PRO A 113     -13.667  11.362   2.131  1.00  0.00           H  
ATOM   1767  HB3 PRO A 113     -14.193  12.710   3.191  1.00  0.00           H  
ATOM   1768  HG2 PRO A 113     -13.515  12.788   0.269  1.00  0.00           H  
ATOM   1769  HG3 PRO A 113     -14.836  13.640   1.132  1.00  0.00           H  
ATOM   1770  HD2 PRO A 113     -12.367  14.765   0.404  1.00  0.00           H  
ATOM   1771  HD3 PRO A 113     -13.408  15.373   1.728  1.00  0.00           H  
ATOM   1772  N   LYS A 114     -11.204  10.502   2.471  1.00  0.00           N  
ATOM   1773  CA  LYS A 114     -10.276   9.463   2.020  1.00  0.00           C  
ATOM   1774  C   LYS A 114     -10.985   8.106   2.109  1.00  0.00           C  
ATOM   1775  O   LYS A 114     -11.359   7.642   3.186  1.00  0.00           O  
ATOM   1776  CB  LYS A 114      -9.027   9.487   2.913  1.00  0.00           C  
ATOM   1777  CG  LYS A 114      -8.045   8.398   2.528  1.00  0.00           C  
ATOM   1778  CD  LYS A 114      -7.347   7.844   3.770  1.00  0.00           C  
ATOM   1779  CE  LYS A 114      -6.825   6.434   3.491  1.00  0.00           C  
ATOM   1780  NZ  LYS A 114      -6.330   5.850   4.734  1.00  0.00           N  
ATOM   1781  H   LYS A 114     -11.966  10.181   3.035  1.00  0.00           H  
ATOM   1782  HA  LYS A 114      -9.986   9.655   0.987  1.00  0.00           H  
ATOM   1783  HB2 LYS A 114      -8.538  10.456   2.812  1.00  0.00           H  
ATOM   1784  HB3 LYS A 114      -9.330   9.339   3.949  1.00  0.00           H  
ATOM   1785  HG2 LYS A 114      -8.582   7.591   2.027  1.00  0.00           H  
ATOM   1786  HG3 LYS A 114      -7.297   8.811   1.850  1.00  0.00           H  
ATOM   1787  HD2 LYS A 114      -6.511   8.492   4.034  1.00  0.00           H  
ATOM   1788  HD3 LYS A 114      -8.056   7.810   4.596  1.00  0.00           H  
ATOM   1789  HE2 LYS A 114      -7.632   5.818   3.092  1.00  0.00           H  
ATOM   1790  HE3 LYS A 114      -6.017   6.481   2.761  1.00  0.00           H  
ATOM   1791  HZ1 LYS A 114      -6.001   4.924   4.556  1.00  0.00           H  
ATOM   1792  HZ2 LYS A 114      -5.567   6.403   5.082  1.00  0.00           H  
ATOM   1793  HZ3 LYS A 114      -7.072   5.830   5.403  1.00  0.00           H  
ATOM   1794  N   GLU A 115     -11.244   7.557   0.934  1.00  0.00           N  
ATOM   1795  CA  GLU A 115     -11.849   6.227   0.818  1.00  0.00           C  
ATOM   1796  C   GLU A 115     -10.876   5.167   1.387  1.00  0.00           C  
ATOM   1797  O   GLU A 115      -9.657   5.313   1.300  1.00  0.00           O  
ATOM   1798  CB  GLU A 115     -12.205   5.915  -0.646  1.00  0.00           C  
ATOM   1799  CG  GLU A 115     -12.875   4.541  -0.796  1.00  0.00           C  
ATOM   1800  CD  GLU A 115     -13.175   4.186  -2.249  1.00  0.00           C  
ATOM   1801  OE1 GLU A 115     -12.283   3.577  -2.875  1.00  0.00           O  
ATOM   1802  OE2 GLU A 115     -14.292   4.527  -2.667  1.00  0.00           O  
ATOM   1803  H   GLU A 115     -10.913   7.979   0.088  1.00  0.00           H  
ATOM   1804  HA  GLU A 115     -12.767   6.211   1.406  1.00  0.00           H  
ATOM   1805  HB2 GLU A 115     -12.888   6.681  -1.013  1.00  0.00           H  
ATOM   1806  HB3 GLU A 115     -11.292   5.927  -1.241  1.00  0.00           H  
ATOM   1807  HG2 GLU A 115     -12.213   3.781  -0.381  1.00  0.00           H  
ATOM   1808  HG3 GLU A 115     -13.810   4.545  -0.237  1.00  0.00           H  
ATOM   1809  N   ASN A 116     -11.486   4.113   1.906  1.00  0.00           N  
ATOM   1810  CA  ASN A 116     -10.765   2.932   2.410  1.00  0.00           C  
ATOM   1811  C   ASN A 116      -9.751   2.423   1.375  1.00  0.00           C  
ATOM   1812  O   ASN A 116     -10.023   2.509   0.166  1.00  0.00           O  
ATOM   1813  CB  ASN A 116     -11.748   1.812   2.769  1.00  0.00           C  
ATOM   1814  CG  ASN A 116     -11.265   1.119   4.052  1.00  0.00           C  
ATOM   1815  OD1 ASN A 116     -10.866  -0.032   4.085  1.00  0.00           O  
ATOM   1816  ND2 ASN A 116     -11.225   1.889   5.112  1.00  0.00           N  
ATOM   1817  H   ASN A 116     -12.478   4.018   1.872  1.00  0.00           H  
ATOM   1818  HA  ASN A 116     -10.225   3.222   3.311  1.00  0.00           H  
ATOM   1819  HB2 ASN A 116     -12.741   2.233   2.930  1.00  0.00           H  
ATOM   1820  HB3 ASN A 116     -11.794   1.088   1.956  1.00  0.00           H  
ATOM   1821 HD21 ASN A 116     -11.534   2.849   5.056  1.00  0.00           H  
ATOM   1822 HD22 ASN A 116     -10.884   1.520   5.987  1.00  0.00           H  
ATOM   1823  N   PRO A 117      -8.552   2.022   1.836  1.00  0.00           N  
ATOM   1824  CA  PRO A 117      -7.503   1.521   0.939  1.00  0.00           C  
ATOM   1825  C   PRO A 117      -7.890   0.136   0.389  1.00  0.00           C  
ATOM   1826  O   PRO A 117      -9.030  -0.314   0.495  1.00  0.00           O  
ATOM   1827  CB  PRO A 117      -6.237   1.548   1.796  1.00  0.00           C  
ATOM   1828  CG  PRO A 117      -6.706   1.418   3.238  1.00  0.00           C  
ATOM   1829  CD  PRO A 117      -8.098   2.050   3.241  1.00  0.00           C  
ATOM   1830  HA  PRO A 117      -7.373   2.197   0.094  1.00  0.00           H  
ATOM   1831  HB2 PRO A 117      -5.552   0.745   1.522  1.00  0.00           H  
ATOM   1832  HB3 PRO A 117      -5.758   2.520   1.676  1.00  0.00           H  
ATOM   1833  HG2 PRO A 117      -6.798   0.359   3.482  1.00  0.00           H  
ATOM   1834  HG3 PRO A 117      -6.031   1.918   3.933  1.00  0.00           H  
ATOM   1835  HD2 PRO A 117      -8.774   1.490   3.888  1.00  0.00           H  
ATOM   1836  HD3 PRO A 117      -8.029   3.087   3.570  1.00  0.00           H  
ATOM   1837  N   GLY A 118      -6.888  -0.508  -0.210  1.00  0.00           N  
ATOM   1838  CA  GLY A 118      -7.026  -1.835  -0.815  1.00  0.00           C  
ATOM   1839  C   GLY A 118      -6.354  -2.925   0.041  1.00  0.00           C  
ATOM   1840  O   GLY A 118      -5.510  -2.602   0.871  1.00  0.00           O  
ATOM   1841  H   GLY A 118      -5.963  -0.144  -0.193  1.00  0.00           H  
ATOM   1842  HA2 GLY A 118      -8.086  -2.068  -0.918  1.00  0.00           H  
ATOM   1843  HA3 GLY A 118      -6.563  -1.824  -1.802  1.00  0.00           H  
ATOM   1844  N   PRO A 119      -6.737  -4.198  -0.175  1.00  0.00           N  
ATOM   1845  CA  PRO A 119      -6.114  -5.341   0.519  1.00  0.00           C  
ATOM   1846  C   PRO A 119      -4.705  -5.613  -0.007  1.00  0.00           C  
ATOM   1847  O   PRO A 119      -3.811  -5.924   0.763  1.00  0.00           O  
ATOM   1848  CB  PRO A 119      -7.038  -6.536   0.289  1.00  0.00           C  
ATOM   1849  CG  PRO A 119      -7.907  -6.166  -0.908  1.00  0.00           C  
ATOM   1850  CD  PRO A 119      -7.807  -4.652  -1.091  1.00  0.00           C  
ATOM   1851  HA  PRO A 119      -6.053  -5.132   1.587  1.00  0.00           H  
ATOM   1852  HB2 PRO A 119      -6.472  -7.449   0.107  1.00  0.00           H  
ATOM   1853  HB3 PRO A 119      -7.683  -6.648   1.160  1.00  0.00           H  
ATOM   1854  HG2 PRO A 119      -7.488  -6.644  -1.793  1.00  0.00           H  
ATOM   1855  HG3 PRO A 119      -8.941  -6.476  -0.756  1.00  0.00           H  
ATOM   1856  HD2 PRO A 119      -7.572  -4.405  -2.127  1.00  0.00           H  
ATOM   1857  HD3 PRO A 119      -8.745  -4.185  -0.795  1.00  0.00           H  
ATOM   1858  N   ALA A 120      -4.573  -5.500  -1.321  1.00  0.00           N  
ATOM   1859  CA  ALA A 120      -3.283  -5.649  -2.014  1.00  0.00           C  
ATOM   1860  C   ALA A 120      -2.568  -4.310  -2.157  1.00  0.00           C  
ATOM   1861  O   ALA A 120      -3.169  -3.269  -2.396  1.00  0.00           O  
ATOM   1862  CB  ALA A 120      -3.471  -6.311  -3.367  1.00  0.00           C  
ATOM   1863  H   ALA A 120      -5.331  -5.237  -1.921  1.00  0.00           H  
ATOM   1864  HA  ALA A 120      -2.655  -6.300  -1.406  1.00  0.00           H  
ATOM   1865  HB1 ALA A 120      -2.504  -6.450  -3.850  1.00  0.00           H  
ATOM   1866  HB2 ALA A 120      -3.950  -7.281  -3.232  1.00  0.00           H  
ATOM   1867  HB3 ALA A 120      -4.101  -5.680  -3.995  1.00  0.00           H  
ATOM   1868  N   ARG A 121      -1.280  -4.386  -1.855  1.00  0.00           N  
ATOM   1869  CA  ARG A 121      -0.378  -3.231  -1.861  1.00  0.00           C  
ATOM   1870  C   ARG A 121       0.937  -3.577  -2.550  1.00  0.00           C  
ATOM   1871  O   ARG A 121       1.492  -4.651  -2.370  1.00  0.00           O  
ATOM   1872  CB  ARG A 121      -0.087  -2.742  -0.443  1.00  0.00           C  
ATOM   1873  CG  ARG A 121      -1.359  -2.188   0.197  1.00  0.00           C  
ATOM   1874  CD  ARG A 121      -1.096  -0.861   0.906  1.00  0.00           C  
ATOM   1875  NE  ARG A 121      -2.270  -0.484   1.720  1.00  0.00           N  
ATOM   1876  CZ  ARG A 121      -2.582  -1.083   2.869  1.00  0.00           C  
ATOM   1877  NH1 ARG A 121      -1.842  -2.081   3.332  1.00  0.00           N  
ATOM   1878  NH2 ARG A 121      -3.643  -0.693   3.560  1.00  0.00           N  
ATOM   1879  H   ARG A 121      -0.869  -5.264  -1.546  1.00  0.00           H  
ATOM   1880  HA  ARG A 121      -0.863  -2.427  -2.414  1.00  0.00           H  
ATOM   1881  HB2 ARG A 121       0.285  -3.573   0.155  1.00  0.00           H  
ATOM   1882  HB3 ARG A 121       0.667  -1.955  -0.482  1.00  0.00           H  
ATOM   1883  HG2 ARG A 121      -2.108  -2.033  -0.579  1.00  0.00           H  
ATOM   1884  HG3 ARG A 121      -1.732  -2.909   0.923  1.00  0.00           H  
ATOM   1885  HD2 ARG A 121      -0.224  -0.961   1.551  1.00  0.00           H  
ATOM   1886  HD3 ARG A 121      -0.905  -0.085   0.163  1.00  0.00           H  
ATOM   1887  HE  ARG A 121      -2.866   0.232   1.363  1.00  0.00           H  
ATOM   1888 HH11 ARG A 121      -1.033  -2.391   2.813  1.00  0.00           H  
ATOM   1889 HH12 ARG A 121      -2.085  -2.533   4.202  1.00  0.00           H  
ATOM   1890 HH21 ARG A 121      -4.217   0.063   3.216  1.00  0.00           H  
ATOM   1891 HH22 ARG A 121      -3.879  -1.150   4.428  1.00  0.00           H  
ATOM   1892  N   VAL A 122       1.410  -2.614  -3.332  1.00  0.00           N  
ATOM   1893  CA  VAL A 122       2.688  -2.735  -4.039  1.00  0.00           C  
ATOM   1894  C   VAL A 122       3.840  -2.341  -3.112  1.00  0.00           C  
ATOM   1895  O   VAL A 122       3.783  -1.302  -2.449  1.00  0.00           O  
ATOM   1896  CB  VAL A 122       2.663  -1.930  -5.349  1.00  0.00           C  
ATOM   1897  CG1 VAL A 122       2.570  -0.412  -5.168  1.00  0.00           C  
ATOM   1898  CG2 VAL A 122       3.892  -2.241  -6.198  1.00  0.00           C  
ATOM   1899  H   VAL A 122       0.979  -1.704  -3.347  1.00  0.00           H  
ATOM   1900  HA  VAL A 122       2.822  -3.784  -4.303  1.00  0.00           H  
ATOM   1901  HB  VAL A 122       1.778  -2.248  -5.902  1.00  0.00           H  
ATOM   1902 HG11 VAL A 122       2.528   0.095  -6.133  1.00  0.00           H  
ATOM   1903 HG12 VAL A 122       1.669  -0.172  -4.602  1.00  0.00           H  
ATOM   1904 HG13 VAL A 122       3.446  -0.062  -4.622  1.00  0.00           H  
ATOM   1905 HG21 VAL A 122       3.843  -1.708  -7.147  1.00  0.00           H  
ATOM   1906 HG22 VAL A 122       4.788  -1.933  -5.660  1.00  0.00           H  
ATOM   1907 HG23 VAL A 122       3.936  -3.313  -6.391  1.00  0.00           H  
ATOM   1908  N   ILE A 123       4.864  -3.170  -3.119  1.00  0.00           N  
ATOM   1909  CA  ILE A 123       6.077  -2.979  -2.294  1.00  0.00           C  
ATOM   1910  C   ILE A 123       7.250  -2.695  -3.222  1.00  0.00           C  
ATOM   1911  O   ILE A 123       7.307  -3.170  -4.351  1.00  0.00           O  
ATOM   1912  CB  ILE A 123       6.366  -4.205  -1.410  1.00  0.00           C  
ATOM   1913  CG1 ILE A 123       5.114  -4.744  -0.722  1.00  0.00           C  
ATOM   1914  CG2 ILE A 123       7.466  -3.907  -0.384  1.00  0.00           C  
ATOM   1915  CD1 ILE A 123       4.273  -3.678  -0.017  1.00  0.00           C  
ATOM   1916  H   ILE A 123       4.842  -4.046  -3.614  1.00  0.00           H  
ATOM   1917  HA  ILE A 123       5.922  -2.117  -1.645  1.00  0.00           H  
ATOM   1918  HB  ILE A 123       6.736  -4.992  -2.068  1.00  0.00           H  
ATOM   1919 HG12 ILE A 123       4.491  -5.226  -1.476  1.00  0.00           H  
ATOM   1920 HG13 ILE A 123       5.423  -5.480   0.020  1.00  0.00           H  
ATOM   1921 HG21 ILE A 123       7.691  -4.801   0.199  1.00  0.00           H  
ATOM   1922 HG22 ILE A 123       8.366  -3.583  -0.905  1.00  0.00           H  
ATOM   1923 HG23 ILE A 123       7.130  -3.117   0.287  1.00  0.00           H  
ATOM   1924 HD11 ILE A 123       3.397  -4.127   0.452  1.00  0.00           H  
ATOM   1925 HD12 ILE A 123       4.877  -3.193   0.749  1.00  0.00           H  
ATOM   1926 HD13 ILE A 123       3.947  -2.937  -0.746  1.00  0.00           H  
ATOM   1927  N   TYR A 124       8.132  -1.865  -2.691  1.00  0.00           N  
ATOM   1928  CA  TYR A 124       9.277  -1.326  -3.452  1.00  0.00           C  
ATOM   1929  C   TYR A 124      10.160  -0.462  -2.573  1.00  0.00           C  
ATOM   1930  O   TYR A 124       9.699   0.079  -1.562  1.00  0.00           O  
ATOM   1931  CB  TYR A 124       8.775  -0.480  -4.640  1.00  0.00           C  
ATOM   1932  CG  TYR A 124       7.884   0.693  -4.203  1.00  0.00           C  
ATOM   1933  CD1 TYR A 124       6.528   0.483  -3.832  1.00  0.00           C  
ATOM   1934  CD2 TYR A 124       8.458   1.978  -4.207  1.00  0.00           C  
ATOM   1935  CE1 TYR A 124       5.749   1.580  -3.427  1.00  0.00           C  
ATOM   1936  CE2 TYR A 124       7.668   3.081  -3.829  1.00  0.00           C  
ATOM   1937  CZ  TYR A 124       6.336   2.867  -3.425  1.00  0.00           C  
ATOM   1938  OH  TYR A 124       5.646   3.918  -2.928  1.00  0.00           O  
ATOM   1939  H   TYR A 124       8.021  -1.499  -1.764  1.00  0.00           H  
ATOM   1940  HA  TYR A 124       9.864  -2.162  -3.833  1.00  0.00           H  
ATOM   1941  HB2 TYR A 124       9.636  -0.085  -5.180  1.00  0.00           H  
ATOM   1942  HB3 TYR A 124       8.206  -1.121  -5.313  1.00  0.00           H  
ATOM   1943  HD1 TYR A 124       6.101  -0.508  -3.861  1.00  0.00           H  
ATOM   1944  HD2 TYR A 124       9.490   2.116  -4.495  1.00  0.00           H  
ATOM   1945  HE1 TYR A 124       4.723   1.444  -3.124  1.00  0.00           H  
ATOM   1946  HE2 TYR A 124       8.079   4.080  -3.850  1.00  0.00           H  
ATOM   1947  HH  TYR A 124       4.847   3.594  -2.448  1.00  0.00           H  
ATOM   1948  N   THR A 125      11.457  -0.565  -2.836  1.00  0.00           N  
ATOM   1949  CA  THR A 125      12.475   0.179  -2.072  1.00  0.00           C  
ATOM   1950  C   THR A 125      12.438   1.657  -2.468  1.00  0.00           C  
ATOM   1951  O   THR A 125      11.501   2.102  -3.123  1.00  0.00           O  
ATOM   1952  CB  THR A 125      13.855  -0.455  -2.325  1.00  0.00           C  
ATOM   1953  OG1 THR A 125      14.180  -0.290  -3.710  1.00  0.00           O  
ATOM   1954  CG2 THR A 125      13.888  -1.926  -1.941  1.00  0.00           C  
ATOM   1955  H   THR A 125      11.815  -1.157  -3.557  1.00  0.00           H  
ATOM   1956  HA  THR A 125      12.247   0.099  -1.009  1.00  0.00           H  
ATOM   1957  HB  THR A 125      14.595   0.071  -1.724  1.00  0.00           H  
ATOM   1958  HG1 THR A 125      14.621   0.592  -3.816  1.00  0.00           H  
ATOM   1959 HG21 THR A 125      14.879  -2.339  -2.130  1.00  0.00           H  
ATOM   1960 HG22 THR A 125      13.651  -2.029  -0.883  1.00  0.00           H  
ATOM   1961 HG23 THR A 125      13.153  -2.471  -2.534  1.00  0.00           H  
ATOM   1962  N   TYR A 126      13.515   2.380  -2.210  1.00  0.00           N  
ATOM   1963  CA  TYR A 126      13.606   3.831  -2.471  1.00  0.00           C  
ATOM   1964  C   TYR A 126      15.036   4.371  -2.253  1.00  0.00           C  
ATOM   1965  O   TYR A 126      15.735   3.828  -1.409  1.00  0.00           O  
ATOM   1966  CB  TYR A 126      12.569   4.548  -1.592  1.00  0.00           C  
ATOM   1967  CG  TYR A 126      12.927   5.961  -1.153  1.00  0.00           C  
ATOM   1968  CD1 TYR A 126      12.708   7.074  -1.970  1.00  0.00           C  
ATOM   1969  CD2 TYR A 126      13.584   6.102   0.082  1.00  0.00           C  
ATOM   1970  CE1 TYR A 126      13.162   8.353  -1.609  1.00  0.00           C  
ATOM   1971  CE2 TYR A 126      14.017   7.385   0.467  1.00  0.00           C  
ATOM   1972  CZ  TYR A 126      13.813   8.486  -0.378  1.00  0.00           C  
ATOM   1973  OH  TYR A 126      14.225   9.708   0.035  1.00  0.00           O  
ATOM   1974  H   TYR A 126      14.288   2.001  -1.693  1.00  0.00           H  
ATOM   1975  HA  TYR A 126      13.345   4.003  -3.515  1.00  0.00           H  
ATOM   1976  HB2 TYR A 126      11.633   4.596  -2.149  1.00  0.00           H  
ATOM   1977  HB3 TYR A 126      12.414   3.947  -0.697  1.00  0.00           H  
ATOM   1978  HD1 TYR A 126      12.177   6.947  -2.902  1.00  0.00           H  
ATOM   1979  HD2 TYR A 126      13.751   5.248   0.720  1.00  0.00           H  
ATOM   1980  HE1 TYR A 126      13.014   9.203  -2.258  1.00  0.00           H  
ATOM   1981  HE2 TYR A 126      14.510   7.522   1.418  1.00  0.00           H  
ATOM   1982  HH  TYR A 126      14.700   9.625   0.907  1.00  0.00           H  
ATOM   1983  N   PRO A 127      15.465   5.343  -3.078  1.00  0.00           N  
ATOM   1984  CA  PRO A 127      14.736   5.855  -4.261  1.00  0.00           C  
ATOM   1985  C   PRO A 127      14.748   4.932  -5.466  1.00  0.00           C  
ATOM   1986  O   PRO A 127      13.914   5.070  -6.347  1.00  0.00           O  
ATOM   1987  CB  PRO A 127      15.311   7.228  -4.566  1.00  0.00           C  
ATOM   1988  CG  PRO A 127      16.722   7.169  -3.983  1.00  0.00           C  
ATOM   1989  CD  PRO A 127      16.697   6.112  -2.876  1.00  0.00           C  
ATOM   1990  HA  PRO A 127      13.692   5.983  -3.977  1.00  0.00           H  
ATOM   1991  HB2 PRO A 127      15.316   7.440  -5.636  1.00  0.00           H  
ATOM   1992  HB3 PRO A 127      14.737   7.981  -4.026  1.00  0.00           H  
ATOM   1993  HG2 PRO A 127      17.400   6.830  -4.765  1.00  0.00           H  
ATOM   1994  HG3 PRO A 127      17.032   8.139  -3.597  1.00  0.00           H  
ATOM   1995  HD2 PRO A 127      17.578   5.472  -2.937  1.00  0.00           H  
ATOM   1996  HD3 PRO A 127      16.650   6.603  -1.904  1.00  0.00           H  
ATOM   1997  N   ASN A 128      15.535   3.864  -5.309  1.00  0.00           N  
ATOM   1998  CA  ASN A 128      15.655   2.779  -6.301  1.00  0.00           C  
ATOM   1999  C   ASN A 128      14.284   2.355  -6.802  1.00  0.00           C  
ATOM   2000  O   ASN A 128      14.069   2.329  -8.016  1.00  0.00           O  
ATOM   2001  CB  ASN A 128      16.343   1.575  -5.660  1.00  0.00           C  
ATOM   2002  CG  ASN A 128      17.537   1.167  -6.523  1.00  0.00           C  
ATOM   2003  OD1 ASN A 128      17.452   0.532  -7.558  1.00  0.00           O  
ATOM   2004  ND2 ASN A 128      18.693   1.640  -6.130  1.00  0.00           N  
ATOM   2005  H   ASN A 128      16.114   3.762  -4.501  1.00  0.00           H  
ATOM   2006  HA  ASN A 128      16.251   3.132  -7.143  1.00  0.00           H  
ATOM   2007  HB2 ASN A 128      16.686   1.839  -4.659  1.00  0.00           H  
ATOM   2008  HB3 ASN A 128      15.641   0.745  -5.590  1.00  0.00           H  
ATOM   2009 HD21 ASN A 128      18.752   2.194  -5.288  1.00  0.00           H  
ATOM   2010 HD22 ASN A 128      19.524   1.452  -6.672  1.00  0.00           H  
ATOM   2011  N   LYS A 129      13.350   2.185  -5.860  1.00  0.00           N  
ATOM   2012  CA  LYS A 129      11.968   1.768  -6.143  1.00  0.00           C  
ATOM   2013  C   LYS A 129      11.956   0.435  -6.878  1.00  0.00           C  
ATOM   2014  O   LYS A 129      11.112   0.192  -7.745  1.00  0.00           O  
ATOM   2015  CB  LYS A 129      11.207   2.844  -6.943  1.00  0.00           C  
ATOM   2016  CG  LYS A 129      10.822   4.036  -6.087  1.00  0.00           C  
ATOM   2017  CD  LYS A 129      10.158   5.092  -6.965  1.00  0.00           C  
ATOM   2018  CE  LYS A 129       8.723   5.356  -6.530  1.00  0.00           C  
ATOM   2019  NZ  LYS A 129       8.359   6.767  -6.754  1.00  0.00           N  
ATOM   2020  H   LYS A 129      13.550   2.309  -4.888  1.00  0.00           H  
ATOM   2021  HA  LYS A 129      11.458   1.635  -5.190  1.00  0.00           H  
ATOM   2022  HB2 LYS A 129      11.843   3.188  -7.759  1.00  0.00           H  
ATOM   2023  HB3 LYS A 129      10.299   2.399  -7.353  1.00  0.00           H  
ATOM   2024  HG2 LYS A 129      10.127   3.718  -5.311  1.00  0.00           H  
ATOM   2025  HG3 LYS A 129      11.715   4.456  -5.626  1.00  0.00           H  
ATOM   2026  HD2 LYS A 129      10.725   6.020  -6.896  1.00  0.00           H  
ATOM   2027  HD3 LYS A 129      10.157   4.745  -7.999  1.00  0.00           H  
ATOM   2028  HE2 LYS A 129       8.051   4.717  -7.103  1.00  0.00           H  
ATOM   2029  HE3 LYS A 129       8.622   5.124  -5.470  1.00  0.00           H  
ATOM   2030  HZ1 LYS A 129       7.428   6.921  -6.413  1.00  0.00           H  
ATOM   2031  HZ2 LYS A 129       8.978   7.380  -6.257  1.00  0.00           H  
ATOM   2032  HZ3 LYS A 129       8.384   6.962  -7.722  1.00  0.00           H  
ATOM   2033  N   VAL A 130      12.927  -0.397  -6.511  1.00  0.00           N  
ATOM   2034  CA  VAL A 130      13.111  -1.742  -7.076  1.00  0.00           C  
ATOM   2035  C   VAL A 130      11.884  -2.562  -6.670  1.00  0.00           C  
ATOM   2036  O   VAL A 130      11.843  -3.142  -5.580  1.00  0.00           O  
ATOM   2037  CB  VAL A 130      14.408  -2.402  -6.549  1.00  0.00           C  
ATOM   2038  CG1 VAL A 130      14.535  -3.858  -6.997  1.00  0.00           C  
ATOM   2039  CG2 VAL A 130      15.627  -1.700  -7.116  1.00  0.00           C  
ATOM   2040  H   VAL A 130      13.604  -0.145  -5.822  1.00  0.00           H  
ATOM   2041  HA  VAL A 130      13.167  -1.674  -8.163  1.00  0.00           H  
ATOM   2042  HB  VAL A 130      14.415  -2.348  -5.461  1.00  0.00           H  
ATOM   2043 HG11 VAL A 130      15.458  -4.293  -6.613  1.00  0.00           H  
ATOM   2044 HG12 VAL A 130      13.686  -4.427  -6.620  1.00  0.00           H  
ATOM   2045 HG13 VAL A 130      14.546  -3.902  -8.087  1.00  0.00           H  
ATOM   2046 HG21 VAL A 130      16.537  -2.164  -6.734  1.00  0.00           H  
ATOM   2047 HG22 VAL A 130      15.615  -1.774  -8.203  1.00  0.00           H  
ATOM   2048 HG23 VAL A 130      15.607  -0.650  -6.823  1.00  0.00           H  
ATOM   2049  N   PHE A 131      10.886  -2.470  -7.544  1.00  0.00           N  
ATOM   2050  CA  PHE A 131       9.607  -3.170  -7.406  1.00  0.00           C  
ATOM   2051  C   PHE A 131       9.833  -4.595  -6.893  1.00  0.00           C  
ATOM   2052  O   PHE A 131      10.467  -5.413  -7.550  1.00  0.00           O  
ATOM   2053  CB  PHE A 131       8.923  -3.161  -8.772  1.00  0.00           C  
ATOM   2054  CG  PHE A 131       7.707  -4.069  -8.791  1.00  0.00           C  
ATOM   2055  CD1 PHE A 131       6.611  -3.781  -7.949  1.00  0.00           C  
ATOM   2056  CD2 PHE A 131       7.733  -5.207  -9.622  1.00  0.00           C  
ATOM   2057  CE1 PHE A 131       5.497  -4.638  -7.947  1.00  0.00           C  
ATOM   2058  CE2 PHE A 131       6.627  -6.071  -9.618  1.00  0.00           C  
ATOM   2059  CZ  PHE A 131       5.520  -5.770  -8.791  1.00  0.00           C  
ATOM   2060  H   PHE A 131      10.908  -1.796  -8.279  1.00  0.00           H  
ATOM   2061  HA  PHE A 131       8.981  -2.637  -6.691  1.00  0.00           H  
ATOM   2062  HB2 PHE A 131       8.613  -2.143  -9.011  1.00  0.00           H  
ATOM   2063  HB3 PHE A 131       9.632  -3.497  -9.530  1.00  0.00           H  
ATOM   2064  HD1 PHE A 131       6.628  -2.910  -7.311  1.00  0.00           H  
ATOM   2065  HD2 PHE A 131       8.588  -5.412 -10.250  1.00  0.00           H  
ATOM   2066  HE1 PHE A 131       4.644  -4.436  -7.316  1.00  0.00           H  
ATOM   2067  HE2 PHE A 131       6.621  -6.954 -10.239  1.00  0.00           H  
ATOM   2068  HZ  PHE A 131       4.664  -6.428  -8.805  1.00  0.00           H  
ATOM   2069  N   CYS A 132       9.444  -4.765  -5.639  1.00  0.00           N  
ATOM   2070  CA  CYS A 132       9.661  -6.061  -4.963  1.00  0.00           C  
ATOM   2071  C   CYS A 132       8.515  -6.997  -5.362  1.00  0.00           C  
ATOM   2072  O   CYS A 132       8.725  -8.006  -6.038  1.00  0.00           O  
ATOM   2073  CB  CYS A 132       9.699  -5.861  -3.449  1.00  0.00           C  
ATOM   2074  SG  CYS A 132      10.827  -4.568  -2.834  1.00  0.00           S  
ATOM   2075  H   CYS A 132       8.988  -4.053  -5.108  1.00  0.00           H  
ATOM   2076  HA  CYS A 132      10.610  -6.487  -5.289  1.00  0.00           H  
ATOM   2077  HB2 CYS A 132       8.690  -5.612  -3.119  1.00  0.00           H  
ATOM   2078  HB3 CYS A 132       9.991  -6.807  -2.995  1.00  0.00           H  
ATOM   2079  N   GLY A 133       7.311  -6.547  -5.044  1.00  0.00           N  
ATOM   2080  CA  GLY A 133       6.087  -7.283  -5.338  1.00  0.00           C  
ATOM   2081  C   GLY A 133       4.828  -6.676  -4.753  1.00  0.00           C  
ATOM   2082  O   GLY A 133       4.874  -5.636  -4.108  1.00  0.00           O  
ATOM   2083  H   GLY A 133       7.171  -5.679  -4.570  1.00  0.00           H  
ATOM   2084  HA2 GLY A 133       5.972  -7.330  -6.421  1.00  0.00           H  
ATOM   2085  HA3 GLY A 133       6.196  -8.293  -4.943  1.00  0.00           H  
ATOM   2086  N   ILE A 134       3.723  -7.361  -4.997  1.00  0.00           N  
ATOM   2087  CA  ILE A 134       2.428  -6.938  -4.436  1.00  0.00           C  
ATOM   2088  C   ILE A 134       2.067  -7.901  -3.312  1.00  0.00           C  
ATOM   2089  O   ILE A 134       2.126  -9.118  -3.458  1.00  0.00           O  
ATOM   2090  CB  ILE A 134       1.341  -6.839  -5.518  1.00  0.00           C  
ATOM   2091  CG1 ILE A 134       1.588  -5.620  -6.393  1.00  0.00           C  
ATOM   2092  CG2 ILE A 134      -0.091  -6.700  -4.971  1.00  0.00           C  
ATOM   2093  CD1 ILE A 134       2.331  -6.012  -7.668  1.00  0.00           C  
ATOM   2094  H   ILE A 134       3.726  -8.234  -5.481  1.00  0.00           H  
ATOM   2095  HA  ILE A 134       2.553  -5.944  -4.005  1.00  0.00           H  
ATOM   2096  HB  ILE A 134       1.394  -7.741  -6.128  1.00  0.00           H  
ATOM   2097 HG12 ILE A 134       0.631  -5.172  -6.661  1.00  0.00           H  
ATOM   2098 HG13 ILE A 134       2.186  -4.896  -5.839  1.00  0.00           H  
ATOM   2099 HG21 ILE A 134      -0.815  -6.644  -5.784  1.00  0.00           H  
ATOM   2100 HG22 ILE A 134      -0.323  -7.564  -4.349  1.00  0.00           H  
ATOM   2101 HG23 ILE A 134      -0.160  -5.792  -4.372  1.00  0.00           H  
ATOM   2102 HD11 ILE A 134       2.499  -5.129  -8.284  1.00  0.00           H  
ATOM   2103 HD12 ILE A 134       3.291  -6.457  -7.406  1.00  0.00           H  
ATOM   2104 HD13 ILE A 134       1.736  -6.735  -8.227  1.00  0.00           H  
ATOM   2105  N   ILE A 135       1.784  -7.331  -2.169  1.00  0.00           N  
ATOM   2106  CA  ILE A 135       1.380  -8.109  -0.993  1.00  0.00           C  
ATOM   2107  C   ILE A 135      -0.062  -7.752  -0.618  1.00  0.00           C  
ATOM   2108  O   ILE A 135      -0.472  -6.595  -0.677  1.00  0.00           O  
ATOM   2109  CB  ILE A 135       2.333  -7.858   0.171  1.00  0.00           C  
ATOM   2110  CG1 ILE A 135       2.288  -6.380   0.526  1.00  0.00           C  
ATOM   2111  CG2 ILE A 135       3.748  -8.305  -0.192  1.00  0.00           C  
ATOM   2112  CD1 ILE A 135       2.580  -6.192   1.992  1.00  0.00           C  
ATOM   2113  H   ILE A 135       1.825  -6.327  -2.041  1.00  0.00           H  
ATOM   2114  HA  ILE A 135       1.421  -9.168  -1.248  1.00  0.00           H  
ATOM   2115  HB  ILE A 135       2.000  -8.436   1.032  1.00  0.00           H  
ATOM   2116 HG12 ILE A 135       3.033  -5.845  -0.062  1.00  0.00           H  
ATOM   2117 HG13 ILE A 135       1.296  -5.986   0.302  1.00  0.00           H  
ATOM   2118 HG21 ILE A 135       4.415  -8.127   0.651  1.00  0.00           H  
ATOM   2119 HG22 ILE A 135       3.743  -9.368  -0.432  1.00  0.00           H  
ATOM   2120 HG23 ILE A 135       4.098  -7.739  -1.057  1.00  0.00           H  
ATOM   2121 HD11 ILE A 135       2.546  -5.131   2.238  1.00  0.00           H  
ATOM   2122 HD12 ILE A 135       1.833  -6.725   2.582  1.00  0.00           H  
ATOM   2123 HD13 ILE A 135       3.571  -6.586   2.218  1.00  0.00           H  
ATOM   2124  N   ALA A 136      -0.799  -8.771  -0.254  1.00  0.00           N  
ATOM   2125  CA  ALA A 136      -2.211  -8.610   0.115  1.00  0.00           C  
ATOM   2126  C   ALA A 136      -2.550  -9.452   1.339  1.00  0.00           C  
ATOM   2127  O   ALA A 136      -1.889 -10.448   1.588  1.00  0.00           O  
ATOM   2128  CB  ALA A 136      -3.095  -9.037  -1.044  1.00  0.00           C  
ATOM   2129  H   ALA A 136      -0.427  -9.692  -0.146  1.00  0.00           H  
ATOM   2130  HA  ALA A 136      -2.396  -7.560   0.341  1.00  0.00           H  
ATOM   2131  HB1 ALA A 136      -4.143  -8.899  -0.775  1.00  0.00           H  
ATOM   2132  HB2 ALA A 136      -2.863  -8.431  -1.920  1.00  0.00           H  
ATOM   2133  HB3 ALA A 136      -2.915 -10.088  -1.270  1.00  0.00           H  
ATOM   2134  N   HIS A 137      -3.677  -9.148   1.946  1.00  0.00           N  
ATOM   2135  CA  HIS A 137      -4.112  -9.909   3.132  1.00  0.00           C  
ATOM   2136  C   HIS A 137      -4.975 -11.082   2.688  1.00  0.00           C  
ATOM   2137  O   HIS A 137      -5.982 -10.918   1.994  1.00  0.00           O  
ATOM   2138  CB  HIS A 137      -4.910  -9.001   4.053  1.00  0.00           C  
ATOM   2139  CG  HIS A 137      -4.125  -7.769   4.510  1.00  0.00           C  
ATOM   2140  ND1 HIS A 137      -3.529  -7.613   5.685  1.00  0.00           N  
ATOM   2141  CD2 HIS A 137      -4.038  -6.622   3.852  1.00  0.00           C  
ATOM   2142  CE1 HIS A 137      -3.111  -6.353   5.782  1.00  0.00           C  
ATOM   2143  NE2 HIS A 137      -3.386  -5.761   4.621  1.00  0.00           N  
ATOM   2144  H   HIS A 137      -4.272  -8.398   1.660  1.00  0.00           H  
ATOM   2145  HA  HIS A 137      -3.237 -10.283   3.662  1.00  0.00           H  
ATOM   2146  HB2 HIS A 137      -5.806  -8.669   3.526  1.00  0.00           H  
ATOM   2147  HB3 HIS A 137      -5.209  -9.571   4.932  1.00  0.00           H  
ATOM   2148  HD1 HIS A 137      -3.301  -8.362   6.319  1.00  0.00           H  
ATOM   2149  HD2 HIS A 137      -4.428  -6.424   2.864  1.00  0.00           H  
ATOM   2150  HE1 HIS A 137      -2.639  -5.898   6.639  1.00  0.00           H  
ATOM   2151  HE2 HIS A 137      -2.983  -4.907   4.306  1.00  0.00           H  
ATOM   2152  N   THR A 138      -4.625 -12.259   3.172  1.00  0.00           N  
ATOM   2153  CA  THR A 138      -5.334 -13.505   2.838  1.00  0.00           C  
ATOM   2154  C   THR A 138      -6.565 -13.732   3.722  1.00  0.00           C  
ATOM   2155  O   THR A 138      -6.888 -14.856   4.127  1.00  0.00           O  
ATOM   2156  CB  THR A 138      -4.346 -14.665   2.982  1.00  0.00           C  
ATOM   2157  OG1 THR A 138      -3.520 -14.411   4.129  1.00  0.00           O  
ATOM   2158  CG2 THR A 138      -3.565 -14.822   1.692  1.00  0.00           C  
ATOM   2159  H   THR A 138      -3.883 -12.376   3.844  1.00  0.00           H  
ATOM   2160  HA  THR A 138      -5.665 -13.447   1.800  1.00  0.00           H  
ATOM   2161  HB  THR A 138      -4.900 -15.587   3.158  1.00  0.00           H  
ATOM   2162  HG1 THR A 138      -2.840 -15.136   4.214  1.00  0.00           H  
ATOM   2163 HG21 THR A 138      -2.867 -15.654   1.795  1.00  0.00           H  
ATOM   2164 HG22 THR A 138      -4.253 -15.022   0.871  1.00  0.00           H  
ATOM   2165 HG23 THR A 138      -3.011 -13.906   1.488  1.00  0.00           H  
ATOM   2166  N   LYS A 139      -7.294 -12.637   3.928  1.00  0.00           N  
ATOM   2167  CA  LYS A 139      -8.496 -12.586   4.775  1.00  0.00           C  
ATOM   2168  C   LYS A 139      -9.118 -11.189   4.727  1.00  0.00           C  
ATOM   2169  O   LYS A 139      -9.004 -10.390   5.658  1.00  0.00           O  
ATOM   2170  CB  LYS A 139      -8.183 -12.981   6.228  1.00  0.00           C  
ATOM   2171  CG  LYS A 139      -9.460 -13.163   7.050  1.00  0.00           C  
ATOM   2172  CD  LYS A 139      -9.629 -14.635   7.427  1.00  0.00           C  
ATOM   2173  CE  LYS A 139     -11.108 -15.008   7.380  1.00  0.00           C  
ATOM   2174  NZ  LYS A 139     -11.220 -16.463   7.441  1.00  0.00           N  
ATOM   2175  H   LYS A 139      -7.017 -11.769   3.510  1.00  0.00           H  
ATOM   2176  HA  LYS A 139      -9.217 -13.300   4.377  1.00  0.00           H  
ATOM   2177  HB2 LYS A 139      -7.626 -13.918   6.227  1.00  0.00           H  
ATOM   2178  HB3 LYS A 139      -7.576 -12.198   6.684  1.00  0.00           H  
ATOM   2179  HG2 LYS A 139      -9.395 -12.562   7.957  1.00  0.00           H  
ATOM   2180  HG3 LYS A 139     -10.318 -12.840   6.460  1.00  0.00           H  
ATOM   2181  HD2 LYS A 139      -9.075 -15.256   6.722  1.00  0.00           H  
ATOM   2182  HD3 LYS A 139      -9.246 -14.798   8.434  1.00  0.00           H  
ATOM   2183  HE2 LYS A 139     -11.628 -14.562   8.227  1.00  0.00           H  
ATOM   2184  HE3 LYS A 139     -11.551 -14.642   6.453  1.00  0.00           H  
ATOM   2185  HZ1 LYS A 139     -12.188 -16.724   7.336  1.00  0.00           H  
ATOM   2186  HZ2 LYS A 139     -10.699 -16.874   6.693  1.00  0.00           H  
ATOM   2187  HZ3 LYS A 139     -10.887 -16.775   8.324  1.00  0.00           H  
ATOM   2188  N   GLU A 140      -9.730 -10.890   3.590  1.00  0.00           N  
ATOM   2189  CA  GLU A 140     -10.432  -9.613   3.315  1.00  0.00           C  
ATOM   2190  C   GLU A 140      -9.424  -8.488   3.146  1.00  0.00           C  
ATOM   2191  O   GLU A 140      -8.889  -8.308   2.062  1.00  0.00           O  
ATOM   2192  CB  GLU A 140     -11.498  -9.342   4.392  1.00  0.00           C  
ATOM   2193  CG  GLU A 140     -12.926  -9.567   3.906  1.00  0.00           C  
ATOM   2194  CD  GLU A 140     -13.656  -8.222   3.881  1.00  0.00           C  
ATOM   2195  OE1 GLU A 140     -13.711  -7.588   4.960  1.00  0.00           O  
ATOM   2196  OE2 GLU A 140     -14.195  -7.907   2.801  1.00  0.00           O  
ATOM   2197  H   GLU A 140      -9.831 -11.542   2.835  1.00  0.00           H  
ATOM   2198  HA  GLU A 140     -10.956  -9.722   2.365  1.00  0.00           H  
ATOM   2199  HB2 GLU A 140     -11.313 -10.006   5.236  1.00  0.00           H  
ATOM   2200  HB3 GLU A 140     -11.404  -8.305   4.717  1.00  0.00           H  
ATOM   2201  HG2 GLU A 140     -12.911  -9.995   2.904  1.00  0.00           H  
ATOM   2202  HG3 GLU A 140     -13.441 -10.252   4.580  1.00  0.00           H  
ATOM   2203  N   ASN A 141      -9.033  -7.940   4.295  1.00  0.00           N  
ATOM   2204  CA  ASN A 141      -8.083  -6.817   4.409  1.00  0.00           C  
ATOM   2205  C   ASN A 141      -7.373  -6.843   5.774  1.00  0.00           C  
ATOM   2206  O   ASN A 141      -7.075  -5.808   6.360  1.00  0.00           O  
ATOM   2207  CB  ASN A 141      -8.863  -5.511   4.222  1.00  0.00           C  
ATOM   2208  CG  ASN A 141      -9.398  -5.336   2.798  1.00  0.00           C  
ATOM   2209  OD1 ASN A 141     -10.363  -5.945   2.360  1.00  0.00           O  
ATOM   2210  ND2 ASN A 141      -8.781  -4.432   2.078  1.00  0.00           N  
ATOM   2211  H   ASN A 141      -9.407  -8.291   5.161  1.00  0.00           H  
ATOM   2212  HA  ASN A 141      -7.333  -6.902   3.621  1.00  0.00           H  
ATOM   2213  HB2 ASN A 141      -9.704  -5.505   4.914  1.00  0.00           H  
ATOM   2214  HB3 ASN A 141      -8.204  -4.674   4.451  1.00  0.00           H  
ATOM   2215 HD21 ASN A 141      -7.997  -3.925   2.463  1.00  0.00           H  
ATOM   2216 HD22 ASN A 141      -9.092  -4.241   1.136  1.00  0.00           H  
ATOM   2217  N   GLN A 142      -7.168  -8.050   6.287  1.00  0.00           N  
ATOM   2218  CA  GLN A 142      -6.513  -8.254   7.587  1.00  0.00           C  
ATOM   2219  C   GLN A 142      -5.774  -9.591   7.640  1.00  0.00           C  
ATOM   2220  O   GLN A 142      -5.988 -10.479   6.809  1.00  0.00           O  
ATOM   2221  CB  GLN A 142      -7.557  -8.167   8.701  1.00  0.00           C  
ATOM   2222  CG  GLN A 142      -6.986  -7.350   9.861  1.00  0.00           C  
ATOM   2223  CD  GLN A 142      -8.033  -7.148  10.951  1.00  0.00           C  
ATOM   2224  OE1 GLN A 142      -8.857  -6.245  10.916  1.00  0.00           O  
ATOM   2225  NE2 GLN A 142      -8.008  -8.008  11.934  1.00  0.00           N  
ATOM   2226  H   GLN A 142      -7.405  -8.901   5.804  1.00  0.00           H  
ATOM   2227  HA  GLN A 142      -5.785  -7.456   7.730  1.00  0.00           H  
ATOM   2228  HB2 GLN A 142      -8.456  -7.681   8.321  1.00  0.00           H  
ATOM   2229  HB3 GLN A 142      -7.804  -9.170   9.049  1.00  0.00           H  
ATOM   2230  HG2 GLN A 142      -6.128  -7.875  10.281  1.00  0.00           H  
ATOM   2231  HG3 GLN A 142      -6.664  -6.377   9.488  1.00  0.00           H  
ATOM   2232 HE21 GLN A 142      -7.319  -8.747  11.940  1.00  0.00           H  
ATOM   2233 HE22 GLN A 142      -8.676  -7.932  12.687  1.00  0.00           H  
ATOM   2234  N   GLY A 143      -4.855  -9.655   8.601  1.00  0.00           N  
ATOM   2235  CA  GLY A 143      -3.998 -10.836   8.825  1.00  0.00           C  
ATOM   2236  C   GLY A 143      -2.741 -10.734   7.953  1.00  0.00           C  
ATOM   2237  O   GLY A 143      -2.658  -9.897   7.063  1.00  0.00           O  
ATOM   2238  H   GLY A 143      -4.663  -8.863   9.180  1.00  0.00           H  
ATOM   2239  HA2 GLY A 143      -3.709 -10.881   9.875  1.00  0.00           H  
ATOM   2240  HA3 GLY A 143      -4.549 -11.740   8.564  1.00  0.00           H  
ATOM   2241  N   GLU A 144      -1.745 -11.535   8.323  1.00  0.00           N  
ATOM   2242  CA  GLU A 144      -0.449 -11.589   7.610  1.00  0.00           C  
ATOM   2243  C   GLU A 144      -0.616 -11.493   6.085  1.00  0.00           C  
ATOM   2244  O   GLU A 144      -1.429 -12.190   5.489  1.00  0.00           O  
ATOM   2245  CB  GLU A 144       0.336 -12.863   7.924  1.00  0.00           C  
ATOM   2246  CG  GLU A 144       1.336 -12.604   9.054  1.00  0.00           C  
ATOM   2247  CD  GLU A 144       1.105 -13.522  10.255  1.00  0.00           C  
ATOM   2248  OE1 GLU A 144      -0.054 -13.548  10.726  1.00  0.00           O  
ATOM   2249  OE2 GLU A 144       2.084 -14.155  10.679  1.00  0.00           O  
ATOM   2250  H   GLU A 144      -1.850 -12.186   9.077  1.00  0.00           H  
ATOM   2251  HA  GLU A 144       0.139 -10.734   7.944  1.00  0.00           H  
ATOM   2252  HB2 GLU A 144      -0.357 -13.647   8.228  1.00  0.00           H  
ATOM   2253  HB3 GLU A 144       0.876 -13.181   7.032  1.00  0.00           H  
ATOM   2254  HG2 GLU A 144       2.346 -12.767   8.675  1.00  0.00           H  
ATOM   2255  HG3 GLU A 144       1.239 -11.568   9.380  1.00  0.00           H  
ATOM   2256  N   LEU A 145       0.051 -10.473   5.556  1.00  0.00           N  
ATOM   2257  CA  LEU A 145      -0.006 -10.191   4.113  1.00  0.00           C  
ATOM   2258  C   LEU A 145       0.783 -11.270   3.371  1.00  0.00           C  
ATOM   2259  O   LEU A 145       1.914 -11.578   3.720  1.00  0.00           O  
ATOM   2260  CB  LEU A 145       0.569  -8.817   3.774  1.00  0.00           C  
ATOM   2261  CG  LEU A 145      -0.182  -7.696   4.472  1.00  0.00           C  
ATOM   2262  CD1 LEU A 145       0.638  -7.121   5.626  1.00  0.00           C  
ATOM   2263  CD2 LEU A 145      -0.509  -6.593   3.458  1.00  0.00           C  
ATOM   2264  H   LEU A 145       0.661  -9.890   6.079  1.00  0.00           H  
ATOM   2265  HA  LEU A 145      -1.048 -10.221   3.793  1.00  0.00           H  
ATOM   2266  HB2 LEU A 145       1.614  -8.787   4.083  1.00  0.00           H  
ATOM   2267  HB3 LEU A 145       0.505  -8.665   2.696  1.00  0.00           H  
ATOM   2268  HG  LEU A 145      -1.113  -8.095   4.872  1.00  0.00           H  
ATOM   2269 HD11 LEU A 145       0.080  -6.325   6.119  1.00  0.00           H  
ATOM   2270 HD12 LEU A 145       0.851  -7.910   6.346  1.00  0.00           H  
ATOM   2271 HD13 LEU A 145       1.575  -6.718   5.239  1.00  0.00           H  
ATOM   2272 HD21 LEU A 145      -1.065  -5.796   3.950  1.00  0.00           H  
ATOM   2273 HD22 LEU A 145       0.417  -6.190   3.048  1.00  0.00           H  
ATOM   2274 HD23 LEU A 145      -1.112  -7.011   2.651  1.00  0.00           H  
ATOM   2275  N   LYS A 146       0.079 -11.957   2.483  1.00  0.00           N  
ATOM   2276  CA  LYS A 146       0.705 -12.993   1.657  1.00  0.00           C  
ATOM   2277  C   LYS A 146       1.186 -12.343   0.359  1.00  0.00           C  
ATOM   2278  O   LYS A 146       0.421 -11.713  -0.375  1.00  0.00           O  
ATOM   2279  CB  LYS A 146      -0.296 -14.096   1.332  1.00  0.00           C  
ATOM   2280  CG  LYS A 146       0.396 -15.360   0.826  1.00  0.00           C  
ATOM   2281  CD  LYS A 146      -0.436 -16.046  -0.256  1.00  0.00           C  
ATOM   2282  CE  LYS A 146       0.402 -17.134  -0.932  1.00  0.00           C  
ATOM   2283  NZ  LYS A 146      -0.301 -17.619  -2.122  1.00  0.00           N  
ATOM   2284  H   LYS A 146      -0.854 -11.679   2.224  1.00  0.00           H  
ATOM   2285  HA  LYS A 146       1.553 -13.421   2.191  1.00  0.00           H  
ATOM   2286  HB2 LYS A 146      -0.857 -14.339   2.233  1.00  0.00           H  
ATOM   2287  HB3 LYS A 146      -0.980 -13.737   0.562  1.00  0.00           H  
ATOM   2288  HG2 LYS A 146       1.368 -15.093   0.410  1.00  0.00           H  
ATOM   2289  HG3 LYS A 146       0.534 -16.049   1.659  1.00  0.00           H  
ATOM   2290  HD2 LYS A 146      -1.319 -16.497   0.195  1.00  0.00           H  
ATOM   2291  HD3 LYS A 146      -0.743 -15.310  -1.000  1.00  0.00           H  
ATOM   2292  HE2 LYS A 146       1.369 -16.723  -1.222  1.00  0.00           H  
ATOM   2293  HE3 LYS A 146       0.556 -17.960  -0.237  1.00  0.00           H  
ATOM   2294  HZ1 LYS A 146       0.273 -18.309  -2.561  1.00  0.00           H  
ATOM   2295  HZ2 LYS A 146      -1.172 -18.033  -1.863  1.00  0.00           H  
ATOM   2296  HZ3 LYS A 146      -0.441 -16.865  -2.759  1.00  0.00           H  
ATOM   2297  N   LEU A 147       2.507 -12.395   0.212  1.00  0.00           N  
ATOM   2298  CA  LEU A 147       3.225 -11.920  -0.990  1.00  0.00           C  
ATOM   2299  C   LEU A 147       2.622 -12.597  -2.218  1.00  0.00           C  
ATOM   2300  O   LEU A 147       2.806 -13.802  -2.414  1.00  0.00           O  
ATOM   2301  CB  LEU A 147       4.717 -12.241  -0.860  1.00  0.00           C  
ATOM   2302  CG  LEU A 147       5.496 -12.140  -2.181  1.00  0.00           C  
ATOM   2303  CD1 LEU A 147       5.688 -10.705  -2.661  1.00  0.00           C  
ATOM   2304  CD2 LEU A 147       6.828 -12.871  -2.033  1.00  0.00           C  
ATOM   2305  H   LEU A 147       3.072 -12.867   0.889  1.00  0.00           H  
ATOM   2306  HA  LEU A 147       3.102 -10.841  -1.080  1.00  0.00           H  
ATOM   2307  HB2 LEU A 147       5.157 -11.542  -0.149  1.00  0.00           H  
ATOM   2308  HB3 LEU A 147       4.817 -13.258  -0.480  1.00  0.00           H  
ATOM   2309  HG  LEU A 147       4.915 -12.657  -2.945  1.00  0.00           H  
ATOM   2310 HD11 LEU A 147       6.222 -10.690  -3.612  1.00  0.00           H  
ATOM   2311 HD12 LEU A 147       4.713 -10.235  -2.792  1.00  0.00           H  
ATOM   2312 HD13 LEU A 147       6.262 -10.150  -1.920  1.00  0.00           H  
ATOM   2313 HD21 LEU A 147       7.367 -12.848  -2.981  1.00  0.00           H  
ATOM   2314 HD22 LEU A 147       7.427 -12.382  -1.265  1.00  0.00           H  
ATOM   2315 HD23 LEU A 147       6.644 -13.907  -1.747  1.00  0.00           H  
ATOM   2316  N   CYS A 148       1.764 -11.839  -2.894  1.00  0.00           N  
ATOM   2317  CA  CYS A 148       1.102 -12.296  -4.128  1.00  0.00           C  
ATOM   2318  C   CYS A 148       2.173 -12.871  -5.066  1.00  0.00           C  
ATOM   2319  O   CYS A 148       3.370 -12.620  -4.942  1.00  0.00           O  
ATOM   2320  CB  CYS A 148       0.359 -11.156  -4.835  1.00  0.00           C  
ATOM   2321  SG  CYS A 148      -0.660 -10.121  -3.706  1.00  0.00           S  
ATOM   2322  H   CYS A 148       1.547 -10.907  -2.606  1.00  0.00           H  
ATOM   2323  HA  CYS A 148       0.386 -13.077  -3.874  1.00  0.00           H  
ATOM   2324  HB2 CYS A 148       1.092 -10.515  -5.326  1.00  0.00           H  
ATOM   2325  HB3 CYS A 148      -0.293 -11.586  -5.596  1.00  0.00           H  
ATOM   2326  N   SER A 149       1.687 -13.696  -5.975  1.00  0.00           N  
ATOM   2327  CA  SER A 149       2.581 -14.405  -6.887  1.00  0.00           C  
ATOM   2328  C   SER A 149       2.096 -14.201  -8.307  1.00  0.00           C  
ATOM   2329  O   SER A 149       0.893 -14.156  -8.583  1.00  0.00           O  
ATOM   2330  CB  SER A 149       2.619 -15.902  -6.570  1.00  0.00           C  
ATOM   2331  OG  SER A 149       2.827 -16.089  -5.169  1.00  0.00           O  
ATOM   2332  H   SER A 149       0.704 -13.815  -6.118  1.00  0.00           H  
ATOM   2333  HA  SER A 149       3.586 -13.996  -6.785  1.00  0.00           H  
ATOM   2334  HB2 SER A 149       1.673 -16.358  -6.862  1.00  0.00           H  
ATOM   2335  HB3 SER A 149       3.434 -16.370  -7.123  1.00  0.00           H  
ATOM   2336  HG  SER A 149       2.893 -17.065  -4.955  1.00  0.00           H  
ATOM   2337  N   HIS A 150       3.072 -14.048  -9.186  1.00  0.00           N  
ATOM   2338  CA  HIS A 150       2.803 -13.883 -10.618  1.00  0.00           C  
ATOM   2339  C   HIS A 150       3.264 -15.093 -11.461  1.00  0.00           C  
ATOM   2340  O   HIS A 150       2.656 -15.325 -12.526  1.00  0.00           O  
ATOM   2341  CB  HIS A 150       3.441 -12.589 -11.112  1.00  0.00           C  
ATOM   2342  CG  HIS A 150       4.942 -12.569 -10.834  1.00  0.00           C  
ATOM   2343  ND1 HIS A 150       5.888 -13.008 -11.651  1.00  0.00           N  
ATOM   2344  CD2 HIS A 150       5.541 -11.980  -9.816  1.00  0.00           C  
ATOM   2345  CE1 HIS A 150       7.069 -12.641 -11.168  1.00  0.00           C  
ATOM   2346  NE2 HIS A 150       6.856 -11.988 -10.028  1.00  0.00           N  
ATOM   2347  OXT HIS A 150       4.246 -15.733 -11.026  1.00  0.00           O  
ATOM   2348  H   HIS A 150       4.033 -13.992  -8.914  1.00  0.00           H  
ATOM   2349  HA  HIS A 150       1.723 -13.793 -10.739  1.00  0.00           H  
ATOM   2350  HB2 HIS A 150       3.275 -12.495 -12.186  1.00  0.00           H  
ATOM   2351  HB3 HIS A 150       2.972 -11.744 -10.608  1.00  0.00           H  
ATOM   2352  HD1 HIS A 150       5.726 -13.516 -12.498  1.00  0.00           H  
ATOM   2353  HD2 HIS A 150       5.045 -11.561  -8.954  1.00  0.00           H  
ATOM   2354  HE1 HIS A 150       8.030 -12.836 -11.620  1.00  0.00           H  
ATOM   2355  HE2 HIS A 150       7.542 -11.539  -9.461  1.00  0.00           H  
TER    2356      HIS A 150                                                      
ENDMDL                                                                          
