# Supplementary material for: Comparative Performance of High-Throughput Methods for Protein pKa Predictions
Source: J Chem Inf Model. 2023 Aug 8;63(16):5169–81. doi: 10.1021/acs.jcim.3c00165 (PMC10466379; doi:10.1021/acs.jcim.3c00165)
Supplement: Supplementary file 3 — ci3c00165_si_003.zip [file ci3c00165_si_003.zip › curated_pdbs/1hv1_curated.pdb]

ATOM      1  N   ALA A   1      33.512  42.288  20.148  1.00 32.19           N  
ATOM      2  CA  ALA A   1      33.507  42.850  21.531  1.00 32.40           C  
ATOM      3  C   ALA A   1      34.763  42.458  22.288  1.00 32.64           C  
ATOM      4  O   ALA A   1      35.297  41.356  22.122  1.00 32.86           O  
ATOM      5  CB  ALA A   1      32.276  42.373  22.300  1.00 32.80           C  
ATOM      6  N   SER A   2      35.240  43.370  23.122  1.00 31.49           N  
ATOM      7  CA  SER A   2      36.423  43.092  23.900  1.00 30.47           C  
ATOM      8  C   SER A   2      36.098  42.155  25.055  1.00 27.73           C  
ATOM      9  O   SER A   2      35.116  42.348  25.785  1.00 27.21           O  
ATOM     10  CB  SER A   2      37.031  44.392  24.446  1.00 33.86           C  
ATOM     11  OG  SER A   2      38.031  44.897  23.571  1.00 38.94           O  
ATOM     12  N   THR A   3      36.893  41.106  25.174  1.00 23.74           N  
ATOM     13  CA  THR A   3      36.730  40.194  26.272  1.00 19.38           C  
ATOM     14  C   THR A   3      37.333  40.811  27.502  1.00 18.05           C  
ATOM     15  O   THR A   3      38.302  41.562  27.386  1.00 19.77           O  
ATOM     16  CB  THR A   3      37.418  38.863  25.971  1.00 18.78           C  
ATOM     17  OG1 THR A   3      38.802  39.099  25.724  1.00 17.39           O  
ATOM     18  CG2 THR A   3      36.801  38.223  24.743  1.00 15.45           C  
ATOM     19  N   ASP A   4      36.771  40.542  28.667  1.00 15.02           N  
ATOM     20  CA  ASP A   4      37.291  41.145  29.879  1.00 15.21           C  
ATOM     21  C   ASP A   4      37.536  40.108  30.931  1.00 14.96           C  
ATOM     22  O   ASP A   4      37.799  40.439  32.079  1.00 15.83           O  
ATOM     23  CB  ASP A   4      36.296  42.167  30.428  1.00 16.97           C  
ATOM     24  CG  ASP A   4      34.956  41.546  30.779  1.00 20.39           C  
ATOM     25  OD1 ASP A   4      34.927  40.448  31.357  1.00 17.76           O  
ATOM     26  OD2 ASP A   4      33.917  42.162  30.477  1.00 26.61           O  
ATOM     27  N   TYR A   5      37.435  38.843  30.545  1.00 14.40           N  
ATOM     28  CA  TYR A   5      37.631  37.779  31.503  1.00 12.74           C  
ATOM     29  C   TYR A   5      38.565  36.705  30.953  1.00 11.50           C  
ATOM     30  O   TYR A   5      38.456  36.301  29.800  1.00 10.89           O  
ATOM     31  CB  TYR A   5      36.273  37.167  31.887  1.00 13.05           C  
ATOM     32  CG  TYR A   5      36.362  36.234  33.060  1.00 14.43           C  
ATOM     33  CD1 TYR A   5      36.473  36.727  34.362  1.00 16.63           C  
ATOM     34  CD2 TYR A   5      36.396  34.852  32.871  1.00 14.80           C  
ATOM     35  CE1 TYR A   5      36.621  35.867  35.448  1.00 17.89           C  
ATOM     36  CE2 TYR A   5      36.542  33.985  33.947  1.00 16.07           C  
ATOM     37  CZ  TYR A   5      36.657  34.499  35.232  1.00 17.14           C  
ATOM     38  OH  TYR A   5      36.839  33.648  36.290  1.00 20.52           O  
ATOM     39  N   TRP A   6      39.507  36.293  31.798  1.00 13.31           N  
ATOM     40  CA  TRP A   6      40.468  35.234  31.488  1.00 13.66           C  
ATOM     41  C   TRP A   6      40.296  34.074  32.471  1.00 13.47           C  
ATOM     42  O   TRP A   6      40.453  34.234  33.691  1.00 13.04           O  
ATOM     43  CB  TRP A   6      41.901  35.783  31.537  1.00 12.53           C  
ATOM     44  CG  TRP A   6      43.017  34.750  31.588  1.00 11.46           C  
ATOM     45  CD1 TRP A   6      43.938  34.611  32.583  1.00 12.09           C  
ATOM     46  CD2 TRP A   6      43.405  33.825  30.556  1.00  8.54           C  
ATOM     47  NE1 TRP A   6      44.874  33.668  32.238  1.00 13.73           N  
ATOM     48  CE2 TRP A   6      44.574  33.167  31.003  1.00 11.03           C  
ATOM     49  CE3 TRP A   6      42.883  33.488  29.304  1.00 11.32           C  
ATOM     50  CZ2 TRP A   6      45.234  32.190  30.237  1.00 10.70           C  
ATOM     51  CZ3 TRP A   6      43.536  32.514  28.539  1.00 10.33           C  
ATOM     52  CH2 TRP A   6      44.701  31.882  29.011  1.00  9.93           C  
ATOM     53  N   GLN A   7      39.897  32.928  31.926  1.00 12.87           N  
ATOM     54  CA  GLN A   7      39.673  31.725  32.707  1.00 11.89           C  
ATOM     55  C   GLN A   7      40.858  30.774  32.576  1.00 11.34           C  
ATOM     56  O   GLN A   7      41.250  30.401  31.476  1.00 11.19           O  
ATOM     57  CB  GLN A   7      38.379  31.049  32.237  1.00 12.91           C  
ATOM     58  CG  GLN A   7      38.169  29.649  32.773  1.00 15.91           C  
ATOM     59  CD  GLN A   7      37.996  29.624  34.276  1.00 19.25           C  
ATOM     60  OE1 GLN A   7      37.817  30.668  34.918  1.00 21.40           O  
ATOM     61  NE2 GLN A   7      38.042  28.429  34.853  1.00 21.71           N  
ATOM     62  N   ASN A   8      41.445  30.402  33.705  1.00 11.03           N  
ATOM     63  CA  ASN A   8      42.602  29.522  33.697  1.00 13.72           C  
ATOM     64  C   ASN A   8      42.625  28.669  34.947  1.00 14.25           C  
ATOM     65  O   ASN A   8      43.318  28.984  35.916  1.00 13.94           O  
ATOM     66  CB  ASN A   8      43.888  30.361  33.604  1.00 16.57           C  
ATOM     67  CG  ASN A   8      45.147  29.505  33.496  1.00 20.96           C  
ATOM     68  OD1 ASN A   8      46.261  29.991  33.712  1.00 23.25           O  
ATOM     69  ND2 ASN A   8      44.976  28.238  33.162  1.00 19.60           N  
ATOM     70  N   TRP A   9      41.849  27.595  34.915  1.00 13.41           N  
ATOM     71  CA  TRP A   9      41.746  26.701  36.044  1.00 12.61           C  
ATOM     72  C   TRP A   9      42.245  25.309  35.700  1.00 13.65           C  
ATOM     73  O   TRP A   9      42.024  24.788  34.606  1.00 11.55           O  
ATOM     74  CB  TRP A   9      40.293  26.604  36.500  1.00 13.12           C  
ATOM     75  CG  TRP A   9      40.077  25.590  37.579  1.00 16.17           C  
ATOM     76  CD1 TRP A   9      40.191  25.792  38.926  1.00 18.32           C  
ATOM     77  CD2 TRP A   9      39.679  24.221  37.410  1.00 17.42           C  
ATOM     78  NE1 TRP A   9      39.886  24.635  39.607  1.00 19.65           N  
ATOM     79  CE2 TRP A   9      39.567  23.655  38.702  1.00 19.69           C  
ATOM     80  CE3 TRP A   9      39.405  23.418  36.295  1.00 17.48           C  
ATOM     81  CZ2 TRP A   9      39.190  22.317  38.910  1.00 18.92           C  
ATOM     82  CZ3 TRP A   9      39.031  22.091  36.502  1.00 19.37           C  
ATOM     83  CH2 TRP A   9      38.926  21.557  37.803  1.00 18.51           C  
ATOM     84  N   THR A  10      42.949  24.727  36.654  1.00 13.23           N  
ATOM     85  CA  THR A  10      43.437  23.376  36.529  1.00 13.88           C  
ATOM     86  C   THR A  10      43.364  22.696  37.876  1.00 14.69           C  
ATOM     87  O   THR A  10      43.444  23.371  38.903  1.00 13.47           O  
ATOM     88  CB  THR A  10      44.882  23.337  36.012  1.00 14.98           C  
ATOM     89  OG1 THR A  10      45.366  21.994  36.050  1.00 17.05           O  
ATOM     90  CG2 THR A  10      45.782  24.196  36.873  1.00 17.82           C  
ATOM     91  N   ASP A  11      43.163  21.387  37.901  1.00 14.58           N  
ATOM     92  CA  ASP A  11      43.105  20.710  39.183  1.00 14.72           C  
ATOM     93  C   ASP A  11      44.499  20.336  39.669  1.00 16.17           C  
ATOM     94  O   ASP A  11      44.644  19.639  40.671  1.00 19.16           O  
ATOM     95  CB  ASP A  11      42.198  19.480  39.122  1.00 15.07           C  
ATOM     96  CG  ASP A  11      42.645  18.456  38.088  1.00 15.21           C  
ATOM     97  OD1 ASP A  11      43.806  18.519  37.615  1.00 13.37           O  
ATOM     98  OD2 ASP A  11      41.808  17.587  37.752  1.00 17.44           O  
ATOM     99  N   GLY A  12      45.520  20.811  38.958  1.00 15.39           N  
ATOM    100  CA  GLY A  12      46.895  20.550  39.352  1.00 15.83           C  
ATOM    101  C   GLY A  12      47.599  19.425  38.626  1.00 16.52           C  
ATOM    102  O   GLY A  12      48.819  19.279  38.734  1.00 16.65           O  
ATOM    103  N   GLY A  13      46.830  18.633  37.876  1.00 16.41           N  
ATOM    104  CA  GLY A  13      47.392  17.511  37.150  1.00 15.34           C  
ATOM    105  C   GLY A  13      48.092  17.790  35.834  1.00 16.23           C  
ATOM    106  O   GLY A  13      47.573  18.495  34.970  1.00 16.96           O  
ATOM    107  N   GLY A  14      49.288  17.220  35.694  1.00 15.43           N  
ATOM    108  CA  GLY A  14      50.064  17.348  34.473  1.00 15.09           C  
ATOM    109  C   GLY A  14      50.534  18.744  34.119  1.00 14.82           C  
ATOM    110  O   GLY A  14      50.680  19.599  34.985  1.00 14.84           O  
ATOM    111  N   ILE A  15      50.766  18.960  32.829  1.00 13.84           N  
ATOM    112  CA  ILE A  15      51.231  20.237  32.321  1.00 14.28           C  
ATOM    113  C   ILE A  15      50.124  20.974  31.572  1.00 14.19           C  
ATOM    114  O   ILE A  15      49.487  20.425  30.679  1.00 13.36           O  
ATOM    115  CB  ILE A  15      52.405  20.064  31.287  1.00 16.06           C  
ATOM    116  CG1 ILE A  15      53.550  19.238  31.882  1.00 16.58           C  
ATOM    117  CG2 ILE A  15      52.883  21.419  30.797  1.00 15.44           C  
ATOM    118  CD1 ILE A  15      53.983  19.648  33.252  1.00 17.96           C  
ATOM    119  N   VAL A  16      49.886  22.220  31.957  1.00 14.16           N  
ATOM    120  CA  VAL A  16      48.943  23.064  31.241  1.00 14.39           C  
ATOM    121  C   VAL A  16      49.582  24.427  30.985  1.00 14.21           C  
ATOM    122  O   VAL A  16      49.721  25.229  31.904  1.00 14.74           O  
ATOM    123  CB  VAL A  16      47.612  23.238  32.013  1.00 14.22           C  
ATOM    124  CG1 VAL A  16      46.651  24.127  31.205  1.00 16.07           C  
ATOM    125  CG2 VAL A  16      46.973  21.874  32.261  1.00 14.11           C  
ATOM    126  N   ASN A  17      50.048  24.655  29.761  1.00 13.30           N  
ATOM    127  CA  ASN A  17      50.675  25.931  29.428  1.00 13.44           C  
ATOM    128  C   ASN A  17      49.661  26.850  28.755  1.00 13.56           C  
ATOM    129  O   ASN A  17      49.448  26.781  27.542  1.00 13.26           O  
ATOM    130  CB  ASN A  17      51.889  25.698  28.513  1.00 14.53           C  
ATOM    131  CG  ASN A  17      52.526  27.005  28.009  1.00 16.27           C  
ATOM    132  OD1 ASN A  17      52.741  27.173  26.805  1.00 17.72           O  
ATOM    133  ND2 ASN A  17      52.835  27.918  28.927  1.00 13.73           N  
ATOM    134  N   ALA A  18      48.999  27.664  29.573  1.00 13.47           N  
ATOM    135  CA  ALA A  18      47.977  28.589  29.098  1.00 13.47           C  
ATOM    136  C   ALA A  18      48.559  29.964  28.895  1.00 14.62           C  
ATOM    137  O   ALA A  18      49.118  30.556  29.812  1.00 14.38           O  
ATOM    138  CB  ALA A  18      46.842  28.656  30.088  1.00 12.61           C  
ATOM    139  N   VAL A  19      48.399  30.478  27.689  1.00 13.47           N  
ATOM    140  CA  VAL A  19      48.943  31.769  27.351  1.00 13.78           C  
ATOM    141  C   VAL A  19      47.840  32.789  27.119  1.00 12.91           C  
ATOM    142  O   VAL A  19      46.974  32.597  26.267  1.00 11.02           O  
ATOM    143  CB  VAL A  19      49.800  31.668  26.080  1.00 14.36           C  
ATOM    144  CG1 VAL A  19      50.446  33.003  25.794  1.00 15.61           C  
ATOM    145  CG2 VAL A  19      50.849  30.563  26.236  1.00 15.04           C  
ATOM    146  N   ASN A  20      47.865  33.851  27.915  1.00 11.83           N  
ATOM    147  CA  ASN A  20      46.923  34.945  27.775  1.00 13.63           C  
ATOM    148  C   ASN A  20      47.423  35.901  26.677  1.00 14.36           C  
ATOM    149  O   ASN A  20      48.265  36.763  26.928  1.00 14.49           O  
ATOM    150  CB  ASN A  20      46.805  35.665  29.126  1.00 13.19           C  
ATOM    151  CG  ASN A  20      45.694  36.681  29.151  1.00 14.64           C  
ATOM    152  OD1 ASN A  20      45.177  37.074  28.113  1.00 16.07           O  
ATOM    153  ND2 ASN A  20      45.325  37.126  30.347  1.00 17.23           N  
ATOM    154  N   GLY A  21      46.942  35.713  25.452  1.00 13.35           N  
ATOM    155  CA  GLY A  21      47.412  36.535  24.352  1.00 12.79           C  
ATOM    156  C   GLY A  21      46.817  37.915  24.246  1.00 12.36           C  
ATOM    157  O   GLY A  21      46.077  38.352  25.125  1.00 12.27           O  
ATOM    158  N   SER A  22      47.144  38.613  23.161  1.00 13.16           N  
ATOM    159  CA  SER A  22      46.606  39.954  22.943  1.00 14.08           C  
ATOM    160  C   SER A  22      45.129  39.893  22.550  1.00 12.94           C  
ATOM    161  O   SER A  22      44.679  38.948  21.892  1.00 12.96           O  
ATOM    162  CB  SER A  22      47.396  40.685  21.848  1.00 14.71           C  
ATOM    163  OG  SER A  22      47.232  40.036  20.603  1.00 22.03           O  
ATOM    164  N   GLY A  23      44.373  40.905  22.953  1.00 10.65           N  
ATOM    165  CA  GLY A  23      42.964  40.940  22.617  1.00 10.64           C  
ATOM    166  C   GLY A  23      42.197  39.738  23.157  1.00  9.41           C  
ATOM    167  O   GLY A  23      42.275  39.408  24.337  1.00 10.13           O  
ATOM    168  N   GLY A  24      41.454  39.069  22.283  1.00 10.05           N  
ATOM    169  CA  GLY A  24      40.687  37.910  22.712  1.00 10.81           C  
ATOM    170  C   GLY A  24      41.366  36.599  22.344  1.00 11.12           C  
ATOM    171  O   GLY A  24      40.732  35.540  22.356  1.00 11.72           O  
ATOM    172  N   ASN A  25      42.654  36.660  22.031  1.00  9.51           N  
ATOM    173  CA  ASN A  25      43.395  35.460  21.655  1.00  9.41           C  
ATOM    174  C   ASN A  25      44.041  34.771  22.866  1.00  9.89           C  
ATOM    175  O   ASN A  25      44.502  35.411  23.805  1.00  9.52           O  
ATOM    176  CB  ASN A  25      44.501  35.810  20.657  1.00  8.99           C  
ATOM    177  CG  ASN A  25      45.384  34.626  20.330  1.00 10.74           C  
ATOM    178  OD1 ASN A  25      46.508  34.510  20.824  1.00  9.69           O  
ATOM    179  ND2 ASN A  25      44.873  33.730  19.495  1.00  7.69           N  
ATOM    180  N   TYR A  26      44.058  33.446  22.826  1.00  8.43           N  
ATOM    181  CA  TYR A  26      44.723  32.653  23.844  1.00  8.40           C  
ATOM    182  C   TYR A  26      45.148  31.313  23.265  1.00  9.64           C  
ATOM    183  O   TYR A  26      44.633  30.890  22.233  1.00  9.83           O  
ATOM    184  CB  TYR A  26      43.837  32.435  25.087  1.00  7.00           C  
ATOM    185  CG  TYR A  26      42.707  31.441  24.893  1.00  8.72           C  
ATOM    186  CD1 TYR A  26      42.874  30.083  25.204  1.00  8.51           C  
ATOM    187  CD2 TYR A  26      41.465  31.861  24.410  1.00  7.86           C  
ATOM    188  CE1 TYR A  26      41.824  29.169  25.032  1.00  9.52           C  
ATOM    189  CE2 TYR A  26      40.409  30.958  24.235  1.00 10.64           C  
ATOM    190  CZ  TYR A  26      40.587  29.614  24.543  1.00 10.75           C  
ATOM    191  OH  TYR A  26      39.530  28.731  24.350  1.00  8.32           O  
ATOM    192  N   SER A  27      46.125  30.674  23.892  1.00 10.62           N  
ATOM    193  CA  SER A  27      46.549  29.370  23.443  1.00 10.51           C  
ATOM    194  C   SER A  27      46.796  28.465  24.627  1.00 10.00           C  
ATOM    195  O   SER A  27      46.982  28.925  25.749  1.00 10.79           O  
ATOM    196  CB  SER A  27      47.796  29.455  22.539  1.00 12.09           C  
ATOM    197  OG  SER A  27      48.851  30.127  23.187  1.00 16.79           O  
ATOM    198  N   VAL A  28      46.727  27.169  24.382  1.00 11.21           N  
ATOM    199  CA  VAL A  28      46.958  26.196  25.419  1.00 10.27           C  
ATOM    200  C   VAL A  28      47.694  25.001  24.865  1.00 10.02           C  
ATOM    201  O   VAL A  28      47.416  24.547  23.764  1.00 10.55           O  
ATOM    202  CB  VAL A  28      45.630  25.619  26.047  1.00  9.62           C  
ATOM    203  CG1 VAL A  28      45.903  25.133  27.463  1.00 11.58           C  
ATOM    204  CG2 VAL A  28      44.531  26.638  26.078  1.00 11.61           C  
ATOM    205  N   ASN A  29      48.696  24.571  25.608  1.00  9.95           N  
ATOM    206  CA  ASN A  29      49.427  23.344  25.348  1.00 11.72           C  
ATOM    207  C   ASN A  29      49.317  22.495  26.587  1.00 10.94           C  
ATOM    208  O   ASN A  29      49.705  22.947  27.663  1.00 10.69           O  
ATOM    209  CB  ASN A  29      50.914  23.584  25.070  1.00 15.09           C  
ATOM    210  CG  ASN A  29      51.145  24.594  23.980  1.00 20.95           C  
ATOM    211  OD1 ASN A  29      50.887  24.330  22.813  1.00 24.08           O  
ATOM    212  ND2 ASN A  29      51.632  25.768  24.360  1.00 23.40           N  
ATOM    213  N   TRP A  30      48.739  21.307  26.480  1.00 10.53           N  
ATOM    214  CA  TRP A  30      48.584  20.496  27.672  1.00  7.40           C  
ATOM    215  C   TRP A  30      49.104  19.085  27.458  1.00  8.38           C  
ATOM    216  O   TRP A  30      49.173  18.581  26.326  1.00  7.26           O  
ATOM    217  CB  TRP A  30      47.123  20.516  28.125  1.00  6.93           C  
ATOM    218  CG  TRP A  30      46.147  19.805  27.245  1.00  7.75           C  
ATOM    219  CD1 TRP A  30      45.614  18.577  27.475  1.00  7.61           C  
ATOM    220  CD2 TRP A  30      45.457  20.335  26.102  1.00  7.14           C  
ATOM    221  NE1 TRP A  30      44.631  18.307  26.563  1.00  8.00           N  
ATOM    222  CE2 TRP A  30      44.510  19.369  25.706  1.00  7.72           C  
ATOM    223  CE3 TRP A  30      45.543  21.538  25.375  1.00  8.40           C  
ATOM    224  CZ2 TRP A  30      43.644  19.558  24.609  1.00  9.20           C  
ATOM    225  CZ3 TRP A  30      44.680  21.731  24.280  1.00  8.86           C  
ATOM    226  CH2 TRP A  30      43.745  20.741  23.912  1.00  8.56           C  
ATOM    227  N   SER A  31      49.478  18.451  28.560  1.00  9.26           N  
ATOM    228  CA  SER A  31      50.053  17.119  28.496  1.00 10.57           C  
ATOM    229  C   SER A  31      49.768  16.328  29.768  1.00 10.54           C  
ATOM    230  O   SER A  31      50.036  16.812  30.877  1.00 10.42           O  
ATOM    231  CB  SER A  31      51.562  17.267  28.313  1.00 12.42           C  
ATOM    232  OG  SER A  31      52.175  16.052  27.953  1.00 22.38           O  
ATOM    233  N   ASN A  32      49.213  15.126  29.602  1.00 10.04           N  
ATOM    234  CA  ASN A  32      48.933  14.219  30.718  1.00  9.68           C  
ATOM    235  C   ASN A  32      48.332  14.953  31.891  1.00  8.81           C  
ATOM    236  O   ASN A  32      48.820  14.878  33.011  1.00  8.70           O  
ATOM    237  CB  ASN A  32      50.233  13.542  31.155  1.00 11.67           C  
ATOM    238  CG  ASN A  32      50.924  12.835  30.004  1.00 13.85           C  
ATOM    239  OD1 ASN A  32      50.331  11.994  29.338  1.00 15.19           O  
ATOM    240  ND2 ASN A  32      52.170  13.185  29.759  1.00 13.87           N  
ATOM    241  N   THR A  33      47.216  15.607  31.636  1.00  9.07           N  
ATOM    242  CA  THR A  33      46.563  16.421  32.646  1.00  9.07           C  
ATOM    243  C   THR A  33      45.476  15.658  33.398  1.00  8.71           C  
ATOM    244  O   THR A  33      45.184  14.483  33.128  1.00  8.50           O  
ATOM    245  CB  THR A  33      45.870  17.612  31.963  1.00  9.30           C  
ATOM    246  OG1 THR A  33      44.766  17.120  31.188  1.00  8.08           O  
ATOM    247  CG2 THR A  33      46.835  18.334  31.030  1.00  9.14           C  
ATOM    248  N   GLY A  34      44.907  16.370  34.365  1.00  7.64           N  
ATOM    249  CA  GLY A  34      43.763  15.895  35.109  1.00  8.03           C  
ATOM    250  C   GLY A  34      42.693  16.678  34.363  1.00  7.99           C  
ATOM    251  O   GLY A  34      42.616  16.593  33.142  1.00  9.49           O  
ATOM    252  N   ASN A  35      41.890  17.463  35.071  1.00  9.31           N  
ATOM    253  CA  ASN A  35      40.851  18.300  34.456  1.00 10.06           C  
ATOM    254  C   ASN A  35      41.289  19.761  34.463  1.00  9.84           C  
ATOM    255  O   ASN A  35      41.859  20.238  35.440  1.00  9.80           O  
ATOM    256  CB  ASN A  35      39.524  18.173  35.235  1.00 11.33           C  
ATOM    257  CG  ASN A  35      38.317  18.801  34.512  1.00 14.84           C  
ATOM    258  OD1 ASN A  35      37.351  19.196  35.158  1.00 15.84           O  
ATOM    259  ND2 ASN A  35      38.367  18.884  33.185  1.00 12.69           N  
ATOM    260  N   PHE A  36      41.046  20.461  33.363  1.00  8.15           N  
ATOM    261  CA  PHE A  36      41.379  21.874  33.282  1.00  8.40           C  
ATOM    262  C   PHE A  36      40.423  22.601  32.344  1.00  8.72           C  
ATOM    263  O   PHE A  36      39.801  21.988  31.472  1.00  8.60           O  
ATOM    264  CB  PHE A  36      42.820  22.072  32.794  1.00  9.45           C  
ATOM    265  CG  PHE A  36      42.996  21.819  31.328  1.00  9.37           C  
ATOM    266  CD1 PHE A  36      43.338  20.555  30.874  1.00  8.96           C  
ATOM    267  CD2 PHE A  36      42.764  22.832  30.395  1.00  7.81           C  
ATOM    268  CE1 PHE A  36      43.439  20.299  29.515  1.00 10.46           C  
ATOM    269  CE2 PHE A  36      42.864  22.579  29.035  1.00 10.50           C  
ATOM    270  CZ  PHE A  36      43.200  21.311  28.592  1.00 10.01           C  
ATOM    271  N   VAL A  37      40.277  23.902  32.563  1.00  8.42           N  
ATOM    272  CA  VAL A  37      39.442  24.756  31.725  1.00  8.60           C  
ATOM    273  C   VAL A  37      40.126  26.095  31.518  1.00  8.20           C  
ATOM    274  O   VAL A  37      40.469  26.773  32.488  1.00  8.54           O  
ATOM    275  CB  VAL A  37      38.052  25.041  32.351  1.00 10.57           C  
ATOM    276  CG1 VAL A  37      37.191  25.814  31.353  1.00  8.95           C  
ATOM    277  CG2 VAL A  37      37.369  23.760  32.750  1.00 11.11           C  
ATOM    278  N   VAL A  38      40.342  26.453  30.260  1.00  7.37           N  
ATOM    279  CA  VAL A  38      40.987  27.703  29.910  1.00  8.37           C  
ATOM    280  C   VAL A  38      40.210  28.406  28.823  1.00  7.99           C  
ATOM    281  O   VAL A  38      39.729  27.775  27.892  1.00  9.00           O  
ATOM    282  CB  VAL A  38      42.425  27.456  29.394  1.00  9.11           C  
ATOM    283  CG1 VAL A  38      43.031  28.741  28.885  1.00  9.11           C  
ATOM    284  CG2 VAL A  38      43.280  26.853  30.501  1.00  9.85           C  
ATOM    285  N   GLY A  39      40.065  29.717  28.938  1.00  9.88           N  
ATOM    286  CA  GLY A  39      39.350  30.429  27.901  1.00  9.52           C  
ATOM    287  C   GLY A  39      39.220  31.906  28.186  1.00  8.00           C  
ATOM    288  O   GLY A  39      39.561  32.396  29.263  1.00  8.01           O  
ATOM    289  N   LYS A  40      38.733  32.619  27.184  1.00  8.82           N  
ATOM    290  CA  LYS A  40      38.515  34.050  27.311  1.00  7.89           C  
ATOM    291  C   LYS A  40      37.060  34.389  27.057  1.00  6.37           C  
ATOM    292  O   LYS A  40      36.398  33.749  26.250  1.00  6.34           O  
ATOM    293  CB  LYS A  40      39.394  34.803  26.320  1.00  7.70           C  
ATOM    294  CG  LYS A  40      40.795  34.963  26.793  1.00  8.33           C  
ATOM    295  CD  LYS A  40      41.466  36.068  26.033  1.00  8.48           C  
ATOM    296  CE  LYS A  40      42.792  36.391  26.647  1.00 10.94           C  
ATOM    297  NZ  LYS A  40      43.640  37.149  25.684  1.00 11.62           N  
ATOM    298  N   GLY A  41      36.560  35.400  27.745  1.00  5.75           N  
ATOM    299  CA  GLY A  41      35.183  35.770  27.554  1.00  6.66           C  
ATOM    300  C   GLY A  41      34.809  36.979  28.373  1.00  7.90           C  
ATOM    301  O   GLY A  41      35.537  37.979  28.395  1.00  8.42           O  
ATOM    302  N   TRP A  42      33.684  36.870  29.069  1.00  7.55           N  
ATOM    303  CA  TRP A  42      33.155  37.979  29.842  1.00  9.03           C  
ATOM    304  C   TRP A  42      32.897  37.596  31.273  1.00 10.23           C  
ATOM    305  O   TRP A  42      32.479  36.477  31.574  1.00 10.27           O  
ATOM    306  CB  TRP A  42      31.870  38.473  29.182  1.00  9.41           C  
ATOM    307  CG  TRP A  42      32.133  38.903  27.779  1.00  9.89           C  
ATOM    308  CD1 TRP A  42      32.463  40.157  27.362  1.00 11.70           C  
ATOM    309  CD2 TRP A  42      32.184  38.064  26.615  1.00 12.04           C  
ATOM    310  NE1 TRP A  42      32.720  40.154  26.014  1.00 12.16           N  
ATOM    311  CE2 TRP A  42      32.556  38.884  25.527  1.00 11.44           C  
ATOM    312  CE3 TRP A  42      31.953  36.699  26.388  1.00  9.78           C  
ATOM    313  CZ2 TRP A  42      32.703  38.388  24.225  1.00 14.09           C  
ATOM    314  CZ3 TRP A  42      32.100  36.201  25.093  1.00 12.66           C  
ATOM    315  CH2 TRP A  42      32.473  37.047  24.030  1.00 14.55           C  
ATOM    316  N   THR A  43      33.163  38.564  32.149  1.00 10.32           N  
ATOM    317  CA  THR A  43      32.989  38.437  33.586  1.00 10.57           C  
ATOM    318  C   THR A  43      31.540  38.134  33.932  1.00  9.92           C  
ATOM    319  O   THR A  43      31.253  37.325  34.817  1.00  9.73           O  
ATOM    320  CB  THR A  43      33.409  39.737  34.287  1.00 12.75           C  
ATOM    321  OG1 THR A  43      34.741  40.070  33.894  1.00 17.30           O  
ATOM    322  CG2 THR A  43      33.351  39.579  35.792  1.00 15.20           C  
ATOM    323  N   THR A  44      30.629  38.800  33.240  1.00  8.96           N  
ATOM    324  CA  THR A  44      29.217  38.574  33.461  1.00 10.28           C  
ATOM    325  C   THR A  44      28.563  38.034  32.203  1.00 10.16           C  
ATOM    326  O   THR A  44      28.538  38.703  31.174  1.00  9.44           O  
ATOM    327  CB  THR A  44      28.509  39.883  33.920  1.00 13.62           C  
ATOM    328  OG1 THR A  44      29.081  40.309  35.162  1.00 14.95           O  
ATOM    329  CG2 THR A  44      27.027  39.653  34.136  1.00 14.18           C  
ATOM    330  N   GLY A  45      28.067  36.805  32.284  1.00  8.26           N  
ATOM    331  CA  GLY A  45      27.418  36.203  31.141  1.00  7.68           C  
ATOM    332  C   GLY A  45      26.060  36.824  30.878  1.00  7.50           C  
ATOM    333  O   GLY A  45      25.456  37.465  31.752  1.00 10.03           O  
ATOM    334  N   SER A  46      25.567  36.616  29.668  1.00  7.14           N  
ATOM    335  CA  SER A  46      24.279  37.143  29.250  1.00  8.10           C  
ATOM    336  C   SER A  46      23.561  36.155  28.343  1.00  7.72           C  
ATOM    337  O   SER A  46      24.173  35.521  27.483  1.00  8.45           O  
ATOM    338  CB  SER A  46      24.472  38.481  28.495  1.00  9.37           C  
ATOM    339  OG  SER A  46      23.297  38.864  27.796  1.00 10.76           O  
ATOM    340  N   PRO A  47      22.257  35.975  28.558  1.00  7.94           N  
ATOM    341  CA  PRO A  47      21.529  35.047  27.695  1.00  8.60           C  
ATOM    342  C   PRO A  47      21.302  35.633  26.298  1.00 10.63           C  
ATOM    343  O   PRO A  47      20.815  34.927  25.420  1.00 10.28           O  
ATOM    344  CB  PRO A  47      20.215  34.827  28.431  1.00  7.79           C  
ATOM    345  CG  PRO A  47      20.034  36.078  29.243  1.00  9.18           C  
ATOM    346  CD  PRO A  47      21.404  36.557  29.610  1.00  8.67           C  
ATOM    347  N   PHE A  48      21.652  36.909  26.085  1.00  7.76           N  
ATOM    348  CA  PHE A  48      21.442  37.530  24.770  1.00  9.61           C  
ATOM    349  C   PHE A  48      22.739  37.682  24.008  1.00  8.59           C  
ATOM    350  O   PHE A  48      22.734  38.148  22.877  1.00  9.18           O  
ATOM    351  CB  PHE A  48      20.814  38.924  24.911  1.00 12.36           C  
ATOM    352  CG  PHE A  48      19.592  38.947  25.760  1.00 12.74           C  
ATOM    353  CD1 PHE A  48      18.508  38.130  25.459  1.00 14.94           C  
ATOM    354  CD2 PHE A  48      19.540  39.750  26.887  1.00 15.20           C  
ATOM    355  CE1 PHE A  48      17.389  38.114  26.279  1.00 17.71           C  
ATOM    356  CE2 PHE A  48      18.429  39.739  27.712  1.00 16.56           C  
ATOM    357  CZ  PHE A  48      17.354  38.921  27.409  1.00 16.59           C  
ATOM    358  N   ARG A  49      23.848  37.254  24.589  1.00  9.49           N  
ATOM    359  CA  ARG A  49      25.125  37.448  23.921  1.00  9.41           C  
ATOM    360  C   ARG A  49      25.320  36.544  22.697  1.00  9.59           C  
ATOM    361  O   ARG A  49      24.880  35.396  22.645  1.00  9.38           O  
ATOM    362  CB  ARG A  49      26.287  37.225  24.888  1.00 10.48           C  
ATOM    363  CG  ARG A  49      27.596  37.693  24.265  1.00 11.11           C  
ATOM    364  CD  ARG A  49      28.788  37.480  25.149  1.00 10.76           C  
ATOM    365  NE  ARG A  49      28.585  37.907  26.525  1.00 15.99           N  
ATOM    366  CZ  ARG A  49      28.704  39.161  26.945  1.00 15.65           C  
ATOM    367  NH1 ARG A  49      29.022  40.124  26.097  1.00 15.94           N  
ATOM    368  NH2 ARG A  49      28.540  39.441  28.230  1.00 15.67           N  
ATOM    369  N   THR A  50      25.962  37.124  21.689  1.00  7.84           N  
ATOM    370  CA  THR A  50      26.368  36.408  20.487  1.00  7.96           C  
ATOM    371  C   THR A  50      27.880  36.279  20.510  1.00  9.32           C  
ATOM    372  O   THR A  50      28.600  37.282  20.471  1.00  9.14           O  
ATOM    373  CB  THR A  50      25.954  37.138  19.205  1.00  6.54           C  
ATOM    374  OG1 THR A  50      24.539  37.318  19.210  1.00  9.21           O  
ATOM    375  CG2 THR A  50      26.339  36.336  17.978  1.00  6.45           C  
ATOM    376  N   ILE A  51      28.362  35.050  20.642  1.00  7.89           N  
ATOM    377  CA  ILE A  51      29.790  34.811  20.752  1.00  8.83           C  
ATOM    378  C   ILE A  51      30.418  34.484  19.412  1.00  8.77           C  
ATOM    379  O   ILE A  51      29.914  33.658  18.649  1.00  9.14           O  
ATOM    380  CB  ILE A  51      30.061  33.658  21.743  1.00  7.78           C  
ATOM    381  CG1 ILE A  51      29.517  34.031  23.124  1.00  8.98           C  
ATOM    382  CG2 ILE A  51      31.551  33.380  21.830  1.00  9.78           C  
ATOM    383  CD1 ILE A  51      28.101  33.544  23.358  1.00  9.87           C  
ATOM    384  N   ASN A  52      31.508  35.171  19.110  1.00  7.78           N  
ATOM    385  CA  ASN A  52      32.256  34.904  17.893  1.00  9.02           C  
ATOM    386  C   ASN A  52      33.613  34.330  18.244  1.00  8.57           C  
ATOM    387  O   ASN A  52      34.216  34.724  19.244  1.00  7.63           O  
ATOM    388  CB  ASN A  52      32.473  36.178  17.081  1.00 10.73           C  
ATOM    389  CG  ASN A  52      31.186  36.880  16.747  1.00 17.03           C  
ATOM    390  OD1 ASN A  52      30.546  36.563  15.753  1.00 19.62           O  
ATOM    391  ND2 ASN A  52      30.794  37.845  17.578  1.00 19.51           N  
ATOM    392  N   TYR A  53      34.093  33.387  17.447  1.00  7.68           N  
ATOM    393  CA  TYR A  53      35.398  32.823  17.723  1.00  7.26           C  
ATOM    394  C   TYR A  53      36.011  32.197  16.475  1.00  6.64           C  
ATOM    395  O   TYR A  53      35.332  31.895  15.499  1.00  6.51           O  
ATOM    396  CB  TYR A  53      35.322  31.794  18.884  1.00  7.03           C  
ATOM    397  CG  TYR A  53      34.763  30.438  18.493  1.00  8.21           C  
ATOM    398  CD1 TYR A  53      33.384  30.186  18.530  1.00  6.65           C  
ATOM    399  CD2 TYR A  53      35.607  29.430  18.020  1.00  6.61           C  
ATOM    400  CE1 TYR A  53      32.856  28.965  18.092  1.00  7.05           C  
ATOM    401  CE2 TYR A  53      35.089  28.201  17.580  1.00  8.08           C  
ATOM    402  CZ  TYR A  53      33.718  27.981  17.615  1.00  7.99           C  
ATOM    403  OH  TYR A  53      33.220  26.789  17.135  1.00  7.94           O  
ATOM    404  N   ASN A  54      37.322  32.053  16.520  1.00  6.83           N  
ATOM    405  CA  ASN A  54      38.083  31.421  15.468  1.00  7.99           C  
ATOM    406  C   ASN A  54      39.181  30.578  16.087  1.00  8.24           C  
ATOM    407  O   ASN A  54      40.098  31.102  16.710  1.00  7.89           O  
ATOM    408  CB  ASN A  54      38.695  32.471  14.506  1.00  6.22           C  
ATOM    409  CG  ASN A  54      39.321  31.845  13.249  1.00  8.18           C  
ATOM    410  OD1 ASN A  54      39.036  32.267  12.123  1.00 11.58           O  
ATOM    411  ND2 ASN A  54      40.175  30.848  13.434  1.00  6.11           N  
ATOM    412  N   ALA A  55      39.038  29.267  15.983  1.00  8.15           N  
ATOM    413  CA  ALA A  55      40.062  28.381  16.503  1.00  9.65           C  
ATOM    414  C   ALA A  55      41.087  28.091  15.420  1.00  9.88           C  
ATOM    415  O   ALA A  55      40.868  27.246  14.556  1.00  9.39           O  
ATOM    416  CB  ALA A  55      39.438  27.081  17.008  1.00 10.22           C  
ATOM    417  N   GLY A  56      42.182  28.845  15.445  1.00 10.09           N  
ATOM    418  CA  GLY A  56      43.227  28.661  14.457  1.00 10.50           C  
ATOM    419  C   GLY A  56      43.873  27.303  14.631  1.00 12.47           C  
ATOM    420  O   GLY A  56      44.361  26.700  13.682  1.00 11.96           O  
ATOM    421  N   VAL A  57      43.893  26.829  15.868  1.00 10.22           N  
ATOM    422  CA  VAL A  57      44.442  25.527  16.148  1.00 10.75           C  
ATOM    423  C   VAL A  57      43.528  24.751  17.075  1.00 10.49           C  
ATOM    424  O   VAL A  57      43.169  25.235  18.140  1.00 10.31           O  
ATOM    425  CB  VAL A  57      45.837  25.608  16.836  1.00 12.06           C  
ATOM    426  CG1 VAL A  57      46.294  24.201  17.241  1.00 12.36           C  
ATOM    427  CG2 VAL A  57      46.866  26.226  15.900  1.00 12.06           C  
ATOM    428  N   TRP A  58      43.086  23.588  16.622  1.00  9.47           N  
ATOM    429  CA  TRP A  58      42.307  22.677  17.452  1.00  9.63           C  
ATOM    430  C   TRP A  58      42.862  21.280  17.257  1.00  9.22           C  
ATOM    431  O   TRP A  58      42.517  20.608  16.289  1.00 10.17           O  
ATOM    432  CB  TRP A  58      40.810  22.711  17.111  1.00  6.83           C  
ATOM    433  CG  TRP A  58      40.010  21.755  17.975  1.00  8.65           C  
ATOM    434  CD1 TRP A  58      39.231  20.722  17.541  1.00  9.64           C  
ATOM    435  CD2 TRP A  58      39.944  21.726  19.412  1.00  8.87           C  
ATOM    436  NE1 TRP A  58      38.687  20.051  18.608  1.00 10.28           N  
ATOM    437  CE2 TRP A  58      39.108  20.644  19.770  1.00 10.10           C  
ATOM    438  CE3 TRP A  58      40.511  22.506  20.431  1.00 10.27           C  
ATOM    439  CZ2 TRP A  58      38.820  20.321  21.113  1.00  7.78           C  
ATOM    440  CZ3 TRP A  58      40.221  22.180  21.772  1.00 11.26           C  
ATOM    441  CH2 TRP A  58      39.383  21.097  22.092  1.00  9.52           C  
ATOM    442  N   ALA A  59      43.758  20.870  18.151  1.00  8.50           N  
ATOM    443  CA  ALA A  59      44.456  19.601  17.992  1.00  8.74           C  
ATOM    444  C   ALA A  59      44.466  18.781  19.267  1.00 10.19           C  
ATOM    445  O   ALA A  59      45.511  18.586  19.879  1.00 10.45           O  
ATOM    446  CB  ALA A  59      45.881  19.876  17.561  1.00  9.05           C  
ATOM    447  N   PRO A  60      43.302  18.308  19.701  1.00  9.51           N  
ATOM    448  CA  PRO A  60      43.349  17.510  20.921  1.00 11.79           C  
ATOM    449  C   PRO A  60      43.846  16.085  20.605  1.00 12.27           C  
ATOM    450  O   PRO A  60      43.514  15.532  19.564  1.00 12.54           O  
ATOM    451  CB  PRO A  60      41.900  17.510  21.390  1.00 11.05           C  
ATOM    452  CG  PRO A  60      41.110  17.604  20.121  1.00  9.74           C  
ATOM    453  CD  PRO A  60      41.928  18.467  19.188  1.00 10.26           C  
ATOM    454  N   ASN A  61      44.663  15.530  21.497  1.00 13.76           N  
ATOM    455  CA  ASN A  61      45.173  14.154  21.407  1.00 16.25           C  
ATOM    456  C   ASN A  61      44.519  13.313  22.484  1.00 17.80           C  
ATOM    457  O   ASN A  61      45.207  12.721  23.329  1.00 24.24           O  
ATOM    458  CB  ASN A  61      46.686  14.100  21.651  1.00 16.20           C  
ATOM    459  CG  ASN A  61      47.477  14.026  20.381  1.00 18.40           C  
ATOM    460  OD1 ASN A  61      46.924  14.044  19.291  1.00 20.57           O  
ATOM    461  ND2 ASN A  61      48.785  13.944  20.513  1.00 23.09           N  
ATOM    462  N   GLY A  62      43.191  13.319  22.487  1.00 14.26           N  
ATOM    463  CA  GLY A  62      42.435  12.603  23.489  1.00 11.77           C  
ATOM    464  C   GLY A  62      41.181  13.388  23.837  1.00 11.55           C  
ATOM    465  O   GLY A  62      40.639  14.097  22.988  1.00 11.34           O  
ATOM    466  N   ASN A  63      40.743  13.284  25.087  1.00 10.45           N  
ATOM    467  CA  ASN A  63      39.525  13.949  25.555  1.00 10.50           C  
ATOM    468  C   ASN A  63      39.734  15.449  25.774  1.00  9.65           C  
ATOM    469  O   ASN A  63      40.479  15.865  26.650  1.00  8.66           O  
ATOM    470  CB  ASN A  63      39.051  13.315  26.854  1.00 10.95           C  
ATOM    471  CG  ASN A  63      37.611  13.676  27.197  1.00 12.07           C  
ATOM    472  OD1 ASN A  63      37.040  13.110  28.124  1.00 16.37           O  
ATOM    473  ND2 ASN A  63      37.024  14.615  26.459  1.00 13.63           N  
ATOM    474  N   GLY A  64      39.043  16.244  24.964  1.00 10.83           N  
ATOM    475  CA  GLY A  64      39.113  17.689  25.066  1.00  8.64           C  
ATOM    476  C   GLY A  64      37.908  18.290  24.366  1.00  9.60           C  
ATOM    477  O   GLY A  64      37.445  17.746  23.356  1.00  7.68           O  
ATOM    478  N   TYR A  65      37.393  19.400  24.894  1.00  7.24           N  
ATOM    479  CA  TYR A  65      36.229  20.072  24.299  1.00  7.52           C  
ATOM    480  C   TYR A  65      36.532  21.529  23.910  1.00  6.24           C  
ATOM    481  O   TYR A  65      37.203  22.266  24.635  1.00  7.41           O  
ATOM    482  CB  TYR A  65      35.044  20.176  25.282  1.00  8.03           C  
ATOM    483  CG  TYR A  65      34.612  18.929  26.005  1.00  8.99           C  
ATOM    484  CD1 TYR A  65      34.581  17.684  25.362  1.00  8.19           C  
ATOM    485  CD2 TYR A  65      34.220  18.997  27.331  1.00 10.43           C  
ATOM    486  CE1 TYR A  65      34.172  16.551  26.034  1.00 10.05           C  
ATOM    487  CE2 TYR A  65      33.804  17.864  28.015  1.00 12.27           C  
ATOM    488  CZ  TYR A  65      33.784  16.645  27.356  1.00 12.24           C  
ATOM    489  OH  TYR A  65      33.382  15.521  28.044  1.00 14.51           O  
ATOM    490  N   LEU A  66      36.051  21.902  22.742  1.00  5.32           N  
ATOM    491  CA  LEU A  66      36.053  23.278  22.295  1.00  6.24           C  
ATOM    492  C   LEU A  66      34.637  23.760  22.505  1.00  6.20           C  
ATOM    493  O   LEU A  66      33.749  23.388  21.739  1.00  6.68           O  
ATOM    494  CB  LEU A  66      36.467  23.373  20.816  1.00  7.31           C  
ATOM    495  CG  LEU A  66      36.483  24.796  20.235  1.00  8.70           C  
ATOM    496  CD1 LEU A  66      37.514  25.639  20.975  1.00 10.24           C  
ATOM    497  CD2 LEU A  66      36.782  24.760  18.749  1.00 10.33           C  
ATOM    498  N   THR A  67      34.397  24.556  23.542  1.00  4.84           N  
ATOM    499  CA  THR A  67      33.004  24.794  23.896  1.00  4.47           C  
ATOM    500  C   THR A  67      32.761  26.139  24.581  1.00  4.61           C  
ATOM    501  O   THR A  67      33.623  26.679  25.267  1.00  5.51           O  
ATOM    502  CB  THR A  67      32.605  23.673  24.949  1.00  4.09           C  
ATOM    503  OG1 THR A  67      31.276  23.857  25.435  1.00  6.17           O  
ATOM    504  CG2 THR A  67      33.531  23.744  26.164  1.00  4.76           C  
ATOM    505  N   LEU A  68      31.569  26.682  24.363  1.00  4.38           N  
ATOM    506  CA  LEU A  68      31.172  27.821  25.170  1.00  5.34           C  
ATOM    507  C   LEU A  68      30.968  27.295  26.576  1.00  6.29           C  
ATOM    508  O   LEU A  68      30.429  26.192  26.738  1.00  5.79           O  
ATOM    509  CB  LEU A  68      29.862  28.426  24.662  1.00  6.61           C  
ATOM    510  CG  LEU A  68      29.309  29.625  25.444  1.00  8.18           C  
ATOM    511  CD1 LEU A  68      30.240  30.815  25.249  1.00  8.17           C  
ATOM    512  CD2 LEU A  68      27.902  29.962  24.978  1.00  9.29           C  
ATOM    513  N   TYR A  69      31.390  28.028  27.587  1.00  5.41           N  
ATOM    514  CA  TYR A  69      31.309  27.508  28.932  1.00  5.78           C  
ATOM    515  C   TYR A  69      30.987  28.608  29.914  1.00  6.45           C  
ATOM    516  O   TYR A  69      31.559  29.691  29.833  1.00  7.38           O  
ATOM    517  CB  TYR A  69      32.657  26.865  29.246  1.00  5.23           C  
ATOM    518  CG  TYR A  69      32.792  26.324  30.640  1.00  5.62           C  
ATOM    519  CD1 TYR A  69      32.196  25.112  30.994  1.00  6.73           C  
ATOM    520  CD2 TYR A  69      33.490  27.034  31.617  1.00  7.02           C  
ATOM    521  CE1 TYR A  69      32.284  24.622  32.295  1.00  8.59           C  
ATOM    522  CE2 TYR A  69      33.588  26.552  32.925  1.00  7.41           C  
ATOM    523  CZ  TYR A  69      32.975  25.344  33.256  1.00  8.16           C  
ATOM    524  OH  TYR A  69      33.032  24.873  34.548  1.00  9.32           O  
ATOM    525  N   GLY A  70      30.069  28.337  30.836  1.00  5.72           N  
ATOM    526  CA  GLY A  70      29.701  29.359  31.797  1.00  6.57           C  
ATOM    527  C   GLY A  70      28.926  28.821  32.972  1.00  8.88           C  
ATOM    528  O   GLY A  70      28.608  27.628  33.030  1.00  7.76           O  
ATOM    529  N   TRP A  71      28.615  29.708  33.914  1.00  8.21           N  
ATOM    530  CA  TRP A  71      27.888  29.320  35.104  1.00  8.55           C  
ATOM    531  C   TRP A  71      26.845  30.351  35.490  1.00  9.60           C  
ATOM    532  O   TRP A  71      26.921  31.514  35.124  1.00  9.16           O  
ATOM    533  CB  TRP A  71      28.820  29.244  36.312  1.00  7.96           C  
ATOM    534  CG  TRP A  71      29.812  28.140  36.345  1.00  9.12           C  
ATOM    535  CD1 TRP A  71      31.060  28.143  35.789  1.00  8.81           C  
ATOM    536  CD2 TRP A  71      29.705  26.924  37.089  1.00  8.64           C  
ATOM    537  NE1 TRP A  71      31.743  27.007  36.151  1.00 10.69           N  
ATOM    538  CE2 TRP A  71      30.935  26.239  36.950  1.00 10.20           C  
ATOM    539  CE3 TRP A  71      28.692  26.347  37.864  1.00 11.47           C  
ATOM    540  CZ2 TRP A  71      31.180  25.003  37.560  1.00  9.36           C  
ATOM    541  CZ3 TRP A  71      28.937  25.116  38.474  1.00 10.94           C  
ATOM    542  CH2 TRP A  71      30.173  24.461  38.317  1.00  9.65           C  
ATOM    543  N   THR A  72      25.853  29.875  36.230  1.00 10.96           N  
ATOM    544  CA  THR A  72      24.875  30.738  36.866  1.00 10.42           C  
ATOM    545  C   THR A  72      24.713  30.290  38.288  1.00 11.97           C  
ATOM    546  O   THR A  72      25.042  29.142  38.610  1.00 11.02           O  
ATOM    547  CB  THR A  72      23.450  30.714  36.249  1.00  9.79           C  
ATOM    548  OG1 THR A  72      22.887  29.409  36.387  1.00 11.32           O  
ATOM    549  CG2 THR A  72      23.467  31.129  34.807  1.00  9.31           C  
ATOM    550  N   ARG A  73      24.290  31.198  39.145  1.00 11.56           N  
ATOM    551  CA  ARG A  73      23.991  30.879  40.530  1.00 15.02           C  
ATOM    552  C   ARG A  73      22.489  31.057  40.763  1.00 16.31           C  
ATOM    553  O   ARG A  73      21.824  31.689  39.939  1.00 16.38           O  
ATOM    554  CB  ARG A  73      24.775  31.803  41.468  1.00 15.80           C  
ATOM    555  CG  ARG A  73      26.279  31.603  41.415  1.00 15.59           C  
ATOM    556  CD  ARG A  73      26.969  32.378  42.517  1.00 17.57           C  
ATOM    557  NE  ARG A  73      28.396  32.081  42.609  1.00 18.51           N  
ATOM    558  CZ  ARG A  73      29.326  32.676  41.871  1.00 19.13           C  
ATOM    559  NH1 ARG A  73      28.978  33.597  40.994  1.00 22.80           N  
ATOM    560  NH2 ARG A  73      30.606  32.368  42.017  1.00 21.74           N  
ATOM    561  N   SER A  74      21.948  30.479  41.830  1.00 17.56           N  
ATOM    562  CA  SER A  74      20.517  30.611  42.157  1.00 20.95           C  
ATOM    563  C   SER A  74      19.599  30.230  40.986  1.00 19.42           C  
ATOM    564  O   SER A  74      18.845  31.058  40.480  1.00 19.42           O  
ATOM    565  CB  SER A  74      20.205  32.043  42.590  1.00 21.80           C  
ATOM    566  OG  SER A  74      21.047  32.416  43.667  1.00 29.09           O  
ATOM    567  N   PRO A  75      19.630  28.963  40.558  1.00 19.25           N  
ATOM    568  CA  PRO A  75      20.462  27.901  41.121  1.00 19.29           C  
ATOM    569  C   PRO A  75      21.821  27.779  40.431  1.00 17.42           C  
ATOM    570  O   PRO A  75      22.060  28.363  39.367  1.00 14.99           O  
ATOM    571  CB  PRO A  75      19.615  26.650  40.912  1.00 19.36           C  
ATOM    572  CG  PRO A  75      18.834  26.948  39.645  1.00 21.10           C  
ATOM    573  CD  PRO A  75      18.750  28.456  39.487  1.00 19.63           C  
ATOM    574  N   LEU A  76      22.703  27.012  41.062  1.00 15.81           N  
ATOM    575  CA  LEU A  76      24.022  26.759  40.526  1.00 15.61           C  
ATOM    576  C   LEU A  76      23.933  25.834  39.313  1.00 15.08           C  
ATOM    577  O   LEU A  76      23.519  24.680  39.434  1.00 13.71           O  
ATOM    578  CB  LEU A  76      24.899  26.113  41.598  1.00 18.22           C  
ATOM    579  CG  LEU A  76      26.405  26.055  41.344  1.00 20.42           C  
ATOM    580  CD1 LEU A  76      26.999  27.461  41.451  1.00 21.27           C  
ATOM    581  CD2 LEU A  76      27.057  25.108  42.361  1.00 21.28           C  
ATOM    582  N   ILE A  77      24.304  26.343  38.147  1.00 12.28           N  
ATOM    583  CA  ILE A  77      24.245  25.537  36.956  1.00 10.77           C  
ATOM    584  C   ILE A  77      25.440  25.799  36.078  1.00 10.56           C  
ATOM    585  O   ILE A  77      25.831  26.940  35.885  1.00 10.32           O  
ATOM    586  CB  ILE A  77      22.940  25.819  36.163  1.00  9.61           C  
ATOM    587  CG1 ILE A  77      21.758  25.188  36.886  1.00 10.88           C  
ATOM    588  CG2 ILE A  77      22.995  25.204  34.792  1.00  8.05           C  
ATOM    589  CD1 ILE A  77      20.459  25.665  36.415  1.00 13.31           C  
ATOM    590  N   GLU A  78      26.059  24.713  35.625  1.00  9.03           N  
ATOM    591  CA  GLU A  78      27.172  24.752  34.696  1.00  7.99           C  
ATOM    592  C   GLU A  78      26.633  24.502  33.284  1.00  7.97           C  
ATOM    593  O   GLU A  78      25.829  23.595  33.115  1.00  9.18           O  
ATOM    594  CB  GLU A  78      28.177  23.668  35.097  1.00  8.59           C  
ATOM    595  CG  GLU A  78      29.475  23.660  34.310  1.00 10.35           C  
ATOM    596  CD  GLU A  78      30.372  22.493  34.689  1.00 10.21           C  
ATOM    597  OE1 GLU A  78      29.875  21.349  34.746  1.00  7.89           O  
ATOM    598  OE2 GLU A  78      31.581  22.722  34.927  1.00 10.94           O  
ATOM    599  N   TYR A  79      27.000  25.289  32.279  1.00  6.19           N  
ATOM    600  CA  TYR A  79      26.430  25.033  30.965  1.00  5.15           C  
ATOM    601  C   TYR A  79      27.492  25.001  29.872  1.00  6.42           C  
ATOM    602  O   TYR A  79      28.571  25.591  29.998  1.00  4.80           O  
ATOM    603  CB  TYR A  79      25.316  26.048  30.635  1.00  6.62           C  
ATOM    604  CG  TYR A  79      25.775  27.488  30.506  1.00  7.64           C  
ATOM    605  CD1 TYR A  79      26.421  27.933  29.349  1.00  8.06           C  
ATOM    606  CD2 TYR A  79      25.596  28.391  31.555  1.00  7.62           C  
ATOM    607  CE1 TYR A  79      26.887  29.253  29.238  1.00 10.19           C  
ATOM    608  CE2 TYR A  79      26.058  29.726  31.460  1.00  8.86           C  
ATOM    609  CZ  TYR A  79      26.702  30.143  30.299  1.00  9.22           C  
ATOM    610  OH  TYR A  79      27.165  31.437  30.192  1.00 10.12           O  
ATOM    611  N   TYR A  80      27.140  24.331  28.777  1.00  5.83           N  
ATOM    612  CA  TYR A  80      28.045  24.139  27.666  1.00  5.66           C  
ATOM    613  C   TYR A  80      27.347  24.227  26.318  1.00  3.97           C  
ATOM    614  O   TYR A  80      26.210  23.812  26.148  1.00  5.52           O  
ATOM    615  CB  TYR A  80      28.605  22.707  27.666  1.00  5.28           C  
ATOM    616  CG  TYR A  80      29.527  22.311  28.764  1.00  3.98           C  
ATOM    617  CD1 TYR A  80      29.035  21.880  29.995  1.00  7.86           C  
ATOM    618  CD2 TYR A  80      30.906  22.303  28.557  1.00  8.34           C  
ATOM    619  CE1 TYR A  80      29.896  21.447  31.006  1.00  7.14           C  
ATOM    620  CE2 TYR A  80      31.771  21.877  29.547  1.00  8.85           C  
ATOM    621  CZ  TYR A  80      31.262  21.453  30.765  1.00  8.94           C  
ATOM    622  OH  TYR A  80      32.135  21.048  31.734  1.00 12.81           O  
ATOM    623  N   VAL A  81      28.070  24.767  25.359  1.00  4.46           N  
ATOM    624  CA  VAL A  81      27.692  24.679  23.948  1.00  5.16           C  
ATOM    625  C   VAL A  81      28.913  24.158  23.207  1.00  5.99           C  
ATOM    626  O   VAL A  81      29.857  24.911  22.913  1.00  7.54           O  
ATOM    627  CB  VAL A  81      27.210  26.010  23.296  1.00  5.61           C  
ATOM    628  CG1 VAL A  81      26.858  25.751  21.810  1.00  5.25           C  
ATOM    629  CG2 VAL A  81      25.978  26.543  24.022  1.00  5.70           C  
ATOM    630  N   VAL A  82      28.937  22.844  23.005  1.00  5.05           N  
ATOM    631  CA  VAL A  82      30.095  22.167  22.428  1.00  5.45           C  
ATOM    632  C   VAL A  82      30.068  22.127  20.903  1.00  5.50           C  
ATOM    633  O   VAL A  82      29.197  21.495  20.301  1.00  6.41           O  
ATOM    634  CB  VAL A  82      30.202  20.732  22.992  1.00  5.78           C  
ATOM    635  CG1 VAL A  82      31.505  20.092  22.543  1.00  6.24           C  
ATOM    636  CG2 VAL A  82      30.122  20.756  24.512  1.00  5.43           C  
ATOM    637  N   ASP A  83      31.064  22.769  20.284  1.00  6.32           N  
ATOM    638  CA  ASP A  83      31.176  22.816  18.822  1.00  6.55           C  
ATOM    639  C   ASP A  83      32.115  21.737  18.287  1.00  6.94           C  
ATOM    640  O   ASP A  83      31.941  21.249  17.173  1.00  7.01           O  
ATOM    641  CB  ASP A  83      31.641  24.196  18.362  1.00  5.79           C  
ATOM    642  CG  ASP A  83      30.481  25.094  17.982  1.00  6.64           C  
ATOM    643  OD1 ASP A  83      29.325  24.616  17.986  1.00  7.72           O  
ATOM    644  OD2 ASP A  83      30.717  26.278  17.678  1.00  8.04           O  
ATOM    645  N   SER A  84      33.126  21.381  19.063  1.00  6.19           N  
ATOM    646  CA  SER A  84      34.030  20.327  18.651  1.00  6.50           C  
ATOM    647  C   SER A  84      34.598  19.615  19.849  1.00  7.36           C  
ATOM    648  O   SER A  84      34.520  20.108  20.981  1.00  7.99           O  
ATOM    649  CB  SER A  84      35.177  20.859  17.806  1.00  6.59           C  
ATOM    650  OG  SER A  84      35.860  19.774  17.197  1.00  6.11           O  
ATOM    651  N   TRP A  85      35.167  18.443  19.605  1.00  8.44           N  
ATOM    652  CA  TRP A  85      35.733  17.636  20.672  1.00  8.52           C  
ATOM    653  C   TRP A  85      36.872  16.800  20.148  1.00  8.73           C  
ATOM    654  O   TRP A  85      37.214  16.895  18.973  1.00  9.70           O  
ATOM    655  CB  TRP A  85      34.645  16.733  21.274  1.00  5.86           C  
ATOM    656  CG  TRP A  85      33.912  15.894  20.260  1.00  7.58           C  
ATOM    657  CD1 TRP A  85      34.262  14.640  19.829  1.00  7.89           C  
ATOM    658  CD2 TRP A  85      32.732  16.255  19.517  1.00  7.37           C  
ATOM    659  NE1 TRP A  85      33.384  14.205  18.871  1.00  9.36           N  
ATOM    660  CE2 TRP A  85      32.436  15.173  18.654  1.00  7.84           C  
ATOM    661  CE3 TRP A  85      31.900  17.385  19.494  1.00  6.96           C  
ATOM    662  CZ2 TRP A  85      31.347  15.186  17.776  1.00  5.42           C  
ATOM    663  CZ3 TRP A  85      30.814  17.397  18.620  1.00  7.93           C  
ATOM    664  CH2 TRP A  85      30.551  16.300  17.772  1.00  7.98           C  
ATOM    665  N   GLY A  86      37.457  15.989  21.019  1.00  9.33           N  
ATOM    666  CA  GLY A  86      38.553  15.138  20.607  1.00 10.37           C  
ATOM    667  C   GLY A  86      38.100  13.719  20.333  1.00  9.89           C  
ATOM    668  O   GLY A  86      37.377  13.453  19.382  1.00  9.63           O  
ATOM    669  N   THR A  87      38.496  12.801  21.198  1.00 10.45           N  
ATOM    670  CA  THR A  87      38.158  11.397  21.000  1.00 12.09           C  
ATOM    671  C   THR A  87      36.822  11.037  21.627  1.00 13.33           C  
ATOM    672  O   THR A  87      36.279   9.979  21.331  1.00 14.27           O  
ATOM    673  CB  THR A  87      39.236  10.487  21.618  1.00 11.91           C  
ATOM    674  OG1 THR A  87      39.480  10.901  22.970  1.00 12.34           O  
ATOM    675  CG2 THR A  87      40.545  10.568  20.811  1.00 11.45           C  
ATOM    676  N   TYR A  88      36.271  11.910  22.461  1.00 11.43           N  
ATOM    677  CA  TYR A  88      35.030  11.587  23.146  1.00 11.32           C  
ATOM    678  C   TYR A  88      33.980  12.679  22.971  1.00 11.78           C  
ATOM    679  O   TYR A  88      34.213  13.835  23.325  1.00 12.75           O  
ATOM    680  CB  TYR A  88      35.327  11.380  24.646  1.00 14.14           C  
ATOM    681  CG  TYR A  88      34.100  11.307  25.532  1.00 18.24           C  
ATOM    682  CD1 TYR A  88      33.221  10.220  25.459  1.00 21.19           C  
ATOM    683  CD2 TYR A  88      33.774  12.357  26.386  1.00 19.10           C  
ATOM    684  CE1 TYR A  88      32.042  10.193  26.205  1.00 21.82           C  
ATOM    685  CE2 TYR A  88      32.604  12.340  27.135  1.00 22.22           C  
ATOM    686  CZ  TYR A  88      31.738  11.261  27.036  1.00 22.96           C  
ATOM    687  OH  TYR A  88      30.542  11.289  27.726  1.00 26.18           O  
ATOM    688  N   ARG A  89      32.836  12.313  22.400  1.00 10.94           N  
ATOM    689  CA  ARG A  89      31.732  13.255  22.253  1.00 11.31           C  
ATOM    690  C   ARG A  89      30.876  13.217  23.508  1.00 11.33           C  
ATOM    691  O   ARG A  89      30.336  12.159  23.863  1.00 10.30           O  
ATOM    692  CB  ARG A  89      30.867  12.931  21.022  1.00 11.51           C  
ATOM    693  CG  ARG A  89      29.713  13.921  20.794  1.00  8.80           C  
ATOM    694  CD  ARG A  89      28.829  13.569  19.584  1.00  7.43           C  
ATOM    695  NE  ARG A  89      27.745  14.544  19.442  1.00  6.33           N  
ATOM    696  CZ  ARG A  89      26.508  14.377  19.897  1.00  5.16           C  
ATOM    697  NH1 ARG A  89      26.148  13.258  20.528  1.00  4.25           N  
ATOM    698  NH2 ARG A  89      25.632  15.362  19.781  1.00  7.02           N  
ATOM    699  N   PRO A  90      30.760  14.358  24.215  1.00 10.34           N  
ATOM    700  CA  PRO A  90      29.958  14.387  25.448  1.00 10.30           C  
ATOM    701  C   PRO A  90      28.456  14.215  25.255  1.00 10.89           C  
ATOM    702  O   PRO A  90      27.852  14.794  24.342  1.00 13.67           O  
ATOM    703  CB  PRO A  90      30.325  15.727  26.089  1.00  8.89           C  
ATOM    704  CG  PRO A  90      30.740  16.586  24.943  1.00 10.26           C  
ATOM    705  CD  PRO A  90      31.346  15.675  23.895  1.00  8.68           C  
ATOM    706  N   THR A  91      27.855  13.392  26.106  1.00  9.61           N  
ATOM    707  CA  THR A  91      26.418  13.146  26.041  1.00 12.10           C  
ATOM    708  C   THR A  91      25.851  12.968  27.434  1.00 12.80           C  
ATOM    709  O   THR A  91      26.602  12.858  28.390  1.00 16.74           O  
ATOM    710  CB  THR A  91      26.071  11.870  25.218  1.00 13.94           C  
ATOM    711  OG1 THR A  91      26.524  10.709  25.925  1.00 15.87           O  
ATOM    712  CG2 THR A  91      26.728  11.904  23.828  1.00 12.85           C  
ATOM    713  N   GLY A  92      24.533  12.950  27.553  1.00 11.99           N  
ATOM    714  CA  GLY A  92      23.910  12.768  28.848  1.00 11.37           C  
ATOM    715  C   GLY A  92      22.479  12.363  28.587  1.00 12.76           C  
ATOM    716  O   GLY A  92      22.216  11.593  27.668  1.00 15.26           O  
ATOM    717  N   THR A  93      21.551  12.861  29.383  1.00 12.24           N  
ATOM    718  CA  THR A  93      20.140  12.553  29.172  1.00 12.63           C  
ATOM    719  C   THR A  93      19.586  13.390  28.024  1.00 12.45           C  
ATOM    720  O   THR A  93      19.534  14.619  28.115  1.00 12.33           O  
ATOM    721  CB  THR A  93      19.318  12.832  30.458  1.00 12.71           C  
ATOM    722  OG1 THR A  93      19.873  12.079  31.542  1.00 15.54           O  
ATOM    723  CG2 THR A  93      17.859  12.442  30.272  1.00 14.54           C  
ATOM    724  N   TYR A  94      19.187  12.727  26.942  1.00 11.42           N  
ATOM    725  CA  TYR A  94      18.677  13.418  25.760  1.00 10.68           C  
ATOM    726  C   TYR A  94      17.346  14.146  26.027  1.00 10.74           C  
ATOM    727  O   TYR A  94      16.398  13.584  26.567  1.00 11.44           O  
ATOM    728  CB  TYR A  94      18.500  12.428  24.612  1.00 10.15           C  
ATOM    729  CG  TYR A  94      17.959  13.068  23.365  1.00  9.24           C  
ATOM    730  CD1 TYR A  94      18.797  13.746  22.489  1.00  8.78           C  
ATOM    731  CD2 TYR A  94      16.610  12.975  23.048  1.00 12.23           C  
ATOM    732  CE1 TYR A  94      18.307  14.307  21.326  1.00 10.02           C  
ATOM    733  CE2 TYR A  94      16.109  13.532  21.892  1.00 11.89           C  
ATOM    734  CZ  TYR A  94      16.963  14.193  21.029  1.00 11.27           C  
ATOM    735  OH  TYR A  94      16.471  14.697  19.847  1.00 14.19           O  
ATOM    736  N   LYS A  95      17.278  15.401  25.597  1.00 10.08           N  
ATOM    737  CA  LYS A  95      16.083  16.218  25.774  1.00 11.52           C  
ATOM    738  C   LYS A  95      15.453  16.558  24.436  1.00 11.64           C  
ATOM    739  O   LYS A  95      14.230  16.528  24.290  1.00 12.77           O  
ATOM    740  CB  LYS A  95      16.432  17.517  26.514  1.00 13.11           C  
ATOM    741  CG  LYS A  95      16.905  17.319  27.950  1.00 15.96           C  
ATOM    742  CD  LYS A  95      15.718  17.155  28.887  1.00 20.62           C  
ATOM    743  CE  LYS A  95      16.164  16.597  30.222  1.00 24.14           C  
ATOM    744  NZ  LYS A  95      15.117  15.730  30.827  1.00 29.84           N  
ATOM    745  N   GLY A  96      16.291  16.890  23.460  1.00 10.40           N  
ATOM    746  CA  GLY A  96      15.795  17.244  22.147  1.00 11.17           C  
ATOM    747  C   GLY A  96      16.917  17.837  21.325  1.00 10.61           C  
ATOM    748  O   GLY A  96      18.080  17.599  21.629  1.00 10.32           O  
ATOM    749  N   THR A  97      16.583  18.602  20.288  1.00  9.55           N  
ATOM    750  CA  THR A  97      17.618  19.216  19.469  1.00  9.28           C  
ATOM    751  C   THR A  97      17.311  20.674  19.195  1.00 10.01           C  
ATOM    752  O   THR A  97      16.186  21.145  19.388  1.00 10.16           O  
ATOM    753  CB  THR A  97      17.776  18.527  18.104  1.00  9.55           C  
ATOM    754  OG1 THR A  97      16.557  18.656  17.365  1.00 11.20           O  
ATOM    755  CG2 THR A  97      18.127  17.064  18.283  1.00 11.22           C  
ATOM    756  N   VAL A  98      18.344  21.383  18.763  1.00  9.33           N  
ATOM    757  CA  VAL A  98      18.219  22.774  18.384  1.00 10.54           C  
ATOM    758  C   VAL A  98      19.134  23.074  17.225  1.00  9.57           C  
ATOM    759  O   VAL A  98      20.280  22.643  17.210  1.00  9.08           O  
ATOM    760  CB  VAL A  98      18.544  23.759  19.559  1.00  9.43           C  
ATOM    761  CG1 VAL A  98      19.946  23.525  20.091  1.00 10.96           C  
ATOM    762  CG2 VAL A  98      18.410  25.214  19.066  1.00 10.08           C  
ATOM    763  N   LYS A  99      18.596  23.751  16.221  1.00  9.98           N  
ATOM    764  CA  LYS A  99      19.397  24.164  15.084  1.00 11.42           C  
ATOM    765  C   LYS A  99      19.836  25.603  15.291  1.00 11.55           C  
ATOM    766  O   LYS A  99      19.007  26.458  15.601  1.00 10.80           O  
ATOM    767  CB  LYS A  99      18.608  24.055  13.769  1.00 15.67           C  
ATOM    768  CG  LYS A  99      17.860  22.739  13.559  1.00 26.48           C  
ATOM    769  CD  LYS A  99      16.446  22.814  14.183  1.00 33.93           C  
ATOM    770  CE  LYS A  99      15.797  21.433  14.399  1.00 35.83           C  
ATOM    771  NZ  LYS A  99      16.295  20.715  15.611  1.00 32.22           N  
ATOM    772  N   SER A 100      21.131  25.862  15.168  1.00  9.61           N  
ATOM    773  CA  SER A 100      21.632  27.201  15.374  1.00  9.91           C  
ATOM    774  C   SER A 100      22.976  27.390  14.706  1.00 10.11           C  
ATOM    775  O   SER A 100      23.837  26.505  14.762  1.00 10.25           O  
ATOM    776  CB  SER A 100      21.771  27.479  16.885  1.00 11.32           C  
ATOM    777  OG  SER A 100      22.027  28.854  17.142  1.00 10.16           O  
ATOM    778  N   ASP A 101      23.146  28.544  14.068  1.00  8.22           N  
ATOM    779  CA  ASP A 101      24.407  28.893  13.438  1.00  9.64           C  
ATOM    780  C   ASP A 101      24.878  27.827  12.460  1.00  8.94           C  
ATOM    781  O   ASP A 101      26.047  27.456  12.464  1.00  9.28           O  
ATOM    782  CB  ASP A 101      25.472  29.127  14.515  1.00  8.12           C  
ATOM    783  CG  ASP A 101      25.032  30.154  15.537  1.00  9.68           C  
ATOM    784  OD1 ASP A 101      25.063  31.365  15.224  1.00 11.06           O  
ATOM    785  OD2 ASP A 101      24.644  29.766  16.649  1.00  9.05           O  
ATOM    786  N   GLY A 102      23.958  27.344  11.631  1.00 10.57           N  
ATOM    787  CA  GLY A 102      24.289  26.353  10.628  1.00 11.71           C  
ATOM    788  C   GLY A 102      24.457  24.906  11.055  1.00 13.02           C  
ATOM    789  O   GLY A 102      24.704  24.046  10.203  1.00 16.64           O  
ATOM    790  N   GLY A 103      24.337  24.613  12.346  1.00 11.01           N  
ATOM    791  CA  GLY A 103      24.508  23.239  12.769  1.00  9.89           C  
ATOM    792  C   GLY A 103      23.337  22.753  13.576  1.00 11.00           C  
ATOM    793  O   GLY A 103      22.454  23.532  13.925  1.00 11.46           O  
ATOM    794  N   THR A 104      23.307  21.452  13.832  1.00  9.45           N  
ATOM    795  CA  THR A 104      22.259  20.864  14.654  1.00  8.89           C  
ATOM    796  C   THR A 104      22.868  20.342  15.930  1.00  8.55           C  
ATOM    797  O   THR A 104      23.896  19.658  15.884  1.00  8.58           O  
ATOM    798  CB  THR A 104      21.538  19.715  13.932  1.00 10.45           C  
ATOM    799  OG1 THR A 104      20.919  20.219  12.739  1.00 12.44           O  
ATOM    800  CG2 THR A 104      20.472  19.107  14.838  1.00  9.65           C  
ATOM    801  N   TYR A 105      22.259  20.684  17.060  1.00  6.65           N  
ATOM    802  CA  TYR A 105      22.802  20.297  18.343  1.00  5.78           C  
ATOM    803  C   TYR A 105      21.834  19.454  19.127  1.00  5.85           C  
ATOM    804  O   TYR A 105      20.642  19.707  19.129  1.00  7.91           O  
ATOM    805  CB  TYR A 105      23.096  21.542  19.196  1.00  5.12           C  
ATOM    806  CG  TYR A 105      24.141  22.490  18.656  1.00  4.61           C  
ATOM    807  CD1 TYR A 105      23.852  23.343  17.591  1.00  5.73           C  
ATOM    808  CD2 TYR A 105      25.408  22.566  19.242  1.00  5.52           C  
ATOM    809  CE1 TYR A 105      24.789  24.260  17.115  1.00  6.37           C  
ATOM    810  CE2 TYR A 105      26.361  23.481  18.778  1.00  6.21           C  
ATOM    811  CZ  TYR A 105      26.034  24.325  17.710  1.00  7.80           C  
ATOM    812  OH  TYR A 105      26.957  25.216  17.225  1.00  7.64           O  
ATOM    813  N   ASP A 106      22.368  18.446  19.801  1.00  7.40           N  
ATOM    814  CA  ASP A 106      21.574  17.636  20.697  1.00  7.24           C  
ATOM    815  C   ASP A 106      21.554  18.306  22.056  1.00  7.13           C  
ATOM    816  O   ASP A 106      22.569  18.861  22.470  1.00  9.09           O  
ATOM    817  CB  ASP A 106      22.197  16.247  20.863  1.00  7.14           C  
ATOM    818  CG  ASP A 106      22.084  15.405  19.615  1.00  7.43           C  
ATOM    819  OD1 ASP A 106      20.995  15.394  19.003  1.00  8.75           O  
ATOM    820  OD2 ASP A 106      23.091  14.759  19.257  1.00  9.81           O  
ATOM    821  N   ILE A 107      20.423  18.284  22.739  1.00  7.08           N  
ATOM    822  CA  ILE A 107      20.338  18.895  24.056  1.00  6.36           C  
ATOM    823  C   ILE A 107      20.403  17.827  25.142  1.00  6.38           C  
ATOM    824  O   ILE A 107      19.644  16.863  25.101  1.00  9.21           O  
ATOM    825  CB  ILE A 107      19.026  19.726  24.196  1.00  5.71           C  
ATOM    826  CG1 ILE A 107      19.054  20.900  23.195  1.00  6.39           C  
ATOM    827  CG2 ILE A 107      18.888  20.250  25.648  1.00  2.43           C  
ATOM    828  CD1 ILE A 107      17.694  21.537  22.927  1.00  7.83           C  
ATOM    829  N   TYR A 108      21.311  17.982  26.103  1.00  5.36           N  
ATOM    830  CA  TYR A 108      21.444  17.002  27.185  1.00  5.92           C  
ATOM    831  C   TYR A 108      21.564  17.664  28.531  1.00  6.32           C  
ATOM    832  O   TYR A 108      21.960  18.819  28.661  1.00  4.57           O  
ATOM    833  CB  TYR A 108      22.729  16.170  27.076  1.00  6.46           C  
ATOM    834  CG  TYR A 108      22.936  15.401  25.807  1.00  7.64           C  
ATOM    835  CD1 TYR A 108      22.186  14.256  25.531  1.00  8.42           C  
ATOM    836  CD2 TYR A 108      23.905  15.799  24.883  1.00  6.88           C  
ATOM    837  CE1 TYR A 108      22.400  13.526  24.364  1.00  8.83           C  
ATOM    838  CE2 TYR A 108      24.124  15.081  23.712  1.00  7.88           C  
ATOM    839  CZ  TYR A 108      23.367  13.944  23.459  1.00  8.82           C  
ATOM    840  OH  TYR A 108      23.559  13.244  22.297  1.00  9.70           O  
ATOM    841  N   THR A 109      21.212  16.894  29.542  1.00  7.44           N  
ATOM    842  CA  THR A 109      21.440  17.302  30.900  1.00  8.64           C  
ATOM    843  C   THR A 109      22.212  16.222  31.609  1.00 10.00           C  
ATOM    844  O   THR A 109      22.068  15.038  31.294  1.00  9.49           O  
ATOM    845  CB  THR A 109      20.152  17.561  31.741  1.00 11.20           C  
ATOM    846  OG1 THR A 109      19.424  16.338  31.905  1.00 13.35           O  
ATOM    847  CG2 THR A 109      19.273  18.610  31.094  1.00 12.42           C  
ATOM    848  N   THR A 110      23.102  16.627  32.492  1.00  9.61           N  
ATOM    849  CA  THR A 110      23.826  15.680  33.318  1.00  9.84           C  
ATOM    850  C   THR A 110      23.900  16.206  34.730  1.00  9.74           C  
ATOM    851  O   THR A 110      23.617  17.374  34.973  1.00 10.33           O  
ATOM    852  CB  THR A 110      25.308  15.395  32.855  1.00  9.21           C  
ATOM    853  OG1 THR A 110      26.097  16.586  32.966  1.00 11.58           O  
ATOM    854  CG2 THR A 110      25.364  14.849  31.431  1.00 10.08           C  
ATOM    855  N   THR A 111      24.226  15.333  35.665  1.00 10.40           N  
ATOM    856  CA  THR A 111      24.409  15.743  37.032  1.00 11.05           C  
ATOM    857  C   THR A 111      25.834  15.449  37.454  1.00 12.33           C  
ATOM    858  O   THR A 111      26.373  14.396  37.125  1.00 12.37           O  
ATOM    859  CB  THR A 111      23.435  15.023  37.981  1.00 13.71           C  
ATOM    860  OG1 THR A 111      22.094  15.220  37.523  1.00 16.42           O  
ATOM    861  CG2 THR A 111      23.556  15.568  39.411  1.00 13.55           C  
ATOM    862  N   ARG A 112      26.472  16.427  38.079  1.00 11.87           N  
ATOM    863  CA  ARG A 112      27.813  16.259  38.593  1.00 15.19           C  
ATOM    864  C   ARG A 112      27.739  16.047  40.105  1.00 13.08           C  
ATOM    865  O   ARG A 112      27.138  16.850  40.821  1.00 12.16           O  
ATOM    866  CB  ARG A 112      28.684  17.494  38.267  1.00 20.15           C  
ATOM    867  CG  ARG A 112      29.034  17.725  36.773  1.00 27.47           C  
ATOM    868  CD  ARG A 112      30.237  16.869  36.315  1.00 39.03           C  
ATOM    869  NE  ARG A 112      31.552  17.353  36.764  1.00 45.87           N  
ATOM    870  CZ  ARG A 112      32.510  16.590  37.310  1.00 51.72           C  
ATOM    871  NH1 ARG A 112      32.329  15.280  37.500  1.00 51.95           N  
ATOM    872  NH2 ARG A 112      33.665  17.144  37.681  1.00 53.37           N  
ATOM    873  N   TYR A 113      28.309  14.950  40.579  1.00 12.37           N  
ATOM    874  CA  TYR A 113      28.260  14.611  41.998  1.00 13.02           C  
ATOM    875  C   TYR A 113      29.592  14.865  42.680  1.00 13.34           C  
ATOM    876  O   TYR A 113      30.632  14.395  42.208  1.00 14.57           O  
ATOM    877  CB  TYR A 113      27.865  13.135  42.159  1.00 13.06           C  
ATOM    878  CG  TYR A 113      26.516  12.824  41.562  1.00 12.77           C  
ATOM    879  CD1 TYR A 113      25.343  13.024  42.307  1.00 13.63           C  
ATOM    880  CD2 TYR A 113      26.400  12.382  40.240  1.00 11.17           C  
ATOM    881  CE1 TYR A 113      24.088  12.798  41.754  1.00 13.52           C  
ATOM    882  CE2 TYR A 113      25.148  12.151  39.671  1.00 12.78           C  
ATOM    883  CZ  TYR A 113      23.996  12.364  40.440  1.00 13.32           C  
ATOM    884  OH  TYR A 113      22.749  12.131  39.901  1.00 15.27           O  
ATOM    885  N   ASN A 114      29.544  15.589  43.800  1.00 13.04           N  
ATOM    886  CA  ASN A 114      30.737  15.930  44.566  1.00 14.60           C  
ATOM    887  C   ASN A 114      31.820  16.446  43.653  1.00 16.51           C  
ATOM    888  O   ASN A 114      32.965  16.000  43.734  1.00 18.05           O  
ATOM    889  CB  ASN A 114      31.262  14.701  45.304  1.00 14.49           C  
ATOM    890  CG  ASN A 114      32.157  15.055  46.485  1.00 16.71           C  
ATOM    891  OD1 ASN A 114      31.921  16.035  47.196  1.00 17.86           O  
ATOM    892  ND2 ASN A 114      33.184  14.243  46.705  1.00 16.61           N  
ATOM    893  N   ALA A 115      31.441  17.376  42.771  1.00 16.61           N  
ATOM    894  CA  ALA A 115      32.359  17.961  41.796  1.00 15.91           C  
ATOM    895  C   ALA A 115      32.763  19.377  42.191  1.00 14.83           C  
ATOM    896  O   ALA A 115      32.009  20.081  42.857  1.00 13.19           O  
ATOM    897  CB  ALA A 115      31.698  17.969  40.406  1.00 15.30           C  
ATOM    898  N   PRO A 116      33.957  19.818  41.766  1.00 16.16           N  
ATOM    899  CA  PRO A 116      34.360  21.176  42.129  1.00 14.81           C  
ATOM    900  C   PRO A 116      33.483  22.161  41.361  1.00 14.53           C  
ATOM    901  O   PRO A 116      33.195  21.962  40.179  1.00 13.37           O  
ATOM    902  CB  PRO A 116      35.826  21.258  41.702  1.00 17.48           C  
ATOM    903  CG  PRO A 116      36.217  19.866  41.272  1.00 18.95           C  
ATOM    904  CD  PRO A 116      34.958  19.152  40.916  1.00 16.87           C  
ATOM    905  N   SER A 117      33.042  23.212  42.041  1.00 14.38           N  
ATOM    906  CA  SER A 117      32.201  24.216  41.408  1.00 16.08           C  
ATOM    907  C   SER A 117      32.932  25.549  41.299  1.00 16.02           C  
ATOM    908  O   SER A 117      34.082  25.686  41.726  1.00 15.08           O  
ATOM    909  CB  SER A 117      30.904  24.420  42.200  1.00 15.20           C  
ATOM    910  OG  SER A 117      31.181  24.822  43.532  1.00 19.50           O  
ATOM    911  N   ILE A 118      32.239  26.529  40.732  1.00 16.61           N  
ATOM    912  CA  ILE A 118      32.784  27.859  40.548  1.00 17.33           C  
ATOM    913  C   ILE A 118      33.191  28.487  41.893  1.00 19.55           C  
ATOM    914  O   ILE A 118      34.202  29.169  41.970  1.00 19.84           O  
ATOM    915  CB  ILE A 118      31.740  28.756  39.796  1.00 15.89           C  
ATOM    916  CG1 ILE A 118      32.338  30.125  39.495  1.00 16.33           C  
ATOM    917  CG2 ILE A 118      30.458  28.874  40.596  1.00 14.28           C  
ATOM    918  CD1 ILE A 118      31.416  31.012  38.694  1.00 14.65           C  
ATOM    919  N   ASP A 119      32.427  28.203  42.946  1.00 22.19           N  
ATOM    920  CA  ASP A 119      32.634  28.754  44.299  1.00 25.04           C  
ATOM    921  C   ASP A 119      33.771  28.054  45.051  1.00 25.99           C  
ATOM    922  O   ASP A 119      34.081  28.431  46.193  1.00 26.99           O  
ATOM    923  CB  ASP A 119      31.366  28.563  45.137  1.00 29.00           C  
ATOM    924  CG  ASP A 119      30.288  29.575  44.819  1.00 31.60           C  
ATOM    925  OD1 ASP A 119      30.643  30.687  44.370  1.00 31.63           O  
ATOM    926  OD2 ASP A 119      29.091  29.245  45.029  1.00 33.74           O  
ATOM    927  N   GLY A 120      34.382  27.043  44.439  1.00 24.89           N  
ATOM    928  CA  GLY A 120      35.425  26.300  45.125  1.00 23.47           C  
ATOM    929  C   GLY A 120      34.772  25.147  45.880  1.00 22.40           C  
ATOM    930  O   GLY A 120      33.540  25.011  45.893  1.00 25.06           O  
ATOM    931  N   ASP A 121      35.577  24.321  46.529  1.00 20.50           N  
ATOM    932  CA  ASP A 121      35.036  23.175  47.247  1.00 19.86           C  
ATOM    933  C   ASP A 121      34.227  22.283  46.307  1.00 19.16           C  
ATOM    934  O   ASP A 121      34.243  22.486  45.091  1.00 20.58           O  
ATOM    935  CB  ASP A 121      34.195  23.640  48.443  1.00 19.36           C  
ATOM    936  CG  ASP A 121      35.047  24.287  49.528  1.00 19.65           C  
ATOM    937  OD1 ASP A 121      36.239  23.910  49.643  1.00 18.42           O  
ATOM    938  OD2 ASP A 121      34.536  25.168  50.250  1.00 19.43           O  
ATOM    939  N   ARG A 122      33.519  21.306  46.849  1.00 16.25           N  
ATOM    940  CA  ARG A 122      32.780  20.386  46.005  1.00 16.52           C  
ATOM    941  C   ARG A 122      31.309  20.372  46.340  1.00 14.80           C  
ATOM    942  O   ARG A 122      30.918  20.611  47.474  1.00 13.64           O  
ATOM    943  CB  ARG A 122      33.326  18.974  46.180  1.00 19.00           C  
ATOM    944  CG  ARG A 122      34.699  18.783  45.626  1.00 26.78           C  
ATOM    945  CD  ARG A 122      35.242  17.460  46.062  1.00 35.68           C  
ATOM    946  NE  ARG A 122      36.540  17.185  45.456  1.00 48.14           N  
ATOM    947  CZ  ARG A 122      36.885  16.018  44.910  1.00 53.80           C  
ATOM    948  NH1 ARG A 122      36.021  15.008  44.888  1.00 56.86           N  
ATOM    949  NH2 ARG A 122      38.106  15.848  44.407  1.00 56.05           N  
ATOM    950  N   THR A 123      30.496  20.063  45.336  1.00 12.64           N  
ATOM    951  CA  THR A 123      29.061  19.980  45.530  1.00 12.47           C  
ATOM    952  C   THR A 123      28.384  19.240  44.368  1.00 12.39           C  
ATOM    953  O   THR A 123      29.036  18.859  43.390  1.00 12.95           O  
ATOM    954  CB  THR A 123      28.451  21.393  45.687  1.00 11.59           C  
ATOM    955  OG1 THR A 123      27.165  21.281  46.299  1.00 13.08           O  
ATOM    956  CG2 THR A 123      28.300  22.082  44.329  1.00 13.49           C  
ATOM    957  N   THR A 124      27.079  19.026  44.492  1.00 10.03           N  
ATOM    958  CA  THR A 124      26.308  18.367  43.448  1.00 10.13           C  
ATOM    959  C   THR A 124      25.494  19.399  42.657  1.00  9.70           C  
ATOM    960  O   THR A 124      24.756  20.192  43.237  1.00 10.78           O  
ATOM    961  CB  THR A 124      25.375  17.305  44.068  1.00 10.00           C  
ATOM    962  OG1 THR A 124      26.177  16.245  44.613  1.00 13.28           O  
ATOM    963  CG2 THR A 124      24.427  16.724  43.014  1.00  9.62           C  
ATOM    964  N   PHE A 125      25.638  19.407  41.338  1.00  9.40           N  
ATOM    965  CA  PHE A 125      24.911  20.385  40.534  1.00  9.67           C  
ATOM    966  C   PHE A 125      24.585  19.837  39.168  1.00  9.27           C  
ATOM    967  O   PHE A 125      25.133  18.818  38.744  1.00 10.24           O  
ATOM    968  CB  PHE A 125      25.733  21.679  40.374  1.00  8.96           C  
ATOM    969  CG  PHE A 125      27.119  21.460  39.837  1.00  9.16           C  
ATOM    970  CD1 PHE A 125      27.362  21.517  38.471  1.00  8.95           C  
ATOM    971  CD2 PHE A 125      28.178  21.179  40.696  1.00  9.50           C  
ATOM    972  CE1 PHE A 125      28.637  21.295  37.964  1.00  9.63           C  
ATOM    973  CE2 PHE A 125      29.463  20.956  40.193  1.00  8.14           C  
ATOM    974  CZ  PHE A 125      29.689  21.015  38.824  1.00  7.35           C  
ATOM    975  N   THR A 126      23.691  20.535  38.482  1.00  9.44           N  
ATOM    976  CA  THR A 126      23.278  20.145  37.148  1.00  9.94           C  
ATOM    977  C   THR A 126      24.032  20.925  36.088  1.00  9.23           C  
ATOM    978  O   THR A 126      24.417  22.079  36.287  1.00  7.91           O  
ATOM    979  CB  THR A 126      21.776  20.395  36.917  1.00 13.09           C  
ATOM    980  OG1 THR A 126      21.020  19.804  37.981  1.00 16.13           O  
ATOM    981  CG2 THR A 126      21.329  19.785  35.575  1.00 13.42           C  
ATOM    982  N   ALA A 127      24.257  20.247  34.967  1.00  9.10           N  
ATOM    983  CA  ALA A 127      24.904  20.828  33.806  1.00  8.96           C  
ATOM    984  C   ALA A 127      23.998  20.708  32.589  1.00  7.69           C  
ATOM    985  O   ALA A 127      23.374  19.665  32.363  1.00  9.74           O  
ATOM    986  CB  ALA A 127      26.245  20.146  33.538  1.00  6.25           C  
ATOM    987  N   TYR A 128      23.883  21.810  31.852  1.00  7.43           N  
ATOM    988  CA  TYR A 128      23.096  21.873  30.629  1.00  5.82           C  
ATOM    989  C   TYR A 128      24.011  21.802  29.442  1.00  5.32           C  
ATOM    990  O   TYR A 128      25.039  22.487  29.421  1.00  5.17           O  
ATOM    991  CB  TYR A 128      22.330  23.189  30.539  1.00  7.56           C  
ATOM    992  CG  TYR A 128      21.263  23.393  31.589  1.00  9.07           C  
ATOM    993  CD1 TYR A 128      20.865  22.353  32.439  1.00  8.68           C  
ATOM    994  CD2 TYR A 128      20.641  24.638  31.729  1.00  9.23           C  
ATOM    995  CE1 TYR A 128      19.880  22.550  33.396  1.00  9.28           C  
ATOM    996  CE2 TYR A 128      19.651  24.843  32.687  1.00  8.46           C  
ATOM    997  CZ  TYR A 128      19.280  23.796  33.511  1.00  9.82           C  
ATOM    998  OH  TYR A 128      18.304  23.993  34.448  1.00 12.30           O  
ATOM    999  N   TRP A 129      23.647  21.018  28.440  1.00  5.32           N  
ATOM   1000  CA  TRP A 129      24.525  20.873  27.298  1.00  5.24           C  
ATOM   1001  C   TRP A 129      23.796  20.979  25.996  1.00  5.67           C  
ATOM   1002  O   TRP A 129      22.680  20.523  25.859  1.00  5.75           O  
ATOM   1003  CB  TRP A 129      25.173  19.480  27.227  1.00  4.91           C  
ATOM   1004  CG  TRP A 129      25.916  18.999  28.436  1.00  5.19           C  
ATOM   1005  CD1 TRP A 129      25.381  18.601  29.629  1.00  4.25           C  
ATOM   1006  CD2 TRP A 129      27.337  18.826  28.551  1.00  6.05           C  
ATOM   1007  NE1 TRP A 129      26.385  18.189  30.480  1.00  6.55           N  
ATOM   1008  CE2 TRP A 129      27.594  18.317  29.841  1.00  5.53           C  
ATOM   1009  CE3 TRP A 129      28.420  19.052  27.681  1.00  5.76           C  
ATOM   1010  CZ2 TRP A 129      28.893  18.029  30.290  1.00  7.41           C  
ATOM   1011  CZ3 TRP A 129      29.703  18.763  28.121  1.00  4.70           C  
ATOM   1012  CH2 TRP A 129      29.932  18.256  29.419  1.00  5.36           C  
ATOM   1013  N   SER A 130      24.486  21.621  25.061  1.00  5.72           N  
ATOM   1014  CA  SER A 130      24.153  21.650  23.650  1.00  6.10           C  
ATOM   1015  C   SER A 130      25.369  21.117  22.938  1.00  6.53           C  
ATOM   1016  O   SER A 130      26.438  21.732  23.038  1.00  6.79           O  
ATOM   1017  CB  SER A 130      23.832  23.056  23.132  1.00  6.33           C  
ATOM   1018  OG  SER A 130      22.448  23.321  23.247  1.00  6.14           O  
ATOM   1019  N   VAL A 131      25.259  19.940  22.319  1.00  5.13           N  
ATOM   1020  CA  VAL A 131      26.415  19.312  21.692  1.00  3.78           C  
ATOM   1021  C   VAL A 131      26.185  19.100  20.219  1.00  4.67           C  
ATOM   1022  O   VAL A 131      25.261  18.394  19.833  1.00  6.40           O  
ATOM   1023  CB  VAL A 131      26.732  17.947  22.390  1.00  4.48           C  
ATOM   1024  CG1 VAL A 131      28.036  17.372  21.847  1.00  5.28           C  
ATOM   1025  CG2 VAL A 131      26.834  18.137  23.912  1.00  5.77           C  
ATOM   1026  N   ARG A 132      27.009  19.728  19.390  1.00  4.57           N  
ATOM   1027  CA  ARG A 132      26.834  19.592  17.952  1.00  5.25           C  
ATOM   1028  C   ARG A 132      26.821  18.121  17.549  1.00  6.66           C  
ATOM   1029  O   ARG A 132      27.585  17.329  18.098  1.00  6.54           O  
ATOM   1030  CB  ARG A 132      27.944  20.335  17.206  1.00  5.74           C  
ATOM   1031  CG  ARG A 132      27.468  21.018  15.945  1.00  6.08           C  
ATOM   1032  CD  ARG A 132      28.543  21.947  15.429  1.00  7.58           C  
ATOM   1033  NE  ARG A 132      28.155  22.607  14.191  1.00 11.38           N  
ATOM   1034  CZ  ARG A 132      28.378  22.120  12.973  1.00 12.99           C  
ATOM   1035  NH1 ARG A 132      28.991  20.951  12.815  1.00 13.13           N  
ATOM   1036  NH2 ARG A 132      28.014  22.820  11.908  1.00 10.22           N  
ATOM   1037  N   GLN A 133      25.956  17.757  16.600  1.00  7.22           N  
ATOM   1038  CA  GLN A 133      25.845  16.359  16.185  1.00  7.84           C  
ATOM   1039  C   GLN A 133      27.105  15.892  15.484  1.00  8.94           C  
ATOM   1040  O   GLN A 133      27.492  14.731  15.595  1.00  9.17           O  
ATOM   1041  CB  GLN A 133      24.581  16.169  15.343  1.00  7.14           C  
ATOM   1042  CG  GLN A 133      23.328  16.281  16.205  1.00  5.60           C  
ATOM   1043  CD  GLN A 133      22.051  15.940  15.475  1.00  6.76           C  
ATOM   1044  OE1 GLN A 133      21.033  15.620  16.099  1.00  9.22           O  
ATOM   1045  NE2 GLN A 133      22.092  15.998  14.149  1.00  5.05           N  
ATOM   1046  N   SER A 134      27.752  16.807  14.770  1.00  9.55           N  
ATOM   1047  CA  SER A 134      29.040  16.538  14.127  1.00 11.14           C  
ATOM   1048  C   SER A 134      30.007  17.692  14.423  1.00 10.10           C  
ATOM   1049  O   SER A 134      29.557  18.812  14.663  1.00 10.49           O  
ATOM   1050  CB  SER A 134      28.882  16.292  12.613  1.00 10.70           C  
ATOM   1051  OG  SER A 134      28.299  17.390  11.947  1.00 16.95           O  
ATOM   1052  N   LYS A 135      31.310  17.434  14.445  1.00  9.28           N  
ATOM   1053  CA  LYS A 135      32.278  18.482  14.796  1.00  9.48           C  
ATOM   1054  C   LYS A 135      32.232  19.649  13.839  1.00 10.86           C  
ATOM   1055  O   LYS A 135      32.179  19.475  12.614  1.00  8.98           O  
ATOM   1056  CB  LYS A 135      33.700  17.937  14.802  1.00  8.50           C  
ATOM   1057  CG  LYS A 135      33.944  16.928  15.885  1.00  8.79           C  
ATOM   1058  CD  LYS A 135      35.322  16.350  15.732  1.00  6.85           C  
ATOM   1059  CE  LYS A 135      35.518  15.200  16.671  1.00  8.38           C  
ATOM   1060  NZ  LYS A 135      36.974  14.947  16.878  1.00 12.97           N  
ATOM   1061  N   ARG A 136      32.252  20.855  14.395  1.00 10.27           N  
ATOM   1062  CA  ARG A 136      32.281  22.030  13.549  1.00 10.01           C  
ATOM   1063  C   ARG A 136      33.682  22.228  13.013  1.00  8.84           C  
ATOM   1064  O   ARG A 136      34.642  22.100  13.758  1.00  8.85           O  
ATOM   1065  CB  ARG A 136      31.845  23.271  14.335  1.00  8.61           C  
ATOM   1066  CG  ARG A 136      31.467  24.463  13.450  1.00  8.57           C  
ATOM   1067  CD  ARG A 136      31.125  25.677  14.337  1.00  8.63           C  
ATOM   1068  NE  ARG A 136      30.455  26.750  13.608  1.00  8.04           N  
ATOM   1069  CZ  ARG A 136      29.635  27.634  14.173  1.00  8.73           C  
ATOM   1070  NH1 ARG A 136      29.370  27.567  15.477  1.00  7.06           N  
ATOM   1071  NH2 ARG A 136      29.073  28.586  13.442  1.00  8.17           N  
ATOM   1072  N   PRO A 137      33.829  22.488  11.703  1.00 10.41           N  
ATOM   1073  CA  PRO A 137      35.188  22.686  11.184  1.00 10.20           C  
ATOM   1074  C   PRO A 137      35.828  23.882  11.904  1.00 11.15           C  
ATOM   1075  O   PRO A 137      35.127  24.824  12.281  1.00 13.81           O  
ATOM   1076  CB  PRO A 137      34.965  22.964   9.697  1.00 10.20           C  
ATOM   1077  CG  PRO A 137      33.588  22.443   9.402  1.00 12.44           C  
ATOM   1078  CD  PRO A 137      32.804  22.613  10.652  1.00 11.25           C  
ATOM   1079  N   THR A 138      37.141  23.847  12.116  1.00 11.02           N  
ATOM   1080  CA  THR A 138      37.815  24.960  12.795  1.00 10.89           C  
ATOM   1081  C   THR A 138      38.683  25.762  11.813  1.00 11.55           C  
ATOM   1082  O   THR A 138      38.869  25.351  10.666  1.00 11.88           O  
ATOM   1083  CB  THR A 138      38.686  24.467  13.985  1.00 12.20           C  
ATOM   1084  OG1 THR A 138      39.608  23.472  13.531  1.00 12.42           O  
ATOM   1085  CG2 THR A 138      37.804  23.884  15.102  1.00 11.93           C  
ATOM   1086  N   GLY A 139      39.197  26.907  12.260  1.00 11.19           N  
ATOM   1087  CA  GLY A 139      40.012  27.746  11.397  1.00 11.61           C  
ATOM   1088  C   GLY A 139      39.191  28.803  10.666  1.00 12.32           C  
ATOM   1089  O   GLY A 139      39.713  29.570   9.871  1.00 14.34           O  
ATOM   1090  N   SER A 140      37.894  28.838  10.939  1.00 11.35           N  
ATOM   1091  CA  SER A 140      36.996  29.793  10.309  1.00 12.82           C  
ATOM   1092  C   SER A 140      36.325  30.665  11.348  1.00 10.82           C  
ATOM   1093  O   SER A 140      36.360  30.345  12.535  1.00 11.32           O  
ATOM   1094  CB  SER A 140      35.907  29.047   9.538  1.00 14.32           C  
ATOM   1095  OG  SER A 140      36.411  28.555   8.311  1.00 22.21           O  
ATOM   1096  N   ASN A 141      35.735  31.774  10.910  1.00 10.46           N  
ATOM   1097  CA  ASN A 141      34.996  32.635  11.829  1.00 10.06           C  
ATOM   1098  C   ASN A 141      33.649  31.989  12.164  1.00 11.08           C  
ATOM   1099  O   ASN A 141      32.772  31.863  11.308  1.00 12.38           O  
ATOM   1100  CB  ASN A 141      34.779  34.017  11.206  1.00 13.04           C  
ATOM   1101  CG  ASN A 141      36.086  34.783  11.007  1.00 13.30           C  
ATOM   1102  OD1 ASN A 141      37.058  34.596  11.744  1.00 11.80           O  
ATOM   1103  ND2 ASN A 141      36.109  35.651  10.007  1.00 15.61           N  
ATOM   1104  N   ALA A 142      33.515  31.551  13.407  1.00 10.84           N  
ATOM   1105  CA  ALA A 142      32.317  30.855  13.867  1.00 10.28           C  
ATOM   1106  C   ALA A 142      31.506  31.711  14.841  1.00 10.16           C  
ATOM   1107  O   ALA A 142      32.054  32.507  15.610  1.00 11.37           O  
ATOM   1108  CB  ALA A 142      32.728  29.550  14.554  1.00  9.79           C  
ATOM   1109  N   THR A 143      30.194  31.516  14.804  1.00  8.20           N  
ATOM   1110  CA  THR A 143      29.278  32.239  15.671  1.00  9.44           C  
ATOM   1111  C   THR A 143      28.403  31.291  16.484  1.00  7.44           C  
ATOM   1112  O   THR A 143      27.930  30.274  15.996  1.00  7.74           O  
ATOM   1113  CB  THR A 143      28.315  33.130  14.855  1.00 11.06           C  
ATOM   1114  OG1 THR A 143      29.071  34.027  14.031  1.00 16.44           O  
ATOM   1115  CG2 THR A 143      27.408  33.926  15.780  1.00 11.47           C  
ATOM   1116  N   ILE A 144      28.218  31.633  17.745  1.00  7.58           N  
ATOM   1117  CA  ILE A 144      27.312  30.918  18.608  1.00  7.19           C  
ATOM   1118  C   ILE A 144      26.254  31.882  19.104  1.00  6.68           C  
ATOM   1119  O   ILE A 144      26.550  32.759  19.910  1.00  8.54           O  
ATOM   1120  CB  ILE A 144      28.014  30.292  19.841  1.00  7.81           C  
ATOM   1121  CG1 ILE A 144      28.952  29.176  19.400  1.00  8.55           C  
ATOM   1122  CG2 ILE A 144      26.963  29.744  20.811  1.00  8.88           C  
ATOM   1123  CD1 ILE A 144      29.707  28.538  20.527  1.00  8.13           C  
ATOM   1124  N   THR A 145      25.057  31.782  18.542  1.00  7.84           N  
ATOM   1125  CA  THR A 145      23.935  32.618  18.962  1.00  7.49           C  
ATOM   1126  C   THR A 145      23.315  31.996  20.195  1.00  8.26           C  
ATOM   1127  O   THR A 145      22.387  31.181  20.113  1.00  6.72           O  
ATOM   1128  CB  THR A 145      22.905  32.735  17.819  1.00  7.11           C  
ATOM   1129  OG1 THR A 145      23.575  33.169  16.630  1.00  7.55           O  
ATOM   1130  CG2 THR A 145      21.811  33.740  18.164  1.00  8.83           C  
ATOM   1131  N   PHE A 146      23.873  32.374  21.338  1.00  7.33           N  
ATOM   1132  CA  PHE A 146      23.504  31.797  22.614  1.00  8.10           C  
ATOM   1133  C   PHE A 146      22.023  31.878  22.901  1.00  9.16           C  
ATOM   1134  O   PHE A 146      21.484  30.974  23.535  1.00  8.52           O  
ATOM   1135  CB  PHE A 146      24.288  32.450  23.748  1.00  7.44           C  
ATOM   1136  CG  PHE A 146      24.204  31.703  25.052  1.00  7.81           C  
ATOM   1137  CD1 PHE A 146      24.373  30.317  25.090  1.00  8.15           C  
ATOM   1138  CD2 PHE A 146      23.964  32.384  26.240  1.00  7.20           C  
ATOM   1139  CE1 PHE A 146      24.307  29.625  26.300  1.00 10.61           C  
ATOM   1140  CE2 PHE A 146      23.892  31.705  27.462  1.00 10.06           C  
ATOM   1141  CZ  PHE A 146      24.064  30.325  27.493  1.00 10.50           C  
ATOM   1142  N   THR A 147      21.346  32.930  22.455  1.00  9.54           N  
ATOM   1143  CA  THR A 147      19.928  33.042  22.762  1.00 10.70           C  
ATOM   1144  C   THR A 147      19.116  31.860  22.195  1.00 10.33           C  
ATOM   1145  O   THR A 147      18.110  31.465  22.790  1.00 10.01           O  
ATOM   1146  CB  THR A 147      19.370  34.357  22.253  1.00 13.44           C  
ATOM   1147  OG1 THR A 147      18.201  34.677  23.006  1.00 20.15           O  
ATOM   1148  CG2 THR A 147      19.020  34.250  20.792  1.00 13.30           C  
ATOM   1149  N   ASN A 148      19.530  31.317  21.049  1.00  9.58           N  
ATOM   1150  CA  ASN A 148      18.845  30.162  20.470  1.00 10.06           C  
ATOM   1151  C   ASN A 148      18.920  28.959  21.414  1.00 10.42           C  
ATOM   1152  O   ASN A 148      17.962  28.198  21.544  1.00 10.63           O  
ATOM   1153  CB  ASN A 148      19.479  29.760  19.134  1.00 12.10           C  
ATOM   1154  CG  ASN A 148      19.192  30.750  18.030  1.00 15.17           C  
ATOM   1155  OD1 ASN A 148      19.890  30.780  17.015  1.00 18.06           O  
ATOM   1156  ND2 ASN A 148      18.165  31.566  18.214  1.00 16.86           N  
ATOM   1157  N   HIS A 149      20.061  28.798  22.078  1.00  9.62           N  
ATOM   1158  CA  HIS A 149      20.239  27.684  23.001  1.00  8.32           C  
ATOM   1159  C   HIS A 149      19.454  27.902  24.281  1.00  9.17           C  
ATOM   1160  O   HIS A 149      18.777  26.988  24.769  1.00  8.75           O  
ATOM   1161  CB  HIS A 149      21.736  27.470  23.283  1.00  7.66           C  
ATOM   1162  CG  HIS A 149      22.512  27.051  22.074  1.00  8.45           C  
ATOM   1163  ND1 HIS A 149      22.707  25.725  21.727  1.00  8.09           N  
ATOM   1164  CD2 HIS A 149      23.116  27.776  21.101  1.00  9.08           C  
ATOM   1165  CE1 HIS A 149      23.402  25.658  20.611  1.00  8.61           C  
ATOM   1166  NE2 HIS A 149      23.660  26.893  20.204  1.00  9.57           N  
ATOM   1167  N   VAL A 150      19.529  29.114  24.824  1.00  7.85           N  
ATOM   1168  CA  VAL A 150      18.798  29.442  26.042  1.00  7.22           C  
ATOM   1169  C   VAL A 150      17.307  29.200  25.860  1.00  8.57           C  
ATOM   1170  O   VAL A 150      16.640  28.621  26.723  1.00  9.37           O  
ATOM   1171  CB  VAL A 150      19.044  30.916  26.447  1.00  8.04           C  
ATOM   1172  CG1 VAL A 150      18.217  31.280  27.694  1.00  7.56           C  
ATOM   1173  CG2 VAL A 150      20.527  31.111  26.747  1.00  7.32           C  
ATOM   1174  N   ASN A 151      16.787  29.616  24.714  1.00  8.64           N  
ATOM   1175  CA  ASN A 151      15.370  29.451  24.436  1.00 11.63           C  
ATOM   1176  C   ASN A 151      14.992  27.979  24.256  1.00 11.88           C  
ATOM   1177  O   ASN A 151      13.936  27.557  24.734  1.00 10.23           O  
ATOM   1178  CB  ASN A 151      14.987  30.284  23.217  1.00 16.72           C  
ATOM   1179  CG  ASN A 151      14.874  31.755  23.557  1.00 21.12           C  
ATOM   1180  OD1 ASN A 151      14.666  32.108  24.724  1.00 26.83           O  
ATOM   1181  ND2 ASN A 151      15.021  32.623  22.557  1.00 23.13           N  
ATOM   1182  N   ALA A 152      15.838  27.206  23.572  1.00 10.99           N  
ATOM   1183  CA  ALA A 152      15.585  25.776  23.381  1.00 10.25           C  
ATOM   1184  C   ALA A 152      15.616  25.038  24.724  1.00 10.01           C  
ATOM   1185  O   ALA A 152      14.770  24.180  24.998  1.00 11.29           O  
ATOM   1186  CB  ALA A 152      16.619  25.179  22.431  1.00  8.52           C  
ATOM   1187  N   TRP A 153      16.580  25.381  25.570  1.00  8.24           N  
ATOM   1188  CA  TRP A 153      16.679  24.743  26.881  1.00  9.72           C  
ATOM   1189  C   TRP A 153      15.437  25.019  27.716  1.00 10.84           C  
ATOM   1190  O   TRP A 153      14.918  24.142  28.404  1.00 11.13           O  
ATOM   1191  CB  TRP A 153      17.910  25.257  27.624  1.00  8.04           C  
ATOM   1192  CG  TRP A 153      19.212  24.862  26.987  1.00  8.68           C  
ATOM   1193  CD1 TRP A 153      19.399  23.959  25.967  1.00  6.27           C  
ATOM   1194  CD2 TRP A 153      20.509  25.370  27.319  1.00  7.84           C  
ATOM   1195  NE1 TRP A 153      20.733  23.882  25.653  1.00  6.30           N  
ATOM   1196  CE2 TRP A 153      21.436  24.734  26.466  1.00  7.50           C  
ATOM   1197  CE3 TRP A 153      20.975  26.301  28.255  1.00  5.82           C  
ATOM   1198  CZ2 TRP A 153      22.812  25.002  26.522  1.00  6.79           C  
ATOM   1199  CZ3 TRP A 153      22.332  26.567  28.314  1.00  7.62           C  
ATOM   1200  CH2 TRP A 153      23.238  25.920  27.452  1.00  7.93           C  
ATOM   1201  N   LYS A 154      14.967  26.259  27.654  1.00 12.58           N  
ATOM   1202  CA  LYS A 154      13.791  26.659  28.406  1.00 13.72           C  
ATOM   1203  C   LYS A 154      12.588  25.798  28.032  1.00 13.61           C  
ATOM   1204  O   LYS A 154      11.820  25.374  28.893  1.00 12.10           O  
ATOM   1205  CB  LYS A 154      13.483  28.128  28.118  1.00 16.20           C  
ATOM   1206  CG  LYS A 154      12.653  28.812  29.168  1.00 22.29           C  
ATOM   1207  CD  LYS A 154      12.694  30.325  28.985  1.00 26.89           C  
ATOM   1208  CE  LYS A 154      14.134  30.828  28.911  1.00 30.51           C  
ATOM   1209  NZ  LYS A 154      14.208  32.295  28.651  1.00 35.62           N  
ATOM   1210  N   SER A 155      12.439  25.533  26.739  1.00 13.74           N  
ATOM   1211  CA  SER A 155      11.322  24.736  26.246  1.00 15.48           C  
ATOM   1212  C   SER A 155      11.349  23.312  26.807  1.00 16.80           C  
ATOM   1213  O   SER A 155      10.328  22.619  26.774  1.00 17.94           O  
ATOM   1214  CB  SER A 155      11.318  24.719  24.712  1.00 17.82           C  
ATOM   1215  OG  SER A 155      12.220  23.755  24.194  1.00 21.64           O  
ATOM   1216  N   HIS A 156      12.497  22.878  27.329  1.00 14.55           N  
ATOM   1217  CA  HIS A 156      12.615  21.535  27.909  1.00 14.88           C  
ATOM   1218  C   HIS A 156      12.721  21.590  29.410  1.00 14.89           C  
ATOM   1219  O   HIS A 156      13.229  20.660  30.034  1.00 15.90           O  
ATOM   1220  CB  HIS A 156      13.842  20.818  27.370  1.00 14.64           C  
ATOM   1221  CG  HIS A 156      13.705  20.429  25.948  1.00 15.90           C  
ATOM   1222  ND1 HIS A 156      14.422  21.027  24.942  1.00 19.45           N  
ATOM   1223  CD2 HIS A 156      12.849  19.572  25.341  1.00 17.49           C  
ATOM   1224  CE1 HIS A 156      14.023  20.560  23.772  1.00 19.23           C  
ATOM   1225  NE2 HIS A 156      13.067  19.675  23.992  1.00 19.82           N  
ATOM   1226  N   GLY A 157      12.254  22.686  29.994  1.00 14.64           N  
ATOM   1227  CA  GLY A 157      12.322  22.833  31.437  1.00 13.55           C  
ATOM   1228  C   GLY A 157      13.730  23.048  31.961  1.00 12.96           C  
ATOM   1229  O   GLY A 157      13.985  22.806  33.135  1.00 14.39           O  
ATOM   1230  N   MET A 158      14.644  23.487  31.095  1.00 11.00           N  
ATOM   1231  CA  MET A 158      16.025  23.739  31.485  1.00  9.94           C  
ATOM   1232  C   MET A 158      16.266  25.236  31.678  1.00 10.90           C  
ATOM   1233  O   MET A 158      16.754  25.916  30.784  1.00 11.21           O  
ATOM   1234  CB  MET A 158      16.965  23.188  30.417  1.00 10.40           C  
ATOM   1235  CG  MET A 158      17.095  21.660  30.434  1.00  9.90           C  
ATOM   1236  SD  MET A 158      17.699  21.039  28.885  1.00 10.41           S  
ATOM   1237  CE  MET A 158      19.384  21.628  28.919  1.00  4.17           C  
ATOM   1238  N   ASN A 159      15.937  25.732  32.869  1.00 12.46           N  
ATOM   1239  CA  ASN A 159      16.051  27.160  33.169  1.00 14.24           C  
ATOM   1240  C   ASN A 159      17.323  27.484  33.921  1.00 12.57           C  
ATOM   1241  O   ASN A 159      17.708  26.792  34.858  1.00 12.00           O  
ATOM   1242  CB  ASN A 159      14.825  27.619  33.968  1.00 18.89           C  
ATOM   1243  CG  ASN A 159      13.515  27.304  33.255  1.00 20.26           C  
ATOM   1244  OD1 ASN A 159      12.738  26.462  33.707  1.00 26.56           O  
ATOM   1245  ND2 ASN A 159      13.270  27.971  32.137  1.00 22.95           N  
ATOM   1246  N   LEU A 160      17.962  28.567  33.506  1.00 12.27           N  
ATOM   1247  CA  LEU A 160      19.220  29.004  34.105  1.00 14.16           C  
ATOM   1248  C   LEU A 160      18.985  29.832  35.384  1.00 14.45           C  
ATOM   1249  O   LEU A 160      17.875  30.295  35.642  1.00 15.48           O  
ATOM   1250  CB  LEU A 160      20.016  29.801  33.056  1.00 11.70           C  
ATOM   1251  CG  LEU A 160      20.443  28.927  31.874  1.00 10.99           C  
ATOM   1252  CD1 LEU A 160      20.726  29.775  30.662  1.00 12.22           C  
ATOM   1253  CD2 LEU A 160      21.674  28.141  32.264  1.00 10.07           C  
ATOM   1254  N   GLY A 161      20.032  29.999  36.185  1.00 14.31           N  
ATOM   1255  CA  GLY A 161      19.906  30.771  37.410  1.00 15.73           C  
ATOM   1256  C   GLY A 161      19.706  32.253  37.156  1.00 17.04           C  
ATOM   1257  O   GLY A 161      19.812  32.718  36.023  1.00 16.70           O  
ATOM   1258  N   SER A 162      19.446  33.010  38.216  1.00 18.75           N  
ATOM   1259  CA  SER A 162      19.205  34.444  38.075  1.00 19.49           C  
ATOM   1260  C   SER A 162      20.478  35.252  38.250  1.00 18.53           C  
ATOM   1261  O   SER A 162      20.514  36.425  37.890  1.00 20.42           O  
ATOM   1262  CB  SER A 162      18.172  34.907  39.090  1.00 20.17           C  
ATOM   1263  OG  SER A 162      18.536  34.473  40.383  1.00 24.52           O  
ATOM   1264  N   ASN A 163      21.514  34.643  38.813  1.00 16.70           N  
ATOM   1265  CA  ASN A 163      22.780  35.333  38.992  1.00 17.04           C  
ATOM   1266  C   ASN A 163      23.815  34.815  37.991  1.00 15.72           C  
ATOM   1267  O   ASN A 163      24.288  33.694  38.106  1.00 15.60           O  
ATOM   1268  CB  ASN A 163      23.281  35.146  40.421  1.00 22.96           C  
ATOM   1269  CG  ASN A 163      24.586  35.876  40.677  1.00 29.36           C  
ATOM   1270  OD1 ASN A 163      25.474  35.381  41.378  1.00 35.23           O  
ATOM   1271  ND2 ASN A 163      24.711  37.061  40.100  1.00 32.21           N  
ATOM   1272  N   TRP A 164      24.188  35.642  37.023  1.00 12.22           N  
ATOM   1273  CA  TRP A 164      25.099  35.200  35.982  1.00 11.44           C  
ATOM   1274  C   TRP A 164      26.566  35.381  36.343  1.00 11.17           C  
ATOM   1275  O   TRP A 164      27.015  36.470  36.713  1.00 14.40           O  
ATOM   1276  CB  TRP A 164      24.796  35.948  34.697  1.00 11.64           C  
ATOM   1277  CG  TRP A 164      23.552  35.459  34.055  1.00 13.72           C  
ATOM   1278  CD1 TRP A 164      22.268  35.729  34.444  1.00 14.61           C  
ATOM   1279  CD2 TRP A 164      23.459  34.574  32.930  1.00 13.27           C  
ATOM   1280  NE1 TRP A 164      21.383  35.063  33.626  1.00 16.00           N  
ATOM   1281  CE2 TRP A 164      22.089  34.347  32.690  1.00 15.15           C  
ATOM   1282  CE3 TRP A 164      24.401  33.950  32.100  1.00 10.41           C  
ATOM   1283  CZ2 TRP A 164      21.640  33.518  31.652  1.00 12.63           C  
ATOM   1284  CZ3 TRP A 164      23.957  33.134  31.080  1.00  9.65           C  
ATOM   1285  CH2 TRP A 164      22.591  32.925  30.861  1.00 10.88           C  
ATOM   1286  N   ALA A 165      27.318  34.295  36.198  1.00  9.75           N  
ATOM   1287  CA  ALA A 165      28.753  34.310  36.430  1.00  8.44           C  
ATOM   1288  C   ALA A 165      29.497  34.417  35.100  1.00  8.81           C  
ATOM   1289  O   ALA A 165      28.905  34.826  34.106  1.00  9.68           O  
ATOM   1290  CB  ALA A 165      29.187  33.062  37.197  1.00  9.18           C  
ATOM   1291  N   TYR A 166      30.765  34.026  35.037  1.00  8.04           N  
ATOM   1292  CA  TYR A 166      31.490  34.202  33.780  1.00  8.00           C  
ATOM   1293  C   TYR A 166      30.925  33.341  32.640  1.00  8.87           C  
ATOM   1294  O   TYR A 166      30.172  32.375  32.823  1.00  8.16           O  
ATOM   1295  CB  TYR A 166      32.992  33.958  33.961  1.00  8.21           C  
ATOM   1296  CG  TYR A 166      33.365  32.554  34.364  1.00  9.95           C  
ATOM   1297  CD1 TYR A 166      33.407  31.517  33.419  1.00  9.91           C  
ATOM   1298  CD2 TYR A 166      33.698  32.261  35.694  1.00 10.85           C  
ATOM   1299  CE1 TYR A 166      33.778  30.219  33.797  1.00 11.83           C  
ATOM   1300  CE2 TYR A 166      34.067  30.980  36.081  1.00 10.65           C  
ATOM   1301  CZ  TYR A 166      34.107  29.966  35.127  1.00 12.19           C  
ATOM   1302  OH  TYR A 166      34.506  28.711  35.510  1.00 12.94           O  
ATOM   1303  N   GLN A 167      31.322  33.744  31.445  1.00  7.76           N  
ATOM   1304  CA  GLN A 167      30.928  33.134  30.196  1.00  7.28           C  
ATOM   1305  C   GLN A 167      32.106  33.197  29.235  1.00  8.69           C  
ATOM   1306  O   GLN A 167      32.500  34.292  28.833  1.00  7.75           O  
ATOM   1307  CB  GLN A 167      29.717  33.919  29.672  1.00  8.63           C  
ATOM   1308  CG  GLN A 167      29.079  33.454  28.365  1.00  9.25           C  
ATOM   1309  CD  GLN A 167      27.842  34.282  28.024  1.00 11.71           C  
ATOM   1310  OE1 GLN A 167      27.937  35.482  27.798  1.00 11.32           O  
ATOM   1311  NE2 GLN A 167      26.683  33.645  27.994  1.00 10.12           N  
ATOM   1312  N   VAL A 168      32.693  32.050  28.877  1.00  6.70           N  
ATOM   1313  CA  VAL A 168      33.882  32.083  28.018  1.00  5.85           C  
ATOM   1314  C   VAL A 168      33.864  31.014  26.919  1.00  6.77           C  
ATOM   1315  O   VAL A 168      33.148  30.019  26.990  1.00  7.87           O  
ATOM   1316  CB  VAL A 168      35.169  31.829  28.861  1.00  7.11           C  
ATOM   1317  CG1 VAL A 168      35.275  32.841  30.015  1.00  6.24           C  
ATOM   1318  CG2 VAL A 168      35.127  30.410  29.446  1.00  7.76           C  
ATOM   1319  N   MET A 169      34.636  31.271  25.870  1.00  4.82           N  
ATOM   1320  CA  MET A 169      34.870  30.275  24.831  1.00  6.93           C  
ATOM   1321  C   MET A 169      36.083  29.484  25.270  1.00  6.75           C  
ATOM   1322  O   MET A 169      37.214  29.988  25.247  1.00  6.61           O  
ATOM   1323  CB  MET A 169      35.109  30.934  23.469  1.00  5.24           C  
ATOM   1324  CG  MET A 169      34.999  29.945  22.328  1.00  7.58           C  
ATOM   1325  SD  MET A 169      33.364  29.182  22.248  1.00 10.04           S  
ATOM   1326  CE  MET A 169      33.759  27.656  21.343  1.00  7.67           C  
ATOM   1327  N   ALA A 170      35.853  28.262  25.719  1.00  7.45           N  
ATOM   1328  CA  ALA A 170      36.949  27.566  26.350  1.00  6.02           C  
ATOM   1329  C   ALA A 170      37.406  26.299  25.649  1.00  6.80           C  
ATOM   1330  O   ALA A 170      36.814  25.752  24.719  1.00  7.14           O  
ATOM   1331  CB  ALA A 170      36.530  27.233  27.764  1.00  8.59           C  
ATOM   1332  N   THR A 171      38.545  25.886  26.175  1.00  7.08           N  
ATOM   1333  CA  THR A 171      39.205  24.642  25.894  1.00  7.89           C  
ATOM   1334  C   THR A 171      39.221  23.841  27.195  1.00  9.12           C  
ATOM   1335  O   THR A 171      39.833  24.280  28.181  1.00  8.76           O  
ATOM   1336  CB  THR A 171      40.680  24.839  25.436  1.00  8.63           C  
ATOM   1337  OG1 THR A 171      40.711  25.539  24.184  1.00  8.46           O  
ATOM   1338  CG2 THR A 171      41.385  23.470  25.254  1.00  9.51           C  
ATOM   1339  N   GLU A 172      38.460  22.753  27.250  1.00  8.04           N  
ATOM   1340  CA  GLU A 172      38.454  21.924  28.441  1.00  8.00           C  
ATOM   1341  C   GLU A 172      39.080  20.576  28.142  1.00  8.09           C  
ATOM   1342  O   GLU A 172      38.817  19.989  27.096  1.00  8.27           O  
ATOM   1343  CB  GLU A 172      37.036  21.715  28.972  1.00  9.06           C  
ATOM   1344  CG  GLU A 172      37.026  20.736  30.117  1.00 12.65           C  
ATOM   1345  CD  GLU A 172      35.710  20.649  30.855  1.00 17.25           C  
ATOM   1346  OE1 GLU A 172      34.753  21.357  30.480  1.00 16.32           O  
ATOM   1347  OE2 GLU A 172      35.644  19.860  31.828  1.00 18.18           O  
ATOM   1348  N   GLY A 173      39.924  20.094  29.040  1.00  8.28           N  
ATOM   1349  CA  GLY A 173      40.545  18.807  28.801  1.00  8.32           C  
ATOM   1350  C   GLY A 173      40.390  17.887  29.980  1.00  9.12           C  
ATOM   1351  O   GLY A 173      40.196  18.331  31.102  1.00  9.44           O  
ATOM   1352  N   TYR A 174      40.455  16.591  29.717  1.00 10.16           N  
ATOM   1353  CA  TYR A 174      40.369  15.603  30.774  1.00 11.93           C  
ATOM   1354  C   TYR A 174      41.312  14.437  30.499  1.00 10.57           C  
ATOM   1355  O   TYR A 174      41.115  13.706  29.529  1.00 10.51           O  
ATOM   1356  CB  TYR A 174      38.948  15.059  30.916  1.00 14.47           C  
ATOM   1357  CG  TYR A 174      38.860  14.144  32.107  1.00 18.82           C  
ATOM   1358  CD1 TYR A 174      39.148  14.623  33.385  1.00 20.19           C  
ATOM   1359  CD2 TYR A 174      38.568  12.789  31.959  1.00 20.47           C  
ATOM   1360  CE1 TYR A 174      39.154  13.775  34.494  1.00 24.11           C  
ATOM   1361  CE2 TYR A 174      38.569  11.928  33.067  1.00 22.01           C  
ATOM   1362  CZ  TYR A 174      38.863  12.430  34.331  1.00 24.19           C  
ATOM   1363  OH  TYR A 174      38.843  11.608  35.443  1.00 27.36           O  
ATOM   1364  N   GLN A 175      42.329  14.283  31.347  1.00 10.15           N  
ATOM   1365  CA  GLN A 175      43.330  13.215  31.221  1.00 11.88           C  
ATOM   1366  C   GLN A 175      43.749  13.008  29.760  1.00 11.50           C  
ATOM   1367  O   GLN A 175      43.595  11.929  29.191  1.00 10.09           O  
ATOM   1368  CB  GLN A 175      42.777  11.923  31.856  1.00 12.79           C  
ATOM   1369  CG  GLN A 175      42.437  12.123  33.345  1.00 14.53           C  
ATOM   1370  CD  GLN A 175      42.254  10.834  34.125  1.00 18.11           C  
ATOM   1371  OE1 GLN A 175      42.306  10.830  35.358  1.00 21.77           O  
ATOM   1372  NE2 GLN A 175      42.038   9.735  33.416  1.00 20.16           N  
ATOM   1373  N   SER A 176      44.300  14.063  29.166  1.00 10.46           N  
ATOM   1374  CA  SER A 176      44.722  14.038  27.772  1.00  9.83           C  
ATOM   1375  C   SER A 176      45.868  15.024  27.522  1.00 10.13           C  
ATOM   1376  O   SER A 176      46.431  15.613  28.458  1.00  9.36           O  
ATOM   1377  CB  SER A 176      43.536  14.407  26.857  1.00 13.44           C  
ATOM   1378  OG  SER A 176      43.041  15.729  27.109  1.00 13.27           O  
ATOM   1379  N   SER A 177      46.188  15.171  26.240  1.00  9.44           N  
ATOM   1380  CA  SER A 177      47.204  16.079  25.737  1.00  8.68           C  
ATOM   1381  C   SER A 177      46.711  16.752  24.479  1.00  9.12           C  
ATOM   1382  O   SER A 177      45.796  16.253  23.827  1.00  9.97           O  
ATOM   1383  CB  SER A 177      48.497  15.335  25.390  1.00  8.47           C  
ATOM   1384  OG  SER A 177      48.958  14.578  26.484  1.00 12.11           O  
ATOM   1385  N   GLY A 178      47.315  17.872  24.112  1.00  9.75           N  
ATOM   1386  CA  GLY A 178      46.880  18.527  22.898  1.00  8.44           C  
ATOM   1387  C   GLY A 178      47.286  19.973  22.792  1.00  8.43           C  
ATOM   1388  O   GLY A 178      48.098  20.468  23.568  1.00  8.26           O  
ATOM   1389  N   SER A 179      46.706  20.648  21.815  1.00  9.51           N  
ATOM   1390  CA  SER A 179      46.993  22.050  21.578  1.00 11.40           C  
ATOM   1391  C   SER A 179      45.780  22.766  21.027  1.00 10.75           C  
ATOM   1392  O   SER A 179      44.972  22.187  20.306  1.00 11.53           O  
ATOM   1393  CB  SER A 179      48.119  22.189  20.557  1.00 12.77           C  
ATOM   1394  OG  SER A 179      49.335  22.429  21.224  1.00 22.66           O  
ATOM   1395  N   SER A 180      45.645  24.028  21.402  1.00 10.68           N  
ATOM   1396  CA  SER A 180      44.580  24.868  20.889  1.00  9.62           C  
ATOM   1397  C   SER A 180      45.010  26.320  20.882  1.00  9.24           C  
ATOM   1398  O   SER A 180      45.842  26.763  21.675  1.00 10.07           O  
ATOM   1399  CB  SER A 180      43.285  24.727  21.692  1.00  9.43           C  
ATOM   1400  OG  SER A 180      43.408  25.335  22.961  1.00 13.44           O  
ATOM   1401  N   ASN A 181      44.463  27.032  19.921  1.00  9.55           N  
ATOM   1402  CA  ASN A 181      44.676  28.448  19.749  1.00  8.38           C  
ATOM   1403  C   ASN A 181      43.378  29.052  19.295  1.00  6.75           C  
ATOM   1404  O   ASN A 181      42.901  28.737  18.215  1.00  6.66           O  
ATOM   1405  CB  ASN A 181      45.780  28.702  18.724  1.00  7.85           C  
ATOM   1406  CG  ASN A 181      46.258  30.132  18.750  1.00  9.13           C  
ATOM   1407  OD1 ASN A 181      45.469  31.051  18.581  1.00  8.93           O  
ATOM   1408  ND2 ASN A 181      47.544  30.330  18.977  1.00 10.00           N  
ATOM   1409  N   VAL A 182      42.787  29.874  20.148  1.00  6.67           N  
ATOM   1410  CA  VAL A 182      41.482  30.434  19.871  1.00  7.06           C  
ATOM   1411  C   VAL A 182      41.445  31.933  20.094  1.00  7.85           C  
ATOM   1412  O   VAL A 182      42.088  32.468  20.990  1.00  7.55           O  
ATOM   1413  CB  VAL A 182      40.419  29.791  20.814  1.00  8.32           C  
ATOM   1414  CG1 VAL A 182      39.007  30.170  20.382  1.00  8.53           C  
ATOM   1415  CG2 VAL A 182      40.593  28.273  20.840  1.00  8.84           C  
ATOM   1416  N   THR A 183      40.655  32.587  19.253  1.00  9.16           N  
ATOM   1417  CA  THR A 183      40.410  34.016  19.332  1.00  9.26           C  
ATOM   1418  C   THR A 183      38.929  34.254  19.520  1.00  8.58           C  
ATOM   1419  O   THR A 183      38.121  33.742  18.747  1.00  8.65           O  
ATOM   1420  CB  THR A 183      40.913  34.737  18.051  1.00 10.82           C  
ATOM   1421  OG1 THR A 183      42.312  34.476  17.893  1.00  9.88           O  
ATOM   1422  CG2 THR A 183      40.686  36.247  18.138  1.00  9.16           C  
ATOM   1423  N   VAL A 184      38.583  35.001  20.563  1.00  8.29           N  
ATOM   1424  CA  VAL A 184      37.200  35.268  20.915  1.00  7.53           C  
ATOM   1425  C   VAL A 184      36.864  36.768  20.800  1.00  8.88           C  
ATOM   1426  O   VAL A 184      37.696  37.621  21.094  1.00  9.15           O  
ATOM   1427  CB  VAL A 184      36.950  34.805  22.375  1.00  5.95           C  
ATOM   1428  CG1 VAL A 184      35.466  34.718  22.667  1.00  5.31           C  
ATOM   1429  CG2 VAL A 184      37.631  33.468  22.602  1.00  5.94           C  
ATOM   1430  N   TRP A 185      35.644  37.066  20.362  1.00  8.84           N  
ATOM   1431  CA  TRP A 185      35.171  38.448  20.261  1.00 11.34           C  
ATOM   1432  C   TRP A 185      33.643  38.509  20.247  1.00 12.07           C  
ATOM   1433  O   TRP A 185      32.995  37.443  20.208  1.00 11.21           O  
ATOM   1434  CB  TRP A 185      35.760  39.162  19.024  1.00  9.86           C  
ATOM   1435  CG  TRP A 185      35.257  38.693  17.692  1.00 11.00           C  
ATOM   1436  CD1 TRP A 185      34.248  39.248  16.959  1.00 11.66           C  
ATOM   1437  CD2 TRP A 185      35.797  37.629  16.890  1.00 13.37           C  
ATOM   1438  NE1 TRP A 185      34.129  38.604  15.750  1.00 11.16           N  
ATOM   1439  CE2 TRP A 185      35.066  37.608  15.677  1.00 12.32           C  
ATOM   1440  CE3 TRP A 185      36.829  36.694  17.075  1.00 12.96           C  
ATOM   1441  CZ2 TRP A 185      35.332  36.688  14.650  1.00 12.10           C  
ATOM   1442  CZ3 TRP A 185      37.095  35.779  16.050  1.00 12.84           C  
ATOM   1443  CH2 TRP A 185      36.347  35.786  14.855  1.00 12.41           C  
ATOM   1444  OXT TRP A 185      33.102  39.633  20.301  1.00 13.12           O  
TER    1445      TRP A 185                                                      
