# Supplementary material for: Comparative Performance of High-Throughput Methods for Protein pKa Predictions
Source: J Chem Inf Model. 2023 Aug 8;63(16):5169–81. doi: 10.1021/acs.jcim.3c00165 (PMC10466379; doi:10.1021/acs.jcim.3c00165)
Supplement: Supplementary file 3 — ci3c00165_si_003.zip [file ci3c00165_si_003.zip › curated_pdbs/1lni_curated_3.pdb]

USER  MOD reduce.3.14.080821 removed 650 hydrogens (0 hets)
ATOM      1  N   ASP A   1      44.880  12.813   8.806  1.00 25.04           N
ATOM      2  CA  ASP A   1      44.991  12.390   7.457  1.00 25.51           C
ATOM      3  C   ASP A   1      46.462  12.347   7.019  1.00 22.86           C
ATOM      4  O   ASP A   1      47.366  12.932   7.666  1.00 25.88           O
ATOM      5  CB  ASP A   1      44.189  13.349   6.502  1.00 35.16           C
ATOM      6  CG  ASP A   1      42.783  13.556   7.037  1.00 41.74           C
ATOM      7  OD1 ASP A   1      42.203  12.577   7.611  1.00 55.10           O
ATOM      8  OD2 ASP A   1      42.271  14.676   6.889  1.00 56.06           O
ATOM     15  N   VAL A   2      46.686  11.606   5.961  1.00 21.85           N
ATOM     16  CA  VAL A   2      48.085  11.475   5.446  1.00 20.80           C
ATOM     17  C   VAL A   2      48.155  12.477   4.284  1.00 19.46           C
ATOM     18  O   VAL A   2      47.227  12.637   3.500  1.00 24.64           O
ATOM     19  CB  VAL A   2      48.196  10.011   4.925  1.00 21.51           C
ATOM     20  CG1 VAL A   2      49.424   9.825   4.130  1.00 24.22           C
ATOM     21  CG2 VAL A   2      48.103   9.093   6.140  1.00 26.25           C
ATOM     31  N   SER A   3      49.238  13.189   4.182  1.00 19.99           N
ATOM     32  CA  SER A   3      49.525  14.131   3.140  1.00 25.36           C
ATOM     33  C   SER A   3      50.336  13.341   2.037  1.00 28.90           C
ATOM     34  O   SER A   3      51.515  13.668   1.853  1.00 43.61           O
ATOM     35  CB  SER A   3      50.553  15.207   3.689  1.00 31.77           C
ATOM     36  OG  SER A   3      49.907  15.863   4.821  1.00 44.43           O
ATOM     42  N   GLY A   4      49.669  12.592   1.260  1.00 24.96           N
ATOM     43  CA  GLY A   4      50.040  12.040   0.019  1.00 23.71           C
ATOM     44  C   GLY A   4      51.179  11.049   0.152  1.00 17.84           C
ATOM     45  O   GLY A   4      51.525  10.652   1.233  1.00 18.50           O
ATOM     49  N   THR A   5      51.671  10.695  -0.996  1.00 16.39           N
ATOM     50  CA  THR A   5      52.729   9.707  -1.125  1.00 14.70           C
ATOM     51  C   THR A   5      53.989  10.382  -1.657  1.00 13.66           C
ATOM     52  O   THR A   5      53.907  11.316  -2.436  1.00 21.32           O
ATOM     53  CB ATHR A   5      52.206   8.594  -2.042  0.77 17.46           C
ATOM     54  CB BTHR A   5      52.197   8.663  -2.151  0.22 18.39           C
ATOM     55  OG1ATHR A   5      50.996   8.005  -1.425  0.77 20.76           O
ATOM     56  OG1BTHR A   5      53.147   7.542  -2.001  0.22 20.24           O
ATOM     57  CG2ATHR A   5      53.160   7.503  -2.272  0.77 21.56           C
ATOM     58  CG2BTHR A   5      52.395   9.201  -3.509  0.22 18.05           C
ATOM     61  N   VAL A   6      55.135   9.959  -1.221  1.00 10.84           N
ATOM     62  CA  VAL A   6      56.425  10.477  -1.654  1.00 10.43           C
ATOM     63  C   VAL A   6      57.331   9.349  -1.987  1.00  9.36           C
ATOM     64  O   VAL A   6      57.382   8.357  -1.267  1.00 10.92           O
ATOM     65  CB AVAL A   6      57.028  11.391  -0.582  0.46 12.17           C
ATOM     66  CB BVAL A   6      56.991  11.393  -0.573  0.54 12.76           C
ATOM     67  CG1AVAL A   6      58.409  11.891  -1.014  0.46 13.59           C
ATOM     68  CG1BVAL A   6      57.293  10.644   0.716  0.54 12.21           C
ATOM     69  CG2AVAL A   6      56.120  12.555  -0.267  0.46 15.30           C
ATOM     70  CG2BVAL A   6      58.188  12.184  -1.022  0.54 16.24           C
ATOM     73  N   CYS A   7      58.068   9.462  -3.066  1.00  9.45           N
ATOM     74  CA  CYS A   7      59.060   8.455  -3.402  1.00  9.19           C
ATOM     75  C   CYS A   7      60.176   8.414  -2.395  1.00  8.95           C
ATOM     76  O   CYS A   7      60.662   9.431  -1.926  1.00 10.03           O
ATOM     77  CB  CYS A   7      59.650   8.788  -4.792  1.00  9.38           C
ATOM     78  SG  CYS A   7      58.529   8.556  -6.159  1.00 11.12           S
ATOM     83  N   LEU A   8      60.632   7.184  -2.136  1.00  8.60           N
ATOM     84  CA  LEU A   8      61.761   7.039  -1.209  1.00  8.83           C
ATOM     85  C   LEU A   8      62.956   7.847  -1.650  1.00  9.80           C
ATOM     86  O   LEU A   8      63.655   8.442  -0.828  1.00 11.28           O
ATOM     87  CB  LEU A   8      62.103   5.544  -1.159  1.00  9.92           C
ATOM     88  CG  LEU A   8      63.297   5.224  -0.241  1.00 10.88           C
ATOM     89  CD1 LEU A   8      63.027   5.699   1.182  1.00 13.36           C
ATOM     90  CD2 LEU A   8      63.572   3.735  -0.293  1.00 13.67           C
ATOM    102  N   SER A   9      63.213   7.912  -2.962  1.00 10.34           N
ATOM    103  CA  SER A   9      64.345   8.651  -3.488  1.00 12.45           C
ATOM    104  C   SER A   9      64.271  10.139  -3.243  1.00 11.76           C
ATOM    105  O   SER A   9      65.306  10.796  -3.386  1.00 16.10           O
ATOM    106  CB  SER A   9      64.491   8.360  -5.015  1.00 14.45           C
ATOM    107  OG  SER A   9      63.421   8.882  -5.726  1.00 16.16           O
ATOM    113  N   ALA A  10      63.103  10.696  -2.933  1.00 11.91           N
ATOM    114  CA  ALA A  10      62.888  12.091  -2.689  1.00 12.35           C
ATOM    115  C   ALA A  10      62.991  12.416  -1.219  1.00 12.89           C
ATOM    116  O   ALA A  10      62.957  13.584  -0.885  1.00 19.77           O
ATOM    117  CB  ALA A  10      61.617  12.542  -3.322  1.00 15.42           C
ATOM    123  N   LEU A  11      63.161  11.455  -0.355  1.00 11.57           N
ATOM    124  CA  LEU A  11      63.331  11.685   1.089  1.00 11.82           C
ATOM    125  C   LEU A  11      64.808  11.722   1.451  1.00 12.56           C
ATOM    126  O   LEU A  11      65.675  11.297   0.639  1.00 14.15           O
ATOM    127  CB  LEU A  11      62.677  10.514   1.813  1.00 12.67           C
ATOM    128  CG  LEU A  11      61.163  10.473   1.749  1.00 13.36           C
ATOM    129  CD1 LEU A  11      60.664   9.247   2.476  1.00 18.37           C
ATOM    130  CD2 LEU A  11      60.573  11.749   2.381  1.00 18.64           C
ATOM    142  N   PRO A  12      65.157  12.215   2.615  1.00 13.50           N
ATOM    143  CA  PRO A  12      66.566  12.229   3.025  1.00 13.65           C
ATOM    144  C   PRO A  12      67.134  10.822   2.919  1.00 12.82           C
ATOM    145  O   PRO A  12      66.422   9.850   3.213  1.00 12.43           O
ATOM    146  CB  PRO A  12      66.527  12.705   4.452  1.00 17.01           C
ATOM    147  CG  PRO A  12      65.206  13.423   4.611  1.00 19.49           C
ATOM    148  CD  PRO A  12      64.254  12.822   3.640  1.00 16.02           C
ATOM    156  N   PRO A  13      68.415  10.675   2.632  1.00 13.76           N
ATOM    157  CA  PRO A  13      69.011   9.341   2.540  1.00 13.66           C
ATOM    158  C   PRO A  13      68.890   8.526   3.792  1.00 11.85           C
ATOM    159  O   PRO A  13      68.842   7.286   3.747  1.00 13.00           O
ATOM    160  CB APRO A  13      70.472   9.622   2.158  0.53 16.93           C
ATOM    161  CB BPRO A  13      70.471   9.613   2.137  0.47 17.00           C
ATOM    162  CG APRO A  13      70.708  10.994   2.612  0.53 16.37           C
ATOM    163  CG BPRO A  13      70.481  10.969   1.611  0.47 17.69           C
ATOM    164  CD  PRO A  13      69.413  11.759   2.329  1.00 15.74           C
ATOM    166  N   GLU A  14      68.820   9.177   4.974  1.00 11.07           N
ATOM    167  CA  GLU A  14      68.688   8.484   6.233  1.00 10.65           C
ATOM    168  C   GLU A  14      67.407   7.679   6.309  1.00 10.01           C
ATOM    169  O   GLU A  14      67.331   6.689   7.061  1.00 10.81           O
ATOM    170  CB  GLU A  14      68.863   9.396   7.421  1.00 11.00           C
ATOM    171  CG  GLU A  14      70.203  10.113   7.547  1.00 13.23           C
ATOM    172  CD  GLU A  14      70.508  11.177   6.522  1.00 13.47           C
ATOM    173  OE1 GLU A  14      69.603  11.790   5.975  1.00 14.06           O
ATOM    174  OE2 GLU A  14      71.711  11.456   6.319  1.00 19.15           O
ATOM    181  N   ALA A  15      66.377   8.094   5.575  1.00  9.58           N
ATOM    182  CA  ALA A  15      65.126   7.311   5.563  1.00  9.75           C
ATOM    183  C   ALA A  15      65.346   5.929   4.933  1.00  9.38           C
ATOM    184  O   ALA A  15      64.755   4.949   5.347  1.00 10.17           O
ATOM    185  CB  ALA A  15      64.058   8.092   4.827  1.00 12.22           C
ATOM    191  N   THR A  16      66.184   5.875   3.868  1.00  9.84           N
ATOM    192  CA  THR A  16      66.536   4.590   3.282  1.00  9.77           C
ATOM    193  C   THR A  16      67.255   3.723   4.284  1.00  9.33           C
ATOM    194  O   THR A  16      66.961   2.533   4.406  1.00 10.53           O
ATOM    195  CB  THR A  16      67.378   4.829   2.009  1.00 10.69           C
ATOM    196  OG1 THR A  16      66.563   5.439   1.028  1.00 13.11           O
ATOM    197  CG2 THR A  16      67.917   3.560   1.444  1.00 13.50           C
ATOM    205  N   ASP A  17      68.173   4.308   5.061  1.00  9.74           N
ATOM    206  CA  ASP A  17      68.873   3.546   6.102  1.00 10.28           C
ATOM    207  C   ASP A  17      67.893   2.933   7.080  1.00  9.77           C
ATOM    208  O   ASP A  17      67.996   1.780   7.459  1.00 10.56           O
ATOM    209  CB  ASP A  17      69.862   4.429   6.824  1.00 11.42           C
ATOM    210  CG  ASP A  17      71.015   4.950   6.002  1.00 14.46           C
ATOM    211  OD1 ASP A  17      71.318   4.340   4.993  1.00 17.89           O
ATOM    212  OD2 ASP A  17      71.559   6.000   6.417  1.00 16.65           O
ATOM    217  N   THR A  18      66.942   3.763   7.555  1.00  9.14           N
ATOM    218  CA  THR A  18      65.982   3.248   8.532  1.00  8.57           C
ATOM    219  C   THR A  18      65.154   2.134   7.979  1.00  8.47           C
ATOM    220  O   THR A  18      64.951   1.123   8.650  1.00  9.35           O
ATOM    221  CB  THR A  18      65.107   4.380   9.048  1.00  9.12           C
ATOM    222  OG1 THR A  18      65.939   5.393   9.628  1.00 11.78           O
ATOM    223  CG2 THR A  18      64.093   3.936  10.058  1.00 11.59           C
ATOM    231  N   LEU A  19      64.670   2.262   6.740  1.00  8.90           N
ATOM    232  CA  LEU A  19      63.916   1.190   6.128  1.00  8.73           C
ATOM    233  C   LEU A  19      64.727  -0.096   5.995  1.00  9.10           C
ATOM    234  O   LEU A  19      64.198  -1.189   6.173  1.00 10.65           O
ATOM    235  CB  LEU A  19      63.341   1.583   4.807  1.00 10.28           C
ATOM    236  CG  LEU A  19      62.170   2.529   4.834  1.00 11.13           C
ATOM    237  CD1 LEU A  19      61.864   3.080   3.519  1.00 18.76           C
ATOM    238  CD2 LEU A  19      60.932   1.874   5.468  1.00 14.69           C
ATOM    250  N   ASN A  20      66.020   0.020   5.697  1.00  9.21           N
ATOM    251  CA  ASN A  20      66.863  -1.157   5.641  1.00 10.66           C
ATOM    252  C   ASN A  20      67.019  -1.850   6.985  1.00 10.50           C
ATOM    253  O   ASN A  20      67.010  -3.058   7.043  1.00 13.09           O
ATOM    254  CB  ASN A  20      68.175  -0.813   4.986  1.00 12.15           C
ATOM    255  CG  ASN A  20      68.043  -0.621   3.491  1.00 14.46           C
ATOM    256  OD1 ASN A  20      67.131  -1.091   2.832  1.00 20.35           O
ATOM    257  ND2 ASN A  20      68.979   0.099   2.916  1.00 17.97           N
ATOM    264  N   LEU A  21      67.098  -1.059   8.045  1.00 10.09           N
ATOM    265  CA  LEU A  21      67.144  -1.615   9.390  1.00 10.23           C
ATOM    266  C   LEU A  21      65.849  -2.298   9.769  1.00  9.99           C
ATOM    267  O   LEU A  21      65.824  -3.339  10.424  1.00 12.13           O
ATOM    268  CB  LEU A  21      67.544  -0.583  10.378  1.00 11.76           C
ATOM    269  CG  LEU A  21      68.967  -0.001  10.237  1.00 13.97           C
ATOM    270  CD1 LEU A  21      69.206   1.054  11.323  1.00 17.00           C
ATOM    271  CD2 LEU A  21      69.985  -1.113  10.419  1.00 18.36           C
ATOM    283  N   ILE A  22      64.721  -1.699   9.366  1.00 10.22           N
ATOM    284  CA  ILE A  22      63.417  -2.352   9.658  1.00 10.57           C
ATOM    285  C   ILE A  22      63.363  -3.693   8.986  1.00 10.73           C
ATOM    286  O   ILE A  22      62.922  -4.684   9.556  1.00 12.95           O
ATOM    287  CB  ILE A  22      62.281  -1.419   9.281  1.00 10.15           C
ATOM    288  CG1 ILE A  22      62.245  -0.149  10.164  1.00 10.46           C
ATOM    289  CG2 ILE A  22      60.934  -2.153   9.344  1.00 13.27           C
ATOM    290  CD1 ILE A  22      61.382   0.955   9.626  1.00 10.69           C
ATOM    302  N   ALA A  23      63.842  -3.782   7.732  1.00 10.96           N
ATOM    303  CA  ALA A  23      63.782  -5.038   6.985  1.00 12.82           C
ATOM    304  C   ALA A  23      64.624  -6.147   7.621  1.00 13.28           C
ATOM    305  O   ALA A  23      64.285  -7.315   7.536  1.00 17.40           O
ATOM    306  CB  ALA A  23      64.221  -4.820   5.560  1.00 14.55           C
ATOM    312  N   SER A  24      65.708  -5.769   8.280  1.00 14.62           N
ATOM    313  CA  SER A  24      66.587  -6.725   8.938  1.00 17.16           C
ATOM    314  C   SER A  24      66.243  -6.923  10.392  1.00 17.58           C
ATOM    315  O   SER A  24      66.929  -7.710  11.080  1.00 22.70           O
ATOM    316  CB  SER A  24      68.036  -6.336   8.775  1.00 20.46           C
ATOM    317  OG  SER A  24      68.336  -5.123   9.417  1.00 20.50           O
ATOM    323  N   ASP A  25      65.246  -6.246  10.925  1.00 17.33           N
ATOM    324  CA  ASP A  25      64.971  -6.277  12.310  1.00 20.96           C
ATOM    325  C   ASP A  25      66.155  -5.794  13.137  1.00 20.51           C
ATOM    326  O   ASP A  25      66.469  -6.298  14.215  1.00 25.84           O
ATOM    327  CB  ASP A  25      64.524  -7.704  12.817  1.00 31.67           C
ATOM    328  CG  ASP A  25      63.056  -7.490  13.236  1.00 40.02           C
ATOM    329  OD1 ASP A  25      62.861  -6.879  14.339  1.00 54.09           O
ATOM    330  OD2 ASP A  25      62.196  -7.793  12.397  1.00 49.94           O
ATOM    335  N   GLY A  26      66.740  -4.679  12.715  1.00 16.97           N
ATOM    336  CA  GLY A  26      67.808  -4.045  13.479  1.00 18.36           C
ATOM    337  C   GLY A  26      69.162  -4.612  13.090  1.00 19.52           C
ATOM    338  O   GLY A  26      69.323  -5.205  12.039  1.00 23.89           O
ATOM    342  N   PRO A  27      70.156  -4.323  13.900  1.00 22.18           N
ATOM    343  CA  PRO A  27      70.022  -3.588  15.169  1.00 21.01           C
ATOM    344  C   PRO A  27      69.755  -2.104  14.896  1.00 16.91           C
ATOM    345  O   PRO A  27      70.079  -1.553  13.841  1.00 20.87           O
ATOM    346  CB  PRO A  27      71.448  -3.695  15.790  1.00 24.06           C
ATOM    347  CG  PRO A  27      72.330  -4.116  14.719  1.00 27.60           C
ATOM    348  CD  PRO A  27      71.551  -4.703  13.604  1.00 25.64           C
ATOM    350  N   PHE A  28      69.083  -1.452  15.871  1.00 15.97           N
ATOM    351  CA  PHE A  28      68.702  -0.086  15.720  1.00 14.62           C
ATOM    352  C   PHE A  28      69.563   0.788  16.604  1.00 15.11           C
ATOM    353  O   PHE A  28      69.991   0.393  17.652  1.00 20.34           O
ATOM    354  CB  PHE A  28      67.220   0.160  16.161  1.00 14.01           C
ATOM    355  CG  PHE A  28      66.254  -0.588  15.283  1.00 14.33           C
ATOM    356  CD1 PHE A  28      65.992  -0.166  14.006  1.00 15.06           C
ATOM    357  CD2 PHE A  28      65.651  -1.750  15.717  1.00 17.76           C
ATOM    358  CE1 PHE A  28      65.082  -0.893  13.210  1.00 15.19           C
ATOM    359  CE2 PHE A  28      64.813  -2.455  14.914  1.00 18.44           C
ATOM    360  CZ  PHE A  28      64.542  -2.043  13.668  1.00 16.83           C
ATOM    370  N   PRO A  29      69.807   2.031  16.191  1.00 15.06           N
ATOM    371  CA  PRO A  29      70.683   2.899  16.962  1.00 16.83           C
ATOM    372  C   PRO A  29      70.125   3.459  18.226  1.00 16.19           C
ATOM    373  O   PRO A  29      70.893   3.794  19.134  1.00 17.83           O
ATOM    374  CB  PRO A  29      70.997   4.012  15.961  1.00 20.21           C
ATOM    375  CG  PRO A  29      69.787   4.038  15.050  1.00 20.65           C
ATOM    376  CD  PRO A  29      69.437   2.591  14.883  1.00 15.73           C
ATOM    384  N   TYR A  30      68.826   3.595  18.352  1.00 17.23           N
ATOM    385  CA  TYR A  30      68.167   4.206  19.494  1.00 18.60           C
ATOM    386  C   TYR A  30      67.352   3.214  20.258  1.00 22.10           C
ATOM    387  O   TYR A  30      66.655   2.351  19.646  1.00 20.49           O
ATOM    388  CB  TYR A  30      67.321   5.386  19.093  1.00 20.01           C
ATOM    389  CG  TYR A  30      68.115   6.645  18.762  1.00 20.08           C
ATOM    390  CD1 TYR A  30      68.483   7.501  19.804  1.00 24.11           C
ATOM    391  CD2 TYR A  30      68.449   7.018  17.509  1.00 20.20           C
ATOM    392  CE1 TYR A  30      69.197   8.670  19.624  1.00 24.20           C
ATOM    393  CE2 TYR A  30      69.199   8.211  17.302  1.00 20.12           C
ATOM    394  CZ  TYR A  30      69.550   9.010  18.315  1.00 22.00           C
ATOM    395  OH  TYR A  30      70.223  10.207  18.151  1.00 24.06           O
ATOM    405  N   SER A  31      67.335   3.372  21.566  1.00 24.96           N
ATOM    406  CA  SER A  31      66.532   2.470  22.369  1.00 26.70           C
ATOM    407  C   SER A  31      65.066   2.613  22.056  1.00 22.97           C
ATOM    408  O   SER A  31      64.289   1.711  22.257  1.00 27.65           O
ATOM    409  CB  SER A  31      66.741   2.861  23.907  1.00 28.29           C
ATOM    410  OG  SER A  31      66.455   4.277  24.016  1.00 43.62           O
ATOM    416  N   GLN A  32      64.614   3.778  21.565  1.00 22.96           N
ATOM    417  CA  GLN A  32      63.155   3.919  21.372  1.00 23.79           C
ATOM    418  C   GLN A  32      62.679   3.278  20.080  1.00 19.90           C
ATOM    419  O   GLN A  32      61.495   3.172  19.834  1.00 24.66           O
ATOM    420  CB  GLN A  32      62.788   5.416  21.374  1.00 27.72           C
ATOM    421  CG  GLN A  32      63.049   6.062  22.710  1.00 34.89           C
ATOM    422  CD  GLN A  32      64.427   6.710  22.802  1.00 37.91           C
ATOM    423  OE1 GLN A  32      65.411   6.334  22.164  1.00 34.89           O
ATOM    424  NE2 GLN A  32      64.439   7.769  23.605  1.00 51.43           N
ATOM    433  N   ASP A  33      63.640   2.863  19.247  1.00 17.10           N
ATOM    434  CA  ASP A  33      63.277   2.335  17.942  1.00 14.41           C
ATOM    435  C   ASP A  33      62.491   1.012  18.107  1.00 14.41           C
ATOM    436  O   ASP A  33      62.897   0.106  18.780  1.00 19.59           O
ATOM    437  CB  ASP A  33      64.510   2.123  17.064  1.00 13.75           C
ATOM    438  CG  ASP A  33      65.146   3.399  16.595  1.00 15.16           C
ATOM    439  OD1 ASP A  33      64.437   4.440  16.630  1.00 15.63           O
ATOM    440  OD2 ASP A  33      66.339   3.381  16.229  1.00 16.23           O
ATOM    445  N   GLY A  34      61.325   0.963  17.504  1.00 12.70           N
ATOM    446  CA  GLY A  34      60.483  -0.182  17.550  1.00 14.27           C
ATOM    447  C   GLY A  34      59.381  -0.130  18.561  1.00 14.28           C
ATOM    448  O   GLY A  34      58.597  -1.089  18.609  1.00 17.74           O
ATOM    452  N   VAL A  35      59.274   0.891  19.355  1.00 13.56           N
ATOM    453  CA  VAL A  35      58.168   0.985  20.293  1.00 13.93           C
ATOM    454  C   VAL A  35      56.854   1.265  19.551  1.00 12.68           C
ATOM    455  O   VAL A  35      56.832   1.776  18.427  1.00 13.49           O
ATOM    456  CB  VAL A  35      58.450   2.064  21.319  1.00 17.21           C
ATOM    457  CG1 VAL A  35      59.592   1.714  22.222  1.00 20.13           C
ATOM    458  CG2 VAL A  35      58.394   3.400  20.763  1.00 20.09           C
ATOM    468  N   VAL A  36      55.762   0.952  20.174  1.00 12.30           N
ATOM    469  CA  VAL A  36      54.448   1.193  19.598  1.00 11.86           C
ATOM    470  C   VAL A  36      54.206   2.691  19.500  1.00 11.54           C
ATOM    471  O   VAL A  36      54.507   3.445  20.392  1.00 14.55           O
ATOM    472  CB  VAL A  36      53.331   0.537  20.505  1.00 13.99           C
ATOM    473  CG1 VAL A  36      51.967   0.979  20.030  1.00 14.93           C
ATOM    474  CG2 VAL A  36      53.435  -0.982  20.382  1.00 17.52           C
ATOM    484  N   PHE A  37      53.645   3.117  18.365  1.00 11.29           N
ATOM    485  CA  PHE A  37      53.131   4.449  18.156  1.00 10.46           C
ATOM    486  C   PHE A  37      51.616   4.422  18.380  1.00  9.93           C
ATOM    487  O   PHE A  37      50.937   3.706  17.695  1.00 11.30           O
ATOM    488  CB  PHE A  37      53.463   4.906  16.747  1.00 11.41           C
ATOM    489  CG  PHE A  37      52.957   6.273  16.433  1.00 11.65           C
ATOM    490  CD1 PHE A  37      53.524   7.388  17.020  1.00 15.27           C
ATOM    491  CD2 PHE A  37      51.898   6.440  15.572  1.00 12.57           C
ATOM    492  CE1 PHE A  37      53.044   8.655  16.746  1.00 17.64           C
ATOM    493  CE2 PHE A  37      51.431   7.702  15.295  1.00 14.60           C
ATOM    494  CZ  PHE A  37      51.999   8.822  15.868  1.00 16.66           C
ATOM    504  N   GLN A  38      51.127   5.182  19.332  1.00 10.73           N
ATOM    505  CA  GLN A  38      49.768   5.121  19.766  1.00 12.31           C
ATOM    506  C   GLN A  38      48.780   5.794  18.802  1.00 10.80           C
ATOM    507  O   GLN A  38      47.597   5.543  18.904  1.00 12.38           O
ATOM    508  CB  GLN A  38      49.589   5.842  21.119  1.00 17.04           C
ATOM    509  CG  GLN A  38      50.109   5.187  22.264  1.00 21.36           C
ATOM    510  CD  GLN A  38      49.531   5.951  23.536  1.00 23.93           C
ATOM    511  OE1 GLN A  38      48.281   6.228  23.596  1.00 19.67           O
ATOM    512  NE2 GLN A  38      50.339   6.026  24.433  1.00 32.06           N
ATOM    521  N   ASN A  39      49.250   6.704  17.978  1.00 10.96           N
ATOM    522  CA  ASN A  39      48.349   7.437  17.117  1.00 11.01           C
ATOM    523  C   ASN A  39      47.275   8.143  17.919  1.00 11.39           C
ATOM    524  O   ASN A  39      46.117   8.182  17.523  1.00 12.34           O
ATOM    525  CB  ASN A  39      47.727   6.554  16.032  1.00 11.82           C
ATOM    526  CG  ASN A  39      47.050   7.276  14.938  1.00 11.54           C
ATOM    527  OD1 ASN A  39      47.459   8.367  14.547  1.00 13.10           O
ATOM    528  ND2 ASN A  39      45.989   6.658  14.378  1.00 12.15           N
ATOM    535  N   ARG A  40      47.687   8.762  19.020  1.00 12.14           N
ATOM    536  CA  ARG A  40      46.736   9.350  19.962  1.00 13.21           C
ATOM    537  C   ARG A  40      45.930  10.460  19.325  1.00 12.51           C
ATOM    538  O   ARG A  40      44.769  10.689  19.722  1.00 14.48           O
ATOM    539  CB  ARG A  40      47.468   9.799  21.200  1.00 17.58           C
ATOM    540  CG  ARG A  40      46.761  10.429  22.330  1.00 27.45           C
ATOM    541  CD  ARG A  40      47.102   9.731  23.644  1.00 35.48           C
ATOM    542  NE  ARG A  40      46.022   9.827  24.592  1.00 42.90           N
ATOM    543  CZ  ARG A  40      45.661   8.849  25.411  1.00 44.12           C
ATOM    544  NH1 ARG A  40      46.407   7.787  25.621  1.00 38.90           N
ATOM    545  NH2 ARG A  40      44.567   9.000  26.123  1.00 45.43           N
ATOM    559  N   GLU A  41      46.515  11.233  18.439  1.00 11.55           N
ATOM    560  CA  GLU A  41      45.874  12.383  17.840  1.00 12.57           C
ATOM    561  C   GLU A  41      45.066  12.011  16.603  1.00 13.32           C
ATOM    562  O   GLU A  41      44.474  12.875  15.970  1.00 15.17           O
ATOM    563  CB  GLU A  41      46.889  13.503  17.496  1.00 16.83           C
ATOM    564  CG  GLU A  41      47.579  14.090  18.654  1.00 21.71           C
ATOM    565  CD  GLU A  41      48.457  13.335  19.529  1.00 27.63           C
ATOM    566  OE1 GLU A  41      49.190  12.402  19.076  1.00 34.80           O
ATOM    567  OE2 GLU A  41      48.301  13.515  20.760  1.00 36.63           O
ATOM    574  N   SER A  42      45.008  10.726  16.229  1.00 11.86           N
ATOM    575  CA  SER A  42      44.228  10.277  15.114  1.00 12.88           C
ATOM    576  C   SER A  42      44.585  10.889  13.794  1.00 12.27           C
ATOM    577  O   SER A  42      43.788  11.045  12.898  1.00 16.35           O
ATOM    578  CB ASER A  42      42.707  10.516  15.435  0.54 15.84           C
ATOM    579  CB BSER A  42      42.702  10.379  15.426  0.46 16.20           C
ATOM    580  OG ASER A  42      41.984   9.654  14.611  0.54 16.45           O
ATOM    581  OG BSER A  42      42.396   9.424  16.385  0.46 21.24           O
ATOM    584  N   VAL A  43      45.885  11.134  13.599  1.00 12.22           N
ATOM    585  CA  VAL A  43      46.366  11.654  12.311  1.00 13.29           C
ATOM    586  C   VAL A  43      46.421  10.540  11.273  1.00 12.60           C
ATOM    587  O   VAL A  43      46.061  10.750  10.125  1.00 16.04           O
ATOM    588  CB  VAL A  43      47.704  12.348  12.446  1.00 14.95           C
ATOM    589  CG1 VAL A  43      48.136  12.899  11.079  1.00 20.87           C
ATOM    590  CG2 VAL A  43      47.521  13.623  13.364  1.00 20.36           C
ATOM    600  N   LEU A  44      46.849   9.339  11.669  1.00 11.52           N
ATOM    601  CA  LEU A  44      46.869   8.182  10.827  1.00 10.74           C
ATOM    602  C   LEU A  44      45.553   7.451  10.936  1.00 10.92           C
ATOM    603  O   LEU A  44      44.809   7.657  11.909  1.00 12.14           O
ATOM    604  CB  LEU A  44      48.023   7.241  11.194  1.00 11.38           C
ATOM    605  CG  LEU A  44      49.413   7.872  11.020  1.00 12.75           C
ATOM    606  CD1 LEU A  44      50.469   6.867  11.438  1.00 15.29           C
ATOM    607  CD2 LEU A  44      49.633   8.349   9.598  1.00 17.97           C
ATOM    619  N   PRO A  45      45.233   6.559  10.020  1.00 11.77           N
ATOM    620  CA  PRO A  45      43.967   5.791  10.119  1.00 12.97           C
ATOM    621  C   PRO A  45      43.870   5.033  11.415  1.00 11.77           C
ATOM    622  O   PRO A  45      44.822   4.507  11.929  1.00 12.24           O
ATOM    623  CB  PRO A  45      44.033   4.836   8.909  1.00 15.22           C
ATOM    624  CG  PRO A  45      44.827   5.598   7.951  1.00 16.10           C
ATOM    625  CD  PRO A  45      45.896   6.300   8.745  1.00 13.09           C
ATOM    633  N   THR A  46      42.630   5.006  11.939  1.00 13.02           N
ATOM    634  CA  THR A  46      42.394   4.267  13.184  1.00 12.97           C
ATOM    635  C   THR A  46      42.648   2.780  12.999  1.00 12.56           C
ATOM    636  O   THR A  46      42.174   2.131  12.117  1.00 13.70           O
ATOM    637  CB  THR A  46      40.860   4.426  13.542  1.00 15.88           C
ATOM    638  OG1 THR A  46      40.579   5.793  13.666  1.00 20.10           O
ATOM    639  CG2 THR A  46      40.494   3.744  14.780  1.00 20.46           C
ATOM    647  N   GLN A  47      43.458   2.271  13.971  1.00 12.38           N
ATOM    648  CA  GLN A  47      43.771   0.849  14.015  1.00 12.74           C
ATOM    649  C   GLN A  47      43.902   0.412  15.467  1.00 13.59           C
ATOM    650  O   GLN A  47      44.015   1.269  16.352  1.00 15.98           O
ATOM    651  CB  GLN A  47      45.087   0.559  13.243  1.00 12.93           C
ATOM    652  CG  GLN A  47      45.075   0.913  11.810  1.00 12.99           C
ATOM    653  CD  GLN A  47      44.322  -0.057  10.917  1.00 13.62           C
ATOM    654  OE1 GLN A  47      43.625  -0.971  11.393  1.00 16.66           O
ATOM    655  NE2 GLN A  47      44.436   0.181   9.639  1.00 18.09           N
ATOM    664  N   SER A  48      44.000  -0.902  15.691  1.00 14.34           N
ATOM    665  CA  SER A  48      44.239  -1.448  17.002  1.00 15.06           C
ATOM    666  C   SER A  48      45.591  -0.959  17.540  1.00 12.35           C
ATOM    667  O   SER A  48      46.503  -0.656  16.836  1.00 12.84           O
ATOM    668  CB  SER A  48      44.194  -2.993  16.961  1.00 18.25           C
ATOM    669  OG  SER A  48      45.218  -3.493  16.038  1.00 21.37           O
ATOM    675  N   TYR A  49      45.683  -1.010  18.869  1.00 13.86           N
ATOM    676  CA  TYR A  49      46.903  -0.729  19.580  1.00 11.98           C
ATOM    677  C   TYR A  49      47.972  -1.757  19.182  1.00 11.81           C
ATOM    678  O   TYR A  49      47.751  -2.941  19.257  1.00 17.33           O
ATOM    679  CB  TYR A  49      46.672  -0.784  21.082  1.00 14.31           C
ATOM    680  CG  TYR A  49      47.891  -0.626  21.886  1.00 13.71           C
ATOM    681  CD1 TYR A  49      48.475   0.614  22.082  1.00 15.55           C
ATOM    682  CD2 TYR A  49      48.543  -1.698  22.522  1.00 16.96           C
ATOM    683  CE1 TYR A  49      49.620   0.772  22.856  1.00 15.96           C
ATOM    684  CE2 TYR A  49      49.668  -1.525  23.266  1.00 17.62           C
ATOM    685  CZ  TYR A  49      50.246  -0.331  23.441  1.00 16.72           C
ATOM    686  OH  TYR A  49      51.351  -0.159  24.207  1.00 21.64           O
ATOM    696  N   GLY A  50      49.132  -1.251  18.767  1.00 11.80           N
ATOM    697  CA  GLY A  50      50.205  -2.107  18.319  1.00 13.40           C
ATOM    698  C   GLY A  50      50.302  -2.257  16.847  1.00 11.83           C
ATOM    699  O   GLY A  50      51.219  -2.869  16.364  1.00 13.67           O
ATOM    703  N   TYR A  51      49.350  -1.704  16.095  1.00 10.41           N
ATOM    704  CA  TYR A  51      49.410  -1.745  14.659  1.00 10.28           C
ATOM    705  C   TYR A  51      50.571  -0.924  14.116  1.00  9.51           C
ATOM    706  O   TYR A  51      51.141  -1.273  13.109  1.00 10.51           O
ATOM    707  CB  TYR A  51      48.073  -1.212  14.097  1.00 10.95           C
ATOM    708  CG  TYR A  51      47.923  -1.273  12.598  1.00 10.00           C
ATOM    709  CD1 TYR A  51      48.432  -0.281  11.803  1.00  9.49           C
ATOM    710  CD2 TYR A  51      47.267  -2.329  11.994  1.00 11.71           C
ATOM    711  CE1 TYR A  51      48.284  -0.310  10.417  1.00  9.89           C
ATOM    712  CE2 TYR A  51      47.107  -2.387  10.619  1.00 12.35           C
ATOM    713  CZ  TYR A  51      47.623  -1.377   9.839  1.00 10.72           C
ATOM    714  OH  TYR A  51      47.449  -1.465   8.471  1.00 12.49           O
ATOM    724  N   TYR A  52      50.863   0.209  14.769  1.00  9.01           N
ATOM    725  CA  TYR A  52      51.891   1.135  14.371  1.00  8.48           C
ATOM    726  C   TYR A  52      53.094   1.070  15.290  1.00  8.63           C
ATOM    727  O   TYR A  52      52.946   0.961  16.497  1.00 10.45           O
ATOM    728  CB  TYR A  52      51.371   2.572  14.378  1.00  8.96           C
ATOM    729  CG  TYR A  52      50.230   2.854  13.436  1.00  8.62           C
ATOM    730  CD1 TYR A  52      50.372   2.874  12.053  1.00  8.78           C
ATOM    731  CD2 TYR A  52      48.974   3.158  13.927  1.00  9.48           C
ATOM    732  CE1 TYR A  52      49.350   3.179  11.227  1.00  9.27           C
ATOM    733  CE2 TYR A  52      47.913   3.463  13.095  1.00 10.13           C
ATOM    734  CZ  TYR A  52      48.093   3.477  11.749  1.00  9.49           C
ATOM    735  OH  TYR A  52      47.103   3.805  10.845  1.00 10.94           O
ATOM    745  N   HIS A  53      54.295   1.156  14.705  1.00  8.42           N
ATOM    746  CA  HIS A  53      55.537   1.247  15.454  1.00  8.67           C
ATOM    747  C   HIS A  53      56.379   2.399  14.912  1.00  8.90           C
ATOM    748  O   HIS A  53      56.252   2.762  13.757  1.00 10.75           O
ATOM    749  CB  HIS A  53      56.319  -0.053  15.375  1.00  9.91           C
ATOM    750  CG  HIS A  53      55.625  -1.204  16.003  1.00 11.14           C
ATOM    751  ND1 HIS A  53      54.650  -1.951  15.366  1.00 13.59           N
ATOM    752  CD2 HIS A  53      55.768  -1.723  17.248  1.00 13.33           C
ATOM    753  CE1 HIS A  53      54.228  -2.902  16.183  1.00 16.12           C
ATOM    754  NE2 HIS A  53      54.874  -2.752  17.297  1.00 16.31           N
ATOM    762  N   GLU A  54      57.226   2.945  15.750  1.00 10.05           N
ATOM    763  CA  GLU A  54      58.016   4.105  15.389  1.00 10.42           C
ATOM    764  C   GLU A  54      59.520   3.809  15.385  1.00  9.56           C
ATOM    765  O   GLU A  54      60.002   3.115  16.225  1.00 11.61           O
ATOM    766  CB AGLU A  54      57.695   5.295  16.281  0.34 15.97           C
ATOM    767  CB BGLU A  54      57.765   5.323  16.280  0.66 15.34           C
ATOM    768  CG AGLU A  54      58.722   6.194  16.673  0.34 19.21           C
ATOM    769  CG BGLU A  54      58.023   5.235  17.657  0.66 18.15           C
ATOM    770  CD AGLU A  54      58.407   6.997  17.923  0.34 23.61           C
ATOM    771  CD BGLU A  54      58.273   6.613  18.276  0.66 24.66           C
ATOM    772  OE1AGLU A  54      57.505   6.600  18.697  0.34 26.88           O
ATOM    773  OE1BGLU A  54      57.226   7.190  18.595  0.66 30.27           O
ATOM    774  OE2AGLU A  54      59.167   7.961  18.104  0.34 29.41           O
ATOM    775  OE2BGLU A  54      59.460   6.975  18.453  0.66 31.77           O
ATOM    778  N   TYR A  55      60.194   4.412  14.443  1.00  9.41           N
ATOM    779  CA  TYR A  55      61.604   4.292  14.226  1.00  9.85           C
ATOM    780  C   TYR A  55      62.219   5.640  13.931  1.00 10.44           C
ATOM    781  O   TYR A  55      61.658   6.453  13.176  1.00 12.53           O
ATOM    782  CB  TYR A  55      61.924   3.326  13.054  1.00 10.62           C
ATOM    783  CG  TYR A  55      61.335   1.969  13.284  1.00 10.02           C
ATOM    784  CD1 TYR A  55      60.020   1.679  12.944  1.00 10.43           C
ATOM    785  CD2 TYR A  55      62.062   0.951  13.887  1.00 10.88           C
ATOM    786  CE1 TYR A  55      59.465   0.467  13.209  1.00 11.48           C
ATOM    787  CE2 TYR A  55      61.539  -0.300  14.152  1.00 12.58           C
ATOM    788  CZ  TYR A  55      60.223  -0.542  13.800  1.00 12.09           C
ATOM    789  OH  TYR A  55      59.637  -1.744  14.055  1.00 15.75           O
ATOM    799  N   THR A  56      63.411   5.878  14.427  1.00 10.92           N
ATOM    800  CA  THR A  56      64.106   7.137  14.199  1.00 10.76           C
ATOM    801  C   THR A  56      64.673   7.179  12.763  1.00  9.94           C
ATOM    802  O   THR A  56      65.257   6.199  12.302  1.00 11.50           O
ATOM    803  CB  THR A  56      65.315   7.286  15.157  1.00 11.72           C
ATOM    804  OG1 THR A  56      64.887   6.992  16.491  1.00 14.51           O
ATOM    805  CG2 THR A  56      65.944   8.617  15.134  1.00 16.20           C
ATOM    813  N   VAL A  57      64.562   8.326  12.137  1.00  9.92           N
ATOM    814  CA  VAL A  57      65.338   8.691  10.971  1.00  9.73           C
ATOM    815  C   VAL A  57      66.389   9.702  11.470  1.00 10.05           C
ATOM    816  O   VAL A  57      65.996  10.747  11.970  1.00 12.21           O
ATOM    817  CB  VAL A  57      64.476   9.276   9.866  1.00 10.30           C
ATOM    818  CG1 VAL A  57      65.356   9.802   8.722  1.00 12.51           C
ATOM    819  CG2 VAL A  57      63.478   8.230   9.389  1.00 11.20           C
ATOM    829  N   ILE A  58      67.656   9.344  11.422  1.00 10.29           N
ATOM    830  CA  ILE A  58      68.673  10.229  12.013  1.00 10.98           C
ATOM    831  C   ILE A  58      68.718  11.534  11.265  1.00 10.78           C
ATOM    832  O   ILE A  58      68.654  11.575  10.056  1.00 12.68           O
ATOM    833  CB  ILE A  58      70.030   9.475  11.933  1.00 12.00           C
ATOM    834  CG1 ILE A  58      69.978   8.311  12.935  1.00 14.93           C
ATOM    835  CG2 ILE A  58      71.158  10.457  12.163  1.00 13.74           C
ATOM    836  CD1 ILE A  58      71.095   7.389  12.972  1.00 20.27           C
ATOM    848  N   THR A  59      68.840  12.606  12.043  1.00 11.46           N
ATOM    849  CA  THR A  59      69.110  13.926  11.492  1.00 12.04           C
ATOM    850  C   THR A  59      70.590  14.216  11.601  1.00 11.48           C
ATOM    851  O   THR A  59      71.121  14.221  12.738  1.00 12.49           O
ATOM    852  CB  THR A  59      68.348  15.021  12.290  1.00 13.38           C
ATOM    853  OG1 THR A  59      66.944  14.825  12.088  1.00 14.97           O
ATOM    854  CG2 THR A  59      68.686  16.398  11.789  1.00 17.05           C
ATOM    862  N   PRO A  60      71.302  14.424  10.525  1.00 13.80           N
ATOM    863  CA  PRO A  60      72.773  14.625  10.641  1.00 14.55           C
ATOM    864  C   PRO A  60      73.073  15.811  11.523  1.00 14.38           C
ATOM    865  O   PRO A  60      72.414  16.875  11.473  1.00 17.17           O
ATOM    866  CB  PRO A  60      73.181  14.885   9.204  1.00 19.08           C
ATOM    867  CG  PRO A  60      72.150  14.316   8.356  1.00 20.34           C
ATOM    868  CD  PRO A  60      70.855  14.448   9.137  1.00 16.96           C
ATOM    876  N   GLY A  61      74.034  15.613  12.412  1.00 15.27           N
ATOM    877  CA  GLY A  61      74.491  16.659  13.318  1.00 17.35           C
ATOM    878  C   GLY A  61      73.730  16.754  14.612  1.00 16.44           C
ATOM    879  O   GLY A  61      74.182  17.465  15.562  1.00 19.62           O
ATOM    883  N   ALA A  62      72.526  16.195  14.720  1.00 15.34           N
ATOM    884  CA  ALA A  62      71.685  16.408  15.908  1.00 14.73           C
ATOM    885  C   ALA A  62      72.257  15.649  17.082  1.00 14.14           C
ATOM    886  O   ALA A  62      72.744  14.525  16.928  1.00 16.82           O
ATOM    887  CB  ALA A  62      70.292  15.912  15.606  1.00 15.37           C
ATOM    893  N   ARG A  63      72.140  16.240  18.263  1.00 14.32           N
ATOM    894  CA  ARG A  63      72.495  15.614  19.509  1.00 16.14           C
ATOM    895  C   ARG A  63      71.396  14.716  20.041  1.00 16.97           C
ATOM    896  O   ARG A  63      71.663  13.855  20.846  1.00 22.60           O
ATOM    897  CB  ARG A  63      72.764  16.695  20.606  1.00 16.46           C
ATOM    898  CG  ARG A  63      73.912  17.651  20.180  1.00 17.44           C
ATOM    899  CD  ARG A  63      73.950  18.818  21.176  1.00 16.10           C
ATOM    900  NE  ARG A  63      72.764  19.640  20.950  1.00 14.49           N
ATOM    901  CZ  ARG A  63      72.294  20.503  21.789  1.00 12.56           C
ATOM    902  NH1 ARG A  63      72.946  20.794  22.886  1.00 14.26           N
ATOM    903  NH2 ARG A  63      71.123  21.063  21.568  1.00 13.53           N
ATOM    917  N   THR A  64      70.187  15.023  19.628  1.00 16.30           N
ATOM    918  CA  THR A  64      69.034  14.312  20.095  1.00 16.77           C
ATOM    919  C   THR A  64      68.468  13.456  18.962  1.00 15.51           C
ATOM    920  O   THR A  64      68.977  13.448  17.872  1.00 16.23           O
ATOM    921  CB  THR A  64      67.935  15.255  20.639  1.00 16.82           C
ATOM    922  OG1 THR A  64      67.369  15.983  19.543  1.00 17.39           O
ATOM    923  CG2 THR A  64      68.424  16.211  21.719  1.00 22.22           C
ATOM    931  N   ARG A  65      67.324  12.807  19.246  1.00 16.66           N
ATOM    932  CA  ARG A  65      66.674  12.053  18.225  1.00 16.92           C
ATOM    933  C   ARG A  65      66.074  12.929  17.155  1.00 16.47           C
ATOM    934  O   ARG A  65      65.617  12.397  16.115  1.00 20.02           O
ATOM    935  CB  ARG A  65      65.626  11.149  18.784  1.00 20.60           C
ATOM    936  CG  ARG A  65      65.886   9.818  19.164  1.00 27.13           C
ATOM    937  CD  ARG A  65      64.596   9.207  19.801  1.00 28.68           C
ATOM    938  NE  ARG A  65      63.938   8.351  18.800  1.00 27.09           N
ATOM    939  CZ  ARG A  65      62.661   8.018  18.851  1.00 26.31           C
ATOM    940  NH1 ARG A  65      61.921   8.450  19.832  1.00 27.23           N
ATOM    941  NH2 ARG A  65      62.163   7.280  17.878  1.00 32.92           N
ATOM    955  N   GLY A  66      65.926  14.243  17.333  1.00 15.92           N
ATOM    956  CA  GLY A  66      65.378  15.086  16.309  1.00 15.60           C
ATOM    957  C   GLY A  66      63.912  14.850  16.070  1.00 14.93           C
ATOM    958  O   GLY A  66      63.206  14.343  16.928  1.00 18.34           O
ATOM    962  N   THR A  67      63.475  15.222  14.900  1.00 14.55           N
ATOM    963  CA  THR A  67      62.050  15.260  14.558  1.00 15.40           C
ATOM    964  C   THR A  67      61.634  14.335  13.420  1.00 14.03           C
ATOM    965  O   THR A  67      60.476  14.309  13.092  1.00 15.24           O
ATOM    966  CB  THR A  67      61.625  16.688  14.214  1.00 18.49           C
ATOM    967  OG1 THR A  67      62.238  17.043  12.991  1.00 20.91           O
ATOM    968  CG2 THR A  67      61.911  17.718  15.255  1.00 24.61           C
ATOM    976  N   ARG A  68      62.574  13.556  12.873  1.00 11.78           N
ATOM    977  CA  ARG A  68      62.239  12.703  11.747  1.00 10.86           C
ATOM    978  C   ARG A  68      62.012  11.274  12.206  1.00 10.28           C
ATOM    979  O   ARG A  68      62.779  10.727  12.978  1.00 10.67           O
ATOM    980  CB  ARG A  68      63.346  12.770  10.699  1.00 11.25           C
ATOM    981  CG  ARG A  68      63.701  14.157  10.298  1.00 13.83           C
ATOM    982  CD  ARG A  68      64.881  14.239   9.345  1.00 15.37           C
ATOM    983  NE  ARG A  68      65.062  15.638   8.924  1.00 21.86           N
ATOM    984  CZ  ARG A  68      65.976  16.120   8.158  1.00 22.57           C
ATOM    985  NH1 ARG A  68      66.894  15.378   7.648  1.00 21.91           N
ATOM    986  NH2 ARG A  68      65.996  17.476   7.964  1.00 35.20           N
ATOM   1000  N   ARG A  69      60.949  10.647  11.679  1.00  9.94           N
ATOM   1001  CA  ARG A  69      60.600   9.303  12.020  1.00  9.69           C
ATOM   1002  C   ARG A  69      60.011   8.567  10.854  1.00  9.12           C
ATOM   1003  O   ARG A  69      59.405   9.178   9.986  1.00 10.75           O
ATOM   1004  CB  ARG A  69      59.521   9.295  13.146  1.00 11.83           C
ATOM   1005  CG  ARG A  69      59.878  10.072  14.388  1.00 12.67           C
ATOM   1006  CD  ARG A  69      60.725   9.464  15.345  1.00 13.26           C
ATOM   1007  NE  ARG A  69      60.949  10.149  16.578  1.00 15.52           N
ATOM   1008  CZ  ARG A  69      61.876  11.049  16.754  1.00 15.73           C
ATOM   1009  NH1 ARG A  69      62.677  11.400  15.821  1.00 16.12           N
ATOM   1010  NH2 ARG A  69      61.978  11.622  17.943  1.00 21.12           N
ATOM   1024  N   ILE A  70      60.076   7.269  10.919  1.00  8.75           N
ATOM   1025  CA  ILE A  70      59.195   6.378  10.098  1.00  8.54           C
ATOM   1026  C   ILE A  70      58.271   5.659  11.067  1.00  8.37           C
ATOM   1027  O   ILE A  70      58.710   5.114  12.069  1.00 10.22           O
ATOM   1028  CB  ILE A  70      59.998   5.434   9.254  1.00  9.85           C
ATOM   1029  CG1 ILE A  70      60.680   6.250   8.105  1.00 12.19           C
ATOM   1030  CG2 ILE A  70      59.165   4.313   8.678  1.00 11.40           C
ATOM   1031  CD1 ILE A  70      61.572   5.586   7.199  1.00 15.95           C
ATOM   1043  N   ILE A  71      56.999   5.656  10.717  1.00  8.14           N
ATOM   1044  CA  ILE A  71      55.983   4.878  11.396  1.00  8.21           C
ATOM   1045  C   ILE A  71      55.590   3.749  10.473  1.00  7.77           C
ATOM   1046  O   ILE A  71      55.175   3.977   9.342  1.00  9.87           O
ATOM   1047  CB  ILE A  71      54.781   5.716  11.786  1.00  9.56           C
ATOM   1048  CG1 ILE A  71      55.032   6.854  12.675  1.00 16.51           C
ATOM   1049  CG2 ILE A  71      53.662   4.857  12.267  1.00 13.40           C
ATOM   1050  CD1 ILE A  71      56.097   7.053  13.508  1.00 26.41           C
ATOM   1062  N   THR A  72      55.734   2.515  10.938  1.00  7.75           N
ATOM   1063  CA  THR A  72      55.276   1.374  10.153  1.00  7.92           C
ATOM   1064  C   THR A  72      53.824   1.075  10.559  1.00  7.91           C
ATOM   1065  O   THR A  72      53.473   1.154  11.711  1.00  9.45           O
ATOM   1066  CB  THR A  72      56.117   0.137  10.409  1.00  8.69           C
ATOM   1067  OG1 THR A  72      56.062  -0.238  11.777  1.00  9.90           O
ATOM   1068  CG2 THR A  72      57.569   0.385  10.029  1.00 10.26           C
ATOM   1076  N   GLY A  73      53.064   0.634   9.598  1.00  8.94           N
ATOM   1077  CA  GLY A  73      51.803  -0.053   9.834  1.00  9.32           C
ATOM   1078  C   GLY A  73      51.963  -1.518   9.520  1.00  9.14           C
ATOM   1079  O   GLY A  73      52.908  -1.929   8.865  1.00 13.22           O
ATOM   1083  N   GLU A  74      51.005  -2.344   9.910  1.00  9.41           N
ATOM   1084  CA  GLU A  74      51.132  -3.756   9.748  1.00 10.36           C
ATOM   1085  C   GLU A  74      50.932  -4.226   8.317  1.00 10.73           C
ATOM   1086  O   GLU A  74      51.397  -5.335   7.975  1.00 13.73           O
ATOM   1087  CB  GLU A  74      50.266  -4.543  10.721  1.00 17.08           C
ATOM   1088  CG  GLU A  74      51.081  -4.524  12.111  1.00 24.76           C
ATOM   1089  CD  GLU A  74      52.518  -5.037  12.021  1.00 30.37           C
ATOM   1090  OE1 GLU A  74      52.715  -6.283  11.866  1.00 41.98           O
ATOM   1091  OE2 GLU A  74      53.608  -4.350  12.200  1.00 33.22           O
ATOM   1098  N   ALA A  75      50.332  -3.443   7.465  1.00  9.98           N
ATOM   1099  CA  ALA A  75      50.092  -3.839   6.100  1.00 10.15           C
ATOM   1100  C   ALA A  75      51.381  -3.809   5.294  1.00  9.82           C
ATOM   1101  O   ALA A  75      52.315  -3.045   5.575  1.00  9.76           O
ATOM   1102  CB  ALA A  75      49.028  -2.982   5.466  1.00 12.13           C
ATOM   1108  N   THR A  76      51.417  -4.606   4.246  1.00 11.10           N
ATOM   1109  CA  THR A  76      52.492  -4.639   3.326  1.00 11.29           C
ATOM   1110  C   THR A  76      52.775  -3.255   2.729  1.00  9.45           C
ATOM   1111  O   THR A  76      51.879  -2.595   2.214  1.00 10.47           O
ATOM   1112  CB  THR A  76      52.100  -5.637   2.109  1.00 18.14           C
ATOM   1113  OG1 THR A  76      51.806  -6.891   2.764  1.00 25.14           O
ATOM   1114  CG2 THR A  76      53.355  -5.774   1.311  1.00 24.74           C
ATOM   1122  N   GLN A  77      54.033  -2.819   2.807  1.00 10.25           N
ATOM   1123  CA  GLN A  77      54.436  -1.559   2.214  1.00 11.19           C
ATOM   1124  C   GLN A  77      53.846  -0.355   2.913  1.00 10.50           C
ATOM   1125  O   GLN A  77      53.947   0.758   2.408  1.00 15.62           O
ATOM   1126  CB  GLN A  77      54.283  -1.471   0.711  1.00 15.83           C
ATOM   1127  CG  GLN A  77      54.738  -2.522  -0.145  1.00 21.59           C
ATOM   1128  CD  GLN A  77      56.258  -2.559  -0.271  1.00 26.43           C
ATOM   1129  OE1 GLN A  77      56.779  -3.660  -0.434  1.00 41.12           O
ATOM   1130  NE2 GLN A  77      56.903  -1.433  -0.410  1.00 24.11           N
ATOM   1139  N   GLU A  78      53.290  -0.499   4.088  1.00  8.52           N
ATOM   1140  CA  GLU A  78      52.652   0.630   4.762  1.00  8.32           C
ATOM   1141  C   GLU A  78      53.657   1.265   5.696  1.00  7.44           C
ATOM   1142  O   GLU A  78      53.881   0.794   6.796  1.00  9.31           O
ATOM   1143  CB  GLU A  78      51.406   0.158   5.539  1.00  8.85           C
ATOM   1144  CG  GLU A  78      50.663   1.340   6.099  1.00  9.80           C
ATOM   1145  CD  GLU A  78      49.484   0.961   6.975  1.00 10.29           C
ATOM   1146  OE1 GLU A  78      49.347  -0.231   7.265  1.00 11.26           O
ATOM   1147  OE2 GLU A  78      48.755   1.905   7.357  1.00 12.57           O
ATOM   1154  N   ASP A  79      54.287   2.348   5.249  1.00  7.89           N
ATOM   1155  CA  ASP A  79      55.290   3.063   6.004  1.00  7.81           C
ATOM   1156  C   ASP A  79      55.070   4.532   5.790  1.00  7.88           C
ATOM   1157  O   ASP A  79      54.913   4.968   4.659  1.00 10.60           O
ATOM   1158  CB  ASP A  79      56.707   2.694   5.562  1.00 10.06           C
ATOM   1159  CG  ASP A  79      56.956   1.209   5.622  1.00 10.15           C
ATOM   1160  OD1 ASP A  79      57.264   0.715   6.710  1.00 12.16           O
ATOM   1161  OD2 ASP A  79      56.727   0.550   4.586  1.00 12.58           O
ATOM   1166  N   TYR A  80      55.094   5.296   6.855  1.00  7.95           N
ATOM   1167  CA  TYR A  80      54.855   6.714   6.816  1.00  8.54           C
ATOM   1168  C   TYR A  80      56.080   7.477   7.274  1.00  8.94           C
ATOM   1169  O   TYR A  80      56.723   7.086   8.264  1.00 13.04           O
ATOM   1170  CB  TYR A  80      53.679   7.101   7.739  1.00  9.72           C
ATOM   1171  CG  TYR A  80      52.409   6.365   7.406  1.00  9.27           C
ATOM   1172  CD1 TYR A  80      51.527   6.834   6.447  1.00 10.71           C
ATOM   1173  CD2 TYR A  80      52.077   5.191   8.065  1.00 10.28           C
ATOM   1174  CE1 TYR A  80      50.360   6.182   6.160  1.00 11.87           C
ATOM   1175  CE2 TYR A  80      50.913   4.520   7.757  1.00  9.96           C
ATOM   1176  CZ  TYR A  80      50.081   4.999   6.801  1.00 11.24           C
ATOM   1177  OH  TYR A  80      48.897   4.345   6.467  1.00 13.39           O
ATOM   1187  N   TYR A  81      56.402   8.569   6.632  1.00  9.06           N
ATOM   1188  CA  TYR A  81      57.478   9.470   7.046  1.00  8.54           C
ATOM   1189  C   TYR A  81      56.885  10.719   7.659  1.00  8.81           C
ATOM   1190  O   TYR A  81      55.963  11.305   7.112  1.00 10.88           O
ATOM   1191  CB  TYR A  81      58.323   9.842   5.815  1.00 10.23           C
ATOM   1192  CG  TYR A  81      59.436  10.793   6.117  1.00 10.10           C
ATOM   1193  CD1 TYR A  81      60.594  10.341   6.674  1.00 12.57           C
ATOM   1194  CD2 TYR A  81      59.321  12.144   5.857  1.00 11.56           C
ATOM   1195  CE1 TYR A  81      61.638  11.212   6.986  1.00 14.03           C
ATOM   1196  CE2 TYR A  81      60.366  13.021   6.164  1.00 12.88           C
ATOM   1197  CZ  TYR A  81      61.506  12.523   6.708  1.00 13.35           C
ATOM   1198  OH  TYR A  81      62.585  13.361   7.036  1.00 18.61           O
ATOM   1208  N   THR A  82      57.474  11.165   8.729  1.00  9.19           N
ATOM   1209  CA  THR A  82      57.223  12.485   9.288  1.00 10.41           C
ATOM   1210  C   THR A  82      58.553  13.171   9.494  1.00 10.58           C
ATOM   1211  O   THR A  82      59.489  12.605  10.035  1.00 12.22           O
ATOM   1212  CB  THR A  82      56.420  12.412  10.596  1.00 11.61           C
ATOM   1213  OG1 THR A  82      56.290  13.764  11.130  1.00 12.92           O
ATOM   1214  CG2 THR A  82      57.073  11.627  11.679  1.00 13.24           C
ATOM   1222  N   GLY A  83      58.613  14.428   9.091  1.00 12.22           N
ATOM   1223  CA  GLY A  83      59.817  15.230   9.352  1.00 13.63           C
ATOM   1224  C   GLY A  83      59.584  16.292  10.396  1.00 15.05           C
ATOM   1225  O   GLY A  83      60.498  17.069  10.681  1.00 17.98           O
ATOM   1229  N   ASP A  84      58.410  16.318  10.995  1.00 15.33           N
ATOM   1230  CA  ASP A  84      57.977  17.364  11.916  1.00 16.65           C
ATOM   1231  C   ASP A  84      57.395  16.812  13.181  1.00 17.67           C
ATOM   1232  O   ASP A  84      56.479  17.376  13.800  1.00 19.60           O
ATOM   1233  CB  ASP A  84      57.041  18.327  11.185  1.00 17.90           C
ATOM   1234  CG  ASP A  84      55.794  17.665  10.640  1.00 17.40           C
ATOM   1235  OD1 ASP A  84      55.551  16.497  10.952  1.00 17.19           O
ATOM   1236  OD2 ASP A  84      55.042  18.324   9.898  1.00 22.87           O
ATOM   1241  N   HIS A  85      57.970  15.711  13.673  1.00 16.81           N
ATOM   1242  CA  HIS A  85      57.610  15.203  14.947  1.00 18.89           C
ATOM   1243  C   HIS A  85      56.116  14.932  15.034  1.00 18.85           C
ATOM   1244  O   HIS A  85      55.488  15.283  16.022  1.00 21.54           O
ATOM   1245  CB AHIS A  85      58.085  15.977  16.170  0.61 22.42           C
ATOM   1246  CB BHIS A  85      58.010  16.135  16.118  0.39 22.37           C
ATOM   1247  CG AHIS A  85      58.191  15.161  17.421  0.61 25.63           C
ATOM   1248  CG BHIS A  85      58.377  15.542  17.419  0.39 25.79           C
ATOM   1249  ND1AHIS A  85      57.071  15.016  18.300  0.61 27.94           N
ATOM   1250  ND1BHIS A  85      57.362  15.114  18.364  0.39 27.84           N
ATOM   1251  CD2AHIS A  85      59.185  14.449  17.980  0.61 26.71           C
ATOM   1252  CD2BHIS A  85      59.532  15.444  18.119  0.39 26.89           C
ATOM   1253  CE1AHIS A  85      57.462  14.260  19.338  0.61 28.43           C
ATOM   1254  CE1BHIS A  85      57.964  14.865  19.539  0.39 27.97           C
ATOM   1255  NE2AHIS A  85      58.728  13.908  19.144  0.61 28.10           N
ATOM   1256  NE2BHIS A  85      59.275  15.004  19.369  0.39 27.40           N
ATOM   1259  N   TYR A  86      55.605  14.197  14.081  1.00 17.71           N
ATOM   1260  CA  TYR A  86      54.281  13.600  14.116  1.00 18.59           C
ATOM   1261  C   TYR A  86      53.169  14.534  13.756  1.00 19.92           C
ATOM   1262  O   TYR A  86      51.985  14.192  13.863  1.00 24.66           O
ATOM   1263  CB  TYR A  86      53.941  12.807  15.362  1.00 21.47           C
ATOM   1264  CG  TYR A  86      55.030  11.971  15.982  1.00 21.09           C
ATOM   1265  CD1 TYR A  86      55.529  10.878  15.310  1.00 21.88           C
ATOM   1266  CD2 TYR A  86      55.538  12.226  17.258  1.00 26.86           C
ATOM   1267  CE1 TYR A  86      56.528  10.085  15.873  1.00 25.31           C
ATOM   1268  CE2 TYR A  86      56.544  11.448  17.809  1.00 29.43           C
ATOM   1269  CZ  TYR A  86      57.027  10.368  17.093  1.00 27.99           C
ATOM   1270  OH  TYR A  86      58.025   9.572  17.621  1.00 32.24           O
ATOM   1280  N   ALA A  87      53.530  15.752  13.277  1.00 18.27           N
ATOM   1281  CA  ALA A  87      52.428  16.675  12.935  1.00 19.88           C
ATOM   1282  C   ALA A  87      51.854  16.296  11.572  1.00 20.79           C
ATOM   1283  O   ALA A  87      50.626  16.390  11.379  1.00 23.05           O
ATOM   1284  CB  ALA A  87      52.976  18.112  12.878  1.00 22.13           C
ATOM   1290  N   THR A  88      52.721  15.961  10.603  1.00 16.83           N
ATOM   1291  CA  THR A  88      52.290  15.577   9.283  1.00 16.65           C
ATOM   1292  C   THR A  88      52.981  14.294   8.852  1.00 13.87           C
ATOM   1293  O   THR A  88      54.104  14.041   9.295  1.00 15.13           O
ATOM   1294  CB  THR A  88      52.474  16.649   8.243  1.00 20.45           C
ATOM   1295  OG1 THR A  88      53.835  16.933   8.021  1.00 21.55           O
ATOM   1296  CG2 THR A  88      51.787  17.976   8.655  1.00 26.48           C
ATOM   1304  N   PHE A  89      52.352  13.544   7.988  1.00 12.56           N
ATOM   1305  CA  PHE A  89      52.875  12.308   7.471  1.00 11.98           C
ATOM   1306  C   PHE A  89      52.671  12.201   5.982  1.00 12.58           C
ATOM   1307  O   PHE A  89      51.653  12.575   5.500  1.00 17.02           O
ATOM   1308  CB  PHE A  89      52.134  11.127   8.150  1.00 13.67           C
ATOM   1309  CG  PHE A  89      52.374  10.981   9.625  1.00 14.49           C
ATOM   1310  CD1 PHE A  89      53.413  10.212  10.123  1.00 15.07           C
ATOM   1311  CD2 PHE A  89      51.507  11.601  10.507  1.00 18.80           C
ATOM   1312  CE1 PHE A  89      53.587  10.052  11.475  1.00 18.98           C
ATOM   1313  CE2 PHE A  89      51.680  11.446  11.866  1.00 21.56           C
ATOM   1314  CZ  PHE A  89      52.688  10.692  12.317  1.00 21.64           C
ATOM   1324  N   SER A  90      53.586  11.487   5.355  1.00 10.86           N
ATOM   1325  CA  SER A  90      53.473  11.071   3.985  1.00 11.54           C
ATOM   1326  C   SER A  90      53.704   9.576   3.874  1.00  9.56           C
ATOM   1327  O   SER A  90      54.562   9.064   4.577  1.00 12.24           O
ATOM   1328  CB  SER A  90      54.517  11.759   3.076  1.00 15.38           C
ATOM   1329  OG  SER A  90      54.295  13.140   3.205  1.00 24.76           O
ATOM   1335  N   LEU A  91      52.988   8.892   3.029  1.00  9.88           N
ATOM   1336  CA  LEU A  91      53.252   7.497   2.738  1.00  9.04           C
ATOM   1337  C   LEU A  91      54.470   7.383   1.878  1.00  8.44           C
ATOM   1338  O   LEU A  91      54.651   8.125   0.908  1.00 12.66           O
ATOM   1339  CB ALEU A  91      52.018   6.942   2.012  0.55 11.62           C
ATOM   1340  CB BLEU A  91      52.046   6.905   1.997  0.45 12.40           C
ATOM   1341  CG ALEU A  91      52.080   5.490   1.683  0.55 13.19           C
ATOM   1342  CG BLEU A  91      50.995   6.233   2.811  0.45 12.21           C
ATOM   1343  CD1ALEU A  91      51.843   4.605   2.891  0.55 20.94           C
ATOM   1344  CD1BLEU A  91      49.793   5.886   1.953  0.45 16.73           C
ATOM   1345  CD2ALEU A  91      50.907   5.204   0.658  0.55 21.24           C
ATOM   1346  CD2BLEU A  91      51.595   4.857   3.328  0.45 17.37           C
ATOM   1349  N   ILE A  92      55.350   6.438   2.190  1.00  8.38           N
ATOM   1350  CA  ILE A  92      56.597   6.227   1.439  1.00  8.24           C
ATOM   1351  C   ILE A  92      56.342   5.235   0.344  1.00  8.09           C
ATOM   1352  O   ILE A  92      55.837   4.133   0.600  1.00 10.63           O
ATOM   1353  CB  ILE A  92      57.680   5.718   2.376  1.00  8.60           C
ATOM   1354  CG1 ILE A  92      57.953   6.640   3.516  1.00 10.61           C
ATOM   1355  CG2 ILE A  92      58.958   5.433   1.566  1.00 11.34           C
ATOM   1356  CD1 ILE A  92      58.882   6.112   4.573  1.00 13.40           C
ATOM   1368  N   ASP A  93      56.741   5.558  -0.865  1.00  8.12           N
ATOM   1369  CA  ASP A  93      56.683   4.671  -2.020  1.00  8.12           C
ATOM   1370  C   ASP A  93      58.128   4.172  -2.279  1.00  7.71           C
ATOM   1371  O   ASP A  93      58.978   4.911  -2.752  1.00  8.90           O
ATOM   1372  CB  ASP A  93      56.102   5.354  -3.214  1.00  9.18           C
ATOM   1373  CG  ASP A  93      55.922   4.470  -4.390  1.00  8.64           C
ATOM   1374  OD1 ASP A  93      56.487   3.380  -4.401  1.00 10.98           O
ATOM   1375  OD2 ASP A  93      55.188   4.866  -5.299  1.00 11.80           O
ATOM   1380  N   GLN A  94      58.372   2.919  -1.915  1.00  8.13           N
ATOM   1381  CA  GLN A  94      59.691   2.285  -2.078  1.00  8.40           C
ATOM   1382  C   GLN A  94      60.001   1.950  -3.494  1.00  8.43           C
ATOM   1383  O   GLN A  94      61.105   1.469  -3.758  1.00  9.99           O
ATOM   1384  CB  GLN A  94      59.831   1.107  -1.165  1.00  9.02           C
ATOM   1385  CG  GLN A  94      59.798   1.456   0.324  1.00 10.95           C
ATOM   1386  CD  GLN A  94      59.919   0.249   1.215  1.00 11.89           C
ATOM   1387  OE1 GLN A  94      59.001   0.031   2.040  1.00 16.46           O
ATOM   1388  NE2 GLN A  94      60.952  -0.485   1.128  1.00 13.63           N
ATOM   1397  N   THR A  95      59.081   2.104  -4.428  1.00  8.45           N
ATOM   1398  CA  THR A  95      59.264   1.751  -5.799  1.00  8.72           C
ATOM   1399  C   THR A  95      59.893   2.862  -6.649  1.00  9.26           C
ATOM   1400  O   THR A  95      60.160   2.658  -7.811  1.00 12.63           O
ATOM   1401  CB  THR A  95      57.976   1.303  -6.483  1.00 10.36           C
ATOM   1402  OG1 THR A  95      57.152   2.410  -6.783  1.00 12.88           O
ATOM   1403  CG2 THR A  95      57.245   0.264  -5.689  1.00 13.65           C
ATOM   1411  N   CYS A  96      60.108   4.050  -6.082  1.00  9.25           N
ATOM   1412  CA  CYS A  96      60.606   5.187  -6.830  1.00  9.89           C
ATOM   1413  C   CYS A  96      61.518   6.064  -6.008  1.00 10.16           C
ATOM   1414  O   CYS A  96      61.716   5.855  -4.847  1.00 11.35           O
ATOM   1415  CB  CYS A  96      59.442   5.944  -7.459  1.00 11.14           C
ATOM   1416  SG  CYS A  96      58.209   6.557  -6.263  1.00 10.57           S
ATOM   1417  OXT CYS A  96      62.004   7.044  -6.650  1.00 13.05           O
TER    1422      CYS A  96
