# Supplementary material for: Comparative Performance of High-Throughput Methods for Protein pKa Predictions
Source: J Chem Inf Model. 2023 Aug 8;63(16):5169–81. doi: 10.1021/acs.jcim.3c00165 (PMC10466379; doi:10.1021/acs.jcim.3c00165)
Supplement: Supplementary file 3 — ci3c00165_si_003.zip [file ci3c00165_si_003.zip › curated_pdbs/1hic_curated_20.pdb]

MODEL       20                                                                  
ATOM      1  N   VAL A   1     -10.004  12.577   1.477  1.00  2.66           N  
ATOM      2  CA  VAL A   1      -9.428  12.592   0.121  1.00  2.19           C  
ATOM      3  C   VAL A   1      -9.460  11.136  -0.336  1.00  1.94           C  
ATOM      4  O   VAL A   1      -9.418  10.275   0.541  1.00  2.49           O  
ATOM      5  CB  VAL A   1      -8.009  13.185   0.152  1.00  2.92           C  
ATOM      6  CG1 VAL A   1      -7.224  12.929  -1.144  1.00  3.84           C  
ATOM      7  CG2 VAL A   1      -8.059  14.702   0.379  1.00  4.23           C  
ATOM      8  H   VAL A   1     -11.000  12.495   1.513  1.00  2.65           H  
ATOM      9  HA  VAL A   1     -10.062  13.198  -0.526  1.00  2.51           H  
ATOM     10  HB  VAL A   1      -7.452  12.733   0.964  1.00  3.10           H  
ATOM     11 HG11 VAL A   1      -7.742  13.380  -1.991  1.00  4.52           H  
ATOM     12 HG12 VAL A   1      -6.229  13.363  -1.059  1.00  4.48           H  
ATOM     13 HG13 VAL A   1      -7.107  11.862  -1.311  1.00  4.28           H  
ATOM     14 HG21 VAL A   1      -8.542  14.948   1.323  1.00  4.70           H  
ATOM     15 HG22 VAL A   1      -7.046  15.108   0.400  1.00  5.10           H  
ATOM     16 HG23 VAL A   1      -8.606  15.186  -0.434  1.00  4.76           H  
ATOM     17  N   VAL A   2      -9.590  10.863  -1.637  1.00  1.69           N  
ATOM     18  CA  VAL A   2      -9.608   9.509  -2.185  1.00  1.80           C  
ATOM     19  C   VAL A   2      -8.198   9.182  -2.701  1.00  1.21           C  
ATOM     20  O   VAL A   2      -7.480  10.086  -3.124  1.00  1.29           O  
ATOM     21  CB  VAL A   2     -10.698   9.414  -3.270  1.00  2.59           C  
ATOM     22  CG1 VAL A   2     -10.719   8.042  -3.953  1.00  3.04           C  
ATOM     23  CG2 VAL A   2     -12.088   9.658  -2.656  1.00  3.22           C  
ATOM     24  H   VAL A   2      -9.558  11.616  -2.311  1.00  1.86           H  
ATOM     25  HA  VAL A   2      -9.858   8.796  -1.398  1.00  2.19           H  
ATOM     26  HB  VAL A   2     -10.518  10.170  -4.030  1.00  2.72           H  
ATOM     27 HG11 VAL A   2     -10.782   7.246  -3.209  1.00  3.95           H  
ATOM     28 HG12 VAL A   2     -11.581   7.970  -4.619  1.00  3.65           H  
ATOM     29 HG13 VAL A   2      -9.822   7.907  -4.554  1.00  2.68           H  
ATOM     30 HG21 VAL A   2     -12.137  10.640  -2.187  1.00  3.52           H  
ATOM     31 HG22 VAL A   2     -12.847   9.614  -3.436  1.00  3.29           H  
ATOM     32 HG23 VAL A   2     -12.303   8.894  -1.909  1.00  4.15           H  
ATOM     33  N   TYR A   3      -7.790   7.910  -2.621  1.00  1.04           N  
ATOM     34  CA  TYR A   3      -6.463   7.429  -3.010  1.00  0.75           C  
ATOM     35  C   TYR A   3      -6.583   6.604  -4.307  1.00  0.71           C  
ATOM     36  O   TYR A   3      -7.671   6.529  -4.870  1.00  0.78           O  
ATOM     37  CB  TYR A   3      -5.842   6.669  -1.818  1.00  1.12           C  
ATOM     38  CG  TYR A   3      -6.038   7.349  -0.474  1.00  0.66           C  
ATOM     39  CD1 TYR A   3      -5.140   8.346  -0.042  1.00  1.22           C  
ATOM     40  CD2 TYR A   3      -7.173   7.054   0.309  1.00  0.99           C  
ATOM     41  CE1 TYR A   3      -5.394   9.061   1.143  1.00  1.66           C  
ATOM     42  CE2 TYR A   3      -7.438   7.786   1.480  1.00  1.30           C  
ATOM     43  CZ  TYR A   3      -6.553   8.798   1.897  1.00  1.58           C  
ATOM     44  OH  TYR A   3      -6.787   9.474   3.055  1.00  2.34           O  
ATOM     45  H   TYR A   3      -8.456   7.214  -2.319  1.00  1.47           H  
ATOM     46  HA  TYR A   3      -5.811   8.277  -3.216  1.00  0.68           H  
ATOM     47  HB2 TYR A   3      -6.284   5.672  -1.763  1.00  1.72           H  
ATOM     48  HB3 TYR A   3      -4.771   6.537  -1.999  1.00  1.68           H  
ATOM     49  HD1 TYR A   3      -4.255   8.563  -0.615  1.00  1.77           H  
ATOM     50  HD2 TYR A   3      -7.855   6.278   0.012  1.00  1.59           H  
ATOM     51  HE1 TYR A   3      -4.706   9.830   1.462  1.00  2.38           H  
ATOM     52  HE2 TYR A   3      -8.313   7.564   2.070  1.00  1.85           H  
ATOM     53  HH  TYR A   3      -6.007   9.876   3.430  1.00  2.26           H  
ATOM     54  N   THR A   4      -5.495   6.002  -4.800  1.00  0.67           N  
ATOM     55  CA  THR A   4      -5.494   5.172  -6.016  1.00  0.63           C  
ATOM     56  C   THR A   4      -4.861   3.816  -5.691  1.00  0.44           C  
ATOM     57  O   THR A   4      -4.269   3.688  -4.622  1.00  0.39           O  
ATOM     58  CB  THR A   4      -4.752   5.885  -7.165  1.00  0.78           C  
ATOM     59  OG1 THR A   4      -3.423   6.235  -6.807  1.00  0.87           O  
ATOM     60  CG2 THR A   4      -5.507   7.143  -7.611  1.00  0.93           C  
ATOM     61  H   THR A   4      -4.654   5.975  -4.243  1.00  0.73           H  
ATOM     62  HA  THR A   4      -6.517   4.973  -6.342  1.00  0.67           H  
ATOM     63  HB  THR A   4      -4.710   5.208  -8.019  1.00  0.78           H  
ATOM     64  HG1 THR A   4      -3.474   6.832  -6.053  1.00  1.39           H  
ATOM     65 HG21 THR A   4      -6.517   6.874  -7.923  1.00  1.38           H  
ATOM     66 HG22 THR A   4      -5.571   7.870  -6.802  1.00  2.13           H  
ATOM     67 HG23 THR A   4      -4.991   7.599  -8.456  1.00  2.04           H  
ATOM     68  N   ASP A   5      -4.996   2.802  -6.559  1.00  0.41           N  
ATOM     69  CA  ASP A   5      -4.528   1.456  -6.233  1.00  0.32           C  
ATOM     70  C   ASP A   5      -2.998   1.423  -6.254  1.00  0.34           C  
ATOM     71  O   ASP A   5      -2.381   2.335  -6.820  1.00  0.39           O  
ATOM     72  CB  ASP A   5      -5.168   0.430  -7.186  1.00  0.44           C  
ATOM     73  CG  ASP A   5      -6.636   0.207  -6.849  1.00  0.65           C  
ATOM     74  OD1 ASP A   5      -6.909  -0.564  -5.914  1.00  1.46           O  
ATOM     75  OD2 ASP A   5      -7.460   0.858  -7.538  1.00  2.29           O  
ATOM     76  H   ASP A   5      -5.553   2.900  -7.395  1.00  0.53           H  
ATOM     77  HA  ASP A   5      -4.861   1.205  -5.228  1.00  0.37           H  
ATOM     78  HB2 ASP A   5      -5.074   0.752  -8.224  1.00  0.42           H  
ATOM     79  HB3 ASP A   5      -4.670  -0.534  -7.083  1.00  0.52           H  
ATOM     80  N   CYS A   6      -2.370   0.379  -5.691  1.00  0.44           N  
ATOM     81  CA  CYS A   6      -0.904   0.323  -5.728  1.00  0.45           C  
ATOM     82  C   CYS A   6      -0.453  -0.235  -7.071  1.00  0.38           C  
ATOM     83  O   CYS A   6      -1.240  -0.841  -7.796  1.00  0.49           O  
ATOM     84  CB  CYS A   6      -0.233  -0.427  -4.566  1.00  0.56           C  
ATOM     85  SG  CYS A   6      -0.219   0.340  -2.918  1.00  1.09           S  
ATOM     86  H   CYS A   6      -2.914  -0.353  -5.244  1.00  0.50           H  
ATOM     87  HA  CYS A   6      -0.519   1.341  -5.681  1.00  0.49           H  
ATOM     88  HB2 CYS A   6      -0.638  -1.435  -4.487  1.00  0.70           H  
ATOM     89  HB3 CYS A   6       0.819  -0.513  -4.832  1.00  0.47           H  
ATOM     90  N   THR A   7       0.790   0.084  -7.444  1.00  0.41           N  
ATOM     91  CA  THR A   7       1.306  -0.160  -8.788  1.00  0.47           C  
ATOM     92  C   THR A   7       2.554  -1.057  -8.799  1.00  0.41           C  
ATOM     93  O   THR A   7       2.870  -1.642  -9.832  1.00  0.68           O  
ATOM     94  CB  THR A   7       1.510   1.195  -9.489  1.00  0.78           C  
ATOM     95  OG1 THR A   7       2.273   2.091  -8.707  1.00  1.00           O  
ATOM     96  CG2 THR A   7       0.145   1.868  -9.716  1.00  0.88           C  
ATOM     97  H   THR A   7       1.343   0.674  -6.827  1.00  0.52           H  
ATOM     98  HA  THR A   7       0.573  -0.707  -9.378  1.00  0.61           H  
ATOM     99  HB  THR A   7       1.985   1.023 -10.462  1.00  0.99           H  
ATOM    100  HG1 THR A   7       2.725   1.623  -7.998  1.00  1.82           H  
ATOM    101 HG21 THR A   7      -0.557   1.177 -10.177  1.00  1.36           H  
ATOM    102 HG22 THR A   7      -0.260   2.211  -8.769  1.00  1.85           H  
ATOM    103 HG23 THR A   7       0.271   2.729 -10.376  1.00  1.68           H  
ATOM    104  N   GLU A   8       3.232  -1.196  -7.656  1.00  0.39           N  
ATOM    105  CA  GLU A   8       4.433  -1.998  -7.465  1.00  0.40           C  
ATOM    106  C   GLU A   8       4.368  -2.583  -6.041  1.00  0.39           C  
ATOM    107  O   GLU A   8       3.687  -2.014  -5.186  1.00  0.42           O  
ATOM    108  CB  GLU A   8       5.670  -1.101  -7.664  1.00  0.48           C  
ATOM    109  CG  GLU A   8       5.514   0.235  -6.922  1.00  0.74           C  
ATOM    110  CD  GLU A   8       6.731   1.141  -7.026  1.00  1.37           C  
ATOM    111  OE1 GLU A   8       6.938   1.680  -8.129  1.00  2.24           O  
ATOM    112  OE2 GLU A   8       7.397   1.319  -5.980  1.00  2.46           O  
ATOM    113  H   GLU A   8       2.916  -0.726  -6.820  1.00  0.60           H  
ATOM    114  HA  GLU A   8       4.464  -2.821  -8.182  1.00  0.45           H  
ATOM    115  HB2 GLU A   8       6.568  -1.611  -7.310  1.00  0.88           H  
ATOM    116  HB3 GLU A   8       5.796  -0.884  -8.726  1.00  0.64           H  
ATOM    117  HG2 GLU A   8       4.689   0.796  -7.354  1.00  0.98           H  
ATOM    118  HG3 GLU A   8       5.320   0.039  -5.871  1.00  1.12           H  
ATOM    119  N   SER A   9       5.031  -3.712  -5.766  1.00  0.37           N  
ATOM    120  CA  SER A   9       5.121  -4.222  -4.400  1.00  0.31           C  
ATOM    121  C   SER A   9       6.010  -3.313  -3.566  1.00  0.32           C  
ATOM    122  O   SER A   9       6.948  -2.725  -4.096  1.00  0.46           O  
ATOM    123  CB  SER A   9       5.711  -5.647  -4.385  1.00  0.35           C  
ATOM    124  OG  SER A   9       4.701  -6.584  -4.638  1.00  0.44           O  
ATOM    125  H   SER A   9       5.530  -4.189  -6.499  1.00  0.42           H  
ATOM    126  HA  SER A   9       4.125  -4.255  -3.957  1.00  0.33           H  
ATOM    127  HB2 SER A   9       6.526  -5.715  -5.111  1.00  0.37           H  
ATOM    128  HB3 SER A   9       6.127  -5.855  -3.395  1.00  0.35           H  
ATOM    129  HG  SER A   9       5.050  -7.333  -5.132  1.00  0.66           H  
ATOM    130  N   GLY A  10       5.752  -3.238  -2.258  1.00  0.31           N  
ATOM    131  CA  GLY A  10       6.584  -2.441  -1.360  1.00  0.43           C  
ATOM    132  C   GLY A  10       6.050  -1.023  -1.180  1.00  0.37           C  
ATOM    133  O   GLY A  10       6.641  -0.237  -0.438  1.00  0.47           O  
ATOM    134  H   GLY A  10       4.905  -3.674  -1.885  1.00  0.31           H  
ATOM    135  HA2 GLY A  10       6.653  -2.927  -0.391  1.00  0.54           H  
ATOM    136  HA3 GLY A  10       7.597  -2.371  -1.754  1.00  0.64           H  
ATOM    137  N   GLN A  11       4.948  -0.692  -1.856  1.00  0.45           N  
ATOM    138  CA  GLN A  11       4.418   0.661  -1.905  1.00  0.47           C  
ATOM    139  C   GLN A  11       3.399   0.878  -0.789  1.00  0.33           C  
ATOM    140  O   GLN A  11       2.884  -0.083  -0.229  1.00  0.47           O  
ATOM    141  CB  GLN A  11       3.779   0.918  -3.284  1.00  0.61           C  
ATOM    142  CG  GLN A  11       4.418   2.102  -4.010  1.00  0.79           C  
ATOM    143  CD  GLN A  11       3.786   2.417  -5.366  1.00  0.99           C  
ATOM    144  OE1 GLN A  11       2.777   1.836  -5.781  1.00  2.44           O  
ATOM    145  NE2 GLN A  11       4.410   3.342  -6.092  1.00  1.17           N  
ATOM    146  H   GLN A  11       4.451  -1.404  -2.373  1.00  0.55           H  
ATOM    147  HA  GLN A  11       5.265   1.318  -1.735  1.00  0.60           H  
ATOM    148  HB2 GLN A  11       3.904   0.043  -3.916  1.00  0.93           H  
ATOM    149  HB3 GLN A  11       2.711   1.102  -3.176  1.00  0.78           H  
ATOM    150  HG2 GLN A  11       4.366   2.990  -3.380  1.00  0.92           H  
ATOM    151  HG3 GLN A  11       5.460   1.849  -4.194  1.00  1.15           H  
ATOM    152 HE21 GLN A  11       5.300   3.693  -5.761  1.00  2.28           H  
ATOM    153 HE22 GLN A  11       4.128   3.508  -7.045  1.00  1.25           H  
ATOM    154  N   ASN A  12       3.069   2.128  -0.472  1.00  0.37           N  
ATOM    155  CA  ASN A  12       1.992   2.462   0.452  1.00  0.38           C  
ATOM    156  C   ASN A  12       1.396   3.818   0.065  1.00  0.31           C  
ATOM    157  O   ASN A  12       1.793   4.403  -0.946  1.00  0.34           O  
ATOM    158  CB  ASN A  12       2.469   2.339   1.912  1.00  0.46           C  
ATOM    159  CG  ASN A  12       3.496   3.373   2.355  1.00  0.51           C  
ATOM    160  OD1 ASN A  12       3.446   4.535   1.971  1.00  0.59           O  
ATOM    161  ND2 ASN A  12       4.446   2.946   3.181  1.00  1.09           N  
ATOM    162  H   ASN A  12       3.560   2.897  -0.921  1.00  0.49           H  
ATOM    163  HA  ASN A  12       1.190   1.734   0.314  1.00  0.54           H  
ATOM    164  HB2 ASN A  12       1.637   2.396   2.602  1.00  0.48           H  
ATOM    165  HB3 ASN A  12       2.906   1.350   2.034  1.00  0.66           H  
ATOM    166 HD21 ASN A  12       4.398   2.001   3.560  1.00  1.40           H  
ATOM    167 HD22 ASN A  12       5.246   3.546   3.357  1.00  1.29           H  
ATOM    168  N   LEU A  13       0.404   4.286   0.829  1.00  0.34           N  
ATOM    169  CA  LEU A  13      -0.446   5.420   0.478  1.00  0.39           C  
ATOM    170  C   LEU A  13      -1.238   5.119  -0.802  1.00  0.37           C  
ATOM    171  O   LEU A  13      -1.484   5.995  -1.629  1.00  0.48           O  
ATOM    172  CB  LEU A  13       0.383   6.724   0.443  1.00  0.52           C  
ATOM    173  CG  LEU A  13       0.175   7.609   1.680  1.00  0.50           C  
ATOM    174  CD1 LEU A  13       0.317   6.840   3.000  1.00  1.94           C  
ATOM    175  CD2 LEU A  13       1.216   8.733   1.656  1.00  2.22           C  
ATOM    176  H   LEU A  13       0.153   3.762   1.657  1.00  0.35           H  
ATOM    177  HA  LEU A  13      -1.211   5.512   1.246  1.00  0.44           H  
ATOM    178  HB2 LEU A  13       1.447   6.497   0.371  1.00  0.76           H  
ATOM    179  HB3 LEU A  13       0.123   7.321  -0.430  1.00  0.77           H  
ATOM    180  HG  LEU A  13      -0.820   8.052   1.633  1.00  1.75           H  
ATOM    181 HD11 LEU A  13       1.186   6.183   2.966  1.00  3.01           H  
ATOM    182 HD12 LEU A  13       0.439   7.548   3.819  1.00  2.64           H  
ATOM    183 HD13 LEU A  13      -0.574   6.250   3.199  1.00  2.76           H  
ATOM    184 HD21 LEU A  13       1.252   9.192   0.668  1.00  3.28           H  
ATOM    185 HD22 LEU A  13       0.954   9.493   2.391  1.00  2.89           H  
ATOM    186 HD23 LEU A  13       2.200   8.327   1.898  1.00  2.88           H  
ATOM    187  N   CYS A  14      -1.694   3.870  -0.937  1.00  0.39           N  
ATOM    188  CA  CYS A  14      -2.503   3.418  -2.058  1.00  0.38           C  
ATOM    189  C   CYS A  14      -3.456   2.304  -1.609  1.00  0.34           C  
ATOM    190  O   CYS A  14      -3.208   1.641  -0.597  1.00  0.39           O  
ATOM    191  CB  CYS A  14      -1.638   3.088  -3.292  1.00  0.44           C  
ATOM    192  SG  CYS A  14       0.034   2.387  -3.131  1.00  1.05           S  
ATOM    193  H   CYS A  14      -1.503   3.186  -0.219  1.00  0.45           H  
ATOM    194  HA  CYS A  14      -3.154   4.245  -2.345  1.00  0.37           H  
ATOM    195  HB2 CYS A  14      -2.196   2.435  -3.954  1.00  0.46           H  
ATOM    196  HB3 CYS A  14      -1.488   4.034  -3.809  1.00  0.76           H  
ATOM    197  N   LEU A  15      -4.597   2.191  -2.299  1.00  0.25           N  
ATOM    198  CA  LEU A  15      -5.650   1.220  -2.031  1.00  0.23           C  
ATOM    199  C   LEU A  15      -5.083  -0.173  -2.322  1.00  0.30           C  
ATOM    200  O   LEU A  15      -4.323  -0.330  -3.287  1.00  0.51           O  
ATOM    201  CB  LEU A  15      -6.932   1.566  -2.826  1.00  0.22           C  
ATOM    202  CG  LEU A  15      -7.428   3.010  -2.612  1.00  0.25           C  
ATOM    203  CD1 LEU A  15      -8.769   3.265  -3.310  1.00  0.30           C  
ATOM    204  CD2 LEU A  15      -7.626   3.306  -1.124  1.00  0.28           C  
ATOM    205  H   LEU A  15      -4.687   2.739  -3.144  1.00  0.26           H  
ATOM    206  HA  LEU A  15      -5.896   1.220  -0.971  1.00  0.24           H  
ATOM    207  HB2 LEU A  15      -6.751   1.415  -3.890  1.00  0.24           H  
ATOM    208  HB3 LEU A  15      -7.741   0.900  -2.522  1.00  0.25           H  
ATOM    209  HG  LEU A  15      -6.702   3.706  -3.026  1.00  0.30           H  
ATOM    210 HD11 LEU A  15      -8.688   3.073  -4.378  1.00  1.42           H  
ATOM    211 HD12 LEU A  15      -9.541   2.623  -2.887  1.00  1.61           H  
ATOM    212 HD13 LEU A  15      -9.064   4.306  -3.164  1.00  1.54           H  
ATOM    213 HD21 LEU A  15      -8.212   2.513  -0.667  1.00  1.44           H  
ATOM    214 HD22 LEU A  15      -6.659   3.377  -0.637  1.00  1.51           H  
ATOM    215 HD23 LEU A  15      -8.152   4.251  -0.998  1.00  1.44           H  
ATOM    216  N   CYS A  16      -5.337  -1.133  -1.433  1.00  0.44           N  
ATOM    217  CA  CYS A  16      -4.643  -2.423  -1.477  1.00  0.43           C  
ATOM    218  C   CYS A  16      -5.661  -3.494  -1.137  1.00  0.50           C  
ATOM    219  O   CYS A  16      -6.065  -4.276  -1.996  1.00  0.69           O  
ATOM    220  CB  CYS A  16      -3.426  -2.417  -0.542  1.00  0.35           C  
ATOM    221  SG  CYS A  16      -2.321  -3.868  -0.631  1.00  0.35           S  
ATOM    222  H   CYS A  16      -5.934  -0.909  -0.636  1.00  0.61           H  
ATOM    223  HA  CYS A  16      -4.283  -2.611  -2.481  1.00  0.58           H  
ATOM    224  HB2 CYS A  16      -2.814  -1.538  -0.737  1.00  0.45           H  
ATOM    225  HB3 CYS A  16      -3.798  -2.342   0.475  1.00  0.33           H  
ATOM    226  N   GLU A  17      -6.168  -3.426   0.094  1.00  0.47           N  
ATOM    227  CA  GLU A  17      -7.320  -4.196   0.522  1.00  0.66           C  
ATOM    228  C   GLU A  17      -8.579  -3.399   0.183  1.00  0.51           C  
ATOM    229  O   GLU A  17      -9.078  -2.620   0.995  1.00  0.54           O  
ATOM    230  CB  GLU A  17      -7.234  -4.534   2.020  1.00  0.89           C  
ATOM    231  CG  GLU A  17      -6.578  -5.902   2.277  1.00  1.13           C  
ATOM    232  CD  GLU A  17      -5.063  -5.932   2.116  1.00  2.02           C  
ATOM    233  OE1 GLU A  17      -4.542  -5.422   1.104  1.00  3.27           O  
ATOM    234  OE2 GLU A  17      -4.401  -6.487   3.014  1.00  2.91           O  
ATOM    235  H   GLU A  17      -5.817  -2.707   0.707  1.00  0.39           H  
ATOM    236  HA  GLU A  17      -7.357  -5.135  -0.032  1.00  0.83           H  
ATOM    237  HB2 GLU A  17      -6.715  -3.748   2.570  1.00  1.28           H  
ATOM    238  HB3 GLU A  17      -8.252  -4.609   2.403  1.00  1.45           H  
ATOM    239  HG2 GLU A  17      -6.801  -6.187   3.306  1.00  2.34           H  
ATOM    240  HG3 GLU A  17      -7.009  -6.656   1.621  1.00  1.98           H  
ATOM    241  N   GLY A  18      -9.103  -3.604  -1.026  1.00  0.44           N  
ATOM    242  CA  GLY A  18     -10.331  -2.962  -1.460  1.00  0.40           C  
ATOM    243  C   GLY A  18     -10.182  -1.447  -1.348  1.00  0.35           C  
ATOM    244  O   GLY A  18      -9.187  -0.899  -1.808  1.00  0.34           O  
ATOM    245  H   GLY A  18      -8.578  -4.163  -1.684  1.00  0.52           H  
ATOM    246  HA2 GLY A  18     -10.533  -3.224  -2.498  1.00  0.47           H  
ATOM    247  HA3 GLY A  18     -11.155  -3.317  -0.838  1.00  0.46           H  
ATOM    248  N   SER A  19     -11.132  -0.771  -0.697  1.00  0.39           N  
ATOM    249  CA  SER A  19     -11.069   0.674  -0.525  1.00  0.39           C  
ATOM    250  C   SER A  19     -10.216   1.083   0.682  1.00  0.39           C  
ATOM    251  O   SER A  19     -10.251   2.257   1.058  1.00  0.48           O  
ATOM    252  CB  SER A  19     -12.493   1.234  -0.374  1.00  0.48           C  
ATOM    253  OG  SER A  19     -12.479   2.648  -0.433  1.00  0.74           O  
ATOM    254  H   SER A  19     -11.907  -1.277  -0.296  1.00  0.48           H  
ATOM    255  HA  SER A  19     -10.604   1.110  -1.415  1.00  0.35           H  
ATOM    256  HB2 SER A  19     -13.135   0.858  -1.172  1.00  0.66           H  
ATOM    257  HB3 SER A  19     -12.900   0.926   0.590  1.00  0.80           H  
ATOM    258  HG  SER A  19     -11.791   2.960   0.172  1.00  1.62           H  
ATOM    259  N   ASN A  20      -9.478   0.166   1.315  1.00  0.41           N  
ATOM    260  CA  ASN A  20      -8.699   0.507   2.491  1.00  0.44           C  
ATOM    261  C   ASN A  20      -7.308   0.912   2.027  1.00  0.32           C  
ATOM    262  O   ASN A  20      -6.584   0.117   1.420  1.00  0.32           O  
ATOM    263  CB  ASN A  20      -8.621  -0.645   3.493  1.00  0.58           C  
ATOM    264  CG  ASN A  20      -9.977  -1.198   3.941  1.00  0.75           C  
ATOM    265  OD1 ASN A  20     -11.034  -0.811   3.451  1.00  1.40           O  
ATOM    266  ND2 ASN A  20      -9.964  -2.099   4.919  1.00  1.73           N  
ATOM    267  H   ASN A  20      -9.446  -0.794   1.000  1.00  0.47           H  
ATOM    268  HA  ASN A  20      -9.164   1.337   3.025  1.00  0.52           H  
ATOM    269  HB2 ASN A  20      -8.012  -1.427   3.053  1.00  0.55           H  
ATOM    270  HB3 ASN A  20      -8.105  -0.282   4.374  1.00  0.64           H  
ATOM    271 HD21 ASN A  20      -9.092  -2.412   5.318  1.00  2.63           H  
ATOM    272 HD22 ASN A  20     -10.845  -2.465   5.241  1.00  1.86           H  
ATOM    273  N   VAL A  21      -6.945   2.163   2.304  1.00  0.35           N  
ATOM    274  CA  VAL A  21      -5.634   2.678   1.963  1.00  0.30           C  
ATOM    275  C   VAL A  21      -4.586   2.030   2.858  1.00  0.30           C  
ATOM    276  O   VAL A  21      -4.680   2.107   4.080  1.00  0.45           O  
ATOM    277  CB  VAL A  21      -5.599   4.227   1.951  1.00  0.48           C  
ATOM    278  CG1 VAL A  21      -5.619   4.888   3.336  1.00  1.20           C  
ATOM    279  CG2 VAL A  21      -4.359   4.734   1.204  1.00  1.56           C  
ATOM    280  H   VAL A  21      -7.569   2.725   2.849  1.00  0.45           H  
ATOM    281  HA  VAL A  21      -5.431   2.346   0.935  1.00  0.27           H  
ATOM    282  HB  VAL A  21      -6.473   4.579   1.415  1.00  1.26           H  
ATOM    283 HG11 VAL A  21      -6.399   4.455   3.960  1.00  2.27           H  
ATOM    284 HG12 VAL A  21      -4.654   4.772   3.827  1.00  1.92           H  
ATOM    285 HG13 VAL A  21      -5.816   5.954   3.229  1.00  2.05           H  
ATOM    286 HG21 VAL A  21      -3.454   4.344   1.669  1.00  2.47           H  
ATOM    287 HG22 VAL A  21      -4.394   4.419   0.163  1.00  2.44           H  
ATOM    288 HG23 VAL A  21      -4.317   5.825   1.232  1.00  2.22           H  
ATOM    289  N   CYS A  22      -3.535   1.486   2.248  1.00  0.25           N  
ATOM    290  CA  CYS A  22      -2.373   1.015   2.978  1.00  0.28           C  
ATOM    291  C   CYS A  22      -1.558   2.211   3.492  1.00  0.41           C  
ATOM    292  O   CYS A  22      -0.658   2.698   2.828  1.00  0.49           O  
ATOM    293  CB  CYS A  22      -1.571   0.073   2.076  1.00  0.29           C  
ATOM    294  SG  CYS A  22      -0.458  -1.035   2.969  1.00  0.34           S  
ATOM    295  H   CYS A  22      -3.496   1.470   1.232  1.00  0.27           H  
ATOM    296  HA  CYS A  22      -2.738   0.437   3.827  1.00  0.32           H  
ATOM    297  HB2 CYS A  22      -2.268  -0.564   1.534  1.00  0.29           H  
ATOM    298  HB3 CYS A  22      -0.999   0.655   1.355  1.00  0.37           H  
ATOM    299  N   GLY A  23      -1.955   2.729   4.667  1.00  0.55           N  
ATOM    300  CA  GLY A  23      -1.389   3.907   5.333  1.00  0.75           C  
ATOM    301  C   GLY A  23       0.101   3.775   5.678  1.00  0.63           C  
ATOM    302  O   GLY A  23       0.646   2.676   5.650  1.00  0.51           O  
ATOM    303  H   GLY A  23      -2.807   2.340   5.058  1.00  0.61           H  
ATOM    304  HA2 GLY A  23      -1.553   4.780   4.706  1.00  0.92           H  
ATOM    305  HA3 GLY A  23      -1.931   4.058   6.269  1.00  0.92           H  
ATOM    306  N   GLN A  24       0.789   4.862   6.056  1.00  0.68           N  
ATOM    307  CA  GLN A  24       2.172   4.761   6.523  1.00  0.54           C  
ATOM    308  C   GLN A  24       2.313   3.781   7.702  1.00  0.39           C  
ATOM    309  O   GLN A  24       1.356   3.563   8.441  1.00  0.50           O  
ATOM    310  CB  GLN A  24       2.788   6.131   6.850  1.00  0.75           C  
ATOM    311  CG  GLN A  24       1.903   7.022   7.734  1.00  1.82           C  
ATOM    312  CD  GLN A  24       1.083   7.971   6.870  1.00  2.69           C  
ATOM    313  OE1 GLN A  24       0.000   7.612   6.420  1.00  3.96           O  
ATOM    314  NE2 GLN A  24       1.615   9.159   6.590  1.00  3.36           N  
ATOM    315  H   GLN A  24       0.353   5.772   6.043  1.00  0.84           H  
ATOM    316  HA  GLN A  24       2.722   4.365   5.676  1.00  0.54           H  
ATOM    317  HB2 GLN A  24       3.735   5.966   7.364  1.00  1.87           H  
ATOM    318  HB3 GLN A  24       3.009   6.654   5.918  1.00  2.01           H  
ATOM    319  HG2 GLN A  24       1.238   6.414   8.347  1.00  3.12           H  
ATOM    320  HG3 GLN A  24       2.536   7.608   8.400  1.00  3.01           H  
ATOM    321 HE21 GLN A  24       2.521   9.412   6.955  1.00  3.55           H  
ATOM    322 HE22 GLN A  24       1.107   9.794   5.994  1.00  4.40           H  
ATOM    323  N   GLY A  25       3.495   3.170   7.856  1.00  0.33           N  
ATOM    324  CA  GLY A  25       3.758   2.111   8.838  1.00  0.41           C  
ATOM    325  C   GLY A  25       3.235   0.737   8.388  1.00  0.48           C  
ATOM    326  O   GLY A  25       3.184  -0.225   9.154  1.00  0.89           O  
ATOM    327  H   GLY A  25       4.252   3.428   7.241  1.00  0.41           H  
ATOM    328  HA2 GLY A  25       4.839   2.050   8.960  1.00  0.51           H  
ATOM    329  HA3 GLY A  25       3.323   2.376   9.803  1.00  0.52           H  
ATOM    330  N   ASN A  26       2.862   0.660   7.105  1.00  0.32           N  
ATOM    331  CA  ASN A  26       2.330  -0.468   6.360  1.00  0.31           C  
ATOM    332  C   ASN A  26       2.976  -0.493   4.962  1.00  0.26           C  
ATOM    333  O   ASN A  26       3.660   0.463   4.576  1.00  0.52           O  
ATOM    334  CB  ASN A  26       0.800  -0.344   6.228  1.00  0.50           C  
ATOM    335  CG  ASN A  26       0.078  -0.010   7.539  1.00  0.67           C  
ATOM    336  OD1 ASN A  26      -0.315  -0.920   8.253  1.00  1.68           O  
ATOM    337  ND2 ASN A  26      -0.123   1.256   7.899  1.00  2.36           N  
ATOM    338  H   ASN A  26       2.982   1.481   6.538  1.00  0.56           H  
ATOM    339  HA  ASN A  26       2.594  -1.379   6.881  1.00  0.44           H  
ATOM    340  HB2 ASN A  26       0.535   0.366   5.451  1.00  0.54           H  
ATOM    341  HB3 ASN A  26       0.428  -1.312   5.901  1.00  0.53           H  
ATOM    342 HD21 ASN A  26       0.269   2.020   7.359  1.00  3.80           H  
ATOM    343 HD22 ASN A  26      -0.559   1.433   8.788  1.00  2.41           H  
ATOM    344  N   LYS A  27       2.760  -1.580   4.206  1.00  0.26           N  
ATOM    345  CA  LYS A  27       3.288  -1.798   2.864  1.00  0.31           C  
ATOM    346  C   LYS A  27       2.385  -2.780   2.112  1.00  0.23           C  
ATOM    347  O   LYS A  27       1.992  -3.806   2.664  1.00  0.25           O  
ATOM    348  CB  LYS A  27       4.748  -2.286   2.961  1.00  0.65           C  
ATOM    349  CG  LYS A  27       5.122  -3.407   1.982  1.00  1.54           C  
ATOM    350  CD  LYS A  27       6.552  -3.943   2.169  1.00  1.70           C  
ATOM    351  CE  LYS A  27       6.764  -4.596   3.547  1.00  1.04           C  
ATOM    352  NZ  LYS A  27       7.546  -3.735   4.458  1.00  1.98           N  
ATOM    353  H   LYS A  27       2.218  -2.359   4.589  1.00  0.45           H  
ATOM    354  HA  LYS A  27       3.270  -0.852   2.329  1.00  0.43           H  
ATOM    355  HB2 LYS A  27       5.387  -1.437   2.736  1.00  1.83           H  
ATOM    356  HB3 LYS A  27       4.944  -2.627   3.973  1.00  1.97           H  
ATOM    357  HG2 LYS A  27       4.450  -4.254   2.100  1.00  2.58           H  
ATOM    358  HG3 LYS A  27       4.990  -3.011   0.969  1.00  2.62           H  
ATOM    359  HD2 LYS A  27       6.707  -4.707   1.412  1.00  2.72           H  
ATOM    360  HD3 LYS A  27       7.278  -3.136   1.990  1.00  2.35           H  
ATOM    361  HE2 LYS A  27       5.811  -4.805   4.016  1.00  1.62           H  
ATOM    362  HE3 LYS A  27       7.294  -5.537   3.438  1.00  1.60           H  
ATOM    363  HZ1 LYS A  27       7.284  -2.757   4.343  1.00  3.02           H  
ATOM    364  HZ2 LYS A  27       7.368  -3.999   5.417  1.00  2.85           H  
ATOM    365  HZ3 LYS A  27       8.537  -3.814   4.262  1.00  2.24           H  
ATOM    366  N   CYS A  28       2.096  -2.482   0.842  1.00  0.26           N  
ATOM    367  CA  CYS A  28       1.275  -3.300  -0.031  1.00  0.24           C  
ATOM    368  C   CYS A  28       2.214  -4.196  -0.822  1.00  0.29           C  
ATOM    369  O   CYS A  28       3.174  -3.708  -1.414  1.00  0.43           O  
ATOM    370  CB  CYS A  28       0.450  -2.415  -0.971  1.00  0.35           C  
ATOM    371  SG  CYS A  28      -0.759  -3.323  -1.971  1.00  0.39           S  
ATOM    372  H   CYS A  28       2.410  -1.602   0.470  1.00  0.31           H  
ATOM    373  HA  CYS A  28       0.578  -3.896   0.548  1.00  0.22           H  
ATOM    374  HB2 CYS A  28      -0.078  -1.651  -0.403  1.00  0.37           H  
ATOM    375  HB3 CYS A  28       1.147  -1.928  -1.655  1.00  0.45           H  
ATOM    376  N   ILE A  29       1.983  -5.502  -0.794  1.00  0.28           N  
ATOM    377  CA  ILE A  29       2.653  -6.478  -1.634  1.00  0.35           C  
ATOM    378  C   ILE A  29       1.685  -6.831  -2.766  1.00  0.39           C  
ATOM    379  O   ILE A  29       0.622  -7.409  -2.531  1.00  0.48           O  
ATOM    380  CB  ILE A  29       3.097  -7.685  -0.786  1.00  0.43           C  
ATOM    381  CG1 ILE A  29       4.219  -7.309   0.204  1.00  0.57           C  
ATOM    382  CG2 ILE A  29       3.535  -8.869  -1.657  1.00  0.53           C  
ATOM    383  CD1 ILE A  29       5.573  -6.983  -0.442  1.00  1.76           C  
ATOM    384  H   ILE A  29       1.203  -5.824  -0.241  1.00  0.30           H  
ATOM    385  HA  ILE A  29       3.545  -6.040  -2.075  1.00  0.37           H  
ATOM    386  HB  ILE A  29       2.244  -8.020  -0.193  1.00  0.53           H  
ATOM    387 HG12 ILE A  29       3.906  -6.455   0.804  1.00  1.47           H  
ATOM    388 HG13 ILE A  29       4.370  -8.151   0.881  1.00  1.62           H  
ATOM    389 HG21 ILE A  29       4.185  -8.539  -2.466  1.00  1.45           H  
ATOM    390 HG22 ILE A  29       4.071  -9.589  -1.040  1.00  1.69           H  
ATOM    391 HG23 ILE A  29       2.663  -9.367  -2.083  1.00  1.55           H  
ATOM    392 HD11 ILE A  29       5.901  -7.792  -1.094  1.00  3.02           H  
ATOM    393 HD12 ILE A  29       5.517  -6.057  -1.012  1.00  2.40           H  
ATOM    394 HD13 ILE A  29       6.318  -6.859   0.343  1.00  2.44           H  
ATOM    395  N   LEU A  30       2.066  -6.451  -3.989  1.00  0.43           N  
ATOM    396  CA  LEU A  30       1.366  -6.756  -5.222  1.00  0.51           C  
ATOM    397  C   LEU A  30       1.900  -8.085  -5.742  1.00  0.91           C  
ATOM    398  O   LEU A  30       2.804  -8.124  -6.575  1.00  1.53           O  
ATOM    399  CB  LEU A  30       1.578  -5.619  -6.238  1.00  0.58           C  
ATOM    400  CG  LEU A  30       0.394  -4.651  -6.232  1.00  0.84           C  
ATOM    401  CD1 LEU A  30       0.791  -3.331  -6.876  1.00  1.75           C  
ATOM    402  CD2 LEU A  30      -0.789  -5.229  -7.023  1.00  2.23           C  
ATOM    403  H   LEU A  30       3.013  -6.107  -4.110  1.00  0.47           H  
ATOM    404  HA  LEU A  30       0.301  -6.869  -5.022  1.00  0.66           H  
ATOM    405  HB2 LEU A  30       2.498  -5.082  -6.002  1.00  0.87           H  
ATOM    406  HB3 LEU A  30       1.672  -6.010  -7.252  1.00  0.81           H  
ATOM    407  HG  LEU A  30       0.103  -4.433  -5.208  1.00  2.24           H  
ATOM    408 HD11 LEU A  30       1.277  -3.490  -7.838  1.00  2.57           H  
ATOM    409 HD12 LEU A  30      -0.127  -2.779  -7.029  1.00  2.58           H  
ATOM    410 HD13 LEU A  30       1.439  -2.766  -6.210  1.00  2.76           H  
ATOM    411 HD21 LEU A  30      -1.081  -6.202  -6.638  1.00  3.37           H  
ATOM    412 HD22 LEU A  30      -1.646  -4.556  -6.950  1.00  2.88           H  
ATOM    413 HD23 LEU A  30      -0.515  -5.332  -8.074  1.00  2.92           H  
ATOM    414  N   GLY A  31       1.319  -9.176  -5.249  1.00  1.35           N  
ATOM    415  CA  GLY A  31       1.656 -10.512  -5.699  1.00  1.68           C  
ATOM    416  C   GLY A  31       2.776 -11.115  -4.852  1.00  2.38           C  
ATOM    417  O   GLY A  31       3.777 -10.466  -4.558  1.00  3.42           O  
ATOM    418  H   GLY A  31       0.627  -9.068  -4.518  1.00  1.83           H  
ATOM    419  HA2 GLY A  31       0.757 -11.122  -5.614  1.00  1.47           H  
ATOM    420  HA3 GLY A  31       1.963 -10.509  -6.745  1.00  2.62           H  
ATOM    421  N   SER A  32       2.577 -12.378  -4.476  1.00  2.33           N  
ATOM    422  CA  SER A  32       3.434 -13.192  -3.636  1.00  3.57           C  
ATOM    423  C   SER A  32       3.113 -14.625  -4.033  1.00  3.98           C  
ATOM    424  O   SER A  32       2.063 -15.123  -3.653  1.00  4.22           O  
ATOM    425  CB  SER A  32       3.108 -12.953  -2.150  1.00  4.09           C  
ATOM    426  OG  SER A  32       4.066 -12.099  -1.562  1.00  4.62           O  
ATOM    427  H   SER A  32       1.750 -12.840  -4.809  1.00  1.68           H  
ATOM    428  HA  SER A  32       4.489 -12.987  -3.819  1.00  4.20           H  
ATOM    429  HB2 SER A  32       2.120 -12.500  -2.041  1.00  4.18           H  
ATOM    430  HB3 SER A  32       3.111 -13.906  -1.615  1.00  4.78           H  
ATOM    431  HG  SER A  32       3.975 -12.144  -0.607  1.00  5.67           H  
ATOM    432  N   ASP A  33       3.942 -15.243  -4.880  1.00  4.62           N  
ATOM    433  CA  ASP A  33       3.833 -16.655  -5.255  1.00  5.23           C  
ATOM    434  C   ASP A  33       2.381 -17.088  -5.528  1.00  4.58           C  
ATOM    435  O   ASP A  33       1.914 -18.137  -5.098  1.00  4.95           O  
ATOM    436  CB  ASP A  33       4.624 -17.556  -4.279  1.00  6.23           C  
ATOM    437  CG  ASP A  33       4.368 -17.302  -2.794  1.00  7.12           C  
ATOM    438  OD1 ASP A  33       4.809 -16.235  -2.316  1.00  7.40           O  
ATOM    439  OD2 ASP A  33       3.800 -18.208  -2.145  1.00  8.05           O  
ATOM    440  H   ASP A  33       4.765 -14.736  -5.152  1.00  5.09           H  
ATOM    441  HA  ASP A  33       4.335 -16.754  -6.214  1.00  5.65           H  
ATOM    442  HB2 ASP A  33       4.404 -18.599  -4.497  1.00  6.51           H  
ATOM    443  HB3 ASP A  33       5.687 -17.391  -4.447  1.00  6.63           H  
ATOM    444  N   GLY A  34       1.693 -16.265  -6.326  1.00  3.80           N  
ATOM    445  CA  GLY A  34       0.326 -16.468  -6.768  1.00  3.23           C  
ATOM    446  C   GLY A  34      -0.705 -16.032  -5.732  1.00  2.84           C  
ATOM    447  O   GLY A  34      -1.790 -16.606  -5.672  1.00  3.10           O  
ATOM    448  H   GLY A  34       2.160 -15.444  -6.663  1.00  3.81           H  
ATOM    449  HA2 GLY A  34       0.164 -15.857  -7.655  1.00  3.38           H  
ATOM    450  HA3 GLY A  34       0.192 -17.509  -7.034  1.00  3.19           H  
ATOM    451  N   GLU A  35      -0.395 -14.974  -4.978  1.00  2.37           N  
ATOM    452  CA  GLU A  35      -1.333 -14.298  -4.097  1.00  1.87           C  
ATOM    453  C   GLU A  35      -1.940 -13.056  -4.738  1.00  1.58           C  
ATOM    454  O   GLU A  35      -1.523 -12.573  -5.783  1.00  1.74           O  
ATOM    455  CB  GLU A  35      -0.674 -13.930  -2.753  1.00  1.89           C  
ATOM    456  CG  GLU A  35      -0.871 -15.057  -1.735  1.00  2.08           C  
ATOM    457  CD  GLU A  35      -2.341 -15.164  -1.312  1.00  2.96           C  
ATOM    458  OE1 GLU A  35      -3.151 -14.351  -1.810  1.00  3.94           O  
ATOM    459  OE2 GLU A  35      -2.618 -16.068  -0.485  1.00  3.97           O  
ATOM    460  H   GLU A  35       0.558 -14.650  -4.984  1.00  2.51           H  
ATOM    461  HA  GLU A  35      -2.172 -14.974  -3.923  1.00  1.83           H  
ATOM    462  HB2 GLU A  35       0.365 -13.704  -2.885  1.00  2.21           H  
ATOM    463  HB3 GLU A  35      -1.126 -13.033  -2.320  1.00  1.65           H  
ATOM    464  HG2 GLU A  35      -0.531 -16.000  -2.159  1.00  2.36           H  
ATOM    465  HG3 GLU A  35      -0.278 -14.845  -0.847  1.00  3.19           H  
ATOM    466  N   LYS A  36      -2.957 -12.559  -4.029  1.00  1.26           N  
ATOM    467  CA  LYS A  36      -3.700 -11.337  -4.280  1.00  1.08           C  
ATOM    468  C   LYS A  36      -2.956 -10.154  -3.645  1.00  0.80           C  
ATOM    469  O   LYS A  36      -1.908 -10.316  -3.021  1.00  0.83           O  
ATOM    470  CB  LYS A  36      -5.114 -11.522  -3.694  1.00  1.12           C  
ATOM    471  CG  LYS A  36      -5.871 -12.711  -4.322  1.00  1.41           C  
ATOM    472  CD  LYS A  36      -6.683 -12.365  -5.579  1.00  1.99           C  
ATOM    473  CE  LYS A  36      -7.935 -11.537  -5.241  1.00  2.64           C  
ATOM    474  NZ  LYS A  36      -8.958 -11.597  -6.308  1.00  3.44           N  
ATOM    475  H   LYS A  36      -3.142 -13.064  -3.153  1.00  1.27           H  
ATOM    476  HA  LYS A  36      -3.779 -11.157  -5.345  1.00  1.24           H  
ATOM    477  HB2 LYS A  36      -4.999 -11.725  -2.629  1.00  1.09           H  
ATOM    478  HB3 LYS A  36      -5.698 -10.610  -3.795  1.00  1.13           H  
ATOM    479  HG2 LYS A  36      -5.164 -13.507  -4.575  1.00  2.40           H  
ATOM    480  HG3 LYS A  36      -6.538 -13.133  -3.566  1.00  1.88           H  
ATOM    481  HD2 LYS A  36      -6.047 -11.841  -6.296  1.00  3.00           H  
ATOM    482  HD3 LYS A  36      -6.985 -13.320  -6.023  1.00  2.73           H  
ATOM    483  HE2 LYS A  36      -8.387 -11.917  -4.327  1.00  3.26           H  
ATOM    484  HE3 LYS A  36      -7.654 -10.498  -5.077  1.00  3.43           H  
ATOM    485  HZ1 LYS A  36      -9.225 -12.558  -6.483  1.00  3.69           H  
ATOM    486  HZ2 LYS A  36      -9.782 -11.084  -6.020  1.00  4.08           H  
ATOM    487  HZ3 LYS A  36      -8.606 -11.190  -7.166  1.00  3.92           H  
ATOM    488  N   ASN A  37      -3.495  -8.945  -3.825  1.00  0.71           N  
ATOM    489  CA  ASN A  37      -3.014  -7.743  -3.146  1.00  0.51           C  
ATOM    490  C   ASN A  37      -3.182  -7.883  -1.622  1.00  0.39           C  
ATOM    491  O   ASN A  37      -4.270  -8.233  -1.171  1.00  0.51           O  
ATOM    492  CB  ASN A  37      -3.791  -6.518  -3.676  1.00  0.65           C  
ATOM    493  CG  ASN A  37      -2.899  -5.312  -3.946  1.00  1.08           C  
ATOM    494  OD1 ASN A  37      -1.681  -5.403  -3.887  1.00  2.64           O  
ATOM    495  ND2 ASN A  37      -3.487  -4.174  -4.302  1.00  1.13           N  
ATOM    496  H   ASN A  37      -4.377  -8.886  -4.307  1.00  0.90           H  
ATOM    497  HA  ASN A  37      -1.951  -7.677  -3.383  1.00  0.51           H  
ATOM    498  HB2 ASN A  37      -4.271  -6.762  -4.622  1.00  1.52           H  
ATOM    499  HB3 ASN A  37      -4.569  -6.237  -2.965  1.00  1.43           H  
ATOM    500 HD21 ASN A  37      -4.494  -4.092  -4.309  1.00  1.81           H  
ATOM    501 HD22 ASN A  37      -2.905  -3.376  -4.505  1.00  1.69           H  
ATOM    502  N   GLN A  38      -2.109  -7.668  -0.850  1.00  0.34           N  
ATOM    503  CA  GLN A  38      -2.056  -7.760   0.618  1.00  0.28           C  
ATOM    504  C   GLN A  38      -1.294  -6.559   1.231  1.00  0.22           C  
ATOM    505  O   GLN A  38      -0.127  -6.352   0.891  1.00  0.32           O  
ATOM    506  CB  GLN A  38      -1.340  -9.061   1.035  1.00  0.39           C  
ATOM    507  CG  GLN A  38      -1.793 -10.343   0.311  1.00  1.64           C  
ATOM    508  CD  GLN A  38      -2.238 -11.397   1.330  1.00  2.76           C  
ATOM    509  OE1 GLN A  38      -1.409 -12.066   1.940  1.00  2.86           O  
ATOM    510  NE2 GLN A  38      -3.543 -11.539   1.561  1.00  4.29           N  
ATOM    511  H   GLN A  38      -1.235  -7.437  -1.313  1.00  0.43           H  
ATOM    512  HA  GLN A  38      -3.070  -7.782   1.018  1.00  0.34           H  
ATOM    513  HB2 GLN A  38      -0.269  -8.960   0.863  1.00  1.18           H  
ATOM    514  HB3 GLN A  38      -1.484  -9.172   2.111  1.00  1.31           H  
ATOM    515  HG2 GLN A  38      -2.639 -10.154  -0.345  1.00  1.92           H  
ATOM    516  HG3 GLN A  38      -0.976 -10.751  -0.283  1.00  2.32           H  
ATOM    517 HE21 GLN A  38      -4.216 -10.978   1.061  1.00  4.83           H  
ATOM    518 HE22 GLN A  38      -3.841 -12.240   2.222  1.00  5.12           H  
ATOM    519  N   CYS A  39      -1.907  -5.797   2.146  1.00  0.21           N  
ATOM    520  CA  CYS A  39      -1.312  -4.689   2.903  1.00  0.19           C  
ATOM    521  C   CYS A  39      -0.829  -5.180   4.268  1.00  0.23           C  
ATOM    522  O   CYS A  39      -1.623  -5.358   5.191  1.00  0.37           O  
ATOM    523  CB  CYS A  39      -2.324  -3.555   3.108  1.00  0.27           C  
ATOM    524  SG  CYS A  39      -1.726  -2.199   4.153  1.00  0.29           S  
ATOM    525  H   CYS A  39      -2.883  -6.014   2.354  1.00  0.32           H  
ATOM    526  HA  CYS A  39      -0.473  -4.269   2.359  1.00  0.17           H  
ATOM    527  HB2 CYS A  39      -2.618  -3.139   2.153  1.00  0.32           H  
ATOM    528  HB3 CYS A  39      -3.210  -3.967   3.594  1.00  0.33           H  
ATOM    529  N   VAL A  40       0.480  -5.393   4.406  1.00  0.25           N  
ATOM    530  CA  VAL A  40       1.104  -5.856   5.641  1.00  0.33           C  
ATOM    531  C   VAL A  40       1.699  -4.677   6.401  1.00  0.38           C  
ATOM    532  O   VAL A  40       1.982  -3.635   5.813  1.00  0.43           O  
ATOM    533  CB  VAL A  40       2.178  -6.907   5.322  1.00  0.44           C  
ATOM    534  CG1 VAL A  40       1.538  -8.108   4.627  1.00  0.61           C  
ATOM    535  CG2 VAL A  40       3.302  -6.378   4.417  1.00  0.51           C  
ATOM    536  H   VAL A  40       1.093  -5.106   3.650  1.00  0.28           H  
ATOM    537  HA  VAL A  40       0.365  -6.305   6.303  1.00  0.41           H  
ATOM    538  HB  VAL A  40       2.618  -7.237   6.258  1.00  0.65           H  
ATOM    539 HG11 VAL A  40       0.690  -8.464   5.208  1.00  1.40           H  
ATOM    540 HG12 VAL A  40       1.193  -7.824   3.629  1.00  1.11           H  
ATOM    541 HG13 VAL A  40       2.273  -8.905   4.533  1.00  1.51           H  
ATOM    542 HG21 VAL A  40       3.737  -5.472   4.835  1.00  1.51           H  
ATOM    543 HG22 VAL A  40       4.078  -7.132   4.333  1.00  1.41           H  
ATOM    544 HG23 VAL A  40       2.920  -6.164   3.420  1.00  1.81           H  
ATOM    545  N   THR A  41       1.913  -4.827   7.707  1.00  0.56           N  
ATOM    546  CA  THR A  41       2.542  -3.805   8.517  1.00  0.60           C  
ATOM    547  C   THR A  41       4.024  -3.672   8.146  1.00  0.62           C  
ATOM    548  O   THR A  41       4.583  -4.527   7.455  1.00  0.74           O  
ATOM    549  CB  THR A  41       2.332  -4.162   9.998  1.00  0.72           C  
ATOM    550  OG1 THR A  41       1.349  -5.180  10.129  1.00  2.28           O  
ATOM    551  CG2 THR A  41       1.838  -2.937  10.773  1.00  2.57           C  
ATOM    552  H   THR A  41       1.598  -5.638   8.224  1.00  0.77           H  
ATOM    553  HA  THR A  41       2.027  -2.867   8.318  1.00  0.61           H  
ATOM    554  HB  THR A  41       3.259  -4.536  10.427  1.00  1.47           H  
ATOM    555  HG1 THR A  41       1.070  -5.217  11.048  1.00  2.74           H  
ATOM    556 HG21 THR A  41       0.933  -2.552  10.299  1.00  3.69           H  
ATOM    557 HG22 THR A  41       1.615  -3.216  11.800  1.00  3.19           H  
ATOM    558 HG23 THR A  41       2.605  -2.165  10.772  1.00  3.34           H  
ATOM    559  N   GLY A  42       4.679  -2.609   8.620  1.00  0.67           N  
ATOM    560  CA  GLY A  42       6.121  -2.442   8.536  1.00  0.84           C  
ATOM    561  C   GLY A  42       6.422  -1.015   8.107  1.00  1.09           C  
ATOM    562  O   GLY A  42       6.174  -0.079   8.859  1.00  2.76           O  
ATOM    563  H   GLY A  42       4.161  -1.854   9.067  1.00  0.71           H  
ATOM    564  HA2 GLY A  42       6.554  -2.627   9.517  1.00  1.05           H  
ATOM    565  HA3 GLY A  42       6.576  -3.146   7.829  1.00  0.91           H  
ATOM    566  N   GLU A  43       6.928  -0.862   6.886  1.00  0.89           N  
ATOM    567  CA  GLU A  43       7.133   0.403   6.210  1.00  0.83           C  
ATOM    568  C   GLU A  43       7.153   0.086   4.718  1.00  0.90           C  
ATOM    569  O   GLU A  43       7.267  -1.090   4.352  1.00  1.62           O  
ATOM    570  CB  GLU A  43       8.425   1.069   6.704  1.00  1.22           C  
ATOM    571  CG  GLU A  43       8.623   2.476   6.116  1.00  1.88           C  
ATOM    572  CD  GLU A  43       9.319   3.393   7.115  1.00  2.09           C  
ATOM    573  OE1 GLU A  43       8.632   3.786   8.073  1.00  2.55           O  
ATOM    574  OE2 GLU A  43      10.522   3.673   6.894  1.00  2.84           O  
ATOM    575  H   GLU A  43       7.119  -1.669   6.318  1.00  2.18           H  
ATOM    576  HA  GLU A  43       6.281   1.061   6.386  1.00  0.71           H  
ATOM    577  HB2 GLU A  43       8.347   1.173   7.786  1.00  1.51           H  
ATOM    578  HB3 GLU A  43       9.303   0.460   6.486  1.00  2.12           H  
ATOM    579  HG2 GLU A  43       9.210   2.424   5.201  1.00  3.01           H  
ATOM    580  HG3 GLU A  43       7.664   2.946   5.909  1.00  2.37           H  
ATOM    581  N   GLY A  44       7.028   1.111   3.877  1.00  0.66           N  
ATOM    582  CA  GLY A  44       6.945   1.002   2.430  1.00  0.66           C  
ATOM    583  C   GLY A  44       7.192   2.368   1.806  1.00  0.62           C  
ATOM    584  O   GLY A  44       7.186   3.378   2.514  1.00  0.63           O  
ATOM    585  H   GLY A  44       7.062   2.047   4.261  1.00  1.14           H  
ATOM    586  HA2 GLY A  44       7.679   0.288   2.058  1.00  0.89           H  
ATOM    587  HA3 GLY A  44       5.942   0.684   2.158  1.00  0.66           H  
ATOM    588  N   THR A  45       7.389   2.402   0.487  1.00  0.66           N  
ATOM    589  CA  THR A  45       7.590   3.653  -0.239  1.00  0.63           C  
ATOM    590  C   THR A  45       6.222   4.288  -0.545  1.00  0.44           C  
ATOM    591  O   THR A  45       5.315   3.581  -0.985  1.00  0.44           O  
ATOM    592  CB  THR A  45       8.460   3.424  -1.492  1.00  0.77           C  
ATOM    593  OG1 THR A  45       8.624   4.641  -2.182  1.00  2.16           O  
ATOM    594  CG2 THR A  45       7.926   2.366  -2.461  1.00  2.15           C  
ATOM    595  H   THR A  45       7.271   1.540  -0.037  1.00  0.78           H  
ATOM    596  HA  THR A  45       8.167   4.318   0.401  1.00  0.73           H  
ATOM    597  HB  THR A  45       9.434   3.085  -1.158  1.00  1.38           H  
ATOM    598  HG1 THR A  45       9.147   4.490  -2.973  1.00  2.78           H  
ATOM    599 HG21 THR A  45       6.949   2.669  -2.821  1.00  2.73           H  
ATOM    600 HG22 THR A  45       8.597   2.267  -3.314  1.00  2.80           H  
ATOM    601 HG23 THR A  45       7.859   1.395  -1.974  1.00  3.23           H  
ATOM    602  N   PRO A  46       6.015   5.589  -0.301  1.00  0.47           N  
ATOM    603  CA  PRO A  46       4.747   6.221  -0.612  1.00  0.50           C  
ATOM    604  C   PRO A  46       4.597   6.389  -2.119  1.00  0.51           C  
ATOM    605  O   PRO A  46       5.508   6.881  -2.779  1.00  0.76           O  
ATOM    606  CB  PRO A  46       4.781   7.569   0.099  1.00  0.72           C  
ATOM    607  CG  PRO A  46       6.277   7.909   0.154  1.00  0.74           C  
ATOM    608  CD  PRO A  46       6.955   6.540   0.270  1.00  0.63           C  
ATOM    609  HA  PRO A  46       3.918   5.637  -0.220  1.00  0.49           H  
ATOM    610  HB2 PRO A  46       4.201   8.334  -0.423  1.00  0.83           H  
ATOM    611  HB3 PRO A  46       4.370   7.408   1.087  1.00  0.82           H  
ATOM    612  HG2 PRO A  46       6.569   8.369  -0.792  1.00  0.75           H  
ATOM    613  HG3 PRO A  46       6.523   8.567   0.986  1.00  0.90           H  
ATOM    614  HD2 PRO A  46       7.898   6.548  -0.273  1.00  0.68           H  
ATOM    615  HD3 PRO A  46       7.125   6.299   1.320  1.00  0.73           H  
ATOM    616  N   LYS A  47       3.444   6.006  -2.669  1.00  0.48           N  
ATOM    617  CA  LYS A  47       3.160   6.239  -4.084  1.00  0.55           C  
ATOM    618  C   LYS A  47       3.315   7.735  -4.413  1.00  0.79           C  
ATOM    619  O   LYS A  47       2.569   8.544  -3.860  1.00  0.97           O  
ATOM    620  CB  LYS A  47       1.752   5.745  -4.465  1.00  0.59           C  
ATOM    621  CG  LYS A  47       1.456   6.028  -5.953  1.00  1.11           C  
ATOM    622  CD  LYS A  47       0.797   4.842  -6.671  1.00  0.71           C  
ATOM    623  CE  LYS A  47       0.527   5.183  -8.150  1.00  1.23           C  
ATOM    624  NZ  LYS A  47      -0.917   5.161  -8.482  1.00  2.22           N  
ATOM    625  H   LYS A  47       2.751   5.582  -2.058  1.00  0.62           H  
ATOM    626  HA  LYS A  47       3.874   5.641  -4.647  1.00  0.57           H  
ATOM    627  HB2 LYS A  47       1.691   4.676  -4.264  1.00  0.73           H  
ATOM    628  HB3 LYS A  47       1.005   6.255  -3.853  1.00  0.87           H  
ATOM    629  HG2 LYS A  47       0.825   6.914  -6.022  1.00  1.95           H  
ATOM    630  HG3 LYS A  47       2.385   6.239  -6.482  1.00  2.04           H  
ATOM    631  HD2 LYS A  47       1.490   3.999  -6.635  1.00  1.46           H  
ATOM    632  HD3 LYS A  47      -0.116   4.548  -6.151  1.00  1.10           H  
ATOM    633  HE2 LYS A  47       0.937   6.166  -8.395  1.00  2.12           H  
ATOM    634  HE3 LYS A  47       1.048   4.454  -8.773  1.00  1.95           H  
ATOM    635  HZ1 LYS A  47      -1.303   4.243  -8.294  1.00  2.85           H  
ATOM    636  HZ2 LYS A  47      -1.440   5.839  -7.940  1.00  3.14           H  
ATOM    637  HZ3 LYS A  47      -1.035   5.374  -9.464  1.00  2.84           H  
ATOM    638  N   PRO A  48       4.225   8.128  -5.320  1.00  1.00           N  
ATOM    639  CA  PRO A  48       4.284   9.501  -5.781  1.00  1.29           C  
ATOM    640  C   PRO A  48       3.095   9.762  -6.714  1.00  1.33           C  
ATOM    641  O   PRO A  48       2.658   8.862  -7.433  1.00  1.28           O  
ATOM    642  CB  PRO A  48       5.634   9.635  -6.492  1.00  1.61           C  
ATOM    643  CG  PRO A  48       5.948   8.221  -6.986  1.00  1.58           C  
ATOM    644  CD  PRO A  48       5.180   7.293  -6.036  1.00  1.16           C  
ATOM    645  HA  PRO A  48       4.258  10.192  -4.935  1.00  1.39           H  
ATOM    646  HB2 PRO A  48       5.606  10.357  -7.311  1.00  1.85           H  
ATOM    647  HB3 PRO A  48       6.391   9.932  -5.767  1.00  1.73           H  
ATOM    648  HG2 PRO A  48       5.570   8.101  -8.003  1.00  1.72           H  
ATOM    649  HG3 PRO A  48       7.020   8.020  -6.963  1.00  1.82           H  
ATOM    650  HD2 PRO A  48       4.679   6.528  -6.627  1.00  1.14           H  
ATOM    651  HD3 PRO A  48       5.871   6.824  -5.336  1.00  1.17           H  
ATOM    652  N   GLN A  49       2.570  10.992  -6.701  1.00  1.61           N  
ATOM    653  CA  GLN A  49       1.594  11.474  -7.658  1.00  1.76           C  
ATOM    654  C   GLN A  49       2.310  12.167  -8.816  1.00  2.33           C  
ATOM    655  O   GLN A  49       3.416  12.680  -8.653  1.00  2.98           O  
ATOM    656  CB  GLN A  49       0.630  12.440  -6.956  1.00  2.50           C  
ATOM    657  CG  GLN A  49      -0.546  11.716  -6.291  1.00  3.94           C  
ATOM    658  CD  GLN A  49      -1.420  11.029  -7.339  1.00  4.90           C  
ATOM    659  OE1 GLN A  49      -2.144  11.690  -8.073  1.00  5.51           O  
ATOM    660  NE2 GLN A  49      -1.321   9.708  -7.464  1.00  6.02           N  
ATOM    661  H   GLN A  49       2.981  11.701  -6.117  1.00  1.80           H  
ATOM    662  HA  GLN A  49       1.045  10.630  -8.072  1.00  1.48           H  
ATOM    663  HB2 GLN A  49       1.174  13.023  -6.214  1.00  2.83           H  
ATOM    664  HB3 GLN A  49       0.232  13.133  -7.692  1.00  2.73           H  
ATOM    665  HG2 GLN A  49      -0.167  10.994  -5.565  1.00  4.58           H  
ATOM    666  HG3 GLN A  49      -1.153  12.453  -5.762  1.00  4.62           H  
ATOM    667 HE21 GLN A  49      -0.709   9.187  -6.857  1.00  6.22           H  
ATOM    668 HE22 GLN A  49      -1.773   9.268  -8.263  1.00  7.09           H  
ATOM    669  N   SER A  50       1.675  12.169  -9.989  1.00  2.43           N  
ATOM    670  CA  SER A  50       2.216  12.742 -11.219  1.00  3.25           C  
ATOM    671  C   SER A  50       1.106  12.943 -12.252  1.00  3.48           C  
ATOM    672  O   SER A  50       1.108  13.945 -12.956  1.00  4.58           O  
ATOM    673  CB  SER A  50       3.329  11.850 -11.798  1.00  3.64           C  
ATOM    674  OG  SER A  50       4.348  11.548 -10.867  1.00  4.78           O  
ATOM    675  H   SER A  50       0.724  11.832 -10.006  1.00  2.18           H  
ATOM    676  HA  SER A  50       2.646  13.719 -10.983  1.00  4.46           H  
ATOM    677  HB2 SER A  50       2.896  10.917 -12.170  1.00  3.37           H  
ATOM    678  HB3 SER A  50       3.764  12.365 -12.660  1.00  4.50           H  
ATOM    679  HG  SER A  50       4.272  12.116 -10.091  1.00  4.95           H  
ATOM    680  N   HIS A  51       0.207  11.961 -12.359  1.00  3.66           N  
ATOM    681  CA  HIS A  51      -0.878  11.916 -13.334  1.00  4.83           C  
ATOM    682  C   HIS A  51      -1.972  12.961 -13.053  1.00  6.16           C  
ATOM    683  O   HIS A  51      -2.650  12.848 -12.033  1.00  6.96           O  
ATOM    684  CB  HIS A  51      -1.414  10.473 -13.401  1.00  5.61           C  
ATOM    685  CG  HIS A  51      -1.897   9.905 -12.079  1.00  6.69           C  
ATOM    686  ND1 HIS A  51      -2.998  10.347 -11.390  1.00  7.87           N  
ATOM    687  CD2 HIS A  51      -1.309   8.925 -11.320  1.00  7.40           C  
ATOM    688  CE1 HIS A  51      -3.099   9.630 -10.263  1.00  9.07           C  
ATOM    689  NE2 HIS A  51      -2.081   8.751 -10.161  1.00  8.91           N  
ATOM    690  H   HIS A  51       0.297  11.157 -11.762  1.00  3.78           H  
ATOM    691  HA  HIS A  51      -0.466  12.149 -14.316  1.00  5.05           H  
ATOM    692  HB2 HIS A  51      -2.248  10.455 -14.101  1.00  6.36           H  
ATOM    693  HB3 HIS A  51      -0.632   9.829 -13.796  1.00  5.56           H  
ATOM    694  HD1 HIS A  51      -3.486  11.214 -11.610  1.00  8.09           H  
ATOM    695  HD2 HIS A  51      -0.387   8.410 -11.548  1.00  7.27           H  
ATOM    696  HE1 HIS A  51      -3.853   9.792  -9.507  1.00 10.29           H  
TER     697      HIS A  51                                                      
ENDMDL                                                                          
