# Supplementary material for: Comparative Performance of High-Throughput Methods for Protein pKa Predictions
Source: J Chem Inf Model. 2023 Aug 8;63(16):5169–81. doi: 10.1021/acs.jcim.3c00165 (PMC10466379; doi:10.1021/acs.jcim.3c00165)
Supplement: Supplementary file 3 — ci3c00165_si_003.zip [file ci3c00165_si_003.zip › curated_pdbs/9rnt_curated_19.pdb]

USER  MOD reduce.3.14.080821 removed 679 hydrogens (0 hets)
ATOM      1  N   ALA A   1      -6.771 -14.869  -8.590  1.00  0.00           N
ATOM      2  CA  ALA A   1      -7.265 -14.767  -7.228  1.00  0.00           C
ATOM      3  C   ALA A   1      -6.224 -14.054  -6.363  1.00  0.00           C
ATOM      4  O   ALA A   1      -6.465 -13.786  -5.188  1.00  0.00           O
ATOM      5  CB  ALA A   1      -7.602 -16.164  -6.700  1.00  0.00           C
ATOM     11  N   CYS A   2      -5.086 -13.766  -6.980  1.00  0.00           N
ATOM     12  CA  CYS A   2      -4.008 -13.088  -6.282  1.00  0.00           C
ATOM     13  C   CYS A   2      -3.726 -11.766  -7.000  1.00  0.00           C
ATOM     14  O   CYS A   2      -2.605 -11.525  -7.447  1.00  0.00           O
ATOM     15  CB  CYS A   2      -2.757 -13.964  -6.188  1.00  0.00           C
ATOM     16  SG  CYS A   2      -2.970 -15.675  -6.803  1.00  0.00           S
ATOM     21  N   ASP A   3      -4.762 -10.946  -7.090  1.00  0.00           N
ATOM     22  CA  ASP A   3      -4.641  -9.655  -7.747  1.00  0.00           C
ATOM     23  C   ASP A   3      -3.275  -9.048  -7.419  1.00  0.00           C
ATOM     24  O   ASP A   3      -2.713  -8.305  -8.222  1.00  0.00           O
ATOM     25  CB  ASP A   3      -5.719  -8.686  -7.260  1.00  0.00           C
ATOM     26  CG  ASP A   3      -7.158  -9.140  -7.515  1.00  0.00           C
ATOM     27  OD1 ASP A   3      -7.446 -10.316  -7.205  1.00  0.00           O
ATOM     28  OD2 ASP A   3      -7.938  -8.299  -8.013  1.00  0.00           O
ATOM     33  N   TYR A   4      -2.782  -9.386  -6.236  1.00  0.00           N
ATOM     34  CA  TYR A   4      -1.493  -8.883  -5.791  1.00  0.00           C
ATOM     35  C   TYR A   4      -0.680  -9.985  -5.110  1.00  0.00           C
ATOM     36  O   TYR A   4      -1.060 -10.476  -4.048  1.00  0.00           O
ATOM     37  CB  TYR A   4      -1.798  -7.786  -4.770  1.00  0.00           C
ATOM     38  CG  TYR A   4      -2.637  -6.633  -5.326  1.00  0.00           C
ATOM     39  CD1 TYR A   4      -2.029  -5.615  -6.033  1.00  0.00           C
ATOM     40  CD2 TYR A   4      -4.002  -6.610  -5.121  1.00  0.00           C
ATOM     41  CE1 TYR A   4      -2.817  -4.531  -6.556  1.00  0.00           C
ATOM     42  CE2 TYR A   4      -4.791  -5.526  -5.645  1.00  0.00           C
ATOM     43  CZ  TYR A   4      -4.159  -4.539  -6.337  1.00  0.00           C
ATOM     44  OH  TYR A   4      -4.904  -3.515  -6.832  1.00  0.00           O
ATOM     54  N   THR A   5       0.425 -10.341  -5.749  1.00  0.00           N
ATOM     55  CA  THR A   5       1.295 -11.377  -5.218  1.00  0.00           C
ATOM     56  C   THR A   5       2.718 -10.840  -5.045  1.00  0.00           C
ATOM     57  O   THR A   5       3.432 -10.637  -6.026  1.00  0.00           O
ATOM     58  CB  THR A   5       1.211 -12.589  -6.149  1.00  0.00           C
ATOM     59  OG1 THR A   5      -0.020 -13.214  -5.796  1.00  0.00           O
ATOM     60  CG2 THR A   5       2.270 -13.646  -5.831  1.00  0.00           C
ATOM     68  N   CYS A   6       3.087 -10.627  -3.790  1.00  0.00           N
ATOM     69  CA  CYS A   6       4.411 -10.118  -3.476  1.00  0.00           C
ATOM     70  C   CYS A   6       5.389 -11.293  -3.477  1.00  0.00           C
ATOM     71  O   CYS A   6       5.957 -11.634  -2.440  1.00  0.00           O
ATOM     72  CB  CYS A   6       4.426  -9.363  -2.146  1.00  0.00           C
ATOM     73  SG  CYS A   6       3.821  -7.639  -2.234  1.00  0.00           S
ATOM     78  N   GLY A   7       5.558 -11.882  -4.652  1.00  0.00           N
ATOM     79  CA  GLY A   7       6.457 -13.013  -4.801  1.00  0.00           C
ATOM     80  C   GLY A   7       5.754 -14.325  -4.448  1.00  0.00           C
ATOM     81  O   GLY A   7       5.755 -15.266  -5.240  1.00  0.00           O
ATOM     85  N   SER A   8       5.169 -14.345  -3.259  1.00  0.00           N
ATOM     86  CA  SER A   8       4.464 -15.525  -2.793  1.00  0.00           C
ATOM     87  C   SER A   8       3.311 -15.117  -1.872  1.00  0.00           C
ATOM     88  O   SER A   8       3.157 -15.665  -0.783  1.00  0.00           O
ATOM     89  CB  SER A   8       5.410 -16.482  -2.064  1.00  0.00           C
ATOM     90  OG  SER A   8       5.435 -16.241  -0.659  1.00  0.00           O
ATOM     96  N   ASN A   9       2.531 -14.155  -2.346  1.00  0.00           N
ATOM     97  CA  ASN A   9       1.398 -13.666  -1.579  1.00  0.00           C
ATOM     98  C   ASN A   9       0.127 -13.786  -2.423  1.00  0.00           C
ATOM     99  O   ASN A   9       0.134 -14.424  -3.474  1.00  0.00           O
ATOM    100  CB  ASN A   9       1.580 -12.193  -1.205  1.00  0.00           C
ATOM    101  CG  ASN A   9       2.949 -11.956  -0.565  1.00  0.00           C
ATOM    102  OD1 ASN A   9       3.066 -11.571   0.587  1.00  0.00           O
ATOM    103  ND2 ASN A   9       3.974 -12.205  -1.373  1.00  0.00           N
ATOM    110  N   CYS A  10      -0.933 -13.162  -1.930  1.00  0.00           N
ATOM    111  CA  CYS A  10      -2.208 -13.191  -2.626  1.00  0.00           C
ATOM    112  C   CYS A  10      -3.163 -12.227  -1.919  1.00  0.00           C
ATOM    113  O   CYS A  10      -4.070 -12.656  -1.208  1.00  0.00           O
ATOM    114  CB  CYS A  10      -2.780 -14.608  -2.701  1.00  0.00           C
ATOM    115  SG  CYS A  10      -4.281 -14.776  -3.734  1.00  0.00           S
ATOM    120  N   TYR A  11      -2.926 -10.943  -2.138  1.00  0.00           N
ATOM    121  CA  TYR A  11      -3.754  -9.914  -1.532  1.00  0.00           C
ATOM    122  C   TYR A  11      -4.975  -9.609  -2.401  1.00  0.00           C
ATOM    123  O   TYR A  11      -5.288  -8.445  -2.651  1.00  0.00           O
ATOM    124  CB  TYR A  11      -2.878  -8.663  -1.446  1.00  0.00           C
ATOM    125  CG  TYR A  11      -1.445  -8.937  -0.984  1.00  0.00           C
ATOM    126  CD1 TYR A  11      -1.189  -9.213   0.344  1.00  0.00           C
ATOM    127  CD2 TYR A  11      -0.409  -8.909  -1.895  1.00  0.00           C
ATOM    128  CE1 TYR A  11       0.160  -9.470   0.780  1.00  0.00           C
ATOM    129  CE2 TYR A  11       0.940  -9.167  -1.459  1.00  0.00           C
ATOM    130  CZ  TYR A  11       1.158  -9.435  -0.143  1.00  0.00           C
ATOM    131  OH  TYR A  11       2.430  -9.679   0.267  1.00  0.00           O
ATOM    141  N   SER A  12      -5.632 -10.673  -2.838  1.00  0.00           N
ATOM    142  CA  SER A  12      -6.811 -10.533  -3.674  1.00  0.00           C
ATOM    143  C   SER A  12      -7.492  -9.190  -3.399  1.00  0.00           C
ATOM    144  O   SER A  12      -7.391  -8.654  -2.297  1.00  0.00           O
ATOM    145  CB  SER A  12      -7.793 -11.683  -3.440  1.00  0.00           C
ATOM    146  OG  SER A  12      -8.235 -12.266  -4.663  1.00  0.00           O
ATOM    152  N   SER A  13      -8.170  -8.687  -4.420  1.00  0.00           N
ATOM    153  CA  SER A  13      -8.867  -7.418  -4.301  1.00  0.00           C
ATOM    154  C   SER A  13      -9.513  -7.302  -2.920  1.00  0.00           C
ATOM    155  O   SER A  13      -9.776  -6.199  -2.443  1.00  0.00           O
ATOM    156  CB  SER A  13      -9.925  -7.266  -5.396  1.00  0.00           C
ATOM    157  OG  SER A  13     -11.068  -8.081  -5.152  1.00  0.00           O
ATOM    163  N   SER A  14      -9.751  -8.457  -2.314  1.00  0.00           N
ATOM    164  CA  SER A  14     -10.361  -8.498  -0.996  1.00  0.00           C
ATOM    165  C   SER A  14      -9.300  -8.263   0.080  1.00  0.00           C
ATOM    166  O   SER A  14      -9.614  -7.800   1.175  1.00  0.00           O
ATOM    167  CB  SER A  14     -11.069  -9.834  -0.760  1.00  0.00           C
ATOM    168  OG  SER A  14     -11.765  -9.857   0.484  1.00  0.00           O
ATOM    174  N   ASP A  15      -8.065  -8.594  -0.269  1.00  0.00           N
ATOM    175  CA  ASP A  15      -6.956  -8.424   0.653  1.00  0.00           C
ATOM    176  C   ASP A  15      -6.434  -6.989   0.560  1.00  0.00           C
ATOM    177  O   ASP A  15      -5.801  -6.492   1.489  1.00  0.00           O
ATOM    178  CB  ASP A  15      -5.802  -9.369   0.308  1.00  0.00           C
ATOM    179  CG  ASP A  15      -5.733 -10.641   1.156  1.00  0.00           C
ATOM    180  OD1 ASP A  15      -5.169 -10.552   2.267  1.00  0.00           O
ATOM    181  OD2 ASP A  15      -6.247 -11.674   0.672  1.00  0.00           O
ATOM    186  N   VAL A  16      -6.719  -6.363  -0.574  1.00  0.00           N
ATOM    187  CA  VAL A  16      -6.287  -4.994  -0.802  1.00  0.00           C
ATOM    188  C   VAL A  16      -7.167  -4.045   0.012  1.00  0.00           C
ATOM    189  O   VAL A  16      -6.716  -3.464   0.998  1.00  0.00           O
ATOM    190  CB  VAL A  16      -6.298  -4.685  -2.300  1.00  0.00           C
ATOM    191  CG1 VAL A  16      -6.181  -3.180  -2.550  1.00  0.00           C
ATOM    192  CG2 VAL A  16      -5.188  -5.449  -3.026  1.00  0.00           C
ATOM    202  N   SER A  17      -8.409  -3.913  -0.432  1.00  0.00           N
ATOM    203  CA  SER A  17      -9.357  -3.043   0.242  1.00  0.00           C
ATOM    204  C   SER A  17      -9.146  -3.113   1.756  1.00  0.00           C
ATOM    205  O   SER A  17      -9.024  -2.083   2.417  1.00  0.00           O
ATOM    206  CB  SER A  17     -10.798  -3.420  -0.110  1.00  0.00           C
ATOM    207  OG  SER A  17     -11.731  -2.443   0.344  1.00  0.00           O
ATOM    213  N   THR A  18      -9.110  -4.337   2.262  1.00  0.00           N
ATOM    214  CA  THR A  18      -8.916  -4.555   3.685  1.00  0.00           C
ATOM    215  C   THR A  18      -7.747  -3.711   4.198  1.00  0.00           C
ATOM    216  O   THR A  18      -7.883  -2.990   5.186  1.00  0.00           O
ATOM    217  CB  THR A  18      -8.729  -6.056   3.913  1.00  0.00           C
ATOM    218  OG1 THR A  18     -10.051  -6.542   4.126  1.00  0.00           O
ATOM    219  CG2 THR A  18      -8.003  -6.363   5.225  1.00  0.00           C
ATOM    227  N   ALA A  19      -6.625  -3.828   3.505  1.00  0.00           N
ATOM    228  CA  ALA A  19      -5.432  -3.087   3.879  1.00  0.00           C
ATOM    229  C   ALA A  19      -5.711  -1.587   3.752  1.00  0.00           C
ATOM    230  O   ALA A  19      -5.316  -0.804   4.615  1.00  0.00           O
ATOM    231  CB  ALA A  19      -4.257  -3.537   3.009  1.00  0.00           C
ATOM    237  N   GLN A  20      -6.387  -1.232   2.670  1.00  0.00           N
ATOM    238  CA  GLN A  20      -6.723   0.159   2.419  1.00  0.00           C
ATOM    239  C   GLN A  20      -7.564   0.718   3.568  1.00  0.00           C
ATOM    240  O   GLN A  20      -7.178   1.696   4.206  1.00  0.00           O
ATOM    241  CB  GLN A  20      -7.449   0.316   1.082  1.00  0.00           C
ATOM    242  CG  GLN A  20      -6.933  -0.696   0.055  1.00  0.00           C
ATOM    243  CD  GLN A  20      -7.608  -0.491  -1.303  1.00  0.00           C
ATOM    244  OE1 GLN A  20      -8.123  -1.413  -1.913  1.00  0.00           O
ATOM    245  NE2 GLN A  20      -7.574   0.764  -1.740  1.00  0.00           N
ATOM    254  N   ALA A  21      -8.699   0.072   3.797  1.00  0.00           N
ATOM    255  CA  ALA A  21      -9.597   0.492   4.858  1.00  0.00           C
ATOM    256  C   ALA A  21      -8.779   1.060   6.019  1.00  0.00           C
ATOM    257  O   ALA A  21      -9.210   1.998   6.688  1.00  0.00           O
ATOM    258  CB  ALA A  21     -10.473  -0.689   5.283  1.00  0.00           C
ATOM    264  N   ALA A  22      -7.613   0.465   6.225  1.00  0.00           N
ATOM    265  CA  ALA A  22      -6.729   0.900   7.294  1.00  0.00           C
ATOM    266  C   ALA A  22      -5.962   2.144   6.843  1.00  0.00           C
ATOM    267  O   ALA A  22      -5.922   3.147   7.555  1.00  0.00           O
ATOM    268  CB  ALA A  22      -5.799  -0.249   7.686  1.00  0.00           C
ATOM    274  N   GLY A  23      -5.371   2.039   5.661  1.00  0.00           N
ATOM    275  CA  GLY A  23      -4.607   3.144   5.106  1.00  0.00           C
ATOM    276  C   GLY A  23      -5.490   4.378   4.911  1.00  0.00           C
ATOM    277  O   GLY A  23      -5.078   5.494   5.224  1.00  0.00           O
ATOM    281  N   TYR A  24      -6.686   4.135   4.396  1.00  0.00           N
ATOM    282  CA  TYR A  24      -7.629   5.213   4.157  1.00  0.00           C
ATOM    283  C   TYR A  24      -8.211   5.736   5.473  1.00  0.00           C
ATOM    284  O   TYR A  24      -8.012   6.897   5.826  1.00  0.00           O
ATOM    285  CB  TYR A  24      -8.758   4.609   3.319  1.00  0.00           C
ATOM    286  CG  TYR A  24      -9.615   5.643   2.589  1.00  0.00           C
ATOM    287  CD1 TYR A  24      -9.341   6.989   2.729  1.00  0.00           C
ATOM    288  CD2 TYR A  24     -10.662   5.233   1.790  1.00  0.00           C
ATOM    289  CE1 TYR A  24     -10.148   7.964   2.041  1.00  0.00           C
ATOM    290  CE2 TYR A  24     -11.470   6.207   1.102  1.00  0.00           C
ATOM    291  CZ  TYR A  24     -11.173   7.525   1.262  1.00  0.00           C
ATOM    292  OH  TYR A  24     -11.934   8.445   0.613  1.00  0.00           O
ATOM    302  N   LYS A  25      -8.919   4.852   6.161  1.00  0.00           N
ATOM    303  CA  LYS A  25      -9.532   5.209   7.429  1.00  0.00           C
ATOM    304  C   LYS A  25      -8.603   6.159   8.190  1.00  0.00           C
ATOM    305  O   LYS A  25      -8.971   7.297   8.474  1.00  0.00           O
ATOM    306  CB  LYS A  25      -9.904   3.952   8.217  1.00  0.00           C
ATOM    307  CG  LYS A  25     -10.535   4.315   9.563  1.00  0.00           C
ATOM    308  CD  LYS A  25     -11.937   4.897   9.371  1.00  0.00           C
ATOM    309  CE  LYS A  25     -12.657   5.046  10.713  1.00  0.00           C
ATOM    310  NZ  LYS A  25     -13.290   3.768  11.107  1.00  0.00           N
ATOM    324  N   LEU A  26      -7.417   5.654   8.497  1.00  0.00           N
ATOM    325  CA  LEU A  26      -6.433   6.444   9.218  1.00  0.00           C
ATOM    326  C   LEU A  26      -6.123   7.714   8.425  1.00  0.00           C
ATOM    327  O   LEU A  26      -5.923   8.780   9.005  1.00  0.00           O
ATOM    328  CB  LEU A  26      -5.197   5.599   9.536  1.00  0.00           C
ATOM    329  CG  LEU A  26      -4.066   6.317  10.273  1.00  0.00           C
ATOM    330  CD1 LEU A  26      -4.121   6.032  11.775  1.00  0.00           C
ATOM    331  CD2 LEU A  26      -2.705   5.960   9.671  1.00  0.00           C
ATOM    343  N   HIS A  27      -6.091   7.558   7.109  1.00  0.00           N
ATOM    344  CA  HIS A  27      -5.808   8.679   6.229  1.00  0.00           C
ATOM    345  C   HIS A  27      -6.920   9.722   6.353  1.00  0.00           C
ATOM    346  O   HIS A  27      -6.647  10.909   6.527  1.00  0.00           O
ATOM    347  CB  HIS A  27      -5.599   8.202   4.790  1.00  0.00           C
ATOM    348  CG  HIS A  27      -5.489   9.321   3.782  1.00  0.00           C
ATOM    349  ND1 HIS A  27      -4.505  10.292   3.845  1.00  0.00           N
ATOM    350  CD2 HIS A  27      -6.247   9.612   2.686  1.00  0.00           C
ATOM    351  CE1 HIS A  27      -4.674  11.125   2.829  1.00  0.00           C
ATOM    352  NE2 HIS A  27      -5.754  10.701   2.112  1.00  0.00           N
ATOM    361  N   GLU A  28      -8.151   9.242   6.257  1.00  0.00           N
ATOM    362  CA  GLU A  28      -9.307  10.118   6.356  1.00  0.00           C
ATOM    363  C   GLU A  28      -9.328  10.816   7.717  1.00  0.00           C
ATOM    364  O   GLU A  28      -9.894  11.899   7.854  1.00  0.00           O
ATOM    365  CB  GLU A  28     -10.603   9.343   6.116  1.00  0.00           C
ATOM    366  CG  GLU A  28     -10.313   7.893   5.725  1.00  0.00           C
ATOM    367  CD  GLU A  28     -11.601   7.156   5.353  1.00  0.00           C
ATOM    368  OE1 GLU A  28     -12.570   7.279   6.132  1.00  0.00           O
ATOM    369  OE2 GLU A  28     -11.587   6.486   4.297  1.00  0.00           O
ATOM    376  N   ASP A  29      -8.705  10.166   8.689  1.00  0.00           N
ATOM    377  CA  ASP A  29      -8.646  10.711  10.035  1.00  0.00           C
ATOM    378  C   ASP A  29      -7.403  11.592  10.169  1.00  0.00           C
ATOM    379  O   ASP A  29      -7.314  12.413  11.082  1.00  0.00           O
ATOM    380  CB  ASP A  29      -8.549   9.595  11.077  1.00  0.00           C
ATOM    381  CG  ASP A  29      -9.892   9.020  11.535  1.00  0.00           C
ATOM    382  OD1 ASP A  29     -10.902   9.737  11.369  1.00  0.00           O
ATOM    383  OD2 ASP A  29      -9.877   7.877  12.039  1.00  0.00           O
ATOM    388  N   GLY A  30      -6.473  11.393   9.247  1.00  0.00           N
ATOM    389  CA  GLY A  30      -5.238  12.160   9.252  1.00  0.00           C
ATOM    390  C   GLY A  30      -4.273  11.639  10.318  1.00  0.00           C
ATOM    391  O   GLY A  30      -3.400  12.371  10.782  1.00  0.00           O
ATOM    395  N   GLU A  31      -4.463  10.377  10.677  1.00  0.00           N
ATOM    396  CA  GLU A  31      -3.620   9.750  11.681  1.00  0.00           C
ATOM    397  C   GLU A  31      -2.534   8.906  11.010  1.00  0.00           C
ATOM    398  O   GLU A  31      -2.536   8.740   9.791  1.00  0.00           O
ATOM    399  CB  GLU A  31      -4.453   8.904  12.646  1.00  0.00           C
ATOM    400  CG  GLU A  31      -5.273   9.792  13.584  1.00  0.00           C
ATOM    401  CD  GLU A  31      -4.389  10.401  14.675  1.00  0.00           C
ATOM    402  OE1 GLU A  31      -3.169  10.503  14.424  1.00  0.00           O
ATOM    403  OE2 GLU A  31      -4.954  10.751  15.734  1.00  0.00           O
ATOM    410  N   THR A  32      -1.632   8.395  11.835  1.00  0.00           N
ATOM    411  CA  THR A  32      -0.542   7.573  11.337  1.00  0.00           C
ATOM    412  C   THR A  32      -0.535   6.215  12.041  1.00  0.00           C
ATOM    413  O   THR A  32      -1.381   5.948  12.893  1.00  0.00           O
ATOM    414  CB  THR A  32       0.760   8.357  11.513  1.00  0.00           C
ATOM    415  OG1 THR A  32       0.848   8.573  12.918  1.00  0.00           O
ATOM    416  CG2 THR A  32       0.680   9.766  10.922  1.00  0.00           C
ATOM    424  N   VAL A  33       0.431   5.392  11.661  1.00  0.00           N
ATOM    425  CA  VAL A  33       0.561   4.069  12.245  1.00  0.00           C
ATOM    426  C   VAL A  33       2.044   3.740  12.429  1.00  0.00           C
ATOM    427  O   VAL A  33       2.839   3.903  11.505  1.00  0.00           O
ATOM    428  CB  VAL A  33      -0.176   3.041  11.383  1.00  0.00           C
ATOM    429  CG1 VAL A  33      -1.474   3.628  10.822  1.00  0.00           C
ATOM    430  CG2 VAL A  33       0.722   2.522  10.259  1.00  0.00           C
ATOM    440  N   GLY A  34       2.372   3.282  13.629  1.00  0.00           N
ATOM    441  CA  GLY A  34       3.745   2.929  13.945  1.00  0.00           C
ATOM    442  C   GLY A  34       4.573   4.177  14.261  1.00  0.00           C
ATOM    443  O   GLY A  34       4.030   5.196  14.683  1.00  0.00           O
ATOM    447  N   SER A  35       5.874   4.055  14.044  1.00  0.00           N
ATOM    448  CA  SER A  35       6.783   5.160  14.300  1.00  0.00           C
ATOM    449  C   SER A  35       7.049   5.929  13.004  1.00  0.00           C
ATOM    450  O   SER A  35       8.016   6.684  12.914  1.00  0.00           O
ATOM    451  CB  SER A  35       8.098   4.663  14.903  1.00  0.00           C
ATOM    452  OG  SER A  35       8.810   5.706  15.563  1.00  0.00           O
ATOM    458  N   ASN A  36       6.174   5.711  12.034  1.00  0.00           N
ATOM    459  CA  ASN A  36       6.304   6.375  10.747  1.00  0.00           C
ATOM    460  C   ASN A  36       5.130   7.338  10.555  1.00  0.00           C
ATOM    461  O   ASN A  36       4.411   7.642  11.505  1.00  0.00           O
ATOM    462  CB  ASN A  36       6.276   5.362   9.600  1.00  0.00           C
ATOM    463  CG  ASN A  36       7.682   5.123   9.046  1.00  0.00           C
ATOM    464  OD1 ASN A  36       8.680   5.531   9.618  1.00  0.00           O
ATOM    465  ND2 ASN A  36       7.704   4.442   7.904  1.00  0.00           N
ATOM    472  N   SER A  37       4.975   7.792   9.320  1.00  0.00           N
ATOM    473  CA  SER A  37       3.901   8.715   8.992  1.00  0.00           C
ATOM    474  C   SER A  37       3.000   8.106   7.917  1.00  0.00           C
ATOM    475  O   SER A  37       2.581   8.797   6.989  1.00  0.00           O
ATOM    476  CB  SER A  37       4.458  10.060   8.521  1.00  0.00           C
ATOM    477  OG  SER A  37       5.158   9.945   7.285  1.00  0.00           O
ATOM    483  N   TYR A  38       2.726   6.820   8.076  1.00  0.00           N
ATOM    484  CA  TYR A  38       1.882   6.111   7.130  1.00  0.00           C
ATOM    485  C   TYR A  38       0.425   6.101   7.597  1.00  0.00           C
ATOM    486  O   TYR A  38       0.154   6.080   8.797  1.00  0.00           O
ATOM    487  CB  TYR A  38       2.403   4.674   7.093  1.00  0.00           C
ATOM    488  CG  TYR A  38       3.766   4.523   6.414  1.00  0.00           C
ATOM    489  CD1 TYR A  38       4.688   5.547   6.481  1.00  0.00           C
ATOM    490  CD2 TYR A  38       4.073   3.363   5.732  1.00  0.00           C
ATOM    491  CE1 TYR A  38       5.970   5.406   5.841  1.00  0.00           C
ATOM    492  CE2 TYR A  38       5.355   3.221   5.092  1.00  0.00           C
ATOM    493  CZ  TYR A  38       6.240   4.249   5.179  1.00  0.00           C
ATOM    494  OH  TYR A  38       7.452   4.116   4.574  1.00  0.00           O
ATOM    504  N   PRO A  39      -0.499   6.116   6.599  1.00  0.00           N
ATOM    505  CA  PRO A  39      -0.093   6.139   5.204  1.00  0.00           C
ATOM    506  C   PRO A  39       0.412   7.526   4.804  1.00  0.00           C
ATOM    507  O   PRO A  39       0.621   8.386   5.659  1.00  0.00           O
ATOM    508  CB  PRO A  39      -1.328   5.710   4.428  1.00  0.00           C
ATOM    509  CG  PRO A  39      -2.503   5.910   5.370  1.00  0.00           C
ATOM    510  CD  PRO A  39      -1.948   6.110   6.772  1.00  0.00           C
ATOM    518  N   HIS A  40       0.595   7.703   3.503  1.00  0.00           N
ATOM    519  CA  HIS A  40       1.072   8.972   2.979  1.00  0.00           C
ATOM    520  C   HIS A  40       1.267   8.860   1.466  1.00  0.00           C
ATOM    521  O   HIS A  40       1.248   7.762   0.913  1.00  0.00           O
ATOM    522  CB  HIS A  40       2.340   9.419   3.710  1.00  0.00           C
ATOM    523  CG  HIS A  40       3.551   8.568   3.413  1.00  0.00           C
ATOM    524  ND1 HIS A  40       4.253   8.652   2.223  1.00  0.00           N
ATOM    525  CD2 HIS A  40       4.179   7.618   4.164  1.00  0.00           C
ATOM    526  CE1 HIS A  40       5.254   7.786   2.267  1.00  0.00           C
ATOM    527  NE2 HIS A  40       5.206   7.146   3.470  1.00  0.00           N
ATOM    536  N   LYS A  41       1.451  10.013   0.839  1.00  0.00           N
ATOM    537  CA  LYS A  41       1.649  10.060  -0.599  1.00  0.00           C
ATOM    538  C   LYS A  41       2.720   9.041  -0.995  1.00  0.00           C
ATOM    539  O   LYS A  41       3.467   8.559  -0.145  1.00  0.00           O
ATOM    540  CB  LYS A  41       1.962  11.487  -1.052  1.00  0.00           C
ATOM    541  CG  LYS A  41       3.403  11.601  -1.551  1.00  0.00           C
ATOM    542  CD  LYS A  41       3.537  12.717  -2.591  1.00  0.00           C
ATOM    543  CE  LYS A  41       4.849  13.481  -2.408  1.00  0.00           C
ATOM    544  NZ  LYS A  41       4.674  14.587  -1.441  1.00  0.00           N
ATOM    558  N   TYR A  42       2.760   8.743  -2.286  1.00  0.00           N
ATOM    559  CA  TYR A  42       3.728   7.791  -2.804  1.00  0.00           C
ATOM    560  C   TYR A  42       4.069   8.096  -4.264  1.00  0.00           C
ATOM    561  O   TYR A  42       4.689   7.279  -4.944  1.00  0.00           O
ATOM    562  CB  TYR A  42       3.053   6.420  -2.726  1.00  0.00           C
ATOM    563  CG  TYR A  42       3.779   5.324  -3.509  1.00  0.00           C
ATOM    564  CD1 TYR A  42       3.568   5.191  -4.866  1.00  0.00           C
ATOM    565  CD2 TYR A  42       4.644   4.469  -2.858  1.00  0.00           C
ATOM    566  CE1 TYR A  42       4.251   4.159  -5.603  1.00  0.00           C
ATOM    567  CE2 TYR A  42       5.327   3.437  -3.595  1.00  0.00           C
ATOM    568  CZ  TYR A  42       5.097   3.334  -4.931  1.00  0.00           C
ATOM    569  OH  TYR A  42       5.742   2.359  -5.627  1.00  0.00           O
ATOM    579  N   ASN A  43       3.649   9.273  -4.703  1.00  0.00           N
ATOM    580  CA  ASN A  43       3.902   9.696  -6.070  1.00  0.00           C
ATOM    581  C   ASN A  43       4.860   8.707  -6.736  1.00  0.00           C
ATOM    582  O   ASN A  43       6.069   8.932  -6.769  1.00  0.00           O
ATOM    583  CB  ASN A  43       4.552  11.080  -6.107  1.00  0.00           C
ATOM    584  CG  ASN A  43       3.510  12.169  -6.372  1.00  0.00           C
ATOM    585  OD1 ASN A  43       3.767  13.164  -7.029  1.00  0.00           O
ATOM    586  ND2 ASN A  43       2.322  11.924  -5.826  1.00  0.00           N
ATOM    593  N   ASN A  44       4.284   7.630  -7.251  1.00  0.00           N
ATOM    594  CA  ASN A  44       5.072   6.604  -7.914  1.00  0.00           C
ATOM    595  C   ASN A  44       5.981   7.260  -8.955  1.00  0.00           C
ATOM    596  O   ASN A  44       5.814   8.436  -9.278  1.00  0.00           O
ATOM    597  CB  ASN A  44       4.172   5.600  -8.637  1.00  0.00           C
ATOM    598  CG  ASN A  44       3.657   6.177  -9.958  1.00  0.00           C
ATOM    599  OD1 ASN A  44       2.537   6.647 -10.065  1.00  0.00           O
ATOM    600  ND2 ASN A  44       4.537   6.116 -10.954  1.00  0.00           N
ATOM    607  N   TYR A  45       6.922   6.472  -9.453  1.00  0.00           N
ATOM    608  CA  TYR A  45       7.858   6.960 -10.451  1.00  0.00           C
ATOM    609  C   TYR A  45       8.715   5.820 -11.005  1.00  0.00           C
ATOM    610  O   TYR A  45       8.945   5.740 -12.210  1.00  0.00           O
ATOM    611  CB  TYR A  45       8.763   7.959  -9.728  1.00  0.00           C
ATOM    612  CG  TYR A  45       8.332   9.418  -9.885  1.00  0.00           C
ATOM    613  CD1 TYR A  45       7.250   9.736 -10.681  1.00  0.00           C
ATOM    614  CD2 TYR A  45       9.025  10.417  -9.232  1.00  0.00           C
ATOM    615  CE1 TYR A  45       6.845  11.110 -10.829  1.00  0.00           C
ATOM    616  CE2 TYR A  45       8.620  11.790  -9.380  1.00  0.00           C
ATOM    617  CZ  TYR A  45       7.549  12.069 -10.172  1.00  0.00           C
ATOM    618  OH  TYR A  45       7.166  13.366 -10.312  1.00  0.00           O
ATOM    628  N   GLU A  46       9.164   4.967 -10.097  1.00  0.00           N
ATOM    629  CA  GLU A  46       9.992   3.835 -10.479  1.00  0.00           C
ATOM    630  C   GLU A  46       9.428   3.165 -11.733  1.00  0.00           C
ATOM    631  O   GLU A  46      10.140   2.444 -12.430  1.00  0.00           O
ATOM    632  CB  GLU A  46      10.114   2.832  -9.329  1.00  0.00           C
ATOM    633  CG  GLU A  46      10.799   3.468  -8.118  1.00  0.00           C
ATOM    634  CD  GLU A  46      11.283   4.883  -8.441  1.00  0.00           C
ATOM    635  OE1 GLU A  46      12.390   4.988  -9.011  1.00  0.00           O
ATOM    636  OE2 GLU A  46      10.534   5.828  -8.112  1.00  0.00           O
ATOM    643  N   GLY A  47       8.152   3.425 -11.982  1.00  0.00           N
ATOM    644  CA  GLY A  47       7.485   2.856 -13.140  1.00  0.00           C
ATOM    645  C   GLY A  47       6.368   1.900 -12.715  1.00  0.00           C
ATOM    646  O   GLY A  47       6.353   0.739 -13.118  1.00  0.00           O
ATOM    650  N   PHE A  48       5.460   2.425 -11.904  1.00  0.00           N
ATOM    651  CA  PHE A  48       4.343   1.633 -11.419  1.00  0.00           C
ATOM    652  C   PHE A  48       3.076   1.919 -12.229  1.00  0.00           C
ATOM    653  O   PHE A  48       2.709   3.077 -12.427  1.00  0.00           O
ATOM    654  CB  PHE A  48       4.106   2.039  -9.964  1.00  0.00           C
ATOM    655  CG  PHE A  48       5.194   1.564  -8.999  1.00  0.00           C
ATOM    656  CD1 PHE A  48       5.135   0.312  -8.470  1.00  0.00           C
ATOM    657  CD2 PHE A  48       6.221   2.392  -8.670  1.00  0.00           C
ATOM    658  CE1 PHE A  48       6.145  -0.130  -7.577  1.00  0.00           C
ATOM    659  CE2 PHE A  48       7.231   1.950  -7.776  1.00  0.00           C
ATOM    660  CZ  PHE A  48       7.172   0.698  -7.248  1.00  0.00           C
ATOM    670  N   ASP A  49       2.442   0.845 -12.675  1.00  0.00           N
ATOM    671  CA  ASP A  49       1.225   0.964 -13.458  1.00  0.00           C
ATOM    672  C   ASP A  49       0.014   0.757 -12.547  1.00  0.00           C
ATOM    673  O   ASP A  49      -0.785  -0.152 -12.767  1.00  0.00           O
ATOM    674  CB  ASP A  49       1.173  -0.093 -14.561  1.00  0.00           C
ATOM    675  CG  ASP A  49       2.536  -0.534 -15.099  1.00  0.00           C
ATOM    676  OD1 ASP A  49       3.104   0.236 -15.904  1.00  0.00           O
ATOM    677  OD2 ASP A  49       2.978  -1.630 -14.695  1.00  0.00           O
ATOM    682  N   PHE A  50      -0.083   1.613 -11.541  1.00  0.00           N
ATOM    683  CA  PHE A  50      -1.184   1.535 -10.594  1.00  0.00           C
ATOM    684  C   PHE A  50      -2.530   1.675 -11.306  1.00  0.00           C
ATOM    685  O   PHE A  50      -2.847   2.735 -11.843  1.00  0.00           O
ATOM    686  CB  PHE A  50      -1.016   2.699  -9.616  1.00  0.00           C
ATOM    687  CG  PHE A  50       0.208   2.574  -8.704  1.00  0.00           C
ATOM    688  CD1 PHE A  50       0.824   1.370  -8.554  1.00  0.00           C
ATOM    689  CD2 PHE A  50       0.679   3.665  -8.044  1.00  0.00           C
ATOM    690  CE1 PHE A  50       1.959   1.254  -7.709  1.00  0.00           C
ATOM    691  CE2 PHE A  50       1.813   3.549  -7.198  1.00  0.00           C
ATOM    692  CZ  PHE A  50       2.430   2.345  -7.049  1.00  0.00           C
ATOM    702  N   SER A  51      -3.288   0.587 -11.289  1.00  0.00           N
ATOM    703  CA  SER A  51      -4.593   0.574 -11.927  1.00  0.00           C
ATOM    704  C   SER A  51      -5.506   1.612 -11.269  1.00  0.00           C
ATOM    705  O   SER A  51      -6.668   1.751 -11.650  1.00  0.00           O
ATOM    706  CB  SER A  51      -5.229  -0.815 -11.853  1.00  0.00           C
ATOM    707  OG  SER A  51      -5.496  -1.209 -10.509  1.00  0.00           O
ATOM    713  N   VAL A  52      -4.948   2.312 -10.294  1.00  0.00           N
ATOM    714  CA  VAL A  52      -5.697   3.332  -9.581  1.00  0.00           C
ATOM    715  C   VAL A  52      -5.130   4.711  -9.926  1.00  0.00           C
ATOM    716  O   VAL A  52      -3.946   4.840 -10.233  1.00  0.00           O
ATOM    717  CB  VAL A  52      -5.681   3.039  -8.078  1.00  0.00           C
ATOM    718  CG1 VAL A  52      -6.180   1.622  -7.792  1.00  0.00           C
ATOM    719  CG2 VAL A  52      -4.285   3.258  -7.492  1.00  0.00           C
ATOM    729  N   SER A  53      -6.003   5.706  -9.866  1.00  0.00           N
ATOM    730  CA  SER A  53      -5.604   7.070 -10.169  1.00  0.00           C
ATOM    731  C   SER A  53      -5.056   7.747  -8.911  1.00  0.00           C
ATOM    732  O   SER A  53      -5.134   7.189  -7.818  1.00  0.00           O
ATOM    733  CB  SER A  53      -6.776   7.873 -10.737  1.00  0.00           C
ATOM    734  OG  SER A  53      -6.393   9.198 -11.094  1.00  0.00           O
ATOM    740  N   SER A  54      -4.514   8.940  -9.108  1.00  0.00           N
ATOM    741  CA  SER A  54      -3.954   9.699  -8.003  1.00  0.00           C
ATOM    742  C   SER A  54      -5.072  10.393  -7.225  1.00  0.00           C
ATOM    743  O   SER A  54      -6.194  10.511  -7.714  1.00  0.00           O
ATOM    744  CB  SER A  54      -2.936  10.727  -8.501  1.00  0.00           C
ATOM    745  OG  SER A  54      -3.449  11.508  -9.576  1.00  0.00           O
ATOM    751  N   PRO A  55      -4.718  10.846  -5.992  1.00  0.00           N
ATOM    752  CA  PRO A  55      -3.368  10.667  -5.487  1.00  0.00           C
ATOM    753  C   PRO A  55      -3.132   9.216  -5.059  1.00  0.00           C
ATOM    754  O   PRO A  55      -4.062   8.411  -5.044  1.00  0.00           O
ATOM    755  CB  PRO A  55      -3.243  11.653  -4.337  1.00  0.00           C
ATOM    756  CG  PRO A  55      -4.665  12.016  -3.943  1.00  0.00           C
ATOM    757  CD  PRO A  55      -5.592  11.541  -5.050  1.00  0.00           C
ATOM    765  N   TYR A  56      -1.884   8.928  -4.722  1.00  0.00           N
ATOM    766  CA  TYR A  56      -1.514   7.590  -4.294  1.00  0.00           C
ATOM    767  C   TYR A  56      -1.019   7.593  -2.846  1.00  0.00           C
ATOM    768  O   TYR A  56      -0.118   8.355  -2.497  1.00  0.00           O
ATOM    769  CB  TYR A  56      -0.369   7.155  -5.212  1.00  0.00           C
ATOM    770  CG  TYR A  56      -0.798   6.878  -6.654  1.00  0.00           C
ATOM    771  CD1 TYR A  56      -2.103   6.522  -6.929  1.00  0.00           C
ATOM    772  CD2 TYR A  56       0.119   6.985  -7.679  1.00  0.00           C
ATOM    773  CE1 TYR A  56      -2.507   6.260  -8.287  1.00  0.00           C
ATOM    774  CE2 TYR A  56      -0.285   6.724  -9.037  1.00  0.00           C
ATOM    775  CZ  TYR A  56      -1.578   6.375  -9.273  1.00  0.00           C
ATOM    776  OH  TYR A  56      -1.959   6.129 -10.555  1.00  0.00           O
ATOM    786  N   TYR A  57      -1.628   6.734  -2.044  1.00  0.00           N
ATOM    787  CA  TYR A  57      -1.260   6.628  -0.642  1.00  0.00           C
ATOM    788  C   TYR A  57      -0.607   5.277  -0.347  1.00  0.00           C
ATOM    789  O   TYR A  57      -1.232   4.231  -0.516  1.00  0.00           O
ATOM    790  CB  TYR A  57      -2.568   6.732   0.145  1.00  0.00           C
ATOM    791  CG  TYR A  57      -3.328   8.041  -0.078  1.00  0.00           C
ATOM    792  CD1 TYR A  57      -2.689   9.118  -0.659  1.00  0.00           C
ATOM    793  CD2 TYR A  57      -4.651   8.145   0.301  1.00  0.00           C
ATOM    794  CE1 TYR A  57      -3.405  10.350  -0.869  1.00  0.00           C
ATOM    795  CE2 TYR A  57      -5.365   9.377   0.091  1.00  0.00           C
ATOM    796  CZ  TYR A  57      -4.706  10.419  -0.484  1.00  0.00           C
ATOM    797  OH  TYR A  57      -5.382  11.582  -0.682  1.00  0.00           O
ATOM    807  N   GLU A  58       0.643   5.343   0.088  1.00  0.00           N
ATOM    808  CA  GLU A  58       1.388   4.137   0.408  1.00  0.00           C
ATOM    809  C   GLU A  58       0.971   3.604   1.780  1.00  0.00           C
ATOM    810  O   GLU A  58       0.802   4.375   2.723  1.00  0.00           O
ATOM    811  CB  GLU A  58       2.896   4.394   0.354  1.00  0.00           C
ATOM    812  CG  GLU A  58       3.304   5.471   1.362  1.00  0.00           C
ATOM    813  CD  GLU A  58       3.237   4.936   2.794  1.00  0.00           C
ATOM    814  OE1 GLU A  58       3.790   3.838   3.016  1.00  0.00           O
ATOM    815  OE2 GLU A  58       2.633   5.638   3.633  1.00  0.00           O
ATOM    822  N   TRP A  59       0.819   2.290   1.847  1.00  0.00           N
ATOM    823  CA  TRP A  59       0.425   1.645   3.088  1.00  0.00           C
ATOM    824  C   TRP A  59       0.856   0.178   3.016  1.00  0.00           C
ATOM    825  O   TRP A  59       0.809  -0.435   1.951  1.00  0.00           O
ATOM    826  CB  TRP A  59      -1.073   1.815   3.344  1.00  0.00           C
ATOM    827  CG  TRP A  59      -1.609   0.966   4.498  1.00  0.00           C
ATOM    828  CD1 TRP A  59      -2.232  -0.218   4.431  1.00  0.00           C
ATOM    829  CD2 TRP A  59      -1.542   1.287   5.904  1.00  0.00           C
ATOM    830  NE1 TRP A  59      -2.571  -0.683   5.686  1.00  0.00           N
ATOM    831  CE2 TRP A  59      -2.138   0.261   6.610  1.00  0.00           C
ATOM    832  CE3 TRP A  59      -0.998   2.405   6.557  1.00  0.00           C
ATOM    833  CZ2 TRP A  59      -2.246   0.252   8.005  1.00  0.00           C
ATOM    834  CZ3 TRP A  59      -1.113   2.382   7.952  1.00  0.00           C
ATOM    835  CH2 TRP A  59      -1.709   1.357   8.677  1.00  0.00           C
ATOM    846  N   PRO A  60       1.278  -0.355   4.193  1.00  0.00           N
ATOM    847  CA  PRO A  60       1.717  -1.739   4.274  1.00  0.00           C
ATOM    848  C   PRO A  60       0.524  -2.695   4.227  1.00  0.00           C
ATOM    849  O   PRO A  60      -0.554  -2.376   4.726  1.00  0.00           O
ATOM    850  CB  PRO A  60       2.500  -1.828   5.573  1.00  0.00           C
ATOM    851  CG  PRO A  60       2.080  -0.621   6.397  1.00  0.00           C
ATOM    852  CD  PRO A  60       1.347   0.340   5.475  1.00  0.00           C
ATOM    860  N   ILE A  61       0.758  -3.852   3.623  1.00  0.00           N
ATOM    861  CA  ILE A  61      -0.285  -4.857   3.505  1.00  0.00           C
ATOM    862  C   ILE A  61       0.088  -6.074   4.355  1.00  0.00           C
ATOM    863  O   ILE A  61       1.132  -6.688   4.143  1.00  0.00           O
ATOM    864  CB  ILE A  61      -0.542  -5.192   2.034  1.00  0.00           C
ATOM    865  CG1 ILE A  61      -1.924  -5.822   1.849  1.00  0.00           C
ATOM    866  CG2 ILE A  61       0.572  -6.075   1.469  1.00  0.00           C
ATOM    867  CD1 ILE A  61      -2.362  -5.764   0.384  1.00  0.00           C
ATOM    879  N   LEU A  62      -0.786  -6.385   5.300  1.00  0.00           N
ATOM    880  CA  LEU A  62      -0.563  -7.517   6.184  1.00  0.00           C
ATOM    881  C   LEU A  62      -1.062  -8.795   5.505  1.00  0.00           C
ATOM    882  O   LEU A  62      -2.223  -8.878   5.109  1.00  0.00           O
ATOM    883  CB  LEU A  62      -1.195  -7.261   7.554  1.00  0.00           C
ATOM    884  CG  LEU A  62      -0.485  -6.234   8.438  1.00  0.00           C
ATOM    885  CD1 LEU A  62      -1.416  -5.724   9.540  1.00  0.00           C
ATOM    886  CD2 LEU A  62       0.816  -6.806   9.005  1.00  0.00           C
ATOM    898  N   SER A  63      -0.159  -9.758   5.392  1.00  0.00           N
ATOM    899  CA  SER A  63      -0.493 -11.027   4.768  1.00  0.00           C
ATOM    900  C   SER A  63      -1.515 -11.778   5.625  1.00  0.00           C
ATOM    901  O   SER A  63      -1.926 -12.884   5.279  1.00  0.00           O
ATOM    902  CB  SER A  63       0.757 -11.884   4.561  1.00  0.00           C
ATOM    903  OG  SER A  63       1.042 -12.088   3.179  1.00  0.00           O
ATOM    909  N   SER A  64      -1.896 -11.145   6.725  1.00  0.00           N
ATOM    910  CA  SER A  64      -2.863 -11.739   7.632  1.00  0.00           C
ATOM    911  C   SER A  64      -4.226 -11.066   7.460  1.00  0.00           C
ATOM    912  O   SER A  64      -5.218 -11.507   8.039  1.00  0.00           O
ATOM    913  CB  SER A  64      -2.395 -11.626   9.085  1.00  0.00           C
ATOM    914  OG  SER A  64      -1.624 -12.755   9.486  1.00  0.00           O
ATOM    920  N   GLY A  65      -4.231 -10.009   6.660  1.00  0.00           N
ATOM    921  CA  GLY A  65      -5.456  -9.270   6.405  1.00  0.00           C
ATOM    922  C   GLY A  65      -5.841  -8.412   7.610  1.00  0.00           C
ATOM    923  O   GLY A  65      -7.019  -8.295   7.944  1.00  0.00           O
ATOM    927  N   ASP A  66      -4.825  -7.832   8.232  1.00  0.00           N
ATOM    928  CA  ASP A  66      -5.042  -6.987   9.395  1.00  0.00           C
ATOM    929  C   ASP A  66      -4.649  -5.549   9.054  1.00  0.00           C
ATOM    930  O   ASP A  66      -4.548  -5.189   7.882  1.00  0.00           O
ATOM    931  CB  ASP A  66      -4.184  -7.444  10.576  1.00  0.00           C
ATOM    932  CG  ASP A  66      -4.596  -8.782  11.194  1.00  0.00           C
ATOM    933  OD1 ASP A  66      -4.761  -9.743  10.411  1.00  0.00           O
ATOM    934  OD2 ASP A  66      -4.739  -8.814  12.436  1.00  0.00           O
ATOM    939  N   VAL A  67      -4.437  -4.764  10.101  1.00  0.00           N
ATOM    940  CA  VAL A  67      -4.056  -3.372   9.928  1.00  0.00           C
ATOM    941  C   VAL A  67      -2.666  -3.149  10.526  1.00  0.00           C
ATOM    942  O   VAL A  67      -2.455  -3.374  11.717  1.00  0.00           O
ATOM    943  CB  VAL A  67      -5.122  -2.459  10.536  1.00  0.00           C
ATOM    944  CG1 VAL A  67      -4.563  -1.058  10.792  1.00  0.00           C
ATOM    945  CG2 VAL A  67      -6.366  -2.399   9.647  1.00  0.00           C
ATOM    955  N   TYR A  68      -1.753  -2.711   9.672  1.00  0.00           N
ATOM    956  CA  TYR A  68      -0.388  -2.455  10.101  1.00  0.00           C
ATOM    957  C   TYR A  68      -0.317  -1.214  10.993  1.00  0.00           C
ATOM    958  O   TYR A  68      -0.472  -0.091  10.515  1.00  0.00           O
ATOM    959  CB  TYR A  68       0.415  -2.197   8.824  1.00  0.00           C
ATOM    960  CG  TYR A  68       1.297  -3.372   8.397  1.00  0.00           C
ATOM    961  CD1 TYR A  68       2.241  -3.878   9.267  1.00  0.00           C
ATOM    962  CD2 TYR A  68       1.150  -3.924   7.141  1.00  0.00           C
ATOM    963  CE1 TYR A  68       3.071  -4.983   8.865  1.00  0.00           C
ATOM    964  CE2 TYR A  68       1.982  -5.029   6.739  1.00  0.00           C
ATOM    965  CZ  TYR A  68       2.901  -5.504   7.620  1.00  0.00           C
ATOM    966  OH  TYR A  68       3.686  -6.548   7.241  1.00  0.00           O
ATOM    976  N   SER A  69      -0.084  -1.458  12.275  1.00  0.00           N
ATOM    977  CA  SER A  69       0.010  -0.374  13.237  1.00  0.00           C
ATOM    978  C   SER A  69       1.461  -0.194  13.685  1.00  0.00           C
ATOM    979  O   SER A  69       1.724   0.097  14.851  1.00  0.00           O
ATOM    980  CB  SER A  69      -0.891  -0.633  14.448  1.00  0.00           C
ATOM    981  OG  SER A  69      -0.211  -1.351  15.474  1.00  0.00           O
ATOM    987  N   GLY A  70       2.367  -0.378  12.735  1.00  0.00           N
ATOM    988  CA  GLY A  70       3.786  -0.241  13.017  1.00  0.00           C
ATOM    989  C   GLY A  70       4.519   0.406  11.839  1.00  0.00           C
ATOM    990  O   GLY A  70       4.052   0.341  10.703  1.00  0.00           O
ATOM    994  N   GLY A  71       5.654   1.012  12.151  1.00  0.00           N
ATOM    995  CA  GLY A  71       6.457   1.668  11.133  1.00  0.00           C
ATOM    996  C   GLY A  71       7.246   0.646  10.313  1.00  0.00           C
ATOM    997  O   GLY A  71       7.749   0.962   9.237  1.00  0.00           O
ATOM   1001  N   SER A  72       7.333  -0.560  10.856  1.00  0.00           N
ATOM   1002  CA  SER A  72       8.054  -1.631  10.189  1.00  0.00           C
ATOM   1003  C   SER A  72       7.085  -2.747   9.794  1.00  0.00           C
ATOM   1004  O   SER A  72       6.964  -3.748  10.498  1.00  0.00           O
ATOM   1005  CB  SER A  72       9.166  -2.185  11.082  1.00  0.00           C
ATOM   1006  OG  SER A  72       9.906  -1.148  11.719  1.00  0.00           O
ATOM   1012  N   PRO A  73       6.401  -2.531   8.638  1.00  0.00           N
ATOM   1013  CA  PRO A  73       5.446  -3.507   8.140  1.00  0.00           C
ATOM   1014  C   PRO A  73       6.163  -4.714   7.532  1.00  0.00           C
ATOM   1015  O   PRO A  73       5.794  -5.858   7.796  1.00  0.00           O
ATOM   1016  CB  PRO A  73       4.598  -2.749   7.132  1.00  0.00           C
ATOM   1017  CG  PRO A  73       5.399  -1.512   6.761  1.00  0.00           C
ATOM   1018  CD  PRO A  73       6.517  -1.357   7.779  1.00  0.00           C
ATOM   1026  N   GLY A  74       7.173  -4.419   6.728  1.00  0.00           N
ATOM   1027  CA  GLY A  74       7.944  -5.465   6.080  1.00  0.00           C
ATOM   1028  C   GLY A  74       8.374  -5.039   4.674  1.00  0.00           C
ATOM   1029  O   GLY A  74       9.097  -4.058   4.513  1.00  0.00           O
ATOM   1033  N   ALA A  75       7.908  -5.798   3.693  1.00  0.00           N
ATOM   1034  CA  ALA A  75       8.235  -5.511   2.306  1.00  0.00           C
ATOM   1035  C   ALA A  75       6.950  -5.190   1.541  1.00  0.00           C
ATOM   1036  O   ALA A  75       6.901  -4.221   0.783  1.00  0.00           O
ATOM   1037  CB  ALA A  75       8.991  -6.697   1.704  1.00  0.00           C
ATOM   1043  N   ASP A  76       5.942  -6.020   1.764  1.00  0.00           N
ATOM   1044  CA  ASP A  76       4.661  -5.835   1.104  1.00  0.00           C
ATOM   1045  C   ASP A  76       4.079  -4.477   1.499  1.00  0.00           C
ATOM   1046  O   ASP A  76       3.955  -4.172   2.684  1.00  0.00           O
ATOM   1047  CB  ASP A  76       3.664  -6.918   1.525  1.00  0.00           C
ATOM   1048  CG  ASP A  76       4.265  -8.312   1.716  1.00  0.00           C
ATOM   1049  OD1 ASP A  76       4.668  -8.902   0.692  1.00  0.00           O
ATOM   1050  OD2 ASP A  76       4.307  -8.755   2.885  1.00  0.00           O
ATOM   1055  N   ARG A  77       3.738  -3.697   0.484  1.00  0.00           N
ATOM   1056  CA  ARG A  77       3.172  -2.378   0.711  1.00  0.00           C
ATOM   1057  C   ARG A  77       2.167  -2.036  -0.390  1.00  0.00           C
ATOM   1058  O   ARG A  77       2.352  -2.415  -1.545  1.00  0.00           O
ATOM   1059  CB  ARG A  77       4.265  -1.308   0.744  1.00  0.00           C
ATOM   1060  CG  ARG A  77       5.417  -1.730   1.660  1.00  0.00           C
ATOM   1061  CD  ARG A  77       5.311  -1.046   3.024  1.00  0.00           C
ATOM   1062  NE  ARG A  77       6.619  -0.465   3.402  1.00  0.00           N
ATOM   1063  CZ  ARG A  77       7.540  -1.103   4.137  1.00  0.00           C
ATOM   1064  NH1 ARG A  77       7.302  -2.346   4.577  1.00  0.00           N
ATOM   1065  NH2 ARG A  77       8.699  -0.498   4.431  1.00  0.00           N
ATOM   1079  N   VAL A  78       1.123  -1.321   0.007  1.00  0.00           N
ATOM   1080  CA  VAL A  78       0.088  -0.923  -0.932  1.00  0.00           C
ATOM   1081  C   VAL A  78       0.170   0.586  -1.165  1.00  0.00           C
ATOM   1082  O   VAL A  78       0.700   1.319  -0.331  1.00  0.00           O
ATOM   1083  CB  VAL A  78      -1.282  -1.377  -0.423  1.00  0.00           C
ATOM   1084  CG1 VAL A  78      -1.161  -2.647   0.420  1.00  0.00           C
ATOM   1085  CG2 VAL A  78      -1.971  -0.259   0.364  1.00  0.00           C
ATOM   1095  N   VAL A  79      -0.361   1.007  -2.304  1.00  0.00           N
ATOM   1096  CA  VAL A  79      -0.354   2.416  -2.658  1.00  0.00           C
ATOM   1097  C   VAL A  79      -1.710   2.793  -3.258  1.00  0.00           C
ATOM   1098  O   VAL A  79      -1.899   2.715  -4.471  1.00  0.00           O
ATOM   1099  CB  VAL A  79       0.819   2.715  -3.594  1.00  0.00           C
ATOM   1100  CG1 VAL A  79       0.760   4.158  -4.101  1.00  0.00           C
ATOM   1101  CG2 VAL A  79       2.155   2.428  -2.907  1.00  0.00           C
ATOM   1111  N   PHE A  80      -2.618   3.196  -2.381  1.00  0.00           N
ATOM   1112  CA  PHE A  80      -3.951   3.585  -2.810  1.00  0.00           C
ATOM   1113  C   PHE A  80      -4.078   5.108  -2.888  1.00  0.00           C
ATOM   1114  O   PHE A  80      -3.075   5.815  -2.971  1.00  0.00           O
ATOM   1115  CB  PHE A  80      -4.931   3.058  -1.760  1.00  0.00           C
ATOM   1116  CG  PHE A  80      -4.825   3.757  -0.403  1.00  0.00           C
ATOM   1117  CD1 PHE A  80      -3.757   3.516   0.405  1.00  0.00           C
ATOM   1118  CD2 PHE A  80      -5.799   4.619  -0.004  1.00  0.00           C
ATOM   1119  CE1 PHE A  80      -3.659   4.165   1.664  1.00  0.00           C
ATOM   1120  CE2 PHE A  80      -5.700   5.268   1.255  1.00  0.00           C
ATOM   1121  CZ  PHE A  80      -4.633   5.027   2.063  1.00  0.00           C
ATOM   1131  N   ASN A  81      -5.320   5.568  -2.861  1.00  0.00           N
ATOM   1132  CA  ASN A  81      -5.591   6.994  -2.928  1.00  0.00           C
ATOM   1133  C   ASN A  81      -6.639   7.359  -1.875  1.00  0.00           C
ATOM   1134  O   ASN A  81      -6.910   6.576  -0.967  1.00  0.00           O
ATOM   1135  CB  ASN A  81      -6.144   7.385  -4.301  1.00  0.00           C
ATOM   1136  CG  ASN A  81      -5.714   6.381  -5.372  1.00  0.00           C
ATOM   1137  OD1 ASN A  81      -4.865   6.649  -6.206  1.00  0.00           O
ATOM   1138  ND2 ASN A  81      -6.345   5.213  -5.302  1.00  0.00           N
ATOM   1145  N   GLU A  82      -7.197   8.551  -2.031  1.00  0.00           N
ATOM   1146  CA  GLU A  82      -8.209   9.030  -1.105  1.00  0.00           C
ATOM   1147  C   GLU A  82      -9.605   8.637  -1.593  1.00  0.00           C
ATOM   1148  O   GLU A  82     -10.606   9.156  -1.102  1.00  0.00           O
ATOM   1149  CB  GLU A  82      -8.102  10.544  -0.911  1.00  0.00           C
ATOM   1150  CG  GLU A  82      -8.543  10.950   0.496  1.00  0.00           C
ATOM   1151  CD  GLU A  82      -8.504  12.470   0.667  1.00  0.00           C
ATOM   1152  OE1 GLU A  82      -9.422  13.125   0.129  1.00  0.00           O
ATOM   1153  OE2 GLU A  82      -7.557  12.942   1.331  1.00  0.00           O
ATOM   1160  N   ASN A  83      -9.626   7.725  -2.554  1.00  0.00           N
ATOM   1161  CA  ASN A  83     -10.883   7.256  -3.113  1.00  0.00           C
ATOM   1162  C   ASN A  83     -11.185   5.856  -2.576  1.00  0.00           C
ATOM   1163  O   ASN A  83     -12.338   5.427  -2.564  1.00  0.00           O
ATOM   1164  CB  ASN A  83     -10.808   7.171  -4.638  1.00  0.00           C
ATOM   1165  CG  ASN A  83      -9.361   7.272  -5.124  1.00  0.00           C
ATOM   1166  OD1 ASN A  83      -8.823   8.347  -5.336  1.00  0.00           O
ATOM   1167  ND2 ASN A  83      -8.762   6.096  -5.286  1.00  0.00           N
ATOM   1174  N   ASN A  84     -10.129   5.182  -2.144  1.00  0.00           N
ATOM   1175  CA  ASN A  84     -10.267   3.839  -1.607  1.00  0.00           C
ATOM   1176  C   ASN A  84      -9.742   2.829  -2.629  1.00  0.00           C
ATOM   1177  O   ASN A  84     -10.087   1.650  -2.575  1.00  0.00           O
ATOM   1178  CB  ASN A  84     -11.733   3.507  -1.324  1.00  0.00           C
ATOM   1179  CG  ASN A  84     -12.437   3.011  -2.588  1.00  0.00           C
ATOM   1180  OD1 ASN A  84     -13.400   2.263  -2.541  1.00  0.00           O
ATOM   1181  ND2 ASN A  84     -11.904   3.467  -3.718  1.00  0.00           N
ATOM   1188  N   GLN A  85      -8.917   3.329  -3.537  1.00  0.00           N
ATOM   1189  CA  GLN A  85      -8.341   2.485  -4.571  1.00  0.00           C
ATOM   1190  C   GLN A  85      -6.866   2.211  -4.272  1.00  0.00           C
ATOM   1191  O   GLN A  85      -6.050   3.131  -4.265  1.00  0.00           O
ATOM   1192  CB  GLN A  85      -8.513   3.117  -5.953  1.00  0.00           C
ATOM   1193  CG  GLN A  85      -9.992   3.326  -6.281  1.00  0.00           C
ATOM   1194  CD  GLN A  85     -10.160   4.185  -7.536  1.00  0.00           C
ATOM   1195  OE1 GLN A  85     -10.761   3.784  -8.519  1.00  0.00           O
ATOM   1196  NE2 GLN A  85      -9.596   5.387  -7.448  1.00  0.00           N
ATOM   1205  N   LEU A  86      -6.569   0.943  -4.031  1.00  0.00           N
ATOM   1206  CA  LEU A  86      -5.206   0.537  -3.732  1.00  0.00           C
ATOM   1207  C   LEU A  86      -4.557  -0.026  -4.998  1.00  0.00           C
ATOM   1208  O   LEU A  86      -5.229  -0.648  -5.820  1.00  0.00           O
ATOM   1209  CB  LEU A  86      -5.184  -0.431  -2.547  1.00  0.00           C
ATOM   1210  CG  LEU A  86      -3.857  -1.149  -2.293  1.00  0.00           C
ATOM   1211  CD1 LEU A  86      -3.929  -2.001  -1.024  1.00  0.00           C
ATOM   1212  CD2 LEU A  86      -3.436  -1.971  -3.512  1.00  0.00           C
ATOM   1224  N   ALA A  87      -3.259   0.211  -5.115  1.00  0.00           N
ATOM   1225  CA  ALA A  87      -2.512  -0.265  -6.266  1.00  0.00           C
ATOM   1226  C   ALA A  87      -1.041  -0.432  -5.880  1.00  0.00           C
ATOM   1227  O   ALA A  87      -0.368  -1.341  -6.364  1.00  0.00           O
ATOM   1228  CB  ALA A  87      -2.701   0.706  -7.434  1.00  0.00           C
ATOM   1234  N   GLY A  88      -0.584   0.458  -5.012  1.00  0.00           N
ATOM   1235  CA  GLY A  88       0.795   0.420  -4.556  1.00  0.00           C
ATOM   1236  C   GLY A  88       1.103  -0.903  -3.851  1.00  0.00           C
ATOM   1237  O   GLY A  88       1.615  -0.910  -2.733  1.00  0.00           O
ATOM   1241  N   VAL A  89       0.777  -1.990  -4.534  1.00  0.00           N
ATOM   1242  CA  VAL A  89       1.013  -3.315  -3.989  1.00  0.00           C
ATOM   1243  C   VAL A  89       2.489  -3.678  -4.160  1.00  0.00           C
ATOM   1244  O   VAL A  89       2.824  -4.839  -4.392  1.00  0.00           O
ATOM   1245  CB  VAL A  89       0.069  -4.326  -4.643  1.00  0.00           C
ATOM   1246  CG1 VAL A  89       0.760  -5.679  -4.832  1.00  0.00           C
ATOM   1247  CG2 VAL A  89      -1.219  -4.477  -3.833  1.00  0.00           C
ATOM   1257  N   ILE A  90       3.332  -2.663  -4.040  1.00  0.00           N
ATOM   1258  CA  ILE A  90       4.766  -2.860  -4.178  1.00  0.00           C
ATOM   1259  C   ILE A  90       5.265  -3.756  -3.042  1.00  0.00           C
ATOM   1260  O   ILE A  90       4.501  -4.112  -2.146  1.00  0.00           O
ATOM   1261  CB  ILE A  90       5.486  -1.513  -4.262  1.00  0.00           C
ATOM   1262  CG1 ILE A  90       5.632  -0.882  -2.875  1.00  0.00           C
ATOM   1263  CG2 ILE A  90       4.785  -0.576  -5.247  1.00  0.00           C
ATOM   1264  CD1 ILE A  90       4.782   0.385  -2.758  1.00  0.00           C
ATOM   1276  N   THR A  91       6.544  -4.094  -3.118  1.00  0.00           N
ATOM   1277  CA  THR A  91       7.154  -4.941  -2.107  1.00  0.00           C
ATOM   1278  C   THR A  91       8.680  -4.878  -2.208  1.00  0.00           C
ATOM   1279  O   THR A  91       9.224  -4.599  -3.276  1.00  0.00           O
ATOM   1280  CB  THR A  91       6.593  -6.355  -2.272  1.00  0.00           C
ATOM   1281  OG1 THR A  91       7.638  -7.201  -1.802  1.00  0.00           O
ATOM   1282  CG2 THR A  91       6.425  -6.750  -3.741  1.00  0.00           C
ATOM   1290  N   HIS A  92       9.327  -5.140  -1.082  1.00  0.00           N
ATOM   1291  CA  HIS A  92      10.779  -5.117  -1.031  1.00  0.00           C
ATOM   1292  C   HIS A  92      11.331  -6.474  -1.471  1.00  0.00           C
ATOM   1293  O   HIS A  92      12.538  -6.701  -1.430  1.00  0.00           O
ATOM   1294  CB  HIS A  92      11.267  -4.700   0.359  1.00  0.00           C
ATOM   1295  CG  HIS A  92      11.266  -3.208   0.588  1.00  0.00           C
ATOM   1296  ND1 HIS A  92      12.284  -2.551   1.256  1.00  0.00           N
ATOM   1297  CD2 HIS A  92      10.360  -2.253   0.232  1.00  0.00           C
ATOM   1298  CE1 HIS A  92      11.994  -1.259   1.295  1.00  0.00           C
ATOM   1299  NE2 HIS A  92      10.801  -1.076   0.659  1.00  0.00           N
ATOM   1308  N   THR A  93      10.417  -7.343  -1.882  1.00  0.00           N
ATOM   1309  CA  THR A  93      10.797  -8.672  -2.329  1.00  0.00           C
ATOM   1310  C   THR A  93      11.207  -8.642  -3.803  1.00  0.00           C
ATOM   1311  O   THR A  93      11.907  -9.537  -4.275  1.00  0.00           O
ATOM   1312  CB  THR A  93       9.631  -9.619  -2.041  1.00  0.00           C
ATOM   1313  OG1 THR A  93       9.948 -10.186  -0.773  1.00  0.00           O
ATOM   1314  CG2 THR A  93       9.603 -10.819  -2.989  1.00  0.00           C
ATOM   1322  N   GLY A  94      10.751  -7.605  -4.490  1.00  0.00           N
ATOM   1323  CA  GLY A  94      11.061  -7.447  -5.900  1.00  0.00           C
ATOM   1324  C   GLY A  94      11.734  -6.098  -6.166  1.00  0.00           C
ATOM   1325  O   GLY A  94      11.500  -5.478  -7.202  1.00  0.00           O
ATOM   1329  N   ALA A  95      12.555  -5.685  -5.213  1.00  0.00           N
ATOM   1330  CA  ALA A  95      13.263  -4.421  -5.331  1.00  0.00           C
ATOM   1331  C   ALA A  95      14.744  -4.641  -5.019  1.00  0.00           C
ATOM   1332  O   ALA A  95      15.614  -4.134  -5.727  1.00  0.00           O
ATOM   1333  CB  ALA A  95      12.620  -3.387  -4.406  1.00  0.00           C
ATOM   1339  N   SER A  96      14.988  -5.397  -3.959  1.00  0.00           N
ATOM   1340  CA  SER A  96      16.349  -5.690  -3.545  1.00  0.00           C
ATOM   1341  C   SER A  96      16.957  -4.473  -2.844  1.00  0.00           C
ATOM   1342  O   SER A  96      18.013  -3.985  -3.242  1.00  0.00           O
ATOM   1343  CB  SER A  96      17.213  -6.099  -4.740  1.00  0.00           C
ATOM   1344  OG  SER A  96      18.398  -6.776  -4.335  1.00  0.00           O
ATOM   1350  N   GLY A  97      16.262  -4.018  -1.810  1.00  0.00           N
ATOM   1351  CA  GLY A  97      16.719  -2.867  -1.050  1.00  0.00           C
ATOM   1352  C   GLY A  97      15.536  -2.060  -0.512  1.00  0.00           C
ATOM   1353  O   GLY A  97      14.582  -2.628   0.016  1.00  0.00           O
ATOM   1357  N   ASN A  98      15.638  -0.748  -0.667  1.00  0.00           N
ATOM   1358  CA  ASN A  98      14.589   0.144  -0.203  1.00  0.00           C
ATOM   1359  C   ASN A  98      13.618   0.423  -1.352  1.00  0.00           C
ATOM   1360  O   ASN A  98      12.556   1.006  -1.145  1.00  0.00           O
ATOM   1361  CB  ASN A  98      15.167   1.481   0.263  1.00  0.00           C
ATOM   1362  CG  ASN A  98      14.227   2.169   1.255  1.00  0.00           C
ATOM   1363  OD1 ASN A  98      14.616   3.041   2.015  1.00  0.00           O
ATOM   1364  ND2 ASN A  98      12.972   1.732   1.204  1.00  0.00           N
ATOM   1371  N   ASN A  99      14.018  -0.008  -2.541  1.00  0.00           N
ATOM   1372  CA  ASN A  99      13.197   0.188  -3.723  1.00  0.00           C
ATOM   1373  C   ASN A  99      11.909  -0.628  -3.585  1.00  0.00           C
ATOM   1374  O   ASN A  99      11.854  -1.581  -2.810  1.00  0.00           O
ATOM   1375  CB  ASN A  99      13.924  -0.286  -4.982  1.00  0.00           C
ATOM   1376  CG  ASN A  99      15.030  -1.284  -4.635  1.00  0.00           C
ATOM   1377  OD1 ASN A  99      16.073  -1.339  -5.267  1.00  0.00           O
ATOM   1378  ND2 ASN A  99      14.747  -2.067  -3.598  1.00  0.00           N
ATOM   1385  N   PHE A 100      10.906  -0.221  -4.349  1.00  0.00           N
ATOM   1386  CA  PHE A 100       9.622  -0.902  -4.323  1.00  0.00           C
ATOM   1387  C   PHE A 100       9.241  -1.407  -5.715  1.00  0.00           C
ATOM   1388  O   PHE A 100       9.816  -0.979  -6.715  1.00  0.00           O
ATOM   1389  CB  PHE A 100       8.582   0.121  -3.862  1.00  0.00           C
ATOM   1390  CG  PHE A 100       8.526   0.311  -2.345  1.00  0.00           C
ATOM   1391  CD1 PHE A 100       8.307  -0.757  -1.533  1.00  0.00           C
ATOM   1392  CD2 PHE A 100       8.695   1.550  -1.808  1.00  0.00           C
ATOM   1393  CE1 PHE A 100       8.255  -0.580  -0.125  1.00  0.00           C
ATOM   1394  CE2 PHE A 100       8.642   1.726  -0.400  1.00  0.00           C
ATOM   1395  CZ  PHE A 100       8.424   0.657   0.412  1.00  0.00           C
ATOM   1405  N   VAL A 101       8.272  -2.312  -5.737  1.00  0.00           N
ATOM   1406  CA  VAL A 101       7.807  -2.881  -6.990  1.00  0.00           C
ATOM   1407  C   VAL A 101       6.439  -3.530  -6.773  1.00  0.00           C
ATOM   1408  O   VAL A 101       6.282  -4.381  -5.900  1.00  0.00           O
ATOM   1409  CB  VAL A 101       8.850  -3.855  -7.541  1.00  0.00           C
ATOM   1410  CG1 VAL A 101      10.172  -3.139  -7.825  1.00  0.00           C
ATOM   1411  CG2 VAL A 101       9.057  -5.034  -6.590  1.00  0.00           C
ATOM   1421  N   GLU A 102       5.483  -3.103  -7.585  1.00  0.00           N
ATOM   1422  CA  GLU A 102       4.131  -3.631  -7.494  1.00  0.00           C
ATOM   1423  C   GLU A 102       4.155  -5.161  -7.552  1.00  0.00           C
ATOM   1424  O   GLU A 102       4.671  -5.741  -8.507  1.00  0.00           O
ATOM   1425  CB  GLU A 102       3.241  -3.055  -8.595  1.00  0.00           C
ATOM   1426  CG  GLU A 102       4.053  -2.759  -9.859  1.00  0.00           C
ATOM   1427  CD  GLU A 102       3.133  -2.507 -11.055  1.00  0.00           C
ATOM   1428  OE1 GLU A 102       2.003  -2.034 -10.812  1.00  0.00           O
ATOM   1429  OE2 GLU A 102       3.582  -2.794 -12.186  1.00  0.00           O
ATOM   1436  N   CYS A 103       3.592  -5.769  -6.520  1.00  0.00           N
ATOM   1437  CA  CYS A 103       3.541  -7.220  -6.441  1.00  0.00           C
ATOM   1438  C   CYS A 103       2.973  -7.752  -7.758  1.00  0.00           C
ATOM   1439  O   CYS A 103       2.682  -6.980  -8.669  1.00  0.00           O
ATOM   1440  CB  CYS A 103       2.728  -7.693  -5.236  1.00  0.00           C
ATOM   1441  SG  CYS A 103       3.454  -7.277  -3.608  1.00  0.00           S
ATOM   1446  N   THR A 104       2.833  -9.068  -7.816  1.00  0.00           N
ATOM   1447  CA  THR A 104       2.306  -9.713  -9.005  1.00  0.00           C
ATOM   1448  C   THR A 104       0.908 -10.272  -8.734  1.00  0.00           C
ATOM   1449  O   THR A 104      -0.044  -9.514  -8.553  1.00  0.00           O
ATOM   1450  CB  THR A 104       3.309 -10.778  -9.451  1.00  0.00           C
ATOM   1451  OG1 THR A 104       3.383 -11.671  -8.343  1.00  0.00           O
ATOM   1452  CG2 THR A 104       4.730 -10.226  -9.580  1.00  0.00           C
TER    1460      THR A 104
ENDMDL
