# Supplementary material for: Comparative Performance of High-Throughput Methods for Protein pKa Predictions
Source: J Chem Inf Model. 2023 Aug 8;63(16):5169–81. doi: 10.1021/acs.jcim.3c00165 (PMC10466379; doi:10.1021/acs.jcim.3c00165)
Supplement: Supplementary file 3 — ci3c00165_si_003.zip [file ci3c00165_si_003.zip › curated_pdbs/1pga_curated_8.pdb]

MODEL        7                                                                  
ATOM      1  N   MET A   1     -13.031  -2.099   3.637  1.00  1.26           N  
ATOM      2  CA  MET A   1     -12.472  -2.795   4.831  1.00  0.43           C  
ATOM      3  C   MET A   1     -11.101  -2.210   5.163  1.00  0.41           C  
ATOM      4  O   MET A   1     -10.750  -1.140   4.709  1.00  0.68           O  
ATOM      5  CB  MET A   1     -12.331  -4.289   4.536  1.00  1.24           C  
ATOM      6  CG  MET A   1     -13.714  -4.886   4.262  1.00  1.63           C  
ATOM      7  SD  MET A   1     -14.682  -4.915   5.794  1.00  2.41           S  
ATOM      8  CE  MET A   1     -14.068  -6.489   6.450  1.00  2.91           C  
ATOM      9  H1  MET A   1     -13.961  -2.501   3.402  1.00  1.78           H  
ATOM     10  H2  MET A   1     -12.386  -2.224   2.830  1.00  1.82           H  
ATOM     11  H3  MET A   1     -13.136  -1.086   3.843  1.00  1.80           H  
ATOM     12  HA  MET A   1     -13.136  -2.655   5.671  1.00  0.80           H  
ATOM     13  HB2 MET A   1     -11.701  -4.424   3.667  1.00  1.75           H  
ATOM     14  HB3 MET A   1     -11.885  -4.780   5.383  1.00  1.81           H  
ATOM     15  HG2 MET A   1     -14.226  -4.284   3.526  1.00  2.08           H  
ATOM     16  HG3 MET A   1     -13.603  -5.893   3.887  1.00  1.91           H  
ATOM     17  HE1 MET A   1     -14.220  -6.515   7.520  1.00  3.21           H  
ATOM     18  HE2 MET A   1     -13.017  -6.590   6.237  1.00  3.17           H  
ATOM     19  HE3 MET A   1     -14.605  -7.304   5.986  1.00  3.33           H  
ATOM     20  N   THR A   2     -10.315  -2.901   5.949  1.00  0.23           N  
ATOM     21  CA  THR A   2      -8.962  -2.384   6.307  1.00  0.19           C  
ATOM     22  C   THR A   2      -7.929  -2.958   5.340  1.00  0.15           C  
ATOM     23  O   THR A   2      -7.888  -4.147   5.093  1.00  0.20           O  
ATOM     24  CB  THR A   2      -8.612  -2.818   7.732  1.00  0.20           C  
ATOM     25  OG1 THR A   2      -9.669  -2.455   8.609  1.00  0.31           O  
ATOM     26  CG2 THR A   2      -7.321  -2.126   8.173  1.00  0.23           C  
ATOM     27  H   THR A   2     -10.606  -3.766   6.304  1.00  0.36           H  
ATOM     28  HA  THR A   2      -8.952  -1.305   6.247  1.00  0.20           H  
ATOM     29  HB  THR A   2      -8.469  -3.887   7.760  1.00  0.21           H  
ATOM     30  HG1 THR A   2      -9.281  -2.139   9.428  1.00  0.92           H  
ATOM     31 HG21 THR A   2      -7.031  -2.491   9.147  1.00  1.04           H  
ATOM     32 HG22 THR A   2      -7.483  -1.059   8.222  1.00  1.02           H  
ATOM     33 HG23 THR A   2      -6.536  -2.338   7.462  1.00  1.00           H  
ATOM     34  N   TYR A   3      -7.088  -2.115   4.803  1.00  0.10           N  
ATOM     35  CA  TYR A   3      -6.031  -2.583   3.852  1.00  0.08           C  
ATOM     36  C   TYR A   3      -4.663  -2.282   4.466  1.00  0.09           C  
ATOM     37  O   TYR A   3      -4.491  -1.300   5.162  1.00  0.18           O  
ATOM     38  CB  TYR A   3      -6.191  -1.847   2.523  1.00  0.08           C  
ATOM     39  CG  TYR A   3      -7.492  -2.274   1.885  1.00  0.09           C  
ATOM     40  CD1 TYR A   3      -7.563  -3.479   1.176  1.00  0.11           C  
ATOM     41  CD2 TYR A   3      -8.631  -1.470   2.015  1.00  0.12           C  
ATOM     42  CE1 TYR A   3      -8.772  -3.879   0.595  1.00  0.14           C  
ATOM     43  CE2 TYR A   3      -9.840  -1.871   1.436  1.00  0.15           C  
ATOM     44  CZ  TYR A   3      -9.911  -3.075   0.726  1.00  0.15           C  
ATOM     45  OH  TYR A   3     -11.105  -3.472   0.158  1.00  0.19           O  
ATOM     46  H   TYR A   3      -7.142  -1.164   5.036  1.00  0.11           H  
ATOM     47  HA  TYR A   3      -6.118  -3.648   3.686  1.00  0.11           H  
ATOM     48  HB2 TYR A   3      -6.209  -0.783   2.701  1.00  0.08           H  
ATOM     49  HB3 TYR A   3      -5.369  -2.095   1.868  1.00  0.09           H  
ATOM     50  HD1 TYR A   3      -6.684  -4.100   1.076  1.00  0.13           H  
ATOM     51  HD2 TYR A   3      -8.576  -0.540   2.562  1.00  0.13           H  
ATOM     52  HE1 TYR A   3      -8.827  -4.808   0.046  1.00  0.16           H  
ATOM     53  HE2 TYR A   3     -10.720  -1.252   1.537  1.00  0.19           H  
ATOM     54  HH  TYR A   3     -11.115  -3.170  -0.752  1.00  0.89           H  
ATOM     55  N   LYS A   4      -3.693  -3.130   4.233  1.00  0.10           N  
ATOM     56  CA  LYS A   4      -2.328  -2.923   4.814  1.00  0.10           C  
ATOM     57  C   LYS A   4      -1.331  -2.634   3.693  1.00  0.10           C  
ATOM     58  O   LYS A   4      -1.442  -3.160   2.603  1.00  0.11           O  
ATOM     59  CB  LYS A   4      -1.913  -4.200   5.550  1.00  0.12           C  
ATOM     60  CG  LYS A   4      -0.634  -3.948   6.350  1.00  0.23           C  
ATOM     61  CD  LYS A   4      -0.357  -5.159   7.243  1.00  0.45           C  
ATOM     62  CE  LYS A   4       0.984  -4.983   7.957  1.00  1.22           C  
ATOM     63  NZ  LYS A   4       1.042  -5.909   9.124  1.00  1.98           N  
ATOM     64  H   LYS A   4      -3.858  -3.917   3.674  1.00  0.17           H  
ATOM     65  HA  LYS A   4      -2.336  -2.097   5.511  1.00  0.11           H  
ATOM     66  HB2 LYS A   4      -2.705  -4.500   6.221  1.00  0.13           H  
ATOM     67  HB3 LYS A   4      -1.735  -4.985   4.831  1.00  0.19           H  
ATOM     68  HG2 LYS A   4       0.193  -3.801   5.671  1.00  0.56           H  
ATOM     69  HG3 LYS A   4      -0.759  -3.070   6.964  1.00  0.55           H  
ATOM     70  HD2 LYS A   4      -1.146  -5.252   7.975  1.00  1.21           H  
ATOM     71  HD3 LYS A   4      -0.325  -6.051   6.635  1.00  1.19           H  
ATOM     72  HE2 LYS A   4       1.789  -5.212   7.274  1.00  1.73           H  
ATOM     73  HE3 LYS A   4       1.081  -3.964   8.302  1.00  1.85           H  
ATOM     74  HZ1 LYS A   4       1.216  -6.878   8.790  1.00  2.37           H  
ATOM     75  HZ2 LYS A   4       0.138  -5.875   9.636  1.00  2.47           H  
ATOM     76  HZ3 LYS A   4       1.813  -5.619   9.757  1.00  2.43           H  
ATOM     77  N   LEU A   5      -0.356  -1.795   3.955  1.00  0.11           N  
ATOM     78  CA  LEU A   5       0.668  -1.451   2.916  1.00  0.11           C  
ATOM     79  C   LEU A   5       2.060  -1.806   3.432  1.00  0.11           C  
ATOM     80  O   LEU A   5       2.466  -1.382   4.497  1.00  0.12           O  
ATOM     81  CB  LEU A   5       0.601   0.056   2.625  1.00  0.11           C  
ATOM     82  CG  LEU A   5       1.746   0.492   1.691  1.00  0.13           C  
ATOM     83  CD1 LEU A   5       1.617  -0.217   0.336  1.00  0.13           C  
ATOM     84  CD2 LEU A   5       1.672   2.009   1.483  1.00  0.13           C  
ATOM     85  H   LEU A   5      -0.295  -1.390   4.845  1.00  0.14           H  
ATOM     86  HA  LEU A   5       0.473  -1.997   2.007  1.00  0.11           H  
ATOM     87  HB2 LEU A   5      -0.340   0.276   2.149  1.00  0.12           H  
ATOM     88  HB3 LEU A   5       0.669   0.603   3.553  1.00  0.13           H  
ATOM     89  HG  LEU A   5       2.699   0.246   2.134  1.00  0.15           H  
ATOM     90 HD11 LEU A   5       2.184   0.322  -0.411  1.00  0.97           H  
ATOM     91 HD12 LEU A   5       0.578  -0.250   0.043  1.00  1.00           H  
ATOM     92 HD13 LEU A   5       2.001  -1.222   0.420  1.00  0.97           H  
ATOM     93 HD21 LEU A   5       0.876   2.238   0.798  1.00  1.01           H  
ATOM     94 HD22 LEU A   5       2.608   2.362   1.077  1.00  0.99           H  
ATOM     95 HD23 LEU A   5       1.484   2.496   2.429  1.00  1.01           H  
ATOM     96  N   ILE A   6       2.809  -2.556   2.668  1.00  0.11           N  
ATOM     97  CA  ILE A   6       4.196  -2.919   3.081  1.00  0.13           C  
ATOM     98  C   ILE A   6       5.139  -2.043   2.261  1.00  0.10           C  
ATOM     99  O   ILE A   6       5.107  -2.064   1.045  1.00  0.10           O  
ATOM    100  CB  ILE A   6       4.466  -4.395   2.745  1.00  0.16           C  
ATOM    101  CG1 ILE A   6       3.327  -5.305   3.269  1.00  0.30           C  
ATOM    102  CG2 ILE A   6       5.800  -4.825   3.359  1.00  0.36           C  
ATOM    103  CD1 ILE A   6       3.191  -5.261   4.802  1.00  0.33           C  
ATOM    104  H   ILE A   6       2.467  -2.871   1.805  1.00  0.12           H  
ATOM    105  HA  ILE A   6       4.352  -2.728   4.131  1.00  0.14           H  
ATOM    106  HB  ILE A   6       4.531  -4.500   1.670  1.00  0.26           H  
ATOM    107 HG12 ILE A   6       2.396  -4.985   2.828  1.00  0.56           H  
ATOM    108 HG13 ILE A   6       3.527  -6.323   2.963  1.00  0.50           H  
ATOM    109 HG21 ILE A   6       5.830  -4.532   4.398  1.00  0.99           H  
ATOM    110 HG22 ILE A   6       6.611  -4.349   2.827  1.00  1.07           H  
ATOM    111 HG23 ILE A   6       5.902  -5.897   3.284  1.00  1.15           H  
ATOM    112 HD11 ILE A   6       4.162  -5.200   5.266  1.00  1.07           H  
ATOM    113 HD12 ILE A   6       2.697  -6.161   5.136  1.00  1.05           H  
ATOM    114 HD13 ILE A   6       2.594  -4.408   5.091  1.00  1.07           H  
ATOM    115  N   LEU A   7       5.970  -1.261   2.898  1.00  0.11           N  
ATOM    116  CA  LEU A   7       6.898  -0.370   2.140  1.00  0.12           C  
ATOM    117  C   LEU A   7       8.285  -1.002   2.091  1.00  0.11           C  
ATOM    118  O   LEU A   7       8.971  -1.086   3.090  1.00  0.14           O  
ATOM    119  CB  LEU A   7       6.990   0.976   2.865  1.00  0.16           C  
ATOM    120  CG  LEU A   7       5.661   1.739   2.735  1.00  0.17           C  
ATOM    121  CD1 LEU A   7       5.630   2.875   3.763  1.00  0.25           C  
ATOM    122  CD2 LEU A   7       5.512   2.327   1.318  1.00  0.25           C  
ATOM    123  H   LEU A   7       5.983  -1.245   3.877  1.00  0.13           H  
ATOM    124  HA  LEU A   7       6.535  -0.216   1.135  1.00  0.11           H  
ATOM    125  HB2 LEU A   7       7.199   0.800   3.912  1.00  0.20           H  
ATOM    126  HB3 LEU A   7       7.790   1.562   2.439  1.00  0.20           H  
ATOM    127  HG  LEU A   7       4.843   1.061   2.930  1.00  0.18           H  
ATOM    128 HD11 LEU A   7       4.670   3.369   3.724  1.00  1.05           H  
ATOM    129 HD12 LEU A   7       6.410   3.589   3.538  1.00  1.04           H  
ATOM    130 HD13 LEU A   7       5.787   2.471   4.752  1.00  1.02           H  
ATOM    131 HD21 LEU A   7       4.812   3.151   1.340  1.00  1.06           H  
ATOM    132 HD22 LEU A   7       5.140   1.567   0.652  1.00  1.01           H  
ATOM    133 HD23 LEU A   7       6.468   2.682   0.962  1.00  1.05           H  
ATOM    134  N   ASN A   8       8.714  -1.427   0.930  1.00  0.10           N  
ATOM    135  CA  ASN A   8      10.070  -2.033   0.785  1.00  0.11           C  
ATOM    136  C   ASN A   8      10.897  -1.104  -0.101  1.00  0.12           C  
ATOM    137  O   ASN A   8      11.235  -1.435  -1.219  1.00  0.14           O  
ATOM    138  CB  ASN A   8       9.939  -3.399   0.107  1.00  0.12           C  
ATOM    139  CG  ASN A   8       9.117  -4.334   0.995  1.00  0.15           C  
ATOM    140  OD1 ASN A   8       9.195  -4.268   2.206  1.00  0.18           O  
ATOM    141  ND2 ASN A   8       8.321  -5.208   0.440  1.00  0.17           N  
ATOM    142  H   ASN A   8       8.158  -1.332   0.129  1.00  0.10           H  
ATOM    143  HA  ASN A   8      10.549  -2.144   1.749  1.00  0.12           H  
ATOM    144  HB2 ASN A   8       9.445  -3.280  -0.846  1.00  0.12           H  
ATOM    145  HB3 ASN A   8      10.920  -3.821  -0.046  1.00  0.14           H  
ATOM    146 HD21 ASN A   8       8.256  -5.259  -0.537  1.00  0.16           H  
ATOM    147 HD22 ASN A   8       7.789  -5.812   0.999  1.00  0.19           H  
ATOM    148  N   GLY A   9      11.233   0.055   0.392  1.00  0.14           N  
ATOM    149  CA  GLY A   9      12.047   1.003  -0.417  1.00  0.18           C  
ATOM    150  C   GLY A   9      13.513   0.590  -0.355  1.00  0.20           C  
ATOM    151  O   GLY A   9      13.919  -0.157   0.512  1.00  0.24           O  
ATOM    152  H   GLY A   9      10.985   0.294   1.309  1.00  0.14           H  
ATOM    153  HA2 GLY A   9      11.707   0.984  -1.443  1.00  0.20           H  
ATOM    154  HA3 GLY A   9      11.940   2.000  -0.018  1.00  0.21           H  
ATOM    155  N   LYS A  10      14.323   1.094  -1.240  1.00  0.24           N  
ATOM    156  CA  LYS A  10      15.768   0.753  -1.189  1.00  0.30           C  
ATOM    157  C   LYS A  10      16.341   1.368   0.086  1.00  0.34           C  
ATOM    158  O   LYS A  10      17.180   0.796   0.752  1.00  0.52           O  
ATOM    159  CB  LYS A  10      16.480   1.331  -2.413  1.00  0.38           C  
ATOM    160  CG  LYS A  10      16.025   0.579  -3.663  1.00  1.13           C  
ATOM    161  CD  LYS A  10      16.732   1.151  -4.891  1.00  1.51           C  
ATOM    162  CE  LYS A  10      16.274   0.396  -6.140  1.00  2.19           C  
ATOM    163  NZ  LYS A  10      17.184   0.713  -7.275  1.00  2.71           N  
ATOM    164  H   LYS A  10      13.990   1.724  -1.914  1.00  0.26           H  
ATOM    165  HA  LYS A  10      15.889  -0.321  -1.164  1.00  0.39           H  
ATOM    166  HB2 LYS A  10      16.235   2.379  -2.510  1.00  0.95           H  
ATOM    167  HB3 LYS A  10      17.548   1.219  -2.295  1.00  0.96           H  
ATOM    168  HG2 LYS A  10      16.268  -0.469  -3.562  1.00  1.83           H  
ATOM    169  HG3 LYS A  10      14.959   0.691  -3.780  1.00  1.80           H  
ATOM    170  HD2 LYS A  10      16.489   2.199  -4.992  1.00  1.87           H  
ATOM    171  HD3 LYS A  10      17.800   1.038  -4.777  1.00  1.88           H  
ATOM    172  HE2 LYS A  10      16.294  -0.667  -5.948  1.00  2.69           H  
ATOM    173  HE3 LYS A  10      15.267   0.697  -6.391  1.00  2.69           H  
ATOM    174  HZ1 LYS A  10      18.161   0.475  -7.013  1.00  3.13           H  
ATOM    175  HZ2 LYS A  10      17.121   1.729  -7.497  1.00  3.00           H  
ATOM    176  HZ3 LYS A  10      16.907   0.158  -8.109  1.00  3.06           H  
ATOM    177  N   THR A  11      15.871   2.546   0.421  1.00  0.41           N  
ATOM    178  CA  THR A  11      16.351   3.247   1.654  1.00  0.53           C  
ATOM    179  C   THR A  11      15.194   3.383   2.651  1.00  0.44           C  
ATOM    180  O   THR A  11      15.402   3.537   3.837  1.00  0.49           O  
ATOM    181  CB  THR A  11      16.854   4.641   1.270  1.00  0.71           C  
ATOM    182  OG1 THR A  11      15.758   5.431   0.828  1.00  0.78           O  
ATOM    183  CG2 THR A  11      17.886   4.523   0.148  1.00  0.92           C  
ATOM    184  H   THR A  11      15.190   2.971  -0.144  1.00  0.51           H  
ATOM    185  HA  THR A  11      17.156   2.689   2.114  1.00  0.63           H  
ATOM    186  HB  THR A  11      17.312   5.108   2.129  1.00  0.85           H  
ATOM    187  HG1 THR A  11      16.110   6.226   0.421  1.00  1.11           H  
ATOM    188 HG21 THR A  11      18.576   3.723   0.375  1.00  1.36           H  
ATOM    189 HG22 THR A  11      18.429   5.452   0.059  1.00  1.43           H  
ATOM    190 HG23 THR A  11      17.383   4.310  -0.784  1.00  1.38           H  
ATOM    191  N   LEU A  12      13.973   3.326   2.174  1.00  0.33           N  
ATOM    192  CA  LEU A  12      12.790   3.452   3.089  1.00  0.30           C  
ATOM    193  C   LEU A  12      12.191   2.068   3.345  1.00  0.30           C  
ATOM    194  O   LEU A  12      11.887   1.339   2.423  1.00  0.60           O  
ATOM    195  CB  LEU A  12      11.732   4.343   2.426  1.00  0.35           C  
ATOM    196  CG  LEU A  12      10.583   4.639   3.412  1.00  0.46           C  
ATOM    197  CD1 LEU A  12      11.021   5.680   4.457  1.00  0.53           C  
ATOM    198  CD2 LEU A  12       9.377   5.175   2.633  1.00  0.55           C  
ATOM    199  H   LEU A  12      13.831   3.198   1.211  1.00  0.30           H  
ATOM    200  HA  LEU A  12      13.095   3.892   4.026  1.00  0.33           H  
ATOM    201  HB2 LEU A  12      12.190   5.268   2.110  1.00  0.38           H  
ATOM    202  HB3 LEU A  12      11.334   3.833   1.561  1.00  0.37           H  
ATOM    203  HG  LEU A  12      10.301   3.728   3.918  1.00  0.58           H  
ATOM    204 HD11 LEU A  12      10.146   6.111   4.923  1.00  1.18           H  
ATOM    205 HD12 LEU A  12      11.593   6.461   3.979  1.00  1.23           H  
ATOM    206 HD13 LEU A  12      11.625   5.202   5.213  1.00  1.00           H  
ATOM    207 HD21 LEU A  12       8.678   5.632   3.319  1.00  1.14           H  
ATOM    208 HD22 LEU A  12       8.892   4.359   2.118  1.00  1.12           H  
ATOM    209 HD23 LEU A  12       9.708   5.909   1.914  1.00  1.17           H  
ATOM    210  N   LYS A  13      12.001   1.701   4.589  1.00  0.20           N  
ATOM    211  CA  LYS A  13      11.401   0.367   4.903  1.00  0.18           C  
ATOM    212  C   LYS A  13      10.422   0.510   6.071  1.00  0.21           C  
ATOM    213  O   LYS A  13      10.748   1.047   7.110  1.00  0.29           O  
ATOM    214  CB  LYS A  13      12.512  -0.614   5.274  1.00  0.20           C  
ATOM    215  CG  LYS A  13      13.333  -0.937   4.024  1.00  0.28           C  
ATOM    216  CD  LYS A  13      14.451  -1.919   4.382  1.00  0.81           C  
ATOM    217  CE  LYS A  13      15.275  -2.242   3.130  1.00  1.32           C  
ATOM    218  NZ  LYS A  13      15.507  -0.997   2.344  1.00  2.02           N  
ATOM    219  H   LYS A  13      12.242   2.307   5.320  1.00  0.41           H  
ATOM    220  HA  LYS A  13      10.865  -0.010   4.040  1.00  0.17           H  
ATOM    221  HB2 LYS A  13      13.151  -0.169   6.025  1.00  0.25           H  
ATOM    222  HB3 LYS A  13      12.078  -1.524   5.662  1.00  0.25           H  
ATOM    223  HG2 LYS A  13      12.690  -1.379   3.276  1.00  0.75           H  
ATOM    224  HG3 LYS A  13      13.764  -0.026   3.638  1.00  0.62           H  
ATOM    225  HD2 LYS A  13      15.092  -1.476   5.131  1.00  1.39           H  
ATOM    226  HD3 LYS A  13      14.019  -2.828   4.770  1.00  1.61           H  
ATOM    227  HE2 LYS A  13      16.225  -2.662   3.425  1.00  1.85           H  
ATOM    228  HE3 LYS A  13      14.739  -2.956   2.523  1.00  1.82           H  
ATOM    229  HZ1 LYS A  13      14.610  -0.676   1.931  1.00  2.49           H  
ATOM    230  HZ2 LYS A  13      16.192  -1.190   1.584  1.00  2.39           H  
ATOM    231  HZ3 LYS A  13      15.883  -0.256   2.969  1.00  2.46           H  
ATOM    232  N   GLY A  14       9.224   0.032   5.902  1.00  0.19           N  
ATOM    233  CA  GLY A  14       8.234   0.146   7.012  1.00  0.24           C  
ATOM    234  C   GLY A  14       6.878  -0.417   6.591  1.00  0.20           C  
ATOM    235  O   GLY A  14       6.723  -0.970   5.520  1.00  0.19           O  
ATOM    236  H   GLY A  14       8.987  -0.398   5.049  1.00  0.20           H  
ATOM    237  HA2 GLY A  14       8.597  -0.404   7.869  1.00  0.30           H  
ATOM    238  HA3 GLY A  14       8.119   1.186   7.279  1.00  0.29           H  
ATOM    239  N   GLU A  15       5.893  -0.271   7.438  1.00  0.19           N  
ATOM    240  CA  GLU A  15       4.529  -0.782   7.117  1.00  0.18           C  
ATOM    241  C   GLU A  15       3.486   0.133   7.769  1.00  0.18           C  
ATOM    242  O   GLU A  15       3.758   0.808   8.742  1.00  0.24           O  
ATOM    243  CB  GLU A  15       4.381  -2.210   7.655  1.00  0.23           C  
ATOM    244  CG  GLU A  15       4.548  -2.215   9.178  1.00  0.43           C  
ATOM    245  CD  GLU A  15       4.468  -3.653   9.692  1.00  0.86           C  
ATOM    246  OE1 GLU A  15       3.991  -4.500   8.955  1.00  1.51           O  
ATOM    247  OE2 GLU A  15       4.888  -3.884  10.815  1.00  1.68           O  
ATOM    248  H   GLU A  15       6.054   0.180   8.294  1.00  0.21           H  
ATOM    249  HA  GLU A  15       4.382  -0.783   6.044  1.00  0.17           H  
ATOM    250  HB2 GLU A  15       3.402  -2.590   7.400  1.00  0.34           H  
ATOM    251  HB3 GLU A  15       5.137  -2.840   7.211  1.00  0.36           H  
ATOM    252  HG2 GLU A  15       5.507  -1.791   9.438  1.00  1.00           H  
ATOM    253  HG3 GLU A  15       3.761  -1.633   9.632  1.00  0.99           H  
ATOM    254  N   THR A  16       2.297   0.160   7.235  1.00  0.16           N  
ATOM    255  CA  THR A  16       1.234   1.034   7.817  1.00  0.17           C  
ATOM    256  C   THR A  16      -0.143   0.454   7.491  1.00  0.16           C  
ATOM    257  O   THR A  16      -0.268  -0.459   6.698  1.00  0.25           O  
ATOM    258  CB  THR A  16       1.354   2.442   7.229  1.00  0.18           C  
ATOM    259  OG1 THR A  16       0.304   3.258   7.732  1.00  0.34           O  
ATOM    260  CG2 THR A  16       1.264   2.370   5.705  1.00  0.30           C  
ATOM    261  H   THR A  16       2.114  -0.393   6.448  1.00  0.17           H  
ATOM    262  HA  THR A  16       1.354   1.084   8.891  1.00  0.18           H  
ATOM    263  HB  THR A  16       2.305   2.869   7.509  1.00  0.23           H  
ATOM    264  HG1 THR A  16      -0.433   2.686   7.958  1.00  1.02           H  
ATOM    265 HG21 THR A  16       1.998   1.671   5.334  1.00  1.02           H  
ATOM    266 HG22 THR A  16       1.455   3.348   5.287  1.00  1.07           H  
ATOM    267 HG23 THR A  16       0.278   2.042   5.419  1.00  1.09           H  
ATOM    268  N   THR A  17      -1.181   0.974   8.103  1.00  0.15           N  
ATOM    269  CA  THR A  17      -2.564   0.463   7.845  1.00  0.14           C  
ATOM    270  C   THR A  17      -3.515   1.645   7.648  1.00  0.15           C  
ATOM    271  O   THR A  17      -3.245   2.750   8.074  1.00  0.21           O  
ATOM    272  CB  THR A  17      -3.042  -0.356   9.050  1.00  0.16           C  
ATOM    273  OG1 THR A  17      -3.031   0.464  10.210  1.00  0.19           O  
ATOM    274  CG2 THR A  17      -2.125  -1.561   9.265  1.00  0.20           C  
ATOM    275  H   THR A  17      -1.051   1.708   8.735  1.00  0.23           H  
ATOM    276  HA  THR A  17      -2.576  -0.159   6.960  1.00  0.13           H  
ATOM    277  HB  THR A  17      -4.046  -0.706   8.869  1.00  0.15           H  
ATOM    278  HG1 THR A  17      -2.449   1.208  10.041  1.00  0.88           H  
ATOM    279 HG21 THR A  17      -2.307  -1.981  10.242  1.00  0.99           H  
ATOM    280 HG22 THR A  17      -1.094  -1.249   9.196  1.00  1.07           H  
ATOM    281 HG23 THR A  17      -2.329  -2.305   8.511  1.00  1.01           H  
ATOM    282  N   THR A  18      -4.625   1.415   7.008  1.00  0.13           N  
ATOM    283  CA  THR A  18      -5.602   2.519   6.783  1.00  0.16           C  
ATOM    284  C   THR A  18      -6.996   1.921   6.596  1.00  0.14           C  
ATOM    285  O   THR A  18      -7.142   0.760   6.271  1.00  0.12           O  
ATOM    286  CB  THR A  18      -5.199   3.314   5.529  1.00  0.19           C  
ATOM    287  OG1 THR A  18      -5.931   4.532   5.494  1.00  0.23           O  
ATOM    288  CG2 THR A  18      -5.502   2.504   4.257  1.00  0.18           C  
ATOM    289  H   THR A  18      -4.819   0.512   6.673  1.00  0.12           H  
ATOM    290  HA  THR A  18      -5.606   3.178   7.640  1.00  0.20           H  
ATOM    291  HB  THR A  18      -4.143   3.532   5.568  1.00  0.21           H  
ATOM    292  HG1 THR A  18      -6.776   4.383   5.923  1.00  0.89           H  
ATOM    293 HG21 THR A  18      -6.526   2.676   3.959  1.00  0.99           H  
ATOM    294 HG22 THR A  18      -5.358   1.452   4.451  1.00  0.99           H  
ATOM    295 HG23 THR A  18      -4.841   2.819   3.463  1.00  0.97           H  
ATOM    296  N   GLU A  19      -8.026   2.706   6.794  1.00  0.17           N  
ATOM    297  CA  GLU A  19      -9.421   2.194   6.627  1.00  0.19           C  
ATOM    298  C   GLU A  19      -9.983   2.713   5.305  1.00  0.20           C  
ATOM    299  O   GLU A  19      -9.857   3.878   4.981  1.00  0.28           O  
ATOM    300  CB  GLU A  19     -10.290   2.705   7.784  1.00  0.27           C  
ATOM    301  CG  GLU A  19     -11.720   2.165   7.650  1.00  1.13           C  
ATOM    302  CD  GLU A  19     -11.706   0.636   7.731  1.00  1.66           C  
ATOM    303  OE1 GLU A  19     -10.776   0.102   8.311  1.00  2.22           O  
ATOM    304  OE2 GLU A  19     -12.624   0.027   7.206  1.00  2.16           O  
ATOM    305  H   GLU A  19      -7.882   3.641   7.049  1.00  0.20           H  
ATOM    306  HA  GLU A  19      -9.423   1.113   6.622  1.00  0.19           H  
ATOM    307  HB2 GLU A  19      -9.868   2.373   8.721  1.00  0.97           H  
ATOM    308  HB3 GLU A  19     -10.313   3.784   7.764  1.00  0.81           H  
ATOM    309  HG2 GLU A  19     -12.327   2.559   8.451  1.00  1.66           H  
ATOM    310  HG3 GLU A  19     -12.139   2.469   6.703  1.00  1.69           H  
ATOM    311  N   ALA A  20     -10.604   1.862   4.537  1.00  0.20           N  
ATOM    312  CA  ALA A  20     -11.174   2.309   3.234  1.00  0.24           C  
ATOM    313  C   ALA A  20     -12.433   1.485   2.928  1.00  0.28           C  
ATOM    314  O   ALA A  20     -12.506   0.310   3.230  1.00  0.39           O  
ATOM    315  CB  ALA A  20     -10.118   2.112   2.132  1.00  0.25           C  
ATOM    316  H   ALA A  20     -10.695   0.926   4.814  1.00  0.21           H  
ATOM    317  HA  ALA A  20     -11.443   3.356   3.295  1.00  0.28           H  
ATOM    318  HB1 ALA A  20     -10.238   2.871   1.375  1.00  1.01           H  
ATOM    319  HB2 ALA A  20     -10.226   1.133   1.682  1.00  1.03           H  
ATOM    320  HB3 ALA A  20      -9.132   2.195   2.565  1.00  1.07           H  
ATOM    321  N   VAL A  21     -13.426   2.099   2.343  1.00  0.27           N  
ATOM    322  CA  VAL A  21     -14.682   1.357   2.034  1.00  0.33           C  
ATOM    323  C   VAL A  21     -14.375   0.191   1.090  1.00  0.29           C  
ATOM    324  O   VAL A  21     -15.051  -0.819   1.098  1.00  0.38           O  
ATOM    325  CB  VAL A  21     -15.690   2.305   1.380  1.00  0.39           C  
ATOM    326  CG1 VAL A  21     -16.207   3.298   2.424  1.00  0.48           C  
ATOM    327  CG2 VAL A  21     -15.006   3.076   0.249  1.00  0.55           C  
ATOM    328  H   VAL A  21     -13.353   3.050   2.123  1.00  0.30           H  
ATOM    329  HA  VAL A  21     -15.101   0.970   2.951  1.00  0.37           H  
ATOM    330  HB  VAL A  21     -16.518   1.735   0.982  1.00  0.47           H  
ATOM    331 HG11 VAL A  21     -16.727   2.763   3.204  1.00  1.07           H  
ATOM    332 HG12 VAL A  21     -16.886   3.995   1.952  1.00  1.08           H  
ATOM    333 HG13 VAL A  21     -15.376   3.839   2.850  1.00  1.14           H  
ATOM    334 HG21 VAL A  21     -15.755   3.542  -0.374  1.00  1.10           H  
ATOM    335 HG22 VAL A  21     -14.414   2.396  -0.346  1.00  1.15           H  
ATOM    336 HG23 VAL A  21     -14.366   3.836   0.671  1.00  1.14           H  
ATOM    337  N   ASP A  22     -13.364   0.321   0.276  1.00  0.23           N  
ATOM    338  CA  ASP A  22     -13.027  -0.788  -0.665  1.00  0.24           C  
ATOM    339  C   ASP A  22     -11.564  -0.681  -1.092  1.00  0.20           C  
ATOM    340  O   ASP A  22     -10.865   0.251  -0.744  1.00  0.26           O  
ATOM    341  CB  ASP A  22     -13.928  -0.704  -1.900  1.00  0.27           C  
ATOM    342  CG  ASP A  22     -13.609   0.572  -2.681  1.00  0.40           C  
ATOM    343  OD1 ASP A  22     -13.022   1.469  -2.099  1.00  0.98           O  
ATOM    344  OD2 ASP A  22     -13.954   0.628  -3.850  1.00  1.16           O  
ATOM    345  H   ASP A  22     -12.833   1.146   0.275  1.00  0.27           H  
ATOM    346  HA  ASP A  22     -13.185  -1.737  -0.173  1.00  0.28           H  
ATOM    347  HB2 ASP A  22     -13.753  -1.566  -2.530  1.00  0.41           H  
ATOM    348  HB3 ASP A  22     -14.962  -0.685  -1.592  1.00  0.36           H  
ATOM    349  N   ALA A  23     -11.094  -1.642  -1.837  1.00  0.19           N  
ATOM    350  CA  ALA A  23      -9.675  -1.621  -2.282  1.00  0.18           C  
ATOM    351  C   ALA A  23      -9.454  -0.466  -3.262  1.00  0.19           C  
ATOM    352  O   ALA A  23      -8.424   0.178  -3.246  1.00  0.26           O  
ATOM    353  CB  ALA A  23      -9.340  -2.951  -2.966  1.00  0.23           C  
ATOM    354  H   ALA A  23     -11.676  -2.387  -2.096  1.00  0.27           H  
ATOM    355  HA  ALA A  23      -9.033  -1.489  -1.424  1.00  0.17           H  
ATOM    356  HB1 ALA A  23     -10.170  -3.254  -3.588  1.00  1.01           H  
ATOM    357  HB2 ALA A  23      -9.161  -3.705  -2.215  1.00  1.05           H  
ATOM    358  HB3 ALA A  23      -8.457  -2.835  -3.577  1.00  1.05           H  
ATOM    359  N   ALA A  24     -10.400  -0.199  -4.123  1.00  0.22           N  
ATOM    360  CA  ALA A  24     -10.221   0.910  -5.101  1.00  0.24           C  
ATOM    361  C   ALA A  24      -9.831   2.188  -4.361  1.00  0.22           C  
ATOM    362  O   ALA A  24      -9.031   2.965  -4.844  1.00  0.27           O  
ATOM    363  CB  ALA A  24     -11.524   1.140  -5.867  1.00  0.29           C  
ATOM    364  H   ALA A  24     -11.224  -0.726  -4.132  1.00  0.30           H  
ATOM    365  HA  ALA A  24      -9.435   0.649  -5.795  1.00  0.26           H  
ATOM    366  HB1 ALA A  24     -11.347   1.826  -6.682  1.00  1.09           H  
ATOM    367  HB2 ALA A  24     -12.265   1.556  -5.200  1.00  1.03           H  
ATOM    368  HB3 ALA A  24     -11.883   0.199  -6.259  1.00  1.01           H  
ATOM    369  N   THR A  25     -10.363   2.418  -3.184  1.00  0.20           N  
ATOM    370  CA  THR A  25     -10.001   3.634  -2.409  1.00  0.21           C  
ATOM    371  C   THR A  25      -8.593   3.483  -1.840  1.00  0.17           C  
ATOM    372  O   THR A  25      -7.845   4.436  -1.742  1.00  0.23           O  
ATOM    373  CB  THR A  25     -11.012   3.844  -1.280  1.00  0.25           C  
ATOM    374  OG1 THR A  25     -11.304   2.594  -0.672  1.00  0.44           O  
ATOM    375  CG2 THR A  25     -12.296   4.451  -1.850  1.00  0.36           C  
ATOM    376  H   THR A  25     -10.986   1.777  -2.805  1.00  0.23           H  
ATOM    377  HA  THR A  25     -10.020   4.490  -3.068  1.00  0.23           H  
ATOM    378  HB  THR A  25     -10.598   4.518  -0.544  1.00  0.41           H  
ATOM    379  HG1 THR A  25     -11.878   2.102  -1.263  1.00  1.01           H  
ATOM    380 HG21 THR A  25     -12.076   5.419  -2.277  1.00  1.12           H  
ATOM    381 HG22 THR A  25     -13.021   4.563  -1.062  1.00  1.10           H  
ATOM    382 HG23 THR A  25     -12.692   3.801  -2.616  1.00  1.00           H  
ATOM    383  N   ALA A  26      -8.219   2.288  -1.469  1.00  0.12           N  
ATOM    384  CA  ALA A  26      -6.857   2.076  -0.914  1.00  0.12           C  
ATOM    385  C   ALA A  26      -5.839   2.491  -1.972  1.00  0.13           C  
ATOM    386  O   ALA A  26      -4.819   3.081  -1.677  1.00  0.18           O  
ATOM    387  CB  ALA A  26      -6.684   0.599  -0.564  1.00  0.12           C  
ATOM    388  H   ALA A  26      -8.822   1.519  -1.568  1.00  0.13           H  
ATOM    389  HA  ALA A  26      -6.728   2.679  -0.027  1.00  0.13           H  
ATOM    390  HB1 ALA A  26      -5.737   0.455  -0.071  1.00  1.00           H  
ATOM    391  HB2 ALA A  26      -6.712   0.009  -1.468  1.00  1.02           H  
ATOM    392  HB3 ALA A  26      -7.484   0.290   0.095  1.00  1.00           H  
ATOM    393  N   GLU A  27      -6.107   2.169  -3.196  1.00  0.13           N  
ATOM    394  CA  GLU A  27      -5.136   2.535  -4.262  1.00  0.17           C  
ATOM    395  C   GLU A  27      -4.912   4.049  -4.267  1.00  0.18           C  
ATOM    396  O   GLU A  27      -3.794   4.517  -4.272  1.00  0.27           O  
ATOM    397  CB  GLU A  27      -5.683   2.097  -5.621  1.00  0.21           C  
ATOM    398  CG  GLU A  27      -5.657   0.570  -5.709  1.00  0.30           C  
ATOM    399  CD  GLU A  27      -6.203   0.124  -7.065  1.00  0.31           C  
ATOM    400  OE1 GLU A  27      -6.733   0.963  -7.774  1.00  1.06           O  
ATOM    401  OE2 GLU A  27      -6.084  -1.051  -7.373  1.00  1.03           O  
ATOM    402  H   GLU A  27      -6.923   1.647  -3.427  1.00  0.13           H  
ATOM    403  HA  GLU A  27      -4.197   2.034  -4.076  1.00  0.18           H  
ATOM    404  HB2 GLU A  27      -6.698   2.450  -5.732  1.00  0.20           H  
ATOM    405  HB3 GLU A  27      -5.068   2.510  -6.406  1.00  0.30           H  
ATOM    406  HG2 GLU A  27      -4.642   0.221  -5.596  1.00  0.42           H  
ATOM    407  HG3 GLU A  27      -6.270   0.155  -4.922  1.00  0.36           H  
ATOM    408  N   LYS A  28      -5.958   4.824  -4.276  1.00  0.17           N  
ATOM    409  CA  LYS A  28      -5.780   6.303  -4.297  1.00  0.21           C  
ATOM    410  C   LYS A  28      -5.103   6.778  -3.007  1.00  0.19           C  
ATOM    411  O   LYS A  28      -4.259   7.651  -3.025  1.00  0.23           O  
ATOM    412  CB  LYS A  28      -7.149   6.968  -4.418  1.00  0.28           C  
ATOM    413  CG  LYS A  28      -7.741   6.656  -5.796  1.00  1.25           C  
ATOM    414  CD  LYS A  28      -9.091   7.369  -5.976  1.00  1.32           C  
ATOM    415  CE  LYS A  28     -10.217   6.598  -5.271  1.00  1.98           C  
ATOM    416  NZ  LYS A  28     -10.347   5.232  -5.854  1.00  2.67           N  
ATOM    417  H   LYS A  28      -6.858   4.438  -4.279  1.00  0.21           H  
ATOM    418  HA  LYS A  28      -5.171   6.580  -5.145  1.00  0.22           H  
ATOM    419  HB2 LYS A  28      -7.797   6.588  -3.644  1.00  1.06           H  
ATOM    420  HB3 LYS A  28      -7.043   8.038  -4.307  1.00  1.10           H  
ATOM    421  HG2 LYS A  28      -7.056   6.991  -6.562  1.00  1.96           H  
ATOM    422  HG3 LYS A  28      -7.882   5.591  -5.888  1.00  1.95           H  
ATOM    423  HD2 LYS A  28      -9.027   8.363  -5.561  1.00  1.47           H  
ATOM    424  HD3 LYS A  28      -9.316   7.438  -7.031  1.00  1.61           H  
ATOM    425  HE2 LYS A  28     -10.004   6.523  -4.219  1.00  2.40           H  
ATOM    426  HE3 LYS A  28     -11.148   7.131  -5.406  1.00  2.44           H  
ATOM    427  HZ1 LYS A  28     -10.721   5.302  -6.821  1.00  3.00           H  
ATOM    428  HZ2 LYS A  28     -10.998   4.669  -5.270  1.00  3.03           H  
ATOM    429  HZ3 LYS A  28      -9.418   4.772  -5.877  1.00  3.05           H  
ATOM    430  N   VAL A  29      -5.488   6.236  -1.885  1.00  0.18           N  
ATOM    431  CA  VAL A  29      -4.889   6.685  -0.595  1.00  0.18           C  
ATOM    432  C   VAL A  29      -3.416   6.266  -0.502  1.00  0.15           C  
ATOM    433  O   VAL A  29      -2.549   7.076  -0.240  1.00  0.18           O  
ATOM    434  CB  VAL A  29      -5.677   6.051   0.560  1.00  0.18           C  
ATOM    435  CG1 VAL A  29      -4.959   6.308   1.888  1.00  0.20           C  
ATOM    436  CG2 VAL A  29      -7.080   6.662   0.610  1.00  0.23           C  
ATOM    437  H   VAL A  29      -6.193   5.556  -1.886  1.00  0.21           H  
ATOM    438  HA  VAL A  29      -4.960   7.760  -0.524  1.00  0.20           H  
ATOM    439  HB  VAL A  29      -5.755   4.986   0.395  1.00  0.19           H  
ATOM    440 HG11 VAL A  29      -4.102   5.655   1.965  1.00  1.05           H  
ATOM    441 HG12 VAL A  29      -5.635   6.111   2.708  1.00  1.02           H  
ATOM    442 HG13 VAL A  29      -4.634   7.336   1.929  1.00  1.02           H  
ATOM    443 HG21 VAL A  29      -7.552   6.562  -0.356  1.00  1.04           H  
ATOM    444 HG22 VAL A  29      -7.008   7.708   0.870  1.00  1.02           H  
ATOM    445 HG23 VAL A  29      -7.669   6.147   1.354  1.00  1.01           H  
ATOM    446  N   PHE A  30      -3.128   5.009  -0.685  1.00  0.10           N  
ATOM    447  CA  PHE A  30      -1.711   4.552  -0.572  1.00  0.09           C  
ATOM    448  C   PHE A  30      -0.840   5.184  -1.662  1.00  0.10           C  
ATOM    449  O   PHE A  30       0.291   5.551  -1.416  1.00  0.15           O  
ATOM    450  CB  PHE A  30      -1.627   3.022  -0.679  1.00  0.10           C  
ATOM    451  CG  PHE A  30      -2.092   2.354   0.611  1.00  0.09           C  
ATOM    452  CD1 PHE A  30      -1.530   2.699   1.858  1.00  0.09           C  
ATOM    453  CD2 PHE A  30      -3.088   1.367   0.556  1.00  0.10           C  
ATOM    454  CE1 PHE A  30      -1.967   2.061   3.026  1.00  0.10           C  
ATOM    455  CE2 PHE A  30      -3.517   0.734   1.727  1.00  0.10           C  
ATOM    456  CZ  PHE A  30      -2.958   1.080   2.959  1.00  0.10           C  
ATOM    457  H   PHE A  30      -3.846   4.367  -0.869  1.00  0.11           H  
ATOM    458  HA  PHE A  30      -1.332   4.865   0.381  1.00  0.10           H  
ATOM    459  HB2 PHE A  30      -2.250   2.694  -1.498  1.00  0.11           H  
ATOM    460  HB3 PHE A  30      -0.607   2.734  -0.880  1.00  0.10           H  
ATOM    461  HD1 PHE A  30      -0.758   3.447   1.925  1.00  0.10           H  
ATOM    462  HD2 PHE A  30      -3.523   1.095  -0.394  1.00  0.11           H  
ATOM    463  HE1 PHE A  30      -1.537   2.326   3.979  1.00  0.11           H  
ATOM    464  HE2 PHE A  30      -4.279  -0.025   1.677  1.00  0.12           H  
ATOM    465  HZ  PHE A  30      -3.290   0.586   3.860  1.00  0.11           H  
ATOM    466  N   LYS A  31      -1.337   5.316  -2.859  1.00  0.10           N  
ATOM    467  CA  LYS A  31      -0.495   5.926  -3.926  1.00  0.12           C  
ATOM    468  C   LYS A  31      -0.128   7.362  -3.551  1.00  0.13           C  
ATOM    469  O   LYS A  31       0.989   7.793  -3.757  1.00  0.16           O  
ATOM    470  CB  LYS A  31      -1.243   5.906  -5.259  1.00  0.13           C  
ATOM    471  CG  LYS A  31      -1.268   4.479  -5.810  1.00  0.21           C  
ATOM    472  CD  LYS A  31      -2.019   4.461  -7.142  1.00  0.67           C  
ATOM    473  CE  LYS A  31      -2.044   3.035  -7.694  1.00  1.32           C  
ATOM    474  NZ  LYS A  31      -0.649   2.527  -7.809  1.00  2.07           N  
ATOM    475  H   LYS A  31      -2.255   5.034  -3.052  1.00  0.13           H  
ATOM    476  HA  LYS A  31       0.415   5.351  -4.023  1.00  0.13           H  
ATOM    477  HB2 LYS A  31      -2.257   6.252  -5.107  1.00  0.14           H  
ATOM    478  HB3 LYS A  31      -0.744   6.554  -5.963  1.00  0.15           H  
ATOM    479  HG2 LYS A  31      -0.254   4.139  -5.966  1.00  0.61           H  
ATOM    480  HG3 LYS A  31      -1.761   3.824  -5.109  1.00  0.61           H  
ATOM    481  HD2 LYS A  31      -3.031   4.808  -6.991  1.00  1.39           H  
ATOM    482  HD3 LYS A  31      -1.517   5.108  -7.846  1.00  1.37           H  
ATOM    483  HE2 LYS A  31      -2.606   2.401  -7.025  1.00  1.75           H  
ATOM    484  HE3 LYS A  31      -2.509   3.034  -8.668  1.00  1.96           H  
ATOM    485  HZ1 LYS A  31      -0.105   3.144  -8.445  1.00  2.56           H  
ATOM    486  HZ2 LYS A  31      -0.665   1.559  -8.193  1.00  2.40           H  
ATOM    487  HZ3 LYS A  31      -0.203   2.520  -6.871  1.00  2.56           H  
ATOM    488  N   GLN A  32      -1.042   8.109  -2.994  1.00  0.13           N  
ATOM    489  CA  GLN A  32      -0.703   9.506  -2.609  1.00  0.16           C  
ATOM    490  C   GLN A  32       0.273   9.470  -1.434  1.00  0.16           C  
ATOM    491  O   GLN A  32       1.247  10.194  -1.398  1.00  0.19           O  
ATOM    492  CB  GLN A  32      -1.980  10.250  -2.198  1.00  0.19           C  
ATOM    493  CG  GLN A  32      -1.670  11.731  -1.940  1.00  0.28           C  
ATOM    494  CD  GLN A  32      -1.453  12.457  -3.270  1.00  1.02           C  
ATOM    495  OE1 GLN A  32      -0.439  12.284  -3.915  1.00  1.84           O  
ATOM    496  NE2 GLN A  32      -2.371  13.273  -3.711  1.00  1.77           N  
ATOM    497  H   GLN A  32      -1.939   7.758  -2.823  1.00  0.15           H  
ATOM    498  HA  GLN A  32      -0.243  10.007  -3.446  1.00  0.17           H  
ATOM    499  HB2 GLN A  32      -2.711  10.170  -2.989  1.00  0.29           H  
ATOM    500  HB3 GLN A  32      -2.377   9.808  -1.297  1.00  0.21           H  
ATOM    501  HG2 GLN A  32      -2.499  12.183  -1.416  1.00  0.85           H  
ATOM    502  HG3 GLN A  32      -0.779  11.818  -1.337  1.00  0.86           H  
ATOM    503 HE21 GLN A  32      -3.189  13.417  -3.190  1.00  2.16           H  
ATOM    504 HE22 GLN A  32      -2.241  13.742  -4.561  1.00  2.33           H  
ATOM    505  N   TYR A  33       0.017   8.627  -0.472  1.00  0.14           N  
ATOM    506  CA  TYR A  33       0.925   8.536   0.702  1.00  0.15           C  
ATOM    507  C   TYR A  33       2.324   8.133   0.236  1.00  0.16           C  
ATOM    508  O   TYR A  33       3.314   8.715   0.633  1.00  0.19           O  
ATOM    509  CB  TYR A  33       0.386   7.498   1.688  1.00  0.17           C  
ATOM    510  CG  TYR A  33       1.287   7.430   2.898  1.00  0.19           C  
ATOM    511  CD1 TYR A  33       2.369   6.542   2.922  1.00  0.22           C  
ATOM    512  CD2 TYR A  33       1.039   8.262   3.996  1.00  0.21           C  
ATOM    513  CE1 TYR A  33       3.202   6.486   4.047  1.00  0.25           C  
ATOM    514  CE2 TYR A  33       1.870   8.205   5.120  1.00  0.24           C  
ATOM    515  CZ  TYR A  33       2.951   7.317   5.146  1.00  0.26           C  
ATOM    516  OH  TYR A  33       3.772   7.261   6.254  1.00  0.30           O  
ATOM    517  H   TYR A  33      -0.772   8.048  -0.525  1.00  0.14           H  
ATOM    518  HA  TYR A  33       0.977   9.498   1.187  1.00  0.17           H  
ATOM    519  HB2 TYR A  33      -0.611   7.779   1.996  1.00  0.18           H  
ATOM    520  HB3 TYR A  33       0.354   6.530   1.209  1.00  0.18           H  
ATOM    521  HD1 TYR A  33       2.561   5.901   2.074  1.00  0.22           H  
ATOM    522  HD2 TYR A  33       0.204   8.947   3.977  1.00  0.22           H  
ATOM    523  HE1 TYR A  33       4.037   5.800   4.066  1.00  0.28           H  
ATOM    524  HE2 TYR A  33       1.677   8.847   5.967  1.00  0.27           H  
ATOM    525  HH  TYR A  33       4.230   8.100   6.327  1.00  0.99           H  
ATOM    526  N   ALA A  34       2.413   7.139  -0.606  1.00  0.15           N  
ATOM    527  CA  ALA A  34       3.746   6.694  -1.101  1.00  0.18           C  
ATOM    528  C   ALA A  34       4.417   7.831  -1.872  1.00  0.20           C  
ATOM    529  O   ALA A  34       5.586   8.108  -1.696  1.00  0.25           O  
ATOM    530  CB  ALA A  34       3.566   5.491  -2.027  1.00  0.20           C  
ATOM    531  H   ALA A  34       1.603   6.683  -0.920  1.00  0.16           H  
ATOM    532  HA  ALA A  34       4.366   6.412  -0.263  1.00  0.20           H  
ATOM    533  HB1 ALA A  34       3.297   4.625  -1.442  1.00  1.03           H  
ATOM    534  HB2 ALA A  34       4.489   5.299  -2.552  1.00  1.01           H  
ATOM    535  HB3 ALA A  34       2.783   5.702  -2.740  1.00  1.03           H  
ATOM    536  N   ASN A  35       3.686   8.488  -2.728  1.00  0.20           N  
ATOM    537  CA  ASN A  35       4.287   9.603  -3.510  1.00  0.25           C  
ATOM    538  C   ASN A  35       4.761  10.695  -2.553  1.00  0.26           C  
ATOM    539  O   ASN A  35       5.808  11.283  -2.739  1.00  0.33           O  
ATOM    540  CB  ASN A  35       3.238  10.174  -4.467  1.00  0.29           C  
ATOM    541  CG  ASN A  35       2.949   9.157  -5.572  1.00  0.48           C  
ATOM    542  OD1 ASN A  35       3.858   8.597  -6.151  1.00  1.11           O  
ATOM    543  ND2 ASN A  35       1.711   8.892  -5.892  1.00  1.23           N  
ATOM    544  H   ASN A  35       2.744   8.248  -2.856  1.00  0.20           H  
ATOM    545  HA  ASN A  35       5.128   9.232  -4.077  1.00  0.27           H  
ATOM    546  HB2 ASN A  35       2.330  10.383  -3.921  1.00  0.32           H  
ATOM    547  HB3 ASN A  35       3.613  11.085  -4.907  1.00  0.32           H  
ATOM    548 HD21 ASN A  35       0.977   9.343  -5.425  1.00  1.97           H  
ATOM    549 HD22 ASN A  35       1.516   8.242  -6.599  1.00  1.33           H  
ATOM    550  N   ASP A  36       4.001  10.976  -1.531  1.00  0.26           N  
ATOM    551  CA  ASP A  36       4.408  12.033  -0.568  1.00  0.30           C  
ATOM    552  C   ASP A  36       5.714  11.628   0.113  1.00  0.32           C  
ATOM    553  O   ASP A  36       6.454  12.457   0.602  1.00  0.45           O  
ATOM    554  CB  ASP A  36       3.314  12.201   0.489  1.00  0.38           C  
ATOM    555  CG  ASP A  36       2.081  12.841  -0.149  1.00  0.58           C  
ATOM    556  OD1 ASP A  36       2.227  13.447  -1.197  1.00  1.29           O  
ATOM    557  OD2 ASP A  36       1.010  12.712   0.420  1.00  1.19           O  
ATOM    558  H   ASP A  36       3.151  10.504  -1.401  1.00  0.27           H  
ATOM    559  HA  ASP A  36       4.549  12.967  -1.092  1.00  0.33           H  
ATOM    560  HB2 ASP A  36       3.052  11.233   0.891  1.00  0.35           H  
ATOM    561  HB3 ASP A  36       3.676  12.836   1.283  1.00  0.48           H  
ATOM    562  N   ASN A  37       5.999  10.353   0.161  1.00  0.33           N  
ATOM    563  CA  ASN A  37       7.251   9.882   0.824  1.00  0.40           C  
ATOM    564  C   ASN A  37       8.357   9.703  -0.217  1.00  0.42           C  
ATOM    565  O   ASN A  37       9.410   9.171   0.075  1.00  0.59           O  
ATOM    566  CB  ASN A  37       6.985   8.544   1.514  1.00  0.43           C  
ATOM    567  CG  ASN A  37       6.074   8.766   2.723  1.00  0.48           C  
ATOM    568  OD1 ASN A  37       5.968   9.869   3.224  1.00  0.64           O  
ATOM    569  ND2 ASN A  37       5.408   7.760   3.218  1.00  0.59           N  
ATOM    570  H   ASN A  37       5.379   9.703  -0.228  1.00  0.38           H  
ATOM    571  HA  ASN A  37       7.569  10.606   1.562  1.00  0.46           H  
ATOM    572  HB2 ASN A  37       6.506   7.869   0.820  1.00  0.45           H  
ATOM    573  HB3 ASN A  37       7.919   8.117   1.844  1.00  0.50           H  
ATOM    574 HD21 ASN A  37       5.493   6.870   2.815  1.00  0.74           H  
ATOM    575 HD22 ASN A  37       4.821   7.893   3.992  1.00  0.66           H  
ATOM    576  N   GLY A  38       8.144  10.152  -1.425  1.00  0.32           N  
ATOM    577  CA  GLY A  38       9.203  10.011  -2.463  1.00  0.38           C  
ATOM    578  C   GLY A  38       9.408   8.535  -2.796  1.00  0.39           C  
ATOM    579  O   GLY A  38      10.504   8.110  -3.105  1.00  0.72           O  
ATOM    580  H   GLY A  38       7.299  10.597  -1.650  1.00  0.32           H  
ATOM    581  HA2 GLY A  38       8.905  10.544  -3.355  1.00  0.41           H  
ATOM    582  HA3 GLY A  38      10.128  10.424  -2.090  1.00  0.44           H  
ATOM    583  N   VAL A  39       8.365   7.746  -2.732  1.00  0.24           N  
ATOM    584  CA  VAL A  39       8.484   6.286  -3.038  1.00  0.22           C  
ATOM    585  C   VAL A  39       7.798   5.973  -4.367  1.00  0.25           C  
ATOM    586  O   VAL A  39       6.639   6.278  -4.566  1.00  0.40           O  
ATOM    587  CB  VAL A  39       7.801   5.484  -1.928  1.00  0.23           C  
ATOM    588  CG1 VAL A  39       7.863   3.990  -2.260  1.00  0.26           C  
ATOM    589  CG2 VAL A  39       8.518   5.740  -0.601  1.00  0.32           C  
ATOM    590  H   VAL A  39       7.494   8.114  -2.478  1.00  0.44           H  
ATOM    591  HA  VAL A  39       9.525   5.997  -3.095  1.00  0.23           H  
ATOM    592  HB  VAL A  39       6.769   5.792  -1.847  1.00  0.27           H  
ATOM    593 HG11 VAL A  39       7.137   3.764  -3.028  1.00  1.06           H  
ATOM    594 HG12 VAL A  39       7.639   3.414  -1.375  1.00  1.02           H  
ATOM    595 HG13 VAL A  39       8.851   3.738  -2.613  1.00  1.04           H  
ATOM    596 HG21 VAL A  39       7.941   5.313   0.207  1.00  1.04           H  
ATOM    597 HG22 VAL A  39       8.622   6.803  -0.445  1.00  1.10           H  
ATOM    598 HG23 VAL A  39       9.496   5.282  -0.625  1.00  1.04           H  
ATOM    599  N   ASP A  40       8.505   5.351  -5.274  1.00  0.27           N  
ATOM    600  CA  ASP A  40       7.914   4.989  -6.597  1.00  0.29           C  
ATOM    601  C   ASP A  40       8.443   3.609  -6.989  1.00  0.26           C  
ATOM    602  O   ASP A  40       9.569   3.264  -6.695  1.00  0.36           O  
ATOM    603  CB  ASP A  40       8.327   6.022  -7.649  1.00  0.39           C  
ATOM    604  CG  ASP A  40       7.529   5.790  -8.933  1.00  0.66           C  
ATOM    605  OD1 ASP A  40       7.015   4.696  -9.099  1.00  1.21           O  
ATOM    606  OD2 ASP A  40       7.444   6.711  -9.728  1.00  1.33           O  
ATOM    607  H   ASP A  40       9.434   5.110  -5.083  1.00  0.38           H  
ATOM    608  HA  ASP A  40       6.835   4.954  -6.524  1.00  0.31           H  
ATOM    609  HB2 ASP A  40       8.127   7.015  -7.274  1.00  0.56           H  
ATOM    610  HB3 ASP A  40       9.381   5.921  -7.859  1.00  0.41           H  
ATOM    611  N   GLY A  41       7.653   2.820  -7.657  1.00  0.20           N  
ATOM    612  CA  GLY A  41       8.142   1.472  -8.060  1.00  0.22           C  
ATOM    613  C   GLY A  41       7.006   0.662  -8.676  1.00  0.18           C  
ATOM    614  O   GLY A  41       6.087   1.198  -9.262  1.00  0.26           O  
ATOM    615  H   GLY A  41       6.757   3.124  -7.913  1.00  0.23           H  
ATOM    616  HA2 GLY A  41       8.937   1.583  -8.783  1.00  0.29           H  
ATOM    617  HA3 GLY A  41       8.519   0.953  -7.191  1.00  0.26           H  
ATOM    618  N   GLU A  42       7.062  -0.635  -8.533  1.00  0.13           N  
ATOM    619  CA  GLU A  42       5.989  -1.506  -9.089  1.00  0.15           C  
ATOM    620  C   GLU A  42       4.933  -1.726  -8.007  1.00  0.14           C  
ATOM    621  O   GLU A  42       5.251  -2.029  -6.873  1.00  0.18           O  
ATOM    622  CB  GLU A  42       6.594  -2.851  -9.493  1.00  0.21           C  
ATOM    623  CG  GLU A  42       7.521  -2.654 -10.694  1.00  0.31           C  
ATOM    624  CD  GLU A  42       8.159  -3.992 -11.073  1.00  1.28           C  
ATOM    625  OE1 GLU A  42       7.883  -4.969 -10.397  1.00  2.07           O  
ATOM    626  OE2 GLU A  42       8.911  -4.017 -12.033  1.00  1.98           O  
ATOM    627  H   GLU A  42       7.812  -1.038  -8.046  1.00  0.19           H  
ATOM    628  HA  GLU A  42       5.538  -1.034  -9.952  1.00  0.17           H  
ATOM    629  HB2 GLU A  42       7.157  -3.254  -8.664  1.00  0.32           H  
ATOM    630  HB3 GLU A  42       5.803  -3.534  -9.759  1.00  0.35           H  
ATOM    631  HG2 GLU A  42       6.951  -2.276 -11.530  1.00  0.85           H  
ATOM    632  HG3 GLU A  42       8.297  -1.947 -10.439  1.00  1.01           H  
ATOM    633  N   TRP A  43       3.680  -1.564  -8.339  1.00  0.13           N  
ATOM    634  CA  TRP A  43       2.593  -1.748  -7.328  1.00  0.11           C  
ATOM    635  C   TRP A  43       1.944  -3.123  -7.490  1.00  0.11           C  
ATOM    636  O   TRP A  43       1.657  -3.561  -8.585  1.00  0.13           O  
ATOM    637  CB  TRP A  43       1.534  -0.663  -7.534  1.00  0.12           C  
ATOM    638  CG  TRP A  43       2.059   0.642  -7.031  1.00  0.12           C  
ATOM    639  CD1 TRP A  43       2.913   1.450  -7.700  1.00  0.13           C  
ATOM    640  CD2 TRP A  43       1.778   1.301  -5.764  1.00  0.12           C  
ATOM    641  NE1 TRP A  43       3.176   2.563  -6.922  1.00  0.13           N  
ATOM    642  CE2 TRP A  43       2.497   2.518  -5.719  1.00  0.12           C  
ATOM    643  CE3 TRP A  43       0.975   0.962  -4.662  1.00  0.11           C  
ATOM    644  CZ2 TRP A  43       2.421   3.369  -4.616  1.00  0.12           C  
ATOM    645  CZ3 TRP A  43       0.897   1.815  -3.549  1.00  0.11           C  
ATOM    646  CH2 TRP A  43       1.618   3.016  -3.526  1.00  0.12           C  
ATOM    647  H   TRP A  43       3.451  -1.312  -9.258  1.00  0.15           H  
ATOM    648  HA  TRP A  43       3.001  -1.663  -6.328  1.00  0.11           H  
ATOM    649  HB2 TRP A  43       1.306  -0.578  -8.586  1.00  0.13           H  
ATOM    650  HB3 TRP A  43       0.638  -0.924  -6.991  1.00  0.12           H  
ATOM    651  HD1 TRP A  43       3.325   1.254  -8.680  1.00  0.15           H  
ATOM    652  HE1 TRP A  43       3.765   3.304  -7.175  1.00  0.14           H  
ATOM    653  HE3 TRP A  43       0.418   0.040  -4.670  1.00  0.11           H  
ATOM    654  HZ2 TRP A  43       2.979   4.293  -4.603  1.00  0.13           H  
ATOM    655  HZ3 TRP A  43       0.276   1.544  -2.708  1.00  0.11           H  
ATOM    656  HH2 TRP A  43       1.552   3.665  -2.667  1.00  0.13           H  
ATOM    657  N   THR A  44       1.700  -3.800  -6.397  1.00  0.10           N  
ATOM    658  CA  THR A  44       1.055  -5.147  -6.458  1.00  0.10           C  
ATOM    659  C   THR A  44       0.028  -5.242  -5.328  1.00  0.11           C  
ATOM    660  O   THR A  44       0.172  -4.610  -4.300  1.00  0.22           O  
ATOM    661  CB  THR A  44       2.118  -6.233  -6.277  1.00  0.12           C  
ATOM    662  OG1 THR A  44       2.617  -6.187  -4.948  1.00  0.22           O  
ATOM    663  CG2 THR A  44       3.263  -6.001  -7.263  1.00  0.22           C  
ATOM    664  H   THR A  44       1.938  -3.423  -5.525  1.00  0.10           H  
ATOM    665  HA  THR A  44       0.557  -5.279  -7.409  1.00  0.11           H  
ATOM    666  HB  THR A  44       1.678  -7.201  -6.464  1.00  0.21           H  
ATOM    667  HG1 THR A  44       1.889  -5.960  -4.366  1.00  1.01           H  
ATOM    668 HG21 THR A  44       2.859  -5.826  -8.250  1.00  1.11           H  
ATOM    669 HG22 THR A  44       3.902  -6.871  -7.285  1.00  1.03           H  
ATOM    670 HG23 THR A  44       3.837  -5.141  -6.952  1.00  1.01           H  
ATOM    671  N   TYR A  45      -1.021  -6.009  -5.516  1.00  0.09           N  
ATOM    672  CA  TYR A  45      -2.078  -6.128  -4.458  1.00  0.09           C  
ATOM    673  C   TYR A  45      -2.419  -7.600  -4.212  1.00  0.10           C  
ATOM    674  O   TYR A  45      -2.579  -8.378  -5.131  1.00  0.10           O  
ATOM    675  CB  TYR A  45      -3.334  -5.382  -4.925  1.00  0.10           C  
ATOM    676  CG  TYR A  45      -4.484  -5.663  -3.981  1.00  0.10           C  
ATOM    677  CD1 TYR A  45      -4.518  -5.059  -2.719  1.00  0.10           C  
ATOM    678  CD2 TYR A  45      -5.514  -6.531  -4.367  1.00  0.10           C  
ATOM    679  CE1 TYR A  45      -5.579  -5.321  -1.845  1.00  0.11           C  
ATOM    680  CE2 TYR A  45      -6.575  -6.793  -3.492  1.00  0.11           C  
ATOM    681  CZ  TYR A  45      -6.607  -6.187  -2.232  1.00  0.11           C  
ATOM    682  OH  TYR A  45      -7.653  -6.444  -1.368  1.00  0.12           O  
ATOM    683  H   TYR A  45      -1.119  -6.489  -6.362  1.00  0.18           H  
ATOM    684  HA  TYR A  45      -1.731  -5.691  -3.534  1.00  0.08           H  
ATOM    685  HB2 TYR A  45      -3.134  -4.321  -4.939  1.00  0.10           H  
ATOM    686  HB3 TYR A  45      -3.596  -5.710  -5.921  1.00  0.11           H  
ATOM    687  HD1 TYR A  45      -3.724  -4.394  -2.418  1.00  0.11           H  
ATOM    688  HD2 TYR A  45      -5.489  -6.998  -5.341  1.00  0.11           H  
ATOM    689  HE1 TYR A  45      -5.604  -4.852  -0.872  1.00  0.11           H  
ATOM    690  HE2 TYR A  45      -7.368  -7.462  -3.791  1.00  0.12           H  
ATOM    691  HH  TYR A  45      -7.438  -6.054  -0.518  1.00  0.90           H  
ATOM    692  N   ASP A  46      -2.548  -7.974  -2.961  1.00  0.10           N  
ATOM    693  CA  ASP A  46      -2.899  -9.384  -2.609  1.00  0.12           C  
ATOM    694  C   ASP A  46      -4.320  -9.398  -2.037  1.00  0.13           C  
ATOM    695  O   ASP A  46      -4.555  -8.969  -0.926  1.00  0.19           O  
ATOM    696  CB  ASP A  46      -1.917  -9.890  -1.549  1.00  0.13           C  
ATOM    697  CG  ASP A  46      -2.248 -11.338  -1.183  1.00  0.17           C  
ATOM    698  OD1 ASP A  46      -3.367 -11.754  -1.438  1.00  0.24           O  
ATOM    699  OD2 ASP A  46      -1.377 -12.007  -0.652  1.00  0.21           O  
ATOM    700  H   ASP A  46      -2.423  -7.316  -2.246  1.00  0.10           H  
ATOM    701  HA  ASP A  46      -2.850 -10.018  -3.484  1.00  0.16           H  
ATOM    702  HB2 ASP A  46      -0.911  -9.839  -1.938  1.00  0.16           H  
ATOM    703  HB3 ASP A  46      -1.992  -9.272  -0.667  1.00  0.11           H  
ATOM    704  N   ASP A  47      -5.270  -9.877  -2.793  1.00  0.17           N  
ATOM    705  CA  ASP A  47      -6.682  -9.913  -2.314  1.00  0.20           C  
ATOM    706  C   ASP A  47      -6.835 -10.889  -1.146  1.00  0.22           C  
ATOM    707  O   ASP A  47      -7.633 -10.679  -0.253  1.00  0.31           O  
ATOM    708  CB  ASP A  47      -7.592 -10.354  -3.461  1.00  0.26           C  
ATOM    709  CG  ASP A  47      -9.053 -10.166  -3.051  1.00  0.43           C  
ATOM    710  OD1 ASP A  47      -9.293  -9.926  -1.879  1.00  1.16           O  
ATOM    711  OD2 ASP A  47      -9.907 -10.266  -3.916  1.00  1.14           O  
ATOM    712  H   ASP A  47      -5.055 -10.212  -3.688  1.00  0.22           H  
ATOM    713  HA  ASP A  47      -6.974  -8.924  -1.992  1.00  0.19           H  
ATOM    714  HB2 ASP A  47      -7.382  -9.756  -4.337  1.00  0.28           H  
ATOM    715  HB3 ASP A  47      -7.414 -11.395  -3.683  1.00  0.31           H  
ATOM    716  N   ALA A  48      -6.090 -11.959  -1.142  1.00  0.21           N  
ATOM    717  CA  ALA A  48      -6.211 -12.945  -0.032  1.00  0.23           C  
ATOM    718  C   ALA A  48      -5.829 -12.285   1.294  1.00  0.22           C  
ATOM    719  O   ALA A  48      -6.441 -12.525   2.316  1.00  0.30           O  
ATOM    720  CB  ALA A  48      -5.277 -14.128  -0.298  1.00  0.29           C  
ATOM    721  H   ALA A  48      -5.444 -12.113  -1.862  1.00  0.24           H  
ATOM    722  HA  ALA A  48      -7.230 -13.299   0.025  1.00  0.25           H  
ATOM    723  HB1 ALA A  48      -4.254 -13.821  -0.142  1.00  1.10           H  
ATOM    724  HB2 ALA A  48      -5.403 -14.462  -1.318  1.00  1.04           H  
ATOM    725  HB3 ALA A  48      -5.518 -14.935   0.378  1.00  1.02           H  
ATOM    726  N   THR A  49      -4.811 -11.466   1.283  1.00  0.19           N  
ATOM    727  CA  THR A  49      -4.365 -10.790   2.542  1.00  0.21           C  
ATOM    728  C   THR A  49      -4.839  -9.333   2.559  1.00  0.18           C  
ATOM    729  O   THR A  49      -4.572  -8.603   3.492  1.00  0.20           O  
ATOM    730  CB  THR A  49      -2.836 -10.821   2.615  1.00  0.26           C  
ATOM    731  OG1 THR A  49      -2.296 -10.124   1.503  1.00  0.38           O  
ATOM    732  CG2 THR A  49      -2.352 -12.271   2.594  1.00  0.42           C  
ATOM    733  H   THR A  49      -4.337 -11.300   0.440  1.00  0.21           H  
ATOM    734  HA  THR A  49      -4.770 -11.305   3.403  1.00  0.23           H  
ATOM    735  HB  THR A  49      -2.510 -10.349   3.529  1.00  0.36           H  
ATOM    736  HG1 THR A  49      -1.348 -10.274   1.491  1.00  0.95           H  
ATOM    737 HG21 THR A  49      -1.312 -12.308   2.882  1.00  1.12           H  
ATOM    738 HG22 THR A  49      -2.465 -12.673   1.598  1.00  1.14           H  
ATOM    739 HG23 THR A  49      -2.938 -12.857   3.288  1.00  1.01           H  
ATOM    740  N   LYS A  50      -5.542  -8.894   1.545  1.00  0.15           N  
ATOM    741  CA  LYS A  50      -6.016  -7.477   1.541  1.00  0.14           C  
ATOM    742  C   LYS A  50      -4.828  -6.568   1.855  1.00  0.13           C  
ATOM    743  O   LYS A  50      -4.927  -5.629   2.621  1.00  0.16           O  
ATOM    744  CB  LYS A  50      -7.103  -7.300   2.601  1.00  0.18           C  
ATOM    745  CG  LYS A  50      -8.338  -8.116   2.196  1.00  0.29           C  
ATOM    746  CD  LYS A  50      -9.431  -8.005   3.274  1.00  0.81           C  
ATOM    747  CE  LYS A  50     -10.257  -6.731   3.068  1.00  1.46           C  
ATOM    748  NZ  LYS A  50     -10.945  -6.794   1.747  1.00  2.16           N  
ATOM    749  H   LYS A  50      -5.767  -9.488   0.799  1.00  0.15           H  
ATOM    750  HA  LYS A  50      -6.414  -7.230   0.567  1.00  0.14           H  
ATOM    751  HB2 LYS A  50      -6.736  -7.648   3.557  1.00  0.23           H  
ATOM    752  HB3 LYS A  50      -7.367  -6.257   2.674  1.00  0.20           H  
ATOM    753  HG2 LYS A  50      -8.716  -7.743   1.256  1.00  0.71           H  
ATOM    754  HG3 LYS A  50      -8.054  -9.151   2.081  1.00  0.80           H  
ATOM    755  HD2 LYS A  50     -10.082  -8.865   3.209  1.00  1.39           H  
ATOM    756  HD3 LYS A  50      -8.973  -7.979   4.253  1.00  1.51           H  
ATOM    757  HE2 LYS A  50     -10.995  -6.651   3.853  1.00  2.02           H  
ATOM    758  HE3 LYS A  50      -9.610  -5.869   3.096  1.00  1.98           H  
ATOM    759  HZ1 LYS A  50     -10.508  -7.534   1.163  1.00  2.54           H  
ATOM    760  HZ2 LYS A  50     -10.857  -5.875   1.266  1.00  2.63           H  
ATOM    761  HZ3 LYS A  50     -11.950  -7.017   1.889  1.00  2.55           H  
ATOM    762  N   THR A  51      -3.698  -6.882   1.282  1.00  0.11           N  
ATOM    763  CA  THR A  51      -2.456  -6.085   1.547  1.00  0.11           C  
ATOM    764  C   THR A  51      -1.865  -5.545   0.246  1.00  0.09           C  
ATOM    765  O   THR A  51      -1.764  -6.240  -0.746  1.00  0.09           O  
ATOM    766  CB  THR A  51      -1.429  -6.993   2.228  1.00  0.13           C  
ATOM    767  OG1 THR A  51      -1.967  -7.475   3.451  1.00  0.28           O  
ATOM    768  CG2 THR A  51      -0.148  -6.207   2.505  1.00  0.23           C  
ATOM    769  H   THR A  51      -3.662  -7.667   0.692  1.00  0.12           H  
ATOM    770  HA  THR A  51      -2.677  -5.254   2.203  1.00  0.12           H  
ATOM    771  HB  THR A  51      -1.202  -7.826   1.582  1.00  0.25           H  
ATOM    772  HG1 THR A  51      -2.679  -6.884   3.715  1.00  0.93           H  
ATOM    773 HG21 THR A  51       0.466  -6.754   3.205  1.00  1.01           H  
ATOM    774 HG22 THR A  51      -0.398  -5.244   2.923  1.00  1.05           H  
ATOM    775 HG23 THR A  51       0.397  -6.068   1.582  1.00  1.04           H  
ATOM    776  N   PHE A  52      -1.438  -4.309   0.264  1.00  0.07           N  
ATOM    777  CA  PHE A  52      -0.806  -3.694  -0.940  1.00  0.07           C  
ATOM    778  C   PHE A  52       0.704  -3.725  -0.728  1.00  0.07           C  
ATOM    779  O   PHE A  52       1.174  -3.468   0.360  1.00  0.09           O  
ATOM    780  CB  PHE A  52      -1.251  -2.230  -1.063  1.00  0.07           C  
ATOM    781  CG  PHE A  52      -2.643  -2.143  -1.636  1.00  0.07           C  
ATOM    782  CD1 PHE A  52      -3.754  -2.145  -0.787  1.00  0.08           C  
ATOM    783  CD2 PHE A  52      -2.819  -2.044  -3.022  1.00  0.08           C  
ATOM    784  CE1 PHE A  52      -5.044  -2.050  -1.323  1.00  0.09           C  
ATOM    785  CE2 PHE A  52      -4.108  -1.944  -3.557  1.00  0.09           C  
ATOM    786  CZ  PHE A  52      -5.221  -1.947  -2.709  1.00  0.09           C  
ATOM    787  H   PHE A  52      -1.505  -3.784   1.090  1.00  0.07           H  
ATOM    788  HA  PHE A  52      -1.071  -4.241  -1.833  1.00  0.07           H  
ATOM    789  HB2 PHE A  52      -1.240  -1.772  -0.085  1.00  0.07           H  
ATOM    790  HB3 PHE A  52      -0.567  -1.699  -1.710  1.00  0.08           H  
ATOM    791  HD1 PHE A  52      -3.618  -2.224   0.281  1.00  0.08           H  
ATOM    792  HD2 PHE A  52      -1.959  -2.041  -3.676  1.00  0.08           H  
ATOM    793  HE1 PHE A  52      -5.903  -2.053  -0.668  1.00  0.10           H  
ATOM    794  HE2 PHE A  52      -4.243  -1.868  -4.625  1.00  0.10           H  
ATOM    795  HZ  PHE A  52      -6.216  -1.867  -3.123  1.00  0.11           H  
ATOM    796  N   THR A  53       1.481  -4.029  -1.735  1.00  0.07           N  
ATOM    797  CA  THR A  53       2.966  -4.061  -1.561  1.00  0.08           C  
ATOM    798  C   THR A  53       3.603  -3.245  -2.682  1.00  0.09           C  
ATOM    799  O   THR A  53       3.295  -3.426  -3.844  1.00  0.13           O  
ATOM    800  CB  THR A  53       3.456  -5.509  -1.642  1.00  0.10           C  
ATOM    801  OG1 THR A  53       2.831  -6.277  -0.622  1.00  0.14           O  
ATOM    802  CG2 THR A  53       4.973  -5.547  -1.453  1.00  0.12           C  
ATOM    803  H   THR A  53       1.117  -4.240  -2.620  1.00  0.08           H  
ATOM    804  HA  THR A  53       3.250  -3.634  -0.607  1.00  0.09           H  
ATOM    805  HB  THR A  53       3.207  -5.921  -2.607  1.00  0.11           H  
ATOM    806  HG1 THR A  53       2.048  -5.803  -0.332  1.00  0.81           H  
ATOM    807 HG21 THR A  53       5.295  -6.570  -1.323  1.00  1.03           H  
ATOM    808 HG22 THR A  53       5.242  -4.971  -0.579  1.00  1.02           H  
ATOM    809 HG23 THR A  53       5.454  -5.126  -2.324  1.00  1.00           H  
ATOM    810  N   VAL A  54       4.497  -2.357  -2.339  1.00  0.09           N  
ATOM    811  CA  VAL A  54       5.184  -1.519  -3.372  1.00  0.10           C  
ATOM    812  C   VAL A  54       6.690  -1.762  -3.256  1.00  0.11           C  
ATOM    813  O   VAL A  54       7.255  -1.673  -2.184  1.00  0.11           O  
ATOM    814  CB  VAL A  54       4.845  -0.035  -3.132  1.00  0.10           C  
ATOM    815  CG1 VAL A  54       5.649   0.523  -1.952  1.00  0.12           C  
ATOM    816  CG2 VAL A  54       5.160   0.773  -4.396  1.00  0.12           C  
ATOM    817  H   VAL A  54       4.726  -2.254  -1.390  1.00  0.13           H  
ATOM    818  HA  VAL A  54       4.858  -1.807  -4.364  1.00  0.10           H  
ATOM    819  HB  VAL A  54       3.791   0.052  -2.911  1.00  0.11           H  
ATOM    820 HG11 VAL A  54       5.256   1.490  -1.677  1.00  1.01           H  
ATOM    821 HG12 VAL A  54       6.685   0.626  -2.237  1.00  1.02           H  
ATOM    822 HG13 VAL A  54       5.570  -0.150  -1.110  1.00  1.02           H  
ATOM    823 HG21 VAL A  54       5.190   1.825  -4.154  1.00  1.01           H  
ATOM    824 HG22 VAL A  54       4.391   0.596  -5.134  1.00  1.02           H  
ATOM    825 HG23 VAL A  54       6.117   0.465  -4.792  1.00  1.02           H  
ATOM    826  N   THR A  55       7.343  -2.085  -4.348  1.00  0.12           N  
ATOM    827  CA  THR A  55       8.817  -2.354  -4.303  1.00  0.14           C  
ATOM    828  C   THR A  55       9.560  -1.377  -5.213  1.00  0.14           C  
ATOM    829  O   THR A  55       9.230  -1.215  -6.370  1.00  0.18           O  
ATOM    830  CB  THR A  55       9.071  -3.782  -4.792  1.00  0.18           C  
ATOM    831  OG1 THR A  55       8.387  -4.698  -3.949  1.00  0.29           O  
ATOM    832  CG2 THR A  55      10.570  -4.077  -4.753  1.00  0.21           C  
ATOM    833  H   THR A  55       6.862  -2.158  -5.199  1.00  0.12           H  
ATOM    834  HA  THR A  55       9.189  -2.254  -3.293  1.00  0.14           H  
ATOM    835  HB  THR A  55       8.714  -3.886  -5.805  1.00  0.20           H  
ATOM    836  HG1 THR A  55       7.577  -4.276  -3.650  1.00  0.88           H  
ATOM    837 HG21 THR A  55      10.965  -3.807  -3.785  1.00  1.03           H  
ATOM    838 HG22 THR A  55      11.072  -3.504  -5.519  1.00  1.05           H  
ATOM    839 HG23 THR A  55      10.735  -5.131  -4.927  1.00  1.00           H  
ATOM    840  N   GLU A  56      10.560  -0.720  -4.693  1.00  0.13           N  
ATOM    841  CA  GLU A  56      11.325   0.254  -5.520  1.00  0.15           C  
ATOM    842  C   GLU A  56      12.349  -0.499  -6.373  1.00  0.18           C  
ATOM    843  O   GLU A  56      12.428  -1.709  -6.236  1.00  1.12           O  
ATOM    844  CB  GLU A  56      12.063   1.232  -4.602  1.00  0.18           C  
ATOM    845  CG  GLU A  56      11.056   2.136  -3.890  1.00  0.22           C  
ATOM    846  CD  GLU A  56      11.806   3.108  -2.977  1.00  1.20           C  
ATOM    847  OE1 GLU A  56      12.997   2.919  -2.795  1.00  1.95           O  
ATOM    848  OE2 GLU A  56      11.177   4.024  -2.473  1.00  1.84           O  
ATOM    849  OXT GLU A  56      13.034   0.146  -7.149  1.00  1.10           O  
ATOM    850  H   GLU A  56      10.789  -0.847  -3.749  1.00  0.14           H  
ATOM    851  HA  GLU A  56      10.648   0.799  -6.162  1.00  0.17           H  
ATOM    852  HB2 GLU A  56      12.626   0.675  -3.867  1.00  0.18           H  
ATOM    853  HB3 GLU A  56      12.737   1.837  -5.188  1.00  0.20           H  
ATOM    854  HG2 GLU A  56      10.490   2.693  -4.622  1.00  0.86           H  
ATOM    855  HG3 GLU A  56      10.385   1.534  -3.298  1.00  0.82           H  
TER     856      GLU A  56                                                      
ENDMDL                                                                          
