# Supplementary material for: Comparative Performance of High-Throughput Methods for Protein pKa Predictions
Source: J Chem Inf Model. 2023 Aug 8;63(16):5169–81. doi: 10.1021/acs.jcim.3c00165 (PMC10466379; doi:10.1021/acs.jcim.3c00165)
Supplement: Supplementary file 3 — ci3c00165_si_003.zip [file ci3c00165_si_003.zip › curated_pdbs/1mek_curated_28.pdb]

MODEL       28                                                                  
ATOM      1  N   ASP A   1      -9.998  10.523  15.710  1.00  7.08           N  
ATOM      2  CA  ASP A   1      -8.560  10.893  15.844  1.00  6.65           C  
ATOM      3  C   ASP A   1      -7.715   9.643  16.104  1.00  5.96           C  
ATOM      4  O   ASP A   1      -8.234   8.565  16.317  1.00  6.16           O  
ATOM      5  CB  ASP A   1      -8.503  11.838  17.043  1.00  7.15           C  
ATOM      6  CG  ASP A   1      -7.761  11.156  18.195  1.00  7.15           C  
ATOM      7  OD1 ASP A   1      -6.542  11.142  18.160  1.00  7.37           O  
ATOM      8  OD2 ASP A   1      -8.425  10.661  19.091  1.00  7.22           O  
ATOM      9  H1  ASP A   1     -10.092   9.719  15.060  1.00  7.29           H  
ATOM     10  H2  ASP A   1     -10.376  10.261  16.644  1.00  7.22           H  
ATOM     11  H3  ASP A   1     -10.531  11.333  15.336  1.00  7.35           H  
ATOM     12  HA  ASP A   1      -8.217  11.401  14.957  1.00  6.79           H  
ATOM     13  HB2 ASP A   1      -7.472  12.039  17.295  1.00  7.25           H  
ATOM     14  HB3 ASP A   1      -8.997  11.378  17.887  1.00  7.40           H  
ATOM     15  N   ALA A   2      -6.414   9.781  16.092  1.00  5.41           N  
ATOM     16  CA  ALA A   2      -5.529   8.603  16.341  1.00  4.78           C  
ATOM     17  C   ALA A   2      -5.829   7.485  15.331  1.00  3.77           C  
ATOM     18  O   ALA A   2      -6.823   6.798  15.453  1.00  3.42           O  
ATOM     19  CB  ALA A   2      -5.859   8.143  17.763  1.00  5.00           C  
ATOM     20  H   ALA A   2      -6.019  10.660  15.920  1.00  5.58           H  
ATOM     21  HA  ALA A   2      -4.493   8.896  16.284  1.00  5.12           H  
ATOM     22  HB1 ALA A   2      -6.404   8.921  18.276  1.00  5.34           H  
ATOM     23  HB2 ALA A   2      -6.464   7.249  17.719  1.00  4.98           H  
ATOM     24  HB3 ALA A   2      -4.944   7.932  18.295  1.00  5.21           H  
ATOM     25  N   PRO A   3      -4.954   7.331  14.365  1.00  3.56           N  
ATOM     26  CA  PRO A   3      -5.146   6.276  13.340  1.00  2.78           C  
ATOM     27  C   PRO A   3      -4.894   4.895  13.952  1.00  2.04           C  
ATOM     28  O   PRO A   3      -4.114   4.748  14.872  1.00  2.31           O  
ATOM     29  CB  PRO A   3      -4.098   6.605  12.281  1.00  3.38           C  
ATOM     30  CG  PRO A   3      -3.039   7.368  13.012  1.00  4.09           C  
ATOM     31  CD  PRO A   3      -3.722   8.102  14.137  1.00  4.30           C  
ATOM     32  HA  PRO A   3      -6.135   6.332  12.913  1.00  2.67           H  
ATOM     33  HB2 PRO A   3      -3.686   5.697  11.866  1.00  3.61           H  
ATOM     34  HB3 PRO A   3      -4.529   7.214  11.501  1.00  3.45           H  
ATOM     35  HG2 PRO A   3      -2.301   6.685  13.409  1.00  3.94           H  
ATOM     36  HG3 PRO A   3      -2.569   8.078  12.349  1.00  4.77           H  
ATOM     37  HD2 PRO A   3      -3.104   8.096  15.023  1.00  4.80           H  
ATOM     38  HD3 PRO A   3      -3.957   9.114  13.843  1.00  4.75           H  
ATOM     39  N   GLU A   4      -5.548   3.883  13.452  1.00  1.37           N  
ATOM     40  CA  GLU A   4      -5.345   2.517  14.012  1.00  1.14           C  
ATOM     41  C   GLU A   4      -4.292   1.759  13.198  1.00  0.89           C  
ATOM     42  O   GLU A   4      -4.120   1.993  12.018  1.00  1.30           O  
ATOM     43  CB  GLU A   4      -6.707   1.836  13.894  1.00  1.67           C  
ATOM     44  CG  GLU A   4      -6.867   0.813  15.020  1.00  2.39           C  
ATOM     45  CD  GLU A   4      -5.696   0.943  15.997  1.00  2.65           C  
ATOM     46  OE1 GLU A   4      -5.569   1.994  16.603  1.00  3.05           O  
ATOM     47  OE2 GLU A   4      -4.946  -0.011  16.122  1.00  3.09           O  
ATOM     48  H   GLU A   4      -6.175   4.022  12.712  1.00  1.44           H  
ATOM     49  HA  GLU A   4      -5.049   2.574  15.048  1.00  1.52           H  
ATOM     50  HB2 GLU A   4      -7.488   2.578  13.970  1.00  2.10           H  
ATOM     51  HB3 GLU A   4      -6.778   1.335  12.940  1.00  2.01           H  
ATOM     52  HG2 GLU A   4      -7.794   0.994  15.544  1.00  2.84           H  
ATOM     53  HG3 GLU A   4      -6.878  -0.183  14.603  1.00  2.97           H  
ATOM     54  N   GLU A   5      -3.587   0.851  13.819  1.00  1.00           N  
ATOM     55  CA  GLU A   5      -2.547   0.076  13.083  1.00  0.81           C  
ATOM     56  C   GLU A   5      -2.774  -1.426  13.281  1.00  0.87           C  
ATOM     57  O   GLU A   5      -3.471  -1.841  14.186  1.00  1.15           O  
ATOM     58  CB  GLU A   5      -1.217   0.500  13.708  1.00  0.95           C  
ATOM     59  CG  GLU A   5      -0.881   1.932  13.285  1.00  1.46           C  
ATOM     60  CD  GLU A   5       0.557   1.984  12.763  1.00  1.82           C  
ATOM     61  OE1 GLU A   5       0.923   1.101  12.005  1.00  2.50           O  
ATOM     62  OE2 GLU A   5       1.268   2.904  13.132  1.00  2.19           O  
ATOM     63  H   GLU A   5      -3.743   0.679  14.771  1.00  1.56           H  
ATOM     64  HA  GLU A   5      -2.560   0.327  12.033  1.00  0.85           H  
ATOM     65  HB2 GLU A   5      -1.294   0.451  14.784  1.00  1.55           H  
ATOM     66  HB3 GLU A   5      -0.435  -0.166  13.374  1.00  1.38           H  
ATOM     67  HG2 GLU A   5      -1.559   2.246  12.506  1.00  2.02           H  
ATOM     68  HG3 GLU A   5      -0.979   2.590  14.135  1.00  2.07           H  
ATOM     69  N   GLU A   6      -2.194  -2.243  12.446  1.00  0.79           N  
ATOM     70  CA  GLU A   6      -2.379  -3.713  12.595  1.00  1.04           C  
ATOM     71  C   GLU A   6      -1.074  -4.366  13.057  1.00  1.10           C  
ATOM     72  O   GLU A   6      -0.903  -4.686  14.218  1.00  1.76           O  
ATOM     73  CB  GLU A   6      -2.760  -4.206  11.200  1.00  1.28           C  
ATOM     74  CG  GLU A   6      -4.260  -4.002  10.979  1.00  1.68           C  
ATOM     75  CD  GLU A   6      -4.859  -5.258  10.345  1.00  1.97           C  
ATOM     76  OE1 GLU A   6      -4.386  -5.649   9.292  1.00  2.63           O  
ATOM     77  OE2 GLU A   6      -5.782  -5.807  10.925  1.00  2.24           O  
ATOM     78  H   GLU A   6      -1.635  -1.891  11.721  1.00  0.73           H  
ATOM     79  HA  GLU A   6      -3.175  -3.925  13.292  1.00  1.21           H  
ATOM     80  HB2 GLU A   6      -2.208  -3.650  10.458  1.00  1.65           H  
ATOM     81  HB3 GLU A   6      -2.524  -5.255  11.112  1.00  1.60           H  
ATOM     82  HG2 GLU A   6      -4.741  -3.811  11.928  1.00  1.97           H  
ATOM     83  HG3 GLU A   6      -4.415  -3.160  10.320  1.00  2.14           H  
ATOM     84  N   ASP A   7      -0.148  -4.563  12.158  1.00  1.27           N  
ATOM     85  CA  ASP A   7       1.148  -5.192  12.543  1.00  1.35           C  
ATOM     86  C   ASP A   7       2.298  -4.211  12.301  1.00  1.28           C  
ATOM     87  O   ASP A   7       2.872  -3.669  13.226  1.00  2.01           O  
ATOM     88  CB  ASP A   7       1.284  -6.412  11.631  1.00  1.53           C  
ATOM     89  CG  ASP A   7       1.036  -7.685  12.442  1.00  1.92           C  
ATOM     90  OD1 ASP A   7       1.567  -7.780  13.536  1.00  2.57           O  
ATOM     91  OD2 ASP A   7       0.321  -8.544  11.953  1.00  2.36           O  
ATOM     92  H   ASP A   7      -0.306  -4.295  11.228  1.00  1.80           H  
ATOM     93  HA  ASP A   7       1.126  -5.503  13.575  1.00  1.52           H  
ATOM     94  HB2 ASP A   7       0.559  -6.346  10.832  1.00  1.63           H  
ATOM     95  HB3 ASP A   7       2.279  -6.438  11.212  1.00  1.78           H  
ATOM     96  N   HIS A   8       2.635  -3.976  11.064  1.00  1.21           N  
ATOM     97  CA  HIS A   8       3.743  -3.027  10.757  1.00  1.11           C  
ATOM     98  C   HIS A   8       3.358  -2.148   9.566  1.00  0.81           C  
ATOM     99  O   HIS A   8       4.196  -1.734   8.789  1.00  0.87           O  
ATOM    100  CB  HIS A   8       4.940  -3.914  10.411  1.00  1.32           C  
ATOM    101  CG  HIS A   8       5.899  -3.937  11.568  1.00  1.61           C  
ATOM    102  ND1 HIS A   8       6.265  -5.114  12.205  1.00  2.30           N  
ATOM    103  CD2 HIS A   8       6.578  -2.934  12.217  1.00  2.02           C  
ATOM    104  CE1 HIS A   8       7.127  -4.792  13.188  1.00  2.53           C  
ATOM    105  NE2 HIS A   8       7.353  -3.476  13.238  1.00  2.33           N  
ATOM    106  H   HIS A   8       2.156  -4.422  10.334  1.00  1.79           H  
ATOM    107  HA  HIS A   8       3.969  -2.420  11.619  1.00  1.21           H  
ATOM    108  HB2 HIS A   8       4.598  -4.919  10.207  1.00  1.69           H  
ATOM    109  HB3 HIS A   8       5.439  -3.520   9.538  1.00  1.56           H  
ATOM    110  HD1 HIS A   8       5.953  -6.015  11.981  1.00  2.87           H  
ATOM    111  HD2 HIS A   8       6.520  -1.884  11.971  1.00  2.55           H  
ATOM    112  HE1 HIS A   8       7.582  -5.511  13.854  1.00  3.18           H  
ATOM    113  N   VAL A   9       2.093  -1.864   9.414  1.00  0.69           N  
ATOM    114  CA  VAL A   9       1.647  -1.016   8.271  1.00  0.49           C  
ATOM    115  C   VAL A   9       0.498  -0.104   8.714  1.00  0.41           C  
ATOM    116  O   VAL A   9      -0.051  -0.262   9.786  1.00  0.54           O  
ATOM    117  CB  VAL A   9       1.185  -2.016   7.210  1.00  0.68           C  
ATOM    118  CG1 VAL A   9       0.519  -1.275   6.049  1.00  0.88           C  
ATOM    119  CG2 VAL A   9       2.399  -2.790   6.689  1.00  0.89           C  
ATOM    120  H   VAL A   9       1.433  -2.211  10.050  1.00  0.89           H  
ATOM    121  HA  VAL A   9       2.470  -0.430   7.893  1.00  0.57           H  
ATOM    122  HB  VAL A   9       0.479  -2.706   7.648  1.00  1.31           H  
ATOM    123 HG11 VAL A   9       1.162  -0.476   5.716  1.00  1.50           H  
ATOM    124 HG12 VAL A   9       0.349  -1.963   5.234  1.00  1.47           H  
ATOM    125 HG13 VAL A   9      -0.425  -0.865   6.377  1.00  1.43           H  
ATOM    126 HG21 VAL A   9       3.281  -2.170   6.762  1.00  1.30           H  
ATOM    127 HG22 VAL A   9       2.539  -3.682   7.283  1.00  1.48           H  
ATOM    128 HG23 VAL A   9       2.237  -3.066   5.659  1.00  1.32           H  
ATOM    129  N   LEU A  10       0.137   0.857   7.905  1.00  0.41           N  
ATOM    130  CA  LEU A  10      -0.969   1.779   8.300  1.00  0.54           C  
ATOM    131  C   LEU A  10      -2.238   1.486   7.496  1.00  0.42           C  
ATOM    132  O   LEU A  10      -2.186   1.131   6.337  1.00  0.59           O  
ATOM    133  CB  LEU A  10      -0.451   3.181   7.976  1.00  0.83           C  
ATOM    134  CG  LEU A  10      -0.735   4.118   9.153  1.00  0.96           C  
ATOM    135  CD1 LEU A  10      -2.241   4.156   9.423  1.00  1.30           C  
ATOM    136  CD2 LEU A  10      -0.004   3.613  10.398  1.00  1.49           C  
ATOM    137  H   LEU A  10       0.596   0.978   7.045  1.00  0.50           H  
ATOM    138  HA  LEU A  10      -1.165   1.697   9.357  1.00  0.69           H  
ATOM    139  HB2 LEU A  10       0.615   3.140   7.798  1.00  1.48           H  
ATOM    140  HB3 LEU A  10      -0.949   3.552   7.094  1.00  1.61           H  
ATOM    141  HG  LEU A  10      -0.389   5.113   8.912  1.00  1.71           H  
ATOM    142 HD11 LEU A  10      -2.773   3.839   8.538  1.00  1.81           H  
ATOM    143 HD12 LEU A  10      -2.477   3.492  10.241  1.00  1.61           H  
ATOM    144 HD13 LEU A  10      -2.536   5.162   9.678  1.00  1.84           H  
ATOM    145 HD21 LEU A  10       0.459   2.661  10.182  1.00  1.97           H  
ATOM    146 HD22 LEU A  10       0.755   4.326  10.685  1.00  1.87           H  
ATOM    147 HD23 LEU A  10      -0.710   3.494  11.207  1.00  1.97           H  
ATOM    148  N   VAL A  11      -3.381   1.646   8.102  1.00  0.54           N  
ATOM    149  CA  VAL A  11      -4.655   1.391   7.370  1.00  0.46           C  
ATOM    150  C   VAL A  11      -5.273   2.724   6.941  1.00  0.43           C  
ATOM    151  O   VAL A  11      -5.172   3.715   7.636  1.00  0.54           O  
ATOM    152  CB  VAL A  11      -5.556   0.670   8.371  1.00  0.61           C  
ATOM    153  CG1 VAL A  11      -4.913  -0.663   8.760  1.00  1.04           C  
ATOM    154  CG2 VAL A  11      -5.733   1.535   9.619  1.00  1.39           C  
ATOM    155  H   VAL A  11      -3.402   1.942   9.036  1.00  0.83           H  
ATOM    156  HA  VAL A  11      -4.477   0.763   6.511  1.00  0.43           H  
ATOM    157  HB  VAL A  11      -6.520   0.486   7.921  1.00  1.23           H  
ATOM    158 HG11 VAL A  11      -4.149  -0.918   8.041  1.00  1.57           H  
ATOM    159 HG12 VAL A  11      -4.469  -0.576   9.741  1.00  1.62           H  
ATOM    160 HG13 VAL A  11      -5.666  -1.437   8.774  1.00  1.55           H  
ATOM    161 HG21 VAL A  11      -5.222   2.475   9.481  1.00  1.98           H  
ATOM    162 HG22 VAL A  11      -6.784   1.716   9.787  1.00  1.94           H  
ATOM    163 HG23 VAL A  11      -5.316   1.021  10.474  1.00  1.89           H  
ATOM    164  N   LEU A  12      -5.902   2.762   5.800  1.00  0.40           N  
ATOM    165  CA  LEU A  12      -6.510   4.042   5.332  1.00  0.45           C  
ATOM    166  C   LEU A  12      -8.033   3.924   5.280  1.00  0.44           C  
ATOM    167  O   LEU A  12      -8.593   2.869   5.504  1.00  0.58           O  
ATOM    168  CB  LEU A  12      -5.938   4.261   3.933  1.00  0.63           C  
ATOM    169  CG  LEU A  12      -4.413   4.341   4.016  1.00  0.76           C  
ATOM    170  CD1 LEU A  12      -3.838   4.573   2.617  1.00  1.16           C  
ATOM    171  CD2 LEU A  12      -4.012   5.499   4.933  1.00  0.82           C  
ATOM    172  H   LEU A  12      -5.968   1.954   5.247  1.00  0.42           H  
ATOM    173  HA  LEU A  12      -6.221   4.855   5.978  1.00  0.54           H  
ATOM    174  HB2 LEU A  12      -6.222   3.438   3.294  1.00  1.27           H  
ATOM    175  HB3 LEU A  12      -6.326   5.183   3.526  1.00  1.15           H  
ATOM    176  HG  LEU A  12      -4.025   3.415   4.416  1.00  1.68           H  
ATOM    177 HD11 LEU A  12      -4.378   3.971   1.902  1.00  1.78           H  
ATOM    178 HD12 LEU A  12      -3.934   5.616   2.356  1.00  1.52           H  
ATOM    179 HD13 LEU A  12      -2.795   4.294   2.607  1.00  1.72           H  
ATOM    180 HD21 LEU A  12      -4.699   6.321   4.794  1.00  1.36           H  
ATOM    181 HD22 LEU A  12      -4.045   5.173   5.962  1.00  1.47           H  
ATOM    182 HD23 LEU A  12      -3.011   5.822   4.689  1.00  1.28           H  
ATOM    183  N   ARG A  13      -8.708   5.000   4.983  1.00  0.47           N  
ATOM    184  CA  ARG A  13     -10.197   4.942   4.917  1.00  0.55           C  
ATOM    185  C   ARG A  13     -10.757   6.122   4.107  1.00  0.54           C  
ATOM    186  O   ARG A  13     -10.145   6.591   3.168  1.00  0.73           O  
ATOM    187  CB  ARG A  13     -10.664   4.992   6.376  1.00  0.69           C  
ATOM    188  CG  ARG A  13     -10.358   6.363   6.981  1.00  1.19           C  
ATOM    189  CD  ARG A  13     -10.433   6.270   8.506  1.00  1.28           C  
ATOM    190  NE  ARG A  13     -10.455   7.684   8.975  1.00  1.86           N  
ATOM    191  CZ  ARG A  13     -11.131   8.004  10.045  1.00  2.30           C  
ATOM    192  NH1 ARG A  13     -11.024   7.280  11.125  1.00  2.84           N  
ATOM    193  NH2 ARG A  13     -11.916   9.047  10.034  1.00  2.68           N  
ATOM    194  H   ARG A  13      -8.238   5.841   4.804  1.00  0.56           H  
ATOM    195  HA  ARG A  13     -10.508   4.010   4.471  1.00  0.68           H  
ATOM    196  HB2 ARG A  13     -11.728   4.813   6.417  1.00  1.25           H  
ATOM    197  HB3 ARG A  13     -10.151   4.230   6.942  1.00  1.25           H  
ATOM    198  HG2 ARG A  13      -9.368   6.677   6.684  1.00  1.82           H  
ATOM    199  HG3 ARG A  13     -11.084   7.081   6.632  1.00  1.92           H  
ATOM    200  HD2 ARG A  13     -11.335   5.761   8.807  1.00  1.85           H  
ATOM    201  HD3 ARG A  13      -9.564   5.759   8.894  1.00  1.59           H  
ATOM    202  HE  ARG A  13      -9.963   8.373   8.481  1.00  2.44           H  
ATOM    203 HH11 ARG A  13     -10.424   6.480  11.133  1.00  2.95           H  
ATOM    204 HH12 ARG A  13     -11.542   7.527  11.945  1.00  3.39           H  
ATOM    205 HH21 ARG A  13     -12.000   9.601   9.205  1.00  2.76           H  
ATOM    206 HH22 ARG A  13     -12.433   9.292  10.854  1.00  3.18           H  
ATOM    207  N   LYS A  14     -11.931   6.583   4.451  1.00  0.58           N  
ATOM    208  CA  LYS A  14     -12.561   7.709   3.694  1.00  0.63           C  
ATOM    209  C   LYS A  14     -11.713   8.989   3.738  1.00  0.65           C  
ATOM    210  O   LYS A  14     -11.934   9.901   2.965  1.00  0.83           O  
ATOM    211  CB  LYS A  14     -13.899   7.945   4.395  1.00  0.74           C  
ATOM    212  CG  LYS A  14     -15.044   7.489   3.487  1.00  1.26           C  
ATOM    213  CD  LYS A  14     -16.229   8.447   3.639  1.00  1.92           C  
ATOM    214  CE  LYS A  14     -17.489   7.651   3.992  1.00  2.26           C  
ATOM    215  NZ  LYS A  14     -17.395   7.406   5.458  1.00  2.80           N  
ATOM    216  H   LYS A  14     -12.413   6.175   5.200  1.00  0.72           H  
ATOM    217  HA  LYS A  14     -12.738   7.416   2.673  1.00  0.72           H  
ATOM    218  HB2 LYS A  14     -13.927   7.383   5.317  1.00  1.18           H  
ATOM    219  HB3 LYS A  14     -14.009   8.997   4.612  1.00  1.18           H  
ATOM    220  HG2 LYS A  14     -14.711   7.489   2.460  1.00  1.49           H  
ATOM    221  HG3 LYS A  14     -15.349   6.492   3.767  1.00  1.74           H  
ATOM    222  HD2 LYS A  14     -16.018   9.156   4.427  1.00  2.54           H  
ATOM    223  HD3 LYS A  14     -16.385   8.976   2.711  1.00  2.36           H  
ATOM    224  HE2 LYS A  14     -18.373   8.229   3.760  1.00  2.52           H  
ATOM    225  HE3 LYS A  14     -17.502   6.712   3.461  1.00  2.68           H  
ATOM    226  HZ1 LYS A  14     -16.436   7.082   5.695  1.00  3.15           H  
ATOM    227  HZ2 LYS A  14     -17.597   8.288   5.970  1.00  3.13           H  
ATOM    228  HZ3 LYS A  14     -18.085   6.679   5.732  1.00  3.10           H  
ATOM    229  N   SER A  15     -10.766   9.089   4.632  1.00  0.68           N  
ATOM    230  CA  SER A  15      -9.953  10.344   4.695  1.00  0.88           C  
ATOM    231  C   SER A  15      -8.463  10.058   4.922  1.00  0.81           C  
ATOM    232  O   SER A  15      -7.612  10.791   4.459  1.00  1.05           O  
ATOM    233  CB  SER A  15     -10.527  11.124   5.878  1.00  1.10           C  
ATOM    234  OG  SER A  15     -10.901  12.425   5.450  1.00  1.68           O  
ATOM    235  H   SER A  15     -10.602   8.360   5.263  1.00  0.71           H  
ATOM    236  HA  SER A  15     -10.085  10.918   3.791  1.00  1.02           H  
ATOM    237  HB2 SER A  15     -11.393  10.607   6.264  1.00  1.15           H  
ATOM    238  HB3 SER A  15      -9.779  11.202   6.654  1.00  1.57           H  
ATOM    239  HG  SER A  15     -10.174  12.791   4.943  1.00  1.96           H  
ATOM    240  N   ASN A  16      -8.131   9.018   5.637  1.00  0.65           N  
ATOM    241  CA  ASN A  16      -6.687   8.729   5.887  1.00  0.68           C  
ATOM    242  C   ASN A  16      -5.945   8.542   4.565  1.00  0.55           C  
ATOM    243  O   ASN A  16      -4.772   8.834   4.456  1.00  0.56           O  
ATOM    244  CB  ASN A  16      -6.662   7.438   6.702  1.00  0.87           C  
ATOM    245  CG  ASN A  16      -7.396   7.650   8.024  1.00  0.91           C  
ATOM    246  OD1 ASN A  16      -7.919   8.716   8.280  1.00  1.74           O  
ATOM    247  ND2 ASN A  16      -7.457   6.669   8.881  1.00  0.98           N  
ATOM    248  H   ASN A  16      -8.823   8.437   6.016  1.00  0.69           H  
ATOM    249  HA  ASN A  16      -6.240   9.529   6.453  1.00  0.80           H  
ATOM    250  HB2 ASN A  16      -7.145   6.652   6.146  1.00  1.61           H  
ATOM    251  HB3 ASN A  16      -5.637   7.159   6.900  1.00  1.52           H  
ATOM    252 HD21 ASN A  16      -7.033   5.810   8.673  1.00  0.91           H  
ATOM    253 HD22 ASN A  16      -7.927   6.790   9.730  1.00  1.58           H  
ATOM    254  N   PHE A  17      -6.617   8.059   3.560  1.00  0.55           N  
ATOM    255  CA  PHE A  17      -5.939   7.860   2.251  1.00  0.51           C  
ATOM    256  C   PHE A  17      -5.379   9.192   1.744  1.00  0.46           C  
ATOM    257  O   PHE A  17      -4.184   9.373   1.639  1.00  0.52           O  
ATOM    258  CB  PHE A  17      -7.027   7.341   1.313  1.00  0.56           C  
ATOM    259  CG  PHE A  17      -6.398   6.921   0.008  1.00  0.62           C  
ATOM    260  CD1 PHE A  17      -5.895   7.889  -0.871  1.00  0.79           C  
ATOM    261  CD2 PHE A  17      -6.322   5.564  -0.328  1.00  0.78           C  
ATOM    262  CE1 PHE A  17      -5.315   7.498  -2.084  1.00  0.90           C  
ATOM    263  CE2 PHE A  17      -5.745   5.175  -1.541  1.00  0.89           C  
ATOM    264  CZ  PHE A  17      -5.220   6.142  -2.409  1.00  0.87           C  
ATOM    265  H   PHE A  17      -7.562   7.830   3.666  1.00  0.66           H  
ATOM    266  HA  PHE A  17      -5.151   7.129   2.341  1.00  0.59           H  
ATOM    267  HB2 PHE A  17      -7.519   6.493   1.766  1.00  0.99           H  
ATOM    268  HB3 PHE A  17      -7.749   8.122   1.132  1.00  1.08           H  
ATOM    269  HD1 PHE A  17      -5.953   8.936  -0.612  1.00  0.98           H  
ATOM    270  HD2 PHE A  17      -6.711   4.818   0.350  1.00  0.97           H  
ATOM    271  HE1 PHE A  17      -4.927   8.244  -2.762  1.00  1.14           H  
ATOM    272  HE2 PHE A  17      -5.688   4.128  -1.800  1.00  1.11           H  
ATOM    273  HZ  PHE A  17      -4.764   5.842  -3.342  1.00  0.99           H  
ATOM    274  N   ALA A  18      -6.235  10.127   1.435  1.00  0.52           N  
ATOM    275  CA  ALA A  18      -5.749  11.447   0.939  1.00  0.66           C  
ATOM    276  C   ALA A  18      -4.758  12.051   1.937  1.00  0.59           C  
ATOM    277  O   ALA A  18      -3.807  12.709   1.566  1.00  0.75           O  
ATOM    278  CB  ALA A  18      -7.002  12.317   0.836  1.00  0.84           C  
ATOM    279  H   ALA A  18      -7.195   9.962   1.534  1.00  0.57           H  
ATOM    280  HA  ALA A  18      -5.290  11.342  -0.032  1.00  0.76           H  
ATOM    281  HB1 ALA A  18      -7.526  12.305   1.780  1.00  1.29           H  
ATOM    282  HB2 ALA A  18      -6.718  13.330   0.593  1.00  1.50           H  
ATOM    283  HB3 ALA A  18      -7.646  11.927   0.061  1.00  1.21           H  
ATOM    284  N   GLU A  19      -4.975  11.826   3.202  1.00  0.46           N  
ATOM    285  CA  GLU A  19      -4.052  12.378   4.233  1.00  0.49           C  
ATOM    286  C   GLU A  19      -2.715  11.639   4.192  1.00  0.48           C  
ATOM    287  O   GLU A  19      -1.658  12.238   4.162  1.00  0.56           O  
ATOM    288  CB  GLU A  19      -4.755  12.114   5.562  1.00  0.55           C  
ATOM    289  CG  GLU A  19      -4.028  12.859   6.683  1.00  0.69           C  
ATOM    290  CD  GLU A  19      -4.939  12.951   7.909  1.00  1.04           C  
ATOM    291  OE1 GLU A  19      -5.157  11.930   8.538  1.00  1.78           O  
ATOM    292  OE2 GLU A  19      -5.400  14.042   8.199  1.00  1.66           O  
ATOM    293  H   GLU A  19      -5.749  11.290   3.477  1.00  0.45           H  
ATOM    294  HA  GLU A  19      -3.909  13.438   4.092  1.00  0.56           H  
ATOM    295  HB2 GLU A  19      -5.775  12.455   5.501  1.00  1.09           H  
ATOM    296  HB3 GLU A  19      -4.744  11.054   5.768  1.00  0.95           H  
ATOM    297  HG2 GLU A  19      -3.125  12.325   6.942  1.00  1.12           H  
ATOM    298  HG3 GLU A  19      -3.775  13.853   6.349  1.00  1.08           H  
ATOM    299  N   ALA A  20      -2.761  10.339   4.202  1.00  0.45           N  
ATOM    300  CA  ALA A  20      -1.506   9.537   4.174  1.00  0.53           C  
ATOM    301  C   ALA A  20      -0.598   9.997   3.032  1.00  0.57           C  
ATOM    302  O   ALA A  20       0.598  10.132   3.195  1.00  0.71           O  
ATOM    303  CB  ALA A  20      -1.970   8.096   3.947  1.00  0.57           C  
ATOM    304  H   ALA A  20      -3.628   9.886   4.233  1.00  0.44           H  
ATOM    305  HA  ALA A  20      -0.992   9.614   5.115  1.00  0.61           H  
ATOM    306  HB1 ALA A  20      -2.700   7.830   4.697  1.00  1.11           H  
ATOM    307  HB2 ALA A  20      -2.415   8.011   2.966  1.00  1.19           H  
ATOM    308  HB3 ALA A  20      -1.123   7.430   4.017  1.00  1.22           H  
ATOM    309  N   LEU A  21      -1.157  10.242   1.881  1.00  0.55           N  
ATOM    310  CA  LEU A  21      -0.320  10.691   0.729  1.00  0.69           C  
ATOM    311  C   LEU A  21       0.303  12.055   1.029  1.00  0.75           C  
ATOM    312  O   LEU A  21       1.494  12.250   0.901  1.00  0.92           O  
ATOM    313  CB  LEU A  21      -1.274  10.799  -0.464  1.00  0.74           C  
ATOM    314  CG  LEU A  21      -1.996   9.467  -0.693  1.00  0.84           C  
ATOM    315  CD1 LEU A  21      -2.881   9.572  -1.934  1.00  0.90           C  
ATOM    316  CD2 LEU A  21      -0.973   8.355  -0.899  1.00  1.44           C  
ATOM    317  H   LEU A  21      -2.122  10.130   1.775  1.00  0.52           H  
ATOM    318  HA  LEU A  21       0.447   9.969   0.520  1.00  0.79           H  
ATOM    319  HB2 LEU A  21      -2.001  11.574  -0.274  1.00  0.97           H  
ATOM    320  HB3 LEU A  21      -0.707  11.049  -1.346  1.00  1.27           H  
ATOM    321  HG  LEU A  21      -2.608   9.234   0.163  1.00  1.67           H  
ATOM    322 HD11 LEU A  21      -2.585  10.432  -2.516  1.00  1.55           H  
ATOM    323 HD12 LEU A  21      -2.770   8.678  -2.531  1.00  1.52           H  
ATOM    324 HD13 LEU A  21      -3.913   9.679  -1.632  1.00  1.39           H  
ATOM    325 HD21 LEU A  21      -0.129   8.739  -1.453  1.00  1.93           H  
ATOM    326 HD22 LEU A  21      -0.641   7.995   0.061  1.00  1.98           H  
ATOM    327 HD23 LEU A  21      -1.429   7.546  -1.450  1.00  1.91           H  
ATOM    328  N   ALA A  22      -0.500  13.001   1.423  1.00  0.71           N  
ATOM    329  CA  ALA A  22       0.034  14.359   1.728  1.00  0.85           C  
ATOM    330  C   ALA A  22       1.092  14.285   2.833  1.00  0.89           C  
ATOM    331  O   ALA A  22       2.183  14.802   2.696  1.00  1.08           O  
ATOM    332  CB  ALA A  22      -1.178  15.162   2.202  1.00  1.00           C  
ATOM    333  H   ALA A  22      -1.457  12.818   1.514  1.00  0.65           H  
ATOM    334  HA  ALA A  22       0.448  14.808   0.840  1.00  0.91           H  
ATOM    335  HB1 ALA A  22      -2.019  14.956   1.556  1.00  1.49           H  
ATOM    336  HB2 ALA A  22      -1.424  14.879   3.214  1.00  1.54           H  
ATOM    337  HB3 ALA A  22      -0.947  16.216   2.167  1.00  1.30           H  
ATOM    338  N   ALA A  23       0.777  13.652   3.930  1.00  0.86           N  
ATOM    339  CA  ALA A  23       1.764  13.553   5.045  1.00  0.93           C  
ATOM    340  C   ALA A  23       3.105  13.019   4.529  1.00  0.85           C  
ATOM    341  O   ALA A  23       4.016  13.773   4.252  1.00  0.95           O  
ATOM    342  CB  ALA A  23       1.140  12.573   6.040  1.00  1.05           C  
ATOM    343  H   ALA A  23      -0.110  13.245   4.024  1.00  0.93           H  
ATOM    344  HA  ALA A  23       1.898  14.514   5.513  1.00  1.05           H  
ATOM    345  HB1 ALA A  23       0.416  11.955   5.531  1.00  1.43           H  
ATOM    346  HB2 ALA A  23       1.913  11.949   6.463  1.00  1.46           H  
ATOM    347  HB3 ALA A  23       0.651  13.126   6.830  1.00  1.57           H  
ATOM    348  N   HIS A  24       3.236  11.727   4.400  1.00  0.83           N  
ATOM    349  CA  HIS A  24       4.521  11.154   3.905  1.00  0.84           C  
ATOM    350  C   HIS A  24       4.622  11.310   2.386  1.00  0.82           C  
ATOM    351  O   HIS A  24       3.734  11.837   1.746  1.00  1.30           O  
ATOM    352  CB  HIS A  24       4.462   9.677   4.289  1.00  0.95           C  
ATOM    353  CG  HIS A  24       4.395   9.551   5.786  1.00  1.22           C  
ATOM    354  ND1 HIS A  24       3.193   9.545   6.474  1.00  1.80           N  
ATOM    355  CD2 HIS A  24       5.374   9.425   6.740  1.00  1.84           C  
ATOM    356  CE1 HIS A  24       3.476   9.420   7.784  1.00  2.04           C  
ATOM    357  NE2 HIS A  24       4.792   9.341   8.001  1.00  2.00           N  
ATOM    358  H   HIS A  24       2.493  11.132   4.629  1.00  0.92           H  
ATOM    359  HA  HIS A  24       5.359  11.629   4.392  1.00  0.86           H  
ATOM    360  HB2 HIS A  24       3.584   9.225   3.850  1.00  1.46           H  
ATOM    361  HB3 HIS A  24       5.345   9.176   3.925  1.00  1.07           H  
ATOM    362  HD1 HIS A  24       2.299   9.619   6.080  1.00  2.38           H  
ATOM    363  HD2 HIS A  24       6.435   9.397   6.542  1.00  2.55           H  
ATOM    364  HE1 HIS A  24       2.730   9.386   8.564  1.00  2.66           H  
ATOM    365  N   LYS A  25       5.696  10.854   1.803  1.00  0.72           N  
ATOM    366  CA  LYS A  25       5.847  10.976   0.325  1.00  0.69           C  
ATOM    367  C   LYS A  25       5.369   9.693  -0.361  1.00  0.59           C  
ATOM    368  O   LYS A  25       4.342   9.674  -1.010  1.00  0.68           O  
ATOM    369  CB  LYS A  25       7.343  11.183   0.093  1.00  0.81           C  
ATOM    370  CG  LYS A  25       7.731  12.603   0.512  1.00  1.20           C  
ATOM    371  CD  LYS A  25       9.244  12.676   0.723  1.00  1.51           C  
ATOM    372  CE  LYS A  25       9.620  11.901   1.988  1.00  2.06           C  
ATOM    373  NZ  LYS A  25      11.053  12.228   2.226  1.00  2.47           N  
ATOM    374  H   LYS A  25       6.402  10.430   2.335  1.00  1.03           H  
ATOM    375  HA  LYS A  25       5.296  11.827  -0.041  1.00  0.74           H  
ATOM    376  HB2 LYS A  25       7.902  10.469   0.680  1.00  1.32           H  
ATOM    377  HB3 LYS A  25       7.567  11.042  -0.955  1.00  1.17           H  
ATOM    378  HG2 LYS A  25       7.442  13.299  -0.263  1.00  1.41           H  
ATOM    379  HG3 LYS A  25       7.226  12.858   1.431  1.00  1.95           H  
ATOM    380  HD2 LYS A  25       9.748  12.243  -0.129  1.00  1.96           H  
ATOM    381  HD3 LYS A  25       9.543  13.707   0.833  1.00  2.03           H  
ATOM    382  HE2 LYS A  25       9.013  12.230   2.822  1.00  2.53           H  
ATOM    383  HE3 LYS A  25       9.503  10.841   1.830  1.00  2.46           H  
ATOM    384  HZ1 LYS A  25      11.169  13.259   2.287  1.00  2.84           H  
ATOM    385  HZ2 LYS A  25      11.365  11.790   3.117  1.00  2.88           H  
ATOM    386  HZ3 LYS A  25      11.628  11.862   1.440  1.00  2.66           H  
ATOM    387  N   TYR A  26       6.102   8.622  -0.223  1.00  0.52           N  
ATOM    388  CA  TYR A  26       5.680   7.345  -0.869  1.00  0.48           C  
ATOM    389  C   TYR A  26       4.687   6.605   0.030  1.00  0.46           C  
ATOM    390  O   TYR A  26       5.018   6.183   1.121  1.00  0.53           O  
ATOM    391  CB  TYR A  26       6.965   6.531  -1.032  1.00  0.56           C  
ATOM    392  CG  TYR A  26       7.988   7.347  -1.788  1.00  0.65           C  
ATOM    393  CD1 TYR A  26       7.689   7.828  -3.067  1.00  0.75           C  
ATOM    394  CD2 TYR A  26       9.234   7.618  -1.210  1.00  1.08           C  
ATOM    395  CE1 TYR A  26       8.637   8.583  -3.770  1.00  0.87           C  
ATOM    396  CE2 TYR A  26      10.182   8.372  -1.912  1.00  1.31           C  
ATOM    397  CZ  TYR A  26       9.883   8.861  -3.187  1.00  1.08           C  
ATOM    398  OH  TYR A  26      10.817   9.598  -3.885  1.00  1.33           O  
ATOM    399  H   TYR A  26       6.929   8.656   0.306  1.00  0.60           H  
ATOM    400  HA  TYR A  26       5.241   7.539  -1.836  1.00  0.50           H  
ATOM    401  HB2 TYR A  26       7.356   6.277  -0.058  1.00  0.87           H  
ATOM    402  HB3 TYR A  26       6.750   5.626  -1.582  1.00  1.16           H  
ATOM    403  HD1 TYR A  26       6.728   7.617  -3.512  1.00  1.03           H  
ATOM    404  HD2 TYR A  26       9.463   7.246  -0.223  1.00  1.37           H  
ATOM    405  HE1 TYR A  26       8.406   8.955  -4.758  1.00  1.08           H  
ATOM    406  HE2 TYR A  26      11.143   8.581  -1.465  1.00  1.75           H  
ATOM    407  HH  TYR A  26      11.532   9.012  -4.144  1.00  1.62           H  
ATOM    408  N   LEU A  27       3.471   6.447  -0.416  1.00  0.46           N  
ATOM    409  CA  LEU A  27       2.458   5.737   0.418  1.00  0.45           C  
ATOM    410  C   LEU A  27       1.915   4.517  -0.327  1.00  0.40           C  
ATOM    411  O   LEU A  27       1.248   4.640  -1.334  1.00  0.50           O  
ATOM    412  CB  LEU A  27       1.336   6.751   0.635  1.00  0.51           C  
ATOM    413  CG  LEU A  27       1.691   7.704   1.778  1.00  0.77           C  
ATOM    414  CD1 LEU A  27       1.950   6.907   3.056  1.00  0.66           C  
ATOM    415  CD2 LEU A  27       2.941   8.503   1.409  1.00  1.93           C  
ATOM    416  H   LEU A  27       3.223   6.796  -1.297  1.00  0.52           H  
ATOM    417  HA  LEU A  27       2.883   5.445   1.364  1.00  0.47           H  
ATOM    418  HB2 LEU A  27       1.189   7.320  -0.271  1.00  1.15           H  
ATOM    419  HB3 LEU A  27       0.424   6.226   0.879  1.00  1.01           H  
ATOM    420  HG  LEU A  27       0.867   8.383   1.940  1.00  1.31           H  
ATOM    421 HD11 LEU A  27       1.502   5.928   2.967  1.00  1.26           H  
ATOM    422 HD12 LEU A  27       3.013   6.805   3.208  1.00  1.33           H  
ATOM    423 HD13 LEU A  27       1.514   7.426   3.898  1.00  1.14           H  
ATOM    424 HD21 LEU A  27       3.026   8.560   0.333  1.00  2.44           H  
ATOM    425 HD22 LEU A  27       2.867   9.499   1.818  1.00  2.52           H  
ATOM    426 HD23 LEU A  27       3.815   8.012   1.813  1.00  2.47           H  
ATOM    427  N   LEU A  28       2.180   3.340   0.165  1.00  0.33           N  
ATOM    428  CA  LEU A  28       1.659   2.122  -0.516  1.00  0.32           C  
ATOM    429  C   LEU A  28       0.277   1.778   0.040  1.00  0.29           C  
ATOM    430  O   LEU A  28       0.028   1.907   1.218  1.00  0.35           O  
ATOM    431  CB  LEU A  28       2.673   1.022  -0.191  1.00  0.40           C  
ATOM    432  CG  LEU A  28       3.046   0.263  -1.465  1.00  0.53           C  
ATOM    433  CD1 LEU A  28       1.808  -0.454  -2.004  1.00  1.12           C  
ATOM    434  CD2 LEU A  28       3.570   1.245  -2.516  1.00  0.73           C  
ATOM    435  H   LEU A  28       2.713   3.257   0.986  1.00  0.36           H  
ATOM    436  HA  LEU A  28       1.606   2.280  -1.580  1.00  0.33           H  
ATOM    437  HB2 LEU A  28       3.560   1.467   0.233  1.00  0.99           H  
ATOM    438  HB3 LEU A  28       2.240   0.336   0.522  1.00  1.05           H  
ATOM    439  HG  LEU A  28       3.812  -0.464  -1.239  1.00  1.26           H  
ATOM    440 HD11 LEU A  28       1.040  -0.464  -1.244  1.00  1.65           H  
ATOM    441 HD12 LEU A  28       1.446   0.065  -2.877  1.00  1.78           H  
ATOM    442 HD13 LEU A  28       2.067  -1.467  -2.270  1.00  1.67           H  
ATOM    443 HD21 LEU A  28       4.107   2.043  -2.024  1.00  1.30           H  
ATOM    444 HD22 LEU A  28       4.232   0.729  -3.194  1.00  1.17           H  
ATOM    445 HD23 LEU A  28       2.737   1.659  -3.068  1.00  1.37           H  
ATOM    446  N   VAL A  29      -0.630   1.357  -0.798  1.00  0.32           N  
ATOM    447  CA  VAL A  29      -1.996   1.026  -0.300  1.00  0.32           C  
ATOM    448  C   VAL A  29      -2.500  -0.275  -0.929  1.00  0.34           C  
ATOM    449  O   VAL A  29      -2.476  -0.446  -2.131  1.00  0.47           O  
ATOM    450  CB  VAL A  29      -2.870   2.202  -0.736  1.00  0.40           C  
ATOM    451  CG1 VAL A  29      -4.285   2.018  -0.186  1.00  0.37           C  
ATOM    452  CG2 VAL A  29      -2.279   3.507  -0.195  1.00  0.77           C  
ATOM    453  H   VAL A  29      -0.419   1.269  -1.751  1.00  0.40           H  
ATOM    454  HA  VAL A  29      -1.996   0.948   0.776  1.00  0.35           H  
ATOM    455  HB  VAL A  29      -2.905   2.244  -1.815  1.00  1.10           H  
ATOM    456 HG11 VAL A  29      -4.233   1.645   0.825  1.00  1.10           H  
ATOM    457 HG12 VAL A  29      -4.801   2.967  -0.194  1.00  1.05           H  
ATOM    458 HG13 VAL A  29      -4.823   1.312  -0.804  1.00  1.06           H  
ATOM    459 HG21 VAL A  29      -1.563   3.282   0.582  1.00  1.44           H  
ATOM    460 HG22 VAL A  29      -1.787   4.038  -0.995  1.00  1.33           H  
ATOM    461 HG23 VAL A  29      -3.070   4.119   0.211  1.00  1.41           H  
ATOM    462  N   GLU A  30      -2.962  -1.191  -0.123  1.00  0.32           N  
ATOM    463  CA  GLU A  30      -3.475  -2.479  -0.672  1.00  0.39           C  
ATOM    464  C   GLU A  30      -4.978  -2.590  -0.409  1.00  0.36           C  
ATOM    465  O   GLU A  30      -5.439  -2.419   0.703  1.00  0.42           O  
ATOM    466  CB  GLU A  30      -2.709  -3.565   0.086  1.00  0.52           C  
ATOM    467  CG  GLU A  30      -3.254  -4.942  -0.300  1.00  0.64           C  
ATOM    468  CD  GLU A  30      -2.239  -6.018   0.091  1.00  0.89           C  
ATOM    469  OE1 GLU A  30      -1.094  -5.897  -0.310  1.00  1.60           O  
ATOM    470  OE2 GLU A  30      -2.626  -6.943   0.786  1.00  1.48           O  
ATOM    471  H   GLU A  30      -2.976  -1.032   0.845  1.00  0.35           H  
ATOM    472  HA  GLU A  30      -3.269  -2.548  -1.728  1.00  0.46           H  
ATOM    473  HB2 GLU A  30      -1.662  -3.508  -0.170  1.00  0.76           H  
ATOM    474  HB3 GLU A  30      -2.829  -3.415   1.147  1.00  1.21           H  
ATOM    475  HG2 GLU A  30      -4.185  -5.119   0.218  1.00  1.21           H  
ATOM    476  HG3 GLU A  30      -3.425  -4.977  -1.367  1.00  1.13           H  
ATOM    477  N   PHE A  31      -5.747  -2.868  -1.424  1.00  0.35           N  
ATOM    478  CA  PHE A  31      -7.221  -2.981  -1.235  1.00  0.36           C  
ATOM    479  C   PHE A  31      -7.643  -4.452  -1.190  1.00  0.39           C  
ATOM    480  O   PHE A  31      -7.600  -5.149  -2.185  1.00  0.49           O  
ATOM    481  CB  PHE A  31      -7.823  -2.293  -2.458  1.00  0.41           C  
ATOM    482  CG  PHE A  31      -7.780  -0.795  -2.269  1.00  0.38           C  
ATOM    483  CD1 PHE A  31      -8.767  -0.156  -1.511  1.00  0.53           C  
ATOM    484  CD2 PHE A  31      -6.752  -0.048  -2.855  1.00  0.45           C  
ATOM    485  CE1 PHE A  31      -8.726   1.233  -1.338  1.00  0.59           C  
ATOM    486  CE2 PHE A  31      -6.711   1.341  -2.682  1.00  0.52           C  
ATOM    487  CZ  PHE A  31      -7.698   1.981  -1.924  1.00  0.53           C  
ATOM    488  H   PHE A  31      -5.358  -2.997  -2.313  1.00  0.40           H  
ATOM    489  HA  PHE A  31      -7.528  -2.471  -0.336  1.00  0.34           H  
ATOM    490  HB2 PHE A  31      -7.255  -2.560  -3.335  1.00  1.10           H  
ATOM    491  HB3 PHE A  31      -8.847  -2.612  -2.581  1.00  0.88           H  
ATOM    492  HD1 PHE A  31      -9.560  -0.733  -1.059  1.00  0.68           H  
ATOM    493  HD2 PHE A  31      -5.991  -0.541  -3.440  1.00  0.58           H  
ATOM    494  HE1 PHE A  31      -9.488   1.728  -0.754  1.00  0.77           H  
ATOM    495  HE2 PHE A  31      -5.918   1.918  -3.134  1.00  0.67           H  
ATOM    496  HZ  PHE A  31      -7.667   3.052  -1.791  1.00  0.63           H  
ATOM    497  N   TYR A  32      -8.056  -4.929  -0.048  1.00  0.37           N  
ATOM    498  CA  TYR A  32      -8.485  -6.354   0.047  1.00  0.44           C  
ATOM    499  C   TYR A  32      -9.731  -6.477   0.933  1.00  0.40           C  
ATOM    500  O   TYR A  32     -10.177  -5.517   1.530  1.00  0.45           O  
ATOM    501  CB  TYR A  32      -7.290  -7.096   0.663  1.00  0.54           C  
ATOM    502  CG  TYR A  32      -7.110  -6.692   2.108  1.00  0.54           C  
ATOM    503  CD1 TYR A  32      -6.327  -5.580   2.434  1.00  0.58           C  
ATOM    504  CD2 TYR A  32      -7.730  -7.432   3.123  1.00  0.66           C  
ATOM    505  CE1 TYR A  32      -6.163  -5.207   3.774  1.00  0.67           C  
ATOM    506  CE2 TYR A  32      -7.567  -7.061   4.462  1.00  0.79           C  
ATOM    507  CZ  TYR A  32      -6.783  -5.948   4.788  1.00  0.77           C  
ATOM    508  OH  TYR A  32      -6.621  -5.582   6.109  1.00  0.94           O  
ATOM    509  H   TYR A  32      -8.088  -4.350   0.744  1.00  0.35           H  
ATOM    510  HA  TYR A  32      -8.689  -6.746  -0.937  1.00  0.52           H  
ATOM    511  HB2 TYR A  32      -7.464  -8.160   0.608  1.00  0.97           H  
ATOM    512  HB3 TYR A  32      -6.395  -6.852   0.109  1.00  1.14           H  
ATOM    513  HD1 TYR A  32      -5.847  -5.008   1.653  1.00  0.65           H  
ATOM    514  HD2 TYR A  32      -8.335  -8.290   2.871  1.00  0.74           H  
ATOM    515  HE1 TYR A  32      -5.558  -4.351   4.025  1.00  0.75           H  
ATOM    516  HE2 TYR A  32      -8.045  -7.632   5.244  1.00  0.97           H  
ATOM    517  HH  TYR A  32      -5.681  -5.489   6.278  1.00  1.29           H  
ATOM    518  N   ALA A  33     -10.294  -7.651   1.022  1.00  0.40           N  
ATOM    519  CA  ALA A  33     -11.507  -7.832   1.870  1.00  0.44           C  
ATOM    520  C   ALA A  33     -11.272  -8.950   2.894  1.00  0.53           C  
ATOM    521  O   ALA A  33     -10.385  -9.763   2.727  1.00  0.56           O  
ATOM    522  CB  ALA A  33     -12.617  -8.223   0.893  1.00  0.49           C  
ATOM    523  H   ALA A  33      -9.920  -8.414   0.533  1.00  0.43           H  
ATOM    524  HA  ALA A  33     -11.762  -6.911   2.368  1.00  0.48           H  
ATOM    525  HB1 ALA A  33     -12.214  -8.277  -0.108  1.00  1.08           H  
ATOM    526  HB2 ALA A  33     -13.020  -9.187   1.170  1.00  1.15           H  
ATOM    527  HB3 ALA A  33     -13.402  -7.483   0.925  1.00  1.18           H  
ATOM    528  N   PRO A  34     -12.080  -8.960   3.926  1.00  0.63           N  
ATOM    529  CA  PRO A  34     -11.950  -9.999   4.979  1.00  0.78           C  
ATOM    530  C   PRO A  34     -12.369 -11.370   4.436  1.00  0.82           C  
ATOM    531  O   PRO A  34     -12.101 -12.392   5.036  1.00  0.96           O  
ATOM    532  CB  PRO A  34     -12.904  -9.527   6.072  1.00  0.90           C  
ATOM    533  CG  PRO A  34     -13.905  -8.671   5.361  1.00  0.81           C  
ATOM    534  CD  PRO A  34     -13.182  -8.027   4.209  1.00  0.66           C  
ATOM    535  HA  PRO A  34     -10.941 -10.031   5.357  1.00  0.83           H  
ATOM    536  HB2 PRO A  34     -13.392 -10.371   6.535  1.00  1.20           H  
ATOM    537  HB3 PRO A  34     -12.371  -8.947   6.811  1.00  1.42           H  
ATOM    538  HG2 PRO A  34     -14.719  -9.283   4.997  1.00  0.83           H  
ATOM    539  HG3 PRO A  34     -14.280  -7.910   6.027  1.00  0.88           H  
ATOM    540  HD2 PRO A  34     -13.833  -7.937   3.353  1.00  1.11           H  
ATOM    541  HD3 PRO A  34     -12.796  -7.060   4.497  1.00  1.05           H  
ATOM    542  N   TRP A  35     -13.021 -11.403   3.304  1.00  0.74           N  
ATOM    543  CA  TRP A  35     -13.449 -12.710   2.728  1.00  0.83           C  
ATOM    544  C   TRP A  35     -12.608 -13.058   1.490  1.00  0.78           C  
ATOM    545  O   TRP A  35     -12.719 -14.136   0.941  1.00  0.92           O  
ATOM    546  CB  TRP A  35     -14.920 -12.517   2.347  1.00  0.91           C  
ATOM    547  CG  TRP A  35     -15.040 -11.447   1.307  1.00  0.87           C  
ATOM    548  CD1 TRP A  35     -15.243 -10.133   1.561  1.00  0.84           C  
ATOM    549  CD2 TRP A  35     -14.976 -11.578  -0.143  1.00  1.25           C  
ATOM    550  NE1 TRP A  35     -15.303  -9.450   0.360  1.00  0.85           N  
ATOM    551  CE2 TRP A  35     -15.145 -10.296  -0.718  1.00  1.19           C  
ATOM    552  CE3 TRP A  35     -14.789 -12.673  -1.005  1.00  1.84           C  
ATOM    553  CZ2 TRP A  35     -15.129 -10.108  -2.100  1.00  1.66           C  
ATOM    554  CZ3 TRP A  35     -14.774 -12.487  -2.397  1.00  2.36           C  
ATOM    555  CH2 TRP A  35     -14.943 -11.206  -2.944  1.00  2.26           C  
ATOM    556  H   TRP A  35     -13.225 -10.571   2.830  1.00  0.66           H  
ATOM    557  HA  TRP A  35     -13.363 -13.490   3.468  1.00  0.96           H  
ATOM    558  HB2 TRP A  35     -15.313 -13.443   1.956  1.00  1.30           H  
ATOM    559  HB3 TRP A  35     -15.482 -12.229   3.223  1.00  1.28           H  
ATOM    560  HD1 TRP A  35     -15.338  -9.690   2.542  1.00  1.12           H  
ATOM    561  HE1 TRP A  35     -15.440  -8.483   0.266  1.00  0.90           H  
ATOM    562  HE3 TRP A  35     -14.658 -13.662  -0.594  1.00  1.96           H  
ATOM    563  HZ2 TRP A  35     -15.260  -9.119  -2.516  1.00  1.63           H  
ATOM    564  HZ3 TRP A  35     -14.630 -13.334  -3.051  1.00  2.87           H  
ATOM    565  HH2 TRP A  35     -14.930 -11.069  -4.014  1.00  2.69           H  
ATOM    566  N   CYS A  36     -11.767 -12.160   1.047  1.00  0.65           N  
ATOM    567  CA  CYS A  36     -10.927 -12.451  -0.150  1.00  0.67           C  
ATOM    568  C   CYS A  36     -10.108 -13.729   0.077  1.00  0.84           C  
ATOM    569  O   CYS A  36      -9.059 -13.703   0.689  1.00  1.63           O  
ATOM    570  CB  CYS A  36     -10.007 -11.233  -0.283  1.00  0.58           C  
ATOM    571  SG  CYS A  36      -9.005 -11.384  -1.783  1.00  1.07           S  
ATOM    572  H   CYS A  36     -11.685 -11.295   1.499  1.00  0.60           H  
ATOM    573  HA  CYS A  36     -11.542 -12.546  -1.030  1.00  0.76           H  
ATOM    574  HB2 CYS A  36     -10.606 -10.337  -0.340  1.00  1.12           H  
ATOM    575  HB3 CYS A  36      -9.360 -11.178   0.580  1.00  1.10           H  
ATOM    576  N   GLY A  37     -10.582 -14.846  -0.410  1.00  0.96           N  
ATOM    577  CA  GLY A  37      -9.833 -16.123  -0.220  1.00  1.08           C  
ATOM    578  C   GLY A  37      -8.569 -16.104  -1.081  1.00  1.00           C  
ATOM    579  O   GLY A  37      -8.410 -16.894  -1.991  1.00  1.83           O  
ATOM    580  H   GLY A  37     -11.432 -14.845  -0.899  1.00  1.54           H  
ATOM    581  HA2 GLY A  37      -9.559 -16.229   0.819  1.00  1.20           H  
ATOM    582  HA3 GLY A  37     -10.457 -16.955  -0.515  1.00  1.52           H  
ATOM    583  N   HIS A  38      -7.668 -15.200  -0.798  1.00  0.89           N  
ATOM    584  CA  HIS A  38      -6.395 -15.101  -1.589  1.00  0.97           C  
ATOM    585  C   HIS A  38      -5.607 -13.861  -1.159  1.00  0.88           C  
ATOM    586  O   HIS A  38      -4.395 -13.828  -1.232  1.00  1.13           O  
ATOM    587  CB  HIS A  38      -6.811 -14.966  -3.061  1.00  1.32           C  
ATOM    588  CG  HIS A  38      -6.132 -16.032  -3.877  1.00  1.72           C  
ATOM    589  ND1 HIS A  38      -6.029 -17.344  -3.442  1.00  2.39           N  
ATOM    590  CD2 HIS A  38      -5.516 -15.994  -5.102  1.00  2.35           C  
ATOM    591  CE1 HIS A  38      -5.373 -18.036  -4.392  1.00  2.85           C  
ATOM    592  NE2 HIS A  38      -5.037 -17.261  -5.426  1.00  2.87           N  
ATOM    593  H   HIS A  38      -7.828 -14.582  -0.057  1.00  1.49           H  
ATOM    594  HA  HIS A  38      -5.797 -15.987  -1.452  1.00  1.06           H  
ATOM    595  HB2 HIS A  38      -7.881 -15.073  -3.148  1.00  1.53           H  
ATOM    596  HB3 HIS A  38      -6.518 -13.994  -3.428  1.00  1.60           H  
ATOM    597  HD1 HIS A  38      -6.371 -17.704  -2.596  1.00  2.86           H  
ATOM    598  HD2 HIS A  38      -5.419 -15.116  -5.723  1.00  2.85           H  
ATOM    599  HE1 HIS A  38      -5.146 -19.090  -4.326  1.00  3.51           H  
ATOM    600  N   CYS A  39      -6.286 -12.847  -0.702  1.00  0.79           N  
ATOM    601  CA  CYS A  39      -5.586 -11.618  -0.256  1.00  0.88           C  
ATOM    602  C   CYS A  39      -4.785 -11.928   1.006  1.00  0.82           C  
ATOM    603  O   CYS A  39      -3.842 -11.241   1.344  1.00  1.00           O  
ATOM    604  CB  CYS A  39      -6.702 -10.615   0.044  1.00  1.08           C  
ATOM    605  SG  CYS A  39      -7.483 -10.086  -1.504  1.00  1.00           S  
ATOM    606  H   CYS A  39      -7.254 -12.898  -0.637  1.00  0.89           H  
ATOM    607  HA  CYS A  39      -4.943 -11.241  -1.035  1.00  0.99           H  
ATOM    608  HB2 CYS A  39      -7.439 -11.079   0.679  1.00  1.40           H  
ATOM    609  HB3 CYS A  39      -6.285  -9.755   0.548  1.00  1.44           H  
ATOM    610  N   LYS A  40      -5.157 -12.968   1.706  1.00  0.78           N  
ATOM    611  CA  LYS A  40      -4.420 -13.329   2.941  1.00  0.94           C  
ATOM    612  C   LYS A  40      -2.988 -13.734   2.591  1.00  0.84           C  
ATOM    613  O   LYS A  40      -2.070 -13.545   3.363  1.00  0.94           O  
ATOM    614  CB  LYS A  40      -5.187 -14.513   3.530  1.00  1.21           C  
ATOM    615  CG  LYS A  40      -6.604 -14.071   3.898  1.00  1.56           C  
ATOM    616  CD  LYS A  40      -7.475 -15.305   4.146  1.00  2.11           C  
ATOM    617  CE  LYS A  40      -7.078 -15.950   5.476  1.00  2.72           C  
ATOM    618  NZ  LYS A  40      -8.056 -17.055   5.674  1.00  3.29           N  
ATOM    619  H   LYS A  40      -5.918 -13.510   1.417  1.00  0.83           H  
ATOM    620  HA  LYS A  40      -4.426 -12.505   3.628  1.00  1.08           H  
ATOM    621  HB2 LYS A  40      -5.234 -15.309   2.801  1.00  1.64           H  
ATOM    622  HB3 LYS A  40      -4.680 -14.864   4.416  1.00  1.71           H  
ATOM    623  HG2 LYS A  40      -6.571 -13.467   4.794  1.00  2.16           H  
ATOM    624  HG3 LYS A  40      -7.022 -13.492   3.089  1.00  1.95           H  
ATOM    625  HD2 LYS A  40      -8.513 -15.011   4.183  1.00  2.55           H  
ATOM    626  HD3 LYS A  40      -7.329 -16.015   3.346  1.00  2.46           H  
ATOM    627  HE2 LYS A  40      -6.071 -16.342   5.416  1.00  3.05           H  
ATOM    628  HE3 LYS A  40      -7.158 -15.235   6.280  1.00  3.09           H  
ATOM    629  HZ1 LYS A  40      -8.204 -17.553   4.773  1.00  3.66           H  
ATOM    630  HZ2 LYS A  40      -7.688 -17.721   6.383  1.00  3.61           H  
ATOM    631  HZ3 LYS A  40      -8.960 -16.663   6.007  1.00  3.57           H  
ATOM    632  N   ALA A  41      -2.791 -14.292   1.427  1.00  0.77           N  
ATOM    633  CA  ALA A  41      -1.417 -14.709   1.024  1.00  0.86           C  
ATOM    634  C   ALA A  41      -0.515 -13.481   0.868  1.00  0.75           C  
ATOM    635  O   ALA A  41       0.694 -13.577   0.921  1.00  0.90           O  
ATOM    636  CB  ALA A  41      -1.596 -15.415  -0.320  1.00  0.93           C  
ATOM    637  H   ALA A  41      -3.547 -14.435   0.817  1.00  0.76           H  
ATOM    638  HA  ALA A  41      -1.002 -15.392   1.747  1.00  1.06           H  
ATOM    639  HB1 ALA A  41      -2.410 -14.956  -0.862  1.00  1.29           H  
ATOM    640  HB2 ALA A  41      -0.687 -15.332  -0.896  1.00  1.41           H  
ATOM    641  HB3 ALA A  41      -1.820 -16.458  -0.150  1.00  1.45           H  
ATOM    642  N   LEU A  42      -1.095 -12.327   0.678  1.00  0.65           N  
ATOM    643  CA  LEU A  42      -0.269 -11.095   0.522  1.00  0.67           C  
ATOM    644  C   LEU A  42      -0.616 -10.077   1.612  1.00  0.63           C  
ATOM    645  O   LEU A  42      -0.324  -8.903   1.493  1.00  0.70           O  
ATOM    646  CB  LEU A  42      -0.634 -10.548  -0.860  1.00  0.82           C  
ATOM    647  CG  LEU A  42       0.542  -9.744  -1.419  1.00  0.86           C  
ATOM    648  CD1 LEU A  42       1.499 -10.685  -2.153  1.00  1.24           C  
ATOM    649  CD2 LEU A  42       0.019  -8.686  -2.393  1.00  1.37           C  
ATOM    650  H   LEU A  42      -2.072 -12.268   0.639  1.00  0.69           H  
ATOM    651  HA  LEU A  42       0.781 -11.340   0.554  1.00  0.72           H  
ATOM    652  HB2 LEU A  42      -0.857 -11.370  -1.525  1.00  1.37           H  
ATOM    653  HB3 LEU A  42      -1.501  -9.909  -0.776  1.00  1.33           H  
ATOM    654  HG  LEU A  42       1.065  -9.260  -0.607  1.00  0.98           H  
ATOM    655 HD11 LEU A  42       0.947 -11.523  -2.549  1.00  1.79           H  
ATOM    656 HD12 LEU A  42       1.977 -10.153  -2.963  1.00  1.73           H  
ATOM    657 HD13 LEU A  42       2.251 -11.041  -1.465  1.00  1.67           H  
ATOM    658 HD21 LEU A  42      -0.546  -9.167  -3.178  1.00  1.81           H  
ATOM    659 HD22 LEU A  42      -0.619  -7.993  -1.864  1.00  1.85           H  
ATOM    660 HD23 LEU A  42       0.852  -8.151  -2.825  1.00  1.84           H  
ATOM    661  N   ALA A  43      -1.238 -10.514   2.675  1.00  0.71           N  
ATOM    662  CA  ALA A  43      -1.601  -9.563   3.768  1.00  0.73           C  
ATOM    663  C   ALA A  43      -0.463  -9.461   4.795  1.00  0.67           C  
ATOM    664  O   ALA A  43      -0.067  -8.372   5.159  1.00  0.65           O  
ATOM    665  CB  ALA A  43      -2.859 -10.149   4.410  1.00  0.88           C  
ATOM    666  H   ALA A  43      -1.467 -11.463   2.755  1.00  0.86           H  
ATOM    667  HA  ALA A  43      -1.819  -8.591   3.357  1.00  0.73           H  
ATOM    668  HB1 ALA A  43      -3.231 -10.959   3.800  1.00  1.35           H  
ATOM    669  HB2 ALA A  43      -2.621 -10.520   5.396  1.00  1.36           H  
ATOM    670  HB3 ALA A  43      -3.614  -9.381   4.487  1.00  1.39           H  
ATOM    671  N   PRO A  44       0.035 -10.595   5.231  1.00  0.69           N  
ATOM    672  CA  PRO A  44       1.133 -10.608   6.212  1.00  0.70           C  
ATOM    673  C   PRO A  44       2.484 -10.582   5.496  1.00  0.59           C  
ATOM    674  O   PRO A  44       3.527 -10.610   6.119  1.00  0.65           O  
ATOM    675  CB  PRO A  44       0.931 -11.929   6.942  1.00  0.83           C  
ATOM    676  CG  PRO A  44       0.189 -12.816   5.980  1.00  0.84           C  
ATOM    677  CD  PRO A  44      -0.354 -11.955   4.861  1.00  0.76           C  
ATOM    678  HA  PRO A  44       1.048  -9.780   6.897  1.00  0.73           H  
ATOM    679  HB2 PRO A  44       1.886 -12.366   7.193  1.00  1.14           H  
ATOM    680  HB3 PRO A  44       0.344 -11.776   7.836  1.00  1.31           H  
ATOM    681  HG2 PRO A  44       0.864 -13.558   5.576  1.00  0.83           H  
ATOM    682  HG3 PRO A  44      -0.628 -13.304   6.489  1.00  0.98           H  
ATOM    683  HD2 PRO A  44       0.094 -12.233   3.919  1.00  1.21           H  
ATOM    684  HD3 PRO A  44      -1.423 -12.039   4.806  1.00  0.96           H  
ATOM    685  N   GLU A  45       2.476 -10.498   4.194  1.00  0.53           N  
ATOM    686  CA  GLU A  45       3.752 -10.433   3.448  1.00  0.46           C  
ATOM    687  C   GLU A  45       3.965  -8.979   3.073  1.00  0.41           C  
ATOM    688  O   GLU A  45       4.960  -8.371   3.400  1.00  0.47           O  
ATOM    689  CB  GLU A  45       3.538 -11.298   2.205  1.00  0.48           C  
ATOM    690  CG  GLU A  45       3.423 -12.767   2.618  1.00  0.61           C  
ATOM    691  CD  GLU A  45       4.781 -13.452   2.449  1.00  1.12           C  
ATOM    692  OE1 GLU A  45       5.745 -12.959   3.012  1.00  1.90           O  
ATOM    693  OE2 GLU A  45       4.833 -14.458   1.762  1.00  1.83           O  
ATOM    694  H   GLU A  45       1.630 -10.444   3.704  1.00  0.60           H  
ATOM    695  HA  GLU A  45       4.571 -10.808   4.044  1.00  0.51           H  
ATOM    696  HB2 GLU A  45       2.630 -10.992   1.707  1.00  0.51           H  
ATOM    697  HB3 GLU A  45       4.374 -11.180   1.534  1.00  0.48           H  
ATOM    698  HG2 GLU A  45       3.115 -12.828   3.652  1.00  1.37           H  
ATOM    699  HG3 GLU A  45       2.692 -13.260   1.995  1.00  1.22           H  
ATOM    700  N   TYR A  46       2.997  -8.408   2.425  1.00  0.43           N  
ATOM    701  CA  TYR A  46       3.092  -6.977   2.055  1.00  0.48           C  
ATOM    702  C   TYR A  46       3.341  -6.146   3.325  1.00  0.52           C  
ATOM    703  O   TYR A  46       3.852  -5.046   3.267  1.00  0.69           O  
ATOM    704  CB  TYR A  46       1.729  -6.665   1.414  1.00  0.64           C  
ATOM    705  CG  TYR A  46       1.478  -5.178   1.398  1.00  0.72           C  
ATOM    706  CD1 TYR A  46       0.997  -4.534   2.541  1.00  1.03           C  
ATOM    707  CD2 TYR A  46       1.725  -4.451   0.231  1.00  1.02           C  
ATOM    708  CE1 TYR A  46       0.762  -3.154   2.517  1.00  1.39           C  
ATOM    709  CE2 TYR A  46       1.491  -3.071   0.207  1.00  1.38           C  
ATOM    710  CZ  TYR A  46       1.016  -2.422   1.386  1.00  1.50           C  
ATOM    711  OH  TYR A  46       0.776  -1.063   1.330  1.00  1.95           O  
ATOM    712  H   TYR A  46       2.188  -8.916   2.207  1.00  0.48           H  
ATOM    713  HA  TYR A  46       3.884  -6.825   1.343  1.00  0.46           H  
ATOM    714  HB2 TYR A  46       1.718  -7.039   0.401  1.00  1.16           H  
ATOM    715  HB3 TYR A  46       0.949  -7.151   1.982  1.00  0.58           H  
ATOM    716  HD1 TYR A  46       0.807  -5.099   3.440  1.00  1.22           H  
ATOM    717  HD2 TYR A  46       2.097  -4.959  -0.650  1.00  1.21           H  
ATOM    718  HE1 TYR A  46       0.390  -2.656   3.399  1.00  1.74           H  
ATOM    719  HE2 TYR A  46       1.684  -2.508  -0.693  1.00  1.73           H  
ATOM    720  HH  TYR A  46       1.488  -0.634   1.809  1.00  2.16           H  
ATOM    721  N   ALA A  47       2.991  -6.672   4.473  1.00  0.53           N  
ATOM    722  CA  ALA A  47       3.221  -5.913   5.734  1.00  0.62           C  
ATOM    723  C   ALA A  47       4.676  -6.074   6.193  1.00  0.58           C  
ATOM    724  O   ALA A  47       5.160  -5.329   7.022  1.00  0.68           O  
ATOM    725  CB  ALA A  47       2.263  -6.532   6.750  1.00  0.73           C  
ATOM    726  H   ALA A  47       2.584  -7.566   4.507  1.00  0.58           H  
ATOM    727  HA  ALA A  47       2.985  -4.871   5.592  1.00  0.69           H  
ATOM    728  HB1 ALA A  47       1.798  -7.406   6.319  1.00  1.20           H  
ATOM    729  HB2 ALA A  47       2.811  -6.815   7.637  1.00  1.31           H  
ATOM    730  HB3 ALA A  47       1.501  -5.812   7.011  1.00  1.28           H  
ATOM    731  N   LYS A  48       5.376  -7.043   5.665  1.00  0.51           N  
ATOM    732  CA  LYS A  48       6.795  -7.251   6.074  1.00  0.55           C  
ATOM    733  C   LYS A  48       7.722  -6.331   5.273  1.00  0.53           C  
ATOM    734  O   LYS A  48       8.803  -5.989   5.713  1.00  0.65           O  
ATOM    735  CB  LYS A  48       7.087  -8.716   5.752  1.00  0.60           C  
ATOM    736  CG  LYS A  48       6.944  -9.559   7.023  1.00  1.03           C  
ATOM    737  CD  LYS A  48       6.434 -10.954   6.655  1.00  1.41           C  
ATOM    738  CE  LYS A  48       7.607 -11.936   6.622  1.00  1.92           C  
ATOM    739  NZ  LYS A  48       7.166 -13.092   7.451  1.00  2.47           N  
ATOM    740  H   LYS A  48       4.970  -7.636   4.999  1.00  0.48           H  
ATOM    741  HA  LYS A  48       6.912  -7.076   7.132  1.00  0.63           H  
ATOM    742  HB2 LYS A  48       6.387  -9.067   5.007  1.00  0.83           H  
ATOM    743  HB3 LYS A  48       8.093  -8.808   5.372  1.00  0.95           H  
ATOM    744  HG2 LYS A  48       7.907  -9.643   7.507  1.00  1.69           H  
ATOM    745  HG3 LYS A  48       6.243  -9.085   7.693  1.00  1.54           H  
ATOM    746  HD2 LYS A  48       5.713 -11.278   7.392  1.00  1.85           H  
ATOM    747  HD3 LYS A  48       5.965 -10.922   5.682  1.00  1.94           H  
ATOM    748  HE2 LYS A  48       7.802 -12.251   5.606  1.00  2.37           H  
ATOM    749  HE3 LYS A  48       8.488 -11.485   7.053  1.00  2.33           H  
ATOM    750  HZ1 LYS A  48       6.272 -13.467   7.075  1.00  2.85           H  
ATOM    751  HZ2 LYS A  48       7.893 -13.835   7.425  1.00  2.81           H  
ATOM    752  HZ3 LYS A  48       7.026 -12.781   8.433  1.00  2.85           H  
ATOM    753  N   ALA A  49       7.312  -5.928   4.100  1.00  0.47           N  
ATOM    754  CA  ALA A  49       8.175  -5.032   3.273  1.00  0.50           C  
ATOM    755  C   ALA A  49       8.603  -3.815   4.095  1.00  0.53           C  
ATOM    756  O   ALA A  49       9.699  -3.309   3.953  1.00  0.65           O  
ATOM    757  CB  ALA A  49       7.293  -4.608   2.098  1.00  0.55           C  
ATOM    758  H   ALA A  49       6.439  -6.216   3.760  1.00  0.50           H  
ATOM    759  HA  ALA A  49       9.040  -5.566   2.912  1.00  0.57           H  
ATOM    760  HB1 ALA A  49       6.789  -5.475   1.696  1.00  1.18           H  
ATOM    761  HB2 ALA A  49       6.560  -3.893   2.438  1.00  1.21           H  
ATOM    762  HB3 ALA A  49       7.906  -4.159   1.332  1.00  1.07           H  
ATOM    763  N   ALA A  50       7.746  -3.347   4.958  1.00  0.54           N  
ATOM    764  CA  ALA A  50       8.101  -2.168   5.799  1.00  0.65           C  
ATOM    765  C   ALA A  50       9.230  -2.538   6.762  1.00  0.65           C  
ATOM    766  O   ALA A  50      10.073  -1.727   7.090  1.00  0.77           O  
ATOM    767  CB  ALA A  50       6.825  -1.833   6.572  1.00  0.76           C  
ATOM    768  H   ALA A  50       6.873  -3.777   5.059  1.00  0.57           H  
ATOM    769  HA  ALA A  50       8.389  -1.334   5.179  1.00  0.73           H  
ATOM    770  HB1 ALA A  50       5.963  -2.104   5.979  1.00  1.29           H  
ATOM    771  HB2 ALA A  50       6.812  -2.384   7.500  1.00  1.28           H  
ATOM    772  HB3 ALA A  50       6.799  -0.773   6.780  1.00  1.29           H  
ATOM    773  N   GLY A  51       9.255  -3.762   7.213  1.00  0.59           N  
ATOM    774  CA  GLY A  51      10.330  -4.188   8.153  1.00  0.69           C  
ATOM    775  C   GLY A  51      11.641  -4.358   7.384  1.00  0.78           C  
ATOM    776  O   GLY A  51      12.712  -4.118   7.906  1.00  0.90           O  
ATOM    777  H   GLY A  51       8.563  -4.401   6.933  1.00  0.55           H  
ATOM    778  HA2 GLY A  51      10.459  -3.437   8.916  1.00  0.78           H  
ATOM    779  HA3 GLY A  51      10.057  -5.127   8.611  1.00  0.72           H  
ATOM    780  N   LYS A  52      11.569  -4.766   6.147  1.00  0.80           N  
ATOM    781  CA  LYS A  52      12.818  -4.946   5.350  1.00  1.01           C  
ATOM    782  C   LYS A  52      13.569  -3.615   5.224  1.00  1.12           C  
ATOM    783  O   LYS A  52      14.736  -3.581   4.886  1.00  1.31           O  
ATOM    784  CB  LYS A  52      12.347  -5.432   3.979  1.00  1.15           C  
ATOM    785  CG  LYS A  52      12.079  -6.937   4.038  1.00  1.49           C  
ATOM    786  CD  LYS A  52      13.310  -7.694   3.533  1.00  1.97           C  
ATOM    787  CE  LYS A  52      13.502  -8.966   4.362  1.00  2.64           C  
ATOM    788  NZ  LYS A  52      14.920  -9.362   4.137  1.00  3.08           N  
ATOM    789  H   LYS A  52      10.698  -4.952   5.739  1.00  0.72           H  
ATOM    790  HA  LYS A  52      13.450  -5.691   5.807  1.00  1.08           H  
ATOM    791  HB2 LYS A  52      11.441  -4.913   3.705  1.00  1.51           H  
ATOM    792  HB3 LYS A  52      13.113  -5.233   3.244  1.00  1.47           H  
ATOM    793  HG2 LYS A  52      11.873  -7.225   5.058  1.00  1.96           H  
ATOM    794  HG3 LYS A  52      11.229  -7.175   3.417  1.00  1.74           H  
ATOM    795  HD2 LYS A  52      13.168  -7.957   2.494  1.00  2.22           H  
ATOM    796  HD3 LYS A  52      14.183  -7.068   3.631  1.00  2.20           H  
ATOM    797  HE2 LYS A  52      13.328  -8.761   5.409  1.00  2.97           H  
ATOM    798  HE3 LYS A  52      12.841  -9.746   4.014  1.00  3.10           H  
ATOM    799  HZ1 LYS A  52      15.097  -9.453   3.115  1.00  3.40           H  
ATOM    800  HZ2 LYS A  52      15.550  -8.637   4.535  1.00  3.35           H  
ATOM    801  HZ3 LYS A  52      15.105 -10.273   4.603  1.00  3.40           H  
ATOM    802  N   LEU A  53      12.914  -2.518   5.499  1.00  1.12           N  
ATOM    803  CA  LEU A  53      13.600  -1.196   5.400  1.00  1.33           C  
ATOM    804  C   LEU A  53      13.458  -0.411   6.709  1.00  1.30           C  
ATOM    805  O   LEU A  53      13.860   0.732   6.798  1.00  1.50           O  
ATOM    806  CB  LEU A  53      12.902  -0.458   4.253  1.00  1.55           C  
ATOM    807  CG  LEU A  53      11.430  -0.214   4.603  1.00  1.47           C  
ATOM    808  CD1 LEU A  53      11.259   1.194   5.171  1.00  2.07           C  
ATOM    809  CD2 LEU A  53      10.584  -0.349   3.338  1.00  1.82           C  
ATOM    810  H   LEU A  53      11.977  -2.565   5.775  1.00  1.07           H  
ATOM    811  HA  LEU A  53      14.642  -1.335   5.161  1.00  1.51           H  
ATOM    812  HB2 LEU A  53      13.393   0.490   4.087  1.00  1.97           H  
ATOM    813  HB3 LEU A  53      12.962  -1.054   3.355  1.00  2.04           H  
ATOM    814  HG  LEU A  53      11.103  -0.937   5.333  1.00  1.62           H  
ATOM    815 HD11 LEU A  53      11.903   1.321   6.028  1.00  2.45           H  
ATOM    816 HD12 LEU A  53      11.516   1.922   4.416  1.00  2.57           H  
ATOM    817 HD13 LEU A  53      10.231   1.338   5.472  1.00  2.53           H  
ATOM    818 HD21 LEU A  53      10.969   0.314   2.577  1.00  2.24           H  
ATOM    819 HD22 LEU A  53      10.626  -1.368   2.984  1.00  2.24           H  
ATOM    820 HD23 LEU A  53       9.560  -0.086   3.561  1.00  2.09           H  
ATOM    821  N   LYS A  54      12.896  -1.007   7.730  1.00  1.20           N  
ATOM    822  CA  LYS A  54      12.743  -0.281   9.026  1.00  1.35           C  
ATOM    823  C   LYS A  54      14.080   0.331   9.447  1.00  1.40           C  
ATOM    824  O   LYS A  54      14.160   1.484   9.824  1.00  1.67           O  
ATOM    825  CB  LYS A  54      12.305  -1.347  10.031  1.00  1.46           C  
ATOM    826  CG  LYS A  54      11.065  -0.864  10.782  1.00  1.91           C  
ATOM    827  CD  LYS A  54      11.281  -1.032  12.288  1.00  2.50           C  
ATOM    828  CE  LYS A  54      11.494  -2.513  12.610  1.00  2.87           C  
ATOM    829  NZ  LYS A  54      10.149  -3.016  13.002  1.00  3.88           N  
ATOM    830  H   LYS A  54      12.579  -1.930   7.649  1.00  1.15           H  
ATOM    831  HA  LYS A  54      11.985   0.484   8.944  1.00  1.71           H  
ATOM    832  HB2 LYS A  54      12.074  -2.263   9.504  1.00  1.66           H  
ATOM    833  HB3 LYS A  54      13.103  -1.527  10.734  1.00  1.53           H  
ATOM    834  HG2 LYS A  54      10.891   0.179  10.557  1.00  2.32           H  
ATOM    835  HG3 LYS A  54      10.210  -1.445  10.475  1.00  2.18           H  
ATOM    836  HD2 LYS A  54      12.152  -0.468  12.591  1.00  2.90           H  
ATOM    837  HD3 LYS A  54      10.415  -0.672  12.819  1.00  2.94           H  
ATOM    838  HE2 LYS A  54      11.856  -3.039  11.737  1.00  3.04           H  
ATOM    839  HE3 LYS A  54      12.185  -2.624  13.432  1.00  2.88           H  
ATOM    840  HZ1 LYS A  54       9.433  -2.637  12.351  1.00  4.22           H  
ATOM    841  HZ2 LYS A  54      10.142  -4.057  12.958  1.00  4.31           H  
ATOM    842  HZ3 LYS A  54       9.931  -2.709  13.971  1.00  4.27           H  
ATOM    843  N   ALA A  55      15.132  -0.436   9.379  1.00  1.63           N  
ATOM    844  CA  ALA A  55      16.470   0.094   9.769  1.00  2.20           C  
ATOM    845  C   ALA A  55      17.214   0.617   8.535  1.00  2.03           C  
ATOM    846  O   ALA A  55      18.423   0.738   8.533  1.00  2.38           O  
ATOM    847  CB  ALA A  55      17.207  -1.100  10.373  1.00  2.78           C  
ATOM    848  H   ALA A  55      15.040  -1.363   9.069  1.00  1.68           H  
ATOM    849  HA  ALA A  55      16.366   0.875  10.506  1.00  2.53           H  
ATOM    850  HB1 ALA A  55      16.881  -2.008   9.888  1.00  2.97           H  
ATOM    851  HB2 ALA A  55      18.270  -0.976  10.230  1.00  3.22           H  
ATOM    852  HB3 ALA A  55      16.990  -1.159  11.430  1.00  3.09           H  
ATOM    853  N   GLU A  56      16.500   0.931   7.487  1.00  1.67           N  
ATOM    854  CA  GLU A  56      17.166   1.449   6.255  1.00  1.70           C  
ATOM    855  C   GLU A  56      16.650   2.853   5.929  1.00  1.53           C  
ATOM    856  O   GLU A  56      16.290   3.146   4.806  1.00  1.98           O  
ATOM    857  CB  GLU A  56      16.776   0.469   5.148  1.00  1.99           C  
ATOM    858  CG  GLU A  56      17.187  -0.949   5.550  1.00  2.69           C  
ATOM    859  CD  GLU A  56      17.199  -1.846   4.311  1.00  3.21           C  
ATOM    860  OE1 GLU A  56      16.505  -1.521   3.361  1.00  3.64           O  
ATOM    861  OE2 GLU A  56      17.902  -2.843   4.331  1.00  3.63           O  
ATOM    862  H   GLU A  56      15.527   0.828   7.510  1.00  1.55           H  
ATOM    863  HA  GLU A  56      18.237   1.459   6.380  1.00  2.20           H  
ATOM    864  HB2 GLU A  56      15.707   0.503   4.998  1.00  2.23           H  
ATOM    865  HB3 GLU A  56      17.277   0.743   4.233  1.00  2.26           H  
ATOM    866  HG2 GLU A  56      18.173  -0.926   5.990  1.00  2.94           H  
ATOM    867  HG3 GLU A  56      16.481  -1.338   6.267  1.00  3.04           H  
ATOM    868  N   GLY A  57      16.607   3.723   6.901  1.00  1.58           N  
ATOM    869  CA  GLY A  57      16.109   5.104   6.642  1.00  2.25           C  
ATOM    870  C   GLY A  57      14.587   5.129   6.804  1.00  1.97           C  
ATOM    871  O   GLY A  57      14.042   5.944   7.521  1.00  2.50           O  
ATOM    872  H   GLY A  57      16.899   3.467   7.801  1.00  1.61           H  
ATOM    873  HA2 GLY A  57      16.557   5.787   7.350  1.00  2.67           H  
ATOM    874  HA3 GLY A  57      16.371   5.402   5.638  1.00  2.75           H  
ATOM    875  N   SER A  58      13.896   4.238   6.143  1.00  1.30           N  
ATOM    876  CA  SER A  58      12.411   4.202   6.258  1.00  1.23           C  
ATOM    877  C   SER A  58      11.804   5.558   5.903  1.00  1.03           C  
ATOM    878  O   SER A  58      11.155   6.192   6.710  1.00  1.27           O  
ATOM    879  CB  SER A  58      12.125   3.843   7.716  1.00  1.53           C  
ATOM    880  OG  SER A  58      10.720   3.765   7.916  1.00  2.13           O  
ATOM    881  H   SER A  58      14.356   3.587   5.568  1.00  1.08           H  
ATOM    882  HA  SER A  58      12.013   3.445   5.609  1.00  1.45           H  
ATOM    883  HB2 SER A  58      12.574   2.888   7.947  1.00  1.84           H  
ATOM    884  HB3 SER A  58      12.540   4.602   8.363  1.00  1.84           H  
ATOM    885  HG  SER A  58      10.523   4.136   8.779  1.00  2.49           H  
ATOM    886  N   GLU A  59      11.990   5.989   4.691  1.00  0.85           N  
ATOM    887  CA  GLU A  59      11.405   7.286   4.262  1.00  0.87           C  
ATOM    888  C   GLU A  59      10.085   7.033   3.521  1.00  0.76           C  
ATOM    889  O   GLU A  59       9.579   7.885   2.817  1.00  1.06           O  
ATOM    890  CB  GLU A  59      12.453   7.888   3.324  1.00  1.10           C  
ATOM    891  CG  GLU A  59      12.585   7.022   2.066  1.00  1.05           C  
ATOM    892  CD  GLU A  59      11.193   6.666   1.540  1.00  1.58           C  
ATOM    893  OE1 GLU A  59      10.342   7.540   1.534  1.00  2.13           O  
ATOM    894  OE2 GLU A  59      11.002   5.526   1.150  1.00  2.22           O  
ATOM    895  H   GLU A  59      12.501   5.450   4.054  1.00  0.96           H  
ATOM    896  HA  GLU A  59      11.250   7.933   5.111  1.00  0.99           H  
ATOM    897  HB2 GLU A  59      12.149   8.882   3.043  1.00  1.50           H  
ATOM    898  HB3 GLU A  59      13.406   7.935   3.830  1.00  1.57           H  
ATOM    899  HG2 GLU A  59      13.130   7.568   1.310  1.00  1.34           H  
ATOM    900  HG3 GLU A  59      13.119   6.115   2.310  1.00  1.23           H  
ATOM    901  N   ILE A  60       9.533   5.855   3.667  1.00  0.59           N  
ATOM    902  CA  ILE A  60       8.258   5.522   2.972  1.00  0.57           C  
ATOM    903  C   ILE A  60       7.266   4.922   3.964  1.00  0.52           C  
ATOM    904  O   ILE A  60       7.539   4.812   5.143  1.00  0.63           O  
ATOM    905  CB  ILE A  60       8.653   4.487   1.918  1.00  0.68           C  
ATOM    906  CG1 ILE A  60       9.241   3.251   2.620  1.00  1.46           C  
ATOM    907  CG2 ILE A  60       9.695   5.095   0.974  1.00  1.34           C  
ATOM    908  CD1 ILE A  60       9.800   2.275   1.588  1.00  1.60           C  
ATOM    909  H   ILE A  60       9.961   5.183   4.232  1.00  0.76           H  
ATOM    910  HA  ILE A  60       7.837   6.392   2.496  1.00  0.62           H  
ATOM    911  HB  ILE A  60       7.779   4.199   1.352  1.00  1.09           H  
ATOM    912 HG12 ILE A  60      10.035   3.556   3.282  1.00  2.08           H  
ATOM    913 HG13 ILE A  60       8.466   2.762   3.193  1.00  2.16           H  
ATOM    914 HG21 ILE A  60       9.917   6.104   1.285  1.00  1.76           H  
ATOM    915 HG22 ILE A  60      10.597   4.503   1.003  1.00  1.91           H  
ATOM    916 HG23 ILE A  60       9.305   5.107  -0.033  1.00  1.92           H  
ATOM    917 HD11 ILE A  60       9.596   2.647   0.596  1.00  1.96           H  
ATOM    918 HD12 ILE A  60      10.868   2.184   1.727  1.00  1.94           H  
ATOM    919 HD13 ILE A  60       9.335   1.309   1.716  1.00  2.09           H  
ATOM    920  N   ARG A  61       6.118   4.533   3.496  1.00  0.45           N  
ATOM    921  CA  ARG A  61       5.111   3.940   4.420  1.00  0.45           C  
ATOM    922  C   ARG A  61       4.093   3.093   3.653  1.00  0.41           C  
ATOM    923  O   ARG A  61       3.344   3.591   2.836  1.00  0.55           O  
ATOM    924  CB  ARG A  61       4.423   5.138   5.072  1.00  0.51           C  
ATOM    925  CG  ARG A  61       3.928   4.743   6.462  1.00  0.75           C  
ATOM    926  CD  ARG A  61       4.408   5.773   7.487  1.00  0.97           C  
ATOM    927  NE  ARG A  61       3.700   5.418   8.747  1.00  1.30           N  
ATOM    928  CZ  ARG A  61       4.254   5.669   9.901  1.00  1.66           C  
ATOM    929  NH1 ARG A  61       4.567   6.895  10.222  1.00  2.21           N  
ATOM    930  NH2 ARG A  61       4.494   4.695  10.736  1.00  2.19           N  
ATOM    931  H   ARG A  61       5.921   4.634   2.542  1.00  0.49           H  
ATOM    932  HA  ARG A  61       5.597   3.345   5.174  1.00  0.50           H  
ATOM    933  HB2 ARG A  61       5.126   5.954   5.156  1.00  0.61           H  
ATOM    934  HB3 ARG A  61       3.584   5.445   4.467  1.00  0.64           H  
ATOM    935  HG2 ARG A  61       2.848   4.710   6.463  1.00  1.52           H  
ATOM    936  HG3 ARG A  61       4.317   3.770   6.719  1.00  1.26           H  
ATOM    937  HD2 ARG A  61       5.479   5.697   7.619  1.00  1.50           H  
ATOM    938  HD3 ARG A  61       4.135   6.769   7.176  1.00  1.40           H  
ATOM    939  HE  ARG A  61       2.816   4.994   8.710  1.00  1.83           H  
ATOM    940 HH11 ARG A  61       4.382   7.643   9.583  1.00  2.45           H  
ATOM    941 HH12 ARG A  61       4.991   7.088  11.107  1.00  2.70           H  
ATOM    942 HH21 ARG A  61       4.253   3.756  10.490  1.00  2.37           H  
ATOM    943 HH22 ARG A  61       4.918   4.888  11.621  1.00  2.76           H  
ATOM    944  N   LEU A  62       4.050   1.817   3.924  1.00  0.35           N  
ATOM    945  CA  LEU A  62       3.071   0.940   3.224  1.00  0.36           C  
ATOM    946  C   LEU A  62       1.709   1.052   3.911  1.00  0.32           C  
ATOM    947  O   LEU A  62       1.607   1.547   5.019  1.00  0.38           O  
ATOM    948  CB  LEU A  62       3.631  -0.477   3.362  1.00  0.48           C  
ATOM    949  CG  LEU A  62       5.016  -0.545   2.716  1.00  0.73           C  
ATOM    950  CD1 LEU A  62       5.945  -1.390   3.591  1.00  1.22           C  
ATOM    951  CD2 LEU A  62       4.903  -1.182   1.329  1.00  1.59           C  
ATOM    952  H   LEU A  62       4.656   1.438   4.595  1.00  0.42           H  
ATOM    953  HA  LEU A  62       2.995   1.211   2.187  1.00  0.39           H  
ATOM    954  HB2 LEU A  62       3.709  -0.733   4.407  1.00  1.08           H  
ATOM    955  HB3 LEU A  62       2.969  -1.174   2.868  1.00  1.18           H  
ATOM    956  HG  LEU A  62       5.419   0.453   2.621  1.00  1.41           H  
ATOM    957 HD11 LEU A  62       5.382  -2.193   4.042  1.00  1.91           H  
ATOM    958 HD12 LEU A  62       6.736  -1.801   2.983  1.00  1.56           H  
ATOM    959 HD13 LEU A  62       6.372  -0.770   4.366  1.00  1.71           H  
ATOM    960 HD21 LEU A  62       3.863  -1.229   1.038  1.00  2.12           H  
ATOM    961 HD22 LEU A  62       5.451  -0.588   0.614  1.00  2.09           H  
ATOM    962 HD23 LEU A  62       5.313  -2.181   1.359  1.00  2.21           H  
ATOM    963  N   ALA A  63       0.658   0.602   3.279  1.00  0.30           N  
ATOM    964  CA  ALA A  63      -0.679   0.708   3.935  1.00  0.32           C  
ATOM    965  C   ALA A  63      -1.639  -0.371   3.429  1.00  0.31           C  
ATOM    966  O   ALA A  63      -1.350  -1.098   2.500  1.00  0.37           O  
ATOM    967  CB  ALA A  63      -1.197   2.099   3.569  1.00  0.37           C  
ATOM    968  H   ALA A  63       0.747   0.201   2.382  1.00  0.32           H  
ATOM    969  HA  ALA A  63      -0.569   0.633   5.003  1.00  0.37           H  
ATOM    970  HB1 ALA A  63      -0.362   2.765   3.414  1.00  0.93           H  
ATOM    971  HB2 ALA A  63      -1.784   2.039   2.665  1.00  1.09           H  
ATOM    972  HB3 ALA A  63      -1.813   2.477   4.373  1.00  1.11           H  
ATOM    973  N   LYS A  64      -2.784  -0.476   4.046  1.00  0.30           N  
ATOM    974  CA  LYS A  64      -3.777  -1.500   3.622  1.00  0.32           C  
ATOM    975  C   LYS A  64      -5.191  -0.922   3.710  1.00  0.32           C  
ATOM    976  O   LYS A  64      -5.438   0.021   4.435  1.00  0.40           O  
ATOM    977  CB  LYS A  64      -3.600  -2.646   4.618  1.00  0.38           C  
ATOM    978  CG  LYS A  64      -2.868  -3.807   3.940  1.00  1.39           C  
ATOM    979  CD  LYS A  64      -1.809  -4.368   4.892  1.00  1.60           C  
ATOM    980  CE  LYS A  64      -2.487  -4.898   6.156  1.00  2.04           C  
ATOM    981  NZ  LYS A  64      -1.737  -4.273   7.282  1.00  2.26           N  
ATOM    982  H   LYS A  64      -2.993   0.125   4.793  1.00  0.34           H  
ATOM    983  HA  LYS A  64      -3.566  -1.842   2.620  1.00  0.35           H  
ATOM    984  HB2 LYS A  64      -3.022  -2.302   5.462  1.00  1.11           H  
ATOM    985  HB3 LYS A  64      -4.569  -2.980   4.958  1.00  0.90           H  
ATOM    986  HG2 LYS A  64      -3.577  -4.584   3.690  1.00  2.04           H  
ATOM    987  HG3 LYS A  64      -2.388  -3.453   3.040  1.00  2.08           H  
ATOM    988  HD2 LYS A  64      -1.277  -5.171   4.403  1.00  2.02           H  
ATOM    989  HD3 LYS A  64      -1.114  -3.586   5.159  1.00  2.00           H  
ATOM    990  HE2 LYS A  64      -3.523  -4.596   6.181  1.00  2.60           H  
ATOM    991  HE3 LYS A  64      -2.406  -5.974   6.202  1.00  2.45           H  
ATOM    992  HZ1 LYS A  64      -0.715  -4.344   7.099  1.00  2.60           H  
ATOM    993  HZ2 LYS A  64      -2.007  -3.272   7.365  1.00  2.48           H  
ATOM    994  HZ3 LYS A  64      -1.966  -4.766   8.168  1.00  2.61           H  
ATOM    995  N   VAL A  65      -6.119  -1.471   2.978  1.00  0.30           N  
ATOM    996  CA  VAL A  65      -7.511  -0.939   3.030  1.00  0.32           C  
ATOM    997  C   VAL A  65      -8.530  -2.078   3.005  1.00  0.31           C  
ATOM    998  O   VAL A  65      -8.285  -3.137   2.462  1.00  0.36           O  
ATOM    999  CB  VAL A  65      -7.658  -0.079   1.776  1.00  0.40           C  
ATOM   1000  CG1 VAL A  65      -9.085   0.473   1.701  1.00  0.45           C  
ATOM   1001  CG2 VAL A  65      -6.663   1.080   1.832  1.00  0.70           C  
ATOM   1002  H   VAL A  65      -5.901  -2.230   2.397  1.00  0.34           H  
ATOM   1003  HA  VAL A  65      -7.648  -0.330   3.909  1.00  0.35           H  
ATOM   1004  HB  VAL A  65      -7.459  -0.681   0.901  1.00  0.96           H  
ATOM   1005 HG11 VAL A  65      -9.439   0.690   2.698  1.00  1.08           H  
ATOM   1006 HG12 VAL A  65      -9.091   1.377   1.111  1.00  1.10           H  
ATOM   1007 HG13 VAL A  65      -9.732  -0.262   1.243  1.00  1.10           H  
ATOM   1008 HG21 VAL A  65      -6.808   1.634   2.747  1.00  1.41           H  
ATOM   1009 HG22 VAL A  65      -5.656   0.690   1.803  1.00  1.30           H  
ATOM   1010 HG23 VAL A  65      -6.822   1.731   0.986  1.00  1.25           H  
ATOM   1011  N   ASP A  66      -9.680  -1.854   3.578  1.00  0.35           N  
ATOM   1012  CA  ASP A  66     -10.731  -2.909   3.581  1.00  0.39           C  
ATOM   1013  C   ASP A  66     -11.762  -2.604   2.490  1.00  0.40           C  
ATOM   1014  O   ASP A  66     -12.693  -1.852   2.694  1.00  0.44           O  
ATOM   1015  CB  ASP A  66     -11.374  -2.827   4.966  1.00  0.47           C  
ATOM   1016  CG  ASP A  66     -10.776  -3.908   5.870  1.00  0.67           C  
ATOM   1017  OD1 ASP A  66      -9.611  -3.790   6.211  1.00  1.30           O  
ATOM   1018  OD2 ASP A  66     -11.495  -4.834   6.207  1.00  1.38           O  
ATOM   1019  H   ASP A  66      -9.854  -0.987   3.999  1.00  0.41           H  
ATOM   1020  HA  ASP A  66     -10.294  -3.882   3.429  1.00  0.39           H  
ATOM   1021  HB2 ASP A  66     -11.184  -1.854   5.394  1.00  1.04           H  
ATOM   1022  HB3 ASP A  66     -12.440  -2.979   4.878  1.00  1.00           H  
ATOM   1023  N   ALA A  67     -11.594  -3.174   1.327  1.00  0.40           N  
ATOM   1024  CA  ALA A  67     -12.554  -2.914   0.212  1.00  0.46           C  
ATOM   1025  C   ALA A  67     -14.003  -3.059   0.696  1.00  0.51           C  
ATOM   1026  O   ALA A  67     -14.911  -2.472   0.144  1.00  0.57           O  
ATOM   1027  CB  ALA A  67     -12.232  -3.977  -0.840  1.00  0.51           C  
ATOM   1028  H   ALA A  67     -10.829  -3.769   1.183  1.00  0.38           H  
ATOM   1029  HA  ALA A  67     -12.393  -1.931  -0.199  1.00  0.47           H  
ATOM   1030  HB1 ALA A  67     -11.240  -4.364  -0.667  1.00  1.24           H  
ATOM   1031  HB2 ALA A  67     -12.950  -4.780  -0.770  1.00  1.11           H  
ATOM   1032  HB3 ALA A  67     -12.281  -3.534  -1.823  1.00  1.05           H  
ATOM   1033  N   THR A  68     -14.223  -3.835   1.720  1.00  0.53           N  
ATOM   1034  CA  THR A  68     -15.612  -4.014   2.234  1.00  0.62           C  
ATOM   1035  C   THR A  68     -15.939  -2.956   3.297  1.00  0.64           C  
ATOM   1036  O   THR A  68     -17.072  -2.819   3.716  1.00  0.86           O  
ATOM   1037  CB  THR A  68     -15.629  -5.414   2.849  1.00  0.66           C  
ATOM   1038  OG1 THR A  68     -14.460  -5.597   3.635  1.00  1.29           O  
ATOM   1039  CG2 THR A  68     -15.667  -6.462   1.735  1.00  1.35           C  
ATOM   1040  H   THR A  68     -13.477  -4.300   2.152  1.00  0.50           H  
ATOM   1041  HA  THR A  68     -16.321  -3.962   1.422  1.00  0.70           H  
ATOM   1042  HB  THR A  68     -16.503  -5.525   3.471  1.00  1.14           H  
ATOM   1043  HG1 THR A  68     -14.425  -4.890   4.283  1.00  1.65           H  
ATOM   1044 HG21 THR A  68     -15.029  -6.146   0.922  1.00  1.94           H  
ATOM   1045 HG22 THR A  68     -15.319  -7.409   2.119  1.00  1.85           H  
ATOM   1046 HG23 THR A  68     -16.680  -6.569   1.376  1.00  1.85           H  
ATOM   1047  N   GLU A  69     -14.962  -2.208   3.739  1.00  0.57           N  
ATOM   1048  CA  GLU A  69     -15.231  -1.167   4.774  1.00  0.61           C  
ATOM   1049  C   GLU A  69     -14.956   0.232   4.210  1.00  0.57           C  
ATOM   1050  O   GLU A  69     -15.725   1.151   4.410  1.00  0.66           O  
ATOM   1051  CB  GLU A  69     -14.263  -1.485   5.915  1.00  0.63           C  
ATOM   1052  CG  GLU A  69     -14.816  -0.921   7.226  1.00  0.83           C  
ATOM   1053  CD  GLU A  69     -13.708  -0.901   8.281  1.00  1.50           C  
ATOM   1054  OE1 GLU A  69     -13.187  -1.961   8.586  1.00  2.22           O  
ATOM   1055  OE2 GLU A  69     -13.400   0.175   8.767  1.00  2.10           O  
ATOM   1056  H   GLU A  69     -14.053  -2.330   3.395  1.00  0.63           H  
ATOM   1057  HA  GLU A  69     -16.247  -1.239   5.124  1.00  0.73           H  
ATOM   1058  HB2 GLU A  69     -14.150  -2.556   6.004  1.00  0.99           H  
ATOM   1059  HB3 GLU A  69     -13.302  -1.037   5.709  1.00  1.15           H  
ATOM   1060  HG2 GLU A  69     -15.176   0.084   7.063  1.00  1.32           H  
ATOM   1061  HG3 GLU A  69     -15.629  -1.544   7.571  1.00  1.33           H  
ATOM   1062  N   GLU A  70     -13.866   0.404   3.509  1.00  0.52           N  
ATOM   1063  CA  GLU A  70     -13.555   1.748   2.944  1.00  0.57           C  
ATOM   1064  C   GLU A  70     -13.469   1.682   1.417  1.00  0.72           C  
ATOM   1065  O   GLU A  70     -12.498   2.105   0.821  1.00  1.34           O  
ATOM   1066  CB  GLU A  70     -12.199   2.125   3.540  1.00  0.71           C  
ATOM   1067  CG  GLU A  70     -12.328   2.256   5.059  1.00  1.05           C  
ATOM   1068  CD  GLU A  70     -11.377   1.269   5.740  1.00  1.37           C  
ATOM   1069  OE1 GLU A  70     -11.404   0.105   5.376  1.00  1.89           O  
ATOM   1070  OE2 GLU A  70     -10.639   1.694   6.613  1.00  1.97           O  
ATOM   1071  H   GLU A  70     -13.253  -0.347   3.359  1.00  0.54           H  
ATOM   1072  HA  GLU A  70     -14.301   2.465   3.247  1.00  0.63           H  
ATOM   1073  HB2 GLU A  70     -11.477   1.356   3.305  1.00  1.36           H  
ATOM   1074  HB3 GLU A  70     -11.872   3.065   3.124  1.00  1.09           H  
ATOM   1075  HG2 GLU A  70     -12.075   3.263   5.356  1.00  1.63           H  
ATOM   1076  HG3 GLU A  70     -13.344   2.040   5.354  1.00  1.72           H  
ATOM   1077  N   SER A  71     -14.479   1.160   0.777  1.00  0.55           N  
ATOM   1078  CA  SER A  71     -14.455   1.075  -0.712  1.00  0.66           C  
ATOM   1079  C   SER A  71     -14.715   2.454  -1.334  1.00  0.70           C  
ATOM   1080  O   SER A  71     -14.603   2.631  -2.532  1.00  0.94           O  
ATOM   1081  CB  SER A  71     -15.582   0.106  -1.068  1.00  0.79           C  
ATOM   1082  OG  SER A  71     -15.151  -0.750  -2.119  1.00  1.48           O  
ATOM   1083  H   SER A  71     -15.256   0.828   1.275  1.00  0.85           H  
ATOM   1084  HA  SER A  71     -13.510   0.680  -1.050  1.00  0.75           H  
ATOM   1085  HB2 SER A  71     -15.833  -0.491  -0.207  1.00  1.35           H  
ATOM   1086  HB3 SER A  71     -16.452   0.666  -1.380  1.00  1.25           H  
ATOM   1087  HG  SER A  71     -14.474  -1.334  -1.768  1.00  1.83           H  
ATOM   1088  N   ASP A  72     -15.062   3.432  -0.538  1.00  0.67           N  
ATOM   1089  CA  ASP A  72     -15.327   4.790  -1.095  1.00  0.71           C  
ATOM   1090  C   ASP A  72     -14.123   5.282  -1.905  1.00  0.68           C  
ATOM   1091  O   ASP A  72     -14.242   6.154  -2.740  1.00  0.77           O  
ATOM   1092  CB  ASP A  72     -15.552   5.681   0.127  1.00  0.78           C  
ATOM   1093  CG  ASP A  72     -17.008   6.147   0.158  1.00  1.08           C  
ATOM   1094  OD1 ASP A  72     -17.373   6.946  -0.690  1.00  1.83           O  
ATOM   1095  OD2 ASP A  72     -17.735   5.699   1.029  1.00  1.57           O  
ATOM   1096  H   ASP A  72     -15.149   3.275   0.425  1.00  0.78           H  
ATOM   1097  HA  ASP A  72     -16.214   4.778  -1.709  1.00  0.77           H  
ATOM   1098  HB2 ASP A  72     -15.333   5.122   1.025  1.00  1.11           H  
ATOM   1099  HB3 ASP A  72     -14.900   6.541   0.071  1.00  1.26           H  
ATOM   1100  N   LEU A  73     -12.965   4.727  -1.668  1.00  0.63           N  
ATOM   1101  CA  LEU A  73     -11.760   5.165  -2.430  1.00  0.68           C  
ATOM   1102  C   LEU A  73     -11.411   4.122  -3.489  1.00  0.60           C  
ATOM   1103  O   LEU A  73     -11.095   4.444  -4.617  1.00  0.64           O  
ATOM   1104  CB  LEU A  73     -10.645   5.274  -1.391  1.00  0.83           C  
ATOM   1105  CG  LEU A  73     -11.084   6.211  -0.264  1.00  0.79           C  
ATOM   1106  CD1 LEU A  73     -11.234   5.414   1.032  1.00  1.22           C  
ATOM   1107  CD2 LEU A  73     -10.034   7.308  -0.069  1.00  0.97           C  
ATOM   1108  H   LEU A  73     -12.886   4.021  -0.992  1.00  0.63           H  
ATOM   1109  HA  LEU A  73     -11.933   6.123  -2.889  1.00  0.75           H  
ATOM   1110  HB2 LEU A  73     -10.435   4.295  -0.983  1.00  1.37           H  
ATOM   1111  HB3 LEU A  73      -9.754   5.665  -1.859  1.00  1.43           H  
ATOM   1112  HG  LEU A  73     -12.031   6.663  -0.521  1.00  1.45           H  
ATOM   1113 HD11 LEU A  73     -11.730   4.477   0.825  1.00  1.70           H  
ATOM   1114 HD12 LEU A  73     -10.258   5.219   1.451  1.00  1.68           H  
ATOM   1115 HD13 LEU A  73     -11.820   5.983   1.739  1.00  1.80           H  
ATOM   1116 HD21 LEU A  73      -9.342   7.297  -0.897  1.00  1.56           H  
ATOM   1117 HD22 LEU A  73     -10.523   8.270  -0.020  1.00  1.41           H  
ATOM   1118 HD23 LEU A  73      -9.497   7.131   0.852  1.00  1.54           H  
ATOM   1119  N   ALA A  74     -11.474   2.872  -3.133  1.00  0.57           N  
ATOM   1120  CA  ALA A  74     -11.155   1.798  -4.115  1.00  0.56           C  
ATOM   1121  C   ALA A  74     -12.096   1.897  -5.317  1.00  0.59           C  
ATOM   1122  O   ALA A  74     -11.667   2.051  -6.444  1.00  0.65           O  
ATOM   1123  CB  ALA A  74     -11.389   0.491  -3.359  1.00  0.60           C  
ATOM   1124  H   ALA A  74     -11.737   2.640  -2.219  1.00  0.61           H  
ATOM   1125  HA  ALA A  74     -10.126   1.866  -4.431  1.00  0.58           H  
ATOM   1126  HB1 ALA A  74     -11.782   0.709  -2.377  1.00  1.18           H  
ATOM   1127  HB2 ALA A  74     -12.096  -0.117  -3.903  1.00  1.13           H  
ATOM   1128  HB3 ALA A  74     -10.454  -0.041  -3.263  1.00  1.23           H  
ATOM   1129  N   GLN A  75     -13.377   1.816  -5.084  1.00  0.64           N  
ATOM   1130  CA  GLN A  75     -14.347   1.910  -6.211  1.00  0.76           C  
ATOM   1131  C   GLN A  75     -14.136   3.219  -6.974  1.00  0.78           C  
ATOM   1132  O   GLN A  75     -14.414   3.314  -8.153  1.00  0.86           O  
ATOM   1133  CB  GLN A  75     -15.725   1.891  -5.549  1.00  0.87           C  
ATOM   1134  CG  GLN A  75     -15.995   0.503  -4.968  1.00  1.42           C  
ATOM   1135  CD  GLN A  75     -16.729  -0.351  -6.005  1.00  1.83           C  
ATOM   1136  OE1 GLN A  75     -16.428  -0.291  -7.181  1.00  2.35           O  
ATOM   1137  NE2 GLN A  75     -17.684  -1.149  -5.617  1.00  2.40           N  
ATOM   1138  H   GLN A  75     -13.702   1.695  -4.167  1.00  0.67           H  
ATOM   1139  HA  GLN A  75     -14.243   1.065  -6.872  1.00  0.79           H  
ATOM   1140  HB2 GLN A  75     -15.753   2.626  -4.757  1.00  1.12           H  
ATOM   1141  HB3 GLN A  75     -16.480   2.125  -6.284  1.00  1.21           H  
ATOM   1142  HG2 GLN A  75     -15.057   0.031  -4.712  1.00  1.97           H  
ATOM   1143  HG3 GLN A  75     -16.605   0.596  -4.082  1.00  1.98           H  
ATOM   1144 HE21 GLN A  75     -17.926  -1.200  -4.669  1.00  2.75           H  
ATOM   1145 HE22 GLN A  75     -18.161  -1.699  -6.274  1.00  2.82           H  
ATOM   1146  N   GLN A  76     -13.642   4.228  -6.310  1.00  0.76           N  
ATOM   1147  CA  GLN A  76     -13.410   5.530  -6.997  1.00  0.84           C  
ATOM   1148  C   GLN A  76     -12.241   5.405  -7.974  1.00  0.83           C  
ATOM   1149  O   GLN A  76     -12.228   6.015  -9.026  1.00  0.94           O  
ATOM   1150  CB  GLN A  76     -13.075   6.514  -5.878  1.00  0.89           C  
ATOM   1151  CG  GLN A  76     -13.715   7.869  -6.182  1.00  1.14           C  
ATOM   1152  CD  GLN A  76     -13.180   8.918  -5.207  1.00  1.49           C  
ATOM   1153  OE1 GLN A  76     -13.746   9.128  -4.152  1.00  2.20           O  
ATOM   1154  NE2 GLN A  76     -12.106   9.591  -5.516  1.00  1.97           N  
ATOM   1155  H   GLN A  76     -13.424   4.131  -5.359  1.00  0.73           H  
ATOM   1156  HA  GLN A  76     -14.300   5.847  -7.513  1.00  0.94           H  
ATOM   1157  HB2 GLN A  76     -13.457   6.138  -4.941  1.00  1.31           H  
ATOM   1158  HB3 GLN A  76     -12.003   6.629  -5.809  1.00  1.18           H  
ATOM   1159  HG2 GLN A  76     -13.475   8.162  -7.193  1.00  1.62           H  
ATOM   1160  HG3 GLN A  76     -14.787   7.792  -6.076  1.00  1.71           H  
ATOM   1161 HE21 GLN A  76     -11.650   9.423  -6.366  1.00  2.22           H  
ATOM   1162 HE22 GLN A  76     -11.756  10.266  -4.897  1.00  2.51           H  
ATOM   1163  N   TYR A  77     -11.260   4.617  -7.637  1.00  0.74           N  
ATOM   1164  CA  TYR A  77     -10.092   4.447  -8.548  1.00  0.81           C  
ATOM   1165  C   TYR A  77     -10.454   3.502  -9.694  1.00  0.83           C  
ATOM   1166  O   TYR A  77     -10.120   3.737 -10.838  1.00  1.00           O  
ATOM   1167  CB  TYR A  77      -8.994   3.837  -7.675  1.00  0.80           C  
ATOM   1168  CG  TYR A  77      -8.390   4.909  -6.801  1.00  0.81           C  
ATOM   1169  CD1 TYR A  77      -7.957   6.114  -7.369  1.00  1.42           C  
ATOM   1170  CD2 TYR A  77      -8.260   4.698  -5.424  1.00  1.18           C  
ATOM   1171  CE1 TYR A  77      -7.395   7.108  -6.557  1.00  1.56           C  
ATOM   1172  CE2 TYR A  77      -7.699   5.691  -4.613  1.00  1.19           C  
ATOM   1173  CZ  TYR A  77      -7.266   6.896  -5.180  1.00  1.05           C  
ATOM   1174  OH  TYR A  77      -6.712   7.875  -4.381  1.00  1.22           O  
ATOM   1175  H   TYR A  77     -11.292   4.133  -6.786  1.00  0.68           H  
ATOM   1176  HA  TYR A  77      -9.771   5.399  -8.931  1.00  0.89           H  
ATOM   1177  HB2 TYR A  77      -9.419   3.063  -7.053  1.00  1.22           H  
ATOM   1178  HB3 TYR A  77      -8.228   3.411  -8.306  1.00  1.17           H  
ATOM   1179  HD1 TYR A  77      -8.057   6.277  -8.432  1.00  2.04           H  
ATOM   1180  HD2 TYR A  77      -8.594   3.769  -4.986  1.00  1.84           H  
ATOM   1181  HE1 TYR A  77      -7.061   8.037  -6.995  1.00  2.28           H  
ATOM   1182  HE2 TYR A  77      -7.599   5.528  -3.550  1.00  1.76           H  
ATOM   1183  HH  TYR A  77      -5.977   8.266  -4.857  1.00  1.52           H  
ATOM   1184  N   GLY A  78     -11.135   2.433  -9.392  1.00  0.78           N  
ATOM   1185  CA  GLY A  78     -11.521   1.466 -10.458  1.00  0.87           C  
ATOM   1186  C   GLY A  78     -11.104   0.060 -10.030  1.00  0.88           C  
ATOM   1187  O   GLY A  78     -10.456  -0.659 -10.765  1.00  1.52           O  
ATOM   1188  H   GLY A  78     -11.390   2.264  -8.461  1.00  0.81           H  
ATOM   1189  HA2 GLY A  78     -12.590   1.497 -10.605  1.00  0.94           H  
ATOM   1190  HA3 GLY A  78     -11.022   1.726 -11.380  1.00  1.07           H  
ATOM   1191  N   VAL A  79     -11.467  -0.333  -8.841  1.00  0.80           N  
ATOM   1192  CA  VAL A  79     -11.087  -1.688  -8.354  1.00  0.79           C  
ATOM   1193  C   VAL A  79     -12.281  -2.643  -8.444  1.00  1.13           C  
ATOM   1194  O   VAL A  79     -13.248  -2.512  -7.720  1.00  1.54           O  
ATOM   1195  CB  VAL A  79     -10.681  -1.475  -6.897  1.00  0.76           C  
ATOM   1196  CG1 VAL A  79     -10.260  -2.810  -6.284  1.00  1.30           C  
ATOM   1197  CG2 VAL A  79      -9.509  -0.493  -6.834  1.00  0.72           C  
ATOM   1198  H   VAL A  79     -11.984   0.267  -8.264  1.00  1.23           H  
ATOM   1199  HA  VAL A  79     -10.252  -2.073  -8.917  1.00  0.98           H  
ATOM   1200  HB  VAL A  79     -11.518  -1.072  -6.346  1.00  1.48           H  
ATOM   1201 HG11 VAL A  79      -9.689  -3.373  -7.006  1.00  1.80           H  
ATOM   1202 HG12 VAL A  79      -9.655  -2.628  -5.409  1.00  1.79           H  
ATOM   1203 HG13 VAL A  79     -11.141  -3.369  -6.004  1.00  1.83           H  
ATOM   1204 HG21 VAL A  79      -9.435   0.040  -7.770  1.00  1.41           H  
ATOM   1205 HG22 VAL A  79      -9.672   0.211  -6.030  1.00  1.34           H  
ATOM   1206 HG23 VAL A  79      -8.593  -1.036  -6.656  1.00  1.14           H  
ATOM   1207  N   ARG A  80     -12.222  -3.602  -9.327  1.00  1.27           N  
ATOM   1208  CA  ARG A  80     -13.350  -4.562  -9.462  1.00  1.72           C  
ATOM   1209  C   ARG A  80     -12.902  -5.965  -9.039  1.00  1.38           C  
ATOM   1210  O   ARG A  80     -13.484  -6.957  -9.431  1.00  1.87           O  
ATOM   1211  CB  ARG A  80     -13.705  -4.535 -10.947  1.00  2.38           C  
ATOM   1212  CG  ARG A  80     -14.530  -3.282 -11.250  1.00  2.85           C  
ATOM   1213  CD  ARG A  80     -15.694  -3.647 -12.173  1.00  3.49           C  
ATOM   1214  NE  ARG A  80     -16.916  -3.236 -11.428  1.00  4.06           N  
ATOM   1215  CZ  ARG A  80     -17.608  -2.207 -11.830  1.00  4.70           C  
ATOM   1216  NH1 ARG A  80     -17.109  -1.004 -11.730  1.00  5.25           N  
ATOM   1217  NH2 ARG A  80     -18.801  -2.378 -12.332  1.00  5.09           N  
ATOM   1218  H   ARG A  80     -11.435  -3.691  -9.903  1.00  1.28           H  
ATOM   1219  HA  ARG A  80     -14.194  -4.239  -8.874  1.00  2.04           H  
ATOM   1220  HB2 ARG A  80     -12.798  -4.518 -11.532  1.00  2.65           H  
ATOM   1221  HB3 ARG A  80     -14.278  -5.412 -11.194  1.00  2.88           H  
ATOM   1222  HG2 ARG A  80     -14.916  -2.872 -10.328  1.00  3.02           H  
ATOM   1223  HG3 ARG A  80     -13.904  -2.548 -11.737  1.00  3.20           H  
ATOM   1224  HD2 ARG A  80     -15.618  -3.105 -13.106  1.00  3.83           H  
ATOM   1225  HD3 ARG A  80     -15.713  -4.711 -12.353  1.00  3.73           H  
ATOM   1226  HE  ARG A  80     -17.200  -3.738 -10.636  1.00  4.25           H  
ATOM   1227 HH11 ARG A  80     -16.194  -0.873 -11.345  1.00  5.23           H  
ATOM   1228 HH12 ARG A  80     -17.639  -0.215 -12.039  1.00  5.85           H  
ATOM   1229 HH21 ARG A  80     -19.183  -3.298 -12.407  1.00  4.93           H  
ATOM   1230 HH22 ARG A  80     -19.332  -1.589 -12.640  1.00  5.72           H  
ATOM   1231  N   GLY A  81     -11.871  -6.051  -8.244  1.00  0.87           N  
ATOM   1232  CA  GLY A  81     -11.383  -7.386  -7.797  1.00  0.81           C  
ATOM   1233  C   GLY A  81     -10.234  -7.197  -6.804  1.00  0.74           C  
ATOM   1234  O   GLY A  81      -9.486  -6.242  -6.882  1.00  1.17           O  
ATOM   1235  H   GLY A  81     -11.417  -5.237  -7.941  1.00  0.99           H  
ATOM   1236  HA2 GLY A  81     -12.188  -7.923  -7.319  1.00  0.91           H  
ATOM   1237  HA3 GLY A  81     -11.033  -7.947  -8.651  1.00  1.22           H  
ATOM   1238  N   TYR A  82     -10.088  -8.098  -5.871  1.00  0.61           N  
ATOM   1239  CA  TYR A  82      -8.984  -7.962  -4.874  1.00  0.52           C  
ATOM   1240  C   TYR A  82      -7.961  -9.096  -5.059  1.00  0.54           C  
ATOM   1241  O   TYR A  82      -8.288 -10.120  -5.624  1.00  0.61           O  
ATOM   1242  CB  TYR A  82      -9.654  -8.080  -3.498  1.00  0.59           C  
ATOM   1243  CG  TYR A  82     -10.852  -7.157  -3.406  1.00  0.61           C  
ATOM   1244  CD1 TYR A  82     -10.809  -5.881  -3.984  1.00  0.64           C  
ATOM   1245  CD2 TYR A  82     -12.007  -7.582  -2.738  1.00  0.97           C  
ATOM   1246  CE1 TYR A  82     -11.920  -5.034  -3.895  1.00  0.68           C  
ATOM   1247  CE2 TYR A  82     -13.118  -6.734  -2.649  1.00  1.04           C  
ATOM   1248  CZ  TYR A  82     -13.073  -5.460  -3.226  1.00  0.75           C  
ATOM   1249  OH  TYR A  82     -14.169  -4.624  -3.137  1.00  0.85           O  
ATOM   1250  H   TYR A  82     -10.702  -8.860  -5.823  1.00  0.91           H  
ATOM   1251  HA  TYR A  82      -8.505  -7.001  -4.970  1.00  0.50           H  
ATOM   1252  HB2 TYR A  82      -9.979  -9.100  -3.346  1.00  1.21           H  
ATOM   1253  HB3 TYR A  82      -8.943  -7.816  -2.731  1.00  0.79           H  
ATOM   1254  HD1 TYR A  82      -9.919  -5.552  -4.500  1.00  0.89           H  
ATOM   1255  HD2 TYR A  82     -12.041  -8.566  -2.291  1.00  1.30           H  
ATOM   1256  HE1 TYR A  82     -11.886  -4.051  -4.341  1.00  0.92           H  
ATOM   1257  HE2 TYR A  82     -14.008  -7.063  -2.134  1.00  1.40           H  
ATOM   1258  HH  TYR A  82     -14.438  -4.393  -4.029  1.00  1.06           H  
ATOM   1259  N   PRO A  83      -6.747  -8.891  -4.581  1.00  0.54           N  
ATOM   1260  CA  PRO A  83      -6.356  -7.636  -3.892  1.00  0.51           C  
ATOM   1261  C   PRO A  83      -5.872  -6.599  -4.910  1.00  0.51           C  
ATOM   1262  O   PRO A  83      -5.268  -6.935  -5.909  1.00  0.63           O  
ATOM   1263  CB  PRO A  83      -5.209  -8.075  -2.990  1.00  0.59           C  
ATOM   1264  CG  PRO A  83      -4.626  -9.298  -3.641  1.00  0.66           C  
ATOM   1265  CD  PRO A  83      -5.626  -9.830  -4.644  1.00  0.64           C  
ATOM   1266  HA  PRO A  83      -7.169  -7.249  -3.301  1.00  0.50           H  
ATOM   1267  HB2 PRO A  83      -4.466  -7.295  -2.927  1.00  1.06           H  
ATOM   1268  HB3 PRO A  83      -5.582  -8.317  -2.005  1.00  1.07           H  
ATOM   1269  HG2 PRO A  83      -3.708  -9.037  -4.146  1.00  1.17           H  
ATOM   1270  HG3 PRO A  83      -4.428 -10.049  -2.890  1.00  1.08           H  
ATOM   1271  HD2 PRO A  83      -5.197  -9.839  -5.635  1.00  1.01           H  
ATOM   1272  HD3 PRO A  83      -5.950 -10.822  -4.362  1.00  1.23           H  
ATOM   1273  N   THR A  84      -6.123  -5.343  -4.663  1.00  0.45           N  
ATOM   1274  CA  THR A  84      -5.665  -4.293  -5.618  1.00  0.45           C  
ATOM   1275  C   THR A  84      -4.602  -3.415  -4.954  1.00  0.43           C  
ATOM   1276  O   THR A  84      -4.908  -2.552  -4.156  1.00  0.52           O  
ATOM   1277  CB  THR A  84      -6.912  -3.468  -5.949  1.00  0.48           C  
ATOM   1278  OG1 THR A  84      -8.069  -4.290  -5.855  1.00  0.67           O  
ATOM   1279  CG2 THR A  84      -6.792  -2.917  -7.370  1.00  0.56           C  
ATOM   1280  H   THR A  84      -6.607  -5.090  -3.847  1.00  0.48           H  
ATOM   1281  HA  THR A  84      -5.274  -4.746  -6.515  1.00  0.49           H  
ATOM   1282  HB  THR A  84      -6.996  -2.647  -5.256  1.00  0.52           H  
ATOM   1283  HG1 THR A  84      -7.883  -5.119  -6.301  1.00  1.09           H  
ATOM   1284 HG21 THR A  84      -5.817  -3.156  -7.767  1.00  1.17           H  
ATOM   1285 HG22 THR A  84      -7.554  -3.360  -7.995  1.00  1.14           H  
ATOM   1286 HG23 THR A  84      -6.921  -1.845  -7.353  1.00  1.21           H  
ATOM   1287  N   ILE A  85      -3.355  -3.633  -5.270  1.00  0.41           N  
ATOM   1288  CA  ILE A  85      -2.274  -2.813  -4.647  1.00  0.41           C  
ATOM   1289  C   ILE A  85      -1.870  -1.659  -5.569  1.00  0.41           C  
ATOM   1290  O   ILE A  85      -1.668  -1.838  -6.754  1.00  0.54           O  
ATOM   1291  CB  ILE A  85      -1.104  -3.777  -4.459  1.00  0.50           C  
ATOM   1292  CG1 ILE A  85      -1.544  -4.950  -3.579  1.00  0.89           C  
ATOM   1293  CG2 ILE A  85       0.058  -3.045  -3.787  1.00  0.80           C  
ATOM   1294  CD1 ILE A  85      -1.908  -6.144  -4.464  1.00  1.27           C  
ATOM   1295  H   ILE A  85      -3.127  -4.338  -5.912  1.00  0.47           H  
ATOM   1296  HA  ILE A  85      -2.596  -2.435  -3.690  1.00  0.43           H  
ATOM   1297  HB  ILE A  85      -0.786  -4.149  -5.423  1.00  0.70           H  
ATOM   1298 HG12 ILE A  85      -0.737  -5.225  -2.916  1.00  1.40           H  
ATOM   1299 HG13 ILE A  85      -2.405  -4.657  -2.995  1.00  1.59           H  
ATOM   1300 HG21 ILE A  85      -0.307  -2.497  -2.931  1.00  1.31           H  
ATOM   1301 HG22 ILE A  85       0.797  -3.763  -3.463  1.00  1.45           H  
ATOM   1302 HG23 ILE A  85       0.507  -2.359  -4.490  1.00  1.36           H  
ATOM   1303 HD11 ILE A  85      -1.231  -6.189  -5.304  1.00  1.69           H  
ATOM   1304 HD12 ILE A  85      -1.830  -7.054  -3.889  1.00  1.80           H  
ATOM   1305 HD13 ILE A  85      -2.920  -6.031  -4.822  1.00  1.83           H  
ATOM   1306  N   LYS A  86      -1.740  -0.479  -5.028  1.00  0.37           N  
ATOM   1307  CA  LYS A  86      -1.336   0.689  -5.862  1.00  0.40           C  
ATOM   1308  C   LYS A  86      -0.261   1.498  -5.136  1.00  0.38           C  
ATOM   1309  O   LYS A  86       0.014   1.276  -3.975  1.00  0.49           O  
ATOM   1310  CB  LYS A  86      -2.603   1.527  -6.033  1.00  0.48           C  
ATOM   1311  CG  LYS A  86      -3.703   0.674  -6.667  1.00  0.94           C  
ATOM   1312  CD  LYS A  86      -4.409   1.485  -7.756  1.00  1.03           C  
ATOM   1313  CE  LYS A  86      -5.913   1.516  -7.475  1.00  1.37           C  
ATOM   1314  NZ  LYS A  86      -6.475   0.393  -8.277  1.00  1.73           N  
ATOM   1315  H   LYS A  86      -1.900  -0.362  -4.068  1.00  0.43           H  
ATOM   1316  HA  LYS A  86      -0.977   0.360  -6.824  1.00  0.45           H  
ATOM   1317  HB2 LYS A  86      -2.931   1.881  -5.069  1.00  0.85           H  
ATOM   1318  HB3 LYS A  86      -2.390   2.372  -6.672  1.00  1.09           H  
ATOM   1319  HG2 LYS A  86      -3.264  -0.212  -7.105  1.00  1.56           H  
ATOM   1320  HG3 LYS A  86      -4.417   0.386  -5.911  1.00  1.69           H  
ATOM   1321  HD2 LYS A  86      -4.022   2.494  -7.760  1.00  1.73           H  
ATOM   1322  HD3 LYS A  86      -4.234   1.027  -8.717  1.00  1.65           H  
ATOM   1323  HE2 LYS A  86      -6.102   1.360  -6.423  1.00  2.01           H  
ATOM   1324  HE3 LYS A  86      -6.335   2.457  -7.797  1.00  1.93           H  
ATOM   1325  HZ1 LYS A  86      -5.848  -0.432  -8.204  1.00  2.11           H  
ATOM   1326  HZ2 LYS A  86      -7.416   0.144  -7.912  1.00  2.17           H  
ATOM   1327  HZ3 LYS A  86      -6.554   0.684  -9.273  1.00  2.15           H  
ATOM   1328  N   PHE A  87       0.345   2.435  -5.806  1.00  0.37           N  
ATOM   1329  CA  PHE A  87       1.401   3.256  -5.145  1.00  0.36           C  
ATOM   1330  C   PHE A  87       1.148   4.744  -5.398  1.00  0.33           C  
ATOM   1331  O   PHE A  87       0.991   5.173  -6.523  1.00  0.37           O  
ATOM   1332  CB  PHE A  87       2.715   2.813  -5.790  1.00  0.42           C  
ATOM   1333  CG  PHE A  87       3.863   3.620  -5.223  1.00  0.46           C  
ATOM   1334  CD1 PHE A  87       3.917   3.905  -3.851  1.00  0.44           C  
ATOM   1335  CD2 PHE A  87       4.879   4.080  -6.071  1.00  0.81           C  
ATOM   1336  CE1 PHE A  87       4.983   4.648  -3.331  1.00  0.46           C  
ATOM   1337  CE2 PHE A  87       5.944   4.824  -5.550  1.00  0.97           C  
ATOM   1338  CZ  PHE A  87       5.996   5.107  -4.180  1.00  0.72           C  
ATOM   1339  H   PHE A  87       0.106   2.603  -6.740  1.00  0.47           H  
ATOM   1340  HA  PHE A  87       1.425   3.055  -4.085  1.00  0.36           H  
ATOM   1341  HB2 PHE A  87       2.879   1.766  -5.589  1.00  0.93           H  
ATOM   1342  HB3 PHE A  87       2.661   2.969  -6.857  1.00  1.04           H  
ATOM   1343  HD1 PHE A  87       3.135   3.552  -3.195  1.00  0.64           H  
ATOM   1344  HD2 PHE A  87       4.840   3.862  -7.129  1.00  1.03           H  
ATOM   1345  HE1 PHE A  87       5.023   4.867  -2.274  1.00  0.53           H  
ATOM   1346  HE2 PHE A  87       6.726   5.179  -6.204  1.00  1.31           H  
ATOM   1347  HZ  PHE A  87       6.817   5.680  -3.779  1.00  0.85           H  
ATOM   1348  N   PHE A  88       1.102   5.532  -4.358  1.00  0.33           N  
ATOM   1349  CA  PHE A  88       0.851   6.989  -4.542  1.00  0.35           C  
ATOM   1350  C   PHE A  88       2.070   7.806  -4.111  1.00  0.42           C  
ATOM   1351  O   PHE A  88       2.999   7.292  -3.520  1.00  0.61           O  
ATOM   1352  CB  PHE A  88      -0.339   7.293  -3.638  1.00  0.39           C  
ATOM   1353  CG  PHE A  88      -1.615   6.992  -4.381  1.00  0.42           C  
ATOM   1354  CD1 PHE A  88      -2.006   5.666  -4.593  1.00  0.63           C  
ATOM   1355  CD2 PHE A  88      -2.411   8.041  -4.853  1.00  0.54           C  
ATOM   1356  CE1 PHE A  88      -3.194   5.388  -5.277  1.00  0.73           C  
ATOM   1357  CE2 PHE A  88      -3.598   7.764  -5.538  1.00  0.62           C  
ATOM   1358  CZ  PHE A  88      -3.978   6.431  -5.769  1.00  0.62           C  
ATOM   1359  H   PHE A  88       1.225   5.165  -3.458  1.00  0.34           H  
ATOM   1360  HA  PHE A  88       0.596   7.203  -5.567  1.00  0.35           H  
ATOM   1361  HB2 PHE A  88      -0.284   6.677  -2.752  1.00  0.95           H  
ATOM   1362  HB3 PHE A  88      -0.321   8.334  -3.355  1.00  1.00           H  
ATOM   1363  HD1 PHE A  88      -1.391   4.856  -4.227  1.00  0.83           H  
ATOM   1364  HD2 PHE A  88      -2.107   9.064  -4.690  1.00  0.73           H  
ATOM   1365  HE1 PHE A  88      -3.496   4.364  -5.439  1.00  0.97           H  
ATOM   1366  HE2 PHE A  88      -4.211   8.575  -5.902  1.00  0.81           H  
ATOM   1367  HZ  PHE A  88      -4.890   6.213  -6.305  1.00  0.73           H  
ATOM   1368  N   ARG A  89       2.069   9.079  -4.400  1.00  0.47           N  
ATOM   1369  CA  ARG A  89       3.223   9.935  -4.005  1.00  0.55           C  
ATOM   1370  C   ARG A  89       2.781  11.396  -3.859  1.00  0.64           C  
ATOM   1371  O   ARG A  89       1.976  11.889  -4.624  1.00  1.05           O  
ATOM   1372  CB  ARG A  89       4.240   9.787  -5.139  1.00  0.73           C  
ATOM   1373  CG  ARG A  89       3.588  10.146  -6.476  1.00  1.15           C  
ATOM   1374  CD  ARG A  89       4.676  10.490  -7.496  1.00  1.42           C  
ATOM   1375  NE  ARG A  89       4.042  10.270  -8.825  1.00  1.73           N  
ATOM   1376  CZ  ARG A  89       4.035  11.228  -9.710  1.00  2.07           C  
ATOM   1377  NH1 ARG A  89       5.161  11.734 -10.132  1.00  2.43           N  
ATOM   1378  NH2 ARG A  89       2.902  11.679 -10.175  1.00  2.56           N  
ATOM   1379  H   ARG A  89       1.305   9.471  -4.876  1.00  0.61           H  
ATOM   1380  HA  ARG A  89       3.652   9.580  -3.082  1.00  0.59           H  
ATOM   1381  HB2 ARG A  89       5.077  10.445  -4.959  1.00  1.31           H  
ATOM   1382  HB3 ARG A  89       4.590   8.765  -5.176  1.00  1.33           H  
ATOM   1383  HG2 ARG A  89       3.010   9.306  -6.833  1.00  1.73           H  
ATOM   1384  HG3 ARG A  89       2.940  10.998  -6.344  1.00  1.70           H  
ATOM   1385  HD2 ARG A  89       4.978  11.524  -7.387  1.00  1.99           H  
ATOM   1386  HD3 ARG A  89       5.523   9.835  -7.377  1.00  1.91           H  
ATOM   1387  HE  ARG A  89       3.630   9.406  -9.034  1.00  2.24           H  
ATOM   1388 HH11 ARG A  89       6.029  11.387  -9.778  1.00  2.63           H  
ATOM   1389 HH12 ARG A  89       5.156  12.469 -10.810  1.00  2.81           H  
ATOM   1390 HH21 ARG A  89       2.040  11.291  -9.853  1.00  2.75           H  
ATOM   1391 HH22 ARG A  89       2.898  12.415 -10.853  1.00  3.02           H  
ATOM   1392  N   ASN A  90       3.323  12.086  -2.884  1.00  0.57           N  
ATOM   1393  CA  ASN A  90       2.985  13.520  -2.652  1.00  0.68           C  
ATOM   1394  C   ASN A  90       1.500  13.833  -2.923  1.00  0.69           C  
ATOM   1395  O   ASN A  90       1.164  14.891  -3.417  1.00  0.98           O  
ATOM   1396  CB  ASN A  90       3.916  14.273  -3.605  1.00  0.87           C  
ATOM   1397  CG  ASN A  90       3.375  14.241  -5.041  1.00  1.10           C  
ATOM   1398  OD1 ASN A  90       3.597  13.291  -5.765  1.00  1.65           O  
ATOM   1399  ND2 ASN A  90       2.668  15.246  -5.481  1.00  1.74           N  
ATOM   1400  H   ASN A  90       3.980  11.663  -2.305  1.00  0.73           H  
ATOM   1401  HA  ASN A  90       3.229  13.788  -1.637  1.00  0.80           H  
ATOM   1402  HB2 ASN A  90       4.004  15.287  -3.274  1.00  1.30           H  
ATOM   1403  HB3 ASN A  90       4.892  13.810  -3.586  1.00  1.41           H  
ATOM   1404 HD21 ASN A  90       2.488  16.011  -4.896  1.00  2.26           H  
ATOM   1405 HD22 ASN A  90       2.318  15.235  -6.396  1.00  2.06           H  
ATOM   1406  N   GLY A  91       0.615  12.929  -2.601  1.00  0.65           N  
ATOM   1407  CA  GLY A  91      -0.835  13.190  -2.839  1.00  0.75           C  
ATOM   1408  C   GLY A  91      -1.061  13.582  -4.299  1.00  0.79           C  
ATOM   1409  O   GLY A  91      -1.930  14.374  -4.611  1.00  1.19           O  
ATOM   1410  H   GLY A  91       0.901  12.081  -2.199  1.00  0.77           H  
ATOM   1411  HA2 GLY A  91      -1.404  12.301  -2.618  1.00  1.20           H  
ATOM   1412  HA3 GLY A  91      -1.163  13.995  -2.198  1.00  1.31           H  
ATOM   1413  N   ASP A  92      -0.292  13.034  -5.198  1.00  0.90           N  
ATOM   1414  CA  ASP A  92      -0.473  13.375  -6.637  1.00  1.27           C  
ATOM   1415  C   ASP A  92      -1.925  13.119  -7.053  1.00  1.14           C  
ATOM   1416  O   ASP A  92      -2.500  13.870  -7.816  1.00  1.70           O  
ATOM   1417  CB  ASP A  92       0.479  12.444  -7.386  1.00  1.93           C  
ATOM   1418  CG  ASP A  92       0.072  10.989  -7.141  1.00  2.15           C  
ATOM   1419  OD1 ASP A  92       0.352  10.490  -6.063  1.00  2.68           O  
ATOM   1420  OD2 ASP A  92      -0.511  10.399  -8.034  1.00  2.41           O  
ATOM   1421  H   ASP A  92       0.399  12.397  -4.928  1.00  1.04           H  
ATOM   1422  HA  ASP A  92      -0.203  14.404  -6.818  1.00  1.59           H  
ATOM   1423  HB2 ASP A  92       0.431  12.656  -8.443  1.00  2.27           H  
ATOM   1424  HB3 ASP A  92       1.487  12.600  -7.033  1.00  2.33           H  
ATOM   1425  N   THR A  93      -2.515  12.062  -6.548  1.00  0.96           N  
ATOM   1426  CA  THR A  93      -3.936  11.731  -6.892  1.00  1.33           C  
ATOM   1427  C   THR A  93      -4.201  11.914  -8.390  1.00  1.26           C  
ATOM   1428  O   THR A  93      -5.306  12.203  -8.805  1.00  1.90           O  
ATOM   1429  CB  THR A  93      -4.787  12.702  -6.068  1.00  1.74           C  
ATOM   1430  OG1 THR A  93      -4.432  14.039  -6.389  1.00  2.10           O  
ATOM   1431  CG2 THR A  93      -4.548  12.451  -4.580  1.00  1.92           C  
ATOM   1432  H   THR A  93      -2.019  11.480  -5.934  1.00  1.10           H  
ATOM   1433  HA  THR A  93      -4.160  10.717  -6.600  1.00  1.66           H  
ATOM   1434  HB  THR A  93      -5.830  12.544  -6.292  1.00  2.18           H  
ATOM   1435  HG1 THR A  93      -5.092  14.620  -6.005  1.00  2.57           H  
ATOM   1436 HG21 THR A  93      -3.541  12.086  -4.433  1.00  2.36           H  
ATOM   1437 HG22 THR A  93      -4.680  13.373  -4.033  1.00  2.25           H  
ATOM   1438 HG23 THR A  93      -5.253  11.716  -4.221  1.00  2.19           H  
ATOM   1439  N   ALA A  94      -3.196  11.747  -9.204  1.00  1.18           N  
ATOM   1440  CA  ALA A  94      -3.394  11.908 -10.671  1.00  1.18           C  
ATOM   1441  C   ALA A  94      -3.064  10.599 -11.389  1.00  1.14           C  
ATOM   1442  O   ALA A  94      -3.941   9.862 -11.794  1.00  1.48           O  
ATOM   1443  CB  ALA A  94      -2.421  13.013 -11.085  1.00  1.24           C  
ATOM   1444  H   ALA A  94      -2.312  11.513  -8.851  1.00  1.63           H  
ATOM   1445  HA  ALA A  94      -4.404  12.210 -10.884  1.00  1.32           H  
ATOM   1446  HB1 ALA A  94      -1.847  13.326 -10.225  1.00  1.54           H  
ATOM   1447  HB2 ALA A  94      -1.753  12.638 -11.848  1.00  1.67           H  
ATOM   1448  HB3 ALA A  94      -2.975  13.854 -11.473  1.00  1.65           H  
ATOM   1449  N   SER A  95      -1.805  10.304 -11.546  1.00  1.20           N  
ATOM   1450  CA  SER A  95      -1.413   9.041 -12.234  1.00  1.22           C  
ATOM   1451  C   SER A  95      -0.613   8.147 -11.277  1.00  0.98           C  
ATOM   1452  O   SER A  95       0.602   8.157 -11.297  1.00  0.98           O  
ATOM   1453  CB  SER A  95      -0.543   9.483 -13.410  1.00  1.48           C  
ATOM   1454  OG  SER A  95      -0.537   8.468 -14.403  1.00  2.01           O  
ATOM   1455  H   SER A  95      -1.117  10.913 -11.209  1.00  1.52           H  
ATOM   1456  HA  SER A  95      -2.286   8.521 -12.596  1.00  1.35           H  
ATOM   1457  HB2 SER A  95      -0.942  10.394 -13.830  1.00  1.74           H  
ATOM   1458  HB3 SER A  95       0.466   9.657 -13.066  1.00  1.85           H  
ATOM   1459  HG  SER A  95      -1.350   8.542 -14.908  1.00  2.24           H  
ATOM   1460  N   PRO A  96      -1.322   7.398 -10.467  1.00  0.87           N  
ATOM   1461  CA  PRO A  96      -0.654   6.493  -9.498  1.00  0.72           C  
ATOM   1462  C   PRO A  96      -0.009   5.311 -10.230  1.00  0.65           C  
ATOM   1463  O   PRO A  96      -0.361   4.997 -11.349  1.00  0.79           O  
ATOM   1464  CB  PRO A  96      -1.794   6.022  -8.599  1.00  0.79           C  
ATOM   1465  CG  PRO A  96      -3.027   6.166  -9.435  1.00  0.97           C  
ATOM   1466  CD  PRO A  96      -2.788   7.318 -10.373  1.00  1.02           C  
ATOM   1467  HA  PRO A  96       0.079   7.030  -8.917  1.00  0.74           H  
ATOM   1468  HB2 PRO A  96      -1.650   4.989  -8.318  1.00  1.23           H  
ATOM   1469  HB3 PRO A  96      -1.861   6.646  -7.721  1.00  1.15           H  
ATOM   1470  HG2 PRO A  96      -3.197   5.258  -9.997  1.00  1.02           H  
ATOM   1471  HG3 PRO A  96      -3.877   6.378  -8.807  1.00  1.09           H  
ATOM   1472  HD2 PRO A  96      -3.219   7.114 -11.343  1.00  1.46           H  
ATOM   1473  HD3 PRO A  96      -3.192   8.232  -9.962  1.00  1.30           H  
ATOM   1474  N   LYS A  97       0.934   4.656  -9.610  1.00  0.55           N  
ATOM   1475  CA  LYS A  97       1.599   3.499 -10.275  1.00  0.57           C  
ATOM   1476  C   LYS A  97       1.105   2.181  -9.672  1.00  0.53           C  
ATOM   1477  O   LYS A  97       1.083   2.006  -8.470  1.00  0.89           O  
ATOM   1478  CB  LYS A  97       3.090   3.690  -9.996  1.00  0.68           C  
ATOM   1479  CG  LYS A  97       3.686   4.646 -11.032  1.00  0.85           C  
ATOM   1480  CD  LYS A  97       3.942   6.007 -10.381  1.00  1.63           C  
ATOM   1481  CE  LYS A  97       4.794   6.869 -11.315  1.00  2.05           C  
ATOM   1482  NZ  LYS A  97       3.907   7.173 -12.473  1.00  2.61           N  
ATOM   1483  H   LYS A  97       1.206   4.926  -8.708  1.00  0.56           H  
ATOM   1484  HA  LYS A  97       1.417   3.520 -11.337  1.00  0.64           H  
ATOM   1485  HB2 LYS A  97       3.221   4.104  -9.008  1.00  1.22           H  
ATOM   1486  HB3 LYS A  97       3.592   2.736 -10.056  1.00  1.09           H  
ATOM   1487  HG2 LYS A  97       4.617   4.242 -11.402  1.00  1.36           H  
ATOM   1488  HG3 LYS A  97       2.994   4.765 -11.852  1.00  1.17           H  
ATOM   1489  HD2 LYS A  97       2.998   6.500 -10.197  1.00  2.08           H  
ATOM   1490  HD3 LYS A  97       4.464   5.868  -9.447  1.00  2.17           H  
ATOM   1491  HE2 LYS A  97       5.093   7.780 -10.816  1.00  2.53           H  
ATOM   1492  HE3 LYS A  97       5.660   6.318 -11.649  1.00  2.29           H  
ATOM   1493  HZ1 LYS A  97       3.018   7.588 -12.129  1.00  3.06           H  
ATOM   1494  HZ2 LYS A  97       4.383   7.847 -13.106  1.00  2.96           H  
ATOM   1495  HZ3 LYS A  97       3.699   6.297 -12.991  1.00  2.89           H  
ATOM   1496  N   GLU A  98       0.710   1.252 -10.500  1.00  0.51           N  
ATOM   1497  CA  GLU A  98       0.220  -0.056  -9.975  1.00  0.48           C  
ATOM   1498  C   GLU A  98       1.391  -1.029  -9.812  1.00  0.45           C  
ATOM   1499  O   GLU A  98       2.403  -0.915 -10.476  1.00  0.61           O  
ATOM   1500  CB  GLU A  98      -0.759  -0.565 -11.034  1.00  0.61           C  
ATOM   1501  CG  GLU A  98      -0.025  -0.747 -12.363  1.00  1.33           C  
ATOM   1502  CD  GLU A  98      -0.470   0.342 -13.341  1.00  2.10           C  
ATOM   1503  OE1 GLU A  98      -0.302   1.507 -13.018  1.00  2.79           O  
ATOM   1504  OE2 GLU A  98      -0.971  -0.007 -14.396  1.00  2.61           O  
ATOM   1505  H   GLU A  98       0.737   1.413 -11.466  1.00  0.80           H  
ATOM   1506  HA  GLU A  98      -0.291   0.083  -9.036  1.00  0.46           H  
ATOM   1507  HB2 GLU A  98      -1.171  -1.512 -10.716  1.00  1.19           H  
ATOM   1508  HB3 GLU A  98      -1.557   0.151 -11.160  1.00  1.20           H  
ATOM   1509  HG2 GLU A  98       1.040  -0.672 -12.199  1.00  1.87           H  
ATOM   1510  HG3 GLU A  98      -0.259  -1.718 -12.774  1.00  1.89           H  
ATOM   1511  N   TYR A  99       1.265  -1.983  -8.930  1.00  0.45           N  
ATOM   1512  CA  TYR A  99       2.373  -2.959  -8.723  1.00  0.46           C  
ATOM   1513  C   TYR A  99       2.228  -4.144  -9.680  1.00  0.53           C  
ATOM   1514  O   TYR A  99       1.141  -4.627  -9.929  1.00  0.67           O  
ATOM   1515  CB  TYR A  99       2.223  -3.424  -7.274  1.00  0.52           C  
ATOM   1516  CG  TYR A  99       3.391  -2.922  -6.460  1.00  0.64           C  
ATOM   1517  CD1 TYR A  99       3.418  -1.592  -6.020  1.00  1.58           C  
ATOM   1518  CD2 TYR A  99       4.448  -3.784  -6.147  1.00  1.20           C  
ATOM   1519  CE1 TYR A  99       4.502  -1.125  -5.268  1.00  2.05           C  
ATOM   1520  CE2 TYR A  99       5.532  -3.318  -5.395  1.00  1.49           C  
ATOM   1521  CZ  TYR A  99       5.554  -1.991  -4.945  1.00  1.70           C  
ATOM   1522  OH  TYR A  99       6.631  -1.530  -4.216  1.00  2.27           O  
ATOM   1523  H   TYR A  99       0.442  -2.056  -8.403  1.00  0.57           H  
ATOM   1524  HA  TYR A  99       3.329  -2.479  -8.858  1.00  0.46           H  
ATOM   1525  HB2 TYR A  99       1.304  -3.033  -6.864  1.00  0.82           H  
ATOM   1526  HB3 TYR A  99       2.200  -4.503  -7.243  1.00  1.25           H  
ATOM   1527  HD1 TYR A  99       2.601  -0.927  -6.262  1.00  2.21           H  
ATOM   1528  HD2 TYR A  99       4.427  -4.809  -6.485  1.00  1.91           H  
ATOM   1529  HE1 TYR A  99       4.523  -0.099  -4.929  1.00  2.92           H  
ATOM   1530  HE2 TYR A  99       6.346  -3.984  -5.153  1.00  2.10           H  
ATOM   1531  HH  TYR A  99       7.429  -1.667  -4.732  1.00  2.28           H  
ATOM   1532  N   THR A 100       3.319  -4.621 -10.212  1.00  0.60           N  
ATOM   1533  CA  THR A 100       3.247  -5.780 -11.147  1.00  0.72           C  
ATOM   1534  C   THR A 100       3.563  -7.077 -10.395  1.00  0.83           C  
ATOM   1535  O   THR A 100       3.002  -8.118 -10.671  1.00  1.71           O  
ATOM   1536  CB  THR A 100       4.310  -5.498 -12.209  1.00  0.93           C  
ATOM   1537  OG1 THR A 100       5.441  -4.895 -11.598  1.00  1.36           O  
ATOM   1538  CG2 THR A 100       3.736  -4.555 -13.268  1.00  1.13           C  
ATOM   1539  H   THR A 100       4.186  -4.221  -9.994  1.00  0.68           H  
ATOM   1540  HA  THR A 100       2.273  -5.836 -11.605  1.00  0.94           H  
ATOM   1541  HB  THR A 100       4.605  -6.423 -12.680  1.00  1.25           H  
ATOM   1542  HG1 THR A 100       6.218  -5.403 -11.844  1.00  1.74           H  
ATOM   1543 HG21 THR A 100       2.691  -4.377 -13.062  1.00  1.51           H  
ATOM   1544 HG22 THR A 100       4.272  -3.618 -13.244  1.00  1.55           H  
ATOM   1545 HG23 THR A 100       3.840  -5.005 -14.245  1.00  1.72           H  
ATOM   1546  N   ALA A 101       4.454  -7.017  -9.442  1.00  0.83           N  
ATOM   1547  CA  ALA A 101       4.802  -8.243  -8.666  1.00  1.01           C  
ATOM   1548  C   ALA A 101       3.595  -8.692  -7.837  1.00  1.36           C  
ATOM   1549  O   ALA A 101       2.461  -8.524  -8.241  1.00  1.98           O  
ATOM   1550  CB  ALA A 101       5.958  -7.819  -7.758  1.00  0.87           C  
ATOM   1551  H   ALA A 101       4.891  -6.165  -9.234  1.00  1.42           H  
ATOM   1552  HA  ALA A 101       5.121  -9.031  -9.329  1.00  1.31           H  
ATOM   1553  HB1 ALA A 101       6.736  -7.367  -8.355  1.00  1.29           H  
ATOM   1554  HB2 ALA A 101       5.602  -7.105  -7.031  1.00  1.39           H  
ATOM   1555  HB3 ALA A 101       6.352  -8.686  -7.250  1.00  1.31           H  
ATOM   1556  N   GLY A 102       3.820  -9.257  -6.681  1.00  1.17           N  
ATOM   1557  CA  GLY A 102       2.672  -9.704  -5.843  1.00  1.71           C  
ATOM   1558  C   GLY A 102       2.903 -11.139  -5.368  1.00  1.08           C  
ATOM   1559  O   GLY A 102       2.158 -12.041  -5.698  1.00  1.27           O  
ATOM   1560  H   GLY A 102       4.740  -9.384  -6.363  1.00  0.87           H  
ATOM   1561  HA2 GLY A 102       2.580  -9.052  -4.986  1.00  2.33           H  
ATOM   1562  HA3 GLY A 102       1.765  -9.663  -6.425  1.00  2.36           H  
ATOM   1563  N   ARG A 103       3.924 -11.356  -4.588  1.00  0.90           N  
ATOM   1564  CA  ARG A 103       4.201 -12.730  -4.080  1.00  1.11           C  
ATOM   1565  C   ARG A 103       4.495 -12.674  -2.582  1.00  0.94           C  
ATOM   1566  O   ARG A 103       3.802 -13.261  -1.776  1.00  1.04           O  
ATOM   1567  CB  ARG A 103       5.431 -13.204  -4.857  1.00  1.71           C  
ATOM   1568  CG  ARG A 103       5.501 -14.734  -4.814  1.00  2.44           C  
ATOM   1569  CD  ARG A 103       6.039 -15.259  -6.149  1.00  3.16           C  
ATOM   1570  NE  ARG A 103       4.873 -15.924  -6.795  1.00  3.73           N  
ATOM   1571  CZ  ARG A 103       5.055 -16.980  -7.541  1.00  4.34           C  
ATOM   1572  NH1 ARG A 103       5.596 -18.052  -7.032  1.00  4.84           N  
ATOM   1573  NH2 ARG A 103       4.694 -16.963  -8.795  1.00  4.81           N  
ATOM   1574  H   ARG A 103       4.508 -10.612  -4.329  1.00  1.16           H  
ATOM   1575  HA  ARG A 103       3.366 -13.380  -4.275  1.00  1.58           H  
ATOM   1576  HB2 ARG A 103       5.356 -12.876  -5.883  1.00  2.12           H  
ATOM   1577  HB3 ARG A 103       6.322 -12.790  -4.409  1.00  2.01           H  
ATOM   1578  HG2 ARG A 103       6.159 -15.041  -4.015  1.00  2.82           H  
ATOM   1579  HG3 ARG A 103       4.514 -15.135  -4.643  1.00  2.63           H  
ATOM   1580  HD2 ARG A 103       6.394 -14.440  -6.759  1.00  3.37           H  
ATOM   1581  HD3 ARG A 103       6.826 -15.976  -5.981  1.00  3.58           H  
ATOM   1582  HE  ARG A 103       3.969 -15.568  -6.661  1.00  3.97           H  
ATOM   1583 HH11 ARG A 103       5.872 -18.066  -6.071  1.00  4.75           H  
ATOM   1584 HH12 ARG A 103       5.734 -18.861  -7.604  1.00  5.51           H  
ATOM   1585 HH21 ARG A 103       4.278 -16.142  -9.186  1.00  4.74           H  
ATOM   1586 HH22 ARG A 103       4.833 -17.772  -9.366  1.00  5.44           H  
ATOM   1587  N   GLU A 104       5.516 -11.959  -2.209  1.00  0.75           N  
ATOM   1588  CA  GLU A 104       5.867 -11.840  -0.765  1.00  0.66           C  
ATOM   1589  C   GLU A 104       6.341 -10.417  -0.463  1.00  0.56           C  
ATOM   1590  O   GLU A 104       6.581  -9.635  -1.361  1.00  0.57           O  
ATOM   1591  CB  GLU A 104       7.003 -12.839  -0.543  1.00  0.79           C  
ATOM   1592  CG  GLU A 104       6.557 -14.232  -0.987  1.00  1.59           C  
ATOM   1593  CD  GLU A 104       7.244 -15.289  -0.120  1.00  1.87           C  
ATOM   1594  OE1 GLU A 104       7.572 -14.976   1.012  1.00  2.04           O  
ATOM   1595  OE2 GLU A 104       7.432 -16.393  -0.605  1.00  2.51           O  
ATOM   1596  H   GLU A 104       6.050 -11.490  -2.881  1.00  0.74           H  
ATOM   1597  HA  GLU A 104       5.020 -12.097  -0.147  1.00  0.65           H  
ATOM   1598  HB2 GLU A 104       7.865 -12.536  -1.120  1.00  1.23           H  
ATOM   1599  HB3 GLU A 104       7.262 -12.862   0.506  1.00  1.02           H  
ATOM   1600  HG2 GLU A 104       5.486 -14.319  -0.878  1.00  2.01           H  
ATOM   1601  HG3 GLU A 104       6.827 -14.384  -2.022  1.00  2.26           H  
ATOM   1602  N   ALA A 105       6.472 -10.078   0.795  1.00  0.50           N  
ATOM   1603  CA  ALA A 105       6.930  -8.703   1.178  1.00  0.44           C  
ATOM   1604  C   ALA A 105       8.074  -8.210   0.284  1.00  0.45           C  
ATOM   1605  O   ALA A 105       8.046  -7.104  -0.221  1.00  0.47           O  
ATOM   1606  CB  ALA A 105       7.432  -8.851   2.611  1.00  0.47           C  
ATOM   1607  H   ALA A 105       6.259 -10.730   1.499  1.00  0.55           H  
ATOM   1608  HA  ALA A 105       6.104  -8.009   1.153  1.00  0.43           H  
ATOM   1609  HB1 ALA A 105       7.038  -9.760   3.038  1.00  1.04           H  
ATOM   1610  HB2 ALA A 105       8.512  -8.892   2.610  1.00  1.07           H  
ATOM   1611  HB3 ALA A 105       7.104  -8.006   3.194  1.00  1.22           H  
ATOM   1612  N   ASP A 106       9.087  -9.013   0.096  1.00  0.51           N  
ATOM   1613  CA  ASP A 106      10.237  -8.578  -0.752  1.00  0.56           C  
ATOM   1614  C   ASP A 106       9.746  -8.015  -2.088  1.00  0.54           C  
ATOM   1615  O   ASP A 106      10.215  -6.995  -2.551  1.00  0.64           O  
ATOM   1616  CB  ASP A 106      11.070  -9.840  -0.978  1.00  0.67           C  
ATOM   1617  CG  ASP A 106      11.761 -10.242   0.327  1.00  1.18           C  
ATOM   1618  OD1 ASP A 106      11.854  -9.404   1.209  1.00  2.02           O  
ATOM   1619  OD2 ASP A 106      12.185 -11.382   0.422  1.00  1.82           O  
ATOM   1620  H   ASP A 106       9.097  -9.896   0.521  1.00  0.56           H  
ATOM   1621  HA  ASP A 106      10.821  -7.840  -0.227  1.00  0.59           H  
ATOM   1622  HB2 ASP A 106      10.424 -10.642  -1.305  1.00  0.94           H  
ATOM   1623  HB3 ASP A 106      11.818  -9.648  -1.734  1.00  0.97           H  
ATOM   1624  N   ASP A 107       8.803  -8.663  -2.708  1.00  0.50           N  
ATOM   1625  CA  ASP A 107       8.287  -8.148  -4.009  1.00  0.52           C  
ATOM   1626  C   ASP A 107       7.780  -6.715  -3.834  1.00  0.51           C  
ATOM   1627  O   ASP A 107       7.661  -5.965  -4.783  1.00  0.63           O  
ATOM   1628  CB  ASP A 107       7.137  -9.083  -4.391  1.00  0.55           C  
ATOM   1629  CG  ASP A 107       7.580  -9.992  -5.539  1.00  0.76           C  
ATOM   1630  OD1 ASP A 107       8.374  -9.543  -6.350  1.00  1.39           O  
ATOM   1631  OD2 ASP A 107       7.118 -11.119  -5.589  1.00  1.41           O  
ATOM   1632  H   ASP A 107       8.432  -9.478  -2.315  1.00  0.51           H  
ATOM   1633  HA  ASP A 107       9.059  -8.186  -4.761  1.00  0.58           H  
ATOM   1634  HB2 ASP A 107       6.863  -9.687  -3.539  1.00  0.99           H  
ATOM   1635  HB3 ASP A 107       6.286  -8.497  -4.704  1.00  1.08           H  
ATOM   1636  N   ILE A 108       7.478  -6.329  -2.622  1.00  0.46           N  
ATOM   1637  CA  ILE A 108       6.975  -4.946  -2.377  1.00  0.52           C  
ATOM   1638  C   ILE A 108       8.150  -3.991  -2.147  1.00  0.50           C  
ATOM   1639  O   ILE A 108       8.206  -2.912  -2.705  1.00  0.52           O  
ATOM   1640  CB  ILE A 108       6.122  -5.045  -1.108  1.00  0.60           C  
ATOM   1641  CG1 ILE A 108       5.132  -6.211  -1.222  1.00  0.73           C  
ATOM   1642  CG2 ILE A 108       5.347  -3.741  -0.913  1.00  0.67           C  
ATOM   1643  CD1 ILE A 108       4.284  -6.052  -2.484  1.00  0.68           C  
ATOM   1644  H   ILE A 108       7.577  -6.949  -1.872  1.00  0.46           H  
ATOM   1645  HA  ILE A 108       6.370  -4.610  -3.204  1.00  0.60           H  
ATOM   1646  HB  ILE A 108       6.771  -5.206  -0.257  1.00  0.59           H  
ATOM   1647 HG12 ILE A 108       5.677  -7.142  -1.268  1.00  1.40           H  
ATOM   1648 HG13 ILE A 108       4.486  -6.216  -0.359  1.00  1.29           H  
ATOM   1649 HG21 ILE A 108       4.728  -3.558  -1.779  1.00  1.26           H  
ATOM   1650 HG22 ILE A 108       4.722  -3.822  -0.036  1.00  1.29           H  
ATOM   1651 HG23 ILE A 108       6.041  -2.925  -0.787  1.00  1.13           H  
ATOM   1652 HD11 ILE A 108       4.116  -5.003  -2.674  1.00  1.35           H  
ATOM   1653 HD12 ILE A 108       4.804  -6.493  -3.321  1.00  1.36           H  
ATOM   1654 HD13 ILE A 108       3.337  -6.551  -2.343  1.00  1.37           H  
ATOM   1655  N   VAL A 109       9.086  -4.378  -1.323  1.00  0.51           N  
ATOM   1656  CA  VAL A 109      10.251  -3.489  -1.054  1.00  0.56           C  
ATOM   1657  C   VAL A 109      11.145  -3.415  -2.291  1.00  0.51           C  
ATOM   1658  O   VAL A 109      11.605  -2.361  -2.685  1.00  0.55           O  
ATOM   1659  CB  VAL A 109      10.980  -4.133   0.137  1.00  0.67           C  
ATOM   1660  CG1 VAL A 109      11.751  -5.383  -0.284  1.00  0.86           C  
ATOM   1661  CG2 VAL A 109      11.957  -3.118   0.721  1.00  0.81           C  
ATOM   1662  H   VAL A 109       9.023  -5.250  -0.883  1.00  0.54           H  
ATOM   1663  HA  VAL A 109       9.910  -2.502  -0.784  1.00  0.60           H  
ATOM   1664  HB  VAL A 109      10.257  -4.415   0.879  1.00  0.96           H  
ATOM   1665 HG11 VAL A 109      11.083  -6.058  -0.789  1.00  1.45           H  
ATOM   1666 HG12 VAL A 109      12.556  -5.105  -0.947  1.00  1.40           H  
ATOM   1667 HG13 VAL A 109      12.155  -5.864   0.595  1.00  1.37           H  
ATOM   1668 HG21 VAL A 109      12.475  -2.621  -0.086  1.00  1.45           H  
ATOM   1669 HG22 VAL A 109      11.414  -2.389   1.304  1.00  1.24           H  
ATOM   1670 HG23 VAL A 109      12.671  -3.627   1.350  1.00  1.21           H  
ATOM   1671  N   ASN A 110      11.378  -4.533  -2.905  1.00  0.50           N  
ATOM   1672  CA  ASN A 110      12.228  -4.561  -4.125  1.00  0.52           C  
ATOM   1673  C   ASN A 110      11.692  -3.567  -5.155  1.00  0.50           C  
ATOM   1674  O   ASN A 110      12.421  -2.757  -5.692  1.00  0.59           O  
ATOM   1675  CB  ASN A 110      12.112  -5.993  -4.644  1.00  0.59           C  
ATOM   1676  CG  ASN A 110      13.395  -6.382  -5.376  1.00  0.98           C  
ATOM   1677  OD1 ASN A 110      13.873  -5.651  -6.222  1.00  1.65           O  
ATOM   1678  ND2 ASN A 110      13.979  -7.511  -5.084  1.00  1.29           N  
ATOM   1679  H   ASN A 110      10.985  -5.358  -2.561  1.00  0.52           H  
ATOM   1680  HA  ASN A 110      13.250  -4.337  -3.881  1.00  0.58           H  
ATOM   1681  HB2 ASN A 110      11.959  -6.664  -3.812  1.00  1.27           H  
ATOM   1682  HB3 ASN A 110      11.273  -6.062  -5.319  1.00  0.81           H  
ATOM   1683 HD21 ASN A 110      13.593  -8.099  -4.401  1.00  1.45           H  
ATOM   1684 HD22 ASN A 110      14.800  -7.773  -5.546  1.00  1.75           H  
ATOM   1685  N   TRP A 111      10.419  -3.617  -5.424  1.00  0.46           N  
ATOM   1686  CA  TRP A 111       9.829  -2.668  -6.410  1.00  0.51           C  
ATOM   1687  C   TRP A 111       9.992  -1.235  -5.905  1.00  0.55           C  
ATOM   1688  O   TRP A 111      10.185  -0.312  -6.670  1.00  0.66           O  
ATOM   1689  CB  TRP A 111       8.349  -3.046  -6.492  1.00  0.55           C  
ATOM   1690  CG  TRP A 111       7.819  -2.702  -7.846  1.00  0.58           C  
ATOM   1691  CD1 TRP A 111       7.836  -3.526  -8.919  1.00  0.73           C  
ATOM   1692  CD2 TRP A 111       7.193  -1.463  -8.291  1.00  0.69           C  
ATOM   1693  NE1 TRP A 111       7.260  -2.872  -9.994  1.00  0.84           N  
ATOM   1694  CE2 TRP A 111       6.848  -1.598  -9.657  1.00  0.83           C  
ATOM   1695  CE3 TRP A 111       6.893  -0.248  -7.649  1.00  0.84           C  
ATOM   1696  CZ2 TRP A 111       6.229  -0.565 -10.362  1.00  1.03           C  
ATOM   1697  CZ3 TRP A 111       6.269   0.795  -8.356  1.00  1.07           C  
ATOM   1698  CH2 TRP A 111       5.938   0.636  -9.709  1.00  1.14           C  
ATOM   1699  H   TRP A 111       9.850  -4.273  -4.971  1.00  0.47           H  
ATOM   1700  HA  TRP A 111      10.296  -2.785  -7.374  1.00  0.55           H  
ATOM   1701  HB2 TRP A 111       8.238  -4.107  -6.320  1.00  1.19           H  
ATOM   1702  HB3 TRP A 111       7.799  -2.501  -5.742  1.00  0.90           H  
ATOM   1703  HD1 TRP A 111       8.233  -4.530  -8.934  1.00  0.84           H  
ATOM   1704  HE1 TRP A 111       7.150  -3.249 -10.892  1.00  1.01           H  
ATOM   1705  HE3 TRP A 111       7.145  -0.115  -6.607  1.00  0.87           H  
ATOM   1706  HZ2 TRP A 111       5.975  -0.692 -11.404  1.00  1.16           H  
ATOM   1707  HZ3 TRP A 111       6.044   1.724  -7.853  1.00  1.26           H  
ATOM   1708  HH2 TRP A 111       5.459   1.441 -10.246  1.00  1.34           H  
ATOM   1709  N   LEU A 112       9.922  -1.045  -4.615  1.00  0.55           N  
ATOM   1710  CA  LEU A 112      10.081   0.326  -4.054  1.00  0.65           C  
ATOM   1711  C   LEU A 112      11.558   0.727  -4.071  1.00  0.65           C  
ATOM   1712  O   LEU A 112      11.909   1.829  -4.441  1.00  0.75           O  
ATOM   1713  CB  LEU A 112       9.564   0.232  -2.617  1.00  0.74           C  
ATOM   1714  CG  LEU A 112       8.172   0.865  -2.533  1.00  0.86           C  
ATOM   1715  CD1 LEU A 112       7.365   0.183  -1.426  1.00  1.49           C  
ATOM   1716  CD2 LEU A 112       8.307   2.356  -2.219  1.00  1.10           C  
ATOM   1717  H   LEU A 112       9.771  -1.807  -4.017  1.00  0.53           H  
ATOM   1718  HA  LEU A 112       9.490   1.034  -4.614  1.00  0.74           H  
ATOM   1719  HB2 LEU A 112       9.506  -0.805  -2.322  1.00  1.13           H  
ATOM   1720  HB3 LEU A 112      10.239   0.758  -1.957  1.00  1.34           H  
ATOM   1721  HG  LEU A 112       7.663   0.741  -3.477  1.00  1.55           H  
ATOM   1722 HD11 LEU A 112       7.653  -0.855  -1.357  1.00  1.97           H  
ATOM   1723 HD12 LEU A 112       7.561   0.674  -0.483  1.00  2.03           H  
ATOM   1724 HD13 LEU A 112       6.311   0.250  -1.654  1.00  2.02           H  
ATOM   1725 HD21 LEU A 112       9.347   2.596  -2.054  1.00  1.66           H  
ATOM   1726 HD22 LEU A 112       7.931   2.935  -3.048  1.00  1.65           H  
ATOM   1727 HD23 LEU A 112       7.739   2.589  -1.330  1.00  1.54           H  
ATOM   1728  N   LYS A 113      12.429  -0.162  -3.673  1.00  0.62           N  
ATOM   1729  CA  LYS A 113      13.883   0.167  -3.667  1.00  0.70           C  
ATOM   1730  C   LYS A 113      14.534  -0.263  -4.986  1.00  0.75           C  
ATOM   1731  O   LYS A 113      15.677  -0.674  -5.017  1.00  1.01           O  
ATOM   1732  CB  LYS A 113      14.463  -0.634  -2.501  1.00  0.79           C  
ATOM   1733  CG  LYS A 113      14.860   0.321  -1.376  1.00  1.42           C  
ATOM   1734  CD  LYS A 113      14.618  -0.353  -0.024  1.00  1.84           C  
ATOM   1735  CE  LYS A 113      14.260   0.706   1.020  1.00  2.39           C  
ATOM   1736  NZ  LYS A 113      15.566   1.282   1.447  1.00  2.86           N  
ATOM   1737  H   LYS A 113      12.127  -1.047  -3.377  1.00  0.60           H  
ATOM   1738  HA  LYS A 113      14.031   1.221  -3.499  1.00  0.81           H  
ATOM   1739  HB2 LYS A 113      13.721  -1.331  -2.139  1.00  1.31           H  
ATOM   1740  HB3 LYS A 113      15.335  -1.176  -2.835  1.00  1.35           H  
ATOM   1741  HG2 LYS A 113      15.907   0.574  -1.472  1.00  2.02           H  
ATOM   1742  HG3 LYS A 113      14.266   1.220  -1.440  1.00  1.98           H  
ATOM   1743  HD2 LYS A 113      13.806  -1.060  -0.117  1.00  1.99           H  
ATOM   1744  HD3 LYS A 113      15.514  -0.872   0.285  1.00  2.20           H  
ATOM   1745  HE2 LYS A 113      13.635   1.471   0.579  1.00  2.72           H  
ATOM   1746  HE3 LYS A 113      13.763   0.252   1.863  1.00  2.76           H  
ATOM   1747  HZ1 LYS A 113      16.050   1.693   0.625  1.00  3.16           H  
ATOM   1748  HZ2 LYS A 113      15.401   2.024   2.160  1.00  3.24           H  
ATOM   1749  HZ3 LYS A 113      16.159   0.533   1.857  1.00  3.16           H  
ATOM   1750  N   LYS A 114      13.821  -0.170  -6.074  1.00  0.71           N  
ATOM   1751  CA  LYS A 114      14.409  -0.575  -7.384  1.00  0.89           C  
ATOM   1752  C   LYS A 114      14.688   0.660  -8.245  1.00  1.07           C  
ATOM   1753  O   LYS A 114      15.576   0.661  -9.074  1.00  1.31           O  
ATOM   1754  CB  LYS A 114      13.349  -1.459  -8.043  1.00  0.92           C  
ATOM   1755  CG  LYS A 114      13.820  -2.915  -8.033  1.00  1.45           C  
ATOM   1756  CD  LYS A 114      14.411  -3.273  -9.398  1.00  1.77           C  
ATOM   1757  CE  LYS A 114      13.281  -3.438 -10.416  1.00  2.49           C  
ATOM   1758  NZ  LYS A 114      13.733  -2.682 -11.618  1.00  3.00           N  
ATOM   1759  H   LYS A 114      12.900   0.164  -6.031  1.00  0.71           H  
ATOM   1760  HA  LYS A 114      15.315  -1.139  -7.231  1.00  1.01           H  
ATOM   1761  HB2 LYS A 114      12.421  -1.376  -7.496  1.00  1.01           H  
ATOM   1762  HB3 LYS A 114      13.197  -1.140  -9.063  1.00  1.08           H  
ATOM   1763  HG2 LYS A 114      14.574  -3.044  -7.269  1.00  2.02           H  
ATOM   1764  HG3 LYS A 114      12.982  -3.563  -7.824  1.00  1.95           H  
ATOM   1765  HD2 LYS A 114      15.076  -2.484  -9.720  1.00  2.13           H  
ATOM   1766  HD3 LYS A 114      14.961  -4.199  -9.321  1.00  2.16           H  
ATOM   1767  HE2 LYS A 114      13.143  -4.484 -10.657  1.00  2.90           H  
ATOM   1768  HE3 LYS A 114      12.366  -3.013 -10.036  1.00  2.95           H  
ATOM   1769  HZ1 LYS A 114      14.667  -3.030 -11.916  1.00  3.37           H  
ATOM   1770  HZ2 LYS A 114      13.053  -2.818 -12.391  1.00  3.40           H  
ATOM   1771  HZ3 LYS A 114      13.799  -1.670 -11.386  1.00  3.22           H  
ATOM   1772  N   ARG A 115      13.936   1.710  -8.059  1.00  1.09           N  
ATOM   1773  CA  ARG A 115      14.161   2.940  -8.874  1.00  1.40           C  
ATOM   1774  C   ARG A 115      14.266   4.184  -7.980  1.00  1.25           C  
ATOM   1775  O   ARG A 115      14.505   5.275  -8.456  1.00  1.55           O  
ATOM   1776  CB  ARG A 115      12.937   3.038  -9.783  1.00  1.86           C  
ATOM   1777  CG  ARG A 115      12.870   1.804 -10.685  1.00  2.43           C  
ATOM   1778  CD  ARG A 115      12.024   2.118 -11.921  1.00  2.92           C  
ATOM   1779  NE  ARG A 115      12.401   1.078 -12.919  1.00  3.45           N  
ATOM   1780  CZ  ARG A 115      12.749   1.427 -14.125  1.00  3.99           C  
ATOM   1781  NH1 ARG A 115      11.896   2.039 -14.900  1.00  4.34           N  
ATOM   1782  NH2 ARG A 115      13.952   1.166 -14.559  1.00  4.52           N  
ATOM   1783  H   ARG A 115      13.223   1.690  -7.388  1.00  1.00           H  
ATOM   1784  HA  ARG A 115      15.052   2.833  -9.472  1.00  1.68           H  
ATOM   1785  HB2 ARG A 115      12.043   3.092  -9.179  1.00  2.10           H  
ATOM   1786  HB3 ARG A 115      13.013   3.924 -10.395  1.00  2.20           H  
ATOM   1787  HG2 ARG A 115      13.869   1.528 -10.993  1.00  2.80           H  
ATOM   1788  HG3 ARG A 115      12.421   0.985 -10.143  1.00  2.87           H  
ATOM   1789  HD2 ARG A 115      10.971   2.050 -11.682  1.00  3.27           H  
ATOM   1790  HD3 ARG A 115      12.262   3.099 -12.302  1.00  3.17           H  
ATOM   1791  HE  ARG A 115      12.386   0.131 -12.667  1.00  3.72           H  
ATOM   1792 HH11 ARG A 115      10.974   2.239 -14.569  1.00  4.25           H  
ATOM   1793 HH12 ARG A 115      12.163   2.307 -15.826  1.00  4.92           H  
ATOM   1794 HH21 ARG A 115      14.606   0.698 -13.965  1.00  4.53           H  
ATOM   1795 HH22 ARG A 115      14.219   1.435 -15.485  1.00  5.12           H  
ATOM   1796  N   THR A 116      14.089   4.037  -6.693  1.00  1.09           N  
ATOM   1797  CA  THR A 116      14.182   5.224  -5.793  1.00  1.33           C  
ATOM   1798  C   THR A 116      15.178   4.956  -4.662  1.00  1.97           C  
ATOM   1799  O   THR A 116      15.129   5.575  -3.618  1.00  2.63           O  
ATOM   1800  CB  THR A 116      12.771   5.423  -5.229  1.00  1.60           C  
ATOM   1801  OG1 THR A 116      12.086   4.176  -5.194  1.00  2.17           O  
ATOM   1802  CG2 THR A 116      12.003   6.403  -6.117  1.00  1.81           C  
ATOM   1803  H   THR A 116      13.896   3.154  -6.317  1.00  1.08           H  
ATOM   1804  HA  THR A 116      14.478   6.096  -6.353  1.00  1.64           H  
ATOM   1805  HB  THR A 116      12.836   5.826  -4.231  1.00  2.12           H  
ATOM   1806  HG1 THR A 116      12.580   3.583  -4.622  1.00  2.53           H  
ATOM   1807 HG21 THR A 116      12.565   7.319  -6.213  1.00  2.19           H  
ATOM   1808 HG22 THR A 116      11.858   5.966  -7.094  1.00  2.15           H  
ATOM   1809 HG23 THR A 116      11.042   6.614  -5.672  1.00  2.26           H  
ATOM   1810  N   GLY A 117      16.085   4.040  -4.864  1.00  2.26           N  
ATOM   1811  CA  GLY A 117      17.086   3.737  -3.803  1.00  3.23           C  
ATOM   1812  C   GLY A 117      18.378   4.510  -4.092  1.00  3.72           C  
ATOM   1813  O   GLY A 117      18.402   5.365  -4.955  1.00  3.64           O  
ATOM   1814  H   GLY A 117      16.110   3.554  -5.715  1.00  2.09           H  
ATOM   1815  HA2 GLY A 117      16.694   4.035  -2.842  1.00  3.63           H  
ATOM   1816  HA3 GLY A 117      17.295   2.677  -3.796  1.00  3.62           H  
ATOM   1817  N   PRO A 118      19.415   4.186  -3.362  1.00  4.60           N  
ATOM   1818  CA  PRO A 118      20.717   4.869  -3.560  1.00  5.37           C  
ATOM   1819  C   PRO A 118      21.357   4.422  -4.878  1.00  5.55           C  
ATOM   1820  O   PRO A 118      22.372   3.755  -4.892  1.00  5.89           O  
ATOM   1821  CB  PRO A 118      21.550   4.414  -2.365  1.00  6.27           C  
ATOM   1822  CG  PRO A 118      20.946   3.110  -1.948  1.00  6.17           C  
ATOM   1823  CD  PRO A 118      19.483   3.168  -2.303  1.00  5.22           C  
ATOM   1824  HA  PRO A 118      20.593   5.940  -3.539  1.00  5.51           H  
ATOM   1825  HB2 PRO A 118      22.580   4.275  -2.655  1.00  6.75           H  
ATOM   1826  HB3 PRO A 118      21.479   5.134  -1.563  1.00  6.72           H  
ATOM   1827  HG2 PRO A 118      21.425   2.298  -2.479  1.00  6.41           H  
ATOM   1828  HG3 PRO A 118      21.058   2.974  -0.884  1.00  6.76           H  
ATOM   1829  HD2 PRO A 118      19.145   2.210  -2.670  1.00  5.16           H  
ATOM   1830  HD3 PRO A 118      18.899   3.480  -1.452  1.00  5.37           H  
ATOM   1831  N   ALA A 119      20.767   4.782  -5.985  1.00  5.74           N  
ATOM   1832  CA  ALA A 119      21.339   4.377  -7.302  1.00  6.37           C  
ATOM   1833  C   ALA A 119      21.550   2.860  -7.342  1.00  7.12           C  
ATOM   1834  O   ALA A 119      22.487   2.370  -7.941  1.00  7.52           O  
ATOM   1835  CB  ALA A 119      22.678   5.107  -7.393  1.00  6.62           C  
ATOM   1836  H   ALA A 119      19.948   5.319  -5.952  1.00  5.74           H  
ATOM   1837  HA  ALA A 119      20.692   4.689  -8.106  1.00  6.47           H  
ATOM   1838  HB1 ALA A 119      22.848   5.663  -6.484  1.00  6.78           H  
ATOM   1839  HB2 ALA A 119      23.472   4.388  -7.529  1.00  6.82           H  
ATOM   1840  HB3 ALA A 119      22.661   5.786  -8.233  1.00  6.79           H  
ATOM   1841  N   ALA A 120      20.687   2.115  -6.707  1.00  7.64           N  
ATOM   1842  CA  ALA A 120      20.839   0.632  -6.710  1.00  8.64           C  
ATOM   1843  C   ALA A 120      19.890   0.004  -7.733  1.00  9.09           C  
ATOM   1844  O   ALA A 120      20.263  -0.063  -8.893  1.00  9.37           O  
ATOM   1845  CB  ALA A 120      20.467   0.193  -5.293  1.00  9.17           C  
ATOM   1846  OXT ALA A 120      18.807  -0.398  -7.341  1.00  9.38           O  
ATOM   1847  H   ALA A 120      19.938   2.530  -6.230  1.00  7.54           H  
ATOM   1848  HA  ALA A 120      21.860   0.358  -6.923  1.00  8.91           H  
ATOM   1849  HB1 ALA A 120      20.704   0.984  -4.597  1.00  9.51           H  
ATOM   1850  HB2 ALA A 120      19.408  -0.018  -5.248  1.00  9.24           H  
ATOM   1851  HB3 ALA A 120      21.023  -0.694  -5.032  1.00  9.40           H  
TER    1852      ALA A 120                                                      
ENDMDL                                                                          
