# Supplementary material for: Comparative Performance of High-Throughput Methods for Protein pKa Predictions
Source: J Chem Inf Model. 2023 Aug 8;63(16):5169–81. doi: 10.1021/acs.jcim.3c00165 (PMC10466379; doi:10.1021/acs.jcim.3c00165)
Supplement: Supplementary file 3 — ci3c00165_si_003.zip [file ci3c00165_si_003.zip › curated_pdbs/1mek_curated_14.pdb]

MODEL       14                                                                  
ATOM      1  N   ASP A   1      -7.171  10.214  18.829  1.00  7.08           N  
ATOM      2  CA  ASP A   1      -7.516  10.290  17.380  1.00  6.65           C  
ATOM      3  C   ASP A   1      -6.319   9.864  16.527  1.00  5.96           C  
ATOM      4  O   ASP A   1      -5.620  10.685  15.965  1.00  6.16           O  
ATOM      5  CB  ASP A   1      -7.858  11.759  17.131  1.00  7.15           C  
ATOM      6  CG  ASP A   1      -9.303  11.869  16.643  1.00  7.15           C  
ATOM      7  OD1 ASP A   1      -9.649  11.162  15.711  1.00  7.22           O  
ATOM      8  OD2 ASP A   1     -10.040  12.660  17.209  1.00  7.37           O  
ATOM      9  H1  ASP A   1      -6.291  10.739  19.004  1.00  7.29           H  
ATOM     10  H2  ASP A   1      -7.942  10.629  19.392  1.00  7.22           H  
ATOM     11  H3  ASP A   1      -7.038   9.220  19.102  1.00  7.35           H  
ATOM     12  HA  ASP A   1      -8.373   9.671  17.165  1.00  6.79           H  
ATOM     13  HB2 ASP A   1      -7.745  12.315  18.050  1.00  7.40           H  
ATOM     14  HB3 ASP A   1      -7.192  12.161  16.383  1.00  7.25           H  
ATOM     15  N   ALA A   2      -6.077   8.586  16.426  1.00  5.41           N  
ATOM     16  CA  ALA A   2      -4.925   8.107  15.609  1.00  4.78           C  
ATOM     17  C   ALA A   2      -5.362   6.952  14.697  1.00  3.77           C  
ATOM     18  O   ALA A   2      -6.273   6.219  15.027  1.00  3.42           O  
ATOM     19  CB  ALA A   2      -3.893   7.624  16.627  1.00  5.00           C  
ATOM     20  H   ALA A   2      -6.653   7.940  16.887  1.00  5.58           H  
ATOM     21  HA  ALA A   2      -4.516   8.915  15.024  1.00  5.12           H  
ATOM     22  HB1 ALA A   2      -4.367   6.957  17.332  1.00  5.34           H  
ATOM     23  HB2 ALA A   2      -3.100   7.100  16.113  1.00  4.98           H  
ATOM     24  HB3 ALA A   2      -3.482   8.473  17.153  1.00  5.21           H  
ATOM     25  N   PRO A   3      -4.694   6.826  13.575  1.00  3.56           N  
ATOM     26  CA  PRO A   3      -5.028   5.745  12.614  1.00  2.78           C  
ATOM     27  C   PRO A   3      -4.566   4.387  13.155  1.00  2.04           C  
ATOM     28  O   PRO A   3      -3.524   4.274  13.768  1.00  2.31           O  
ATOM     29  CB  PRO A   3      -4.247   6.124  11.359  1.00  3.38           C  
ATOM     30  CG  PRO A   3      -3.110   6.964  11.850  1.00  4.09           C  
ATOM     31  CD  PRO A   3      -3.583   7.664  13.097  1.00  4.30           C  
ATOM     32  HA  PRO A   3      -6.085   5.733  12.403  1.00  2.67           H  
ATOM     33  HB2 PRO A   3      -3.874   5.237  10.868  1.00  3.45           H  
ATOM     34  HB3 PRO A   3      -4.870   6.692  10.686  1.00  3.61           H  
ATOM     35  HG2 PRO A   3      -2.260   6.335  12.077  1.00  3.94           H  
ATOM     36  HG3 PRO A   3      -2.842   7.694  11.103  1.00  4.77           H  
ATOM     37  HD2 PRO A   3      -2.794   7.701  13.833  1.00  4.80           H  
ATOM     38  HD3 PRO A   3      -3.932   8.658  12.863  1.00  4.75           H  
ATOM     39  N   GLU A   4      -5.336   3.357  12.931  1.00  1.37           N  
ATOM     40  CA  GLU A   4      -4.942   2.007  13.431  1.00  1.14           C  
ATOM     41  C   GLU A   4      -3.809   1.436  12.571  1.00  0.89           C  
ATOM     42  O   GLU A   4      -3.903   1.387  11.361  1.00  1.30           O  
ATOM     43  CB  GLU A   4      -6.204   1.154  13.294  1.00  1.67           C  
ATOM     44  CG  GLU A   4      -5.961  -0.226  13.911  1.00  2.39           C  
ATOM     45  CD  GLU A   4      -4.704  -0.182  14.782  1.00  2.65           C  
ATOM     46  OE1 GLU A   4      -4.645   0.664  15.659  1.00  3.05           O  
ATOM     47  OE2 GLU A   4      -3.820  -0.992  14.555  1.00  3.09           O  
ATOM     48  H   GLU A   4      -6.173   3.469  12.434  1.00  1.44           H  
ATOM     49  HA  GLU A   4      -4.642   2.060  14.466  1.00  1.52           H  
ATOM     50  HB2 GLU A   4      -7.022   1.637  13.807  1.00  2.01           H  
ATOM     51  HB3 GLU A   4      -6.451   1.041  12.249  1.00  2.10           H  
ATOM     52  HG2 GLU A   4      -6.811  -0.504  14.517  1.00  2.97           H  
ATOM     53  HG3 GLU A   4      -5.828  -0.954  13.123  1.00  2.84           H  
ATOM     54  N   GLU A   5      -2.741   1.005  13.186  1.00  1.00           N  
ATOM     55  CA  GLU A   5      -1.608   0.439  12.398  1.00  0.81           C  
ATOM     56  C   GLU A   5      -1.155  -0.893  12.999  1.00  0.87           C  
ATOM     57  O   GLU A   5      -0.860  -0.986  14.174  1.00  1.15           O  
ATOM     58  CB  GLU A   5      -0.493   1.480  12.500  1.00  0.95           C  
ATOM     59  CG  GLU A   5      -0.987   2.816  11.943  1.00  1.46           C  
ATOM     60  CD  GLU A   5       0.213   3.703  11.608  1.00  1.82           C  
ATOM     61  OE1 GLU A   5       1.256   3.507  12.208  1.00  2.50           O  
ATOM     62  OE2 GLU A   5       0.067   4.564  10.756  1.00  2.19           O  
ATOM     63  H   GLU A   5      -2.684   1.053  14.163  1.00  1.56           H  
ATOM     64  HA  GLU A   5      -1.896   0.307  11.370  1.00  0.85           H  
ATOM     65  HB2 GLU A   5      -0.210   1.604  13.535  1.00  1.55           H  
ATOM     66  HB3 GLU A   5       0.362   1.147  11.931  1.00  1.38           H  
ATOM     67  HG2 GLU A   5      -1.567   2.640  11.049  1.00  2.02           H  
ATOM     68  HG3 GLU A   5      -1.604   3.307  12.681  1.00  2.07           H  
ATOM     69  N   GLU A   6      -1.106  -1.926  12.204  1.00  0.79           N  
ATOM     70  CA  GLU A   6      -0.684  -3.252  12.731  1.00  1.04           C  
ATOM     71  C   GLU A   6       0.546  -3.780  11.982  1.00  1.10           C  
ATOM     72  O   GLU A   6       0.696  -3.578  10.794  1.00  1.76           O  
ATOM     73  CB  GLU A   6      -1.886  -4.160  12.483  1.00  1.28           C  
ATOM     74  CG  GLU A   6      -2.265  -4.126  10.999  1.00  1.68           C  
ATOM     75  CD  GLU A   6      -3.295  -5.221  10.710  1.00  1.97           C  
ATOM     76  OE1 GLU A   6      -4.326  -5.224  11.364  1.00  2.24           O  
ATOM     77  OE2 GLU A   6      -3.036  -6.037   9.841  1.00  2.63           O  
ATOM     78  H   GLU A   6      -1.358  -1.835  11.263  1.00  0.73           H  
ATOM     79  HA  GLU A   6      -0.484  -3.191  13.789  1.00  1.21           H  
ATOM     80  HB2 GLU A   6      -1.631  -5.164  12.760  1.00  1.60           H  
ATOM     81  HB3 GLU A   6      -2.722  -3.823  13.077  1.00  1.65           H  
ATOM     82  HG2 GLU A   6      -2.687  -3.161  10.757  1.00  1.97           H  
ATOM     83  HG3 GLU A   6      -1.385  -4.296  10.398  1.00  2.14           H  
ATOM     84  N   ASP A   7       1.417  -4.469  12.670  1.00  1.27           N  
ATOM     85  CA  ASP A   7       2.633  -5.030  12.007  1.00  1.35           C  
ATOM     86  C   ASP A   7       3.363  -3.958  11.192  1.00  1.28           C  
ATOM     87  O   ASP A   7       3.578  -4.108  10.005  1.00  2.01           O  
ATOM     88  CB  ASP A   7       2.106  -6.132  11.088  1.00  1.53           C  
ATOM     89  CG  ASP A   7       2.231  -7.485  11.792  1.00  1.92           C  
ATOM     90  OD1 ASP A   7       3.225  -7.689  12.468  1.00  2.57           O  
ATOM     91  OD2 ASP A   7       1.330  -8.293  11.643  1.00  2.36           O  
ATOM     92  H   ASP A   7       1.267  -4.626  13.626  1.00  1.80           H  
ATOM     93  HA  ASP A   7       3.297  -5.457  12.742  1.00  1.52           H  
ATOM     94  HB2 ASP A   7       1.069  -5.941  10.854  1.00  1.63           H  
ATOM     95  HB3 ASP A   7       2.684  -6.147  10.174  1.00  1.78           H  
ATOM     96  N   HIS A   8       3.754  -2.881  11.818  1.00  1.21           N  
ATOM     97  CA  HIS A   8       4.479  -1.804  11.076  1.00  1.11           C  
ATOM     98  C   HIS A   8       3.722  -1.419   9.801  1.00  0.81           C  
ATOM     99  O   HIS A   8       4.292  -0.901   8.862  1.00  0.87           O  
ATOM    100  CB  HIS A   8       5.837  -2.412  10.727  1.00  1.32           C  
ATOM    101  CG  HIS A   8       6.595  -2.704  11.991  1.00  1.61           C  
ATOM    102  ND1 HIS A   8       6.885  -3.997  12.397  1.00  2.30           N  
ATOM    103  CD2 HIS A   8       7.129  -1.881  12.951  1.00  2.02           C  
ATOM    104  CE1 HIS A   8       7.566  -3.915  13.555  1.00  2.53           C  
ATOM    105  NE2 HIS A   8       7.742  -2.647  13.937  1.00  2.33           N  
ATOM    106  H   HIS A   8       3.576  -2.780  12.776  1.00  1.79           H  
ATOM    107  HA  HIS A   8       4.616  -0.940  11.708  1.00  1.21           H  
ATOM    108  HB2 HIS A   8       5.689  -3.328  10.175  1.00  1.56           H  
ATOM    109  HB3 HIS A   8       6.399  -1.716  10.122  1.00  1.69           H  
ATOM    110  HD1 HIS A   8       6.639  -4.821  11.927  1.00  2.87           H  
ATOM    111  HD2 HIS A   8       7.080  -0.802  12.942  1.00  2.55           H  
ATOM    112  HE1 HIS A   8       7.926  -4.770  14.108  1.00  3.18           H  
ATOM    113  N   VAL A   9       2.442  -1.666   9.763  1.00  0.69           N  
ATOM    114  CA  VAL A   9       1.643  -1.314   8.555  1.00  0.49           C  
ATOM    115  C   VAL A   9       0.400  -0.534   8.987  1.00  0.41           C  
ATOM    116  O   VAL A   9      -0.110  -0.732  10.073  1.00  0.54           O  
ATOM    117  CB  VAL A   9       1.255  -2.657   7.933  1.00  0.68           C  
ATOM    118  CG1 VAL A   9       0.392  -2.418   6.696  1.00  0.88           C  
ATOM    119  CG2 VAL A   9       2.519  -3.423   7.530  1.00  0.89           C  
ATOM    120  H   VAL A   9       2.001  -2.079  10.534  1.00  0.89           H  
ATOM    121  HA  VAL A   9       2.235  -0.736   7.863  1.00  0.57           H  
ATOM    122  HB  VAL A   9       0.697  -3.238   8.650  1.00  1.31           H  
ATOM    123 HG11 VAL A   9       0.051  -1.393   6.687  1.00  1.47           H  
ATOM    124 HG12 VAL A   9       0.976  -2.611   5.810  1.00  1.43           H  
ATOM    125 HG13 VAL A   9      -0.459  -3.081   6.719  1.00  1.50           H  
ATOM    126 HG21 VAL A   9       3.387  -2.922   7.930  1.00  1.30           H  
ATOM    127 HG22 VAL A   9       2.470  -4.427   7.922  1.00  1.48           H  
ATOM    128 HG23 VAL A   9       2.588  -3.461   6.452  1.00  1.32           H  
ATOM    129  N   LEU A  10      -0.090   0.359   8.168  1.00  0.41           N  
ATOM    130  CA  LEU A  10      -1.289   1.138   8.579  1.00  0.54           C  
ATOM    131  C   LEU A  10      -2.483   0.833   7.683  1.00  0.42           C  
ATOM    132  O   LEU A  10      -2.388   0.112   6.711  1.00  0.59           O  
ATOM    133  CB  LEU A  10      -0.894   2.609   8.446  1.00  0.83           C  
ATOM    134  CG  LEU A  10      -0.273   2.876   7.072  1.00  0.96           C  
ATOM    135  CD1 LEU A  10      -0.890   4.144   6.479  1.00  1.30           C  
ATOM    136  CD2 LEU A  10       1.237   3.066   7.224  1.00  1.49           C  
ATOM    137  H   LEU A  10       0.328   0.525   7.299  1.00  0.50           H  
ATOM    138  HA  LEU A  10      -1.533   0.924   9.603  1.00  0.69           H  
ATOM    139  HB2 LEU A  10      -1.772   3.216   8.558  1.00  1.48           H  
ATOM    140  HB3 LEU A  10      -0.188   2.859   9.218  1.00  1.61           H  
ATOM    141  HG  LEU A  10      -0.470   2.041   6.417  1.00  1.71           H  
ATOM    142 HD11 LEU A  10      -1.169   4.817   7.277  1.00  1.84           H  
ATOM    143 HD12 LEU A  10      -0.170   4.627   5.835  1.00  1.81           H  
ATOM    144 HD13 LEU A  10      -1.768   3.883   5.906  1.00  1.61           H  
ATOM    145 HD21 LEU A  10       1.431   3.865   7.924  1.00  1.87           H  
ATOM    146 HD22 LEU A  10       1.679   2.152   7.591  1.00  1.97           H  
ATOM    147 HD23 LEU A  10       1.667   3.314   6.265  1.00  1.97           H  
ATOM    148  N   VAL A  11      -3.608   1.389   8.017  1.00  0.54           N  
ATOM    149  CA  VAL A  11      -4.835   1.158   7.205  1.00  0.46           C  
ATOM    150  C   VAL A  11      -5.377   2.492   6.685  1.00  0.43           C  
ATOM    151  O   VAL A  11      -5.130   3.537   7.256  1.00  0.54           O  
ATOM    152  CB  VAL A  11      -5.834   0.518   8.168  1.00  0.61           C  
ATOM    153  CG1 VAL A  11      -7.149   0.247   7.433  1.00  1.04           C  
ATOM    154  CG2 VAL A  11      -5.265  -0.799   8.698  1.00  1.39           C  
ATOM    155  H   VAL A  11      -3.643   1.967   8.809  1.00  0.83           H  
ATOM    156  HA  VAL A  11      -4.628   0.488   6.386  1.00  0.43           H  
ATOM    157  HB  VAL A  11      -6.017   1.189   8.994  1.00  1.23           H  
ATOM    158 HG11 VAL A  11      -6.937  -0.117   6.438  1.00  1.57           H  
ATOM    159 HG12 VAL A  11      -7.717  -0.497   7.973  1.00  1.62           H  
ATOM    160 HG13 VAL A  11      -7.722   1.160   7.369  1.00  1.55           H  
ATOM    161 HG21 VAL A  11      -4.692  -1.280   7.921  1.00  1.98           H  
ATOM    162 HG22 VAL A  11      -4.624  -0.598   9.545  1.00  1.94           H  
ATOM    163 HG23 VAL A  11      -6.074  -1.444   9.003  1.00  1.89           H  
ATOM    164  N   LEU A  12      -6.113   2.467   5.611  1.00  0.40           N  
ATOM    165  CA  LEU A  12      -6.668   3.735   5.061  1.00  0.45           C  
ATOM    166  C   LEU A  12      -8.196   3.722   5.157  1.00  0.44           C  
ATOM    167  O   LEU A  12      -8.798   2.713   5.468  1.00  0.58           O  
ATOM    168  CB  LEU A  12      -6.212   3.768   3.602  1.00  0.63           C  
ATOM    169  CG  LEU A  12      -5.484   5.085   3.319  1.00  0.76           C  
ATOM    170  CD1 LEU A  12      -4.304   5.240   4.281  1.00  0.82           C  
ATOM    171  CD2 LEU A  12      -4.967   5.080   1.878  1.00  1.16           C  
ATOM    172  H   LEU A  12      -6.302   1.615   5.165  1.00  0.42           H  
ATOM    173  HA  LEU A  12      -6.265   4.583   5.592  1.00  0.54           H  
ATOM    174  HB2 LEU A  12      -5.542   2.941   3.418  1.00  1.27           H  
ATOM    175  HB3 LEU A  12      -7.072   3.684   2.954  1.00  1.15           H  
ATOM    176  HG  LEU A  12      -6.169   5.910   3.453  1.00  1.68           H  
ATOM    177 HD11 LEU A  12      -4.028   4.271   4.670  1.00  1.47           H  
ATOM    178 HD12 LEU A  12      -3.464   5.667   3.754  1.00  1.28           H  
ATOM    179 HD13 LEU A  12      -4.587   5.888   5.096  1.00  1.36           H  
ATOM    180 HD21 LEU A  12      -5.076   4.091   1.460  1.00  1.78           H  
ATOM    181 HD22 LEU A  12      -5.536   5.784   1.290  1.00  1.52           H  
ATOM    182 HD23 LEU A  12      -3.925   5.362   1.869  1.00  1.72           H  
ATOM    183  N   ARG A  13      -8.829   4.834   4.902  1.00  0.47           N  
ATOM    184  CA  ARG A  13     -10.316   4.877   4.992  1.00  0.55           C  
ATOM    185  C   ARG A  13     -10.885   5.985   4.100  1.00  0.54           C  
ATOM    186  O   ARG A  13     -10.226   6.484   3.209  1.00  0.73           O  
ATOM    187  CB  ARG A  13     -10.609   5.174   6.461  1.00  0.69           C  
ATOM    188  CG  ARG A  13     -11.230   3.940   7.120  1.00  1.19           C  
ATOM    189  CD  ARG A  13     -11.205   4.105   8.641  1.00  1.28           C  
ATOM    190  NE  ARG A  13     -12.293   5.078   8.936  1.00  1.86           N  
ATOM    191  CZ  ARG A  13     -13.097   4.871   9.942  1.00  2.30           C  
ATOM    192  NH1 ARG A  13     -13.987   3.919   9.880  1.00  2.84           N  
ATOM    193  NH2 ARG A  13     -13.012   5.617  11.009  1.00  2.68           N  
ATOM    194  H   ARG A  13      -8.328   5.638   4.660  1.00  0.56           H  
ATOM    195  HA  ARG A  13     -10.738   3.922   4.720  1.00  0.68           H  
ATOM    196  HB2 ARG A  13      -9.689   5.426   6.966  1.00  1.25           H  
ATOM    197  HB3 ARG A  13     -11.294   6.004   6.530  1.00  1.25           H  
ATOM    198  HG2 ARG A  13     -12.250   3.829   6.785  1.00  1.82           H  
ATOM    199  HG3 ARG A  13     -10.662   3.063   6.846  1.00  1.92           H  
ATOM    200  HD2 ARG A  13     -11.404   3.161   9.124  1.00  1.85           H  
ATOM    201  HD3 ARG A  13     -10.252   4.498   8.961  1.00  1.59           H  
ATOM    202  HE  ARG A  13     -12.406   5.874   8.375  1.00  2.44           H  
ATOM    203 HH11 ARG A  13     -14.053   3.348   9.063  1.00  2.95           H  
ATOM    204 HH12 ARG A  13     -14.603   3.760  10.652  1.00  3.39           H  
ATOM    205 HH21 ARG A  13     -12.329   6.346  11.055  1.00  2.76           H  
ATOM    206 HH22 ARG A  13     -13.627   5.458  11.781  1.00  3.18           H  
ATOM    207  N   LYS A  14     -12.111   6.366   4.335  1.00  0.58           N  
ATOM    208  CA  LYS A  14     -12.747   7.437   3.508  1.00  0.63           C  
ATOM    209  C   LYS A  14     -12.019   8.772   3.688  1.00  0.65           C  
ATOM    210  O   LYS A  14     -12.121   9.660   2.864  1.00  0.83           O  
ATOM    211  CB  LYS A  14     -14.179   7.539   4.035  1.00  0.74           C  
ATOM    212  CG  LYS A  14     -15.132   6.846   3.059  1.00  1.26           C  
ATOM    213  CD  LYS A  14     -16.545   6.842   3.644  1.00  1.92           C  
ATOM    214  CE  LYS A  14     -17.564   7.041   2.518  1.00  2.26           C  
ATOM    215  NZ  LYS A  14     -18.382   8.211   2.942  1.00  2.80           N  
ATOM    216  H   LYS A  14     -12.619   5.941   5.057  1.00  0.72           H  
ATOM    217  HA  LYS A  14     -12.762   7.153   2.470  1.00  0.72           H  
ATOM    218  HB2 LYS A  14     -14.242   7.060   5.001  1.00  1.18           H  
ATOM    219  HB3 LYS A  14     -14.454   8.578   4.129  1.00  1.18           H  
ATOM    220  HG2 LYS A  14     -15.133   7.376   2.118  1.00  1.49           H  
ATOM    221  HG3 LYS A  14     -14.806   5.829   2.899  1.00  1.74           H  
ATOM    222  HD2 LYS A  14     -16.731   5.897   4.133  1.00  2.36           H  
ATOM    223  HD3 LYS A  14     -16.640   7.643   4.361  1.00  2.54           H  
ATOM    224  HE2 LYS A  14     -17.055   7.253   1.588  1.00  2.52           H  
ATOM    225  HE3 LYS A  14     -18.189   6.168   2.416  1.00  2.68           H  
ATOM    226  HZ1 LYS A  14     -18.755   8.044   3.898  1.00  3.15           H  
ATOM    227  HZ2 LYS A  14     -17.790   9.065   2.948  1.00  3.13           H  
ATOM    228  HZ3 LYS A  14     -19.173   8.339   2.278  1.00  3.10           H  
ATOM    229  N   SER A  15     -11.296   8.929   4.761  1.00  0.68           N  
ATOM    230  CA  SER A  15     -10.576  10.219   4.992  1.00  0.88           C  
ATOM    231  C   SER A  15      -9.084   9.979   5.254  1.00  0.81           C  
ATOM    232  O   SER A  15      -8.276  10.881   5.149  1.00  1.05           O  
ATOM    233  CB  SER A  15     -11.243  10.824   6.227  1.00  1.10           C  
ATOM    234  OG  SER A  15     -12.163  11.828   5.824  1.00  1.68           O  
ATOM    235  H   SER A  15     -11.236   8.205   5.417  1.00  0.71           H  
ATOM    236  HA  SER A  15     -10.707  10.877   4.148  1.00  1.02           H  
ATOM    237  HB2 SER A  15     -11.768  10.051   6.767  1.00  1.15           H  
ATOM    238  HB3 SER A  15     -10.490  11.261   6.865  1.00  1.57           H  
ATOM    239  HG  SER A  15     -12.784  11.968   6.543  1.00  1.96           H  
ATOM    240  N   ASN A  16      -8.712   8.779   5.599  1.00  0.65           N  
ATOM    241  CA  ASN A  16      -7.274   8.489   5.872  1.00  0.68           C  
ATOM    242  C   ASN A  16      -6.459   8.566   4.578  1.00  0.55           C  
ATOM    243  O   ASN A  16      -5.298   8.922   4.584  1.00  0.56           O  
ATOM    244  CB  ASN A  16      -7.267   7.064   6.419  1.00  0.87           C  
ATOM    245  CG  ASN A  16      -6.980   7.080   7.917  1.00  0.91           C  
ATOM    246  OD1 ASN A  16      -6.257   7.926   8.406  1.00  1.74           O  
ATOM    247  ND2 ASN A  16      -7.524   6.167   8.671  1.00  0.98           N  
ATOM    248  H   ASN A  16      -9.374   8.066   5.682  1.00  0.69           H  
ATOM    249  HA  ASN A  16      -6.883   9.172   6.608  1.00  0.80           H  
ATOM    250  HB2 ASN A  16      -8.232   6.614   6.255  1.00  1.52           H  
ATOM    251  HB3 ASN A  16      -6.509   6.486   5.912  1.00  1.61           H  
ATOM    252 HD21 ASN A  16      -8.105   5.486   8.272  1.00  0.91           H  
ATOM    253 HD22 ASN A  16      -7.354   6.161   9.630  1.00  1.58           H  
ATOM    254  N   PHE A  17      -7.059   8.228   3.471  1.00  0.55           N  
ATOM    255  CA  PHE A  17      -6.319   8.272   2.176  1.00  0.51           C  
ATOM    256  C   PHE A  17      -5.721   9.661   1.942  1.00  0.46           C  
ATOM    257  O   PHE A  17      -4.519   9.828   1.894  1.00  0.52           O  
ATOM    258  CB  PHE A  17      -7.369   7.955   1.111  1.00  0.56           C  
ATOM    259  CG  PHE A  17      -6.689   7.787  -0.227  1.00  0.62           C  
ATOM    260  CD1 PHE A  17      -6.188   8.904  -0.905  1.00  0.79           C  
ATOM    261  CD2 PHE A  17      -6.563   6.511  -0.792  1.00  0.78           C  
ATOM    262  CE1 PHE A  17      -5.561   8.748  -2.146  1.00  0.90           C  
ATOM    263  CE2 PHE A  17      -5.936   6.355  -2.033  1.00  0.89           C  
ATOM    264  CZ  PHE A  17      -5.423   7.477  -2.706  1.00  0.87           C  
ATOM    265  H   PHE A  17      -7.995   7.940   3.492  1.00  0.66           H  
ATOM    266  HA  PHE A  17      -5.545   7.522   2.162  1.00  0.59           H  
ATOM    267  HB2 PHE A  17      -7.883   7.042   1.371  1.00  0.99           H  
ATOM    268  HB3 PHE A  17      -8.081   8.765   1.054  1.00  1.08           H  
ATOM    269  HD1 PHE A  17      -6.286   9.888  -0.469  1.00  0.98           H  
ATOM    270  HD2 PHE A  17      -6.950   5.649  -0.269  1.00  0.97           H  
ATOM    271  HE1 PHE A  17      -5.173   9.611  -2.668  1.00  1.14           H  
ATOM    272  HE2 PHE A  17      -5.840   5.371  -2.469  1.00  1.11           H  
ATOM    273  HZ  PHE A  17      -4.935   7.356  -3.662  1.00  0.99           H  
ATOM    274  N   ALA A  18      -6.549  10.657   1.792  1.00  0.52           N  
ATOM    275  CA  ALA A  18      -6.029  12.036   1.552  1.00  0.66           C  
ATOM    276  C   ALA A  18      -5.007  12.417   2.627  1.00  0.59           C  
ATOM    277  O   ALA A  18      -4.175  13.279   2.427  1.00  0.75           O  
ATOM    278  CB  ALA A  18      -7.256  12.943   1.636  1.00  0.84           C  
ATOM    279  H   ALA A  18      -7.515  10.499   1.831  1.00  0.57           H  
ATOM    280  HA  ALA A  18      -5.586  12.106   0.572  1.00  0.76           H  
ATOM    281  HB1 ALA A  18      -8.108  12.437   1.207  1.00  1.50           H  
ATOM    282  HB2 ALA A  18      -7.459  13.181   2.669  1.00  1.21           H  
ATOM    283  HB3 ALA A  18      -7.067  13.856   1.088  1.00  1.29           H  
ATOM    284  N   GLU A  19      -5.061  11.783   3.764  1.00  0.46           N  
ATOM    285  CA  GLU A  19      -4.093  12.111   4.846  1.00  0.49           C  
ATOM    286  C   GLU A  19      -2.811  11.301   4.660  1.00  0.48           C  
ATOM    287  O   GLU A  19      -1.739  11.843   4.479  1.00  0.56           O  
ATOM    288  CB  GLU A  19      -4.798  11.707   6.139  1.00  0.55           C  
ATOM    289  CG  GLU A  19      -3.938  12.116   7.336  1.00  0.69           C  
ATOM    290  CD  GLU A  19      -4.336  13.520   7.797  1.00  1.04           C  
ATOM    291  OE1 GLU A  19      -5.470  13.902   7.555  1.00  1.78           O  
ATOM    292  OE2 GLU A  19      -3.501  14.190   8.383  1.00  1.66           O  
ATOM    293  H   GLU A  19      -5.736  11.090   3.907  1.00  0.45           H  
ATOM    294  HA  GLU A  19      -3.876  13.166   4.855  1.00  0.56           H  
ATOM    295  HB2 GLU A  19      -5.755  12.201   6.196  1.00  1.09           H  
ATOM    296  HB3 GLU A  19      -4.946  10.637   6.149  1.00  0.95           H  
ATOM    297  HG2 GLU A  19      -4.089  11.415   8.145  1.00  1.12           H  
ATOM    298  HG3 GLU A  19      -2.897  12.116   7.049  1.00  1.08           H  
ATOM    299  N   ALA A  20      -2.918  10.004   4.701  1.00  0.45           N  
ATOM    300  CA  ALA A  20      -1.711   9.150   4.523  1.00  0.53           C  
ATOM    301  C   ALA A  20      -0.988   9.522   3.225  1.00  0.57           C  
ATOM    302  O   ALA A  20       0.205   9.334   3.091  1.00  0.71           O  
ATOM    303  CB  ALA A  20      -2.249   7.720   4.452  1.00  0.57           C  
ATOM    304  H   ALA A  20      -3.795   9.591   4.847  1.00  0.44           H  
ATOM    305  HA  ALA A  20      -1.049   9.253   5.367  1.00  0.61           H  
ATOM    306  HB1 ALA A  20      -3.189   7.663   4.982  1.00  1.11           H  
ATOM    307  HB2 ALA A  20      -2.401   7.444   3.419  1.00  1.19           H  
ATOM    308  HB3 ALA A  20      -1.538   7.045   4.906  1.00  1.22           H  
ATOM    309  N   LEU A  21      -1.701  10.053   2.268  1.00  0.55           N  
ATOM    310  CA  LEU A  21      -1.056  10.441   0.980  1.00  0.69           C  
ATOM    311  C   LEU A  21      -0.168  11.667   1.184  1.00  0.75           C  
ATOM    312  O   LEU A  21       0.992  11.677   0.820  1.00  0.92           O  
ATOM    313  CB  LEU A  21      -2.215  10.772   0.038  1.00  0.74           C  
ATOM    314  CG  LEU A  21      -2.399   9.638  -0.972  1.00  0.84           C  
ATOM    315  CD1 LEU A  21      -1.120   9.476  -1.794  1.00  1.44           C  
ATOM    316  CD2 LEU A  21      -2.701   8.330  -0.238  1.00  0.90           C  
ATOM    317  H   LEU A  21      -2.662  10.198   2.398  1.00  0.52           H  
ATOM    318  HA  LEU A  21      -0.481   9.623   0.584  1.00  0.79           H  
ATOM    319  HB2 LEU A  21      -3.119  10.894   0.611  1.00  1.27           H  
ATOM    320  HB3 LEU A  21      -1.997  11.689  -0.488  1.00  0.97           H  
ATOM    321  HG  LEU A  21      -3.222   9.876  -1.631  1.00  1.67           H  
ATOM    322 HD11 LEU A  21      -0.451  10.298  -1.584  1.00  1.91           H  
ATOM    323 HD12 LEU A  21      -0.640   8.546  -1.530  1.00  1.93           H  
ATOM    324 HD13 LEU A  21      -1.366   9.470  -2.845  1.00  1.98           H  
ATOM    325 HD21 LEU A  21      -2.356   8.400   0.784  1.00  1.52           H  
ATOM    326 HD22 LEU A  21      -3.765   8.148  -0.247  1.00  1.39           H  
ATOM    327 HD23 LEU A  21      -2.193   7.514  -0.733  1.00  1.55           H  
ATOM    328  N   ALA A  22      -0.704  12.699   1.767  1.00  0.71           N  
ATOM    329  CA  ALA A  22       0.106  13.927   2.004  1.00  0.85           C  
ATOM    330  C   ALA A  22       0.981  13.739   3.244  1.00  0.89           C  
ATOM    331  O   ALA A  22       2.018  14.357   3.387  1.00  1.08           O  
ATOM    332  CB  ALA A  22      -0.915  15.042   2.231  1.00  1.00           C  
ATOM    333  H   ALA A  22      -1.640  12.665   2.054  1.00  0.65           H  
ATOM    334  HA  ALA A  22       0.714  14.152   1.141  1.00  0.91           H  
ATOM    335  HB1 ALA A  22      -1.889  14.607   2.399  1.00  1.49           H  
ATOM    336  HB2 ALA A  22      -0.627  15.624   3.094  1.00  1.54           H  
ATOM    337  HB3 ALA A  22      -0.951  15.680   1.360  1.00  1.30           H  
ATOM    338  N   ALA A  23       0.571  12.882   4.138  1.00  0.86           N  
ATOM    339  CA  ALA A  23       1.374  12.643   5.369  1.00  0.93           C  
ATOM    340  C   ALA A  23       2.789  12.189   4.993  1.00  0.85           C  
ATOM    341  O   ALA A  23       3.769  12.752   5.437  1.00  0.95           O  
ATOM    342  CB  ALA A  23       0.629  11.534   6.113  1.00  1.05           C  
ATOM    343  H   ALA A  23      -0.267  12.392   3.999  1.00  0.93           H  
ATOM    344  HA  ALA A  23       1.412  13.534   5.976  1.00  1.05           H  
ATOM    345  HB1 ALA A  23       0.221  10.833   5.399  1.00  1.57           H  
ATOM    346  HB2 ALA A  23       1.312  11.021   6.773  1.00  1.43           H  
ATOM    347  HB3 ALA A  23      -0.176  11.967   6.690  1.00  1.46           H  
ATOM    348  N   HIS A  24       2.900  11.179   4.173  1.00  0.83           N  
ATOM    349  CA  HIS A  24       4.251  10.696   3.763  1.00  0.84           C  
ATOM    350  C   HIS A  24       4.385  10.750   2.239  1.00  0.82           C  
ATOM    351  O   HIS A  24       3.405  10.754   1.521  1.00  1.30           O  
ATOM    352  CB  HIS A  24       4.330   9.248   4.252  1.00  0.95           C  
ATOM    353  CG  HIS A  24       4.045   9.193   5.728  1.00  1.22           C  
ATOM    354  ND1 HIS A  24       2.879   8.639   6.236  1.00  1.80           N  
ATOM    355  CD2 HIS A  24       4.765   9.614   6.819  1.00  1.84           C  
ATOM    356  CE1 HIS A  24       2.934   8.740   7.577  1.00  2.04           C  
ATOM    357  NE2 HIS A  24       4.063   9.327   7.984  1.00  2.00           N  
ATOM    358  H   HIS A  24       2.096  10.742   3.821  1.00  0.92           H  
ATOM    359  HA  HIS A  24       5.023  11.287   4.231  1.00  0.86           H  
ATOM    360  HB2 HIS A  24       3.604   8.650   3.721  1.00  1.07           H  
ATOM    361  HB3 HIS A  24       5.319   8.859   4.064  1.00  1.46           H  
ATOM    362  HD1 HIS A  24       2.149   8.245   5.714  1.00  2.38           H  
ATOM    363  HD2 HIS A  24       5.731  10.095   6.777  1.00  2.55           H  
ATOM    364  HE1 HIS A  24       2.160   8.388   8.244  1.00  2.66           H  
ATOM    365  N   LYS A  25       5.588  10.788   1.735  1.00  0.72           N  
ATOM    366  CA  LYS A  25       5.773  10.838   0.256  1.00  0.69           C  
ATOM    367  C   LYS A  25       5.376   9.498  -0.368  1.00  0.59           C  
ATOM    368  O   LYS A  25       4.293   9.345  -0.897  1.00  0.68           O  
ATOM    369  CB  LYS A  25       7.263  11.107   0.049  1.00  0.81           C  
ATOM    370  CG  LYS A  25       7.505  12.618  -0.001  1.00  1.20           C  
ATOM    371  CD  LYS A  25       8.722  12.968   0.857  1.00  1.51           C  
ATOM    372  CE  LYS A  25       8.258  13.437   2.237  1.00  2.06           C  
ATOM    373  NZ  LYS A  25       9.455  13.294   3.112  1.00  2.47           N  
ATOM    374  H   LYS A  25       6.369  10.782   2.328  1.00  1.03           H  
ATOM    375  HA  LYS A  25       5.190  11.639  -0.169  1.00  0.74           H  
ATOM    376  HB2 LYS A  25       7.823  10.680   0.867  1.00  1.32           H  
ATOM    377  HB3 LYS A  25       7.584  10.661  -0.880  1.00  1.17           H  
ATOM    378  HG2 LYS A  25       7.686  12.920  -1.023  1.00  1.41           H  
ATOM    379  HG3 LYS A  25       6.635  13.135   0.378  1.00  1.95           H  
ATOM    380  HD2 LYS A  25       9.349  12.095   0.963  1.00  1.96           H  
ATOM    381  HD3 LYS A  25       9.283  13.758   0.379  1.00  2.03           H  
ATOM    382  HE2 LYS A  25       7.940  14.470   2.196  1.00  2.53           H  
ATOM    383  HE3 LYS A  25       7.459  12.810   2.600  1.00  2.46           H  
ATOM    384  HZ1 LYS A  25      10.290  13.673   2.622  1.00  2.66           H  
ATOM    385  HZ2 LYS A  25       9.305  13.823   3.995  1.00  2.84           H  
ATOM    386  HZ3 LYS A  25       9.607  12.288   3.330  1.00  2.88           H  
ATOM    387  N   TYR A  26       6.242   8.523  -0.307  1.00  0.52           N  
ATOM    388  CA  TYR A  26       5.908   7.195  -0.892  1.00  0.48           C  
ATOM    389  C   TYR A  26       4.889   6.486   0.000  1.00  0.46           C  
ATOM    390  O   TYR A  26       5.055   6.403   1.201  1.00  0.53           O  
ATOM    391  CB  TYR A  26       7.228   6.423  -0.916  1.00  0.56           C  
ATOM    392  CG  TYR A  26       8.260   7.209  -1.689  1.00  0.65           C  
ATOM    393  CD1 TYR A  26       7.938   7.738  -2.943  1.00  0.75           C  
ATOM    394  CD2 TYR A  26       9.536   7.410  -1.150  1.00  1.08           C  
ATOM    395  CE1 TYR A  26       8.893   8.468  -3.661  1.00  0.87           C  
ATOM    396  CE2 TYR A  26      10.492   8.139  -1.867  1.00  1.31           C  
ATOM    397  CZ  TYR A  26      10.177   8.662  -3.121  1.00  1.08           C  
ATOM    398  OH  TYR A  26      11.112   9.389  -3.830  1.00  1.33           O  
ATOM    399  H   TYR A  26       7.107   8.662   0.129  1.00  0.60           H  
ATOM    400  HA  TYR A  26       5.525   7.306  -1.893  1.00  0.50           H  
ATOM    401  HB2 TYR A  26       7.575   6.272   0.096  1.00  0.87           H  
ATOM    402  HB3 TYR A  26       7.076   5.464  -1.391  1.00  1.16           H  
ATOM    403  HD1 TYR A  26       6.952   7.582  -3.358  1.00  1.03           H  
ATOM    404  HD2 TYR A  26       9.784   7.000  -0.182  1.00  1.37           H  
ATOM    405  HE1 TYR A  26       8.644   8.878  -4.629  1.00  1.08           H  
ATOM    406  HE2 TYR A  26      11.477   8.295  -1.452  1.00  1.75           H  
ATOM    407  HH  TYR A  26      11.042  10.310  -3.566  1.00  1.62           H  
ATOM    408  N   LEU A  27       3.831   5.983  -0.570  1.00  0.46           N  
ATOM    409  CA  LEU A  27       2.807   5.292   0.262  1.00  0.45           C  
ATOM    410  C   LEU A  27       2.155   4.150  -0.517  1.00  0.40           C  
ATOM    411  O   LEU A  27       1.684   4.326  -1.622  1.00  0.50           O  
ATOM    412  CB  LEU A  27       1.778   6.372   0.588  1.00  0.51           C  
ATOM    413  CG  LEU A  27       1.055   6.008   1.884  1.00  0.77           C  
ATOM    414  CD1 LEU A  27       1.914   6.427   3.079  1.00  0.66           C  
ATOM    415  CD2 LEU A  27      -0.287   6.736   1.936  1.00  1.93           C  
ATOM    416  H   LEU A  27       3.707   6.063  -1.538  1.00  0.52           H  
ATOM    417  HA  LEU A  27       3.250   4.924   1.173  1.00  0.47           H  
ATOM    418  HB2 LEU A  27       2.276   7.321   0.708  1.00  1.01           H  
ATOM    419  HB3 LEU A  27       1.061   6.440  -0.217  1.00  1.15           H  
ATOM    420  HG  LEU A  27       0.889   4.941   1.916  1.00  1.31           H  
ATOM    421 HD11 LEU A  27       2.350   7.396   2.887  1.00  1.26           H  
ATOM    422 HD12 LEU A  27       1.299   6.477   3.965  1.00  1.33           H  
ATOM    423 HD13 LEU A  27       2.701   5.702   3.228  1.00  1.14           H  
ATOM    424 HD21 LEU A  27      -0.280   7.556   1.233  1.00  2.44           H  
ATOM    425 HD22 LEU A  27      -1.080   6.049   1.677  1.00  2.52           H  
ATOM    426 HD23 LEU A  27      -0.452   7.117   2.932  1.00  2.47           H  
ATOM    427  N   LEU A  28       2.117   2.983   0.061  1.00  0.33           N  
ATOM    428  CA  LEU A  28       1.485   1.826  -0.634  1.00  0.32           C  
ATOM    429  C   LEU A  28       0.081   1.596  -0.075  1.00  0.29           C  
ATOM    430  O   LEU A  28      -0.121   1.578   1.123  1.00  0.35           O  
ATOM    431  CB  LEU A  28       2.396   0.636  -0.326  1.00  0.40           C  
ATOM    432  CG  LEU A  28       2.280  -0.404  -1.442  1.00  0.53           C  
ATOM    433  CD1 LEU A  28       0.835  -0.898  -1.529  1.00  1.12           C  
ATOM    434  CD2 LEU A  28       2.686   0.229  -2.773  1.00  0.73           C  
ATOM    435  H   LEU A  28       2.497   2.866   0.958  1.00  0.36           H  
ATOM    436  HA  LEU A  28       1.444   2.002  -1.697  1.00  0.33           H  
ATOM    437  HB2 LEU A  28       3.419   0.975  -0.256  1.00  0.99           H  
ATOM    438  HB3 LEU A  28       2.100   0.191   0.612  1.00  1.05           H  
ATOM    439  HG  LEU A  28       2.932  -1.237  -1.225  1.00  1.26           H  
ATOM    440 HD11 LEU A  28       0.384  -0.869  -0.548  1.00  1.67           H  
ATOM    441 HD12 LEU A  28       0.277  -0.262  -2.201  1.00  1.65           H  
ATOM    442 HD13 LEU A  28       0.823  -1.912  -1.901  1.00  1.78           H  
ATOM    443 HD21 LEU A  28       2.981   1.256  -2.608  1.00  1.17           H  
ATOM    444 HD22 LEU A  28       3.516  -0.319  -3.193  1.00  1.37           H  
ATOM    445 HD23 LEU A  28       1.851   0.199  -3.455  1.00  1.30           H  
ATOM    446  N   VAL A  29      -0.893   1.431  -0.925  1.00  0.32           N  
ATOM    447  CA  VAL A  29      -2.278   1.217  -0.420  1.00  0.32           C  
ATOM    448  C   VAL A  29      -2.921  -0.004  -1.081  1.00  0.34           C  
ATOM    449  O   VAL A  29      -2.946  -0.131  -2.290  1.00  0.47           O  
ATOM    450  CB  VAL A  29      -3.036   2.488  -0.800  1.00  0.40           C  
ATOM    451  CG1 VAL A  29      -4.462   2.412  -0.252  1.00  0.37           C  
ATOM    452  CG2 VAL A  29      -2.323   3.704  -0.205  1.00  0.77           C  
ATOM    453  H   VAL A  29      -0.717   1.458  -1.888  1.00  0.40           H  
ATOM    454  HA  VAL A  29      -2.272   1.104   0.652  1.00  0.35           H  
ATOM    455  HB  VAL A  29      -3.069   2.581  -1.875  1.00  1.10           H  
ATOM    456 HG11 VAL A  29      -4.960   1.549  -0.667  1.00  1.05           H  
ATOM    457 HG12 VAL A  29      -4.429   2.327   0.824  1.00  1.06           H  
ATOM    458 HG13 VAL A  29      -5.003   3.306  -0.527  1.00  1.10           H  
ATOM    459 HG21 VAL A  29      -1.310   3.745  -0.576  1.00  1.33           H  
ATOM    460 HG22 VAL A  29      -2.848   4.604  -0.489  1.00  1.41           H  
ATOM    461 HG23 VAL A  29      -2.309   3.622   0.872  1.00  1.44           H  
ATOM    462  N   GLU A  30      -3.455  -0.894  -0.291  1.00  0.32           N  
ATOM    463  CA  GLU A  30      -4.115  -2.104  -0.858  1.00  0.39           C  
ATOM    464  C   GLU A  30      -5.632  -1.979  -0.699  1.00  0.36           C  
ATOM    465  O   GLU A  30      -6.119  -1.444   0.277  1.00  0.42           O  
ATOM    466  CB  GLU A  30      -3.582  -3.276  -0.036  1.00  0.52           C  
ATOM    467  CG  GLU A  30      -4.282  -4.564  -0.474  1.00  0.64           C  
ATOM    468  CD  GLU A  30      -3.310  -5.739  -0.354  1.00  0.89           C  
ATOM    469  OE1 GLU A  30      -2.398  -5.647   0.450  1.00  1.48           O  
ATOM    470  OE2 GLU A  30      -3.496  -6.711  -1.068  1.00  1.60           O  
ATOM    471  H   GLU A  30      -3.430  -0.760   0.676  1.00  0.35           H  
ATOM    472  HA  GLU A  30      -3.852  -2.228  -1.896  1.00  0.46           H  
ATOM    473  HB2 GLU A  30      -2.518  -3.372  -0.193  1.00  0.76           H  
ATOM    474  HB3 GLU A  30      -3.777  -3.099   1.012  1.00  1.21           H  
ATOM    475  HG2 GLU A  30      -5.138  -4.740   0.158  1.00  1.21           H  
ATOM    476  HG3 GLU A  30      -4.606  -4.467  -1.502  1.00  1.13           H  
ATOM    477  N   PHE A  31      -6.384  -2.451  -1.654  1.00  0.35           N  
ATOM    478  CA  PHE A  31      -7.865  -2.336  -1.557  1.00  0.36           C  
ATOM    479  C   PHE A  31      -8.527  -3.717  -1.563  1.00  0.39           C  
ATOM    480  O   PHE A  31      -8.652  -4.349  -2.593  1.00  0.49           O  
ATOM    481  CB  PHE A  31      -8.260  -1.559  -2.808  1.00  0.41           C  
ATOM    482  CG  PHE A  31      -8.016  -0.087  -2.588  1.00  0.38           C  
ATOM    483  CD1 PHE A  31      -9.015   0.716  -2.024  1.00  0.53           C  
ATOM    484  CD2 PHE A  31      -6.785   0.476  -2.947  1.00  0.45           C  
ATOM    485  CE1 PHE A  31      -8.782   2.082  -1.820  1.00  0.59           C  
ATOM    486  CE2 PHE A  31      -6.554   1.840  -2.745  1.00  0.52           C  
ATOM    487  CZ  PHE A  31      -7.552   2.644  -2.180  1.00  0.53           C  
ATOM    488  H   PHE A  31      -5.978  -2.864  -2.441  1.00  0.40           H  
ATOM    489  HA  PHE A  31      -8.147  -1.782  -0.677  1.00  0.34           H  
ATOM    490  HB2 PHE A  31      -7.665  -1.898  -3.641  1.00  1.10           H  
ATOM    491  HB3 PHE A  31      -9.303  -1.729  -3.022  1.00  0.88           H  
ATOM    492  HD1 PHE A  31      -9.963   0.282  -1.747  1.00  0.68           H  
ATOM    493  HD2 PHE A  31      -6.016  -0.144  -3.383  1.00  0.58           H  
ATOM    494  HE1 PHE A  31      -9.553   2.701  -1.386  1.00  0.77           H  
ATOM    495  HE2 PHE A  31      -5.604   2.273  -3.022  1.00  0.67           H  
ATOM    496  HZ  PHE A  31      -7.372   3.697  -2.023  1.00  0.63           H  
ATOM    497  N   TYR A  32      -8.968  -4.186  -0.426  1.00  0.37           N  
ATOM    498  CA  TYR A  32      -9.637  -5.520  -0.390  1.00  0.44           C  
ATOM    499  C   TYR A  32     -10.514  -5.650   0.859  1.00  0.40           C  
ATOM    500  O   TYR A  32     -10.898  -4.674   1.469  1.00  0.45           O  
ATOM    501  CB  TYR A  32      -8.501  -6.554  -0.382  1.00  0.54           C  
ATOM    502  CG  TYR A  32      -7.797  -6.569   0.958  1.00  0.54           C  
ATOM    503  CD1 TYR A  32      -7.106  -5.432   1.393  1.00  0.58           C  
ATOM    504  CD2 TYR A  32      -7.837  -7.713   1.761  1.00  0.66           C  
ATOM    505  CE1 TYR A  32      -6.454  -5.439   2.632  1.00  0.67           C  
ATOM    506  CE2 TYR A  32      -7.185  -7.720   2.999  1.00  0.79           C  
ATOM    507  CZ  TYR A  32      -6.497  -6.608   3.436  1.00  0.77           C  
ATOM    508  OH  TYR A  32      -5.853  -6.593   4.657  1.00  0.94           O  
ATOM    509  H   TYR A  32      -8.871  -3.659   0.397  1.00  0.35           H  
ATOM    510  HA  TYR A  32     -10.240  -5.652  -1.276  1.00  0.52           H  
ATOM    511  HB2 TYR A  32      -8.912  -7.533  -0.579  1.00  1.14           H  
ATOM    512  HB3 TYR A  32      -7.793  -6.305  -1.154  1.00  0.97           H  
ATOM    513  HD1 TYR A  32      -7.075  -4.547   0.773  1.00  0.65           H  
ATOM    514  HD2 TYR A  32      -8.369  -8.590   1.426  1.00  0.74           H  
ATOM    515  HE1 TYR A  32      -5.921  -4.562   2.967  1.00  0.75           H  
ATOM    516  HE2 TYR A  32      -7.216  -8.603   3.618  1.00  0.97           H  
ATOM    517  HH  TYR A  32      -6.471  -6.273   5.318  1.00  1.29           H  
ATOM    518  N   ALA A  33     -10.830  -6.855   1.238  1.00  0.40           N  
ATOM    519  CA  ALA A  33     -11.680  -7.059   2.446  1.00  0.44           C  
ATOM    520  C   ALA A  33     -11.078  -8.151   3.339  1.00  0.53           C  
ATOM    521  O   ALA A  33     -10.241  -8.915   2.900  1.00  0.56           O  
ATOM    522  CB  ALA A  33     -13.039  -7.503   1.901  1.00  0.49           C  
ATOM    523  H   ALA A  33     -10.505  -7.629   0.730  1.00  0.43           H  
ATOM    524  HA  ALA A  33     -11.787  -6.136   2.994  1.00  0.48           H  
ATOM    525  HB1 ALA A  33     -13.238  -6.993   0.970  1.00  1.08           H  
ATOM    526  HB2 ALA A  33     -13.029  -8.570   1.732  1.00  1.15           H  
ATOM    527  HB3 ALA A  33     -13.810  -7.260   2.617  1.00  1.18           H  
ATOM    528  N   PRO A  34     -11.527  -8.194   4.570  1.00  0.63           N  
ATOM    529  CA  PRO A  34     -11.022  -9.213   5.525  1.00  0.78           C  
ATOM    530  C   PRO A  34     -11.506 -10.612   5.123  1.00  0.82           C  
ATOM    531  O   PRO A  34     -10.981 -11.611   5.572  1.00  0.96           O  
ATOM    532  CB  PRO A  34     -11.628  -8.787   6.860  1.00  0.90           C  
ATOM    533  CG  PRO A  34     -12.845  -8.000   6.490  1.00  0.81           C  
ATOM    534  CD  PRO A  34     -12.539  -7.320   5.184  1.00  0.66           C  
ATOM    535  HA  PRO A  34      -9.947  -9.183   5.580  1.00  0.83           H  
ATOM    536  HB2 PRO A  34     -11.902  -9.653   7.443  1.00  1.20           H  
ATOM    537  HB3 PRO A  34     -10.933  -8.167   7.408  1.00  1.42           H  
ATOM    538  HG2 PRO A  34     -13.693  -8.664   6.376  1.00  0.83           H  
ATOM    539  HG3 PRO A  34     -13.053  -7.260   7.247  1.00  0.88           H  
ATOM    540  HD2 PRO A  34     -13.420  -7.266   4.563  1.00  1.11           H  
ATOM    541  HD3 PRO A  34     -12.133  -6.333   5.357  1.00  1.05           H  
ATOM    542  N   TRP A  35     -12.503 -10.693   4.282  1.00  0.74           N  
ATOM    543  CA  TRP A  35     -13.012 -12.029   3.856  1.00  0.83           C  
ATOM    544  C   TRP A  35     -12.592 -12.336   2.411  1.00  0.78           C  
ATOM    545  O   TRP A  35     -12.923 -13.372   1.871  1.00  0.92           O  
ATOM    546  CB  TRP A  35     -14.535 -11.925   3.963  1.00  0.91           C  
ATOM    547  CG  TRP A  35     -15.035 -10.872   3.025  1.00  0.87           C  
ATOM    548  CD1 TRP A  35     -15.267  -9.580   3.359  1.00  0.84           C  
ATOM    549  CD2 TRP A  35     -15.368 -10.995   1.612  1.00  1.25           C  
ATOM    550  NE1 TRP A  35     -15.720  -8.905   2.240  1.00  0.85           N  
ATOM    551  CE2 TRP A  35     -15.800  -9.734   1.139  1.00  1.19           C  
ATOM    552  CE3 TRP A  35     -15.338 -12.068   0.703  1.00  1.84           C  
ATOM    553  CZ2 TRP A  35     -16.187  -9.543  -0.188  1.00  1.66           C  
ATOM    554  CZ3 TRP A  35     -15.728 -11.880  -0.633  1.00  2.36           C  
ATOM    555  CH2 TRP A  35     -16.152 -10.620  -1.077  1.00  2.26           C  
ATOM    556  H   TRP A  35     -12.916  -9.877   3.929  1.00  0.66           H  
ATOM    557  HA  TRP A  35     -12.651 -12.795   4.522  1.00  0.96           H  
ATOM    558  HB2 TRP A  35     -14.979 -12.875   3.705  1.00  1.28           H  
ATOM    559  HB3 TRP A  35     -14.808 -11.664   4.975  1.00  1.30           H  
ATOM    560  HD1 TRP A  35     -15.121  -9.149   4.338  1.00  1.12           H  
ATOM    561  HE1 TRP A  35     -15.960  -7.955   2.213  1.00  0.90           H  
ATOM    562  HE3 TRP A  35     -15.012 -13.044   1.035  1.00  1.96           H  
ATOM    563  HZ2 TRP A  35     -16.514  -8.570  -0.525  1.00  1.63           H  
ATOM    564  HZ3 TRP A  35     -15.701 -12.711  -1.322  1.00  2.87           H  
ATOM    565  HH2 TRP A  35     -16.450 -10.483  -2.105  1.00  2.69           H  
ATOM    566  N   CYS A  36     -11.868 -11.447   1.778  1.00  0.65           N  
ATOM    567  CA  CYS A  36     -11.440 -11.702   0.372  1.00  0.67           C  
ATOM    568  C   CYS A  36     -10.749 -13.065   0.263  1.00  0.84           C  
ATOM    569  O   CYS A  36     -10.019 -13.475   1.145  1.00  1.63           O  
ATOM    570  CB  CYS A  36     -10.460 -10.573   0.050  1.00  0.58           C  
ATOM    571  SG  CYS A  36      -9.808 -10.794  -1.624  1.00  1.07           S  
ATOM    572  H   CYS A  36     -11.609 -10.615   2.222  1.00  0.60           H  
ATOM    573  HA  CYS A  36     -12.287 -11.655  -0.293  1.00  0.76           H  
ATOM    574  HB2 CYS A  36     -10.971  -9.623   0.114  1.00  1.12           H  
ATOM    575  HB3 CYS A  36      -9.645 -10.591   0.759  1.00  1.10           H  
ATOM    576  N   GLY A  37     -10.974 -13.769  -0.813  1.00  0.96           N  
ATOM    577  CA  GLY A  37     -10.333 -15.104  -0.981  1.00  1.08           C  
ATOM    578  C   GLY A  37      -8.913 -14.924  -1.524  1.00  1.00           C  
ATOM    579  O   GLY A  37      -8.654 -14.056  -2.335  1.00  1.83           O  
ATOM    580  H   GLY A  37     -11.566 -13.420  -1.511  1.00  1.54           H  
ATOM    581  HA2 GLY A  37     -10.291 -15.606  -0.024  1.00  1.20           H  
ATOM    582  HA3 GLY A  37     -10.911 -15.696  -1.673  1.00  1.52           H  
ATOM    583  N   HIS A  38      -7.990 -15.738  -1.082  1.00  0.89           N  
ATOM    584  CA  HIS A  38      -6.579 -15.620  -1.567  1.00  0.97           C  
ATOM    585  C   HIS A  38      -6.022 -14.222  -1.281  1.00  0.88           C  
ATOM    586  O   HIS A  38      -5.024 -13.817  -1.845  1.00  1.13           O  
ATOM    587  CB  HIS A  38      -6.650 -15.864  -3.074  1.00  1.32           C  
ATOM    588  CG  HIS A  38      -5.392 -16.550  -3.532  1.00  1.72           C  
ATOM    589  ND1 HIS A  38      -4.924 -16.444  -4.834  1.00  2.39           N  
ATOM    590  CD2 HIS A  38      -4.494 -17.356  -2.876  1.00  2.35           C  
ATOM    591  CE1 HIS A  38      -3.793 -17.166  -4.918  1.00  2.85           C  
ATOM    592  NE2 HIS A  38      -3.485 -17.743  -3.752  1.00  2.87           N  
ATOM    593  H   HIS A  38      -8.222 -16.429  -0.426  1.00  1.49           H  
ATOM    594  HA  HIS A  38      -5.959 -16.370  -1.103  1.00  1.06           H  
ATOM    595  HB2 HIS A  38      -7.503 -16.487  -3.295  1.00  1.53           H  
ATOM    596  HB3 HIS A  38      -6.752 -14.919  -3.584  1.00  1.60           H  
ATOM    597  HD1 HIS A  38      -5.342 -15.935  -5.559  1.00  2.86           H  
ATOM    598  HD2 HIS A  38      -4.560 -17.644  -1.838  1.00  2.85           H  
ATOM    599  HE1 HIS A  38      -3.204 -17.268  -5.818  1.00  3.51           H  
ATOM    600  N   CYS A  39      -6.647 -13.486  -0.407  1.00  0.79           N  
ATOM    601  CA  CYS A  39      -6.141 -12.122  -0.084  1.00  0.88           C  
ATOM    602  C   CYS A  39      -5.294 -12.155   1.196  1.00  0.82           C  
ATOM    603  O   CYS A  39      -4.750 -11.152   1.613  1.00  1.00           O  
ATOM    604  CB  CYS A  39      -7.397 -11.275   0.125  1.00  1.08           C  
ATOM    605  SG  CYS A  39      -7.833 -10.452  -1.427  1.00  1.00           S  
ATOM    606  H   CYS A  39      -7.443 -13.831   0.042  1.00  0.89           H  
ATOM    607  HA  CYS A  39      -5.566 -11.730  -0.906  1.00  0.99           H  
ATOM    608  HB2 CYS A  39      -8.212 -11.911   0.435  1.00  1.40           H  
ATOM    609  HB3 CYS A  39      -7.208 -10.532   0.885  1.00  1.44           H  
ATOM    610  N   LYS A  40      -5.174 -13.298   1.822  1.00  0.78           N  
ATOM    611  CA  LYS A  40      -4.360 -13.384   3.068  1.00  0.94           C  
ATOM    612  C   LYS A  40      -2.991 -13.998   2.761  1.00  0.84           C  
ATOM    613  O   LYS A  40      -2.045 -13.832   3.506  1.00  0.94           O  
ATOM    614  CB  LYS A  40      -5.158 -14.295   4.003  1.00  1.21           C  
ATOM    615  CG  LYS A  40      -5.381 -15.652   3.332  1.00  1.56           C  
ATOM    616  CD  LYS A  40      -6.857 -15.797   2.954  1.00  2.11           C  
ATOM    617  CE  LYS A  40      -7.587 -16.593   4.039  1.00  2.72           C  
ATOM    618  NZ  LYS A  40      -8.899 -16.954   3.432  1.00  3.29           N  
ATOM    619  H   LYS A  40      -5.616 -14.099   1.476  1.00  0.83           H  
ATOM    620  HA  LYS A  40      -4.245 -12.409   3.512  1.00  1.08           H  
ATOM    621  HB2 LYS A  40      -4.610 -14.433   4.923  1.00  1.64           H  
ATOM    622  HB3 LYS A  40      -6.115 -13.840   4.218  1.00  1.71           H  
ATOM    623  HG2 LYS A  40      -4.774 -15.718   2.442  1.00  1.95           H  
ATOM    624  HG3 LYS A  40      -5.106 -16.440   4.016  1.00  2.16           H  
ATOM    625  HD2 LYS A  40      -7.303 -14.818   2.862  1.00  2.55           H  
ATOM    626  HD3 LYS A  40      -6.937 -16.320   2.013  1.00  2.46           H  
ATOM    627  HE2 LYS A  40      -7.027 -17.482   4.292  1.00  3.05           H  
ATOM    628  HE3 LYS A  40      -7.741 -15.981   4.915  1.00  3.09           H  
ATOM    629  HZ1 LYS A  40      -8.741 -17.418   2.516  1.00  3.57           H  
ATOM    630  HZ2 LYS A  40      -9.407 -17.603   4.069  1.00  3.66           H  
ATOM    631  HZ3 LYS A  40      -9.464 -16.094   3.291  1.00  3.61           H  
ATOM    632  N   ALA A  41      -2.876 -14.707   1.668  1.00  0.77           N  
ATOM    633  CA  ALA A  41      -1.567 -15.329   1.317  1.00  0.86           C  
ATOM    634  C   ALA A  41      -0.479 -14.255   1.222  1.00  0.75           C  
ATOM    635  O   ALA A  41       0.665 -14.485   1.558  1.00  0.90           O  
ATOM    636  CB  ALA A  41      -1.794 -15.984  -0.046  1.00  0.93           C  
ATOM    637  H   ALA A  41      -3.651 -14.830   1.080  1.00  0.76           H  
ATOM    638  HA  ALA A  41      -1.296 -16.076   2.046  1.00  1.06           H  
ATOM    639  HB1 ALA A  41      -2.620 -16.676   0.022  1.00  1.45           H  
ATOM    640  HB2 ALA A  41      -2.022 -15.223  -0.778  1.00  1.29           H  
ATOM    641  HB3 ALA A  41      -0.903 -16.516  -0.343  1.00  1.41           H  
ATOM    642  N   LEU A  42      -0.829 -13.082   0.767  1.00  0.65           N  
ATOM    643  CA  LEU A  42       0.182 -11.991   0.651  1.00  0.67           C  
ATOM    644  C   LEU A  42       0.153 -11.097   1.897  1.00  0.63           C  
ATOM    645  O   LEU A  42       1.052 -10.314   2.130  1.00  0.70           O  
ATOM    646  CB  LEU A  42      -0.234 -11.199  -0.588  1.00  0.82           C  
ATOM    647  CG  LEU A  42       0.734 -10.032  -0.799  1.00  0.86           C  
ATOM    648  CD1 LEU A  42       1.321 -10.103  -2.210  1.00  1.24           C  
ATOM    649  CD2 LEU A  42      -0.018  -8.711  -0.625  1.00  1.37           C  
ATOM    650  H   LEU A  42      -1.758 -12.918   0.504  1.00  0.69           H  
ATOM    651  HA  LEU A  42       1.168 -12.406   0.509  1.00  0.72           H  
ATOM    652  HB2 LEU A  42      -0.210 -11.845  -1.454  1.00  1.33           H  
ATOM    653  HB3 LEU A  42      -1.234 -10.817  -0.453  1.00  1.37           H  
ATOM    654  HG  LEU A  42       1.531 -10.091  -0.073  1.00  0.98           H  
ATOM    655 HD11 LEU A  42       1.333 -11.130  -2.544  1.00  1.67           H  
ATOM    656 HD12 LEU A  42       0.716  -9.512  -2.881  1.00  1.79           H  
ATOM    657 HD13 LEU A  42       2.329  -9.717  -2.199  1.00  1.73           H  
ATOM    658 HD21 LEU A  42      -1.064  -8.859  -0.852  1.00  1.81           H  
ATOM    659 HD22 LEU A  42       0.085  -8.370   0.395  1.00  1.85           H  
ATOM    660 HD23 LEU A  42       0.395  -7.971  -1.295  1.00  1.84           H  
ATOM    661  N   ALA A  43      -0.873 -11.205   2.701  1.00  0.71           N  
ATOM    662  CA  ALA A  43      -0.962 -10.361   3.931  1.00  0.73           C  
ATOM    663  C   ALA A  43       0.360 -10.389   4.715  1.00  0.67           C  
ATOM    664  O   ALA A  43       0.918  -9.352   5.010  1.00  0.65           O  
ATOM    665  CB  ALA A  43      -2.086 -10.987   4.757  1.00  0.88           C  
ATOM    666  H   ALA A  43      -1.589 -11.841   2.498  1.00  0.86           H  
ATOM    667  HA  ALA A  43      -1.220  -9.348   3.671  1.00  0.73           H  
ATOM    668  HB1 ALA A  43      -2.517 -11.814   4.212  1.00  1.35           H  
ATOM    669  HB2 ALA A  43      -1.688 -11.343   5.696  1.00  1.36           H  
ATOM    670  HB3 ALA A  43      -2.848 -10.245   4.947  1.00  1.39           H  
ATOM    671  N   PRO A  44       0.821 -11.576   5.037  1.00  0.69           N  
ATOM    672  CA  PRO A  44       2.086 -11.707   5.802  1.00  0.70           C  
ATOM    673  C   PRO A  44       3.302 -11.383   4.924  1.00  0.59           C  
ATOM    674  O   PRO A  44       4.422 -11.358   5.394  1.00  0.65           O  
ATOM    675  CB  PRO A  44       2.096 -13.167   6.238  1.00  0.83           C  
ATOM    676  CG  PRO A  44       1.237 -13.878   5.240  1.00  0.84           C  
ATOM    677  CD  PRO A  44       0.221 -12.886   4.737  1.00  0.76           C  
ATOM    678  HA  PRO A  44       2.069 -11.066   6.669  1.00  0.73           H  
ATOM    679  HB2 PRO A  44       3.102 -13.559   6.213  1.00  1.14           H  
ATOM    680  HB3 PRO A  44       1.679 -13.267   7.229  1.00  1.31           H  
ATOM    681  HG2 PRO A  44       1.845 -14.234   4.421  1.00  0.83           H  
ATOM    682  HG3 PRO A  44       0.732 -14.706   5.712  1.00  0.98           H  
ATOM    683  HD2 PRO A  44       0.078 -13.005   3.674  1.00  0.96           H  
ATOM    684  HD3 PRO A  44      -0.715 -13.003   5.262  1.00  1.21           H  
ATOM    685  N   GLU A  45       3.097 -11.118   3.662  1.00  0.53           N  
ATOM    686  CA  GLU A  45       4.248 -10.779   2.779  1.00  0.46           C  
ATOM    687  C   GLU A  45       4.327  -9.263   2.632  1.00  0.41           C  
ATOM    688  O   GLU A  45       5.392  -8.683   2.542  1.00  0.47           O  
ATOM    689  CB  GLU A  45       3.931 -11.439   1.437  1.00  0.48           C  
ATOM    690  CG  GLU A  45       3.707 -12.938   1.647  1.00  0.61           C  
ATOM    691  CD  GLU A  45       2.273 -13.299   1.254  1.00  1.12           C  
ATOM    692  OE1 GLU A  45       2.047 -13.555   0.083  1.00  1.83           O  
ATOM    693  OE2 GLU A  45       1.425 -13.310   2.131  1.00  1.90           O  
ATOM    694  H   GLU A  45       2.190 -11.126   3.297  1.00  0.60           H  
ATOM    695  HA  GLU A  45       5.168 -11.171   3.184  1.00  0.51           H  
ATOM    696  HB2 GLU A  45       3.037 -10.996   1.021  1.00  0.51           H  
ATOM    697  HB3 GLU A  45       4.757 -11.291   0.758  1.00  0.48           H  
ATOM    698  HG2 GLU A  45       4.399 -13.495   1.032  1.00  1.37           H  
ATOM    699  HG3 GLU A  45       3.870 -13.184   2.685  1.00  1.22           H  
ATOM    700  N   TYR A  46       3.196  -8.620   2.630  1.00  0.43           N  
ATOM    701  CA  TYR A  46       3.171  -7.138   2.515  1.00  0.48           C  
ATOM    702  C   TYR A  46       3.479  -6.518   3.892  1.00  0.52           C  
ATOM    703  O   TYR A  46       3.789  -5.348   3.998  1.00  0.69           O  
ATOM    704  CB  TYR A  46       1.737  -6.834   2.019  1.00  0.64           C  
ATOM    705  CG  TYR A  46       1.216  -5.517   2.558  1.00  0.72           C  
ATOM    706  CD1 TYR A  46       1.440  -4.339   1.839  1.00  1.02           C  
ATOM    707  CD2 TYR A  46       0.517  -5.477   3.771  1.00  1.03           C  
ATOM    708  CE1 TYR A  46       0.967  -3.120   2.330  1.00  1.38           C  
ATOM    709  CE2 TYR A  46       0.043  -4.256   4.262  1.00  1.39           C  
ATOM    710  CZ  TYR A  46       0.241  -3.098   3.565  1.00  1.50           C  
ATOM    711  OH  TYR A  46      -0.202  -1.875   4.021  1.00  1.95           O  
ATOM    712  H   TYR A  46       2.355  -9.114   2.720  1.00  0.48           H  
ATOM    713  HA  TYR A  46       3.893  -6.808   1.784  1.00  0.46           H  
ATOM    714  HB2 TYR A  46       1.741  -6.794   0.940  1.00  1.16           H  
ATOM    715  HB3 TYR A  46       1.079  -7.628   2.338  1.00  0.58           H  
ATOM    716  HD1 TYR A  46       1.978  -4.371   0.903  1.00  1.21           H  
ATOM    717  HD2 TYR A  46       0.344  -6.385   4.325  1.00  1.22           H  
ATOM    718  HE1 TYR A  46       1.144  -2.212   1.776  1.00  1.73           H  
ATOM    719  HE2 TYR A  46      -0.496  -4.222   5.197  1.00  1.74           H  
ATOM    720  HH  TYR A  46       0.412  -1.187   3.751  1.00  2.16           H  
ATOM    721  N   ALA A  47       3.401  -7.294   4.946  1.00  0.53           N  
ATOM    722  CA  ALA A  47       3.694  -6.739   6.299  1.00  0.62           C  
ATOM    723  C   ALA A  47       5.187  -6.866   6.615  1.00  0.58           C  
ATOM    724  O   ALA A  47       5.725  -6.125   7.414  1.00  0.68           O  
ATOM    725  CB  ALA A  47       2.867  -7.588   7.265  1.00  0.73           C  
ATOM    726  H   ALA A  47       3.152  -8.237   4.850  1.00  0.58           H  
ATOM    727  HA  ALA A  47       3.383  -5.708   6.357  1.00  0.69           H  
ATOM    728  HB1 ALA A  47       1.825  -7.537   6.988  1.00  1.28           H  
ATOM    729  HB2 ALA A  47       3.202  -8.614   7.220  1.00  1.20           H  
ATOM    730  HB3 ALA A  47       2.991  -7.212   8.270  1.00  1.31           H  
ATOM    731  N   LYS A  48       5.863  -7.796   5.995  1.00  0.51           N  
ATOM    732  CA  LYS A  48       7.319  -7.960   6.266  1.00  0.55           C  
ATOM    733  C   LYS A  48       8.112  -6.886   5.519  1.00  0.53           C  
ATOM    734  O   LYS A  48       9.189  -6.497   5.928  1.00  0.65           O  
ATOM    735  CB  LYS A  48       7.667  -9.350   5.734  1.00  0.60           C  
ATOM    736  CG  LYS A  48       7.016 -10.419   6.616  1.00  1.03           C  
ATOM    737  CD  LYS A  48       7.486 -10.249   8.063  1.00  1.41           C  
ATOM    738  CE  LYS A  48       7.537 -11.616   8.749  1.00  1.92           C  
ATOM    739  NZ  LYS A  48       7.738 -11.313  10.194  1.00  2.47           N  
ATOM    740  H   LYS A  48       5.417  -8.384   5.351  1.00  0.48           H  
ATOM    741  HA  LYS A  48       7.515  -7.909   7.325  1.00  0.63           H  
ATOM    742  HB2 LYS A  48       7.303  -9.449   4.721  1.00  0.83           H  
ATOM    743  HB3 LYS A  48       8.738  -9.482   5.745  1.00  0.95           H  
ATOM    744  HG2 LYS A  48       5.941 -10.314   6.573  1.00  1.69           H  
ATOM    745  HG3 LYS A  48       7.296 -11.399   6.262  1.00  1.54           H  
ATOM    746  HD2 LYS A  48       8.470  -9.804   8.071  1.00  1.85           H  
ATOM    747  HD3 LYS A  48       6.797  -9.608   8.592  1.00  1.94           H  
ATOM    748  HE2 LYS A  48       6.607 -12.146   8.598  1.00  2.37           H  
ATOM    749  HE3 LYS A  48       8.367 -12.195   8.374  1.00  2.33           H  
ATOM    750  HZ1 LYS A  48       8.433 -10.545  10.293  1.00  2.85           H  
ATOM    751  HZ2 LYS A  48       6.834 -11.019  10.616  1.00  2.81           H  
ATOM    752  HZ3 LYS A  48       8.086 -12.162  10.682  1.00  2.85           H  
ATOM    753  N   ALA A  49       7.587  -6.405   4.428  1.00  0.47           N  
ATOM    754  CA  ALA A  49       8.307  -5.357   3.652  1.00  0.50           C  
ATOM    755  C   ALA A  49       8.238  -4.013   4.384  1.00  0.53           C  
ATOM    756  O   ALA A  49       9.033  -3.126   4.147  1.00  0.65           O  
ATOM    757  CB  ALA A  49       7.570  -5.280   2.316  1.00  0.55           C  
ATOM    758  H   ALA A  49       6.717  -6.734   4.117  1.00  0.50           H  
ATOM    759  HA  ALA A  49       9.331  -5.649   3.492  1.00  0.57           H  
ATOM    760  HB1 ALA A  49       7.064  -6.215   2.129  1.00  1.07           H  
ATOM    761  HB2 ALA A  49       6.847  -4.479   2.349  1.00  1.18           H  
ATOM    762  HB3 ALA A  49       8.280  -5.091   1.524  1.00  1.21           H  
ATOM    763  N   ALA A  50       7.294  -3.857   5.272  1.00  0.54           N  
ATOM    764  CA  ALA A  50       7.175  -2.570   6.016  1.00  0.65           C  
ATOM    765  C   ALA A  50       8.193  -2.523   7.159  1.00  0.65           C  
ATOM    766  O   ALA A  50       8.655  -1.470   7.549  1.00  0.77           O  
ATOM    767  CB  ALA A  50       5.749  -2.563   6.568  1.00  0.76           C  
ATOM    768  H   ALA A  50       6.661  -4.583   5.448  1.00  0.57           H  
ATOM    769  HA  ALA A  50       7.316  -1.733   5.350  1.00  0.73           H  
ATOM    770  HB1 ALA A  50       5.086  -3.037   5.859  1.00  1.29           H  
ATOM    771  HB2 ALA A  50       5.723  -3.105   7.501  1.00  1.29           H  
ATOM    772  HB3 ALA A  50       5.432  -1.545   6.733  1.00  1.28           H  
ATOM    773  N   GLY A  51       8.547  -3.658   7.699  1.00  0.59           N  
ATOM    774  CA  GLY A  51       9.535  -3.678   8.815  1.00  0.69           C  
ATOM    775  C   GLY A  51      10.963  -3.667   8.256  1.00  0.78           C  
ATOM    776  O   GLY A  51      11.918  -3.478   8.983  1.00  0.90           O  
ATOM    777  H   GLY A  51       8.163  -4.498   7.371  1.00  0.55           H  
ATOM    778  HA2 GLY A  51       9.387  -2.808   9.438  1.00  0.78           H  
ATOM    779  HA3 GLY A  51       9.389  -4.570   9.407  1.00  0.72           H  
ATOM    780  N   LYS A  52      11.124  -3.869   6.974  1.00  0.80           N  
ATOM    781  CA  LYS A  52      12.495  -3.869   6.388  1.00  1.01           C  
ATOM    782  C   LYS A  52      13.064  -2.449   6.369  1.00  1.12           C  
ATOM    783  O   LYS A  52      14.259  -2.247   6.468  1.00  1.31           O  
ATOM    784  CB  LYS A  52      12.314  -4.390   4.962  1.00  1.15           C  
ATOM    785  CG  LYS A  52      11.963  -5.879   5.002  1.00  1.49           C  
ATOM    786  CD  LYS A  52      13.241  -6.707   4.846  1.00  1.97           C  
ATOM    787  CE  LYS A  52      12.927  -7.993   4.077  1.00  2.64           C  
ATOM    788  NZ  LYS A  52      12.321  -8.907   5.086  1.00  3.08           N  
ATOM    789  H   LYS A  52      10.347  -4.020   6.398  1.00  0.72           H  
ATOM    790  HA  LYS A  52      13.142  -4.529   6.943  1.00  1.08           H  
ATOM    791  HB2 LYS A  52      11.517  -3.844   4.477  1.00  1.51           H  
ATOM    792  HB3 LYS A  52      13.231  -4.254   4.409  1.00  1.47           H  
ATOM    793  HG2 LYS A  52      11.495  -6.114   5.946  1.00  1.74           H  
ATOM    794  HG3 LYS A  52      11.284  -6.110   4.195  1.00  1.96           H  
ATOM    795  HD2 LYS A  52      13.977  -6.133   4.304  1.00  2.22           H  
ATOM    796  HD3 LYS A  52      13.628  -6.959   5.822  1.00  2.20           H  
ATOM    797  HE2 LYS A  52      12.226  -7.791   3.279  1.00  2.97           H  
ATOM    798  HE3 LYS A  52      13.833  -8.427   3.684  1.00  3.10           H  
ATOM    799  HZ1 LYS A  52      11.598  -8.391   5.629  1.00  3.40           H  
ATOM    800  HZ2 LYS A  52      11.881  -9.714   4.601  1.00  3.35           H  
ATOM    801  HZ3 LYS A  52      13.060  -9.252   5.729  1.00  3.40           H  
ATOM    802  N   LEU A  53      12.219  -1.463   6.240  1.00  1.12           N  
ATOM    803  CA  LEU A  53      12.715  -0.057   6.211  1.00  1.33           C  
ATOM    804  C   LEU A  53      13.051   0.420   7.628  1.00  1.30           C  
ATOM    805  O   LEU A  53      13.886   1.278   7.821  1.00  1.50           O  
ATOM    806  CB  LEU A  53      11.562   0.760   5.622  1.00  1.55           C  
ATOM    807  CG  LEU A  53      10.358   0.709   6.564  1.00  1.47           C  
ATOM    808  CD1 LEU A  53      10.401   1.908   7.513  1.00  2.07           C  
ATOM    809  CD2 LEU A  53       9.066   0.755   5.745  1.00  1.82           C  
ATOM    810  H   LEU A  53      11.260  -1.646   6.158  1.00  1.07           H  
ATOM    811  HA  LEU A  53      13.581   0.021   5.576  1.00  1.51           H  
ATOM    812  HB2 LEU A  53      11.876   1.785   5.496  1.00  1.97           H  
ATOM    813  HB3 LEU A  53      11.285   0.349   4.662  1.00  2.04           H  
ATOM    814  HG  LEU A  53      10.388  -0.205   7.138  1.00  1.62           H  
ATOM    815 HD11 LEU A  53      11.020   2.683   7.085  1.00  2.45           H  
ATOM    816 HD12 LEU A  53       9.400   2.287   7.660  1.00  2.57           H  
ATOM    817 HD13 LEU A  53      10.813   1.600   8.462  1.00  2.53           H  
ATOM    818 HD21 LEU A  53       9.172   0.131   4.870  1.00  2.24           H  
ATOM    819 HD22 LEU A  53       8.244   0.396   6.346  1.00  2.24           H  
ATOM    820 HD23 LEU A  53       8.871   1.772   5.440  1.00  2.09           H  
ATOM    821  N   LYS A  54      12.406  -0.129   8.620  1.00  1.20           N  
ATOM    822  CA  LYS A  54      12.692   0.298  10.020  1.00  1.35           C  
ATOM    823  C   LYS A  54      14.167   0.063  10.354  1.00  1.40           C  
ATOM    824  O   LYS A  54      14.777   0.821  11.083  1.00  1.67           O  
ATOM    825  CB  LYS A  54      11.798  -0.583  10.893  1.00  1.46           C  
ATOM    826  CG  LYS A  54      11.691   0.026  12.291  1.00  1.91           C  
ATOM    827  CD  LYS A  54      10.385  -0.426  12.945  1.00  2.50           C  
ATOM    828  CE  LYS A  54      10.445  -1.930  13.219  1.00  2.87           C  
ATOM    829  NZ  LYS A  54      10.235  -2.062  14.688  1.00  3.88           N  
ATOM    830  H   LYS A  54      11.734  -0.820   8.445  1.00  1.15           H  
ATOM    831  HA  LYS A  54      12.434   1.336  10.158  1.00  1.71           H  
ATOM    832  HB2 LYS A  54      10.815  -0.647  10.449  1.00  1.66           H  
ATOM    833  HB3 LYS A  54      12.226  -1.571  10.964  1.00  1.53           H  
ATOM    834  HG2 LYS A  54      12.528  -0.301  12.892  1.00  2.32           H  
ATOM    835  HG3 LYS A  54      11.701   1.104  12.216  1.00  2.18           H  
ATOM    836  HD2 LYS A  54      10.247   0.106  13.876  1.00  2.90           H  
ATOM    837  HD3 LYS A  54       9.559  -0.215  12.284  1.00  2.94           H  
ATOM    838  HE2 LYS A  54       9.663  -2.440  12.677  1.00  3.04           H  
ATOM    839  HE3 LYS A  54      11.412  -2.324  12.948  1.00  2.88           H  
ATOM    840  HZ1 LYS A  54      10.818  -1.359  15.186  1.00  4.31           H  
ATOM    841  HZ2 LYS A  54       9.232  -1.903  14.910  1.00  4.27           H  
ATOM    842  HZ3 LYS A  54      10.506  -3.018  14.992  1.00  4.22           H  
ATOM    843  N   ALA A  55      14.745  -0.981   9.827  1.00  1.63           N  
ATOM    844  CA  ALA A  55      16.181  -1.263  10.115  1.00  2.20           C  
ATOM    845  C   ALA A  55      17.084  -0.301   9.332  1.00  2.03           C  
ATOM    846  O   ALA A  55      18.256  -0.166   9.621  1.00  2.38           O  
ATOM    847  CB  ALA A  55      16.400  -2.703   9.648  1.00  2.78           C  
ATOM    848  H   ALA A  55      14.235  -1.579   9.242  1.00  1.68           H  
ATOM    849  HA  ALA A  55      16.376  -1.186  11.172  1.00  2.53           H  
ATOM    850  HB1 ALA A  55      15.533  -3.298   9.896  1.00  3.22           H  
ATOM    851  HB2 ALA A  55      16.552  -2.717   8.579  1.00  3.09           H  
ATOM    852  HB3 ALA A  55      17.270  -3.112  10.140  1.00  2.97           H  
ATOM    853  N   GLU A  56      16.550   0.367   8.343  1.00  1.67           N  
ATOM    854  CA  GLU A  56      17.384   1.315   7.547  1.00  1.70           C  
ATOM    855  C   GLU A  56      16.961   2.759   7.824  1.00  1.53           C  
ATOM    856  O   GLU A  56      17.776   3.612   8.115  1.00  1.98           O  
ATOM    857  CB  GLU A  56      17.113   0.950   6.087  1.00  1.99           C  
ATOM    858  CG  GLU A  56      18.192  -0.016   5.594  1.00  2.69           C  
ATOM    859  CD  GLU A  56      19.525   0.724   5.485  1.00  3.21           C  
ATOM    860  OE1 GLU A  56      19.540   1.796   4.903  1.00  3.64           O  
ATOM    861  OE2 GLU A  56      20.510   0.206   5.983  1.00  3.63           O  
ATOM    862  H   GLU A  56      15.604   0.246   8.121  1.00  1.55           H  
ATOM    863  HA  GLU A  56      18.427   1.179   7.772  1.00  2.20           H  
ATOM    864  HB2 GLU A  56      16.143   0.479   6.008  1.00  2.26           H  
ATOM    865  HB3 GLU A  56      17.128   1.845   5.484  1.00  2.23           H  
ATOM    866  HG2 GLU A  56      18.288  -0.834   6.292  1.00  2.94           H  
ATOM    867  HG3 GLU A  56      17.914  -0.400   4.623  1.00  3.04           H  
ATOM    868  N   GLY A  57      15.693   3.035   7.731  1.00  1.58           N  
ATOM    869  CA  GLY A  57      15.208   4.420   7.984  1.00  2.25           C  
ATOM    870  C   GLY A  57      14.707   5.032   6.674  1.00  1.97           C  
ATOM    871  O   GLY A  57      14.724   6.232   6.491  1.00  2.50           O  
ATOM    872  H   GLY A  57      15.059   2.328   7.492  1.00  1.61           H  
ATOM    873  HA2 GLY A  57      14.400   4.393   8.701  1.00  2.75           H  
ATOM    874  HA3 GLY A  57      16.017   5.020   8.376  1.00  2.67           H  
ATOM    875  N   SER A  58      14.260   4.214   5.761  1.00  1.30           N  
ATOM    876  CA  SER A  58      13.758   4.747   4.462  1.00  1.23           C  
ATOM    877  C   SER A  58      12.500   5.592   4.684  1.00  1.03           C  
ATOM    878  O   SER A  58      11.873   5.529   5.724  1.00  1.27           O  
ATOM    879  CB  SER A  58      13.428   3.509   3.629  1.00  1.53           C  
ATOM    880  OG  SER A  58      13.328   3.873   2.260  1.00  2.13           O  
ATOM    881  H   SER A  58      14.256   3.248   5.929  1.00  1.08           H  
ATOM    882  HA  SER A  58      14.522   5.328   3.972  1.00  1.45           H  
ATOM    883  HB2 SER A  58      14.211   2.775   3.749  1.00  1.84           H  
ATOM    884  HB3 SER A  58      12.489   3.092   3.960  1.00  1.84           H  
ATOM    885  HG  SER A  58      14.154   3.642   1.830  1.00  2.49           H  
ATOM    886  N   GLU A  59      12.129   6.384   3.716  1.00  0.85           N  
ATOM    887  CA  GLU A  59      10.917   7.235   3.867  1.00  0.87           C  
ATOM    888  C   GLU A  59       9.733   6.612   3.120  1.00  0.76           C  
ATOM    889  O   GLU A  59       8.915   7.303   2.545  1.00  1.06           O  
ATOM    890  CB  GLU A  59      11.304   8.573   3.240  1.00  1.10           C  
ATOM    891  CG  GLU A  59      11.703   8.362   1.778  1.00  1.05           C  
ATOM    892  CD  GLU A  59      11.405   9.633   0.979  1.00  1.58           C  
ATOM    893  OE1 GLU A  59      10.275   9.785   0.546  1.00  2.13           O  
ATOM    894  OE2 GLU A  59      12.312  10.433   0.817  1.00  2.22           O  
ATOM    895  H   GLU A  59      12.648   6.423   2.888  1.00  0.96           H  
ATOM    896  HA  GLU A  59      10.677   7.371   4.909  1.00  0.99           H  
ATOM    897  HB2 GLU A  59      10.465   9.245   3.289  1.00  1.50           H  
ATOM    898  HB3 GLU A  59      12.136   8.997   3.783  1.00  1.57           H  
ATOM    899  HG2 GLU A  59      12.759   8.140   1.721  1.00  1.34           H  
ATOM    900  HG3 GLU A  59      11.139   7.539   1.366  1.00  1.23           H  
ATOM    901  N   ILE A  60       9.636   5.311   3.127  1.00  0.59           N  
ATOM    902  CA  ILE A  60       8.505   4.641   2.421  1.00  0.57           C  
ATOM    903  C   ILE A  60       7.513   4.074   3.441  1.00  0.52           C  
ATOM    904  O   ILE A  60       7.886   3.689   4.532  1.00  0.63           O  
ATOM    905  CB  ILE A  60       9.155   3.517   1.611  1.00  0.68           C  
ATOM    906  CG1 ILE A  60       9.974   2.620   2.544  1.00  1.46           C  
ATOM    907  CG2 ILE A  60      10.075   4.119   0.548  1.00  1.34           C  
ATOM    908  CD1 ILE A  60      10.337   1.327   1.820  1.00  1.60           C  
ATOM    909  H   ILE A  60      10.305   4.775   3.598  1.00  0.76           H  
ATOM    910  HA  ILE A  60       8.011   5.334   1.759  1.00  0.62           H  
ATOM    911  HB  ILE A  60       8.385   2.931   1.129  1.00  1.09           H  
ATOM    912 HG12 ILE A  60      10.880   3.130   2.833  1.00  2.08           H  
ATOM    913 HG13 ILE A  60       9.393   2.389   3.425  1.00  2.16           H  
ATOM    914 HG21 ILE A  60       9.533   4.863  -0.018  1.00  1.76           H  
ATOM    915 HG22 ILE A  60      10.925   4.583   1.028  1.00  1.91           H  
ATOM    916 HG23 ILE A  60      10.417   3.340  -0.117  1.00  1.92           H  
ATOM    917 HD11 ILE A  60       9.438   0.853   1.456  1.00  2.09           H  
ATOM    918 HD12 ILE A  60      10.987   1.553   0.988  1.00  1.96           H  
ATOM    919 HD13 ILE A  60      10.844   0.664   2.504  1.00  1.94           H  
ATOM    920  N   ARG A  61       6.252   4.026   3.103  1.00  0.45           N  
ATOM    921  CA  ARG A  61       5.246   3.492   4.069  1.00  0.45           C  
ATOM    922  C   ARG A  61       4.251   2.563   3.364  1.00  0.41           C  
ATOM    923  O   ARG A  61       3.970   2.709   2.190  1.00  0.55           O  
ATOM    924  CB  ARG A  61       4.530   4.727   4.614  1.00  0.51           C  
ATOM    925  CG  ARG A  61       5.252   5.226   5.866  1.00  0.75           C  
ATOM    926  CD  ARG A  61       4.303   5.155   7.065  1.00  0.97           C  
ATOM    927  NE  ARG A  61       4.923   6.032   8.097  1.00  1.30           N  
ATOM    928  CZ  ARG A  61       5.946   5.605   8.786  1.00  1.66           C  
ATOM    929  NH1 ARG A  61       5.767   4.749   9.754  1.00  2.19           N  
ATOM    930  NH2 ARG A  61       7.146   6.034   8.506  1.00  2.21           N  
ATOM    931  H   ARG A  61       5.966   4.349   2.221  1.00  0.49           H  
ATOM    932  HA  ARG A  61       5.740   2.971   4.872  1.00  0.50           H  
ATOM    933  HB2 ARG A  61       4.532   5.504   3.863  1.00  0.61           H  
ATOM    934  HB3 ARG A  61       3.512   4.471   4.866  1.00  0.64           H  
ATOM    935  HG2 ARG A  61       6.117   4.605   6.055  1.00  1.26           H  
ATOM    936  HG3 ARG A  61       5.568   6.247   5.717  1.00  1.52           H  
ATOM    937  HD2 ARG A  61       3.324   5.526   6.791  1.00  1.50           H  
ATOM    938  HD3 ARG A  61       4.234   4.143   7.433  1.00  1.40           H  
ATOM    939  HE  ARG A  61       4.564   6.929   8.258  1.00  1.83           H  
ATOM    940 HH11 ARG A  61       4.847   4.421   9.969  1.00  2.37           H  
ATOM    941 HH12 ARG A  61       6.551   4.423  10.283  1.00  2.76           H  
ATOM    942 HH21 ARG A  61       7.283   6.690   7.764  1.00  2.45           H  
ATOM    943 HH22 ARG A  61       7.929   5.706   9.035  1.00  2.70           H  
ATOM    944  N   LEU A  62       3.709   1.615   4.082  1.00  0.35           N  
ATOM    945  CA  LEU A  62       2.722   0.676   3.472  1.00  0.36           C  
ATOM    946  C   LEU A  62       1.355   0.861   4.136  1.00  0.32           C  
ATOM    947  O   LEU A  62       1.263   1.223   5.291  1.00  0.38           O  
ATOM    948  CB  LEU A  62       3.272  -0.721   3.764  1.00  0.48           C  
ATOM    949  CG  LEU A  62       4.400  -1.045   2.783  1.00  0.73           C  
ATOM    950  CD1 LEU A  62       5.677  -0.323   3.218  1.00  1.59           C  
ATOM    951  CD2 LEU A  62       4.647  -2.556   2.772  1.00  1.22           C  
ATOM    952  H   LEU A  62       3.949   1.524   5.027  1.00  0.42           H  
ATOM    953  HA  LEU A  62       2.655   0.833   2.407  1.00  0.39           H  
ATOM    954  HB2 LEU A  62       3.654  -0.754   4.774  1.00  1.08           H  
ATOM    955  HB3 LEU A  62       2.481  -1.448   3.656  1.00  1.18           H  
ATOM    956  HG  LEU A  62       4.120  -0.718   1.792  1.00  1.41           H  
ATOM    957 HD11 LEU A  62       5.710  -0.267   4.296  1.00  2.21           H  
ATOM    958 HD12 LEU A  62       6.538  -0.867   2.858  1.00  2.12           H  
ATOM    959 HD13 LEU A  62       5.684   0.674   2.805  1.00  2.09           H  
ATOM    960 HD21 LEU A  62       4.897  -2.887   3.769  1.00  1.56           H  
ATOM    961 HD22 LEU A  62       3.755  -3.065   2.438  1.00  1.71           H  
ATOM    962 HD23 LEU A  62       5.464  -2.782   2.102  1.00  1.91           H  
ATOM    963  N   ALA A  63       0.288   0.620   3.420  1.00  0.30           N  
ATOM    964  CA  ALA A  63      -1.063   0.796   4.037  1.00  0.32           C  
ATOM    965  C   ALA A  63      -2.087  -0.133   3.373  1.00  0.31           C  
ATOM    966  O   ALA A  63      -1.850  -0.680   2.314  1.00  0.37           O  
ATOM    967  CB  ALA A  63      -1.422   2.260   3.785  1.00  0.37           C  
ATOM    968  H   ALA A  63       0.373   0.327   2.485  1.00  0.32           H  
ATOM    969  HA  ALA A  63      -1.013   0.608   5.099  1.00  0.37           H  
ATOM    970  HB1 ALA A  63      -0.640   2.895   4.174  1.00  1.11           H  
ATOM    971  HB2 ALA A  63      -1.526   2.428   2.722  1.00  0.93           H  
ATOM    972  HB3 ALA A  63      -2.354   2.493   4.279  1.00  1.09           H  
ATOM    973  N   LYS A  64      -3.225  -0.317   3.991  1.00  0.30           N  
ATOM    974  CA  LYS A  64      -4.263  -1.214   3.399  1.00  0.32           C  
ATOM    975  C   LYS A  64      -5.654  -0.588   3.542  1.00  0.32           C  
ATOM    976  O   LYS A  64      -5.864   0.297   4.345  1.00  0.40           O  
ATOM    977  CB  LYS A  64      -4.173  -2.507   4.209  1.00  0.38           C  
ATOM    978  CG  LYS A  64      -4.359  -2.195   5.694  1.00  1.39           C  
ATOM    979  CD  LYS A  64      -4.514  -3.502   6.474  1.00  1.60           C  
ATOM    980  CE  LYS A  64      -3.160  -3.915   7.050  1.00  2.04           C  
ATOM    981  NZ  LYS A  64      -2.943  -3.002   8.208  1.00  2.26           N  
ATOM    982  H   LYS A  64      -3.397   0.131   4.847  1.00  0.34           H  
ATOM    983  HA  LYS A  64      -4.044  -1.414   2.365  1.00  0.35           H  
ATOM    984  HB2 LYS A  64      -4.945  -3.187   3.885  1.00  0.90           H  
ATOM    985  HB3 LYS A  64      -3.205  -2.962   4.055  1.00  1.11           H  
ATOM    986  HG2 LYS A  64      -3.496  -1.657   6.059  1.00  2.04           H  
ATOM    987  HG3 LYS A  64      -5.244  -1.590   5.828  1.00  2.08           H  
ATOM    988  HD2 LYS A  64      -5.221  -3.358   7.278  1.00  2.02           H  
ATOM    989  HD3 LYS A  64      -4.873  -4.275   5.812  1.00  2.00           H  
ATOM    990  HE2 LYS A  64      -3.190  -4.943   7.382  1.00  2.60           H  
ATOM    991  HE3 LYS A  64      -2.381  -3.779   6.315  1.00  2.45           H  
ATOM    992  HZ1 LYS A  64      -3.753  -3.069   8.858  1.00  2.61           H  
ATOM    993  HZ2 LYS A  64      -2.073  -3.277   8.708  1.00  2.60           H  
ATOM    994  HZ3 LYS A  64      -2.855  -2.024   7.867  1.00  2.48           H  
ATOM    995  N   VAL A  65      -6.610  -1.041   2.771  1.00  0.30           N  
ATOM    996  CA  VAL A  65      -7.982  -0.463   2.877  1.00  0.32           C  
ATOM    997  C   VAL A  65      -9.029  -1.577   2.903  1.00  0.31           C  
ATOM    998  O   VAL A  65      -8.778  -2.693   2.490  1.00  0.36           O  
ATOM    999  CB  VAL A  65      -8.158   0.395   1.622  1.00  0.40           C  
ATOM   1000  CG1 VAL A  65      -9.580   0.967   1.587  1.00  0.45           C  
ATOM   1001  CG2 VAL A  65      -7.148   1.544   1.644  1.00  0.70           C  
ATOM   1002  H   VAL A  65      -6.427  -1.759   2.128  1.00  0.34           H  
ATOM   1003  HA  VAL A  65      -8.064   0.152   3.758  1.00  0.35           H  
ATOM   1004  HB  VAL A  65      -7.992  -0.212   0.744  1.00  0.96           H  
ATOM   1005 HG11 VAL A  65     -10.296   0.156   1.586  1.00  1.10           H  
ATOM   1006 HG12 VAL A  65      -9.740   1.586   2.456  1.00  1.08           H  
ATOM   1007 HG13 VAL A  65      -9.709   1.560   0.693  1.00  1.10           H  
ATOM   1008 HG21 VAL A  65      -6.672   1.585   2.613  1.00  1.30           H  
ATOM   1009 HG22 VAL A  65      -6.400   1.382   0.882  1.00  1.25           H  
ATOM   1010 HG23 VAL A  65      -7.659   2.476   1.455  1.00  1.41           H  
ATOM   1011  N   ASP A  66     -10.205  -1.276   3.377  1.00  0.35           N  
ATOM   1012  CA  ASP A  66     -11.278  -2.306   3.424  1.00  0.39           C  
ATOM   1013  C   ASP A  66     -12.352  -1.979   2.384  1.00  0.40           C  
ATOM   1014  O   ASP A  66     -13.247  -1.196   2.628  1.00  0.44           O  
ATOM   1015  CB  ASP A  66     -11.855  -2.217   4.837  1.00  0.47           C  
ATOM   1016  CG  ASP A  66     -11.076  -3.150   5.764  1.00  0.67           C  
ATOM   1017  OD1 ASP A  66      -9.909  -2.880   6.001  1.00  1.38           O  
ATOM   1018  OD2 ASP A  66     -11.659  -4.119   6.223  1.00  1.30           O  
ATOM   1019  H   ASP A  66     -10.385  -0.367   3.697  1.00  0.41           H  
ATOM   1020  HA  ASP A  66     -10.868  -3.288   3.252  1.00  0.39           H  
ATOM   1021  HB2 ASP A  66     -11.773  -1.202   5.195  1.00  1.04           H  
ATOM   1022  HB3 ASP A  66     -12.894  -2.511   4.819  1.00  1.00           H  
ATOM   1023  N   ALA A  67     -12.267  -2.572   1.223  1.00  0.40           N  
ATOM   1024  CA  ALA A  67     -13.281  -2.296   0.161  1.00  0.46           C  
ATOM   1025  C   ALA A  67     -14.698  -2.406   0.731  1.00  0.51           C  
ATOM   1026  O   ALA A  67     -15.626  -1.798   0.237  1.00  0.57           O  
ATOM   1027  CB  ALA A  67     -13.041  -3.371  -0.899  1.00  0.51           C  
ATOM   1028  H   ALA A  67     -11.535  -3.199   1.046  1.00  0.38           H  
ATOM   1029  HA  ALA A  67     -13.122  -1.318  -0.265  1.00  0.47           H  
ATOM   1030  HB1 ALA A  67     -12.239  -4.020  -0.578  1.00  1.11           H  
ATOM   1031  HB2 ALA A  67     -13.941  -3.952  -1.034  1.00  1.05           H  
ATOM   1032  HB3 ALA A  67     -12.772  -2.903  -1.834  1.00  1.24           H  
ATOM   1033  N   THR A  68     -14.867  -3.174   1.772  1.00  0.53           N  
ATOM   1034  CA  THR A  68     -16.220  -3.318   2.378  1.00  0.62           C  
ATOM   1035  C   THR A  68     -16.404  -2.301   3.510  1.00  0.64           C  
ATOM   1036  O   THR A  68     -17.250  -2.459   4.367  1.00  0.86           O  
ATOM   1037  CB  THR A  68     -16.258  -4.745   2.927  1.00  0.66           C  
ATOM   1038  OG1 THR A  68     -17.515  -4.979   3.546  1.00  1.29           O  
ATOM   1039  CG2 THR A  68     -15.137  -4.935   3.952  1.00  1.35           C  
ATOM   1040  H   THR A  68     -14.104  -3.652   2.158  1.00  0.50           H  
ATOM   1041  HA  THR A  68     -16.985  -3.191   1.629  1.00  0.70           H  
ATOM   1042  HB  THR A  68     -16.120  -5.446   2.118  1.00  1.14           H  
ATOM   1043  HG1 THR A  68     -18.203  -4.719   2.928  1.00  1.65           H  
ATOM   1044 HG21 THR A  68     -14.930  -3.994   4.439  1.00  1.85           H  
ATOM   1045 HG22 THR A  68     -15.445  -5.661   4.690  1.00  1.94           H  
ATOM   1046 HG23 THR A  68     -14.247  -5.286   3.452  1.00  1.85           H  
ATOM   1047  N   GLU A  69     -15.617  -1.259   3.520  1.00  0.57           N  
ATOM   1048  CA  GLU A  69     -15.748  -0.237   4.597  1.00  0.61           C  
ATOM   1049  C   GLU A  69     -15.568   1.165   4.013  1.00  0.57           C  
ATOM   1050  O   GLU A  69     -16.362   2.054   4.254  1.00  0.66           O  
ATOM   1051  CB  GLU A  69     -14.624  -0.555   5.583  1.00  0.63           C  
ATOM   1052  CG  GLU A  69     -14.789   0.304   6.839  1.00  0.83           C  
ATOM   1053  CD  GLU A  69     -13.734  -0.098   7.873  1.00  1.50           C  
ATOM   1054  OE1 GLU A  69     -13.598  -1.285   8.121  1.00  2.10           O  
ATOM   1055  OE2 GLU A  69     -13.081   0.789   8.399  1.00  2.22           O  
ATOM   1056  H   GLU A  69     -14.939  -1.147   2.821  1.00  0.63           H  
ATOM   1057  HA  GLU A  69     -16.705  -0.324   5.087  1.00  0.73           H  
ATOM   1058  HB2 GLU A  69     -14.669  -1.600   5.854  1.00  0.99           H  
ATOM   1059  HB3 GLU A  69     -13.671  -0.344   5.124  1.00  1.15           H  
ATOM   1060  HG2 GLU A  69     -14.662   1.345   6.582  1.00  1.32           H  
ATOM   1061  HG3 GLU A  69     -15.774   0.153   7.253  1.00  1.33           H  
ATOM   1062  N   GLU A  70     -14.532   1.373   3.248  1.00  0.52           N  
ATOM   1063  CA  GLU A  70     -14.310   2.721   2.654  1.00  0.57           C  
ATOM   1064  C   GLU A  70     -14.000   2.598   1.160  1.00  0.72           C  
ATOM   1065  O   GLU A  70     -12.924   2.934   0.707  1.00  1.34           O  
ATOM   1066  CB  GLU A  70     -13.117   3.294   3.416  1.00  0.71           C  
ATOM   1067  CG  GLU A  70     -11.900   2.392   3.215  1.00  1.05           C  
ATOM   1068  CD  GLU A  70     -11.619   1.616   4.505  1.00  1.37           C  
ATOM   1069  OE1 GLU A  70     -12.522   1.513   5.320  1.00  1.97           O  
ATOM   1070  OE2 GLU A  70     -10.507   1.139   4.655  1.00  1.89           O  
ATOM   1071  H   GLU A  70     -13.900   0.645   3.064  1.00  0.54           H  
ATOM   1072  HA  GLU A  70     -15.177   3.344   2.807  1.00  0.63           H  
ATOM   1073  HB2 GLU A  70     -12.896   4.285   3.047  1.00  1.09           H  
ATOM   1074  HB3 GLU A  70     -13.356   3.346   4.467  1.00  1.36           H  
ATOM   1075  HG2 GLU A  70     -12.098   1.698   2.413  1.00  1.63           H  
ATOM   1076  HG3 GLU A  70     -11.041   2.997   2.964  1.00  1.72           H  
ATOM   1077  N   SER A  71     -14.940   2.123   0.393  1.00  0.55           N  
ATOM   1078  CA  SER A  71     -14.711   1.981  -1.074  1.00  0.66           C  
ATOM   1079  C   SER A  71     -14.875   3.335  -1.775  1.00  0.70           C  
ATOM   1080  O   SER A  71     -14.477   3.506  -2.910  1.00  0.94           O  
ATOM   1081  CB  SER A  71     -15.787   1.006  -1.550  1.00  0.79           C  
ATOM   1082  OG  SER A  71     -16.961   1.173  -0.764  1.00  1.48           O  
ATOM   1083  H   SER A  71     -15.799   1.861   0.781  1.00  0.85           H  
ATOM   1084  HA  SER A  71     -13.732   1.572  -1.266  1.00  0.75           H  
ATOM   1085  HB2 SER A  71     -16.022   1.208  -2.581  1.00  1.35           H  
ATOM   1086  HB3 SER A  71     -15.419  -0.006  -1.458  1.00  1.25           H  
ATOM   1087  HG  SER A  71     -17.656   1.507  -1.336  1.00  1.83           H  
ATOM   1088  N   ASP A  72     -15.465   4.294  -1.109  1.00  0.67           N  
ATOM   1089  CA  ASP A  72     -15.667   5.640  -1.732  1.00  0.71           C  
ATOM   1090  C   ASP A  72     -14.387   6.124  -2.424  1.00  0.68           C  
ATOM   1091  O   ASP A  72     -14.433   6.894  -3.363  1.00  0.77           O  
ATOM   1092  CB  ASP A  72     -16.028   6.563  -0.569  1.00  0.78           C  
ATOM   1093  CG  ASP A  72     -17.400   7.189  -0.822  1.00  1.08           C  
ATOM   1094  OD1 ASP A  72     -18.350   6.441  -0.984  1.00  1.57           O  
ATOM   1095  OD2 ASP A  72     -17.476   8.407  -0.851  1.00  1.83           O  
ATOM   1096  H   ASP A  72     -15.785   4.130  -0.199  1.00  0.78           H  
ATOM   1097  HA  ASP A  72     -16.482   5.606  -2.437  1.00  0.77           H  
ATOM   1098  HB2 ASP A  72     -16.056   5.991   0.348  1.00  1.11           H  
ATOM   1099  HB3 ASP A  72     -15.285   7.342  -0.484  1.00  1.26           H  
ATOM   1100  N   LEU A  73     -13.246   5.671  -1.980  1.00  0.63           N  
ATOM   1101  CA  LEU A  73     -11.977   6.102  -2.633  1.00  0.68           C  
ATOM   1102  C   LEU A  73     -11.444   4.981  -3.527  1.00  0.60           C  
ATOM   1103  O   LEU A  73     -10.652   5.211  -4.420  1.00  0.64           O  
ATOM   1104  CB  LEU A  73     -10.990   6.423  -1.498  1.00  0.83           C  
ATOM   1105  CG  LEU A  73     -10.983   5.312  -0.444  1.00  0.79           C  
ATOM   1106  CD1 LEU A  73      -9.560   5.120   0.087  1.00  0.97           C  
ATOM   1107  CD2 LEU A  73     -11.893   5.714   0.716  1.00  1.22           C  
ATOM   1108  H   LEU A  73     -13.227   5.042  -1.233  1.00  0.63           H  
ATOM   1109  HA  LEU A  73     -12.152   6.988  -3.224  1.00  0.75           H  
ATOM   1110  HB2 LEU A  73     -10.001   6.522  -1.911  1.00  1.37           H  
ATOM   1111  HB3 LEU A  73     -11.275   7.354  -1.032  1.00  1.43           H  
ATOM   1112  HG  LEU A  73     -11.336   4.390  -0.882  1.00  1.45           H  
ATOM   1113 HD11 LEU A  73      -8.854   5.522  -0.624  1.00  1.56           H  
ATOM   1114 HD12 LEU A  73      -9.457   5.639   1.031  1.00  1.41           H  
ATOM   1115 HD13 LEU A  73      -9.368   4.067   0.233  1.00  1.54           H  
ATOM   1116 HD21 LEU A  73     -12.817   6.118   0.328  1.00  1.70           H  
ATOM   1117 HD22 LEU A  73     -12.105   4.850   1.326  1.00  1.68           H  
ATOM   1118 HD23 LEU A  73     -11.396   6.463   1.314  1.00  1.80           H  
ATOM   1119  N   ALA A  74     -11.887   3.773  -3.312  1.00  0.57           N  
ATOM   1120  CA  ALA A  74     -11.421   2.648  -4.169  1.00  0.56           C  
ATOM   1121  C   ALA A  74     -12.292   2.580  -5.422  1.00  0.59           C  
ATOM   1122  O   ALA A  74     -11.815   2.327  -6.510  1.00  0.65           O  
ATOM   1123  CB  ALA A  74     -11.594   1.393  -3.312  1.00  0.60           C  
ATOM   1124  H   ALA A  74     -12.536   3.607  -2.597  1.00  0.61           H  
ATOM   1125  HA  ALA A  74     -10.385   2.781  -4.439  1.00  0.58           H  
ATOM   1126  HB1 ALA A  74     -11.446   1.644  -2.272  1.00  1.18           H  
ATOM   1127  HB2 ALA A  74     -12.590   1.000  -3.448  1.00  1.13           H  
ATOM   1128  HB3 ALA A  74     -10.868   0.650  -3.610  1.00  1.23           H  
ATOM   1129  N   GLN A  75     -13.564   2.826  -5.278  1.00  0.64           N  
ATOM   1130  CA  GLN A  75     -14.459   2.799  -6.466  1.00  0.76           C  
ATOM   1131  C   GLN A  75     -14.081   3.944  -7.406  1.00  0.78           C  
ATOM   1132  O   GLN A  75     -14.320   3.891  -8.597  1.00  0.86           O  
ATOM   1133  CB  GLN A  75     -15.869   2.998  -5.910  1.00  0.87           C  
ATOM   1134  CG  GLN A  75     -16.895   2.695  -7.004  1.00  1.42           C  
ATOM   1135  CD  GLN A  75     -17.320   1.228  -6.913  1.00  1.83           C  
ATOM   1136  OE1 GLN A  75     -17.070   0.572  -5.922  1.00  2.35           O  
ATOM   1137  NE2 GLN A  75     -17.955   0.683  -7.914  1.00  2.40           N  
ATOM   1138  H   GLN A  75     -13.927   3.044  -4.395  1.00  0.67           H  
ATOM   1139  HA  GLN A  75     -14.389   1.849  -6.974  1.00  0.79           H  
ATOM   1140  HB2 GLN A  75     -16.024   2.330  -5.075  1.00  1.12           H  
ATOM   1141  HB3 GLN A  75     -15.986   4.020  -5.582  1.00  1.21           H  
ATOM   1142  HG2 GLN A  75     -17.759   3.329  -6.872  1.00  1.98           H  
ATOM   1143  HG3 GLN A  75     -16.455   2.884  -7.972  1.00  1.97           H  
ATOM   1144 HE21 GLN A  75     -18.155   1.213  -8.715  1.00  2.75           H  
ATOM   1145 HE22 GLN A  75     -18.234  -0.255  -7.865  1.00  2.82           H  
ATOM   1146  N   GLN A  76     -13.482   4.979  -6.878  1.00  0.76           N  
ATOM   1147  CA  GLN A  76     -13.078   6.125  -7.738  1.00  0.84           C  
ATOM   1148  C   GLN A  76     -12.065   5.658  -8.783  1.00  0.83           C  
ATOM   1149  O   GLN A  76     -11.998   6.184  -9.877  1.00  0.94           O  
ATOM   1150  CB  GLN A  76     -12.442   7.136  -6.783  1.00  0.89           C  
ATOM   1151  CG  GLN A  76     -13.123   8.497  -6.946  1.00  1.14           C  
ATOM   1152  CD  GLN A  76     -13.718   8.933  -5.604  1.00  1.49           C  
ATOM   1153  OE1 GLN A  76     -13.003   9.110  -4.639  1.00  2.20           O  
ATOM   1154  NE2 GLN A  76     -15.007   9.112  -5.504  1.00  1.97           N  
ATOM   1155  H   GLN A  76     -13.293   5.000  -5.916  1.00  0.73           H  
ATOM   1156  HA  GLN A  76     -13.940   6.558  -8.217  1.00  0.94           H  
ATOM   1157  HB2 GLN A  76     -12.560   6.794  -5.765  1.00  1.31           H  
ATOM   1158  HB3 GLN A  76     -11.390   7.231  -7.010  1.00  1.18           H  
ATOM   1159  HG2 GLN A  76     -12.397   9.227  -7.271  1.00  1.71           H  
ATOM   1160  HG3 GLN A  76     -13.911   8.421  -7.680  1.00  1.62           H  
ATOM   1161 HE21 GLN A  76     -15.584   8.968  -6.282  1.00  2.22           H  
ATOM   1162 HE22 GLN A  76     -15.397   9.391  -4.649  1.00  2.51           H  
ATOM   1163  N   TYR A  77     -11.278   4.666  -8.460  1.00  0.74           N  
ATOM   1164  CA  TYR A  77     -10.278   4.168  -9.445  1.00  0.81           C  
ATOM   1165  C   TYR A  77     -10.900   3.055 -10.289  1.00  0.83           C  
ATOM   1166  O   TYR A  77     -10.586   2.891 -11.452  1.00  1.00           O  
ATOM   1167  CB  TYR A  77      -9.124   3.628  -8.602  1.00  0.80           C  
ATOM   1168  CG  TYR A  77      -8.253   4.777  -8.155  1.00  0.81           C  
ATOM   1169  CD1 TYR A  77      -7.409   5.412  -9.074  1.00  1.42           C  
ATOM   1170  CD2 TYR A  77      -8.288   5.204  -6.823  1.00  1.18           C  
ATOM   1171  CE1 TYR A  77      -6.599   6.477  -8.659  1.00  1.56           C  
ATOM   1172  CE2 TYR A  77      -7.477   6.268  -6.408  1.00  1.19           C  
ATOM   1173  CZ  TYR A  77      -6.640   6.910  -7.326  1.00  1.05           C  
ATOM   1174  OH  TYR A  77      -5.835   7.953  -6.917  1.00  1.22           O  
ATOM   1175  H   TYR A  77     -11.348   4.247  -7.574  1.00  0.68           H  
ATOM   1176  HA  TYR A  77      -9.934   4.972 -10.075  1.00  0.89           H  
ATOM   1177  HB2 TYR A  77      -9.518   3.115  -7.738  1.00  1.17           H  
ATOM   1178  HB3 TYR A  77      -8.538   2.939  -9.193  1.00  1.22           H  
ATOM   1179  HD1 TYR A  77      -7.382   5.081 -10.102  1.00  2.04           H  
ATOM   1180  HD2 TYR A  77      -8.939   4.714  -6.115  1.00  1.84           H  
ATOM   1181  HE1 TYR A  77      -5.947   6.967  -9.367  1.00  2.28           H  
ATOM   1182  HE2 TYR A  77      -7.504   6.598  -5.380  1.00  1.76           H  
ATOM   1183  HH  TYR A  77      -5.079   7.998  -7.507  1.00  1.52           H  
ATOM   1184  N   GLY A  78     -11.781   2.292  -9.709  1.00  0.78           N  
ATOM   1185  CA  GLY A  78     -12.430   1.189 -10.466  1.00  0.87           C  
ATOM   1186  C   GLY A  78     -12.432  -0.065  -9.599  1.00  0.88           C  
ATOM   1187  O   GLY A  78     -13.464  -0.513  -9.140  1.00  1.52           O  
ATOM   1188  H   GLY A  78     -12.016   2.444  -8.769  1.00  0.81           H  
ATOM   1189  HA2 GLY A  78     -13.446   1.464 -10.708  1.00  0.94           H  
ATOM   1190  HA3 GLY A  78     -11.879   1.001 -11.376  1.00  1.07           H  
ATOM   1191  N   VAL A  79     -11.274  -0.625  -9.360  1.00  0.80           N  
ATOM   1192  CA  VAL A  79     -11.180  -1.851  -8.508  1.00  0.79           C  
ATOM   1193  C   VAL A  79     -12.267  -2.867  -8.884  1.00  1.13           C  
ATOM   1194  O   VAL A  79     -13.357  -2.849  -8.347  1.00  1.54           O  
ATOM   1195  CB  VAL A  79     -11.385  -1.343  -7.081  1.00  0.76           C  
ATOM   1196  CG1 VAL A  79     -11.210  -2.499  -6.100  1.00  1.30           C  
ATOM   1197  CG2 VAL A  79     -10.353  -0.256  -6.772  1.00  0.72           C  
ATOM   1198  H   VAL A  79     -10.459  -0.229  -9.734  1.00  1.23           H  
ATOM   1199  HA  VAL A  79     -10.202  -2.297  -8.600  1.00  0.98           H  
ATOM   1200  HB  VAL A  79     -12.380  -0.934  -6.985  1.00  1.48           H  
ATOM   1201 HG11 VAL A  79     -11.576  -3.410  -6.550  1.00  1.80           H  
ATOM   1202 HG12 VAL A  79     -10.164  -2.610  -5.858  1.00  1.79           H  
ATOM   1203 HG13 VAL A  79     -11.768  -2.291  -5.200  1.00  1.83           H  
ATOM   1204 HG21 VAL A  79      -9.361  -0.636  -6.967  1.00  1.41           H  
ATOM   1205 HG22 VAL A  79     -10.538   0.605  -7.398  1.00  1.34           H  
ATOM   1206 HG23 VAL A  79     -10.431   0.031  -5.734  1.00  1.14           H  
ATOM   1207  N   ARG A  80     -11.982  -3.745  -9.804  1.00  1.27           N  
ATOM   1208  CA  ARG A  80     -13.001  -4.753 -10.215  1.00  1.72           C  
ATOM   1209  C   ARG A  80     -12.954  -5.968  -9.285  1.00  1.38           C  
ATOM   1210  O   ARG A  80     -13.920  -6.690  -9.142  1.00  1.87           O  
ATOM   1211  CB  ARG A  80     -12.610  -5.153 -11.637  1.00  2.38           C  
ATOM   1212  CG  ARG A  80     -13.597  -4.534 -12.629  1.00  2.85           C  
ATOM   1213  CD  ARG A  80     -14.938  -5.266 -12.539  1.00  3.49           C  
ATOM   1214  NE  ARG A  80     -14.797  -6.440 -13.443  1.00  4.06           N  
ATOM   1215  CZ  ARG A  80     -15.803  -6.817 -14.186  1.00  4.70           C  
ATOM   1216  NH1 ARG A  80     -16.936  -7.147 -13.631  1.00  5.09           N  
ATOM   1217  NH2 ARG A  80     -15.673  -6.864 -15.484  1.00  5.25           N  
ATOM   1218  H   ARG A  80     -11.098  -3.742 -10.227  1.00  1.28           H  
ATOM   1219  HA  ARG A  80     -13.987  -4.315 -10.214  1.00  2.04           H  
ATOM   1220  HB2 ARG A  80     -11.614  -4.795 -11.850  1.00  2.65           H  
ATOM   1221  HB3 ARG A  80     -12.634  -6.229 -11.729  1.00  2.88           H  
ATOM   1222  HG2 ARG A  80     -13.739  -3.490 -12.391  1.00  3.02           H  
ATOM   1223  HG3 ARG A  80     -13.206  -4.626 -13.631  1.00  3.20           H  
ATOM   1224  HD2 ARG A  80     -15.121  -5.589 -11.523  1.00  3.83           H  
ATOM   1225  HD3 ARG A  80     -15.739  -4.629 -12.881  1.00  3.73           H  
ATOM   1226  HE  ARG A  80     -13.950  -6.930 -13.481  1.00  4.25           H  
ATOM   1227 HH11 ARG A  80     -17.034  -7.112 -12.636  1.00  4.93           H  
ATOM   1228 HH12 ARG A  80     -17.707  -7.434 -14.201  1.00  5.72           H  
ATOM   1229 HH21 ARG A  80     -14.804  -6.612 -15.909  1.00  5.23           H  
ATOM   1230 HH22 ARG A  80     -16.443  -7.151 -16.053  1.00  5.85           H  
ATOM   1231  N   GLY A  81     -11.838  -6.197  -8.650  1.00  0.87           N  
ATOM   1232  CA  GLY A  81     -11.731  -7.364  -7.731  1.00  0.81           C  
ATOM   1233  C   GLY A  81     -10.621  -7.105  -6.713  1.00  0.74           C  
ATOM   1234  O   GLY A  81      -9.737  -6.301  -6.935  1.00  1.17           O  
ATOM   1235  H   GLY A  81     -11.071  -5.601  -8.779  1.00  0.99           H  
ATOM   1236  HA2 GLY A  81     -12.669  -7.503  -7.214  1.00  0.91           H  
ATOM   1237  HA3 GLY A  81     -11.498  -8.252  -8.302  1.00  1.22           H  
ATOM   1238  N   TYR A  82     -10.657  -7.779  -5.597  1.00  0.61           N  
ATOM   1239  CA  TYR A  82      -9.599  -7.564  -4.566  1.00  0.52           C  
ATOM   1240  C   TYR A  82      -8.564  -8.699  -4.632  1.00  0.54           C  
ATOM   1241  O   TYR A  82      -8.868  -9.771  -5.116  1.00  0.61           O  
ATOM   1242  CB  TYR A  82     -10.320  -7.593  -3.209  1.00  0.59           C  
ATOM   1243  CG  TYR A  82     -11.569  -6.734  -3.239  1.00  0.61           C  
ATOM   1244  CD1 TYR A  82     -11.585  -5.531  -3.957  1.00  0.64           C  
ATOM   1245  CD2 TYR A  82     -12.712  -7.149  -2.546  1.00  0.97           C  
ATOM   1246  CE1 TYR A  82     -12.744  -4.745  -3.979  1.00  0.68           C  
ATOM   1247  CE2 TYR A  82     -13.869  -6.364  -2.568  1.00  1.04           C  
ATOM   1248  CZ  TYR A  82     -13.886  -5.162  -3.285  1.00  0.75           C  
ATOM   1249  OH  TYR A  82     -15.029  -4.388  -3.307  1.00  0.85           O  
ATOM   1250  H   TYR A  82     -11.378  -8.422  -5.434  1.00  0.91           H  
ATOM   1251  HA  TYR A  82      -9.122  -6.607  -4.710  1.00  0.50           H  
ATOM   1252  HB2 TYR A  82     -10.595  -8.611  -2.976  1.00  1.21           H  
ATOM   1253  HB3 TYR A  82      -9.652  -7.222  -2.445  1.00  0.79           H  
ATOM   1254  HD1 TYR A  82     -10.703  -5.209  -4.492  1.00  0.89           H  
ATOM   1255  HD2 TYR A  82     -12.700  -8.077  -1.993  1.00  1.30           H  
ATOM   1256  HE1 TYR A  82     -12.757  -3.818  -4.531  1.00  0.92           H  
ATOM   1257  HE2 TYR A  82     -14.751  -6.685  -2.032  1.00  1.40           H  
ATOM   1258  HH  TYR A  82     -15.387  -4.361  -2.416  1.00  1.06           H  
ATOM   1259  N   PRO A  83      -7.364  -8.440  -4.145  1.00  0.54           N  
ATOM   1260  CA  PRO A  83      -6.997  -7.131  -3.556  1.00  0.51           C  
ATOM   1261  C   PRO A  83      -6.368  -6.223  -4.618  1.00  0.51           C  
ATOM   1262  O   PRO A  83      -5.482  -6.627  -5.343  1.00  0.63           O  
ATOM   1263  CB  PRO A  83      -5.964  -7.515  -2.504  1.00  0.59           C  
ATOM   1264  CG  PRO A  83      -5.373  -8.822  -2.968  1.00  0.66           C  
ATOM   1265  CD  PRO A  83      -6.231  -9.361  -4.095  1.00  0.64           C  
ATOM   1266  HA  PRO A  83      -7.848  -6.660  -3.092  1.00  0.50           H  
ATOM   1267  HB2 PRO A  83      -5.194  -6.759  -2.445  1.00  1.06           H  
ATOM   1268  HB3 PRO A  83      -6.439  -7.640  -1.544  1.00  1.07           H  
ATOM   1269  HG2 PRO A  83      -4.366  -8.662  -3.322  1.00  1.08           H  
ATOM   1270  HG3 PRO A  83      -5.364  -9.527  -2.150  1.00  1.17           H  
ATOM   1271  HD2 PRO A  83      -5.686  -9.343  -5.027  1.00  1.01           H  
ATOM   1272  HD3 PRO A  83      -6.566 -10.363  -3.869  1.00  1.23           H  
ATOM   1273  N   THR A  84      -6.806  -4.995  -4.708  1.00  0.45           N  
ATOM   1274  CA  THR A  84      -6.209  -4.071  -5.716  1.00  0.45           C  
ATOM   1275  C   THR A  84      -5.130  -3.217  -5.048  1.00  0.43           C  
ATOM   1276  O   THR A  84      -5.422  -2.259  -4.361  1.00  0.52           O  
ATOM   1277  CB  THR A  84      -7.370  -3.200  -6.204  1.00  0.48           C  
ATOM   1278  OG1 THR A  84      -8.533  -4.001  -6.349  1.00  0.67           O  
ATOM   1279  CG2 THR A  84      -7.007  -2.574  -7.553  1.00  0.56           C  
ATOM   1280  H   THR A  84      -7.515  -4.678  -4.107  1.00  0.48           H  
ATOM   1281  HA  THR A  84      -5.793  -4.630  -6.539  1.00  0.49           H  
ATOM   1282  HB  THR A  84      -7.558  -2.416  -5.489  1.00  0.52           H  
ATOM   1283  HG1 THR A  84      -8.327  -4.720  -6.952  1.00  1.09           H  
ATOM   1284 HG21 THR A  84      -6.543  -3.318  -8.183  1.00  1.21           H  
ATOM   1285 HG22 THR A  84      -7.903  -2.206  -8.030  1.00  1.17           H  
ATOM   1286 HG23 THR A  84      -6.321  -1.755  -7.396  1.00  1.14           H  
ATOM   1287  N   ILE A  85      -3.887  -3.571  -5.226  1.00  0.41           N  
ATOM   1288  CA  ILE A  85      -2.792  -2.791  -4.581  1.00  0.41           C  
ATOM   1289  C   ILE A  85      -2.185  -1.784  -5.561  1.00  0.41           C  
ATOM   1290  O   ILE A  85      -2.010  -2.062  -6.730  1.00  0.54           O  
ATOM   1291  CB  ILE A  85      -1.750  -3.835  -4.178  1.00  0.50           C  
ATOM   1292  CG1 ILE A  85      -2.391  -4.866  -3.245  1.00  0.89           C  
ATOM   1293  CG2 ILE A  85      -0.592  -3.148  -3.452  1.00  0.80           C  
ATOM   1294  CD1 ILE A  85      -1.593  -6.170  -3.305  1.00  1.27           C  
ATOM   1295  H   ILE A  85      -3.673  -4.356  -5.772  1.00  0.47           H  
ATOM   1296  HA  ILE A  85      -3.159  -2.284  -3.704  1.00  0.43           H  
ATOM   1297  HB  ILE A  85      -1.377  -4.329  -5.063  1.00  0.70           H  
ATOM   1298 HG12 ILE A  85      -2.387  -4.488  -2.234  1.00  1.40           H  
ATOM   1299 HG13 ILE A  85      -3.408  -5.053  -3.556  1.00  1.59           H  
ATOM   1300 HG21 ILE A  85      -0.949  -2.249  -2.972  1.00  1.45           H  
ATOM   1301 HG22 ILE A  85      -0.188  -3.817  -2.707  1.00  1.36           H  
ATOM   1302 HG23 ILE A  85       0.179  -2.894  -4.164  1.00  1.31           H  
ATOM   1303 HD11 ILE A  85      -1.428  -6.444  -4.337  1.00  1.80           H  
ATOM   1304 HD12 ILE A  85      -0.642  -6.032  -2.813  1.00  1.83           H  
ATOM   1305 HD13 ILE A  85      -2.145  -6.954  -2.808  1.00  1.69           H  
ATOM   1306  N   LYS A  86      -1.853  -0.618  -5.082  1.00  0.37           N  
ATOM   1307  CA  LYS A  86      -1.243   0.416  -5.964  1.00  0.40           C  
ATOM   1308  C   LYS A  86      -0.187   1.196  -5.179  1.00  0.38           C  
ATOM   1309  O   LYS A  86      -0.083   1.073  -3.973  1.00  0.49           O  
ATOM   1310  CB  LYS A  86      -2.395   1.336  -6.374  1.00  0.48           C  
ATOM   1311  CG  LYS A  86      -3.531   0.504  -6.976  1.00  0.94           C  
ATOM   1312  CD  LYS A  86      -4.581   1.438  -7.582  1.00  1.03           C  
ATOM   1313  CE  LYS A  86      -5.779   1.544  -6.635  1.00  1.37           C  
ATOM   1314  NZ  LYS A  86      -6.972   1.328  -7.502  1.00  1.73           N  
ATOM   1315  H   LYS A  86      -1.997  -0.424  -4.132  1.00  0.43           H  
ATOM   1316  HA  LYS A  86      -0.804  -0.043  -6.837  1.00  0.45           H  
ATOM   1317  HB2 LYS A  86      -2.758   1.865  -5.507  1.00  0.85           H  
ATOM   1318  HB3 LYS A  86      -2.044   2.046  -7.107  1.00  1.09           H  
ATOM   1319  HG2 LYS A  86      -3.135  -0.141  -7.748  1.00  1.56           H  
ATOM   1320  HG3 LYS A  86      -3.986  -0.096  -6.203  1.00  1.69           H  
ATOM   1321  HD2 LYS A  86      -4.150   2.418  -7.729  1.00  1.73           H  
ATOM   1322  HD3 LYS A  86      -4.911   1.044  -8.532  1.00  1.65           H  
ATOM   1323  HE2 LYS A  86      -5.724   0.780  -5.874  1.00  1.93           H  
ATOM   1324  HE3 LYS A  86      -5.816   2.525  -6.183  1.00  2.01           H  
ATOM   1325  HZ1 LYS A  86      -6.887   0.413  -7.989  1.00  2.11           H  
ATOM   1326  HZ2 LYS A  86      -7.831   1.328  -6.917  1.00  2.17           H  
ATOM   1327  HZ3 LYS A  86      -7.031   2.092  -8.207  1.00  2.15           H  
ATOM   1328  N   PHE A  87       0.598   1.998  -5.842  1.00  0.37           N  
ATOM   1329  CA  PHE A  87       1.641   2.778  -5.119  1.00  0.36           C  
ATOM   1330  C   PHE A  87       1.428   4.278  -5.337  1.00  0.33           C  
ATOM   1331  O   PHE A  87       1.339   4.747  -6.454  1.00  0.37           O  
ATOM   1332  CB  PHE A  87       2.975   2.323  -5.726  1.00  0.42           C  
ATOM   1333  CG  PHE A  87       4.106   3.171  -5.184  1.00  0.46           C  
ATOM   1334  CD1 PHE A  87       4.127   3.524  -3.829  1.00  0.44           C  
ATOM   1335  CD2 PHE A  87       5.135   3.602  -6.034  1.00  0.81           C  
ATOM   1336  CE1 PHE A  87       5.173   4.306  -3.324  1.00  0.46           C  
ATOM   1337  CE2 PHE A  87       6.181   4.383  -5.528  1.00  0.97           C  
ATOM   1338  CZ  PHE A  87       6.201   4.744  -4.189  1.00  0.72           C  
ATOM   1339  H   PHE A  87       0.500   2.087  -6.813  1.00  0.47           H  
ATOM   1340  HA  PHE A  87       1.620   2.545  -4.066  1.00  0.36           H  
ATOM   1341  HB2 PHE A  87       3.149   1.288  -5.471  1.00  1.04           H  
ATOM   1342  HB3 PHE A  87       2.932   2.425  -6.800  1.00  0.93           H  
ATOM   1343  HD1 PHE A  87       3.335   3.193  -3.173  1.00  0.64           H  
ATOM   1344  HD2 PHE A  87       5.121   3.329  -7.079  1.00  1.03           H  
ATOM   1345  HE1 PHE A  87       5.188   4.578  -2.279  1.00  0.53           H  
ATOM   1346  HE2 PHE A  87       6.974   4.714  -6.183  1.00  1.31           H  
ATOM   1347  HZ  PHE A  87       7.009   5.349  -3.807  1.00  0.85           H  
ATOM   1348  N   PHE A  88       1.349   5.033  -4.276  1.00  0.33           N  
ATOM   1349  CA  PHE A  88       1.146   6.501  -4.421  1.00  0.35           C  
ATOM   1350  C   PHE A  88       2.429   7.249  -4.052  1.00  0.42           C  
ATOM   1351  O   PHE A  88       3.369   6.673  -3.540  1.00  0.61           O  
ATOM   1352  CB  PHE A  88       0.028   6.841  -3.440  1.00  0.39           C  
ATOM   1353  CG  PHE A  88      -1.303   6.469  -4.047  1.00  0.42           C  
ATOM   1354  CD1 PHE A  88      -1.991   7.391  -4.846  1.00  0.54           C  
ATOM   1355  CD2 PHE A  88      -1.850   5.204  -3.810  1.00  0.63           C  
ATOM   1356  CE1 PHE A  88      -3.226   7.046  -5.407  1.00  0.62           C  
ATOM   1357  CE2 PHE A  88      -3.085   4.859  -4.371  1.00  0.73           C  
ATOM   1358  CZ  PHE A  88      -3.770   5.782  -5.176  1.00  0.62           C  
ATOM   1359  H   PHE A  88       1.423   4.635  -3.383  1.00  0.34           H  
ATOM   1360  HA  PHE A  88       0.842   6.743  -5.427  1.00  0.35           H  
ATOM   1361  HB2 PHE A  88       0.173   6.290  -2.523  1.00  0.95           H  
ATOM   1362  HB3 PHE A  88       0.046   7.897  -3.231  1.00  1.00           H  
ATOM   1363  HD1 PHE A  88      -1.567   8.367  -5.030  1.00  0.73           H  
ATOM   1364  HD2 PHE A  88      -1.319   4.493  -3.195  1.00  0.83           H  
ATOM   1365  HE1 PHE A  88      -3.756   7.757  -6.023  1.00  0.81           H  
ATOM   1366  HE2 PHE A  88      -3.506   3.881  -4.188  1.00  0.97           H  
ATOM   1367  HZ  PHE A  88      -4.722   5.516  -5.613  1.00  0.73           H  
ATOM   1368  N   ARG A  89       2.478   8.529  -4.307  1.00  0.47           N  
ATOM   1369  CA  ARG A  89       3.703   9.308  -3.968  1.00  0.55           C  
ATOM   1370  C   ARG A  89       3.376  10.801  -3.865  1.00  0.64           C  
ATOM   1371  O   ARG A  89       2.871  11.402  -4.792  1.00  1.05           O  
ATOM   1372  CB  ARG A  89       4.673   9.049  -5.122  1.00  0.73           C  
ATOM   1373  CG  ARG A  89       4.003   9.425  -6.446  1.00  1.15           C  
ATOM   1374  CD  ARG A  89       4.811  10.528  -7.132  1.00  1.42           C  
ATOM   1375  NE  ARG A  89       3.977  10.948  -8.292  1.00  1.73           N  
ATOM   1376  CZ  ARG A  89       4.546  11.282  -9.417  1.00  2.07           C  
ATOM   1377  NH1 ARG A  89       5.406  10.477  -9.979  1.00  2.56           N  
ATOM   1378  NH2 ARG A  89       4.253  12.421  -9.982  1.00  2.43           N  
ATOM   1379  H   ARG A  89       1.710   8.976  -4.720  1.00  0.61           H  
ATOM   1380  HA  ARG A  89       4.130   8.952  -3.043  1.00  0.59           H  
ATOM   1381  HB2 ARG A  89       5.562   9.647  -4.985  1.00  1.31           H  
ATOM   1382  HB3 ARG A  89       4.941   8.003  -5.139  1.00  1.33           H  
ATOM   1383  HG2 ARG A  89       3.961   8.557  -7.087  1.00  1.73           H  
ATOM   1384  HG3 ARG A  89       3.001   9.780  -6.255  1.00  1.70           H  
ATOM   1385  HD2 ARG A  89       4.964  11.358  -6.455  1.00  1.99           H  
ATOM   1386  HD3 ARG A  89       5.758  10.143  -7.477  1.00  1.91           H  
ATOM   1387  HE  ARG A  89       3.000  10.972  -8.210  1.00  2.24           H  
ATOM   1388 HH11 ARG A  89       5.630   9.603  -9.547  1.00  2.75           H  
ATOM   1389 HH12 ARG A  89       5.841  10.734 -10.842  1.00  3.02           H  
ATOM   1390 HH21 ARG A  89       3.594  13.038  -9.551  1.00  2.63           H  
ATOM   1391 HH22 ARG A  89       4.688  12.679 -10.844  1.00  2.81           H  
ATOM   1392  N   ASN A  90       3.667  11.403  -2.742  1.00  0.57           N  
ATOM   1393  CA  ASN A  90       3.381  12.859  -2.571  1.00  0.68           C  
ATOM   1394  C   ASN A  90       1.938  13.177  -2.974  1.00  0.69           C  
ATOM   1395  O   ASN A  90       1.689  14.052  -3.781  1.00  0.98           O  
ATOM   1396  CB  ASN A  90       4.365  13.567  -3.503  1.00  0.87           C  
ATOM   1397  CG  ASN A  90       4.181  15.082  -3.380  1.00  1.10           C  
ATOM   1398  OD1 ASN A  90       3.677  15.566  -2.387  1.00  1.65           O  
ATOM   1399  ND2 ASN A  90       4.573  15.854  -4.356  1.00  1.74           N  
ATOM   1400  H   ASN A  90       4.078  10.897  -2.010  1.00  0.73           H  
ATOM   1401  HA  ASN A  90       3.561  13.159  -1.551  1.00  0.80           H  
ATOM   1402  HB2 ASN A  90       5.376  13.304  -3.227  1.00  1.30           H  
ATOM   1403  HB3 ASN A  90       4.179  13.264  -4.522  1.00  1.41           H  
ATOM   1404 HD21 ASN A  90       4.980  15.464  -5.158  1.00  2.26           H  
ATOM   1405 HD22 ASN A  90       4.460  16.826  -4.288  1.00  2.06           H  
ATOM   1406  N   GLY A  91       0.983  12.479  -2.418  1.00  0.65           N  
ATOM   1407  CA  GLY A  91      -0.442  12.746  -2.770  1.00  0.75           C  
ATOM   1408  C   GLY A  91      -0.616  12.716  -4.290  1.00  0.79           C  
ATOM   1409  O   GLY A  91      -0.521  13.728  -4.956  1.00  1.19           O  
ATOM   1410  H   GLY A  91       1.204  11.779  -1.768  1.00  0.77           H  
ATOM   1411  HA2 GLY A  91      -1.071  11.990  -2.322  1.00  1.20           H  
ATOM   1412  HA3 GLY A  91      -0.728  13.718  -2.396  1.00  1.31           H  
ATOM   1413  N   ASP A  92      -0.872  11.563  -4.845  1.00  0.90           N  
ATOM   1414  CA  ASP A  92      -1.053  11.472  -6.323  1.00  1.27           C  
ATOM   1415  C   ASP A  92      -2.482  11.868  -6.705  1.00  1.14           C  
ATOM   1416  O   ASP A  92      -2.695  12.792  -7.465  1.00  1.70           O  
ATOM   1417  CB  ASP A  92      -0.791  10.005  -6.664  1.00  1.93           C  
ATOM   1418  CG  ASP A  92      -0.099   9.914  -8.026  1.00  2.15           C  
ATOM   1419  OD1 ASP A  92      -0.268  10.826  -8.818  1.00  2.41           O  
ATOM   1420  OD2 ASP A  92       0.591   8.933  -8.254  1.00  2.68           O  
ATOM   1421  H   ASP A  92      -0.946  10.759  -4.291  1.00  1.04           H  
ATOM   1422  HA  ASP A  92      -0.338  12.100  -6.830  1.00  1.59           H  
ATOM   1423  HB2 ASP A  92      -0.156   9.566  -5.908  1.00  2.33           H  
ATOM   1424  HB3 ASP A  92      -1.728   9.469  -6.701  1.00  2.27           H  
ATOM   1425  N   THR A  93      -3.460  11.173  -6.181  1.00  0.96           N  
ATOM   1426  CA  THR A  93      -4.890  11.492  -6.497  1.00  1.33           C  
ATOM   1427  C   THR A  93      -5.080  11.742  -7.999  1.00  1.26           C  
ATOM   1428  O   THR A  93      -5.845  12.596  -8.402  1.00  1.90           O  
ATOM   1429  CB  THR A  93      -5.210  12.759  -5.695  1.00  1.74           C  
ATOM   1430  OG1 THR A  93      -4.454  13.849  -6.203  1.00  2.10           O  
ATOM   1431  CG2 THR A  93      -4.865  12.538  -4.221  1.00  1.92           C  
ATOM   1432  H   THR A  93      -3.254  10.434  -5.571  1.00  1.10           H  
ATOM   1433  HA  THR A  93      -5.531  10.688  -6.172  1.00  1.66           H  
ATOM   1434  HB  THR A  93      -6.262  12.982  -5.783  1.00  2.18           H  
ATOM   1435  HG1 THR A  93      -4.783  14.054  -7.081  1.00  2.57           H  
ATOM   1436 HG21 THR A  93      -4.987  11.494  -3.976  1.00  2.36           H  
ATOM   1437 HG22 THR A  93      -3.842  12.834  -4.044  1.00  2.25           H  
ATOM   1438 HG23 THR A  93      -5.524  13.132  -3.604  1.00  2.19           H  
ATOM   1439  N   ALA A  94      -4.394  11.003  -8.825  1.00  1.18           N  
ATOM   1440  CA  ALA A  94      -4.540  11.200 -10.297  1.00  1.18           C  
ATOM   1441  C   ALA A  94      -4.129   9.930 -11.043  1.00  1.14           C  
ATOM   1442  O   ALA A  94      -4.836   9.444 -11.903  1.00  1.48           O  
ATOM   1443  CB  ALA A  94      -3.599  12.354 -10.640  1.00  1.24           C  
ATOM   1444  H   ALA A  94      -3.784  10.317  -8.480  1.00  1.63           H  
ATOM   1445  HA  ALA A  94      -5.553  11.465 -10.540  1.00  1.32           H  
ATOM   1446  HB1 ALA A  94      -3.338  12.888  -9.738  1.00  1.54           H  
ATOM   1447  HB2 ALA A  94      -2.701  11.964 -11.099  1.00  1.67           H  
ATOM   1448  HB3 ALA A  94      -4.090  13.027 -11.327  1.00  1.65           H  
ATOM   1449  N   SER A  95      -2.990   9.391 -10.716  1.00  1.20           N  
ATOM   1450  CA  SER A  95      -2.523   8.151 -11.400  1.00  1.22           C  
ATOM   1451  C   SER A  95      -1.380   7.508 -10.603  1.00  0.98           C  
ATOM   1452  O   SER A  95      -0.225   7.812 -10.828  1.00  0.98           O  
ATOM   1453  CB  SER A  95      -2.031   8.614 -12.771  1.00  1.48           C  
ATOM   1454  OG  SER A  95      -1.457   7.516 -13.464  1.00  2.01           O  
ATOM   1455  H   SER A  95      -2.441   9.803 -10.018  1.00  1.52           H  
ATOM   1456  HA  SER A  95      -3.339   7.455 -11.517  1.00  1.35           H  
ATOM   1457  HB2 SER A  95      -2.863   9.003 -13.340  1.00  1.74           H  
ATOM   1458  HB3 SER A  95      -1.289   9.389 -12.645  1.00  1.85           H  
ATOM   1459  HG  SER A  95      -0.834   7.863 -14.107  1.00  2.24           H  
ATOM   1460  N   PRO A  96      -1.739   6.638  -9.689  1.00  0.87           N  
ATOM   1461  CA  PRO A  96      -0.721   5.953  -8.853  1.00  0.72           C  
ATOM   1462  C   PRO A  96       0.057   4.928  -9.685  1.00  0.65           C  
ATOM   1463  O   PRO A  96      -0.376   4.516 -10.743  1.00  0.79           O  
ATOM   1464  CB  PRO A  96      -1.547   5.260  -7.773  1.00  0.79           C  
ATOM   1465  CG  PRO A  96      -2.900   5.074  -8.385  1.00  0.97           C  
ATOM   1466  CD  PRO A  96      -3.107   6.212  -9.347  1.00  1.02           C  
ATOM   1467  HA  PRO A  96      -0.052   6.669  -8.404  1.00  0.74           H  
ATOM   1468  HB2 PRO A  96      -1.113   4.303  -7.524  1.00  1.23           H  
ATOM   1469  HB3 PRO A  96      -1.615   5.884  -6.894  1.00  1.15           H  
ATOM   1470  HG2 PRO A  96      -2.940   4.130  -8.911  1.00  1.02           H  
ATOM   1471  HG3 PRO A  96      -3.659   5.103  -7.619  1.00  1.09           H  
ATOM   1472  HD2 PRO A  96      -3.629   5.872 -10.229  1.00  1.46           H  
ATOM   1473  HD3 PRO A  96      -3.646   7.019  -8.872  1.00  1.30           H  
ATOM   1474  N   LYS A  97       1.202   4.515  -9.214  1.00  0.55           N  
ATOM   1475  CA  LYS A  97       2.007   3.517  -9.978  1.00  0.57           C  
ATOM   1476  C   LYS A  97       1.561   2.096  -9.626  1.00  0.53           C  
ATOM   1477  O   LYS A  97       1.806   1.608  -8.540  1.00  0.89           O  
ATOM   1478  CB  LYS A  97       3.451   3.750  -9.537  1.00  0.68           C  
ATOM   1479  CG  LYS A  97       4.182   4.574 -10.599  1.00  0.85           C  
ATOM   1480  CD  LYS A  97       5.691   4.373 -10.449  1.00  1.63           C  
ATOM   1481  CE  LYS A  97       6.314   5.628  -9.837  1.00  2.05           C  
ATOM   1482  NZ  LYS A  97       7.726   5.254  -9.547  1.00  2.61           N  
ATOM   1483  H   LYS A  97       1.533   4.859  -8.358  1.00  0.56           H  
ATOM   1484  HA  LYS A  97       1.913   3.691 -11.038  1.00  0.64           H  
ATOM   1485  HB2 LYS A  97       3.461   4.284  -8.598  1.00  1.09           H  
ATOM   1486  HB3 LYS A  97       3.948   2.799  -9.414  1.00  1.22           H  
ATOM   1487  HG2 LYS A  97       3.870   4.252 -11.582  1.00  1.36           H  
ATOM   1488  HG3 LYS A  97       3.946   5.619 -10.469  1.00  1.17           H  
ATOM   1489  HD2 LYS A  97       5.879   3.525  -9.807  1.00  2.08           H  
ATOM   1490  HD3 LYS A  97       6.129   4.193 -11.421  1.00  2.17           H  
ATOM   1491  HE2 LYS A  97       6.276   6.447 -10.542  1.00  2.53           H  
ATOM   1492  HE3 LYS A  97       5.806   5.892  -8.923  1.00  2.29           H  
ATOM   1493  HZ1 LYS A  97       7.742   4.400  -8.952  1.00  2.96           H  
ATOM   1494  HZ2 LYS A  97       8.226   5.066 -10.438  1.00  2.89           H  
ATOM   1495  HZ3 LYS A  97       8.196   6.034  -9.047  1.00  3.06           H  
ATOM   1496  N   GLU A  98       0.907   1.427 -10.536  1.00  0.51           N  
ATOM   1497  CA  GLU A  98       0.446   0.036 -10.254  1.00  0.48           C  
ATOM   1498  C   GLU A  98       1.617  -0.824  -9.772  1.00  0.45           C  
ATOM   1499  O   GLU A  98       2.766  -0.533 -10.042  1.00  0.61           O  
ATOM   1500  CB  GLU A  98      -0.088  -0.483 -11.590  1.00  0.61           C  
ATOM   1501  CG  GLU A  98       0.997  -0.359 -12.660  1.00  1.33           C  
ATOM   1502  CD  GLU A  98       0.639  -1.242 -13.856  1.00  2.10           C  
ATOM   1503  OE1 GLU A  98      -0.119  -0.787 -14.697  1.00  2.61           O  
ATOM   1504  OE2 GLU A  98       1.128  -2.358 -13.911  1.00  2.79           O  
ATOM   1505  H   GLU A  98       0.720   1.837 -11.406  1.00  0.80           H  
ATOM   1506  HA  GLU A  98      -0.344   0.043  -9.520  1.00  0.46           H  
ATOM   1507  HB2 GLU A  98      -0.373  -1.520 -11.484  1.00  1.19           H  
ATOM   1508  HB3 GLU A  98      -0.949   0.098 -11.884  1.00  1.20           H  
ATOM   1509  HG2 GLU A  98       1.071   0.670 -12.981  1.00  1.87           H  
ATOM   1510  HG3 GLU A  98       1.946  -0.675 -12.251  1.00  1.89           H  
ATOM   1511  N   TYR A  99       1.336  -1.882  -9.060  1.00  0.45           N  
ATOM   1512  CA  TYR A  99       2.435  -2.758  -8.563  1.00  0.46           C  
ATOM   1513  C   TYR A  99       2.544  -4.016  -9.428  1.00  0.53           C  
ATOM   1514  O   TYR A  99       1.573  -4.481  -9.991  1.00  0.67           O  
ATOM   1515  CB  TYR A  99       2.037  -3.126  -7.133  1.00  0.52           C  
ATOM   1516  CG  TYR A  99       3.115  -3.993  -6.525  1.00  0.64           C  
ATOM   1517  CD1 TYR A  99       4.452  -3.583  -6.580  1.00  1.58           C  
ATOM   1518  CD2 TYR A  99       2.778  -5.206  -5.914  1.00  1.20           C  
ATOM   1519  CE1 TYR A  99       5.454  -4.387  -6.023  1.00  2.05           C  
ATOM   1520  CE2 TYR A  99       3.780  -6.010  -5.356  1.00  1.49           C  
ATOM   1521  CZ  TYR A  99       5.117  -5.600  -5.411  1.00  1.70           C  
ATOM   1522  OH  TYR A  99       6.104  -6.391  -4.865  1.00  2.27           O  
ATOM   1523  H   TYR A  99       0.404  -2.100  -8.852  1.00  0.57           H  
ATOM   1524  HA  TYR A  99       3.371  -2.222  -8.558  1.00  0.46           H  
ATOM   1525  HB2 TYR A  99       1.925  -2.227  -6.546  1.00  1.25           H  
ATOM   1526  HB3 TYR A  99       1.103  -3.668  -7.145  1.00  0.82           H  
ATOM   1527  HD1 TYR A  99       4.712  -2.647  -7.051  1.00  2.21           H  
ATOM   1528  HD2 TYR A  99       1.746  -5.522  -5.872  1.00  1.91           H  
ATOM   1529  HE1 TYR A  99       6.486  -4.072  -6.063  1.00  2.92           H  
ATOM   1530  HE2 TYR A  99       3.520  -6.946  -4.883  1.00  2.10           H  
ATOM   1531  HH  TYR A  99       6.822  -6.446  -5.500  1.00  2.28           H  
ATOM   1532  N   THR A 100       3.721  -4.569  -9.539  1.00  0.60           N  
ATOM   1533  CA  THR A 100       3.895  -5.799 -10.366  1.00  0.72           C  
ATOM   1534  C   THR A 100       5.096  -6.603  -9.861  1.00  0.83           C  
ATOM   1535  O   THR A 100       6.234  -6.208 -10.027  1.00  1.71           O  
ATOM   1536  CB  THR A 100       4.148  -5.290 -11.787  1.00  0.93           C  
ATOM   1537  OG1 THR A 100       4.942  -4.113 -11.733  1.00  1.36           O  
ATOM   1538  CG2 THR A 100       2.813  -4.977 -12.466  1.00  1.13           C  
ATOM   1539  H   THR A 100       4.492  -4.178  -9.076  1.00  0.68           H  
ATOM   1540  HA  THR A 100       3.000  -6.400 -10.342  1.00  0.94           H  
ATOM   1541  HB  THR A 100       4.666  -6.048 -12.354  1.00  1.25           H  
ATOM   1542  HG1 THR A 100       5.261  -3.930 -12.620  1.00  1.74           H  
ATOM   1543 HG21 THR A 100       2.131  -5.801 -12.316  1.00  1.55           H  
ATOM   1544 HG22 THR A 100       2.392  -4.079 -12.038  1.00  1.72           H  
ATOM   1545 HG23 THR A 100       2.972  -4.830 -13.524  1.00  1.51           H  
ATOM   1546  N   ALA A 101       4.854  -7.727  -9.245  1.00  0.83           N  
ATOM   1547  CA  ALA A 101       5.983  -8.553  -8.728  1.00  1.01           C  
ATOM   1548  C   ALA A 101       5.507  -9.979  -8.436  1.00  1.36           C  
ATOM   1549  O   ALA A 101       4.615 -10.489  -9.085  1.00  1.98           O  
ATOM   1550  CB  ALA A 101       6.420  -7.856  -7.439  1.00  0.87           C  
ATOM   1551  H   ALA A 101       3.929  -8.028  -9.119  1.00  1.42           H  
ATOM   1552  HA  ALA A 101       6.797  -8.563  -9.435  1.00  1.31           H  
ATOM   1553  HB1 ALA A 101       6.200  -6.801  -7.509  1.00  1.31           H  
ATOM   1554  HB2 ALA A 101       5.887  -8.280  -6.602  1.00  1.29           H  
ATOM   1555  HB3 ALA A 101       7.482  -7.993  -7.297  1.00  1.39           H  
ATOM   1556  N   GLY A 102       6.093 -10.627  -7.465  1.00  1.17           N  
ATOM   1557  CA  GLY A 102       5.670 -12.017  -7.140  1.00  1.71           C  
ATOM   1558  C   GLY A 102       4.661 -11.986  -5.992  1.00  1.08           C  
ATOM   1559  O   GLY A 102       3.547 -11.526  -6.145  1.00  1.27           O  
ATOM   1560  H   GLY A 102       6.811 -10.202  -6.951  1.00  0.87           H  
ATOM   1561  HA2 GLY A 102       5.216 -12.468  -8.010  1.00  2.33           H  
ATOM   1562  HA3 GLY A 102       6.531 -12.595  -6.841  1.00  2.36           H  
ATOM   1563  N   ARG A 103       5.043 -12.470  -4.843  1.00  0.90           N  
ATOM   1564  CA  ARG A 103       4.105 -12.467  -3.683  1.00  1.11           C  
ATOM   1565  C   ARG A 103       4.879 -12.615  -2.371  1.00  0.94           C  
ATOM   1566  O   ARG A 103       4.427 -13.248  -1.438  1.00  1.04           O  
ATOM   1567  CB  ARG A 103       3.193 -13.674  -3.904  1.00  1.71           C  
ATOM   1568  CG  ARG A 103       1.990 -13.253  -4.749  1.00  2.44           C  
ATOM   1569  CD  ARG A 103       0.837 -14.235  -4.530  1.00  3.16           C  
ATOM   1570  NE  ARG A 103       0.244 -14.437  -5.881  1.00  3.73           N  
ATOM   1571  CZ  ARG A 103      -0.746 -13.685  -6.275  1.00  4.34           C  
ATOM   1572  NH1 ARG A 103      -1.848 -13.640  -5.579  1.00  4.84           N  
ATOM   1573  NH2 ARG A 103      -0.635 -12.979  -7.367  1.00  4.81           N  
ATOM   1574  H   ARG A 103       5.948 -12.832  -4.742  1.00  1.16           H  
ATOM   1575  HA  ARG A 103       3.520 -11.561  -3.675  1.00  1.58           H  
ATOM   1576  HB2 ARG A 103       3.740 -14.450  -4.420  1.00  2.01           H  
ATOM   1577  HB3 ARG A 103       2.851 -14.047  -2.951  1.00  2.12           H  
ATOM   1578  HG2 ARG A 103       1.677 -12.259  -4.460  1.00  2.82           H  
ATOM   1579  HG3 ARG A 103       2.266 -13.253  -5.792  1.00  2.63           H  
ATOM   1580  HD2 ARG A 103       1.211 -15.171  -4.136  1.00  3.37           H  
ATOM   1581  HD3 ARG A 103       0.103 -13.812  -3.863  1.00  3.58           H  
ATOM   1582  HE  ARG A 103       0.598 -15.133  -6.472  1.00  3.97           H  
ATOM   1583 HH11 ARG A 103      -1.933 -14.182  -4.743  1.00  4.75           H  
ATOM   1584 HH12 ARG A 103      -2.607 -13.063  -5.880  1.00  5.51           H  
ATOM   1585 HH21 ARG A 103       0.209 -13.015  -7.902  1.00  4.74           H  
ATOM   1586 HH22 ARG A 103      -1.394 -12.402  -7.669  1.00  5.44           H  
ATOM   1587  N   GLU A 104       6.041 -12.030  -2.292  1.00  0.75           N  
ATOM   1588  CA  GLU A 104       6.844 -12.129  -1.037  1.00  0.66           C  
ATOM   1589  C   GLU A 104       7.440 -10.762  -0.712  1.00  0.56           C  
ATOM   1590  O   GLU A 104       8.059 -10.166  -1.547  1.00  0.57           O  
ATOM   1591  CB  GLU A 104       7.951 -13.136  -1.353  1.00  0.79           C  
ATOM   1592  CG  GLU A 104       7.330 -14.504  -1.647  1.00  1.59           C  
ATOM   1593  CD  GLU A 104       7.961 -15.555  -0.733  1.00  1.87           C  
ATOM   1594  OE1 GLU A 104       7.658 -15.544   0.449  1.00  2.04           O  
ATOM   1595  OE2 GLU A 104       8.737 -16.355  -1.231  1.00  2.51           O  
ATOM   1596  H   GLU A 104       6.386 -11.516  -3.058  1.00  0.74           H  
ATOM   1597  HA  GLU A 104       6.236 -12.486  -0.221  1.00  0.65           H  
ATOM   1598  HB2 GLU A 104       8.506 -12.801  -2.217  1.00  1.23           H  
ATOM   1599  HB3 GLU A 104       8.616 -13.217  -0.507  1.00  1.02           H  
ATOM   1600  HG2 GLU A 104       6.266 -14.462  -1.468  1.00  2.01           H  
ATOM   1601  HG3 GLU A 104       7.511 -14.767  -2.678  1.00  2.26           H  
ATOM   1602  N   ALA A 105       7.230 -10.273   0.491  1.00  0.50           N  
ATOM   1603  CA  ALA A 105       7.749  -8.917   0.922  1.00  0.44           C  
ATOM   1604  C   ALA A 105       8.963  -8.422   0.107  1.00  0.45           C  
ATOM   1605  O   ALA A 105       9.013  -7.280  -0.311  1.00  0.47           O  
ATOM   1606  CB  ALA A 105       8.149  -9.109   2.384  1.00  0.47           C  
ATOM   1607  H   ALA A 105       6.702 -10.799   1.128  1.00  0.55           H  
ATOM   1608  HA  ALA A 105       6.954  -8.189   0.868  1.00  0.43           H  
ATOM   1609  HB1 ALA A 105       7.777 -10.059   2.737  1.00  1.07           H  
ATOM   1610  HB2 ALA A 105       9.225  -9.089   2.467  1.00  1.22           H  
ATOM   1611  HB3 ALA A 105       7.727  -8.313   2.980  1.00  1.04           H  
ATOM   1612  N   ASP A 106       9.942  -9.258  -0.112  1.00  0.51           N  
ATOM   1613  CA  ASP A 106      11.145  -8.815  -0.886  1.00  0.56           C  
ATOM   1614  C   ASP A 106      10.748  -8.334  -2.290  1.00  0.54           C  
ATOM   1615  O   ASP A 106      11.483  -7.620  -2.943  1.00  0.64           O  
ATOM   1616  CB  ASP A 106      12.031 -10.056  -0.978  1.00  0.67           C  
ATOM   1617  CG  ASP A 106      11.498 -10.985  -2.070  1.00  1.18           C  
ATOM   1618  OD1 ASP A 106      10.449 -11.572  -1.860  1.00  2.02           O  
ATOM   1619  OD2 ASP A 106      12.147 -11.093  -3.097  1.00  1.82           O  
ATOM   1620  H   ASP A 106       9.893 -10.172   0.238  1.00  0.56           H  
ATOM   1621  HA  ASP A 106      11.665  -8.033  -0.355  1.00  0.59           H  
ATOM   1622  HB2 ASP A 106      12.457 -10.122  -1.968  1.00  0.97           H  
ATOM   1623  HB3 ASP A 106      11.438 -10.938  -0.782  1.00  0.94           H  
ATOM   1624  N   ASP A 107       9.599  -8.728  -2.755  1.00  0.50           N  
ATOM   1625  CA  ASP A 107       9.145  -8.312  -4.111  1.00  0.52           C  
ATOM   1626  C   ASP A 107       8.775  -6.829  -4.115  1.00  0.51           C  
ATOM   1627  O   ASP A 107       9.152  -6.079  -4.994  1.00  0.63           O  
ATOM   1628  CB  ASP A 107       7.929  -9.214  -4.409  1.00  0.55           C  
ATOM   1629  CG  ASP A 107       8.274 -10.374  -5.356  1.00  0.76           C  
ATOM   1630  OD1 ASP A 107       8.928 -10.134  -6.355  1.00  1.41           O  
ATOM   1631  OD2 ASP A 107       7.866 -11.486  -5.066  1.00  1.39           O  
ATOM   1632  H   ASP A 107       9.027  -9.308  -2.210  1.00  0.51           H  
ATOM   1633  HA  ASP A 107       9.921  -8.500  -4.834  1.00  0.58           H  
ATOM   1634  HB2 ASP A 107       8.154 -10.218  -4.092  1.00  0.99           H  
ATOM   1635  HB3 ASP A 107       7.744  -9.212  -5.462  1.00  1.08           H  
ATOM   1636  N   ILE A 108       8.041  -6.412  -3.135  1.00  0.46           N  
ATOM   1637  CA  ILE A 108       7.628  -4.983  -3.049  1.00  0.52           C  
ATOM   1638  C   ILE A 108       8.857  -4.100  -2.814  1.00  0.50           C  
ATOM   1639  O   ILE A 108       8.964  -3.016  -3.352  1.00  0.52           O  
ATOM   1640  CB  ILE A 108       6.668  -4.923  -1.857  1.00  0.60           C  
ATOM   1641  CG1 ILE A 108       5.382  -5.675  -2.205  1.00  0.73           C  
ATOM   1642  CG2 ILE A 108       6.327  -3.465  -1.536  1.00  0.67           C  
ATOM   1643  CD1 ILE A 108       4.635  -6.038  -0.921  1.00  0.68           C  
ATOM   1644  H   ILE A 108       7.758  -7.048  -2.449  1.00  0.46           H  
ATOM   1645  HA  ILE A 108       7.118  -4.685  -3.951  1.00  0.60           H  
ATOM   1646  HB  ILE A 108       7.134  -5.381  -0.996  1.00  0.59           H  
ATOM   1647 HG12 ILE A 108       4.755  -5.049  -2.822  1.00  1.40           H  
ATOM   1648 HG13 ILE A 108       5.627  -6.578  -2.743  1.00  1.29           H  
ATOM   1649 HG21 ILE A 108       5.864  -3.005  -2.397  1.00  1.29           H  
ATOM   1650 HG22 ILE A 108       5.644  -3.432  -0.699  1.00  1.13           H  
ATOM   1651 HG23 ILE A 108       7.231  -2.930  -1.284  1.00  1.26           H  
ATOM   1652 HD11 ILE A 108       4.691  -5.214  -0.226  1.00  1.36           H  
ATOM   1653 HD12 ILE A 108       3.600  -6.244  -1.152  1.00  1.37           H  
ATOM   1654 HD13 ILE A 108       5.086  -6.915  -0.477  1.00  1.35           H  
ATOM   1655  N   VAL A 109       9.786  -4.554  -2.019  1.00  0.51           N  
ATOM   1656  CA  VAL A 109      11.003  -3.733  -1.761  1.00  0.56           C  
ATOM   1657  C   VAL A 109      11.687  -3.377  -3.084  1.00  0.51           C  
ATOM   1658  O   VAL A 109      12.078  -2.249  -3.309  1.00  0.55           O  
ATOM   1659  CB  VAL A 109      11.915  -4.620  -0.913  1.00  0.67           C  
ATOM   1660  CG1 VAL A 109      13.232  -3.888  -0.652  1.00  0.81           C  
ATOM   1661  CG2 VAL A 109      11.228  -4.933   0.418  1.00  0.86           C  
ATOM   1662  H   VAL A 109       9.685  -5.434  -1.593  1.00  0.54           H  
ATOM   1663  HA  VAL A 109      10.747  -2.838  -1.216  1.00  0.60           H  
ATOM   1664  HB  VAL A 109      12.112  -5.541  -1.442  1.00  0.96           H  
ATOM   1665 HG11 VAL A 109      13.299  -3.023  -1.296  1.00  1.24           H  
ATOM   1666 HG12 VAL A 109      13.270  -3.572   0.380  1.00  1.21           H  
ATOM   1667 HG13 VAL A 109      14.059  -4.553  -0.855  1.00  1.45           H  
ATOM   1668 HG21 VAL A 109      10.375  -4.284   0.545  1.00  1.37           H  
ATOM   1669 HG22 VAL A 109      10.901  -5.962   0.420  1.00  1.45           H  
ATOM   1670 HG23 VAL A 109      11.925  -4.775   1.228  1.00  1.40           H  
ATOM   1671  N   ASN A 110      11.835  -4.332  -3.961  1.00  0.50           N  
ATOM   1672  CA  ASN A 110      12.494  -4.049  -5.267  1.00  0.52           C  
ATOM   1673  C   ASN A 110      11.746  -2.941  -6.005  1.00  0.50           C  
ATOM   1674  O   ASN A 110      12.314  -1.930  -6.372  1.00  0.59           O  
ATOM   1675  CB  ASN A 110      12.411  -5.362  -6.045  1.00  0.59           C  
ATOM   1676  CG  ASN A 110      13.715  -6.142  -5.869  1.00  0.98           C  
ATOM   1677  OD1 ASN A 110      14.785  -5.567  -5.870  1.00  1.65           O  
ATOM   1678  ND2 ASN A 110      13.670  -7.437  -5.717  1.00  1.29           N  
ATOM   1679  H   ASN A 110      11.514  -5.237  -3.759  1.00  0.52           H  
ATOM   1680  HA  ASN A 110      13.522  -3.774  -5.118  1.00  0.58           H  
ATOM   1681  HB2 ASN A 110      11.586  -5.949  -5.673  1.00  0.81           H  
ATOM   1682  HB3 ASN A 110      12.259  -5.148  -7.093  1.00  1.27           H  
ATOM   1683 HD21 ASN A 110      12.807  -7.900  -5.714  1.00  1.45           H  
ATOM   1684 HD22 ASN A 110      14.500  -7.946  -5.605  1.00  1.75           H  
ATOM   1685  N   TRP A 111      10.477  -3.122  -6.225  1.00  0.46           N  
ATOM   1686  CA  TRP A 111       9.686  -2.081  -6.938  1.00  0.51           C  
ATOM   1687  C   TRP A 111       9.790  -0.745  -6.197  1.00  0.55           C  
ATOM   1688  O   TRP A 111       9.679   0.313  -6.785  1.00  0.66           O  
ATOM   1689  CB  TRP A 111       8.251  -2.601  -6.920  1.00  0.55           C  
ATOM   1690  CG  TRP A 111       7.623  -2.388  -8.258  1.00  0.58           C  
ATOM   1691  CD1 TRP A 111       7.713  -3.242  -9.304  1.00  0.73           C  
ATOM   1692  CD2 TRP A 111       6.808  -1.269  -8.712  1.00  0.69           C  
ATOM   1693  NE1 TRP A 111       7.008  -2.717 -10.372  1.00  0.84           N  
ATOM   1694  CE2 TRP A 111       6.432  -1.502 -10.056  1.00  0.83           C  
ATOM   1695  CE3 TRP A 111       6.365  -0.087  -8.095  1.00  0.84           C  
ATOM   1696  CZ2 TRP A 111       5.643  -0.594 -10.763  1.00  1.03           C  
ATOM   1697  CZ3 TRP A 111       5.570   0.831  -8.803  1.00  1.07           C  
ATOM   1698  CH2 TRP A 111       5.211   0.577 -10.134  1.00  1.14           C  
ATOM   1699  H   TRP A 111      10.040  -3.944  -5.919  1.00  0.47           H  
ATOM   1700  HA  TRP A 111      10.029  -1.976  -7.955  1.00  0.55           H  
ATOM   1701  HB2 TRP A 111       8.258  -3.656  -6.690  1.00  0.90           H  
ATOM   1702  HB3 TRP A 111       7.685  -2.072  -6.167  1.00  1.19           H  
ATOM   1703  HD1 TRP A 111       8.250  -4.179  -9.305  1.00  0.84           H  
ATOM   1704  HE1 TRP A 111       6.916  -3.140 -11.252  1.00  1.01           H  
ATOM   1705  HE3 TRP A 111       6.636   0.118  -7.071  1.00  0.87           H  
ATOM   1706  HZ2 TRP A 111       5.368  -0.793 -11.789  1.00  1.16           H  
ATOM   1707  HZ3 TRP A 111       5.236   1.736  -8.319  1.00  1.26           H  
ATOM   1708  HH2 TRP A 111       4.600   1.287 -10.672  1.00  1.34           H  
ATOM   1709  N   LEU A 112      10.005  -0.788  -4.911  1.00  0.55           N  
ATOM   1710  CA  LEU A 112      10.122   0.478  -4.133  1.00  0.65           C  
ATOM   1711  C   LEU A 112      11.538   1.044  -4.265  1.00  0.65           C  
ATOM   1712  O   LEU A 112      11.727   2.228  -4.467  1.00  0.75           O  
ATOM   1713  CB  LEU A 112       9.835   0.081  -2.684  1.00  0.74           C  
ATOM   1714  CG  LEU A 112       8.438   0.567  -2.289  1.00  0.86           C  
ATOM   1715  CD1 LEU A 112       7.384  -0.246  -3.043  1.00  1.49           C  
ATOM   1716  CD2 LEU A 112       8.241   0.383  -0.783  1.00  1.10           C  
ATOM   1717  H   LEU A 112      10.096  -1.653  -4.457  1.00  0.53           H  
ATOM   1718  HA  LEU A 112       9.394   1.197  -4.471  1.00  0.74           H  
ATOM   1719  HB2 LEU A 112       9.884  -0.993  -2.589  1.00  1.13           H  
ATOM   1720  HB3 LEU A 112      10.570   0.534  -2.035  1.00  1.34           H  
ATOM   1721  HG  LEU A 112       8.336   1.611  -2.541  1.00  1.55           H  
ATOM   1722 HD11 LEU A 112       7.835  -0.705  -3.911  1.00  2.02           H  
ATOM   1723 HD12 LEU A 112       6.988  -1.013  -2.395  1.00  1.97           H  
ATOM   1724 HD13 LEU A 112       6.583   0.408  -3.358  1.00  2.03           H  
ATOM   1725 HD21 LEU A 112       8.915  -0.379  -0.421  1.00  1.66           H  
ATOM   1726 HD22 LEU A 112       8.449   1.315  -0.277  1.00  1.65           H  
ATOM   1727 HD23 LEU A 112       7.222   0.086  -0.587  1.00  1.54           H  
ATOM   1728  N   LYS A 113      12.535   0.208  -4.160  1.00  0.62           N  
ATOM   1729  CA  LYS A 113      13.937   0.702  -4.286  1.00  0.70           C  
ATOM   1730  C   LYS A 113      14.393   0.645  -5.749  1.00  0.75           C  
ATOM   1731  O   LYS A 113      15.571   0.696  -6.042  1.00  1.01           O  
ATOM   1732  CB  LYS A 113      14.772  -0.255  -3.432  1.00  0.79           C  
ATOM   1733  CG  LYS A 113      14.953   0.332  -2.030  1.00  1.42           C  
ATOM   1734  CD  LYS A 113      15.372  -0.779  -1.064  1.00  1.84           C  
ATOM   1735  CE  LYS A 113      15.996  -0.162   0.190  1.00  2.39           C  
ATOM   1736  NZ  LYS A 113      16.792  -1.262   0.802  1.00  2.86           N  
ATOM   1737  H   LYS A 113      12.363  -0.745  -3.999  1.00  0.60           H  
ATOM   1738  HA  LYS A 113      14.020   1.705  -3.902  1.00  0.81           H  
ATOM   1739  HB2 LYS A 113      14.266  -1.207  -3.362  1.00  1.31           H  
ATOM   1740  HB3 LYS A 113      15.739  -0.392  -3.890  1.00  1.35           H  
ATOM   1741  HG2 LYS A 113      15.716   1.096  -2.056  1.00  2.02           H  
ATOM   1742  HG3 LYS A 113      14.022   0.765  -1.697  1.00  1.98           H  
ATOM   1743  HD2 LYS A 113      14.504  -1.361  -0.787  1.00  1.99           H  
ATOM   1744  HD3 LYS A 113      16.096  -1.419  -1.545  1.00  2.20           H  
ATOM   1745  HE2 LYS A 113      16.636   0.667  -0.080  1.00  2.72           H  
ATOM   1746  HE3 LYS A 113      15.226   0.162   0.873  1.00  2.76           H  
ATOM   1747  HZ1 LYS A 113      17.437  -1.660   0.091  1.00  3.16           H  
ATOM   1748  HZ2 LYS A 113      17.345  -0.888   1.598  1.00  3.16           H  
ATOM   1749  HZ3 LYS A 113      16.148  -2.006   1.144  1.00  3.24           H  
ATOM   1750  N   LYS A 114      13.473   0.537  -6.671  1.00  0.71           N  
ATOM   1751  CA  LYS A 114      13.862   0.477  -8.110  1.00  0.89           C  
ATOM   1752  C   LYS A 114      14.165   1.883  -8.635  1.00  1.07           C  
ATOM   1753  O   LYS A 114      14.866   2.054  -9.612  1.00  1.31           O  
ATOM   1754  CB  LYS A 114      12.646  -0.110  -8.826  1.00  0.92           C  
ATOM   1755  CG  LYS A 114      12.933  -0.208 -10.326  1.00  1.45           C  
ATOM   1756  CD  LYS A 114      12.199  -1.417 -10.911  1.00  1.77           C  
ATOM   1757  CE  LYS A 114      12.149  -1.297 -12.436  1.00  2.49           C  
ATOM   1758  NZ  LYS A 114      10.730  -0.973 -12.750  1.00  3.00           N  
ATOM   1759  H   LYS A 114      12.528   0.497  -6.419  1.00  0.71           H  
ATOM   1760  HA  LYS A 114      14.716  -0.167  -8.244  1.00  1.01           H  
ATOM   1761  HB2 LYS A 114      12.438  -1.095  -8.433  1.00  1.01           H  
ATOM   1762  HB3 LYS A 114      11.790   0.529  -8.667  1.00  1.08           H  
ATOM   1763  HG2 LYS A 114      12.592   0.693 -10.816  1.00  2.02           H  
ATOM   1764  HG3 LYS A 114      13.994  -0.324 -10.482  1.00  1.95           H  
ATOM   1765  HD2 LYS A 114      12.722  -2.322 -10.636  1.00  2.13           H  
ATOM   1766  HD3 LYS A 114      11.193  -1.450 -10.521  1.00  2.16           H  
ATOM   1767  HE2 LYS A 114      12.801  -0.502 -12.771  1.00  2.90           H  
ATOM   1768  HE3 LYS A 114      12.426  -2.232 -12.897  1.00  2.95           H  
ATOM   1769  HZ1 LYS A 114      10.450  -0.112 -12.237  1.00  3.22           H  
ATOM   1770  HZ2 LYS A 114      10.627  -0.818 -13.772  1.00  3.37           H  
ATOM   1771  HZ3 LYS A 114      10.121  -1.764 -12.459  1.00  3.40           H  
ATOM   1772  N   ARG A 115      13.644   2.890  -7.991  1.00  1.09           N  
ATOM   1773  CA  ARG A 115      13.903   4.284  -8.449  1.00  1.40           C  
ATOM   1774  C   ARG A 115      14.490   5.109  -7.302  1.00  1.25           C  
ATOM   1775  O   ARG A 115      14.198   6.278  -7.149  1.00  1.55           O  
ATOM   1776  CB  ARG A 115      12.535   4.831  -8.857  1.00  1.86           C  
ATOM   1777  CG  ARG A 115      12.688   5.714 -10.097  1.00  2.43           C  
ATOM   1778  CD  ARG A 115      12.838   4.832 -11.339  1.00  2.92           C  
ATOM   1779  NE  ARG A 115      13.176   5.773 -12.442  1.00  3.45           N  
ATOM   1780  CZ  ARG A 115      12.270   6.098 -13.324  1.00  3.99           C  
ATOM   1781  NH1 ARG A 115      11.017   6.191 -12.970  1.00  4.34           N  
ATOM   1782  NH2 ARG A 115      12.617   6.332 -14.561  1.00  4.52           N  
ATOM   1783  H   ARG A 115      13.083   2.731  -7.203  1.00  1.00           H  
ATOM   1784  HA  ARG A 115      14.570   4.286  -9.295  1.00  1.68           H  
ATOM   1785  HB2 ARG A 115      11.871   4.008  -9.079  1.00  2.10           H  
ATOM   1786  HB3 ARG A 115      12.125   5.417  -8.049  1.00  2.20           H  
ATOM   1787  HG2 ARG A 115      11.814   6.340 -10.202  1.00  2.80           H  
ATOM   1788  HG3 ARG A 115      13.564   6.334  -9.991  1.00  2.87           H  
ATOM   1789  HD2 ARG A 115      13.635   4.116 -11.195  1.00  3.27           H  
ATOM   1790  HD3 ARG A 115      11.911   4.326 -11.555  1.00  3.17           H  
ATOM   1791  HE  ARG A 115      14.078   6.149 -12.506  1.00  3.72           H  
ATOM   1792 HH11 ARG A 115      10.750   6.013 -12.023  1.00  4.25           H  
ATOM   1793 HH12 ARG A 115      10.324   6.439 -13.646  1.00  4.92           H  
ATOM   1794 HH21 ARG A 115      13.577   6.262 -14.832  1.00  4.53           H  
ATOM   1795 HH22 ARG A 115      11.923   6.580 -15.236  1.00  5.12           H  
ATOM   1796  N   THR A 116      15.314   4.505  -6.491  1.00  1.09           N  
ATOM   1797  CA  THR A 116      15.919   5.249  -5.350  1.00  1.33           C  
ATOM   1798  C   THR A 116      17.425   5.415  -5.567  1.00  1.97           C  
ATOM   1799  O   THR A 116      17.977   6.479  -5.365  1.00  2.63           O  
ATOM   1800  CB  THR A 116      15.644   4.375  -4.125  1.00  1.60           C  
ATOM   1801  OG1 THR A 116      15.899   3.015  -4.453  1.00  2.17           O  
ATOM   1802  CG2 THR A 116      14.184   4.533  -3.700  1.00  1.81           C  
ATOM   1803  H   THR A 116      15.534   3.561  -6.630  1.00  1.08           H  
ATOM   1804  HA  THR A 116      15.444   6.209  -5.231  1.00  1.64           H  
ATOM   1805  HB  THR A 116      16.286   4.678  -3.314  1.00  2.12           H  
ATOM   1806  HG1 THR A 116      16.791   2.804  -4.171  1.00  2.53           H  
ATOM   1807 HG21 THR A 116      13.990   5.568  -3.455  1.00  2.26           H  
ATOM   1808 HG22 THR A 116      13.537   4.229  -4.510  1.00  2.19           H  
ATOM   1809 HG23 THR A 116      13.991   3.916  -2.835  1.00  2.15           H  
ATOM   1810  N   GLY A 117      18.093   4.371  -5.975  1.00  2.26           N  
ATOM   1811  CA  GLY A 117      19.562   4.468  -6.205  1.00  3.23           C  
ATOM   1812  C   GLY A 117      19.827   5.114  -7.571  1.00  3.72           C  
ATOM   1813  O   GLY A 117      18.902   5.399  -8.306  1.00  3.64           O  
ATOM   1814  H   GLY A 117      17.628   3.523  -6.131  1.00  2.09           H  
ATOM   1815  HA2 GLY A 117      20.008   5.072  -5.428  1.00  3.63           H  
ATOM   1816  HA3 GLY A 117      19.995   3.479  -6.184  1.00  3.62           H  
ATOM   1817  N   PRO A 118      21.086   5.328  -7.869  1.00  4.60           N  
ATOM   1818  CA  PRO A 118      21.460   5.952  -9.164  1.00  5.37           C  
ATOM   1819  C   PRO A 118      21.271   4.958 -10.311  1.00  5.55           C  
ATOM   1820  O   PRO A 118      20.890   5.322 -11.406  1.00  5.89           O  
ATOM   1821  CB  PRO A 118      22.935   6.297  -8.984  1.00  6.27           C  
ATOM   1822  CG  PRO A 118      23.431   5.345  -7.943  1.00  6.17           C  
ATOM   1823  CD  PRO A 118      22.265   5.022  -7.046  1.00  5.22           C  
ATOM   1824  HA  PRO A 118      20.889   6.847  -9.336  1.00  5.51           H  
ATOM   1825  HB2 PRO A 118      23.470   6.151  -9.911  1.00  6.75           H  
ATOM   1826  HB3 PRO A 118      23.044   7.316  -8.644  1.00  6.72           H  
ATOM   1827  HG2 PRO A 118      23.798   4.442  -8.414  1.00  6.41           H  
ATOM   1828  HG3 PRO A 118      24.218   5.806  -7.365  1.00  6.76           H  
ATOM   1829  HD2 PRO A 118      22.278   3.976  -6.772  1.00  5.16           H  
ATOM   1830  HD3 PRO A 118      22.276   5.647  -6.167  1.00  5.37           H  
ATOM   1831  N   ALA A 119      21.534   3.706 -10.069  1.00  5.74           N  
ATOM   1832  CA  ALA A 119      21.371   2.685 -11.143  1.00  6.37           C  
ATOM   1833  C   ALA A 119      20.850   1.373 -10.550  1.00  7.12           C  
ATOM   1834  O   ALA A 119      20.267   1.353  -9.485  1.00  7.52           O  
ATOM   1835  CB  ALA A 119      22.772   2.492 -11.724  1.00  6.62           C  
ATOM   1836  H   ALA A 119      21.841   3.436  -9.178  1.00  5.74           H  
ATOM   1837  HA  ALA A 119      20.701   3.046 -11.908  1.00  6.47           H  
ATOM   1838  HB1 ALA A 119      23.307   3.430 -11.694  1.00  6.79           H  
ATOM   1839  HB2 ALA A 119      23.305   1.755 -11.141  1.00  6.78           H  
ATOM   1840  HB3 ALA A 119      22.694   2.154 -12.747  1.00  6.82           H  
ATOM   1841  N   ALA A 120      21.056   0.280 -11.230  1.00  7.64           N  
ATOM   1842  CA  ALA A 120      20.573  -1.029 -10.702  1.00  8.64           C  
ATOM   1843  C   ALA A 120      21.705  -1.755  -9.969  1.00  9.09           C  
ATOM   1844  O   ALA A 120      22.016  -2.870 -10.357  1.00  9.37           O  
ATOM   1845  CB  ALA A 120      20.137  -1.817 -11.937  1.00  9.17           C  
ATOM   1846  OXT ALA A 120      22.240  -1.184  -9.035  1.00  9.38           O  
ATOM   1847  H   ALA A 120      21.529   0.317 -12.088  1.00  7.54           H  
ATOM   1848  HA  ALA A 120      19.732  -0.880 -10.044  1.00  8.91           H  
ATOM   1849  HB1 ALA A 120      19.735  -1.138 -12.675  1.00  9.51           H  
ATOM   1850  HB2 ALA A 120      20.988  -2.337 -12.351  1.00  9.24           H  
ATOM   1851  HB3 ALA A 120      19.379  -2.534 -11.657  1.00  9.40           H  
TER    1852      ALA A 120                                                      
ENDMDL                                                                          
