# Supplementary material for: Comparative Performance of High-Throughput Methods for Protein pKa Predictions
Source: J Chem Inf Model. 2023 Aug 8;63(16):5169–81. doi: 10.1021/acs.jcim.3c00165 (PMC10466379; doi:10.1021/acs.jcim.3c00165)
Supplement: Supplementary file 3 — ci3c00165_si_003.zip [file ci3c00165_si_003.zip › curated_pdbs/2igh_curated_23.pdb]

MODEL       23                                                                  
ATOM      1  N   LEU A   1      -1.525   6.313  -3.465  1.00  1.36           N  
ATOM      2  CA  LEU A   1      -0.032   6.247  -3.391  1.00  1.69           C  
ATOM      3  C   LEU A   1       0.438   4.934  -2.750  1.00  1.00           C  
ATOM      4  O   LEU A   1      -0.379   4.096  -2.426  1.00  0.73           O  
ATOM      5  CB  LEU A   1       0.543   7.437  -2.556  1.00  2.40           C  
ATOM      6  CG  LEU A   1       0.286   7.333  -1.004  1.00  2.45           C  
ATOM      7  CD1 LEU A   1       1.024   8.480  -0.285  1.00  3.49           C  
ATOM      8  CD2 LEU A   1      -1.212   7.454  -0.669  1.00  2.21           C  
ATOM      9  H1  LEU A   1      -1.921   5.439  -3.062  1.00  0.90           H  
ATOM     10  H2  LEU A   1      -1.876   7.144  -2.943  1.00  1.54           H  
ATOM     11  H3  LEU A   1      -1.812   6.391  -4.462  1.00  1.82           H  
ATOM     12  HA  LEU A   1       0.355   6.277  -4.401  1.00  2.26           H  
ATOM     13  HB2 LEU A   1       1.606   7.499  -2.739  1.00  2.81           H  
ATOM     14  HB3 LEU A   1       0.089   8.351  -2.918  1.00  2.80           H  
ATOM     15  HG  LEU A   1       0.687   6.407  -0.614  1.00  2.24           H  
ATOM     16 HD11 LEU A   1       0.678   9.433  -0.655  1.00  3.78           H  
ATOM     17 HD12 LEU A   1       0.841   8.427   0.776  1.00  3.81           H  
ATOM     18 HD13 LEU A   1       2.084   8.392  -0.459  1.00  3.77           H  
ATOM     19 HD21 LEU A   1      -1.598   8.384  -1.060  1.00  2.43           H  
ATOM     20 HD22 LEU A   1      -1.757   6.630  -1.099  1.00  1.61           H  
ATOM     21 HD23 LEU A   1      -1.358   7.442   0.401  1.00  2.69           H  
ATOM     22  N   THR A   2       1.744   4.833  -2.609  1.00  1.27           N  
ATOM     23  CA  THR A   2       2.471   3.653  -2.016  1.00  0.76           C  
ATOM     24  C   THR A   2       2.687   2.731  -3.221  1.00  0.70           C  
ATOM     25  O   THR A   2       2.026   1.723  -3.368  1.00  0.77           O  
ATOM     26  CB  THR A   2       1.624   2.941  -0.905  1.00  0.68           C  
ATOM     27  OG1 THR A   2       1.425   3.967   0.061  1.00  1.23           O  
ATOM     28  CG2 THR A   2       2.484   1.922  -0.146  1.00  1.00           C  
ATOM     29  H   THR A   2       2.288   5.587  -2.913  1.00  1.95           H  
ATOM     30  HA  THR A   2       3.423   3.977  -1.624  1.00  0.99           H  
ATOM     31  HB  THR A   2       0.684   2.514  -1.225  1.00  0.58           H  
ATOM     32  HG1 THR A   2       0.490   4.185   0.094  1.00  1.82           H  
ATOM     33 HG21 THR A   2       3.334   2.402   0.320  1.00  1.27           H  
ATOM     34 HG22 THR A   2       1.881   1.465   0.625  1.00  1.32           H  
ATOM     35 HG23 THR A   2       2.843   1.156  -0.812  1.00  0.93           H  
ATOM     36  N   PRO A   3       3.623   3.110  -4.064  1.00  1.08           N  
ATOM     37  CA  PRO A   3       3.968   2.357  -5.287  1.00  1.43           C  
ATOM     38  C   PRO A   3       5.092   1.329  -5.117  1.00  1.17           C  
ATOM     39  O   PRO A   3       4.894   0.170  -5.427  1.00  1.42           O  
ATOM     40  CB  PRO A   3       4.303   3.463  -6.291  1.00  1.94           C  
ATOM     41  CG  PRO A   3       4.666   4.725  -5.440  1.00  1.97           C  
ATOM     42  CD  PRO A   3       4.469   4.329  -3.960  1.00  1.45           C  
ATOM     43  HA  PRO A   3       3.079   1.844  -5.624  1.00  1.68           H  
ATOM     44  HB2 PRO A   3       5.139   3.186  -6.917  1.00  2.34           H  
ATOM     45  HB3 PRO A   3       3.446   3.669  -6.913  1.00  2.08           H  
ATOM     46  HG2 PRO A   3       5.691   5.005  -5.623  1.00  2.32           H  
ATOM     47  HG3 PRO A   3       4.023   5.550  -5.700  1.00  2.14           H  
ATOM     48  HD2 PRO A   3       5.395   4.090  -3.460  1.00  1.26           H  
ATOM     49  HD3 PRO A   3       3.958   5.113  -3.427  1.00  1.72           H  
ATOM     50  N   ALA A   4       6.228   1.776  -4.639  1.00  0.90           N  
ATOM     51  CA  ALA A   4       7.385   0.845  -4.443  1.00  0.77           C  
ATOM     52  C   ALA A   4       7.727   0.645  -2.954  1.00  0.54           C  
ATOM     53  O   ALA A   4       8.839   0.875  -2.521  1.00  0.50           O  
ATOM     54  CB  ALA A   4       8.600   1.420  -5.211  1.00  0.79           C  
ATOM     55  H   ALA A   4       6.318   2.725  -4.412  1.00  0.95           H  
ATOM     56  HA  ALA A   4       7.143  -0.124  -4.856  1.00  0.97           H  
ATOM     57  HB1 ALA A   4       8.848   2.408  -4.854  1.00  0.74           H  
ATOM     58  HB2 ALA A   4       9.456   0.776  -5.071  1.00  0.90           H  
ATOM     59  HB3 ALA A   4       8.386   1.477  -6.268  1.00  0.96           H  
ATOM     60  N   VAL A   5       6.733   0.219  -2.216  1.00  0.53           N  
ATOM     61  CA  VAL A   5       6.887  -0.039  -0.747  1.00  0.37           C  
ATOM     62  C   VAL A   5       6.293  -1.435  -0.511  1.00  0.36           C  
ATOM     63  O   VAL A   5       5.095  -1.583  -0.366  1.00  0.44           O  
ATOM     64  CB  VAL A   5       6.109   1.039   0.065  1.00  0.40           C  
ATOM     65  CG1 VAL A   5       6.318   0.801   1.584  1.00  0.54           C  
ATOM     66  CG2 VAL A   5       6.642   2.443  -0.286  1.00  0.53           C  
ATOM     67  H   VAL A   5       5.862   0.063  -2.638  1.00  0.69           H  
ATOM     68  HA  VAL A   5       7.935  -0.053  -0.482  1.00  0.44           H  
ATOM     69  HB  VAL A   5       5.056   0.987  -0.166  1.00  0.47           H  
ATOM     70 HG11 VAL A   5       7.366   0.866   1.840  1.00  0.62           H  
ATOM     71 HG12 VAL A   5       5.778   1.547   2.150  1.00  0.70           H  
ATOM     72 HG13 VAL A   5       5.953  -0.175   1.868  1.00  0.58           H  
ATOM     73 HG21 VAL A   5       7.692   2.520  -0.045  1.00  0.58           H  
ATOM     74 HG22 VAL A   5       6.510   2.643  -1.338  1.00  0.58           H  
ATOM     75 HG23 VAL A   5       6.100   3.189   0.277  1.00  0.67           H  
ATOM     76  N   THR A   6       7.156  -2.421  -0.483  1.00  0.33           N  
ATOM     77  CA  THR A   6       6.703  -3.833  -0.266  1.00  0.33           C  
ATOM     78  C   THR A   6       7.468  -4.426   0.920  1.00  0.33           C  
ATOM     79  O   THR A   6       8.508  -3.923   1.291  1.00  0.44           O  
ATOM     80  CB  THR A   6       6.984  -4.626  -1.563  1.00  0.41           C  
ATOM     81  OG1 THR A   6       6.260  -3.947  -2.584  1.00  0.57           O  
ATOM     82  CG2 THR A   6       6.358  -6.032  -1.549  1.00  0.53           C  
ATOM     83  H   THR A   6       8.112  -2.238  -0.590  1.00  0.35           H  
ATOM     84  HA  THR A   6       5.647  -3.853  -0.036  1.00  0.39           H  
ATOM     85  HB  THR A   6       8.035  -4.647  -1.813  1.00  0.51           H  
ATOM     86  HG1 THR A   6       5.801  -3.196  -2.203  1.00  0.59           H  
ATOM     87 HG21 THR A   6       5.285  -5.973  -1.436  1.00  0.65           H  
ATOM     88 HG22 THR A   6       6.581  -6.532  -2.481  1.00  0.61           H  
ATOM     89 HG23 THR A   6       6.763  -6.620  -0.742  1.00  0.64           H  
ATOM     90  N   THR A   7       6.938  -5.483   1.476  1.00  0.36           N  
ATOM     91  CA  THR A   7       7.597  -6.148   2.639  1.00  0.41           C  
ATOM     92  C   THR A   7       8.094  -7.537   2.231  1.00  0.37           C  
ATOM     93  O   THR A   7       7.489  -8.184   1.397  1.00  0.43           O  
ATOM     94  CB  THR A   7       6.555  -6.233   3.778  1.00  0.46           C  
ATOM     95  OG1 THR A   7       7.207  -6.875   4.866  1.00  0.54           O  
ATOM     96  CG2 THR A   7       5.357  -7.150   3.441  1.00  0.49           C  
ATOM     97  H   THR A   7       6.097  -5.847   1.134  1.00  0.42           H  
ATOM     98  HA  THR A   7       8.440  -5.563   2.969  1.00  0.49           H  
ATOM     99  HB  THR A   7       6.223  -5.249   4.070  1.00  0.56           H  
ATOM    100  HG1 THR A   7       8.158  -6.832   4.741  1.00  0.56           H  
ATOM    101 HG21 THR A   7       4.843  -6.784   2.563  1.00  0.51           H  
ATOM    102 HG22 THR A   7       5.681  -8.164   3.255  1.00  0.49           H  
ATOM    103 HG23 THR A   7       4.659  -7.159   4.266  1.00  0.60           H  
ATOM    104  N   TYR A   8       9.183  -7.948   2.833  1.00  0.35           N  
ATOM    105  CA  TYR A   8       9.757  -9.285   2.523  1.00  0.32           C  
ATOM    106  C   TYR A   8       9.989  -9.993   3.846  1.00  0.31           C  
ATOM    107  O   TYR A   8       9.943  -9.372   4.891  1.00  0.35           O  
ATOM    108  CB  TYR A   8      11.075  -9.148   1.796  1.00  0.37           C  
ATOM    109  CG  TYR A   8      11.268 -10.334   0.829  1.00  0.35           C  
ATOM    110  CD1 TYR A   8      10.478 -10.396  -0.304  1.00  0.49           C  
ATOM    111  CD2 TYR A   8      12.198 -11.332   1.044  1.00  0.35           C  
ATOM    112  CE1 TYR A   8      10.611 -11.430  -1.202  1.00  0.59           C  
ATOM    113  CE2 TYR A   8      12.330 -12.368   0.139  1.00  0.45           C  
ATOM    114  CZ  TYR A   8      11.538 -12.423  -0.990  1.00  0.55           C  
ATOM    115  OH  TYR A   8      11.646 -13.444  -1.915  1.00  0.70           O  
ATOM    116  H   TYR A   8       9.624  -7.383   3.495  1.00  0.41           H  
ATOM    117  HA  TYR A   8       9.060  -9.829   1.926  1.00  0.32           H  
ATOM    118  HB2 TYR A   8      11.003  -8.266   1.209  1.00  0.45           H  
ATOM    119  HB3 TYR A   8      11.907  -9.072   2.477  1.00  0.37           H  
ATOM    120  HD1 TYR A   8       9.743  -9.625  -0.489  1.00  0.61           H  
ATOM    121  HD2 TYR A   8      12.825 -11.306   1.921  1.00  0.39           H  
ATOM    122  HE1 TYR A   8       9.985 -11.460  -2.081  1.00  0.75           H  
ATOM    123  HE2 TYR A   8      13.064 -13.137   0.317  1.00  0.52           H  
ATOM    124  HH  TYR A   8      12.041 -14.228  -1.530  1.00  0.77           H  
ATOM    125  N   LYS A   9      10.252 -11.269   3.752  1.00  0.30           N  
ATOM    126  CA  LYS A   9      10.486 -12.074   4.997  1.00  0.29           C  
ATOM    127  C   LYS A   9      11.845 -12.776   5.004  1.00  0.25           C  
ATOM    128  O   LYS A   9      12.394 -13.075   3.964  1.00  0.30           O  
ATOM    129  CB  LYS A   9       9.353 -13.133   5.120  1.00  0.35           C  
ATOM    130  CG  LYS A   9       7.957 -12.508   4.833  1.00  0.36           C  
ATOM    131  CD  LYS A   9       7.599 -11.419   5.870  1.00  0.40           C  
ATOM    132  CE  LYS A   9       6.457 -10.555   5.319  1.00  0.53           C  
ATOM    133  NZ  LYS A   9       6.201  -9.413   6.242  1.00  0.64           N  
ATOM    134  H   LYS A   9      10.299 -11.670   2.857  1.00  0.36           H  
ATOM    135  HA  LYS A   9      10.457 -11.425   5.860  1.00  0.33           H  
ATOM    136  HB2 LYS A   9       9.525 -13.930   4.410  1.00  0.44           H  
ATOM    137  HB3 LYS A   9       9.352 -13.558   6.113  1.00  0.46           H  
ATOM    138  HG2 LYS A   9       7.942 -12.099   3.833  1.00  0.39           H  
ATOM    139  HG3 LYS A   9       7.220 -13.297   4.880  1.00  0.47           H  
ATOM    140  HD2 LYS A   9       7.280 -11.890   6.787  1.00  0.54           H  
ATOM    141  HD3 LYS A   9       8.442 -10.785   6.085  1.00  0.39           H  
ATOM    142  HE2 LYS A   9       6.723 -10.158   4.351  1.00  0.63           H  
ATOM    143  HE3 LYS A   9       5.552 -11.138   5.226  1.00  0.72           H  
ATOM    144  HZ1 LYS A   9       6.834  -9.476   7.065  1.00  0.68           H  
ATOM    145  HZ2 LYS A   9       6.408  -8.528   5.740  1.00  0.68           H  
ATOM    146  HZ3 LYS A   9       5.210  -9.427   6.558  1.00  0.86           H  
ATOM    147  N   LEU A  10      12.336 -13.006   6.195  1.00  0.24           N  
ATOM    148  CA  LEU A  10      13.651 -13.692   6.408  1.00  0.24           C  
ATOM    149  C   LEU A  10      13.503 -14.791   7.444  1.00  0.24           C  
ATOM    150  O   LEU A  10      12.831 -14.615   8.439  1.00  0.30           O  
ATOM    151  CB  LEU A  10      14.707 -12.663   6.911  1.00  0.25           C  
ATOM    152  CG  LEU A  10      16.020 -13.275   7.562  1.00  0.26           C  
ATOM    153  CD1 LEU A  10      17.054 -12.144   7.731  1.00  0.28           C  
ATOM    154  CD2 LEU A  10      15.814 -13.804   9.020  1.00  0.31           C  
ATOM    155  H   LEU A  10      11.841 -12.712   6.988  1.00  0.30           H  
ATOM    156  HA  LEU A  10      13.969 -14.149   5.474  1.00  0.26           H  
ATOM    157  HB2 LEU A  10      15.010 -12.090   6.049  1.00  0.28           H  
ATOM    158  HB3 LEU A  10      14.237 -11.993   7.616  1.00  0.33           H  
ATOM    159  HG  LEU A  10      16.419 -14.061   6.939  1.00  0.30           H  
ATOM    160 HD11 LEU A  10      17.291 -11.702   6.779  1.00  0.31           H  
ATOM    161 HD12 LEU A  10      16.665 -11.373   8.381  1.00  0.35           H  
ATOM    162 HD13 LEU A  10      17.964 -12.534   8.164  1.00  0.35           H  
ATOM    163 HD21 LEU A  10      15.456 -13.012   9.660  1.00  0.40           H  
ATOM    164 HD22 LEU A  10      15.135 -14.633   9.095  1.00  0.36           H  
ATOM    165 HD23 LEU A  10      16.764 -14.144   9.405  1.00  0.43           H  
ATOM    166  N   VAL A  11      14.143 -15.892   7.172  1.00  0.23           N  
ATOM    167  CA  VAL A  11      14.109 -17.050   8.106  1.00  0.25           C  
ATOM    168  C   VAL A  11      15.550 -17.548   8.213  1.00  0.25           C  
ATOM    169  O   VAL A  11      16.338 -17.481   7.289  1.00  0.34           O  
ATOM    170  CB  VAL A  11      13.215 -18.180   7.557  1.00  0.30           C  
ATOM    171  CG1 VAL A  11      13.161 -19.362   8.561  1.00  0.34           C  
ATOM    172  CG2 VAL A  11      11.778 -17.647   7.367  1.00  0.34           C  
ATOM    173  H   VAL A  11      14.641 -15.941   6.333  1.00  0.25           H  
ATOM    174  HA  VAL A  11      13.773 -16.729   9.081  1.00  0.27           H  
ATOM    175  HB  VAL A  11      13.649 -18.532   6.641  1.00  0.35           H  
ATOM    176 HG11 VAL A  11      12.763 -19.036   9.510  1.00  0.38           H  
ATOM    177 HG12 VAL A  11      12.530 -20.148   8.172  1.00  0.42           H  
ATOM    178 HG13 VAL A  11      14.147 -19.769   8.721  1.00  0.40           H  
ATOM    179 HG21 VAL A  11      11.772 -16.800   6.701  1.00  0.41           H  
ATOM    180 HG22 VAL A  11      11.142 -18.419   6.960  1.00  0.43           H  
ATOM    181 HG23 VAL A  11      11.371 -17.323   8.313  1.00  0.36           H  
ATOM    182  N   ILE A  12      15.834 -18.041   9.378  1.00  0.28           N  
ATOM    183  CA  ILE A  12      17.191 -18.587   9.686  1.00  0.30           C  
ATOM    184  C   ILE A  12      16.936 -20.042  10.022  1.00  0.35           C  
ATOM    185  O   ILE A  12      15.965 -20.340  10.691  1.00  0.50           O  
ATOM    186  CB  ILE A  12      17.826 -17.926  10.939  1.00  0.34           C  
ATOM    187  CG1 ILE A  12      17.835 -16.410  10.726  1.00  0.38           C  
ATOM    188  CG2 ILE A  12      19.233 -18.526  11.224  1.00  0.41           C  
ATOM    189  CD1 ILE A  12      18.905 -15.657  11.543  1.00  0.44           C  
ATOM    190  H   ILE A  12      15.119 -18.036  10.043  1.00  0.34           H  
ATOM    191  HA  ILE A  12      17.834 -18.488   8.808  1.00  0.32           H  
ATOM    192  HB  ILE A  12      17.196 -18.135  11.793  1.00  0.42           H  
ATOM    193 HG12 ILE A  12      17.947 -16.208   9.679  1.00  0.49           H  
ATOM    194 HG13 ILE A  12      16.861 -16.077  11.042  1.00  0.49           H  
ATOM    195 HG21 ILE A  12      19.904 -18.380  10.396  1.00  0.47           H  
ATOM    196 HG22 ILE A  12      19.667 -18.070  12.102  1.00  0.51           H  
ATOM    197 HG23 ILE A  12      19.148 -19.585  11.407  1.00  0.46           H  
ATOM    198 HD11 ILE A  12      18.767 -15.827  12.599  1.00  0.52           H  
ATOM    199 HD12 ILE A  12      19.895 -15.982  11.255  1.00  0.53           H  
ATOM    200 HD13 ILE A  12      18.827 -14.597  11.342  1.00  0.51           H  
ATOM    201  N   ASN A  13      17.801 -20.898   9.558  1.00  0.34           N  
ATOM    202  CA  ASN A  13      17.617 -22.345   9.854  1.00  0.36           C  
ATOM    203  C   ASN A  13      18.742 -22.812  10.767  1.00  0.46           C  
ATOM    204  O   ASN A  13      19.438 -23.770  10.483  1.00  0.54           O  
ATOM    205  CB  ASN A  13      17.614 -23.120   8.513  1.00  0.40           C  
ATOM    206  CG  ASN A  13      16.428 -22.705   7.621  1.00  0.48           C  
ATOM    207  OD1 ASN A  13      16.368 -23.061   6.460  1.00  0.74           O  
ATOM    208  ND2 ASN A  13      15.461 -21.968   8.094  1.00  0.63           N  
ATOM    209  H   ASN A  13      18.551 -20.587   9.011  1.00  0.42           H  
ATOM    210  HA  ASN A  13      16.699 -22.490  10.408  1.00  0.42           H  
ATOM    211  HB2 ASN A  13      18.530 -22.930   7.974  1.00  0.54           H  
ATOM    212  HB3 ASN A  13      17.537 -24.181   8.702  1.00  0.49           H  
ATOM    213 HD21 ASN A  13      15.476 -21.670   9.026  1.00  0.76           H  
ATOM    214 HD22 ASN A  13      14.716 -21.713   7.510  1.00  0.76           H  
ATOM    215  N   GLY A  14      18.877 -22.095  11.858  1.00  0.55           N  
ATOM    216  CA  GLY A  14      19.949 -22.469  12.839  1.00  0.70           C  
ATOM    217  C   GLY A  14      20.558 -21.339  13.671  1.00  0.61           C  
ATOM    218  O   GLY A  14      20.135 -20.202  13.606  1.00  0.66           O  
ATOM    219  H   GLY A  14      18.282 -21.319  12.001  1.00  0.57           H  
ATOM    220  HA2 GLY A  14      19.527 -23.191  13.524  1.00  0.88           H  
ATOM    221  HA3 GLY A  14      20.758 -22.950  12.308  1.00  0.82           H  
ATOM    222  N   LYS A  15      21.542 -21.778  14.423  1.00  0.60           N  
ATOM    223  CA  LYS A  15      22.393 -20.995  15.385  1.00  0.53           C  
ATOM    224  C   LYS A  15      22.164 -21.742  16.705  1.00  0.56           C  
ATOM    225  O   LYS A  15      23.086 -22.230  17.331  1.00  0.62           O  
ATOM    226  CB  LYS A  15      21.921 -19.506  15.543  1.00  0.53           C  
ATOM    227  CG  LYS A  15      22.883 -18.712  16.461  1.00  0.54           C  
ATOM    228  CD  LYS A  15      24.253 -18.549  15.765  1.00  0.53           C  
ATOM    229  CE  LYS A  15      25.174 -17.670  16.620  1.00  0.62           C  
ATOM    230  NZ  LYS A  15      26.475 -17.492  15.915  1.00  0.73           N  
ATOM    231  H   LYS A  15      21.745 -22.734  14.349  1.00  0.70           H  
ATOM    232  HA  LYS A  15      23.429 -21.083  15.095  1.00  0.55           H  
ATOM    233  HB2 LYS A  15      21.914 -19.023  14.578  1.00  0.60           H  
ATOM    234  HB3 LYS A  15      20.921 -19.465  15.950  1.00  0.57           H  
ATOM    235  HG2 LYS A  15      22.458 -17.741  16.666  1.00  0.62           H  
ATOM    236  HG3 LYS A  15      23.007 -19.235  17.399  1.00  0.66           H  
ATOM    237  HD2 LYS A  15      24.722 -19.514  15.636  1.00  0.60           H  
ATOM    238  HD3 LYS A  15      24.123 -18.095  14.793  1.00  0.63           H  
ATOM    239  HE2 LYS A  15      24.729 -16.698  16.780  1.00  0.73           H  
ATOM    240  HE3 LYS A  15      25.360 -18.137  17.577  1.00  0.71           H  
ATOM    241  HZ1 LYS A  15      26.444 -18.011  15.015  1.00  0.78           H  
ATOM    242  HZ2 LYS A  15      26.632 -16.481  15.733  1.00  0.85           H  
ATOM    243  HZ3 LYS A  15      27.246 -17.864  16.507  1.00  0.84           H  
ATOM    244  N   THR A  16      20.908 -21.791  17.065  1.00  0.60           N  
ATOM    245  CA  THR A  16      20.436 -22.474  18.310  1.00  0.66           C  
ATOM    246  C   THR A  16      19.194 -23.230  17.816  1.00  0.61           C  
ATOM    247  O   THR A  16      19.112 -24.442  17.847  1.00  0.72           O  
ATOM    248  CB  THR A  16      20.076 -21.406  19.371  1.00  0.73           C  
ATOM    249  OG1 THR A  16      21.280 -20.660  19.525  1.00  0.80           O  
ATOM    250  CG2 THR A  16      19.817 -22.055  20.751  1.00  0.89           C  
ATOM    251  H   THR A  16      20.243 -21.361  16.487  1.00  0.63           H  
ATOM    252  HA  THR A  16      21.176 -23.178  18.656  1.00  0.73           H  
ATOM    253  HB  THR A  16      19.280 -20.745  19.062  1.00  0.73           H  
ATOM    254  HG1 THR A  16      21.581 -20.717  20.434  1.00  1.28           H  
ATOM    255 HG21 THR A  16      19.001 -22.758  20.679  1.00  0.89           H  
ATOM    256 HG22 THR A  16      20.696 -22.579  21.101  1.00  0.98           H  
ATOM    257 HG23 THR A  16      19.556 -21.297  21.475  1.00  1.00           H  
ATOM    258  N   LEU A  17      18.269 -22.421  17.376  1.00  0.52           N  
ATOM    259  CA  LEU A  17      16.951 -22.858  16.823  1.00  0.50           C  
ATOM    260  C   LEU A  17      16.796 -22.090  15.502  1.00  0.42           C  
ATOM    261  O   LEU A  17      17.697 -21.388  15.083  1.00  0.49           O  
ATOM    262  CB  LEU A  17      15.818 -22.473  17.810  1.00  0.54           C  
ATOM    263  CG  LEU A  17      15.962 -23.212  19.168  1.00  0.72           C  
ATOM    264  CD1 LEU A  17      14.905 -22.660  20.150  1.00  0.84           C  
ATOM    265  CD2 LEU A  17      15.706 -24.723  18.989  1.00  0.97           C  
ATOM    266  H   LEU A  17      18.458 -21.460  17.412  1.00  0.55           H  
ATOM    267  HA  LEU A  17      16.945 -23.912  16.596  1.00  0.54           H  
ATOM    268  HB2 LEU A  17      15.853 -21.408  17.987  1.00  0.63           H  
ATOM    269  HB3 LEU A  17      14.859 -22.710  17.371  1.00  0.64           H  
ATOM    270  HG  LEU A  17      16.949 -23.060  19.578  1.00  0.87           H  
ATOM    271 HD11 LEU A  17      13.909 -22.811  19.761  1.00  0.89           H  
ATOM    272 HD12 LEU A  17      14.984 -23.164  21.103  1.00  1.03           H  
ATOM    273 HD13 LEU A  17      15.060 -21.602  20.307  1.00  0.93           H  
ATOM    274 HD21 LEU A  17      14.709 -24.895  18.605  1.00  1.07           H  
ATOM    275 HD22 LEU A  17      16.422 -25.150  18.303  1.00  1.06           H  
ATOM    276 HD23 LEU A  17      15.800 -25.223  19.942  1.00  1.23           H  
ATOM    277  N   LYS A  18      15.653 -22.251  14.890  1.00  0.30           N  
ATOM    278  CA  LYS A  18      15.381 -21.545  13.600  1.00  0.25           C  
ATOM    279  C   LYS A  18      14.456 -20.375  13.984  1.00  0.26           C  
ATOM    280  O   LYS A  18      13.473 -20.569  14.675  1.00  0.33           O  
ATOM    281  CB  LYS A  18      14.686 -22.517  12.607  1.00  0.32           C  
ATOM    282  CG  LYS A  18      13.349 -23.088  13.148  1.00  0.49           C  
ATOM    283  CD  LYS A  18      12.689 -24.023  12.103  1.00  0.49           C  
ATOM    284  CE  LYS A  18      12.440 -23.304  10.764  1.00  0.94           C  
ATOM    285  NZ  LYS A  18      11.665 -22.048  10.971  1.00  1.40           N  
ATOM    286  H   LYS A  18      14.983 -22.843  15.292  1.00  0.33           H  
ATOM    287  HA  LYS A  18      16.297 -21.178  13.156  1.00  0.32           H  
ATOM    288  HB2 LYS A  18      14.502 -21.976  11.693  1.00  0.45           H  
ATOM    289  HB3 LYS A  18      15.354 -23.335  12.386  1.00  0.48           H  
ATOM    290  HG2 LYS A  18      13.548 -23.658  14.042  1.00  0.78           H  
ATOM    291  HG3 LYS A  18      12.657 -22.299  13.394  1.00  0.76           H  
ATOM    292  HD2 LYS A  18      13.337 -24.866  11.924  1.00  0.63           H  
ATOM    293  HD3 LYS A  18      11.750 -24.396  12.481  1.00  0.69           H  
ATOM    294  HE2 LYS A  18      13.374 -23.069  10.275  1.00  1.17           H  
ATOM    295  HE3 LYS A  18      11.868 -23.956  10.122  1.00  1.08           H  
ATOM    296  HZ1 LYS A  18      11.451 -21.934  11.982  1.00  1.37           H  
ATOM    297  HZ2 LYS A  18      12.234 -21.237  10.653  1.00  1.63           H  
ATOM    298  HZ3 LYS A  18      10.775 -22.083  10.430  1.00  1.74           H  
ATOM    299  N   GLY A  19      14.798 -19.193  13.534  1.00  0.30           N  
ATOM    300  CA  GLY A  19      13.967 -17.988  13.857  1.00  0.40           C  
ATOM    301  C   GLY A  19      13.443 -17.319  12.596  1.00  0.34           C  
ATOM    302  O   GLY A  19      13.940 -17.568  11.516  1.00  0.38           O  
ATOM    303  H   GLY A  19      15.601 -19.100  12.982  1.00  0.36           H  
ATOM    304  HA2 GLY A  19      13.127 -18.263  14.479  1.00  0.49           H  
ATOM    305  HA3 GLY A  19      14.581 -17.279  14.391  1.00  0.49           H  
ATOM    306  N   GLU A  20      12.446 -16.493  12.788  1.00  0.34           N  
ATOM    307  CA  GLU A  20      11.818 -15.756  11.653  1.00  0.33           C  
ATOM    308  C   GLU A  20      11.785 -14.247  11.977  1.00  0.31           C  
ATOM    309  O   GLU A  20      11.430 -13.851  13.071  1.00  0.47           O  
ATOM    310  CB  GLU A  20      10.366 -16.265  11.431  1.00  0.42           C  
ATOM    311  CG  GLU A  20      10.288 -17.783  11.080  1.00  0.43           C  
ATOM    312  CD  GLU A  20      10.742 -18.697  12.240  1.00  0.47           C  
ATOM    313  OE1 GLU A  20      10.183 -18.547  13.315  1.00  0.61           O  
ATOM    314  OE2 GLU A  20      11.628 -19.498  11.988  1.00  0.50           O  
ATOM    315  H   GLU A  20      12.101 -16.358  13.696  1.00  0.43           H  
ATOM    316  HA  GLU A  20      12.407 -15.911  10.757  1.00  0.33           H  
ATOM    317  HB2 GLU A  20       9.777 -16.074  12.315  1.00  0.55           H  
ATOM    318  HB3 GLU A  20       9.927 -15.709  10.616  1.00  0.47           H  
ATOM    319  HG2 GLU A  20       9.269 -18.038  10.829  1.00  0.51           H  
ATOM    320  HG3 GLU A  20      10.903 -17.985  10.217  1.00  0.48           H  
ATOM    321  N   THR A  21      12.162 -13.461  11.003  1.00  0.28           N  
ATOM    322  CA  THR A  21      12.190 -11.965  11.125  1.00  0.29           C  
ATOM    323  C   THR A  21      11.725 -11.426   9.766  1.00  0.28           C  
ATOM    324  O   THR A  21      11.551 -12.177   8.827  1.00  0.34           O  
ATOM    325  CB  THR A  21      13.626 -11.459  11.404  1.00  0.32           C  
ATOM    326  OG1 THR A  21      14.185 -12.335  12.377  1.00  0.52           O  
ATOM    327  CG2 THR A  21      13.617 -10.111  12.148  1.00  0.59           C  
ATOM    328  H   THR A  21      12.430 -13.866  10.157  1.00  0.36           H  
ATOM    329  HA  THR A  21      11.495 -11.630  11.880  1.00  0.36           H  
ATOM    330  HB  THR A  21      14.224 -11.417  10.508  1.00  0.40           H  
ATOM    331  HG1 THR A  21      15.024 -12.657  12.035  1.00  1.03           H  
ATOM    332 HG21 THR A  21      13.077 -10.204  13.081  1.00  0.78           H  
ATOM    333 HG22 THR A  21      14.631  -9.810  12.367  1.00  0.63           H  
ATOM    334 HG23 THR A  21      13.152  -9.340  11.554  1.00  0.73           H  
ATOM    335  N   THR A  22      11.532 -10.138   9.686  1.00  0.30           N  
ATOM    336  CA  THR A  22      11.078  -9.523   8.392  1.00  0.35           C  
ATOM    337  C   THR A  22      11.758  -8.161   8.160  1.00  0.34           C  
ATOM    338  O   THR A  22      12.400  -7.620   9.040  1.00  0.46           O  
ATOM    339  CB  THR A  22       9.527  -9.319   8.409  1.00  0.39           C  
ATOM    340  OG1 THR A  22       9.280  -8.310   9.381  1.00  0.51           O  
ATOM    341  CG2 THR A  22       8.767 -10.572   8.922  1.00  0.49           C  
ATOM    342  H   THR A  22      11.694  -9.592  10.479  1.00  0.35           H  
ATOM    343  HA  THR A  22      11.357 -10.186   7.569  1.00  0.33           H  
ATOM    344  HB  THR A  22       9.154  -8.987   7.450  1.00  0.52           H  
ATOM    345  HG1 THR A  22       8.742  -8.664  10.089  1.00  1.02           H  
ATOM    346 HG21 THR A  22       9.007 -11.425   8.306  1.00  0.59           H  
ATOM    347 HG22 THR A  22       9.031 -10.802   9.945  1.00  0.52           H  
ATOM    348 HG23 THR A  22       7.701 -10.400   8.876  1.00  0.60           H  
ATOM    349  N   THR A  23      11.583  -7.667   6.961  1.00  0.30           N  
ATOM    350  CA  THR A  23      12.153  -6.346   6.530  1.00  0.33           C  
ATOM    351  C   THR A  23      11.206  -5.709   5.515  1.00  0.32           C  
ATOM    352  O   THR A  23      10.370  -6.385   4.948  1.00  0.37           O  
ATOM    353  CB  THR A  23      13.543  -6.560   5.879  1.00  0.37           C  
ATOM    354  OG1 THR A  23      14.420  -6.777   6.975  1.00  0.48           O  
ATOM    355  CG2 THR A  23      14.112  -5.321   5.150  1.00  0.43           C  
ATOM    356  H   THR A  23      11.049  -8.183   6.321  1.00  0.32           H  
ATOM    357  HA  THR A  23      12.234  -5.695   7.389  1.00  0.36           H  
ATOM    358  HB  THR A  23      13.540  -7.415   5.223  1.00  0.42           H  
ATOM    359  HG1 THR A  23      15.266  -7.059   6.621  1.00  0.77           H  
ATOM    360 HG21 THR A  23      14.197  -4.479   5.822  1.00  0.54           H  
ATOM    361 HG22 THR A  23      15.087  -5.557   4.754  1.00  0.51           H  
ATOM    362 HG23 THR A  23      13.479  -5.050   4.320  1.00  0.50           H  
ATOM    363  N   LYS A  24      11.358  -4.425   5.309  1.00  0.33           N  
ATOM    364  CA  LYS A  24      10.493  -3.699   4.329  1.00  0.34           C  
ATOM    365  C   LYS A  24      11.517  -3.144   3.322  1.00  0.33           C  
ATOM    366  O   LYS A  24      12.589  -2.723   3.718  1.00  0.42           O  
ATOM    367  CB  LYS A  24       9.732  -2.536   5.032  1.00  0.34           C  
ATOM    368  CG  LYS A  24       9.199  -2.950   6.435  1.00  0.41           C  
ATOM    369  CD  LYS A  24       8.252  -4.169   6.365  1.00  0.44           C  
ATOM    370  CE  LYS A  24       7.915  -4.624   7.798  1.00  0.58           C  
ATOM    371  NZ  LYS A  24       7.232  -5.948   7.760  1.00  0.59           N  
ATOM    372  H   LYS A  24      12.049  -3.935   5.802  1.00  0.38           H  
ATOM    373  HA  LYS A  24       9.840  -4.400   3.821  1.00  0.38           H  
ATOM    374  HB2 LYS A  24      10.387  -1.684   5.145  1.00  0.41           H  
ATOM    375  HB3 LYS A  24       8.899  -2.236   4.412  1.00  0.41           H  
ATOM    376  HG2 LYS A  24      10.036  -3.174   7.080  1.00  0.46           H  
ATOM    377  HG3 LYS A  24       8.662  -2.114   6.863  1.00  0.52           H  
ATOM    378  HD2 LYS A  24       7.341  -3.888   5.857  1.00  0.53           H  
ATOM    379  HD3 LYS A  24       8.706  -4.982   5.827  1.00  0.47           H  
ATOM    380  HE2 LYS A  24       8.813  -4.721   8.391  1.00  0.69           H  
ATOM    381  HE3 LYS A  24       7.258  -3.908   8.272  1.00  0.72           H  
ATOM    382  HZ1 LYS A  24       7.158  -6.261   6.774  1.00  0.55           H  
ATOM    383  HZ2 LYS A  24       7.795  -6.639   8.294  1.00  0.66           H  
ATOM    384  HZ3 LYS A  24       6.283  -5.865   8.179  1.00  0.70           H  
ATOM    385  N   ALA A  25      11.175  -3.149   2.059  1.00  0.36           N  
ATOM    386  CA  ALA A  25      12.118  -2.636   1.019  1.00  0.38           C  
ATOM    387  C   ALA A  25      11.437  -1.883  -0.125  1.00  0.34           C  
ATOM    388  O   ALA A  25      10.228  -1.874  -0.261  1.00  0.35           O  
ATOM    389  CB  ALA A  25      12.892  -3.839   0.465  1.00  0.41           C  
ATOM    390  H   ALA A  25      10.297  -3.482   1.792  1.00  0.44           H  
ATOM    391  HA  ALA A  25      12.816  -1.957   1.484  1.00  0.42           H  
ATOM    392  HB1 ALA A  25      12.203  -4.555   0.040  1.00  0.45           H  
ATOM    393  HB2 ALA A  25      13.577  -3.527  -0.304  1.00  0.47           H  
ATOM    394  HB3 ALA A  25      13.448  -4.318   1.257  1.00  0.46           H  
ATOM    395  N   VAL A  26      12.286  -1.278  -0.916  1.00  0.36           N  
ATOM    396  CA  VAL A  26      11.855  -0.486  -2.100  1.00  0.38           C  
ATOM    397  C   VAL A  26      12.387  -1.280  -3.292  1.00  0.40           C  
ATOM    398  O   VAL A  26      11.664  -1.568  -4.225  1.00  0.47           O  
ATOM    399  CB  VAL A  26      12.490   0.919  -2.018  1.00  0.44           C  
ATOM    400  CG1 VAL A  26      12.107   1.758  -3.259  1.00  0.52           C  
ATOM    401  CG2 VAL A  26      11.985   1.635  -0.745  1.00  0.50           C  
ATOM    402  H   VAL A  26      13.249  -1.330  -0.744  1.00  0.37           H  
ATOM    403  HA  VAL A  26      10.781  -0.449  -2.153  1.00  0.39           H  
ATOM    404  HB  VAL A  26      13.564   0.813  -1.958  1.00  0.50           H  
ATOM    405 HG11 VAL A  26      11.034   1.865  -3.328  1.00  0.61           H  
ATOM    406 HG12 VAL A  26      12.547   2.742  -3.191  1.00  0.60           H  
ATOM    407 HG13 VAL A  26      12.466   1.284  -4.161  1.00  0.54           H  
ATOM    408 HG21 VAL A  26      10.908   1.725  -0.764  1.00  0.55           H  
ATOM    409 HG22 VAL A  26      12.269   1.077   0.135  1.00  0.51           H  
ATOM    410 HG23 VAL A  26      12.415   2.623  -0.679  1.00  0.58           H  
ATOM    411  N   ASP A  27      13.653  -1.601  -3.199  1.00  0.39           N  
ATOM    412  CA  ASP A  27      14.345  -2.381  -4.265  1.00  0.41           C  
ATOM    413  C   ASP A  27      14.877  -3.681  -3.643  1.00  0.38           C  
ATOM    414  O   ASP A  27      14.806  -3.883  -2.445  1.00  0.49           O  
ATOM    415  CB  ASP A  27      15.503  -1.540  -4.818  1.00  0.43           C  
ATOM    416  CG  ASP A  27      14.965  -0.158  -5.240  1.00  0.47           C  
ATOM    417  OD1 ASP A  27      14.315  -0.118  -6.275  1.00  0.71           O  
ATOM    418  OD2 ASP A  27      15.229   0.775  -4.495  1.00  0.96           O  
ATOM    419  H   ASP A  27      14.170  -1.325  -2.417  1.00  0.39           H  
ATOM    420  HA  ASP A  27      13.649  -2.633  -5.053  1.00  0.52           H  
ATOM    421  HB2 ASP A  27      16.258  -1.413  -4.053  1.00  0.46           H  
ATOM    422  HB3 ASP A  27      15.952  -2.023  -5.673  1.00  0.54           H  
ATOM    423  N   ALA A  28      15.410  -4.539  -4.474  1.00  0.43           N  
ATOM    424  CA  ALA A  28      15.955  -5.835  -3.960  1.00  0.40           C  
ATOM    425  C   ALA A  28      17.175  -5.545  -3.088  1.00  0.35           C  
ATOM    426  O   ALA A  28      17.312  -6.101  -2.015  1.00  0.36           O  
ATOM    427  CB  ALA A  28      16.340  -6.715  -5.154  1.00  0.44           C  
ATOM    428  H   ALA A  28      15.453  -4.333  -5.431  1.00  0.62           H  
ATOM    429  HA  ALA A  28      15.207  -6.303  -3.334  1.00  0.47           H  
ATOM    430  HB1 ALA A  28      15.472  -6.892  -5.771  1.00  0.53           H  
ATOM    431  HB2 ALA A  28      17.098  -6.228  -5.751  1.00  0.45           H  
ATOM    432  HB3 ALA A  28      16.721  -7.664  -4.807  1.00  0.50           H  
ATOM    433  N   GLU A  29      18.028  -4.681  -3.586  1.00  0.39           N  
ATOM    434  CA  GLU A  29      19.262  -4.297  -2.834  1.00  0.38           C  
ATOM    435  C   GLU A  29      18.856  -3.956  -1.391  1.00  0.38           C  
ATOM    436  O   GLU A  29      19.361  -4.548  -0.461  1.00  0.41           O  
ATOM    437  CB  GLU A  29      19.907  -3.074  -3.515  1.00  0.50           C  
ATOM    438  CG  GLU A  29      21.209  -2.686  -2.771  1.00  0.69           C  
ATOM    439  CD  GLU A  29      21.839  -1.447  -3.431  1.00  0.90           C  
ATOM    440  OE1 GLU A  29      22.243  -1.582  -4.576  1.00  0.96           O  
ATOM    441  OE2 GLU A  29      21.884  -0.434  -2.751  1.00  1.10           O  
ATOM    442  H   GLU A  29      17.852  -4.280  -4.463  1.00  0.48           H  
ATOM    443  HA  GLU A  29      19.943  -5.136  -2.827  1.00  0.41           H  
ATOM    444  HB2 GLU A  29      20.131  -3.316  -4.544  1.00  0.49           H  
ATOM    445  HB3 GLU A  29      19.217  -2.243  -3.503  1.00  0.64           H  
ATOM    446  HG2 GLU A  29      21.000  -2.465  -1.735  1.00  0.80           H  
ATOM    447  HG3 GLU A  29      21.921  -3.498  -2.815  1.00  0.79           H  
ATOM    448  N   THR A  30      17.953  -3.008  -1.276  1.00  0.40           N  
ATOM    449  CA  THR A  30      17.430  -2.539   0.049  1.00  0.43           C  
ATOM    450  C   THR A  30      17.268  -3.719   1.017  1.00  0.43           C  
ATOM    451  O   THR A  30      17.845  -3.753   2.089  1.00  0.52           O  
ATOM    452  CB  THR A  30      16.058  -1.843  -0.165  1.00  0.50           C  
ATOM    453  OG1 THR A  30      16.288  -0.810  -1.113  1.00  0.55           O  
ATOM    454  CG2 THR A  30      15.607  -1.077   1.090  1.00  0.61           C  
ATOM    455  H   THR A  30      17.599  -2.593  -2.086  1.00  0.44           H  
ATOM    456  HA  THR A  30      18.142  -1.841   0.466  1.00  0.45           H  
ATOM    457  HB  THR A  30      15.302  -2.511  -0.539  1.00  0.55           H  
ATOM    458  HG1 THR A  30      15.766  -0.999  -1.895  1.00  1.02           H  
ATOM    459 HG21 THR A  30      16.345  -0.332   1.355  1.00  0.64           H  
ATOM    460 HG22 THR A  30      14.668  -0.578   0.894  1.00  0.70           H  
ATOM    461 HG23 THR A  30      15.475  -1.748   1.925  1.00  0.67           H  
ATOM    462  N   ALA A  31      16.476  -4.664   0.573  1.00  0.39           N  
ATOM    463  CA  ALA A  31      16.212  -5.879   1.406  1.00  0.41           C  
ATOM    464  C   ALA A  31      17.477  -6.633   1.789  1.00  0.39           C  
ATOM    465  O   ALA A  31      17.738  -6.836   2.958  1.00  0.44           O  
ATOM    466  CB  ALA A  31      15.296  -6.850   0.639  1.00  0.44           C  
ATOM    467  H   ALA A  31      16.059  -4.564  -0.313  1.00  0.41           H  
ATOM    468  HA  ALA A  31      15.768  -5.544   2.333  1.00  0.46           H  
ATOM    469  HB1 ALA A  31      14.352  -6.387   0.403  1.00  0.51           H  
ATOM    470  HB2 ALA A  31      15.770  -7.162  -0.281  1.00  0.43           H  
ATOM    471  HB3 ALA A  31      15.114  -7.732   1.239  1.00  0.49           H  
ATOM    472  N   GLU A  32      18.218  -7.025   0.784  1.00  0.35           N  
ATOM    473  CA  GLU A  32      19.480  -7.777   1.036  1.00  0.36           C  
ATOM    474  C   GLU A  32      20.351  -7.059   2.053  1.00  0.37           C  
ATOM    475  O   GLU A  32      20.806  -7.684   2.981  1.00  0.49           O  
ATOM    476  CB  GLU A  32      20.263  -7.949  -0.287  1.00  0.38           C  
ATOM    477  CG  GLU A  32      21.546  -8.789  -0.028  1.00  0.55           C  
ATOM    478  CD  GLU A  32      22.378  -8.910  -1.318  1.00  0.72           C  
ATOM    479  OE1 GLU A  32      21.870  -9.530  -2.241  1.00  1.02           O  
ATOM    480  OE2 GLU A  32      23.475  -8.370  -1.303  1.00  0.93           O  
ATOM    481  H   GLU A  32      17.935  -6.810  -0.128  1.00  0.38           H  
ATOM    482  HA  GLU A  32      19.201  -8.723   1.484  1.00  0.41           H  
ATOM    483  HB2 GLU A  32      19.637  -8.452  -1.011  1.00  0.45           H  
ATOM    484  HB3 GLU A  32      20.535  -6.981  -0.682  1.00  0.42           H  
ATOM    485  HG2 GLU A  32      22.156  -8.330   0.738  1.00  0.60           H  
ATOM    486  HG3 GLU A  32      21.280  -9.783   0.302  1.00  0.68           H  
ATOM    487  N   LYS A  33      20.563  -5.785   1.871  1.00  0.35           N  
ATOM    488  CA  LYS A  33      21.413  -5.036   2.841  1.00  0.38           C  
ATOM    489  C   LYS A  33      20.881  -5.194   4.265  1.00  0.39           C  
ATOM    490  O   LYS A  33      21.623  -5.616   5.129  1.00  0.43           O  
ATOM    491  CB  LYS A  33      21.443  -3.531   2.477  1.00  0.45           C  
ATOM    492  CG  LYS A  33      21.988  -3.230   1.051  1.00  0.44           C  
ATOM    493  CD  LYS A  33      23.438  -3.731   0.823  1.00  0.48           C  
ATOM    494  CE  LYS A  33      23.452  -5.169   0.258  1.00  0.54           C  
ATOM    495  NZ  LYS A  33      24.857  -5.581  -0.017  1.00  0.73           N  
ATOM    496  H   LYS A  33      20.160  -5.336   1.103  1.00  0.36           H  
ATOM    497  HA  LYS A  33      22.395  -5.486   2.841  1.00  0.38           H  
ATOM    498  HB2 LYS A  33      20.442  -3.129   2.550  1.00  0.55           H  
ATOM    499  HB3 LYS A  33      22.058  -3.009   3.198  1.00  0.48           H  
ATOM    500  HG2 LYS A  33      21.340  -3.675   0.315  1.00  0.47           H  
ATOM    501  HG3 LYS A  33      21.966  -2.160   0.900  1.00  0.55           H  
ATOM    502  HD2 LYS A  33      23.927  -3.075   0.119  1.00  0.63           H  
ATOM    503  HD3 LYS A  33      23.989  -3.700   1.753  1.00  0.62           H  
ATOM    504  HE2 LYS A  33      23.021  -5.881   0.941  1.00  0.57           H  
ATOM    505  HE3 LYS A  33      22.903  -5.200  -0.672  1.00  0.71           H  
ATOM    506  HZ1 LYS A  33      25.498  -4.801   0.233  1.00  0.80           H  
ATOM    507  HZ2 LYS A  33      25.090  -6.421   0.549  1.00  0.81           H  
ATOM    508  HZ3 LYS A  33      24.961  -5.806  -1.027  1.00  0.90           H  
ATOM    509  N   ALA A  34      19.628  -4.870   4.477  1.00  0.38           N  
ATOM    510  CA  ALA A  34      19.060  -5.002   5.856  1.00  0.40           C  
ATOM    511  C   ALA A  34      19.243  -6.414   6.422  1.00  0.39           C  
ATOM    512  O   ALA A  34      19.777  -6.586   7.503  1.00  0.47           O  
ATOM    513  CB  ALA A  34      17.575  -4.648   5.802  1.00  0.44           C  
ATOM    514  H   ALA A  34      19.059  -4.552   3.737  1.00  0.41           H  
ATOM    515  HA  ALA A  34      19.583  -4.320   6.513  1.00  0.44           H  
ATOM    516  HB1 ALA A  34      17.075  -5.312   5.115  1.00  0.45           H  
ATOM    517  HB2 ALA A  34      17.129  -4.748   6.781  1.00  0.50           H  
ATOM    518  HB3 ALA A  34      17.448  -3.631   5.462  1.00  0.49           H  
ATOM    519  N   PHE A  35      18.809  -7.389   5.664  1.00  0.39           N  
ATOM    520  CA  PHE A  35      18.930  -8.801   6.122  1.00  0.39           C  
ATOM    521  C   PHE A  35      20.389  -9.229   6.342  1.00  0.41           C  
ATOM    522  O   PHE A  35      20.695  -9.856   7.338  1.00  0.47           O  
ATOM    523  CB  PHE A  35      18.217  -9.683   5.058  1.00  0.38           C  
ATOM    524  CG  PHE A  35      16.665  -9.713   5.223  1.00  0.39           C  
ATOM    525  CD1 PHE A  35      16.020  -9.460   6.432  1.00  0.46           C  
ATOM    526  CD2 PHE A  35      15.878 -10.032   4.128  1.00  0.43           C  
ATOM    527  CE1 PHE A  35      14.647  -9.529   6.536  1.00  0.50           C  
ATOM    528  CE2 PHE A  35      14.500 -10.097   4.236  1.00  0.47           C  
ATOM    529  CZ  PHE A  35      13.880  -9.847   5.441  1.00  0.48           C  
ATOM    530  H   PHE A  35      18.414  -7.201   4.785  1.00  0.42           H  
ATOM    531  HA  PHE A  35      18.446  -8.879   7.079  1.00  0.43           H  
ATOM    532  HB2 PHE A  35      18.448  -9.305   4.072  1.00  0.40           H  
ATOM    533  HB3 PHE A  35      18.579 -10.695   5.119  1.00  0.45           H  
ATOM    534  HD1 PHE A  35      16.577  -9.208   7.319  1.00  0.54           H  
ATOM    535  HD2 PHE A  35      16.344 -10.231   3.174  1.00  0.47           H  
ATOM    536  HE1 PHE A  35      14.172  -9.331   7.486  1.00  0.60           H  
ATOM    537  HE2 PHE A  35      13.906 -10.345   3.372  1.00  0.55           H  
ATOM    538  HZ  PHE A  35      12.804  -9.898   5.535  1.00  0.53           H  
ATOM    539  N   LYS A  36      21.261  -8.883   5.433  1.00  0.40           N  
ATOM    540  CA  LYS A  36      22.698  -9.255   5.561  1.00  0.40           C  
ATOM    541  C   LYS A  36      23.274  -8.635   6.834  1.00  0.40           C  
ATOM    542  O   LYS A  36      23.825  -9.353   7.642  1.00  0.44           O  
ATOM    543  CB  LYS A  36      23.422  -8.751   4.296  1.00  0.49           C  
ATOM    544  CG  LYS A  36      24.893  -9.219   4.276  1.00  0.66           C  
ATOM    545  CD  LYS A  36      25.512  -8.831   2.921  1.00  0.95           C  
ATOM    546  CE  LYS A  36      26.967  -9.315   2.863  1.00  1.25           C  
ATOM    547  NZ  LYS A  36      27.539  -9.022   1.519  1.00  1.63           N  
ATOM    548  H   LYS A  36      20.993  -8.368   4.651  1.00  0.49           H  
ATOM    549  HA  LYS A  36      22.761 -10.329   5.656  1.00  0.44           H  
ATOM    550  HB2 LYS A  36      22.913  -9.140   3.424  1.00  0.62           H  
ATOM    551  HB3 LYS A  36      23.382  -7.672   4.262  1.00  0.52           H  
ATOM    552  HG2 LYS A  36      25.442  -8.743   5.078  1.00  0.81           H  
ATOM    553  HG3 LYS A  36      24.941 -10.292   4.408  1.00  0.75           H  
ATOM    554  HD2 LYS A  36      24.950  -9.281   2.115  1.00  1.16           H  
ATOM    555  HD3 LYS A  36      25.489  -7.756   2.804  1.00  1.06           H  
ATOM    556  HE2 LYS A  36      27.561  -8.808   3.610  1.00  1.35           H  
ATOM    557  HE3 LYS A  36      27.014 -10.382   3.032  1.00  1.38           H  
ATOM    558  HZ1 LYS A  36      26.811  -8.567   0.932  1.00  1.73           H  
ATOM    559  HZ2 LYS A  36      28.360  -8.390   1.617  1.00  1.85           H  
ATOM    560  HZ3 LYS A  36      27.844  -9.909   1.068  1.00  1.86           H  
ATOM    561  N   GLN A  37      23.137  -7.338   6.982  1.00  0.38           N  
ATOM    562  CA  GLN A  37      23.661  -6.639   8.199  1.00  0.42           C  
ATOM    563  C   GLN A  37      23.211  -7.415   9.440  1.00  0.41           C  
ATOM    564  O   GLN A  37      24.025  -7.809  10.251  1.00  0.46           O  
ATOM    565  CB  GLN A  37      23.109  -5.194   8.223  1.00  0.49           C  
ATOM    566  CG  GLN A  37      23.778  -4.361   7.098  1.00  0.58           C  
ATOM    567  CD  GLN A  37      25.269  -4.083   7.385  1.00  0.60           C  
ATOM    568  OE1 GLN A  37      25.995  -3.624   6.526  1.00  0.77           O  
ATOM    569  NE2 GLN A  37      25.776  -4.329   8.563  1.00  0.71           N  
ATOM    570  H   GLN A  37      22.681  -6.813   6.296  1.00  0.41           H  
ATOM    571  HA  GLN A  37      24.741  -6.646   8.161  1.00  0.45           H  
ATOM    572  HB2 GLN A  37      22.042  -5.213   8.060  1.00  0.55           H  
ATOM    573  HB3 GLN A  37      23.295  -4.737   9.184  1.00  0.51           H  
ATOM    574  HG2 GLN A  37      23.714  -4.888   6.159  1.00  0.60           H  
ATOM    575  HG3 GLN A  37      23.270  -3.414   6.994  1.00  0.71           H  
ATOM    576 HE21 GLN A  37      25.213  -4.696   9.275  1.00  0.83           H  
ATOM    577 HE22 GLN A  37      26.725  -4.146   8.732  1.00  0.83           H  
ATOM    578  N   TYR A  38      21.918  -7.612   9.534  1.00  0.41           N  
ATOM    579  CA  TYR A  38      21.337  -8.359  10.690  1.00  0.45           C  
ATOM    580  C   TYR A  38      22.047  -9.710  10.901  1.00  0.44           C  
ATOM    581  O   TYR A  38      22.562  -9.980  11.968  1.00  0.53           O  
ATOM    582  CB  TYR A  38      19.836  -8.572  10.411  1.00  0.58           C  
ATOM    583  CG  TYR A  38      19.196  -9.433  11.514  1.00  0.73           C  
ATOM    584  CD1 TYR A  38      19.241  -9.041  12.838  1.00  1.15           C  
ATOM    585  CD2 TYR A  38      18.567 -10.617  11.184  1.00  0.93           C  
ATOM    586  CE1 TYR A  38      18.662  -9.822  13.817  1.00  1.33           C  
ATOM    587  CE2 TYR A  38      17.987 -11.398  12.162  1.00  1.11           C  
ATOM    588  CZ  TYR A  38      18.032 -11.002  13.483  1.00  1.16           C  
ATOM    589  OH  TYR A  38      17.444 -11.780  14.463  1.00  1.42           O  
ATOM    590  H   TYR A  38      21.316  -7.268   8.840  1.00  0.45           H  
ATOM    591  HA  TYR A  38      21.463  -7.759  11.580  1.00  0.50           H  
ATOM    592  HB2 TYR A  38      19.330  -7.619  10.382  1.00  0.61           H  
ATOM    593  HB3 TYR A  38      19.702  -9.061   9.460  1.00  0.68           H  
ATOM    594  HD1 TYR A  38      19.731  -8.117  13.107  1.00  1.50           H  
ATOM    595  HD2 TYR A  38      18.528 -10.930  10.151  1.00  1.25           H  
ATOM    596  HE1 TYR A  38      18.700  -9.511  14.850  1.00  1.77           H  
ATOM    597  HE2 TYR A  38      17.497 -12.323  11.894  1.00  1.46           H  
ATOM    598  HH  TYR A  38      16.592 -12.053  14.120  1.00  1.63           H  
ATOM    599  N   ALA A  39      22.065 -10.528   9.879  1.00  0.44           N  
ATOM    600  CA  ALA A  39      22.732 -11.865   9.994  1.00  0.47           C  
ATOM    601  C   ALA A  39      24.186 -11.749  10.451  1.00  0.38           C  
ATOM    602  O   ALA A  39      24.600 -12.449  11.349  1.00  0.41           O  
ATOM    603  CB  ALA A  39      22.688 -12.560   8.646  1.00  0.61           C  
ATOM    604  H   ALA A  39      21.643 -10.264   9.033  1.00  0.46           H  
ATOM    605  HA  ALA A  39      22.203 -12.435  10.745  1.00  0.53           H  
ATOM    606  HB1 ALA A  39      21.665 -12.675   8.318  1.00  0.69           H  
ATOM    607  HB2 ALA A  39      23.231 -11.966   7.929  1.00  0.63           H  
ATOM    608  HB3 ALA A  39      23.148 -13.535   8.714  1.00  0.66           H  
ATOM    609  N   ASN A  40      24.934 -10.882   9.821  1.00  0.38           N  
ATOM    610  CA  ASN A  40      26.369 -10.694  10.200  1.00  0.36           C  
ATOM    611  C   ASN A  40      26.431 -10.404  11.705  1.00  0.32           C  
ATOM    612  O   ASN A  40      27.121 -11.092  12.433  1.00  0.44           O  
ATOM    613  CB  ASN A  40      26.934  -9.521   9.371  1.00  0.51           C  
ATOM    614  CG  ASN A  40      28.398  -9.259   9.740  1.00  0.66           C  
ATOM    615  OD1 ASN A  40      29.264 -10.093   9.556  1.00  0.80           O  
ATOM    616  ND2 ASN A  40      28.715  -8.112  10.269  1.00  0.87           N  
ATOM    617  H   ASN A  40      24.549 -10.356   9.096  1.00  0.47           H  
ATOM    618  HA  ASN A  40      26.896 -11.620  10.014  1.00  0.39           H  
ATOM    619  HB2 ASN A  40      26.885  -9.761   8.320  1.00  0.63           H  
ATOM    620  HB3 ASN A  40      26.362  -8.622   9.547  1.00  0.62           H  
ATOM    621 HD21 ASN A  40      28.022  -7.437  10.421  1.00  0.95           H  
ATOM    622 HD22 ASN A  40      29.647  -7.925  10.511  1.00  1.07           H  
ATOM    623  N   ASP A  41      25.702  -9.388  12.102  1.00  0.35           N  
ATOM    624  CA  ASP A  41      25.630  -8.963  13.534  1.00  0.45           C  
ATOM    625  C   ASP A  41      25.442 -10.202  14.425  1.00  0.44           C  
ATOM    626  O   ASP A  41      26.220 -10.458  15.323  1.00  0.59           O  
ATOM    627  CB  ASP A  41      24.449  -7.991  13.684  1.00  0.52           C  
ATOM    628  CG  ASP A  41      24.333  -7.351  15.088  1.00  0.69           C  
ATOM    629  OD1 ASP A  41      25.174  -7.609  15.935  1.00  0.83           O  
ATOM    630  OD2 ASP A  41      23.372  -6.612  15.230  1.00  0.78           O  
ATOM    631  H   ASP A  41      25.180  -8.889  11.444  1.00  0.41           H  
ATOM    632  HA  ASP A  41      26.543  -8.454  13.795  1.00  0.54           H  
ATOM    633  HB2 ASP A  41      24.564  -7.210  12.953  1.00  0.59           H  
ATOM    634  HB3 ASP A  41      23.533  -8.513  13.479  1.00  0.55           H  
ATOM    635  N   ASN A  42      24.389 -10.919  14.117  1.00  0.42           N  
ATOM    636  CA  ASN A  42      24.027 -12.168  14.858  1.00  0.53           C  
ATOM    637  C   ASN A  42      25.219 -13.148  14.929  1.00  0.52           C  
ATOM    638  O   ASN A  42      25.580 -13.611  15.993  1.00  0.68           O  
ATOM    639  CB  ASN A  42      22.825 -12.796  14.129  1.00  0.58           C  
ATOM    640  CG  ASN A  42      22.295 -14.024  14.885  1.00  0.85           C  
ATOM    641  OD1 ASN A  42      22.996 -14.989  15.115  1.00  0.92           O  
ATOM    642  ND2 ASN A  42      21.055 -14.025  15.289  1.00  1.12           N  
ATOM    643  H   ASN A  42      23.822 -10.624  13.373  1.00  0.45           H  
ATOM    644  HA  ASN A  42      23.731 -11.895  15.860  1.00  0.65           H  
ATOM    645  HB2 ASN A  42      22.037 -12.060  14.072  1.00  0.63           H  
ATOM    646  HB3 ASN A  42      23.095 -13.093  13.129  1.00  0.57           H  
ATOM    647 HD21 ASN A  42      20.465 -13.265  15.108  1.00  1.17           H  
ATOM    648 HD22 ASN A  42      20.710 -14.799  15.781  1.00  1.34           H  
ATOM    649  N   GLY A  43      25.783 -13.428  13.780  1.00  0.42           N  
ATOM    650  CA  GLY A  43      26.950 -14.355  13.662  1.00  0.43           C  
ATOM    651  C   GLY A  43      26.631 -15.498  12.693  1.00  0.42           C  
ATOM    652  O   GLY A  43      27.008 -16.632  12.915  1.00  0.55           O  
ATOM    653  H   GLY A  43      25.431 -13.020  12.963  1.00  0.40           H  
ATOM    654  HA2 GLY A  43      27.795 -13.803  13.278  1.00  0.47           H  
ATOM    655  HA3 GLY A  43      27.203 -14.766  14.628  1.00  0.53           H  
ATOM    656  N   VAL A  44      25.934 -15.138  11.645  1.00  0.38           N  
ATOM    657  CA  VAL A  44      25.527 -16.115  10.580  1.00  0.40           C  
ATOM    658  C   VAL A  44      26.033 -15.546   9.236  1.00  0.40           C  
ATOM    659  O   VAL A  44      26.520 -14.432   9.212  1.00  0.56           O  
ATOM    660  CB  VAL A  44      23.970 -16.249  10.536  1.00  0.45           C  
ATOM    661  CG1 VAL A  44      23.599 -17.685  10.118  1.00  0.60           C  
ATOM    662  CG2 VAL A  44      23.354 -16.034  11.939  1.00  0.73           C  
ATOM    663  H   VAL A  44      25.661 -14.203  11.556  1.00  0.41           H  
ATOM    664  HA  VAL A  44      26.003 -17.072  10.749  1.00  0.46           H  
ATOM    665  HB  VAL A  44      23.550 -15.551   9.824  1.00  0.60           H  
ATOM    666 HG11 VAL A  44      24.007 -17.931   9.150  1.00  0.76           H  
ATOM    667 HG12 VAL A  44      23.989 -18.379  10.845  1.00  0.77           H  
ATOM    668 HG13 VAL A  44      22.524 -17.795  10.079  1.00  0.68           H  
ATOM    669 HG21 VAL A  44      23.742 -16.758  12.640  1.00  0.93           H  
ATOM    670 HG22 VAL A  44      23.587 -15.043  12.297  1.00  0.95           H  
ATOM    671 HG23 VAL A  44      22.280 -16.135  11.890  1.00  0.74           H  
ATOM    672  N   ASP A  45      25.883 -16.341   8.197  1.00  0.35           N  
ATOM    673  CA  ASP A  45      26.282 -16.035   6.772  1.00  0.33           C  
ATOM    674  C   ASP A  45      27.157 -17.149   6.148  1.00  0.31           C  
ATOM    675  O   ASP A  45      28.360 -17.023   6.014  1.00  0.49           O  
ATOM    676  CB  ASP A  45      27.084 -14.672   6.646  1.00  0.36           C  
ATOM    677  CG  ASP A  45      27.513 -14.417   5.183  1.00  0.33           C  
ATOM    678  OD1 ASP A  45      26.624 -14.354   4.350  1.00  0.42           O  
ATOM    679  OD2 ASP A  45      28.711 -14.301   4.980  1.00  0.50           O  
ATOM    680  H   ASP A  45      25.475 -17.214   8.365  1.00  0.44           H  
ATOM    681  HA  ASP A  45      25.369 -15.956   6.201  1.00  0.36           H  
ATOM    682  HB2 ASP A  45      26.454 -13.847   6.945  1.00  0.43           H  
ATOM    683  HB3 ASP A  45      27.962 -14.689   7.276  1.00  0.44           H  
ATOM    684  N   GLY A  46      26.501 -18.225   5.792  1.00  0.24           N  
ATOM    685  CA  GLY A  46      27.177 -19.405   5.163  1.00  0.26           C  
ATOM    686  C   GLY A  46      26.534 -19.537   3.778  1.00  0.31           C  
ATOM    687  O   GLY A  46      27.191 -19.453   2.758  1.00  0.47           O  
ATOM    688  H   GLY A  46      25.534 -18.273   5.943  1.00  0.31           H  
ATOM    689  HA2 GLY A  46      28.240 -19.237   5.062  1.00  0.40           H  
ATOM    690  HA3 GLY A  46      26.985 -20.294   5.745  1.00  0.31           H  
ATOM    691  N   VAL A  47      25.244 -19.745   3.820  1.00  0.30           N  
ATOM    692  CA  VAL A  47      24.400 -19.897   2.593  1.00  0.40           C  
ATOM    693  C   VAL A  47      23.313 -18.854   2.874  1.00  0.34           C  
ATOM    694  O   VAL A  47      22.201 -19.151   3.268  1.00  0.41           O  
ATOM    695  CB  VAL A  47      23.815 -21.313   2.530  1.00  0.54           C  
ATOM    696  CG1 VAL A  47      23.085 -21.515   1.188  1.00  0.77           C  
ATOM    697  CG2 VAL A  47      24.935 -22.368   2.650  1.00  0.73           C  
ATOM    698  H   VAL A  47      24.818 -19.798   4.701  1.00  0.34           H  
ATOM    699  HA  VAL A  47      24.957 -19.629   1.706  1.00  0.50           H  
ATOM    700  HB  VAL A  47      23.113 -21.398   3.336  1.00  0.63           H  
ATOM    701 HG11 VAL A  47      22.282 -20.800   1.087  1.00  0.88           H  
ATOM    702 HG12 VAL A  47      23.773 -21.385   0.364  1.00  0.91           H  
ATOM    703 HG13 VAL A  47      22.671 -22.511   1.142  1.00  0.89           H  
ATOM    704 HG21 VAL A  47      25.650 -22.250   1.850  1.00  0.92           H  
ATOM    705 HG22 VAL A  47      25.448 -22.267   3.595  1.00  0.83           H  
ATOM    706 HG23 VAL A  47      24.512 -23.361   2.595  1.00  0.85           H  
ATOM    707  N   TRP A  48      23.724 -17.641   2.648  1.00  0.29           N  
ATOM    708  CA  TRP A  48      22.849 -16.450   2.865  1.00  0.27           C  
ATOM    709  C   TRP A  48      22.379 -15.799   1.565  1.00  0.24           C  
ATOM    710  O   TRP A  48      23.052 -14.970   0.980  1.00  0.33           O  
ATOM    711  CB  TRP A  48      23.628 -15.494   3.661  1.00  0.29           C  
ATOM    712  CG  TRP A  48      22.791 -14.465   4.435  1.00  0.23           C  
ATOM    713  CD1 TRP A  48      23.429 -13.537   5.170  1.00  0.29           C  
ATOM    714  CD2 TRP A  48      21.441 -14.298   4.565  1.00  0.23           C  
ATOM    715  NE1 TRP A  48      22.455 -12.850   5.715  1.00  0.29           N  
ATOM    716  CE2 TRP A  48      21.233 -13.232   5.414  1.00  0.27           C  
ATOM    717  CE3 TRP A  48      20.318 -14.933   4.069  1.00  0.26           C  
ATOM    718  CZ2 TRP A  48      19.975 -12.814   5.758  1.00  0.32           C  
ATOM    719  CZ3 TRP A  48      19.053 -14.519   4.407  1.00  0.31           C  
ATOM    720  CH2 TRP A  48      18.878 -13.460   5.254  1.00  0.34           C  
ATOM    721  H   TRP A  48      24.640 -17.533   2.327  1.00  0.35           H  
ATOM    722  HA  TRP A  48      22.034 -16.724   3.498  1.00  0.28           H  
ATOM    723  HB2 TRP A  48      24.168 -16.088   4.370  1.00  0.38           H  
ATOM    724  HB3 TRP A  48      24.317 -14.981   3.015  1.00  0.31           H  
ATOM    725  HD1 TRP A  48      24.489 -13.427   5.265  1.00  0.37           H  
ATOM    726  HE1 TRP A  48      22.620 -12.092   6.310  1.00  0.35           H  
ATOM    727  HE3 TRP A  48      20.407 -15.766   3.407  1.00  0.31           H  
ATOM    728  HZ2 TRP A  48      19.863 -11.985   6.434  1.00  0.40           H  
ATOM    729  HZ3 TRP A  48      18.193 -15.028   4.008  1.00  0.37           H  
ATOM    730  HH2 TRP A  48      17.880 -13.146   5.507  1.00  0.42           H  
ATOM    731  N   THR A  49      21.217 -16.217   1.158  1.00  0.25           N  
ATOM    732  CA  THR A  49      20.611 -15.682  -0.097  1.00  0.29           C  
ATOM    733  C   THR A  49      19.081 -15.702   0.008  1.00  0.32           C  
ATOM    734  O   THR A  49      18.544 -15.682   1.098  1.00  0.42           O  
ATOM    735  CB  THR A  49      21.079 -16.535  -1.304  1.00  0.35           C  
ATOM    736  OG1 THR A  49      22.448 -16.846  -1.075  1.00  0.42           O  
ATOM    737  CG2 THR A  49      21.191 -15.584  -2.501  1.00  0.42           C  
ATOM    738  H   THR A  49      20.744 -16.870   1.703  1.00  0.29           H  
ATOM    739  HA  THR A  49      20.915 -14.652  -0.213  1.00  0.34           H  
ATOM    740  HB  THR A  49      20.502 -17.429  -1.494  1.00  0.44           H  
ATOM    741  HG1 THR A  49      22.527 -17.799  -0.984  1.00  0.82           H  
ATOM    742 HG21 THR A  49      20.250 -15.102  -2.710  1.00  0.49           H  
ATOM    743 HG22 THR A  49      21.912 -14.811  -2.266  1.00  0.46           H  
ATOM    744 HG23 THR A  49      21.517 -16.126  -3.371  1.00  0.50           H  
ATOM    745  N   TYR A  50      18.411 -15.748  -1.121  1.00  0.39           N  
ATOM    746  CA  TYR A  50      16.924 -15.763  -1.144  1.00  0.45           C  
ATOM    747  C   TYR A  50      16.281 -17.051  -1.678  1.00  0.46           C  
ATOM    748  O   TYR A  50      16.895 -17.863  -2.343  1.00  0.48           O  
ATOM    749  CB  TYR A  50      16.546 -14.498  -1.958  1.00  0.58           C  
ATOM    750  CG  TYR A  50      15.755 -14.726  -3.255  1.00  0.58           C  
ATOM    751  CD1 TYR A  50      16.403 -15.054  -4.429  1.00  0.62           C  
ATOM    752  CD2 TYR A  50      14.385 -14.584  -3.262  1.00  0.90           C  
ATOM    753  CE1 TYR A  50      15.686 -15.236  -5.594  1.00  0.71           C  
ATOM    754  CE2 TYR A  50      13.667 -14.763  -4.425  1.00  1.01           C  
ATOM    755  CZ  TYR A  50      14.315 -15.090  -5.599  1.00  0.82           C  
ATOM    756  OH  TYR A  50      13.597 -15.258  -6.767  1.00  0.99           O  
ATOM    757  H   TYR A  50      18.881 -15.773  -1.974  1.00  0.47           H  
ATOM    758  HA  TYR A  50      16.571 -15.629  -0.140  1.00  0.49           H  
ATOM    759  HB2 TYR A  50      15.948 -13.884  -1.315  1.00  0.75           H  
ATOM    760  HB3 TYR A  50      17.434 -13.934  -2.206  1.00  0.73           H  
ATOM    761  HD1 TYR A  50      17.477 -15.172  -4.434  1.00  0.81           H  
ATOM    762  HD2 TYR A  50      13.874 -14.330  -2.345  1.00  1.20           H  
ATOM    763  HE1 TYR A  50      16.202 -15.493  -6.508  1.00  0.94           H  
ATOM    764  HE2 TYR A  50      12.593 -14.649  -4.418  1.00  1.35           H  
ATOM    765  HH  TYR A  50      14.204 -15.528  -7.460  1.00  1.14           H  
ATOM    766  N   ASP A  51      15.025 -17.141  -1.330  1.00  0.53           N  
ATOM    767  CA  ASP A  51      14.111 -18.264  -1.678  1.00  0.60           C  
ATOM    768  C   ASP A  51      12.962 -17.701  -2.508  1.00  0.68           C  
ATOM    769  O   ASP A  51      12.483 -16.613  -2.248  1.00  0.81           O  
ATOM    770  CB  ASP A  51      13.579 -18.869  -0.384  1.00  0.60           C  
ATOM    771  CG  ASP A  51      12.474 -19.876  -0.717  1.00  0.79           C  
ATOM    772  OD1 ASP A  51      12.813 -21.002  -1.042  1.00  1.03           O  
ATOM    773  OD2 ASP A  51      11.342 -19.432  -0.634  1.00  0.87           O  
ATOM    774  H   ASP A  51      14.637 -16.425  -0.796  1.00  0.57           H  
ATOM    775  HA  ASP A  51      14.602 -19.030  -2.249  1.00  0.66           H  
ATOM    776  HB2 ASP A  51      14.365 -19.370   0.157  1.00  0.59           H  
ATOM    777  HB3 ASP A  51      13.177 -18.089   0.240  1.00  0.60           H  
ATOM    778  N   ASP A  52      12.567 -18.489  -3.471  1.00  0.73           N  
ATOM    779  CA  ASP A  52      11.454 -18.106  -4.382  1.00  0.82           C  
ATOM    780  C   ASP A  52      10.361 -19.173  -4.340  1.00  0.98           C  
ATOM    781  O   ASP A  52       9.514 -19.246  -5.210  1.00  1.42           O  
ATOM    782  CB  ASP A  52      12.043 -17.958  -5.791  1.00  0.83           C  
ATOM    783  CG  ASP A  52      12.752 -19.258  -6.227  1.00  0.97           C  
ATOM    784  OD1 ASP A  52      12.043 -20.214  -6.497  1.00  1.24           O  
ATOM    785  OD2 ASP A  52      13.972 -19.216  -6.261  1.00  1.19           O  
ATOM    786  H   ASP A  52      13.012 -19.353  -3.599  1.00  0.76           H  
ATOM    787  HA  ASP A  52      11.022 -17.181  -4.032  1.00  0.84           H  
ATOM    788  HB2 ASP A  52      11.270 -17.721  -6.506  1.00  0.95           H  
ATOM    789  HB3 ASP A  52      12.762 -17.160  -5.778  1.00  0.87           H  
ATOM    790  N   ALA A  53      10.424 -19.967  -3.306  1.00  0.80           N  
ATOM    791  CA  ALA A  53       9.419 -21.062  -3.122  1.00  0.91           C  
ATOM    792  C   ALA A  53       8.190 -20.436  -2.450  1.00  0.88           C  
ATOM    793  O   ALA A  53       7.070 -20.672  -2.859  1.00  1.01           O  
ATOM    794  CB  ALA A  53      10.018 -22.154  -2.228  1.00  0.95           C  
ATOM    795  H   ALA A  53      11.153 -19.830  -2.660  1.00  0.75           H  
ATOM    796  HA  ALA A  53       9.138 -21.469  -4.085  1.00  1.01           H  
ATOM    797  HB1 ALA A  53      10.916 -22.544  -2.681  1.00  1.01           H  
ATOM    798  HB2 ALA A  53      10.257 -21.754  -1.255  1.00  0.89           H  
ATOM    799  HB3 ALA A  53       9.308 -22.959  -2.109  1.00  1.06           H  
ATOM    800  N   THR A  54       8.461 -19.653  -1.438  1.00  0.76           N  
ATOM    801  CA  THR A  54       7.403 -18.946  -0.657  1.00  0.78           C  
ATOM    802  C   THR A  54       7.579 -17.429  -0.863  1.00  0.75           C  
ATOM    803  O   THR A  54       6.590 -16.727  -0.924  1.00  0.85           O  
ATOM    804  CB  THR A  54       7.535 -19.339   0.852  1.00  0.77           C  
ATOM    805  OG1 THR A  54       6.713 -18.433   1.578  1.00  0.95           O  
ATOM    806  CG2 THR A  54       8.948 -19.166   1.420  1.00  0.56           C  
ATOM    807  H   THR A  54       9.396 -19.527  -1.179  1.00  0.73           H  
ATOM    808  HA  THR A  54       6.430 -19.233  -1.024  1.00  0.88           H  
ATOM    809  HB  THR A  54       7.177 -20.346   1.013  1.00  0.99           H  
ATOM    810  HG1 THR A  54       7.291 -17.875   2.104  1.00  1.18           H  
ATOM    811 HG21 THR A  54       9.295 -18.153   1.286  1.00  0.62           H  
ATOM    812 HG22 THR A  54       8.947 -19.404   2.472  1.00  0.69           H  
ATOM    813 HG23 THR A  54       9.616 -19.843   0.919  1.00  0.70           H  
ATOM    814  N   LYS A  55       8.828 -17.018  -0.949  1.00  0.68           N  
ATOM    815  CA  LYS A  55       9.305 -15.593  -1.155  1.00  0.63           C  
ATOM    816  C   LYS A  55       9.845 -15.042   0.168  1.00  0.48           C  
ATOM    817  O   LYS A  55       9.375 -14.076   0.739  1.00  0.59           O  
ATOM    818  CB  LYS A  55       8.160 -14.638  -1.674  1.00  0.75           C  
ATOM    819  CG  LYS A  55       7.695 -15.053  -3.100  1.00  0.96           C  
ATOM    820  CD  LYS A  55       8.824 -14.792  -4.130  1.00  1.17           C  
ATOM    821  CE  LYS A  55       8.392 -15.290  -5.517  1.00  1.44           C  
ATOM    822  NZ  LYS A  55       8.201 -16.771  -5.499  1.00  1.60           N  
ATOM    823  H   LYS A  55       9.516 -17.712  -0.869  1.00  0.68           H  
ATOM    824  HA  LYS A  55      10.122 -15.613  -1.857  1.00  0.61           H  
ATOM    825  HB2 LYS A  55       7.329 -14.603  -0.988  1.00  0.80           H  
ATOM    826  HB3 LYS A  55       8.557 -13.635  -1.740  1.00  0.78           H  
ATOM    827  HG2 LYS A  55       7.418 -16.095  -3.121  1.00  1.04           H  
ATOM    828  HG3 LYS A  55       6.827 -14.469  -3.368  1.00  1.04           H  
ATOM    829  HD2 LYS A  55       9.027 -13.734  -4.179  1.00  1.26           H  
ATOM    830  HD3 LYS A  55       9.731 -15.301  -3.848  1.00  1.25           H  
ATOM    831  HE2 LYS A  55       7.464 -14.820  -5.809  1.00  1.53           H  
ATOM    832  HE3 LYS A  55       9.151 -15.048  -6.245  1.00  1.64           H  
ATOM    833  HZ1 LYS A  55       8.407 -17.137  -4.546  1.00  1.51           H  
ATOM    834  HZ2 LYS A  55       7.219 -17.003  -5.752  1.00  1.76           H  
ATOM    835  HZ3 LYS A  55       8.848 -17.215  -6.182  1.00  1.84           H  
ATOM    836  N   THR A  56      10.862 -15.733   0.593  1.00  0.36           N  
ATOM    837  CA  THR A  56      11.592 -15.426   1.863  1.00  0.27           C  
ATOM    838  C   THR A  56      13.084 -15.291   1.549  1.00  0.28           C  
ATOM    839  O   THR A  56      13.506 -15.563   0.446  1.00  0.38           O  
ATOM    840  CB  THR A  56      11.265 -16.594   2.808  1.00  0.29           C  
ATOM    841  OG1 THR A  56       9.893 -16.390   3.134  1.00  0.41           O  
ATOM    842  CG2 THR A  56      11.977 -16.531   4.153  1.00  0.44           C  
ATOM    843  H   THR A  56      11.159 -16.491   0.043  1.00  0.42           H  
ATOM    844  HA  THR A  56      11.257 -14.486   2.290  1.00  0.30           H  
ATOM    845  HB  THR A  56      11.402 -17.554   2.327  1.00  0.40           H  
ATOM    846  HG1 THR A  56       9.350 -17.074   2.738  1.00  0.73           H  
ATOM    847 HG21 THR A  56      11.729 -15.621   4.679  1.00  0.53           H  
ATOM    848 HG22 THR A  56      11.663 -17.381   4.738  1.00  0.53           H  
ATOM    849 HG23 THR A  56      13.045 -16.589   4.022  1.00  0.57           H  
ATOM    850  N   PHE A  57      13.838 -14.865   2.526  1.00  0.24           N  
ATOM    851  CA  PHE A  57      15.312 -14.699   2.349  1.00  0.25           C  
ATOM    852  C   PHE A  57      15.747 -15.753   3.370  1.00  0.22           C  
ATOM    853  O   PHE A  57      15.243 -15.771   4.476  1.00  0.35           O  
ATOM    854  CB  PHE A  57      15.707 -13.289   2.751  1.00  0.31           C  
ATOM    855  CG  PHE A  57      16.661 -12.663   1.707  1.00  0.36           C  
ATOM    856  CD1 PHE A  57      16.113 -12.182   0.530  1.00  0.48           C  
ATOM    857  CD2 PHE A  57      18.027 -12.564   1.880  1.00  0.47           C  
ATOM    858  CE1 PHE A  57      16.907 -11.620  -0.447  1.00  0.55           C  
ATOM    859  CE2 PHE A  57      18.826 -12.002   0.904  1.00  0.51           C  
ATOM    860  CZ  PHE A  57      18.265 -11.531  -0.261  1.00  0.49           C  
ATOM    861  H   PHE A  57      13.429 -14.652   3.387  1.00  0.31           H  
ATOM    862  HA  PHE A  57      15.614 -14.936   1.356  1.00  0.28           H  
ATOM    863  HB2 PHE A  57      14.794 -12.750   2.734  1.00  0.36           H  
ATOM    864  HB3 PHE A  57      16.150 -13.245   3.733  1.00  0.36           H  
ATOM    865  HD1 PHE A  57      15.047 -12.244   0.371  1.00  0.62           H  
ATOM    866  HD2 PHE A  57      18.479 -12.921   2.784  1.00  0.64           H  
ATOM    867  HE1 PHE A  57      16.460 -11.249  -1.359  1.00  0.72           H  
ATOM    868  HE2 PHE A  57      19.894 -11.933   1.053  1.00  0.67           H  
ATOM    869  HZ  PHE A  57      18.886 -11.095  -1.029  1.00  0.57           H  
ATOM    870  N   THR A  58      16.669 -16.601   3.019  1.00  0.20           N  
ATOM    871  CA  THR A  58      17.095 -17.657   4.000  1.00  0.22           C  
ATOM    872  C   THR A  58      18.594 -17.721   4.215  1.00  0.23           C  
ATOM    873  O   THR A  58      19.370 -17.731   3.278  1.00  0.28           O  
ATOM    874  CB  THR A  58      16.592 -19.037   3.508  1.00  0.26           C  
ATOM    875  OG1 THR A  58      17.078 -19.178   2.179  1.00  0.33           O  
ATOM    876  CG2 THR A  58      15.058 -19.068   3.372  1.00  0.41           C  
ATOM    877  H   THR A  58      17.080 -16.516   2.136  1.00  0.29           H  
ATOM    878  HA  THR A  58      16.635 -17.444   4.960  1.00  0.28           H  
ATOM    879  HB  THR A  58      16.958 -19.851   4.117  1.00  0.40           H  
ATOM    880  HG1 THR A  58      17.540 -18.373   1.931  1.00  0.35           H  
ATOM    881 HG21 THR A  58      14.599 -18.866   4.329  1.00  0.54           H  
ATOM    882 HG22 THR A  58      14.721 -18.330   2.659  1.00  0.48           H  
ATOM    883 HG23 THR A  58      14.743 -20.045   3.037  1.00  0.51           H  
ATOM    884  N   VAL A  59      18.918 -17.771   5.480  1.00  0.24           N  
ATOM    885  CA  VAL A  59      20.340 -17.835   5.921  1.00  0.25           C  
ATOM    886  C   VAL A  59      20.633 -19.137   6.677  1.00  0.31           C  
ATOM    887  O   VAL A  59      19.841 -19.619   7.466  1.00  0.44           O  
ATOM    888  CB  VAL A  59      20.584 -16.595   6.807  1.00  0.32           C  
ATOM    889  CG1 VAL A  59      19.809 -16.679   8.089  1.00  0.48           C  
ATOM    890  CG2 VAL A  59      22.063 -16.373   7.144  1.00  0.39           C  
ATOM    891  H   VAL A  59      18.196 -17.761   6.140  1.00  0.31           H  
ATOM    892  HA  VAL A  59      20.980 -17.783   5.051  1.00  0.26           H  
ATOM    893  HB  VAL A  59      20.161 -15.748   6.325  1.00  0.37           H  
ATOM    894 HG11 VAL A  59      18.760 -16.749   7.850  1.00  0.54           H  
ATOM    895 HG12 VAL A  59      20.122 -17.544   8.642  1.00  0.57           H  
ATOM    896 HG13 VAL A  59      19.987 -15.790   8.674  1.00  0.60           H  
ATOM    897 HG21 VAL A  59      22.634 -16.242   6.241  1.00  0.41           H  
ATOM    898 HG22 VAL A  59      22.161 -15.482   7.749  1.00  0.52           H  
ATOM    899 HG23 VAL A  59      22.455 -17.215   7.691  1.00  0.52           H  
ATOM    900  N   THR A  60      21.791 -19.659   6.385  1.00  0.32           N  
ATOM    901  CA  THR A  60      22.253 -20.926   7.026  1.00  0.44           C  
ATOM    902  C   THR A  60      23.740 -20.768   7.345  1.00  0.39           C  
ATOM    903  O   THR A  60      24.409 -19.973   6.715  1.00  0.39           O  
ATOM    904  CB  THR A  60      22.018 -22.085   6.045  1.00  0.55           C  
ATOM    905  OG1 THR A  60      20.620 -22.046   5.794  1.00  0.64           O  
ATOM    906  CG2 THR A  60      22.240 -23.458   6.706  1.00  0.75           C  
ATOM    907  H   THR A  60      22.359 -19.199   5.731  1.00  0.33           H  
ATOM    908  HA  THR A  60      21.716 -21.088   7.950  1.00  0.55           H  
ATOM    909  HB  THR A  60      22.567 -21.979   5.126  1.00  0.54           H  
ATOM    910  HG1 THR A  60      20.489 -21.677   4.917  1.00  0.74           H  
ATOM    911 HG21 THR A  60      21.571 -23.584   7.546  1.00  0.89           H  
ATOM    912 HG22 THR A  60      22.049 -24.243   5.989  1.00  0.89           H  
ATOM    913 HG23 THR A  60      23.258 -23.552   7.053  1.00  0.74           H  
ATOM    914  N   GLU A  61      24.198 -21.529   8.303  1.00  0.45           N  
ATOM    915  CA  GLU A  61      25.632 -21.485   8.724  1.00  0.46           C  
ATOM    916  C   GLU A  61      26.217 -22.916   8.725  1.00  0.52           C  
ATOM    917  O   GLU A  61      26.720 -23.361   9.745  1.00  0.80           O  
ATOM    918  CB  GLU A  61      25.656 -20.789  10.129  1.00  0.51           C  
ATOM    919  CG  GLU A  61      24.696 -21.473  11.142  1.00  0.57           C  
ATOM    920  CD  GLU A  61      24.452 -20.537  12.344  1.00  0.65           C  
ATOM    921  OE1 GLU A  61      25.419 -20.187  13.003  1.00  0.84           O  
ATOM    922  OE2 GLU A  61      23.289 -20.214  12.537  1.00  0.78           O  
ATOM    923  OXT GLU A  61      26.123 -23.499   7.656  1.00  0.67           O  
ATOM    924  H   GLU A  61      23.587 -22.145   8.756  1.00  0.53           H  
ATOM    925  HA  GLU A  61      26.197 -20.889   8.023  1.00  0.55           H  
ATOM    926  HB2 GLU A  61      26.662 -20.821  10.520  1.00  0.61           H  
ATOM    927  HB3 GLU A  61      25.381 -19.754  10.006  1.00  0.58           H  
ATOM    928  HG2 GLU A  61      23.749 -21.705  10.675  1.00  0.66           H  
ATOM    929  HG3 GLU A  61      25.128 -22.392  11.510  1.00  0.76           H  
TER     930      GLU A  61                                                      
ENDMDL                                                                          
