# Supplementary material for: Comparative Performance of High-Throughput Methods for Protein pKa Predictions
Source: J Chem Inf Model. 2023 Aug 8;63(16):5169–81. doi: 10.1021/acs.jcim.3c00165 (PMC10466379; doi:10.1021/acs.jcim.3c00165)
Supplement: Supplementary file 3 — ci3c00165_si_003.zip [file ci3c00165_si_003.zip › curated_pdbs/9rnt_curated_25.pdb]

USER  MOD reduce.3.14.080821 removed 679 hydrogens (0 hets)
ATOM      1  N   ALA A   1      -8.066 -15.825  -6.649  1.00  0.00           N
ATOM      2  CA  ALA A   1      -7.431 -14.744  -7.383  1.00  0.00           C
ATOM      3  C   ALA A   1      -6.386 -14.072  -6.489  1.00  0.00           C
ATOM      4  O   ALA A   1      -6.608 -13.898  -5.292  1.00  0.00           O
ATOM      5  CB  ALA A   1      -8.496 -13.762  -7.874  1.00  0.00           C
ATOM     11  N   CYS A   2      -5.270 -13.712  -7.106  1.00  0.00           N
ATOM     12  CA  CYS A   2      -4.191 -13.063  -6.381  1.00  0.00           C
ATOM     13  C   CYS A   2      -3.798 -11.794  -7.139  1.00  0.00           C
ATOM     14  O   CYS A   2      -2.646 -11.637  -7.542  1.00  0.00           O
ATOM     15  CB  CYS A   2      -2.997 -14.001  -6.183  1.00  0.00           C
ATOM     16  SG  CYS A   2      -3.293 -15.735  -6.689  1.00  0.00           S
ATOM     21  N   ASP A   3      -4.778 -10.919  -7.311  1.00  0.00           N
ATOM     22  CA  ASP A   3      -4.551  -9.667  -8.014  1.00  0.00           C
ATOM     23  C   ASP A   3      -3.156  -9.140  -7.669  1.00  0.00           C
ATOM     24  O   ASP A   3      -2.514  -8.488  -8.490  1.00  0.00           O
ATOM     25  CB  ASP A   3      -5.573  -8.608  -7.599  1.00  0.00           C
ATOM     26  CG  ASP A   3      -7.032  -8.973  -7.878  1.00  0.00           C
ATOM     27  OD1 ASP A   3      -7.391 -10.135  -7.591  1.00  0.00           O
ATOM     28  OD2 ASP A   3      -7.756  -8.082  -8.373  1.00  0.00           O
ATOM     33  N   TYR A   4      -2.728  -9.444  -6.452  1.00  0.00           N
ATOM     34  CA  TYR A   4      -1.423  -9.009  -5.987  1.00  0.00           C
ATOM     35  C   TYR A   4      -0.686 -10.145  -5.275  1.00  0.00           C
ATOM     36  O   TYR A   4      -1.214 -10.738  -4.335  1.00  0.00           O
ATOM     37  CB  TYR A   4      -1.685  -7.882  -4.987  1.00  0.00           C
ATOM     38  CG  TYR A   4      -2.446  -6.692  -5.575  1.00  0.00           C
ATOM     39  CD1 TYR A   4      -1.759  -5.679  -6.212  1.00  0.00           C
ATOM     40  CD2 TYR A   4      -3.821  -6.632  -5.469  1.00  0.00           C
ATOM     41  CE1 TYR A   4      -2.476  -4.559  -6.766  1.00  0.00           C
ATOM     42  CE2 TYR A   4      -4.538  -5.513  -6.023  1.00  0.00           C
ATOM     43  CZ  TYR A   4      -3.830  -4.531  -6.644  1.00  0.00           C
ATOM     44  OH  TYR A   4      -4.507  -3.474  -7.167  1.00  0.00           O
ATOM     54  N   THR A   5       0.520 -10.417  -5.751  1.00  0.00           N
ATOM     55  CA  THR A   5       1.333 -11.473  -5.172  1.00  0.00           C
ATOM     56  C   THR A   5       2.764 -10.981  -4.948  1.00  0.00           C
ATOM     57  O   THR A   5       3.539 -10.860  -5.896  1.00  0.00           O
ATOM     58  CB  THR A   5       1.246 -12.694  -6.089  1.00  0.00           C
ATOM     59  OG1 THR A   5       0.021 -13.320  -5.718  1.00  0.00           O
ATOM     60  CG2 THR A   5       2.314 -13.742  -5.771  1.00  0.00           C
ATOM     68  N   CYS A   6       3.073 -10.710  -3.688  1.00  0.00           N
ATOM     69  CA  CYS A   6       4.397 -10.234  -3.327  1.00  0.00           C
ATOM     70  C   CYS A   6       5.339 -11.438  -3.262  1.00  0.00           C
ATOM     71  O   CYS A   6       5.856 -11.770  -2.197  1.00  0.00           O
ATOM     72  CB  CYS A   6       4.378  -9.453  -2.011  1.00  0.00           C
ATOM     73  SG  CYS A   6       3.862  -7.704  -2.165  1.00  0.00           S
ATOM     78  N   GLY A   7       5.533 -12.059  -4.416  1.00  0.00           N
ATOM     79  CA  GLY A   7       6.404 -13.219  -4.505  1.00  0.00           C
ATOM     80  C   GLY A   7       5.652 -14.499  -4.135  1.00  0.00           C
ATOM     81  O   GLY A   7       5.667 -15.472  -4.887  1.00  0.00           O
ATOM     85  N   SER A   8       5.010 -14.457  -2.976  1.00  0.00           N
ATOM     86  CA  SER A   8       4.253 -15.601  -2.498  1.00  0.00           C
ATOM     87  C   SER A   8       3.080 -15.129  -1.635  1.00  0.00           C
ATOM     88  O   SER A   8       2.868 -15.639  -0.537  1.00  0.00           O
ATOM     89  CB  SER A   8       5.145 -16.558  -1.703  1.00  0.00           C
ATOM     90  OG  SER A   8       5.127 -16.269  -0.308  1.00  0.00           O
ATOM     96  N   ASN A   9       2.351 -14.158  -2.166  1.00  0.00           N
ATOM     97  CA  ASN A   9       1.205 -13.612  -1.457  1.00  0.00           C
ATOM     98  C   ASN A   9      -0.040 -13.738  -2.337  1.00  0.00           C
ATOM     99  O   ASN A   9      -0.016 -14.423  -3.358  1.00  0.00           O
ATOM    100  CB  ASN A   9       1.411 -12.129  -1.139  1.00  0.00           C
ATOM    101  CG  ASN A   9       2.759 -11.897  -0.453  1.00  0.00           C
ATOM    102  OD1 ASN A   9       2.839 -11.446   0.678  1.00  0.00           O
ATOM    103  ND2 ASN A   9       3.809 -12.230  -1.197  1.00  0.00           N
ATOM    110  N   CYS A  10      -1.099 -13.065  -1.909  1.00  0.00           N
ATOM    111  CA  CYS A  10      -2.351 -13.094  -2.645  1.00  0.00           C
ATOM    112  C   CYS A  10      -3.300 -12.069  -2.019  1.00  0.00           C
ATOM    113  O   CYS A  10      -4.235 -12.437  -1.309  1.00  0.00           O
ATOM    114  CB  CYS A  10      -2.961 -14.496  -2.670  1.00  0.00           C
ATOM    115  SG  CYS A  10      -4.453 -14.666  -3.715  1.00  0.00           S
ATOM    120  N   TYR A  11      -3.027 -10.805  -2.304  1.00  0.00           N
ATOM    121  CA  TYR A  11      -3.845  -9.726  -1.778  1.00  0.00           C
ATOM    122  C   TYR A  11      -5.030  -9.435  -2.701  1.00  0.00           C
ATOM    123  O   TYR A  11      -5.344  -8.277  -2.967  1.00  0.00           O
ATOM    124  CB  TYR A  11      -2.937  -8.495  -1.730  1.00  0.00           C
ATOM    125  CG  TYR A  11      -1.540  -8.772  -1.172  1.00  0.00           C
ATOM    126  CD1 TYR A  11      -1.376  -9.048   0.170  1.00  0.00           C
ATOM    127  CD2 TYR A  11      -0.444  -8.747  -2.011  1.00  0.00           C
ATOM    128  CE1 TYR A  11      -0.061  -9.309   0.695  1.00  0.00           C
ATOM    129  CE2 TYR A  11       0.870  -9.008  -1.485  1.00  0.00           C
ATOM    130  CZ  TYR A  11       0.997  -9.277  -0.158  1.00  0.00           C
ATOM    131  OH  TYR A  11       2.239  -9.523   0.338  1.00  0.00           O
ATOM    141  N   SER A  12      -5.655 -10.508  -3.163  1.00  0.00           N
ATOM    142  CA  SER A  12      -6.799 -10.383  -4.050  1.00  0.00           C
ATOM    143  C   SER A  12      -7.476  -9.027  -3.843  1.00  0.00           C
ATOM    144  O   SER A  12      -7.446  -8.475  -2.745  1.00  0.00           O
ATOM    145  CB  SER A  12      -7.801 -11.517  -3.820  1.00  0.00           C
ATOM    146  OG  SER A  12      -7.502 -12.262  -2.644  1.00  0.00           O
ATOM    152  N   SER A  13      -8.072  -8.528  -4.917  1.00  0.00           N
ATOM    153  CA  SER A  13      -8.754  -7.247  -4.867  1.00  0.00           C
ATOM    154  C   SER A  13      -9.485  -7.095  -3.531  1.00  0.00           C
ATOM    155  O   SER A  13      -9.768  -5.980  -3.098  1.00  0.00           O
ATOM    156  CB  SER A  13      -9.739  -7.102  -6.030  1.00  0.00           C
ATOM    157  OG  SER A  13     -11.010  -7.672  -5.726  1.00  0.00           O
ATOM    163  N   SER A  14      -9.767  -8.233  -2.914  1.00  0.00           N
ATOM    164  CA  SER A  14     -10.458  -8.240  -1.636  1.00  0.00           C
ATOM    165  C   SER A  14      -9.459  -8.016  -0.501  1.00  0.00           C
ATOM    166  O   SER A  14      -9.835  -7.572   0.584  1.00  0.00           O
ATOM    167  CB  SER A  14     -11.214  -9.555  -1.427  1.00  0.00           C
ATOM    168  OG  SER A  14     -11.988  -9.540  -0.230  1.00  0.00           O
ATOM    174  N   ASP A  15      -8.204  -8.333  -0.786  1.00  0.00           N
ATOM    175  CA  ASP A  15      -7.149  -8.171   0.199  1.00  0.00           C
ATOM    176  C   ASP A  15      -6.639  -6.730   0.161  1.00  0.00           C
ATOM    177  O   ASP A  15      -6.236  -6.184   1.188  1.00  0.00           O
ATOM    178  CB  ASP A  15      -5.969  -9.098  -0.102  1.00  0.00           C
ATOM    179  CG  ASP A  15      -5.919 -10.375   0.739  1.00  0.00           C
ATOM    180  OD1 ASP A  15      -6.819 -11.220   0.542  1.00  0.00           O
ATOM    181  OD2 ASP A  15      -4.982 -10.478   1.560  1.00  0.00           O
ATOM    186  N   VAL A  16      -6.674  -6.154  -1.030  1.00  0.00           N
ATOM    187  CA  VAL A  16      -6.220  -4.785  -1.215  1.00  0.00           C
ATOM    188  C   VAL A  16      -7.102  -3.846  -0.392  1.00  0.00           C
ATOM    189  O   VAL A  16      -6.636  -3.232   0.568  1.00  0.00           O
ATOM    190  CB  VAL A  16      -6.202  -4.437  -2.705  1.00  0.00           C
ATOM    191  CG1 VAL A  16      -6.084  -2.925  -2.912  1.00  0.00           C
ATOM    192  CG2 VAL A  16      -5.077  -5.178  -3.428  1.00  0.00           C
ATOM    202  N   SER A  17      -8.361  -3.761  -0.795  1.00  0.00           N
ATOM    203  CA  SER A  17      -9.312  -2.906  -0.107  1.00  0.00           C
ATOM    204  C   SER A  17      -9.133  -3.036   1.407  1.00  0.00           C
ATOM    205  O   SER A  17      -8.974  -2.036   2.106  1.00  0.00           O
ATOM    206  CB  SER A  17     -10.749  -3.251  -0.502  1.00  0.00           C
ATOM    207  OG  SER A  17     -11.696  -2.373   0.103  1.00  0.00           O
ATOM    213  N   THR A  18      -9.164  -4.277   1.870  1.00  0.00           N
ATOM    214  CA  THR A  18      -9.007  -4.551   3.288  1.00  0.00           C
ATOM    215  C   THR A  18      -7.850  -3.731   3.864  1.00  0.00           C
ATOM    216  O   THR A  18      -8.013  -3.044   4.871  1.00  0.00           O
ATOM    217  CB  THR A  18      -8.827  -6.060   3.462  1.00  0.00           C
ATOM    218  OG1 THR A  18     -10.154  -6.550   3.636  1.00  0.00           O
ATOM    219  CG2 THR A  18      -8.123  -6.419   4.771  1.00  0.00           C
ATOM    227  N   ALA A  19      -6.708  -3.832   3.201  1.00  0.00           N
ATOM    228  CA  ALA A  19      -5.524  -3.108   3.634  1.00  0.00           C
ATOM    229  C   ALA A  19      -5.812  -1.606   3.606  1.00  0.00           C
ATOM    230  O   ALA A  19      -5.449  -0.884   4.533  1.00  0.00           O
ATOM    231  CB  ALA A  19      -4.338  -3.493   2.748  1.00  0.00           C
ATOM    237  N   GLN A  20      -6.459  -1.180   2.532  1.00  0.00           N
ATOM    238  CA  GLN A  20      -6.800   0.223   2.369  1.00  0.00           C
ATOM    239  C   GLN A  20      -7.643   0.705   3.551  1.00  0.00           C
ATOM    240  O   GLN A  20      -7.259   1.639   4.253  1.00  0.00           O
ATOM    241  CB  GLN A  20      -7.525   0.463   1.044  1.00  0.00           C
ATOM    242  CG  GLN A  20      -7.069  -0.539  -0.019  1.00  0.00           C
ATOM    243  CD  GLN A  20      -7.713  -0.233  -1.373  1.00  0.00           C
ATOM    244  OE1 GLN A  20      -8.172  -1.112  -2.084  1.00  0.00           O
ATOM    245  NE2 GLN A  20      -7.722   1.059  -1.688  1.00  0.00           N
ATOM    254  N   ALA A  21      -8.777   0.045   3.735  1.00  0.00           N
ATOM    255  CA  ALA A  21      -9.679   0.394   4.819  1.00  0.00           C
ATOM    256  C   ALA A  21      -8.865   0.902   6.011  1.00  0.00           C
ATOM    257  O   ALA A  21      -9.281   1.830   6.702  1.00  0.00           O
ATOM    258  CB  ALA A  21     -10.541  -0.819   5.177  1.00  0.00           C
ATOM    264  N   ALA A  22      -7.718   0.270   6.215  1.00  0.00           N
ATOM    265  CA  ALA A  22      -6.841   0.646   7.311  1.00  0.00           C
ATOM    266  C   ALA A  22      -6.115   1.945   6.955  1.00  0.00           C
ATOM    267  O   ALA A  22      -6.179   2.921   7.700  1.00  0.00           O
ATOM    268  CB  ALA A  22      -5.873  -0.501   7.607  1.00  0.00           C
ATOM    274  N   GLY A  23      -5.441   1.914   5.814  1.00  0.00           N
ATOM    275  CA  GLY A  23      -4.703   3.077   5.351  1.00  0.00           C
ATOM    276  C   GLY A  23      -5.642   4.259   5.104  1.00  0.00           C
ATOM    277  O   GLY A  23      -5.331   5.391   5.471  1.00  0.00           O
ATOM    281  N   TYR A  24      -6.773   3.956   4.484  1.00  0.00           N
ATOM    282  CA  TYR A  24      -7.759   4.980   4.184  1.00  0.00           C
ATOM    283  C   TYR A  24      -8.387   5.530   5.467  1.00  0.00           C
ATOM    284  O   TYR A  24      -8.286   6.723   5.749  1.00  0.00           O
ATOM    285  CB  TYR A  24      -8.845   4.291   3.355  1.00  0.00           C
ATOM    286  CG  TYR A  24      -9.578   5.223   2.388  1.00  0.00           C
ATOM    287  CD1 TYR A  24      -8.998   5.561   1.182  1.00  0.00           C
ATOM    288  CD2 TYR A  24     -10.817   5.728   2.723  1.00  0.00           C
ATOM    289  CE1 TYR A  24      -9.688   6.439   0.273  1.00  0.00           C
ATOM    290  CE2 TYR A  24     -11.507   6.605   1.814  1.00  0.00           C
ATOM    291  CZ  TYR A  24     -10.908   6.919   0.633  1.00  0.00           C
ATOM    292  OH  TYR A  24     -11.559   7.748  -0.225  1.00  0.00           O
ATOM    302  N   LYS A  25      -9.020   4.634   6.209  1.00  0.00           N
ATOM    303  CA  LYS A  25      -9.664   5.014   7.455  1.00  0.00           C
ATOM    304  C   LYS A  25      -8.772   6.007   8.202  1.00  0.00           C
ATOM    305  O   LYS A  25      -9.166   7.150   8.431  1.00  0.00           O
ATOM    306  CB  LYS A  25     -10.021   3.772   8.274  1.00  0.00           C
ATOM    307  CG  LYS A  25     -10.664   4.161   9.607  1.00  0.00           C
ATOM    308  CD  LYS A  25     -12.052   4.766   9.392  1.00  0.00           C
ATOM    309  CE  LYS A  25     -12.783   4.947  10.723  1.00  0.00           C
ATOM    310  NZ  LYS A  25     -14.223   4.637  10.570  1.00  0.00           N
ATOM    324  N   LEU A  26      -7.587   5.536   8.561  1.00  0.00           N
ATOM    325  CA  LEU A  26      -6.636   6.369   9.277  1.00  0.00           C
ATOM    326  C   LEU A  26      -6.346   7.627   8.456  1.00  0.00           C
ATOM    327  O   LEU A  26      -6.110   8.698   9.014  1.00  0.00           O
ATOM    328  CB  LEU A  26      -5.384   5.567   9.635  1.00  0.00           C
ATOM    329  CG  LEU A  26      -4.245   6.354  10.287  1.00  0.00           C
ATOM    330  CD1 LEU A  26      -4.333   6.283  11.812  1.00  0.00           C
ATOM    331  CD2 LEU A  26      -2.886   5.882   9.769  1.00  0.00           C
ATOM    343  N   HIS A  27      -6.373   7.457   7.142  1.00  0.00           N
ATOM    344  CA  HIS A  27      -6.117   8.565   6.238  1.00  0.00           C
ATOM    345  C   HIS A  27      -7.258   9.578   6.331  1.00  0.00           C
ATOM    346  O   HIS A  27      -7.021  10.767   6.543  1.00  0.00           O
ATOM    347  CB  HIS A  27      -5.887   8.060   4.811  1.00  0.00           C
ATOM    348  CG  HIS A  27      -5.732   9.160   3.789  1.00  0.00           C
ATOM    349  ND1 HIS A  27      -4.709  10.090   3.838  1.00  0.00           N
ATOM    350  CD2 HIS A  27      -6.480   9.468   2.691  1.00  0.00           C
ATOM    351  CE1 HIS A  27      -4.845  10.916   2.811  1.00  0.00           C
ATOM    352  NE2 HIS A  27      -5.944  10.530   2.101  1.00  0.00           N
ATOM    361  N   GLU A  28      -8.471   9.073   6.170  1.00  0.00           N
ATOM    362  CA  GLU A  28      -9.650   9.919   6.235  1.00  0.00           C
ATOM    363  C   GLU A  28      -9.680  10.688   7.557  1.00  0.00           C
ATOM    364  O   GLU A  28     -10.253  11.774   7.635  1.00  0.00           O
ATOM    365  CB  GLU A  28     -10.927   9.097   6.050  1.00  0.00           C
ATOM    366  CG  GLU A  28     -10.599   7.624   5.792  1.00  0.00           C
ATOM    367  CD  GLU A  28     -11.876   6.796   5.644  1.00  0.00           C
ATOM    368  OE1 GLU A  28     -12.955   7.423   5.584  1.00  0.00           O
ATOM    369  OE2 GLU A  28     -11.744   5.554   5.595  1.00  0.00           O
ATOM    376  N   ASP A  29      -9.056  10.095   8.564  1.00  0.00           N
ATOM    377  CA  ASP A  29      -9.003  10.711   9.879  1.00  0.00           C
ATOM    378  C   ASP A  29      -7.777  11.621   9.963  1.00  0.00           C
ATOM    379  O   ASP A  29      -7.689  12.472  10.847  1.00  0.00           O
ATOM    380  CB  ASP A  29      -8.884   9.654  10.978  1.00  0.00           C
ATOM    381  CG  ASP A  29     -10.197   8.966  11.360  1.00  0.00           C
ATOM    382  OD1 ASP A  29     -10.967   8.654  10.426  1.00  0.00           O
ATOM    383  OD2 ASP A  29     -10.400   8.769  12.577  1.00  0.00           O
ATOM    388  N   GLY A  30      -6.859  11.411   9.031  1.00  0.00           N
ATOM    389  CA  GLY A  30      -5.640  12.203   8.988  1.00  0.00           C
ATOM    390  C   GLY A  30      -4.681  11.792  10.106  1.00  0.00           C
ATOM    391  O   GLY A  30      -3.831  12.579  10.521  1.00  0.00           O
ATOM    395  N   GLU A  31      -4.849  10.560  10.565  1.00  0.00           N
ATOM    396  CA  GLU A  31      -4.009  10.035  11.627  1.00  0.00           C
ATOM    397  C   GLU A  31      -2.941   9.104  11.049  1.00  0.00           C
ATOM    398  O   GLU A  31      -2.887   8.891   9.838  1.00  0.00           O
ATOM    399  CB  GLU A  31      -4.848   9.317  12.686  1.00  0.00           C
ATOM    400  CG  GLU A  31      -5.671  10.315  13.502  1.00  0.00           C
ATOM    401  CD  GLU A  31      -4.778  11.118  14.449  1.00  0.00           C
ATOM    402  OE1 GLU A  31      -4.063  12.007  13.939  1.00  0.00           O
ATOM    403  OE2 GLU A  31      -4.831  10.825  15.664  1.00  0.00           O
ATOM    410  N   THR A  32      -2.118   8.573  11.941  1.00  0.00           N
ATOM    411  CA  THR A  32      -1.056   7.668  11.535  1.00  0.00           C
ATOM    412  C   THR A  32      -1.136   6.361  12.325  1.00  0.00           C
ATOM    413  O   THR A  32      -1.898   6.258  13.285  1.00  0.00           O
ATOM    414  CB  THR A  32       0.277   8.400  11.705  1.00  0.00           C
ATOM    415  OG1 THR A  32       0.218   8.927  13.027  1.00  0.00           O
ATOM    416  CG2 THR A  32       0.383   9.640  10.813  1.00  0.00           C
ATOM    424  N   VAL A  33      -0.341   5.394  11.890  1.00  0.00           N
ATOM    425  CA  VAL A  33      -0.314   4.098  12.544  1.00  0.00           C
ATOM    426  C   VAL A  33       1.073   3.866  13.148  1.00  0.00           C
ATOM    427  O   VAL A  33       2.075   3.884  12.435  1.00  0.00           O
ATOM    428  CB  VAL A  33      -0.725   3.004  11.557  1.00  0.00           C
ATOM    429  CG1 VAL A  33      -2.086   3.315  10.931  1.00  0.00           C
ATOM    430  CG2 VAL A  33       0.342   2.808  10.478  1.00  0.00           C
ATOM    440  N   GLY A  34       1.086   3.653  14.456  1.00  0.00           N
ATOM    441  CA  GLY A  34       2.333   3.418  15.163  1.00  0.00           C
ATOM    442  C   GLY A  34       3.060   4.734  15.445  1.00  0.00           C
ATOM    443  O   GLY A  34       2.427   5.747  15.743  1.00  0.00           O
ATOM    447  N   SER A  35       4.380   4.679  15.341  1.00  0.00           N
ATOM    448  CA  SER A  35       5.200   5.854  15.581  1.00  0.00           C
ATOM    449  C   SER A  35       5.560   6.521  14.252  1.00  0.00           C
ATOM    450  O   SER A  35       5.915   7.698  14.220  1.00  0.00           O
ATOM    451  CB  SER A  35       6.469   5.492  16.354  1.00  0.00           C
ATOM    452  OG  SER A  35       6.179   4.771  17.549  1.00  0.00           O
ATOM    458  N   ASN A  36       5.455   5.740  13.188  1.00  0.00           N
ATOM    459  CA  ASN A  36       5.765   6.241  11.858  1.00  0.00           C
ATOM    460  C   ASN A  36       4.691   7.244  11.432  1.00  0.00           C
ATOM    461  O   ASN A  36       3.914   7.716  12.261  1.00  0.00           O
ATOM    462  CB  ASN A  36       5.785   5.105  10.833  1.00  0.00           C
ATOM    463  CG  ASN A  36       7.219   4.727  10.461  1.00  0.00           C
ATOM    464  OD1 ASN A  36       8.180   5.132  11.095  1.00  0.00           O
ATOM    465  ND2 ASN A  36       7.311   3.931   9.399  1.00  0.00           N
ATOM    472  N   SER A  37       4.680   7.539  10.141  1.00  0.00           N
ATOM    473  CA  SER A  37       3.715   8.477   9.595  1.00  0.00           C
ATOM    474  C   SER A  37       2.947   7.827   8.443  1.00  0.00           C
ATOM    475  O   SER A  37       2.782   8.428   7.383  1.00  0.00           O
ATOM    476  CB  SER A  37       4.402   9.759   9.118  1.00  0.00           C
ATOM    477  OG  SER A  37       4.987   9.603   7.829  1.00  0.00           O
ATOM    483  N   TYR A  38       2.496   6.605   8.691  1.00  0.00           N
ATOM    484  CA  TYR A  38       1.749   5.866   7.688  1.00  0.00           C
ATOM    485  C   TYR A  38       0.251   5.879   8.000  1.00  0.00           C
ATOM    486  O   TYR A  38      -0.144   5.865   9.164  1.00  0.00           O
ATOM    487  CB  TYR A  38       2.260   4.425   7.756  1.00  0.00           C
ATOM    488  CG  TYR A  38       3.706   4.255   7.287  1.00  0.00           C
ATOM    489  CD1 TYR A  38       4.680   5.133   7.717  1.00  0.00           C
ATOM    490  CD2 TYR A  38       4.036   3.223   6.431  1.00  0.00           C
ATOM    491  CE1 TYR A  38       6.040   4.973   7.275  1.00  0.00           C
ATOM    492  CE2 TYR A  38       5.398   3.063   5.989  1.00  0.00           C
ATOM    493  CZ  TYR A  38       6.332   3.946   6.432  1.00  0.00           C
ATOM    494  OH  TYR A  38       7.617   3.794   6.015  1.00  0.00           O
ATOM    504  N   PRO A  39      -0.563   5.905   6.910  1.00  0.00           N
ATOM    505  CA  PRO A  39      -0.013   5.921   5.566  1.00  0.00           C
ATOM    506  C   PRO A  39       0.552   7.300   5.220  1.00  0.00           C
ATOM    507  O   PRO A  39       0.817   8.107   6.109  1.00  0.00           O
ATOM    508  CB  PRO A  39      -1.167   5.509   4.665  1.00  0.00           C
ATOM    509  CG  PRO A  39      -2.432   5.729   5.479  1.00  0.00           C
ATOM    510  CD  PRO A  39      -2.023   5.923   6.931  1.00  0.00           C
ATOM    518  N   HIS A  40       0.720   7.527   3.926  1.00  0.00           N
ATOM    519  CA  HIS A  40       1.250   8.795   3.452  1.00  0.00           C
ATOM    520  C   HIS A  40       1.438   8.736   1.935  1.00  0.00           C
ATOM    521  O   HIS A  40       1.477   7.655   1.351  1.00  0.00           O
ATOM    522  CB  HIS A  40       2.536   9.159   4.196  1.00  0.00           C
ATOM    523  CG  HIS A  40       3.697   8.239   3.901  1.00  0.00           C
ATOM    524  ND1 HIS A  40       4.360   8.233   2.686  1.00  0.00           N
ATOM    525  CD2 HIS A  40       4.307   7.298   4.678  1.00  0.00           C
ATOM    526  CE1 HIS A  40       5.322   7.324   2.739  1.00  0.00           C
ATOM    527  NE2 HIS A  40       5.288   6.746   3.974  1.00  0.00           N
ATOM    536  N   LYS A  41       1.553   9.914   1.339  1.00  0.00           N
ATOM    537  CA  LYS A  41       1.737  10.012  -0.099  1.00  0.00           C
ATOM    538  C   LYS A  41       2.731   8.941  -0.555  1.00  0.00           C
ATOM    539  O   LYS A  41       3.459   8.377   0.261  1.00  0.00           O
ATOM    540  CB  LYS A  41       2.141  11.434  -0.493  1.00  0.00           C
ATOM    541  CG  LYS A  41       1.228  11.979  -1.592  1.00  0.00           C
ATOM    542  CD  LYS A  41       1.768  13.297  -2.151  1.00  0.00           C
ATOM    543  CE  LYS A  41       1.569  14.438  -1.151  1.00  0.00           C
ATOM    544  NZ  LYS A  41       0.742  15.511  -1.748  1.00  0.00           N
ATOM    558  N   TYR A  42       2.729   8.693  -1.856  1.00  0.00           N
ATOM    559  CA  TYR A  42       3.621   7.701  -2.431  1.00  0.00           C
ATOM    560  C   TYR A  42       4.052   8.102  -3.843  1.00  0.00           C
ATOM    561  O   TYR A  42       4.642   7.301  -4.566  1.00  0.00           O
ATOM    562  CB  TYR A  42       2.816   6.402  -2.505  1.00  0.00           C
ATOM    563  CG  TYR A  42       3.531   5.267  -3.240  1.00  0.00           C
ATOM    564  CD1 TYR A  42       3.412   5.148  -4.610  1.00  0.00           C
ATOM    565  CD2 TYR A  42       4.296   4.362  -2.534  1.00  0.00           C
ATOM    566  CE1 TYR A  42       4.085   4.080  -5.302  1.00  0.00           C
ATOM    567  CE2 TYR A  42       4.969   3.293  -3.226  1.00  0.00           C
ATOM    568  CZ  TYR A  42       4.831   3.206  -4.575  1.00  0.00           C
ATOM    569  OH  TYR A  42       5.467   2.197  -5.229  1.00  0.00           O
ATOM    579  N   ASN A  43       3.740   9.340  -4.193  1.00  0.00           N
ATOM    580  CA  ASN A  43       4.087   9.858  -5.505  1.00  0.00           C
ATOM    581  C   ASN A  43       4.977   8.846  -6.229  1.00  0.00           C
ATOM    582  O   ASN A  43       6.200   8.976  -6.227  1.00  0.00           O
ATOM    583  CB  ASN A  43       4.861  11.172  -5.393  1.00  0.00           C
ATOM    584  CG  ASN A  43       3.936  12.373  -5.601  1.00  0.00           C
ATOM    585  OD1 ASN A  43       4.070  13.136  -6.544  1.00  0.00           O
ATOM    586  ND2 ASN A  43       2.993  12.497  -4.672  1.00  0.00           N
ATOM    593  N   ASN A  44       4.330   7.858  -6.829  1.00  0.00           N
ATOM    594  CA  ASN A  44       5.048   6.824  -7.554  1.00  0.00           C
ATOM    595  C   ASN A  44       5.985   7.477  -8.571  1.00  0.00           C
ATOM    596  O   ASN A  44       5.823   8.649  -8.906  1.00  0.00           O
ATOM    597  CB  ASN A  44       4.082   5.914  -8.316  1.00  0.00           C
ATOM    598  CG  ASN A  44       3.568   6.600  -9.584  1.00  0.00           C
ATOM    599  OD1 ASN A  44       2.523   7.227  -9.602  1.00  0.00           O
ATOM    600  ND2 ASN A  44       4.360   6.445 -10.642  1.00  0.00           N
ATOM    607  N   TYR A  45       6.944   6.690  -9.035  1.00  0.00           N
ATOM    608  CA  TYR A  45       7.908   7.177 -10.008  1.00  0.00           C
ATOM    609  C   TYR A  45       8.727   6.025 -10.593  1.00  0.00           C
ATOM    610  O   TYR A  45       9.030   6.017 -11.786  1.00  0.00           O
ATOM    611  CB  TYR A  45       8.843   8.115  -9.242  1.00  0.00           C
ATOM    612  CG  TYR A  45       8.433   9.588  -9.302  1.00  0.00           C
ATOM    613  CD1 TYR A  45       7.398   9.984 -10.125  1.00  0.00           C
ATOM    614  CD2 TYR A  45       9.098  10.521  -8.532  1.00  0.00           C
ATOM    615  CE1 TYR A  45       7.012  11.370 -10.181  1.00  0.00           C
ATOM    616  CE2 TYR A  45       8.713  11.907  -8.588  1.00  0.00           C
ATOM    617  CZ  TYR A  45       7.689  12.263  -9.410  1.00  0.00           C
ATOM    618  OH  TYR A  45       7.324  13.572  -9.463  1.00  0.00           O
ATOM    628  N   GLU A  46       9.062   5.080  -9.728  1.00  0.00           N
ATOM    629  CA  GLU A  46       9.840   3.926 -10.143  1.00  0.00           C
ATOM    630  C   GLU A  46       9.311   3.381 -11.472  1.00  0.00           C
ATOM    631  O   GLU A  46      10.004   2.631 -12.158  1.00  0.00           O
ATOM    632  CB  GLU A  46       9.834   2.842  -9.063  1.00  0.00           C
ATOM    633  CG  GLU A  46      10.708   3.247  -7.875  1.00  0.00           C
ATOM    634  CD  GLU A  46      11.154   4.706  -7.994  1.00  0.00           C
ATOM    635  OE1 GLU A  46      10.402   5.572  -7.499  1.00  0.00           O
ATOM    636  OE2 GLU A  46      12.238   4.921  -8.578  1.00  0.00           O
ATOM    643  N   GLY A  47       8.089   3.778 -11.794  1.00  0.00           N
ATOM    644  CA  GLY A  47       7.460   3.338 -13.027  1.00  0.00           C
ATOM    645  C   GLY A  47       6.347   2.328 -12.744  1.00  0.00           C
ATOM    646  O   GLY A  47       6.320   1.247 -13.330  1.00  0.00           O
ATOM    650  N   PHE A  48       5.453   2.716 -11.846  1.00  0.00           N
ATOM    651  CA  PHE A  48       4.339   1.858 -11.478  1.00  0.00           C
ATOM    652  C   PHE A  48       3.077   2.236 -12.255  1.00  0.00           C
ATOM    653  O   PHE A  48       2.774   3.417 -12.419  1.00  0.00           O
ATOM    654  CB  PHE A  48       4.086   2.069  -9.984  1.00  0.00           C
ATOM    655  CG  PHE A  48       5.169   1.474  -9.080  1.00  0.00           C
ATOM    656  CD1 PHE A  48       5.541   0.175  -9.230  1.00  0.00           C
ATOM    657  CD2 PHE A  48       5.758   2.245  -8.126  1.00  0.00           C
ATOM    658  CE1 PHE A  48       6.545  -0.377  -8.391  1.00  0.00           C
ATOM    659  CE2 PHE A  48       6.761   1.693  -7.288  1.00  0.00           C
ATOM    660  CZ  PHE A  48       7.134   0.394  -7.437  1.00  0.00           C
ATOM    670  N   ASP A  49       2.374   1.211 -12.714  1.00  0.00           N
ATOM    671  CA  ASP A  49       1.151   1.421 -13.470  1.00  0.00           C
ATOM    672  C   ASP A  49      -0.052   1.074 -12.591  1.00  0.00           C
ATOM    673  O   ASP A  49      -0.863   0.222 -12.950  1.00  0.00           O
ATOM    674  CB  ASP A  49       1.108   0.521 -14.707  1.00  0.00           C
ATOM    675  CG  ASP A  49       2.472   0.185 -15.311  1.00  0.00           C
ATOM    676  OD1 ASP A  49       3.177  -0.643 -14.695  1.00  0.00           O
ATOM    677  OD2 ASP A  49       2.781   0.765 -16.375  1.00  0.00           O
ATOM    682  N   PHE A  50      -0.130   1.752 -11.456  1.00  0.00           N
ATOM    683  CA  PHE A  50      -1.221   1.526 -10.523  1.00  0.00           C
ATOM    684  C   PHE A  50      -2.577   1.672 -11.218  1.00  0.00           C
ATOM    685  O   PHE A  50      -2.889   2.731 -11.758  1.00  0.00           O
ATOM    686  CB  PHE A  50      -1.103   2.592  -9.431  1.00  0.00           C
ATOM    687  CG  PHE A  50       0.166   2.480  -8.585  1.00  0.00           C
ATOM    688  CD1 PHE A  50       0.834   1.297  -8.515  1.00  0.00           C
ATOM    689  CD2 PHE A  50       0.627   3.563  -7.904  1.00  0.00           C
ATOM    690  CE1 PHE A  50       2.013   1.193  -7.730  1.00  0.00           C
ATOM    691  CE2 PHE A  50       1.806   3.459  -7.120  1.00  0.00           C
ATOM    692  CZ  PHE A  50       2.474   2.276  -7.049  1.00  0.00           C
ATOM    702  N   SER A  51      -3.343   0.592 -11.181  1.00  0.00           N
ATOM    703  CA  SER A  51      -4.658   0.586 -11.800  1.00  0.00           C
ATOM    704  C   SER A  51      -5.553   1.634 -11.137  1.00  0.00           C
ATOM    705  O   SER A  51      -6.705   1.811 -11.533  1.00  0.00           O
ATOM    706  CB  SER A  51      -5.303  -0.798 -11.710  1.00  0.00           C
ATOM    707  OG  SER A  51      -5.570  -1.176 -10.362  1.00  0.00           O
ATOM    713  N   VAL A  52      -4.991   2.301 -10.140  1.00  0.00           N
ATOM    714  CA  VAL A  52      -5.725   3.327  -9.418  1.00  0.00           C
ATOM    715  C   VAL A  52      -5.158   4.702  -9.776  1.00  0.00           C
ATOM    716  O   VAL A  52      -3.975   4.826 -10.090  1.00  0.00           O
ATOM    717  CB  VAL A  52      -5.687   3.037  -7.915  1.00  0.00           C
ATOM    718  CG1 VAL A  52      -6.179   1.619  -7.617  1.00  0.00           C
ATOM    719  CG2 VAL A  52      -4.283   3.262  -7.350  1.00  0.00           C
ATOM    729  N   SER A  53      -6.028   5.698  -9.718  1.00  0.00           N
ATOM    730  CA  SER A  53      -5.629   7.059 -10.033  1.00  0.00           C
ATOM    731  C   SER A  53      -5.030   7.729  -8.795  1.00  0.00           C
ATOM    732  O   SER A  53      -4.953   7.117  -7.730  1.00  0.00           O
ATOM    733  CB  SER A  53      -6.814   7.874 -10.555  1.00  0.00           C
ATOM    734  OG  SER A  53      -7.506   7.199 -11.602  1.00  0.00           O
ATOM    740  N   SER A  54      -4.619   8.975  -8.976  1.00  0.00           N
ATOM    741  CA  SER A  54      -4.028   9.734  -7.886  1.00  0.00           C
ATOM    742  C   SER A  54      -5.125  10.432  -7.080  1.00  0.00           C
ATOM    743  O   SER A  54      -6.260  10.549  -7.539  1.00  0.00           O
ATOM    744  CB  SER A  54      -3.021  10.760  -8.412  1.00  0.00           C
ATOM    745  OG  SER A  54      -3.549  11.516  -9.499  1.00  0.00           O
ATOM    751  N   PRO A  55      -4.738  10.889  -5.858  1.00  0.00           N
ATOM    752  CA  PRO A  55      -3.374  10.708  -5.390  1.00  0.00           C
ATOM    753  C   PRO A  55      -3.127   9.259  -4.964  1.00  0.00           C
ATOM    754  O   PRO A  55      -4.049   8.444  -4.960  1.00  0.00           O
ATOM    755  CB  PRO A  55      -3.218  11.698  -4.247  1.00  0.00           C
ATOM    756  CG  PRO A  55      -4.629  12.063  -3.815  1.00  0.00           C
ATOM    757  CD  PRO A  55      -5.585  11.586  -4.896  1.00  0.00           C
ATOM    765  N   TYR A  56      -1.879   8.982  -4.617  1.00  0.00           N
ATOM    766  CA  TYR A  56      -1.500   7.646  -4.192  1.00  0.00           C
ATOM    767  C   TYR A  56      -1.018   7.650  -2.739  1.00  0.00           C
ATOM    768  O   TYR A  56      -0.109   8.399  -2.385  1.00  0.00           O
ATOM    769  CB  TYR A  56      -0.341   7.227  -5.099  1.00  0.00           C
ATOM    770  CG  TYR A  56      -0.767   6.865  -6.524  1.00  0.00           C
ATOM    771  CD1 TYR A  56      -2.063   6.462  -6.776  1.00  0.00           C
ATOM    772  CD2 TYR A  56       0.146   6.940  -7.556  1.00  0.00           C
ATOM    773  CE1 TYR A  56      -2.463   6.121  -8.116  1.00  0.00           C
ATOM    774  CE2 TYR A  56      -0.255   6.599  -8.896  1.00  0.00           C
ATOM    775  CZ  TYR A  56      -1.539   6.207  -9.111  1.00  0.00           C
ATOM    776  OH  TYR A  56      -1.918   5.884 -10.376  1.00  0.00           O
ATOM    786  N   TYR A  57      -1.649   6.804  -1.938  1.00  0.00           N
ATOM    787  CA  TYR A  57      -1.297   6.700  -0.533  1.00  0.00           C
ATOM    788  C   TYR A  57      -0.631   5.355  -0.233  1.00  0.00           C
ATOM    789  O   TYR A  57      -1.235   4.302  -0.427  1.00  0.00           O
ATOM    790  CB  TYR A  57      -2.614   6.787   0.240  1.00  0.00           C
ATOM    791  CG  TYR A  57      -3.418   8.058  -0.041  1.00  0.00           C
ATOM    792  CD1 TYR A  57      -2.806   9.145  -0.632  1.00  0.00           C
ATOM    793  CD2 TYR A  57      -4.755   8.118   0.296  1.00  0.00           C
ATOM    794  CE1 TYR A  57      -3.561  10.341  -0.897  1.00  0.00           C
ATOM    795  CE2 TYR A  57      -5.511   9.314   0.030  1.00  0.00           C
ATOM    796  CZ  TYR A  57      -4.877  10.368  -0.552  1.00  0.00           C
ATOM    797  OH  TYR A  57      -5.591  11.497  -0.802  1.00  0.00           O
ATOM    807  N   GLU A  58       0.605   5.435   0.237  1.00  0.00           N
ATOM    808  CA  GLU A  58       1.360   4.238   0.567  1.00  0.00           C
ATOM    809  C   GLU A  58       0.889   3.665   1.905  1.00  0.00           C
ATOM    810  O   GLU A  58       0.632   4.412   2.849  1.00  0.00           O
ATOM    811  CB  GLU A  58       2.861   4.526   0.592  1.00  0.00           C
ATOM    812  CG  GLU A  58       3.232   5.408   1.786  1.00  0.00           C
ATOM    813  CD  GLU A  58       3.225   4.601   3.087  1.00  0.00           C
ATOM    814  OE1 GLU A  58       3.734   3.460   3.050  1.00  0.00           O
ATOM    815  OE2 GLU A  58       2.711   5.144   4.089  1.00  0.00           O
ATOM    822  N   TRP A  59       0.789   2.344   1.946  1.00  0.00           N
ATOM    823  CA  TRP A  59       0.353   1.663   3.152  1.00  0.00           C
ATOM    824  C   TRP A  59       0.820   0.208   3.068  1.00  0.00           C
ATOM    825  O   TRP A  59       0.756  -0.408   2.006  1.00  0.00           O
ATOM    826  CB  TRP A  59      -1.159   1.796   3.340  1.00  0.00           C
ATOM    827  CG  TRP A  59      -1.721   0.944   4.482  1.00  0.00           C
ATOM    828  CD1 TRP A  59      -2.373  -0.222   4.397  1.00  0.00           C
ATOM    829  CD2 TRP A  59      -1.654   1.244   5.892  1.00  0.00           C
ATOM    830  NE1 TRP A  59      -2.729  -0.695   5.643  1.00  0.00           N
ATOM    831  CE2 TRP A  59      -2.277   0.225   6.582  1.00  0.00           C
ATOM    832  CE3 TRP A  59      -1.083   2.340   6.563  1.00  0.00           C
ATOM    833  CZ2 TRP A  59      -2.391   0.201   7.977  1.00  0.00           C
ATOM    834  CZ3 TRP A  59      -1.205   2.301   7.957  1.00  0.00           C
ATOM    835  CH2 TRP A  59      -1.831   1.283   8.666  1.00  0.00           C
ATOM    846  N   PRO A  60       1.291  -0.312   4.234  1.00  0.00           N
ATOM    847  CA  PRO A  60       1.768  -1.682   4.302  1.00  0.00           C
ATOM    848  C   PRO A  60       0.601  -2.671   4.292  1.00  0.00           C
ATOM    849  O   PRO A  60      -0.412  -2.448   4.954  1.00  0.00           O
ATOM    850  CB  PRO A  60       2.592  -1.749   5.577  1.00  0.00           C
ATOM    851  CG  PRO A  60       2.166  -0.552   6.411  1.00  0.00           C
ATOM    852  CD  PRO A  60       1.382   0.388   5.512  1.00  0.00           C
ATOM    860  N   ILE A  61       0.780  -3.743   3.536  1.00  0.00           N
ATOM    861  CA  ILE A  61      -0.246  -4.766   3.431  1.00  0.00           C
ATOM    862  C   ILE A  61       0.205  -6.015   4.192  1.00  0.00           C
ATOM    863  O   ILE A  61       1.146  -6.692   3.779  1.00  0.00           O
ATOM    864  CB  ILE A  61      -0.592  -5.032   1.964  1.00  0.00           C
ATOM    865  CG1 ILE A  61      -1.955  -5.714   1.837  1.00  0.00           C
ATOM    866  CG2 ILE A  61       0.516  -5.832   1.276  1.00  0.00           C
ATOM    867  CD1 ILE A  61      -2.335  -5.910   0.368  1.00  0.00           C
ATOM    879  N   LEU A  62      -0.486  -6.282   5.290  1.00  0.00           N
ATOM    880  CA  LEU A  62      -0.167  -7.436   6.113  1.00  0.00           C
ATOM    881  C   LEU A  62      -0.946  -8.650   5.602  1.00  0.00           C
ATOM    882  O   LEU A  62      -2.176  -8.662   5.631  1.00  0.00           O
ATOM    883  CB  LEU A  62      -0.414  -7.126   7.590  1.00  0.00           C
ATOM    884  CG  LEU A  62       0.295  -5.887   8.142  1.00  0.00           C
ATOM    885  CD1 LEU A  62      -0.215  -5.543   9.543  1.00  0.00           C
ATOM    886  CD2 LEU A  62       1.814  -6.065   8.113  1.00  0.00           C
ATOM    898  N   SER A  63      -0.198  -9.644   5.146  1.00  0.00           N
ATOM    899  CA  SER A  63      -0.802 -10.861   4.630  1.00  0.00           C
ATOM    900  C   SER A  63      -1.663 -11.516   5.710  1.00  0.00           C
ATOM    901  O   SER A  63      -2.471 -12.396   5.416  1.00  0.00           O
ATOM    902  CB  SER A  63       0.266 -11.839   4.135  1.00  0.00           C
ATOM    903  OG  SER A  63      -0.302 -13.066   3.687  1.00  0.00           O
ATOM    909  N   SER A  64      -1.462 -11.063   6.939  1.00  0.00           N
ATOM    910  CA  SER A  64      -2.210 -11.595   8.065  1.00  0.00           C
ATOM    911  C   SER A  64      -3.620 -11.001   8.084  1.00  0.00           C
ATOM    912  O   SER A  64      -4.517 -11.543   8.727  1.00  0.00           O
ATOM    913  CB  SER A  64      -1.496 -11.307   9.387  1.00  0.00           C
ATOM    914  OG  SER A  64      -0.084 -11.212   9.221  1.00  0.00           O
ATOM    920  N   GLY A  65      -3.772  -9.895   7.370  1.00  0.00           N
ATOM    921  CA  GLY A  65      -5.057  -9.222   7.297  1.00  0.00           C
ATOM    922  C   GLY A  65      -5.264  -8.303   8.503  1.00  0.00           C
ATOM    923  O   GLY A  65      -6.372  -8.203   9.028  1.00  0.00           O
ATOM    927  N   ASP A  66      -4.181  -7.657   8.907  1.00  0.00           N
ATOM    928  CA  ASP A  66      -4.231  -6.750  10.042  1.00  0.00           C
ATOM    929  C   ASP A  66      -4.069  -5.311   9.547  1.00  0.00           C
ATOM    930  O   ASP A  66      -4.003  -5.068   8.343  1.00  0.00           O
ATOM    931  CB  ASP A  66      -3.100  -7.041  11.030  1.00  0.00           C
ATOM    932  CG  ASP A  66      -3.275  -8.317  11.856  1.00  0.00           C
ATOM    933  OD1 ASP A  66      -4.383  -8.890  11.786  1.00  0.00           O
ATOM    934  OD2 ASP A  66      -2.296  -8.690  12.538  1.00  0.00           O
ATOM    939  N   VAL A  67      -4.008  -4.395  10.502  1.00  0.00           N
ATOM    940  CA  VAL A  67      -3.854  -2.986  10.179  1.00  0.00           C
ATOM    941  C   VAL A  67      -2.509  -2.490  10.710  1.00  0.00           C
ATOM    942  O   VAL A  67      -2.372  -2.211  11.901  1.00  0.00           O
ATOM    943  CB  VAL A  67      -5.042  -2.191  10.723  1.00  0.00           C
ATOM    944  CG1 VAL A  67      -4.698  -0.706  10.848  1.00  0.00           C
ATOM    945  CG2 VAL A  67      -6.284  -2.395   9.852  1.00  0.00           C
ATOM    955  N   TYR A  68      -1.548  -2.393   9.802  1.00  0.00           N
ATOM    956  CA  TYR A  68      -0.218  -1.935  10.165  1.00  0.00           C
ATOM    957  C   TYR A  68      -0.287  -0.847  11.239  1.00  0.00           C
ATOM    958  O   TYR A  68      -1.006   0.139  11.084  1.00  0.00           O
ATOM    959  CB  TYR A  68       0.385  -1.339   8.891  1.00  0.00           C
ATOM    960  CG  TYR A  68       1.681  -0.560   9.123  1.00  0.00           C
ATOM    961  CD1 TYR A  68       2.732  -1.152   9.793  1.00  0.00           C
ATOM    962  CD2 TYR A  68       1.801   0.735   8.659  1.00  0.00           C
ATOM    963  CE1 TYR A  68       3.952  -0.419  10.010  1.00  0.00           C
ATOM    964  CE2 TYR A  68       3.021   1.467   8.876  1.00  0.00           C
ATOM    965  CZ  TYR A  68       4.036   0.854   9.541  1.00  0.00           C
ATOM    966  OH  TYR A  68       5.189   1.547   9.746  1.00  0.00           O
ATOM    976  N   SER A  69       0.469  -1.064  12.305  1.00  0.00           N
ATOM    977  CA  SER A  69       0.503  -0.115  13.406  1.00  0.00           C
ATOM    978  C   SER A  69       1.860   0.592  13.445  1.00  0.00           C
ATOM    979  O   SER A  69       2.463   0.723  14.508  1.00  0.00           O
ATOM    980  CB  SER A  69       0.227  -0.809  14.740  1.00  0.00           C
ATOM    981  OG  SER A  69       1.401  -1.403  15.287  1.00  0.00           O
ATOM    987  N   GLY A  70       2.299   1.027  12.273  1.00  0.00           N
ATOM    988  CA  GLY A  70       3.573   1.717  12.161  1.00  0.00           C
ATOM    989  C   GLY A  70       4.739   0.729  12.230  1.00  0.00           C
ATOM    990  O   GLY A  70       4.701  -0.230  13.000  1.00  0.00           O
ATOM    994  N   GLY A  71       5.748   0.997  11.415  1.00  0.00           N
ATOM    995  CA  GLY A  71       6.923   0.143  11.374  1.00  0.00           C
ATOM    996  C   GLY A  71       7.620   0.233  10.014  1.00  0.00           C
ATOM    997  O   GLY A  71       7.640   1.294   9.392  1.00  0.00           O
ATOM   1001  N   SER A  72       8.174  -0.894   9.593  1.00  0.00           N
ATOM   1002  CA  SER A  72       8.869  -0.956   8.319  1.00  0.00           C
ATOM   1003  C   SER A  72       8.368  -2.152   7.507  1.00  0.00           C
ATOM   1004  O   SER A  72       9.162  -2.975   7.053  1.00  0.00           O
ATOM   1005  CB  SER A  72      10.383  -1.048   8.521  1.00  0.00           C
ATOM   1006  OG  SER A  72      11.025   0.208   8.321  1.00  0.00           O
ATOM   1012  N   PRO A  73       7.019  -2.211   7.345  1.00  0.00           N
ATOM   1013  CA  PRO A  73       6.403  -3.292   6.594  1.00  0.00           C
ATOM   1014  C   PRO A  73       6.611  -3.106   5.090  1.00  0.00           C
ATOM   1015  O   PRO A  73       5.675  -3.254   4.307  1.00  0.00           O
ATOM   1016  CB  PRO A  73       4.938  -3.267   6.999  1.00  0.00           C
ATOM   1017  CG  PRO A  73       4.695  -1.891   7.597  1.00  0.00           C
ATOM   1018  CD  PRO A  73       6.049  -1.254   7.867  1.00  0.00           C
ATOM   1026  N   GLY A  74       7.845  -2.782   4.732  1.00  0.00           N
ATOM   1027  CA  GLY A  74       8.188  -2.573   3.335  1.00  0.00           C
ATOM   1028  C   GLY A  74       7.880  -3.819   2.503  1.00  0.00           C
ATOM   1029  O   GLY A  74       7.069  -3.768   1.579  1.00  0.00           O
ATOM   1033  N   ALA A  75       8.545  -4.908   2.859  1.00  0.00           N
ATOM   1034  CA  ALA A  75       8.353  -6.165   2.157  1.00  0.00           C
ATOM   1035  C   ALA A  75       7.026  -6.122   1.395  1.00  0.00           C
ATOM   1036  O   ALA A  75       6.997  -6.320   0.181  1.00  0.00           O
ATOM   1037  CB  ALA A  75       8.414  -7.323   3.155  1.00  0.00           C
ATOM   1043  N   ASP A  76       5.962  -5.860   2.138  1.00  0.00           N
ATOM   1044  CA  ASP A  76       4.637  -5.787   1.548  1.00  0.00           C
ATOM   1045  C   ASP A  76       4.023  -4.418   1.849  1.00  0.00           C
ATOM   1046  O   ASP A  76       3.757  -4.094   3.005  1.00  0.00           O
ATOM   1047  CB  ASP A  76       3.714  -6.858   2.134  1.00  0.00           C
ATOM   1048  CG  ASP A  76       4.087  -8.298   1.779  1.00  0.00           C
ATOM   1049  OD1 ASP A  76       4.770  -8.470   0.747  1.00  0.00           O
ATOM   1050  OD2 ASP A  76       3.681  -9.196   2.548  1.00  0.00           O
ATOM   1055  N   ARG A  77       3.817  -3.652   0.788  1.00  0.00           N
ATOM   1056  CA  ARG A  77       3.240  -2.325   0.924  1.00  0.00           C
ATOM   1057  C   ARG A  77       2.223  -2.072  -0.191  1.00  0.00           C
ATOM   1058  O   ARG A  77       2.405  -2.528  -1.319  1.00  0.00           O
ATOM   1059  CB  ARG A  77       4.323  -1.246   0.871  1.00  0.00           C
ATOM   1060  CG  ARG A  77       5.437  -1.536   1.879  1.00  0.00           C
ATOM   1061  CD  ARG A  77       5.363  -0.577   3.069  1.00  0.00           C
ATOM   1062  NE  ARG A  77       6.597   0.239   3.138  1.00  0.00           N
ATOM   1063  CZ  ARG A  77       7.367   0.345   4.229  1.00  0.00           C
ATOM   1064  NH1 ARG A  77       7.035  -0.311   5.349  1.00  0.00           N
ATOM   1065  NH2 ARG A  77       8.468   1.108   4.201  1.00  0.00           N
ATOM   1079  N   VAL A  78       1.174  -1.345   0.163  1.00  0.00           N
ATOM   1080  CA  VAL A  78       0.127  -1.026  -0.793  1.00  0.00           C
ATOM   1081  C   VAL A  78       0.055   0.492  -0.975  1.00  0.00           C
ATOM   1082  O   VAL A  78       0.368   1.247  -0.055  1.00  0.00           O
ATOM   1083  CB  VAL A  78      -1.201  -1.637  -0.339  1.00  0.00           C
ATOM   1084  CG1 VAL A  78      -1.225  -3.145  -0.597  1.00  0.00           C
ATOM   1085  CG2 VAL A  78      -1.471  -1.328   1.134  1.00  0.00           C
ATOM   1095  N   VAL A  79      -0.360   0.893  -2.167  1.00  0.00           N
ATOM   1096  CA  VAL A  79      -0.478   2.307  -2.482  1.00  0.00           C
ATOM   1097  C   VAL A  79      -1.862   2.580  -3.074  1.00  0.00           C
ATOM   1098  O   VAL A  79      -2.213   2.035  -4.119  1.00  0.00           O
ATOM   1099  CB  VAL A  79       0.662   2.734  -3.408  1.00  0.00           C
ATOM   1100  CG1 VAL A  79       0.523   4.204  -3.807  1.00  0.00           C
ATOM   1101  CG2 VAL A  79       2.023   2.468  -2.760  1.00  0.00           C
ATOM   1111  N   PHE A  80      -2.612   3.424  -2.379  1.00  0.00           N
ATOM   1112  CA  PHE A  80      -3.950   3.775  -2.823  1.00  0.00           C
ATOM   1113  C   PHE A  80      -4.119   5.294  -2.905  1.00  0.00           C
ATOM   1114  O   PHE A  80      -3.137   6.027  -3.021  1.00  0.00           O
ATOM   1115  CB  PHE A  80      -4.926   3.221  -1.785  1.00  0.00           C
ATOM   1116  CG  PHE A  80      -4.806   3.875  -0.406  1.00  0.00           C
ATOM   1117  CD1 PHE A  80      -3.722   3.622   0.374  1.00  0.00           C
ATOM   1118  CD2 PHE A  80      -5.784   4.709   0.038  1.00  0.00           C
ATOM   1119  CE1 PHE A  80      -3.610   4.229   1.653  1.00  0.00           C
ATOM   1120  CE2 PHE A  80      -5.673   5.316   1.317  1.00  0.00           C
ATOM   1121  CZ  PHE A  80      -4.588   5.063   2.097  1.00  0.00           C
ATOM   1131  N   ASN A  81      -5.372   5.722  -2.841  1.00  0.00           N
ATOM   1132  CA  ASN A  81      -5.682   7.140  -2.906  1.00  0.00           C
ATOM   1133  C   ASN A  81      -6.794   7.461  -1.907  1.00  0.00           C
ATOM   1134  O   ASN A  81      -7.141   6.629  -1.070  1.00  0.00           O
ATOM   1135  CB  ASN A  81      -6.171   7.533  -4.302  1.00  0.00           C
ATOM   1136  CG  ASN A  81      -5.721   6.512  -5.348  1.00  0.00           C
ATOM   1137  OD1 ASN A  81      -4.885   6.780  -6.196  1.00  0.00           O
ATOM   1138  ND2 ASN A  81      -6.321   5.330  -5.243  1.00  0.00           N
ATOM   1145  N   GLU A  82      -7.325   8.669  -2.028  1.00  0.00           N
ATOM   1146  CA  GLU A  82      -8.392   9.110  -1.146  1.00  0.00           C
ATOM   1147  C   GLU A  82      -9.755   8.739  -1.735  1.00  0.00           C
ATOM   1148  O   GLU A  82     -10.771   9.337  -1.382  1.00  0.00           O
ATOM   1149  CB  GLU A  82      -8.299  10.614  -0.882  1.00  0.00           C
ATOM   1150  CG  GLU A  82      -9.277  11.040   0.215  1.00  0.00           C
ATOM   1151  CD  GLU A  82      -8.531  11.427   1.493  1.00  0.00           C
ATOM   1152  OE1 GLU A  82      -7.776  12.421   1.431  1.00  0.00           O
ATOM   1153  OE2 GLU A  82      -8.733  10.721   2.504  1.00  0.00           O
ATOM   1160  N   ASN A  83      -9.733   7.755  -2.621  1.00  0.00           N
ATOM   1161  CA  ASN A  83     -10.954   7.298  -3.262  1.00  0.00           C
ATOM   1162  C   ASN A  83     -11.271   5.877  -2.791  1.00  0.00           C
ATOM   1163  O   ASN A  83     -12.410   5.425  -2.892  1.00  0.00           O
ATOM   1164  CB  ASN A  83     -10.799   7.267  -4.784  1.00  0.00           C
ATOM   1165  CG  ASN A  83      -9.327   7.370  -5.188  1.00  0.00           C
ATOM   1166  OD1 ASN A  83      -8.775   8.446  -5.350  1.00  0.00           O
ATOM   1167  ND2 ASN A  83      -8.724   6.195  -5.341  1.00  0.00           N
ATOM   1174  N   ASN A  84     -10.242   5.212  -2.285  1.00  0.00           N
ATOM   1175  CA  ASN A  84     -10.397   3.852  -1.797  1.00  0.00           C
ATOM   1176  C   ASN A  84      -9.819   2.878  -2.826  1.00  0.00           C
ATOM   1177  O   ASN A  84     -10.168   1.698  -2.833  1.00  0.00           O
ATOM   1178  CB  ASN A  84     -11.872   3.505  -1.594  1.00  0.00           C
ATOM   1179  CG  ASN A  84     -12.506   3.016  -2.898  1.00  0.00           C
ATOM   1180  OD1 ASN A  84     -13.463   2.259  -2.908  1.00  0.00           O
ATOM   1181  ND2 ASN A  84     -11.921   3.489  -3.994  1.00  0.00           N
ATOM   1188  N   GLN A  85      -8.944   3.406  -3.669  1.00  0.00           N
ATOM   1189  CA  GLN A  85      -8.315   2.598  -4.699  1.00  0.00           C
ATOM   1190  C   GLN A  85      -6.846   2.349  -4.354  1.00  0.00           C
ATOM   1191  O   GLN A  85      -6.013   3.245  -4.485  1.00  0.00           O
ATOM   1192  CB  GLN A  85      -8.452   3.257  -6.073  1.00  0.00           C
ATOM   1193  CG  GLN A  85      -9.924   3.457  -6.442  1.00  0.00           C
ATOM   1194  CD  GLN A  85     -10.064   4.339  -7.684  1.00  0.00           C
ATOM   1195  OE1 GLN A  85     -10.632   3.951  -8.692  1.00  0.00           O
ATOM   1196  NE2 GLN A  85      -9.515   5.543  -7.557  1.00  0.00           N
ATOM   1205  N   LEU A  86      -6.571   1.127  -3.921  1.00  0.00           N
ATOM   1206  CA  LEU A  86      -5.217   0.749  -3.557  1.00  0.00           C
ATOM   1207  C   LEU A  86      -4.578  -0.020  -4.715  1.00  0.00           C
ATOM   1208  O   LEU A  86      -5.241  -0.814  -5.379  1.00  0.00           O
ATOM   1209  CB  LEU A  86      -5.212  -0.018  -2.233  1.00  0.00           C
ATOM   1210  CG  LEU A  86      -3.837  -0.425  -1.698  1.00  0.00           C
ATOM   1211  CD1 LEU A  86      -3.336   0.574  -0.655  1.00  0.00           C
ATOM   1212  CD2 LEU A  86      -3.862  -1.855  -1.157  1.00  0.00           C
ATOM   1224  N   ALA A  87      -3.296   0.243  -4.922  1.00  0.00           N
ATOM   1225  CA  ALA A  87      -2.559  -0.415  -5.988  1.00  0.00           C
ATOM   1226  C   ALA A  87      -1.106  -0.613  -5.551  1.00  0.00           C
ATOM   1227  O   ALA A  87      -0.539  -1.688  -5.740  1.00  0.00           O
ATOM   1228  CB  ALA A  87      -2.675   0.410  -7.272  1.00  0.00           C
ATOM   1234  N   GLY A  88      -0.546   0.440  -4.975  1.00  0.00           N
ATOM   1235  CA  GLY A  88       0.830   0.395  -4.510  1.00  0.00           C
ATOM   1236  C   GLY A  88       1.115  -0.911  -3.765  1.00  0.00           C
ATOM   1237  O   GLY A  88       1.570  -0.892  -2.624  1.00  0.00           O
ATOM   1241  N   VAL A  89       0.835  -2.015  -4.444  1.00  0.00           N
ATOM   1242  CA  VAL A  89       1.055  -3.327  -3.861  1.00  0.00           C
ATOM   1243  C   VAL A  89       2.514  -3.737  -4.075  1.00  0.00           C
ATOM   1244  O   VAL A  89       2.799  -4.892  -4.384  1.00  0.00           O
ATOM   1245  CB  VAL A  89       0.060  -4.332  -4.445  1.00  0.00           C
ATOM   1246  CG1 VAL A  89       0.417  -5.761  -4.029  1.00  0.00           C
ATOM   1247  CG2 VAL A  89      -1.373  -3.984  -4.040  1.00  0.00           C
ATOM   1257  N   ILE A  90       3.398  -2.767  -3.900  1.00  0.00           N
ATOM   1258  CA  ILE A  90       4.821  -3.012  -4.069  1.00  0.00           C
ATOM   1259  C   ILE A  90       5.323  -3.889  -2.920  1.00  0.00           C
ATOM   1260  O   ILE A  90       4.585  -4.161  -1.974  1.00  0.00           O
ATOM   1261  CB  ILE A  90       5.579  -1.690  -4.211  1.00  0.00           C
ATOM   1262  CG1 ILE A  90       5.689  -0.973  -2.863  1.00  0.00           C
ATOM   1263  CG2 ILE A  90       4.941  -0.803  -5.281  1.00  0.00           C
ATOM   1264  CD1 ILE A  90       4.711   0.201  -2.787  1.00  0.00           C
ATOM   1276  N   THR A  91       6.574  -4.307  -3.041  1.00  0.00           N
ATOM   1277  CA  THR A  91       7.184  -5.147  -2.024  1.00  0.00           C
ATOM   1278  C   THR A  91       8.709  -5.100  -2.137  1.00  0.00           C
ATOM   1279  O   THR A  91       9.246  -4.678  -3.160  1.00  0.00           O
ATOM   1280  CB  THR A  91       6.607  -6.557  -2.168  1.00  0.00           C
ATOM   1281  OG1 THR A  91       7.657  -7.409  -1.719  1.00  0.00           O
ATOM   1282  CG2 THR A  91       6.400  -6.959  -3.631  1.00  0.00           C
ATOM   1290  N   HIS A  92       9.362  -5.539  -1.071  1.00  0.00           N
ATOM   1291  CA  HIS A  92      10.815  -5.552  -1.038  1.00  0.00           C
ATOM   1292  C   HIS A  92      11.332  -6.826  -1.708  1.00  0.00           C
ATOM   1293  O   HIS A  92      12.528  -6.954  -1.967  1.00  0.00           O
ATOM   1294  CB  HIS A  92      11.327  -5.386   0.394  1.00  0.00           C
ATOM   1295  CG  HIS A  92      11.119  -4.003   0.965  1.00  0.00           C
ATOM   1296  ND1 HIS A  92      12.007  -3.415   1.849  1.00  0.00           N
ATOM   1297  CD2 HIS A  92      10.117  -3.099   0.767  1.00  0.00           C
ATOM   1298  CE1 HIS A  92      11.549  -2.212   2.163  1.00  0.00           C
ATOM   1299  NE2 HIS A  92      10.378  -2.018   1.492  1.00  0.00           N
ATOM   1308  N   THR A  93      10.407  -7.737  -1.970  1.00  0.00           N
ATOM   1309  CA  THR A  93      10.754  -8.996  -2.604  1.00  0.00           C
ATOM   1310  C   THR A  93      11.875  -8.789  -3.625  1.00  0.00           C
ATOM   1311  O   THR A  93      11.621  -8.391  -4.761  1.00  0.00           O
ATOM   1312  CB  THR A  93       9.480  -9.586  -3.214  1.00  0.00           C
ATOM   1313  OG1 THR A  93       8.962 -10.426  -2.188  1.00  0.00           O
ATOM   1314  CG2 THR A  93       9.774 -10.546  -4.369  1.00  0.00           C
ATOM   1322  N   GLY A  94      13.093  -9.065  -3.181  1.00  0.00           N
ATOM   1323  CA  GLY A  94      14.255  -8.913  -4.042  1.00  0.00           C
ATOM   1324  C   GLY A  94      14.121  -7.674  -4.930  1.00  0.00           C
ATOM   1325  O   GLY A  94      14.532  -7.690  -6.089  1.00  0.00           O
ATOM   1329  N   ALA A  95      13.544  -6.631  -4.352  1.00  0.00           N
ATOM   1330  CA  ALA A  95      13.351  -5.386  -5.076  1.00  0.00           C
ATOM   1331  C   ALA A  95      14.712  -4.746  -5.356  1.00  0.00           C
ATOM   1332  O   ALA A  95      14.991  -3.641  -4.893  1.00  0.00           O
ATOM   1333  CB  ALA A  95      12.428  -4.465  -4.274  1.00  0.00           C
ATOM   1339  N   SER A  96      15.526  -5.470  -6.112  1.00  0.00           N
ATOM   1340  CA  SER A  96      16.852  -4.987  -6.458  1.00  0.00           C
ATOM   1341  C   SER A  96      17.434  -4.177  -5.299  1.00  0.00           C
ATOM   1342  O   SER A  96      18.212  -3.249  -5.514  1.00  0.00           O
ATOM   1343  CB  SER A  96      16.814  -4.140  -7.732  1.00  0.00           C
ATOM   1344  OG  SER A  96      17.953  -4.366  -8.559  1.00  0.00           O
ATOM   1350  N   GLY A  97      17.034  -4.557  -4.094  1.00  0.00           N
ATOM   1351  CA  GLY A  97      17.507  -3.878  -2.899  1.00  0.00           C
ATOM   1352  C   GLY A  97      16.339  -3.493  -1.990  1.00  0.00           C
ATOM   1353  O   GLY A  97      15.535  -4.344  -1.610  1.00  0.00           O
ATOM   1357  N   ASN A  98      16.280  -2.209  -1.665  1.00  0.00           N
ATOM   1358  CA  ASN A  98      15.224  -1.702  -0.807  1.00  0.00           C
ATOM   1359  C   ASN A  98      14.130  -1.070  -1.671  1.00  0.00           C
ATOM   1360  O   ASN A  98      13.159  -0.526  -1.149  1.00  0.00           O
ATOM   1361  CB  ASN A  98      15.755  -0.627   0.144  1.00  0.00           C
ATOM   1362  CG  ASN A  98      14.607   0.089   0.858  1.00  0.00           C
ATOM   1363  OD1 ASN A  98      14.665   1.273   1.149  1.00  0.00           O
ATOM   1364  ND2 ASN A  98      13.564  -0.692   1.124  1.00  0.00           N
ATOM   1371  N   ASN A  99      14.325  -1.163  -2.978  1.00  0.00           N
ATOM   1372  CA  ASN A  99      13.368  -0.608  -3.919  1.00  0.00           C
ATOM   1373  C   ASN A  99      12.024  -1.320  -3.754  1.00  0.00           C
ATOM   1374  O   ASN A  99      11.924  -2.300  -3.017  1.00  0.00           O
ATOM   1375  CB  ASN A  99      13.834  -0.808  -5.362  1.00  0.00           C
ATOM   1376  CG  ASN A  99      13.220  -2.071  -5.968  1.00  0.00           C
ATOM   1377  OD1 ASN A  99      12.072  -2.410  -5.730  1.00  0.00           O
ATOM   1378  ND2 ASN A  99      14.046  -2.748  -6.760  1.00  0.00           N
ATOM   1385  N   PHE A 100      11.025  -0.800  -4.451  1.00  0.00           N
ATOM   1386  CA  PHE A 100       9.691  -1.374  -4.390  1.00  0.00           C
ATOM   1387  C   PHE A 100       9.237  -1.852  -5.771  1.00  0.00           C
ATOM   1388  O   PHE A 100       9.758  -1.401  -6.790  1.00  0.00           O
ATOM   1389  CB  PHE A 100       8.749  -0.268  -3.911  1.00  0.00           C
ATOM   1390  CG  PHE A 100       8.697  -0.112  -2.389  1.00  0.00           C
ATOM   1391  CD1 PHE A 100       8.357  -1.173  -1.609  1.00  0.00           C
ATOM   1392  CD2 PHE A 100       8.989   1.087  -1.819  1.00  0.00           C
ATOM   1393  CE1 PHE A 100       8.307  -1.029  -0.197  1.00  0.00           C
ATOM   1394  CE2 PHE A 100       8.940   1.231  -0.406  1.00  0.00           C
ATOM   1395  CZ  PHE A 100       8.601   0.171   0.374  1.00  0.00           C
ATOM   1405  N   VAL A 101       8.270  -2.757  -5.760  1.00  0.00           N
ATOM   1406  CA  VAL A 101       7.740  -3.301  -6.999  1.00  0.00           C
ATOM   1407  C   VAL A 101       6.360  -3.908  -6.735  1.00  0.00           C
ATOM   1408  O   VAL A 101       6.215  -4.781  -5.882  1.00  0.00           O
ATOM   1409  CB  VAL A 101       8.729  -4.303  -7.597  1.00  0.00           C
ATOM   1410  CG1 VAL A 101      10.085  -3.645  -7.860  1.00  0.00           C
ATOM   1411  CG2 VAL A 101       8.881  -5.529  -6.693  1.00  0.00           C
ATOM   1421  N   GLU A 102       5.381  -3.419  -7.483  1.00  0.00           N
ATOM   1422  CA  GLU A 102       4.018  -3.902  -7.341  1.00  0.00           C
ATOM   1423  C   GLU A 102       3.989  -5.431  -7.386  1.00  0.00           C
ATOM   1424  O   GLU A 102       4.463  -6.037  -8.347  1.00  0.00           O
ATOM   1425  CB  GLU A 102       3.110  -3.304  -8.418  1.00  0.00           C
ATOM   1426  CG  GLU A 102       3.902  -2.977  -9.684  1.00  0.00           C
ATOM   1427  CD  GLU A 102       2.971  -2.821 -10.889  1.00  0.00           C
ATOM   1428  OE1 GLU A 102       2.057  -1.974 -10.791  1.00  0.00           O
ATOM   1429  OE2 GLU A 102       3.195  -3.550 -11.878  1.00  0.00           O
ATOM   1436  N   CYS A 103       3.430  -6.012  -6.335  1.00  0.00           N
ATOM   1437  CA  CYS A 103       3.334  -7.458  -6.243  1.00  0.00           C
ATOM   1438  C   CYS A 103       2.715  -7.983  -7.540  1.00  0.00           C
ATOM   1439  O   CYS A 103       2.291  -7.201  -8.390  1.00  0.00           O
ATOM   1440  CB  CYS A 103       2.535  -7.895  -5.012  1.00  0.00           C
ATOM   1441  SG  CYS A 103       3.296  -7.455  -3.407  1.00  0.00           S
ATOM   1446  N   THR A 104       2.682  -9.302  -7.652  1.00  0.00           N
ATOM   1447  CA  THR A 104       2.122  -9.940  -8.832  1.00  0.00           C
ATOM   1448  C   THR A 104       0.723 -10.482  -8.532  1.00  0.00           C
ATOM   1449  O   THR A 104       0.210 -11.326  -9.265  1.00  0.00           O
ATOM   1450  CB  THR A 104       3.103 -11.017  -9.298  1.00  0.00           C
ATOM   1451  OG1 THR A 104       3.119 -11.958  -8.229  1.00  0.00           O
ATOM   1452  CG2 THR A 104       4.545 -10.505  -9.366  1.00  0.00           C
TER    1460      THR A 104
ENDMDL
