# Supplementary material for: Comparative Performance of High-Throughput Methods for Protein pKa Predictions
Source: J Chem Inf Model. 2023 Aug 8;63(16):5169–81. doi: 10.1021/acs.jcim.3c00165 (PMC10466379; doi:10.1021/acs.jcim.3c00165)
Supplement: Supplementary file 3 — ci3c00165_si_003.zip [file ci3c00165_si_003.zip › curated_pdbs/9rnt_curated_31.pdb]

USER  MOD reduce.3.14.080821 removed 679 hydrogens (0 hets)
ATOM      1  N   ALA A   1      -9.547 -14.013  -7.605  1.00  0.00           N
ATOM      2  CA  ALA A   1      -8.621 -14.710  -6.730  1.00  0.00           C
ATOM      3  C   ALA A   1      -7.330 -13.898  -6.609  1.00  0.00           C
ATOM      4  O   ALA A   1      -7.156 -12.896  -7.302  1.00  0.00           O
ATOM      5  CB  ALA A   1      -8.373 -16.121  -7.269  1.00  0.00           C
ATOM     11  N   CYS A   2      -6.458 -14.360  -5.725  1.00  0.00           N
ATOM     12  CA  CYS A   2      -5.188 -13.688  -5.505  1.00  0.00           C
ATOM     13  C   CYS A   2      -4.689 -13.152  -6.848  1.00  0.00           C
ATOM     14  O   CYS A   2      -4.597 -13.896  -7.822  1.00  0.00           O
ATOM     15  CB  CYS A   2      -4.165 -14.614  -4.844  1.00  0.00           C
ATOM     16  SG  CYS A   2      -4.696 -16.358  -4.690  1.00  0.00           S
ATOM     21  N   ASP A   3      -4.380 -11.863  -6.856  1.00  0.00           N
ATOM     22  CA  ASP A   3      -3.891 -11.219  -8.064  1.00  0.00           C
ATOM     23  C   ASP A   3      -2.611 -10.446  -7.742  1.00  0.00           C
ATOM     24  O   ASP A   3      -1.961  -9.913  -8.641  1.00  0.00           O
ATOM     25  CB  ASP A   3      -4.919 -10.225  -8.611  1.00  0.00           C
ATOM     26  CG  ASP A   3      -5.856 -10.788  -9.681  1.00  0.00           C
ATOM     27  OD1 ASP A   3      -5.424 -10.820 -10.854  1.00  0.00           O
ATOM     28  OD2 ASP A   3      -6.983 -11.175  -9.302  1.00  0.00           O
ATOM     33  N   TYR A   4      -2.286 -10.409  -6.458  1.00  0.00           N
ATOM     34  CA  TYR A   4      -1.095  -9.710  -6.007  1.00  0.00           C
ATOM     35  C   TYR A   4      -0.308 -10.559  -5.007  1.00  0.00           C
ATOM     36  O   TYR A   4      -0.507 -10.445  -3.799  1.00  0.00           O
ATOM     37  CB  TYR A   4      -1.590  -8.443  -5.305  1.00  0.00           C
ATOM     38  CG  TYR A   4      -2.340  -7.477  -6.223  1.00  0.00           C
ATOM     39  CD1 TYR A   4      -1.642  -6.697  -7.123  1.00  0.00           C
ATOM     40  CD2 TYR A   4      -3.715  -7.382  -6.151  1.00  0.00           C
ATOM     41  CE1 TYR A   4      -2.348  -5.787  -7.987  1.00  0.00           C
ATOM     42  CE2 TYR A   4      -4.420  -6.472  -7.014  1.00  0.00           C
ATOM     43  CZ  TYR A   4      -3.702  -5.719  -7.889  1.00  0.00           C
ATOM     44  OH  TYR A   4      -4.370  -4.859  -8.705  1.00  0.00           O
ATOM     54  N   THR A   5       0.572 -11.390  -5.548  1.00  0.00           N
ATOM     55  CA  THR A   5       1.390 -12.257  -4.717  1.00  0.00           C
ATOM     56  C   THR A   5       2.768 -11.634  -4.492  1.00  0.00           C
ATOM     57  O   THR A   5       3.625 -11.677  -5.374  1.00  0.00           O
ATOM     58  CB  THR A   5       1.446 -13.633  -5.383  1.00  0.00           C
ATOM     59  OG1 THR A   5       0.150 -14.180  -5.162  1.00  0.00           O
ATOM     60  CG2 THR A   5       2.387 -14.597  -4.658  1.00  0.00           C
ATOM     68  N   CYS A   6       2.941 -11.068  -3.307  1.00  0.00           N
ATOM     69  CA  CYS A   6       4.201 -10.437  -2.955  1.00  0.00           C
ATOM     70  C   CYS A   6       5.181 -11.529  -2.523  1.00  0.00           C
ATOM     71  O   CYS A   6       5.607 -11.565  -1.369  1.00  0.00           O
ATOM     72  CB  CYS A   6       4.017  -9.374  -1.870  1.00  0.00           C
ATOM     73  SG  CYS A   6       3.488  -7.733  -2.485  1.00  0.00           S
ATOM     78  N   GLY A   7       5.512 -12.392  -3.472  1.00  0.00           N
ATOM     79  CA  GLY A   7       6.435 -13.483  -3.205  1.00  0.00           C
ATOM     80  C   GLY A   7       5.796 -14.529  -2.290  1.00  0.00           C
ATOM     81  O   GLY A   7       5.754 -15.711  -2.627  1.00  0.00           O
ATOM     85  N   SER A   8       5.313 -14.056  -1.150  1.00  0.00           N
ATOM     86  CA  SER A   8       4.679 -14.937  -0.184  1.00  0.00           C
ATOM     87  C   SER A   8       3.338 -14.348   0.260  1.00  0.00           C
ATOM     88  O   SER A   8       3.092 -14.186   1.454  1.00  0.00           O
ATOM     89  CB  SER A   8       5.583 -15.168   1.028  1.00  0.00           C
ATOM     90  OG  SER A   8       5.491 -14.106   1.974  1.00  0.00           O
ATOM     96  N   ASN A   9       2.507 -14.043  -0.726  1.00  0.00           N
ATOM     97  CA  ASN A   9       1.198 -13.476  -0.453  1.00  0.00           C
ATOM     98  C   ASN A   9       0.184 -14.039  -1.450  1.00  0.00           C
ATOM     99  O   ASN A   9       0.517 -14.905  -2.257  1.00  0.00           O
ATOM    100  CB  ASN A   9       1.215 -11.954  -0.606  1.00  0.00           C
ATOM    101  CG  ASN A   9       2.343 -11.333   0.219  1.00  0.00           C
ATOM    102  OD1 ASN A   9       2.123 -10.587   1.160  1.00  0.00           O
ATOM    103  ND2 ASN A   9       3.562 -11.678  -0.185  1.00  0.00           N
ATOM    110  N   CYS A  10      -1.034 -13.524  -1.362  1.00  0.00           N
ATOM    111  CA  CYS A  10      -2.099 -13.966  -2.247  1.00  0.00           C
ATOM    112  C   CYS A  10      -3.356 -13.155  -1.927  1.00  0.00           C
ATOM    113  O   CYS A  10      -4.381 -13.716  -1.544  1.00  0.00           O
ATOM    114  CB  CYS A  10      -2.346 -15.471  -2.128  1.00  0.00           C
ATOM    115  SG  CYS A  10      -2.631 -16.331  -3.719  1.00  0.00           S
ATOM    120  N   TYR A  11      -3.237 -11.846  -2.097  1.00  0.00           N
ATOM    121  CA  TYR A  11      -4.351 -10.952  -1.832  1.00  0.00           C
ATOM    122  C   TYR A  11      -4.629 -10.050  -3.037  1.00  0.00           C
ATOM    123  O   TYR A  11      -3.947  -9.046  -3.235  1.00  0.00           O
ATOM    124  CB  TYR A  11      -3.921 -10.083  -0.648  1.00  0.00           C
ATOM    125  CG  TYR A  11      -2.417  -9.807  -0.591  1.00  0.00           C
ATOM    126  CD1 TYR A  11      -1.731  -9.490  -1.746  1.00  0.00           C
ATOM    127  CD2 TYR A  11      -1.749  -9.876   0.614  1.00  0.00           C
ATOM    128  CE1 TYR A  11      -0.315  -9.231  -1.692  1.00  0.00           C
ATOM    129  CE2 TYR A  11      -0.333  -9.615   0.667  1.00  0.00           C
ATOM    130  CZ  TYR A  11       0.314  -9.306  -0.489  1.00  0.00           C
ATOM    131  OH  TYR A  11       1.651  -9.061  -0.438  1.00  0.00           O
ATOM    141  N   SER A  12      -5.631 -10.442  -3.809  1.00  0.00           N
ATOM    142  CA  SER A  12      -6.008  -9.681  -4.989  1.00  0.00           C
ATOM    143  C   SER A  12      -6.521  -8.299  -4.578  1.00  0.00           C
ATOM    144  O   SER A  12      -6.590  -7.985  -3.391  1.00  0.00           O
ATOM    145  CB  SER A  12      -7.070 -10.420  -5.804  1.00  0.00           C
ATOM    146  OG  SER A  12      -8.081  -9.539  -6.288  1.00  0.00           O
ATOM    152  N   SER A  13      -6.866  -7.509  -5.584  1.00  0.00           N
ATOM    153  CA  SER A  13      -7.371  -6.167  -5.343  1.00  0.00           C
ATOM    154  C   SER A  13      -8.507  -6.212  -4.320  1.00  0.00           C
ATOM    155  O   SER A  13      -8.862  -5.190  -3.735  1.00  0.00           O
ATOM    156  CB  SER A  13      -7.850  -5.517  -6.642  1.00  0.00           C
ATOM    157  OG  SER A  13      -8.759  -6.353  -7.354  1.00  0.00           O
ATOM    163  N   SER A  14      -9.048  -7.407  -4.136  1.00  0.00           N
ATOM    164  CA  SER A  14     -10.139  -7.599  -3.194  1.00  0.00           C
ATOM    165  C   SER A  14      -9.585  -7.731  -1.774  1.00  0.00           C
ATOM    166  O   SER A  14     -10.255  -7.369  -0.807  1.00  0.00           O
ATOM    167  CB  SER A  14     -10.970  -8.830  -3.557  1.00  0.00           C
ATOM    168  OG  SER A  14     -12.085  -8.996  -2.687  1.00  0.00           O
ATOM    174  N   ASP A  15      -8.369  -8.249  -1.693  1.00  0.00           N
ATOM    175  CA  ASP A  15      -7.719  -8.434  -0.407  1.00  0.00           C
ATOM    176  C   ASP A  15      -7.052  -7.123   0.016  1.00  0.00           C
ATOM    177  O   ASP A  15      -7.098  -6.748   1.187  1.00  0.00           O
ATOM    178  CB  ASP A  15      -6.634  -9.511  -0.487  1.00  0.00           C
ATOM    179  CG  ASP A  15      -7.103 -10.926  -0.140  1.00  0.00           C
ATOM    180  OD1 ASP A  15      -7.919 -11.460  -0.920  1.00  0.00           O
ATOM    181  OD2 ASP A  15      -6.632 -11.440   0.898  1.00  0.00           O
ATOM    186  N   VAL A  16      -6.448  -6.462  -0.961  1.00  0.00           N
ATOM    187  CA  VAL A  16      -5.772  -5.202  -0.705  1.00  0.00           C
ATOM    188  C   VAL A  16      -6.759  -4.219  -0.071  1.00  0.00           C
ATOM    189  O   VAL A  16      -6.440  -3.570   0.924  1.00  0.00           O
ATOM    190  CB  VAL A  16      -5.147  -4.671  -1.997  1.00  0.00           C
ATOM    191  CG1 VAL A  16      -4.514  -3.297  -1.776  1.00  0.00           C
ATOM    192  CG2 VAL A  16      -4.126  -5.662  -2.559  1.00  0.00           C
ATOM    202  N   SER A  17      -7.937  -4.142  -0.672  1.00  0.00           N
ATOM    203  CA  SER A  17      -8.972  -3.249  -0.179  1.00  0.00           C
ATOM    204  C   SER A  17      -8.935  -3.201   1.350  1.00  0.00           C
ATOM    205  O   SER A  17      -8.882  -2.123   1.940  1.00  0.00           O
ATOM    206  CB  SER A  17     -10.354  -3.689  -0.663  1.00  0.00           C
ATOM    207  OG  SER A  17     -11.324  -2.653  -0.524  1.00  0.00           O
ATOM    213  N   THR A  18      -8.966  -4.382   1.949  1.00  0.00           N
ATOM    214  CA  THR A  18      -8.937  -4.489   3.398  1.00  0.00           C
ATOM    215  C   THR A  18      -7.816  -3.622   3.974  1.00  0.00           C
ATOM    216  O   THR A  18      -8.060  -2.775   4.833  1.00  0.00           O
ATOM    217  CB  THR A  18      -8.808  -5.969   3.760  1.00  0.00           C
ATOM    218  OG1 THR A  18     -10.156  -6.418   3.873  1.00  0.00           O
ATOM    219  CG2 THR A  18      -8.227  -6.180   5.161  1.00  0.00           C
ATOM    227  N   ALA A  19      -6.611  -3.862   3.478  1.00  0.00           N
ATOM    228  CA  ALA A  19      -5.451  -3.114   3.933  1.00  0.00           C
ATOM    229  C   ALA A  19      -5.685  -1.622   3.689  1.00  0.00           C
ATOM    230  O   ALA A  19      -5.368  -0.793   4.540  1.00  0.00           O
ATOM    231  CB  ALA A  19      -4.199  -3.632   3.223  1.00  0.00           C
ATOM    237  N   GLN A  20      -6.237  -1.325   2.522  1.00  0.00           N
ATOM    238  CA  GLN A  20      -6.517   0.053   2.155  1.00  0.00           C
ATOM    239  C   GLN A  20      -7.470   0.689   3.169  1.00  0.00           C
ATOM    240  O   GLN A  20      -7.167   1.736   3.739  1.00  0.00           O
ATOM    241  CB  GLN A  20      -7.088   0.138   0.738  1.00  0.00           C
ATOM    242  CG  GLN A  20      -6.268  -0.710  -0.235  1.00  0.00           C
ATOM    243  CD  GLN A  20      -7.062  -1.004  -1.510  1.00  0.00           C
ATOM    244  OE1 GLN A  20      -7.210  -2.139  -1.932  1.00  0.00           O
ATOM    245  NE2 GLN A  20      -7.562   0.079  -2.098  1.00  0.00           N
ATOM    254  N   ALA A  21      -8.603   0.029   3.364  1.00  0.00           N
ATOM    255  CA  ALA A  21      -9.601   0.517   4.300  1.00  0.00           C
ATOM    256  C   ALA A  21      -8.900   1.170   5.493  1.00  0.00           C
ATOM    257  O   ALA A  21      -9.363   2.186   6.010  1.00  0.00           O
ATOM    258  CB  ALA A  21     -10.514  -0.636   4.720  1.00  0.00           C
ATOM    264  N   ALA A  22      -7.795   0.560   5.896  1.00  0.00           N
ATOM    265  CA  ALA A  22      -7.026   1.069   7.018  1.00  0.00           C
ATOM    266  C   ALA A  22      -6.264   2.323   6.582  1.00  0.00           C
ATOM    267  O   ALA A  22      -6.353   3.364   7.232  1.00  0.00           O
ATOM    268  CB  ALA A  22      -6.094  -0.027   7.538  1.00  0.00           C
ATOM    274  N   GLY A  23      -5.534   2.182   5.486  1.00  0.00           N
ATOM    275  CA  GLY A  23      -4.758   3.290   4.956  1.00  0.00           C
ATOM    276  C   GLY A  23      -5.633   4.529   4.762  1.00  0.00           C
ATOM    277  O   GLY A  23      -5.204   5.646   5.046  1.00  0.00           O
ATOM    281  N   TYR A  24      -6.845   4.290   4.281  1.00  0.00           N
ATOM    282  CA  TYR A  24      -7.783   5.373   4.046  1.00  0.00           C
ATOM    283  C   TYR A  24      -8.339   5.913   5.365  1.00  0.00           C
ATOM    284  O   TYR A  24      -8.002   7.021   5.779  1.00  0.00           O
ATOM    285  CB  TYR A  24      -8.929   4.769   3.233  1.00  0.00           C
ATOM    286  CG  TYR A  24     -10.091   5.733   2.982  1.00  0.00           C
ATOM    287  CD1 TYR A  24      -9.854   7.089   2.889  1.00  0.00           C
ATOM    288  CD2 TYR A  24     -11.376   5.245   2.850  1.00  0.00           C
ATOM    289  CE1 TYR A  24     -10.947   7.997   2.653  1.00  0.00           C
ATOM    290  CE2 TYR A  24     -12.469   6.153   2.614  1.00  0.00           C
ATOM    291  CZ  TYR A  24     -12.200   7.483   2.527  1.00  0.00           C
ATOM    292  OH  TYR A  24     -13.234   8.341   2.305  1.00  0.00           O
ATOM    302  N   LYS A  25      -9.182   5.103   5.990  1.00  0.00           N
ATOM    303  CA  LYS A  25      -9.789   5.485   7.254  1.00  0.00           C
ATOM    304  C   LYS A  25      -8.789   6.313   8.064  1.00  0.00           C
ATOM    305  O   LYS A  25      -9.109   7.412   8.514  1.00  0.00           O
ATOM    306  CB  LYS A  25     -10.307   4.251   7.994  1.00  0.00           C
ATOM    307  CG  LYS A  25     -10.248   4.455   9.510  1.00  0.00           C
ATOM    308  CD  LYS A  25      -8.854   4.136  10.052  1.00  0.00           C
ATOM    309  CE  LYS A  25      -8.932   3.156  11.224  1.00  0.00           C
ATOM    310  NZ  LYS A  25      -9.593   3.789  12.386  1.00  0.00           N
ATOM    324  N   LEU A  26      -7.599   5.753   8.226  1.00  0.00           N
ATOM    325  CA  LEU A  26      -6.551   6.427   8.974  1.00  0.00           C
ATOM    326  C   LEU A  26      -6.127   7.692   8.224  1.00  0.00           C
ATOM    327  O   LEU A  26      -5.856   8.721   8.840  1.00  0.00           O
ATOM    328  CB  LEU A  26      -5.396   5.465   9.262  1.00  0.00           C
ATOM    329  CG  LEU A  26      -4.079   6.111   9.695  1.00  0.00           C
ATOM    330  CD1 LEU A  26      -4.300   7.088  10.851  1.00  0.00           C
ATOM    331  CD2 LEU A  26      -3.033   5.048  10.036  1.00  0.00           C
ATOM    343  N   HIS A  27      -6.083   7.572   6.906  1.00  0.00           N
ATOM    344  CA  HIS A  27      -5.696   8.693   6.065  1.00  0.00           C
ATOM    345  C   HIS A  27      -6.715   9.823   6.217  1.00  0.00           C
ATOM    346  O   HIS A  27      -6.341  10.987   6.351  1.00  0.00           O
ATOM    347  CB  HIS A  27      -5.517   8.246   4.613  1.00  0.00           C
ATOM    348  CG  HIS A  27      -5.478   9.384   3.621  1.00  0.00           C
ATOM    349  ND1 HIS A  27      -4.527  10.388   3.671  1.00  0.00           N
ATOM    350  CD2 HIS A  27      -6.279   9.664   2.553  1.00  0.00           C
ATOM    351  CE1 HIS A  27      -4.757  11.231   2.674  1.00  0.00           C
ATOM    352  NE2 HIS A  27      -5.843  10.781   1.984  1.00  0.00           N
ATOM    361  N   GLU A  28      -7.983   9.441   6.189  1.00  0.00           N
ATOM    362  CA  GLU A  28      -9.060  10.409   6.321  1.00  0.00           C
ATOM    363  C   GLU A  28      -9.017  11.064   7.703  1.00  0.00           C
ATOM    364  O   GLU A  28      -9.468  12.196   7.872  1.00  0.00           O
ATOM    365  CB  GLU A  28     -10.419   9.755   6.067  1.00  0.00           C
ATOM    366  CG  GLU A  28     -10.257   8.282   5.687  1.00  0.00           C
ATOM    367  CD  GLU A  28     -11.600   7.665   5.295  1.00  0.00           C
ATOM    368  OE1 GLU A  28     -12.580   8.439   5.217  1.00  0.00           O
ATOM    369  OE2 GLU A  28     -11.620   6.433   5.084  1.00  0.00           O
ATOM    376  N   ASP A  29      -8.470  10.325   8.657  1.00  0.00           N
ATOM    377  CA  ASP A  29      -8.362  10.821  10.019  1.00  0.00           C
ATOM    378  C   ASP A  29      -7.112  11.696  10.141  1.00  0.00           C
ATOM    379  O   ASP A  29      -7.013  12.517  11.050  1.00  0.00           O
ATOM    380  CB  ASP A  29      -8.230   9.667  11.015  1.00  0.00           C
ATOM    381  CG  ASP A  29      -9.433   8.725  11.077  1.00  0.00           C
ATOM    382  OD1 ASP A  29     -10.230   8.759  10.114  1.00  0.00           O
ATOM    383  OD2 ASP A  29      -9.529   7.993  12.085  1.00  0.00           O
ATOM    388  N   GLY A  30      -6.192  11.490   9.211  1.00  0.00           N
ATOM    389  CA  GLY A  30      -4.953  12.250   9.203  1.00  0.00           C
ATOM    390  C   GLY A  30      -3.994  11.747  10.283  1.00  0.00           C
ATOM    391  O   GLY A  30      -3.119  12.485  10.734  1.00  0.00           O
ATOM    395  N   GLU A  31      -4.189  10.494  10.665  1.00  0.00           N
ATOM    396  CA  GLU A  31      -3.353   9.883  11.684  1.00  0.00           C
ATOM    397  C   GLU A  31      -2.281   9.004  11.034  1.00  0.00           C
ATOM    398  O   GLU A  31      -2.248   8.860   9.813  1.00  0.00           O
ATOM    399  CB  GLU A  31      -4.194   9.077  12.675  1.00  0.00           C
ATOM    400  CG  GLU A  31      -4.684   9.961  13.824  1.00  0.00           C
ATOM    401  CD  GLU A  31      -3.546  10.277  14.797  1.00  0.00           C
ATOM    402  OE1 GLU A  31      -2.661  11.065  14.398  1.00  0.00           O
ATOM    403  OE2 GLU A  31      -3.586   9.724  15.917  1.00  0.00           O
ATOM    410  N   THR A  32      -1.432   8.439  11.879  1.00  0.00           N
ATOM    411  CA  THR A  32      -0.362   7.578  11.402  1.00  0.00           C
ATOM    412  C   THR A  32      -0.341   6.268  12.192  1.00  0.00           C
ATOM    413  O   THR A  32      -1.148   6.071  13.098  1.00  0.00           O
ATOM    414  CB  THR A  32       0.949   8.361  11.488  1.00  0.00           C
ATOM    415  OG1 THR A  32       1.069   8.684  12.871  1.00  0.00           O
ATOM    416  CG2 THR A  32       0.865   9.722  10.794  1.00  0.00           C
ATOM    424  N   VAL A  33       0.592   5.404  11.817  1.00  0.00           N
ATOM    425  CA  VAL A  33       0.730   4.118  12.479  1.00  0.00           C
ATOM    426  C   VAL A  33       2.213   3.832  12.725  1.00  0.00           C
ATOM    427  O   VAL A  33       3.027   3.926  11.808  1.00  0.00           O
ATOM    428  CB  VAL A  33       0.039   3.029  11.654  1.00  0.00           C
ATOM    429  CG1 VAL A  33      -1.330   3.500  11.161  1.00  0.00           C
ATOM    430  CG2 VAL A  33       0.921   2.585  10.485  1.00  0.00           C
ATOM    440  N   GLY A  34       2.518   3.488  13.967  1.00  0.00           N
ATOM    441  CA  GLY A  34       3.888   3.187  14.345  1.00  0.00           C
ATOM    442  C   GLY A  34       4.688   4.472  14.572  1.00  0.00           C
ATOM    443  O   GLY A  34       4.141   5.477  15.023  1.00  0.00           O
ATOM    447  N   SER A  35       5.971   4.396  14.249  1.00  0.00           N
ATOM    448  CA  SER A  35       6.852   5.540  14.412  1.00  0.00           C
ATOM    449  C   SER A  35       6.990   6.288  13.084  1.00  0.00           C
ATOM    450  O   SER A  35       7.498   7.408  13.047  1.00  0.00           O
ATOM    451  CB  SER A  35       8.228   5.108  14.922  1.00  0.00           C
ATOM    452  OG  SER A  35       8.166   4.577  16.243  1.00  0.00           O
ATOM    458  N   ASN A  36       6.528   5.639  12.025  1.00  0.00           N
ATOM    459  CA  ASN A  36       6.591   6.228  10.699  1.00  0.00           C
ATOM    460  C   ASN A  36       5.439   7.220  10.529  1.00  0.00           C
ATOM    461  O   ASN A  36       4.811   7.621  11.509  1.00  0.00           O
ATOM    462  CB  ASN A  36       6.458   5.159   9.613  1.00  0.00           C
ATOM    463  CG  ASN A  36       7.820   4.827   8.999  1.00  0.00           C
ATOM    464  OD1 ASN A  36       8.855   5.324   9.414  1.00  0.00           O
ATOM    465  ND2 ASN A  36       7.763   3.963   7.990  1.00  0.00           N
ATOM    472  N   SER A  37       5.196   7.587   9.280  1.00  0.00           N
ATOM    473  CA  SER A  37       4.129   8.524   8.970  1.00  0.00           C
ATOM    474  C   SER A  37       3.162   7.902   7.961  1.00  0.00           C
ATOM    475  O   SER A  37       2.743   8.560   7.009  1.00  0.00           O
ATOM    476  CB  SER A  37       4.692   9.839   8.424  1.00  0.00           C
ATOM    477  OG  SER A  37       4.849   9.805   7.009  1.00  0.00           O
ATOM    483  N   TYR A  38       2.836   6.641   8.202  1.00  0.00           N
ATOM    484  CA  TYR A  38       1.927   5.922   7.326  1.00  0.00           C
ATOM    485  C   TYR A  38       0.494   5.979   7.857  1.00  0.00           C
ATOM    486  O   TYR A  38       0.276   5.971   9.068  1.00  0.00           O
ATOM    487  CB  TYR A  38       2.401   4.467   7.327  1.00  0.00           C
ATOM    488  CG  TYR A  38       3.751   4.252   6.640  1.00  0.00           C
ATOM    489  CD1 TYR A  38       4.759   5.184   6.791  1.00  0.00           C
ATOM    490  CD2 TYR A  38       3.962   3.126   5.869  1.00  0.00           C
ATOM    491  CE1 TYR A  38       6.030   4.981   6.145  1.00  0.00           C
ATOM    492  CE2 TYR A  38       5.233   2.924   5.223  1.00  0.00           C
ATOM    493  CZ  TYR A  38       6.204   3.861   5.392  1.00  0.00           C
ATOM    494  OH  TYR A  38       7.404   3.670   4.781  1.00  0.00           O
ATOM    504  N   PRO A  39      -0.472   6.036   6.901  1.00  0.00           N
ATOM    505  CA  PRO A  39      -0.128   6.041   5.490  1.00  0.00           C
ATOM    506  C   PRO A  39       0.423   7.404   5.063  1.00  0.00           C
ATOM    507  O   PRO A  39       0.622   8.285   5.898  1.00  0.00           O
ATOM    508  CB  PRO A  39      -1.415   5.669   4.771  1.00  0.00           C
ATOM    509  CG  PRO A  39      -2.536   5.925   5.764  1.00  0.00           C
ATOM    510  CD  PRO A  39      -1.911   6.098   7.138  1.00  0.00           C
ATOM    518  N   HIS A  40       0.654   7.533   3.766  1.00  0.00           N
ATOM    519  CA  HIS A  40       1.178   8.774   3.219  1.00  0.00           C
ATOM    520  C   HIS A  40       1.379   8.625   1.710  1.00  0.00           C
ATOM    521  O   HIS A  40       1.328   7.516   1.180  1.00  0.00           O
ATOM    522  CB  HIS A  40       2.455   9.193   3.950  1.00  0.00           C
ATOM    523  CG  HIS A  40       3.631   8.278   3.703  1.00  0.00           C
ATOM    524  ND1 HIS A  40       4.503   8.449   2.642  1.00  0.00           N
ATOM    525  CD2 HIS A  40       4.070   7.186   4.391  1.00  0.00           C
ATOM    526  CE1 HIS A  40       5.422   7.495   2.699  1.00  0.00           C
ATOM    527  NE2 HIS A  40       5.151   6.713   3.782  1.00  0.00           N
ATOM    536  N   LYS A  41       1.604   9.758   1.061  1.00  0.00           N
ATOM    537  CA  LYS A  41       1.813   9.767  -0.377  1.00  0.00           C
ATOM    538  C   LYS A  41       2.763   8.629  -0.757  1.00  0.00           C
ATOM    539  O   LYS A  41       3.348   7.986   0.114  1.00  0.00           O
ATOM    540  CB  LYS A  41       2.290  11.145  -0.840  1.00  0.00           C
ATOM    541  CG  LYS A  41       3.801  11.151  -1.082  1.00  0.00           C
ATOM    542  CD  LYS A  41       4.159  12.019  -2.290  1.00  0.00           C
ATOM    543  CE  LYS A  41       4.418  13.466  -1.867  1.00  0.00           C
ATOM    544  NZ  LYS A  41       5.850  13.805  -2.030  1.00  0.00           N
ATOM    558  N   TYR A  42       2.886   8.413  -2.058  1.00  0.00           N
ATOM    559  CA  TYR A  42       3.755   7.364  -2.565  1.00  0.00           C
ATOM    560  C   TYR A  42       4.257   7.698  -3.971  1.00  0.00           C
ATOM    561  O   TYR A  42       4.804   6.838  -4.659  1.00  0.00           O
ATOM    562  CB  TYR A  42       2.895   6.100  -2.630  1.00  0.00           C
ATOM    563  CG  TYR A  42       3.490   4.986  -3.493  1.00  0.00           C
ATOM    564  CD1 TYR A  42       4.338   4.055  -2.930  1.00  0.00           C
ATOM    565  CD2 TYR A  42       3.179   4.913  -4.836  1.00  0.00           C
ATOM    566  CE1 TYR A  42       4.899   3.006  -3.743  1.00  0.00           C
ATOM    567  CE2 TYR A  42       3.740   3.865  -5.649  1.00  0.00           C
ATOM    568  CZ  TYR A  42       4.571   2.963  -5.062  1.00  0.00           C
ATOM    569  OH  TYR A  42       5.101   1.973  -5.829  1.00  0.00           O
ATOM    579  N   ASN A  43       4.053   8.949  -4.355  1.00  0.00           N
ATOM    580  CA  ASN A  43       4.478   9.408  -5.667  1.00  0.00           C
ATOM    581  C   ASN A  43       5.245   8.286  -6.371  1.00  0.00           C
ATOM    582  O   ASN A  43       6.471   8.224  -6.292  1.00  0.00           O
ATOM    583  CB  ASN A  43       5.408  10.617  -5.553  1.00  0.00           C
ATOM    584  CG  ASN A  43       4.634  11.923  -5.740  1.00  0.00           C
ATOM    585  OD1 ASN A  43       3.790  12.055  -6.611  1.00  0.00           O
ATOM    586  ND2 ASN A  43       4.968  12.878  -4.876  1.00  0.00           N
ATOM    593  N   ASN A  44       4.491   7.428  -7.043  1.00  0.00           N
ATOM    594  CA  ASN A  44       5.085   6.312  -7.759  1.00  0.00           C
ATOM    595  C   ASN A  44       6.083   6.847  -8.789  1.00  0.00           C
ATOM    596  O   ASN A  44       6.146   8.050  -9.032  1.00  0.00           O
ATOM    597  CB  ASN A  44       4.020   5.509  -8.508  1.00  0.00           C
ATOM    598  CG  ASN A  44       3.608   6.216  -9.801  1.00  0.00           C
ATOM    599  OD1 ASN A  44       2.634   6.949  -9.854  1.00  0.00           O
ATOM    600  ND2 ASN A  44       4.400   5.954 -10.836  1.00  0.00           N
ATOM    607  N   TYR A  45       6.841   5.925  -9.365  1.00  0.00           N
ATOM    608  CA  TYR A  45       7.834   6.288 -10.362  1.00  0.00           C
ATOM    609  C   TYR A  45       8.541   5.045 -10.908  1.00  0.00           C
ATOM    610  O   TYR A  45       8.759   4.931 -12.113  1.00  0.00           O
ATOM    611  CB  TYR A  45       8.857   7.165  -9.639  1.00  0.00           C
ATOM    612  CG  TYR A  45       8.641   8.666  -9.841  1.00  0.00           C
ATOM    613  CD1 TYR A  45       7.589   9.116 -10.613  1.00  0.00           C
ATOM    614  CD2 TYR A  45       9.501   9.572  -9.253  1.00  0.00           C
ATOM    615  CE1 TYR A  45       7.386  10.528 -10.805  1.00  0.00           C
ATOM    616  CE2 TYR A  45       9.298  10.986  -9.445  1.00  0.00           C
ATOM    617  CZ  TYR A  45       8.251  11.393 -10.211  1.00  0.00           C
ATOM    618  OH  TYR A  45       8.060  12.728 -10.391  1.00  0.00           O
ATOM    628  N   GLU A  46       8.880   4.147  -9.995  1.00  0.00           N
ATOM    629  CA  GLU A  46       9.559   2.919 -10.371  1.00  0.00           C
ATOM    630  C   GLU A  46       8.945   2.342 -11.649  1.00  0.00           C
ATOM    631  O   GLU A  46       9.590   1.572 -12.359  1.00  0.00           O
ATOM    632  CB  GLU A  46       9.513   1.897  -9.233  1.00  0.00           C
ATOM    633  CG  GLU A  46      10.286   2.402  -8.013  1.00  0.00           C
ATOM    634  CD  GLU A  46       9.374   3.196  -7.076  1.00  0.00           C
ATOM    635  OE1 GLU A  46       9.061   4.352  -7.434  1.00  0.00           O
ATOM    636  OE2 GLU A  46       9.011   2.630  -6.022  1.00  0.00           O
ATOM    643  N   GLY A  47       7.706   2.737 -11.903  1.00  0.00           N
ATOM    644  CA  GLY A  47       6.999   2.271 -13.083  1.00  0.00           C
ATOM    645  C   GLY A  47       5.766   1.451 -12.694  1.00  0.00           C
ATOM    646  O   GLY A  47       5.639   0.292 -13.085  1.00  0.00           O
ATOM    650  N   PHE A  48       4.890   2.086 -11.931  1.00  0.00           N
ATOM    651  CA  PHE A  48       3.672   1.431 -11.485  1.00  0.00           C
ATOM    652  C   PHE A  48       2.470   1.883 -12.317  1.00  0.00           C
ATOM    653  O   PHE A  48       2.329   3.067 -12.618  1.00  0.00           O
ATOM    654  CB  PHE A  48       3.451   1.839 -10.028  1.00  0.00           C
ATOM    655  CG  PHE A  48       4.473   1.250  -9.054  1.00  0.00           C
ATOM    656  CD1 PHE A  48       4.322  -0.022  -8.597  1.00  0.00           C
ATOM    657  CD2 PHE A  48       5.534   1.997  -8.646  1.00  0.00           C
ATOM    658  CE1 PHE A  48       5.270  -0.569  -7.693  1.00  0.00           C
ATOM    659  CE2 PHE A  48       6.483   1.449  -7.742  1.00  0.00           C
ATOM    660  CZ  PHE A  48       6.332   0.178  -7.285  1.00  0.00           C
ATOM    670  N   ASP A  49       1.635   0.915 -12.665  1.00  0.00           N
ATOM    671  CA  ASP A  49       0.450   1.199 -13.457  1.00  0.00           C
ATOM    672  C   ASP A  49      -0.777   1.224 -12.541  1.00  0.00           C
ATOM    673  O   ASP A  49      -1.607   0.318 -12.585  1.00  0.00           O
ATOM    674  CB  ASP A  49       0.224   0.121 -14.518  1.00  0.00           C
ATOM    675  CG  ASP A  49       1.495  -0.565 -15.023  1.00  0.00           C
ATOM    676  OD1 ASP A  49       2.009  -1.428 -14.278  1.00  0.00           O
ATOM    677  OD2 ASP A  49       1.925  -0.211 -16.142  1.00  0.00           O
ATOM    682  N   PHE A  50      -0.850   2.271 -11.732  1.00  0.00           N
ATOM    683  CA  PHE A  50      -1.960   2.425 -10.807  1.00  0.00           C
ATOM    684  C   PHE A  50      -3.230   2.860 -11.542  1.00  0.00           C
ATOM    685  O   PHE A  50      -3.282   3.953 -12.104  1.00  0.00           O
ATOM    686  CB  PHE A  50      -1.563   3.517  -9.811  1.00  0.00           C
ATOM    687  CG  PHE A  50      -0.411   3.125  -8.884  1.00  0.00           C
ATOM    688  CD1 PHE A  50      -0.006   1.827  -8.814  1.00  0.00           C
ATOM    689  CD2 PHE A  50       0.208   4.071  -8.130  1.00  0.00           C
ATOM    690  CE1 PHE A  50       1.063   1.463  -7.953  1.00  0.00           C
ATOM    691  CE2 PHE A  50       1.278   3.707  -7.270  1.00  0.00           C
ATOM    692  CZ  PHE A  50       1.683   2.410  -7.199  1.00  0.00           C
ATOM    702  N   SER A  51      -4.221   1.981 -11.515  1.00  0.00           N
ATOM    703  CA  SER A  51      -5.486   2.260 -12.171  1.00  0.00           C
ATOM    704  C   SER A  51      -6.295   3.261 -11.345  1.00  0.00           C
ATOM    705  O   SER A  51      -7.515   3.346 -11.485  1.00  0.00           O
ATOM    706  CB  SER A  51      -6.291   0.976 -12.386  1.00  0.00           C
ATOM    707  OG  SER A  51      -6.674   0.375 -11.152  1.00  0.00           O
ATOM    713  N   VAL A  52      -5.584   3.994 -10.502  1.00  0.00           N
ATOM    714  CA  VAL A  52      -6.222   4.987  -9.652  1.00  0.00           C
ATOM    715  C   VAL A  52      -5.494   6.325  -9.805  1.00  0.00           C
ATOM    716  O   VAL A  52      -4.291   6.356 -10.057  1.00  0.00           O
ATOM    717  CB  VAL A  52      -6.261   4.490  -8.206  1.00  0.00           C
ATOM    718  CG1 VAL A  52      -6.928   3.116  -8.117  1.00  0.00           C
ATOM    719  CG2 VAL A  52      -4.857   4.458  -7.598  1.00  0.00           C
ATOM    729  N   SER A  53      -6.256   7.397  -9.646  1.00  0.00           N
ATOM    730  CA  SER A  53      -5.699   8.735  -9.763  1.00  0.00           C
ATOM    731  C   SER A  53      -5.184   9.208  -8.401  1.00  0.00           C
ATOM    732  O   SER A  53      -5.862   9.048  -7.388  1.00  0.00           O
ATOM    733  CB  SER A  53      -6.737   9.717 -10.308  1.00  0.00           C
ATOM    734  OG  SER A  53      -7.139   9.388 -11.634  1.00  0.00           O
ATOM    740  N   SER A  54      -3.990   9.781  -8.424  1.00  0.00           N
ATOM    741  CA  SER A  54      -3.376  10.278  -7.204  1.00  0.00           C
ATOM    742  C   SER A  54      -4.413  11.025  -6.363  1.00  0.00           C
ATOM    743  O   SER A  54      -5.538  11.243  -6.809  1.00  0.00           O
ATOM    744  CB  SER A  54      -2.189  11.192  -7.518  1.00  0.00           C
ATOM    745  OG  SER A  54      -2.544  12.570  -7.450  1.00  0.00           O
ATOM    751  N   PRO A  55      -3.986  11.406  -5.129  1.00  0.00           N
ATOM    752  CA  PRO A  55      -2.637  11.108  -4.679  1.00  0.00           C
ATOM    753  C   PRO A  55      -2.497   9.631  -4.308  1.00  0.00           C
ATOM    754  O   PRO A  55      -3.460   9.002  -3.873  1.00  0.00           O
ATOM    755  CB  PRO A  55      -2.401  12.040  -3.502  1.00  0.00           C
ATOM    756  CG  PRO A  55      -3.778  12.493  -3.045  1.00  0.00           C
ATOM    757  CD  PRO A  55      -4.773  12.129  -4.134  1.00  0.00           C
ATOM    765  N   TYR A  56      -1.289   9.118  -4.496  1.00  0.00           N
ATOM    766  CA  TYR A  56      -1.010   7.726  -4.187  1.00  0.00           C
ATOM    767  C   TYR A  56      -0.541   7.569  -2.739  1.00  0.00           C
ATOM    768  O   TYR A  56       0.528   8.056  -2.373  1.00  0.00           O
ATOM    769  CB  TYR A  56       0.121   7.304  -5.126  1.00  0.00           C
ATOM    770  CG  TYR A  56      -0.239   7.385  -6.610  1.00  0.00           C
ATOM    771  CD1 TYR A  56      -1.461   6.917  -7.051  1.00  0.00           C
ATOM    772  CD2 TYR A  56       0.657   7.926  -7.510  1.00  0.00           C
ATOM    773  CE1 TYR A  56      -1.800   6.993  -8.448  1.00  0.00           C
ATOM    774  CE2 TYR A  56       0.317   8.003  -8.908  1.00  0.00           C
ATOM    775  CZ  TYR A  56      -0.894   7.532  -9.308  1.00  0.00           C
ATOM    776  OH  TYR A  56      -1.215   7.604 -10.627  1.00  0.00           O
ATOM    786  N   TYR A  57      -1.363   6.888  -1.954  1.00  0.00           N
ATOM    787  CA  TYR A  57      -1.045   6.661  -0.555  1.00  0.00           C
ATOM    788  C   TYR A  57      -0.422   5.277  -0.352  1.00  0.00           C
ATOM    789  O   TYR A  57      -1.044   4.261  -0.657  1.00  0.00           O
ATOM    790  CB  TYR A  57      -2.377   6.722   0.195  1.00  0.00           C
ATOM    791  CG  TYR A  57      -3.132   8.040   0.016  1.00  0.00           C
ATOM    792  CD1 TYR A  57      -2.456   9.174  -0.388  1.00  0.00           C
ATOM    793  CD2 TYR A  57      -4.490   8.096   0.258  1.00  0.00           C
ATOM    794  CE1 TYR A  57      -3.166  10.415  -0.556  1.00  0.00           C
ATOM    795  CE2 TYR A  57      -5.200   9.338   0.091  1.00  0.00           C
ATOM    796  CZ  TYR A  57      -4.503  10.436  -0.309  1.00  0.00           C
ATOM    797  OH  TYR A  57      -5.174  11.609  -0.467  1.00  0.00           O
ATOM    807  N   GLU A  58       0.799   5.285   0.161  1.00  0.00           N
ATOM    808  CA  GLU A  58       1.513   4.044   0.409  1.00  0.00           C
ATOM    809  C   GLU A  58       1.176   3.505   1.801  1.00  0.00           C
ATOM    810  O   GLU A  58       1.314   4.215   2.795  1.00  0.00           O
ATOM    811  CB  GLU A  58       3.023   4.237   0.247  1.00  0.00           C
ATOM    812  CG  GLU A  58       3.548   5.286   1.230  1.00  0.00           C
ATOM    813  CD  GLU A  58       5.022   5.598   0.961  1.00  0.00           C
ATOM    814  OE1 GLU A  58       5.868   4.851   1.501  1.00  0.00           O
ATOM    815  OE2 GLU A  58       5.270   6.575   0.223  1.00  0.00           O
ATOM    822  N   TRP A  59       0.739   2.254   1.827  1.00  0.00           N
ATOM    823  CA  TRP A  59       0.381   1.613   3.080  1.00  0.00           C
ATOM    824  C   TRP A  59       0.799   0.143   2.996  1.00  0.00           C
ATOM    825  O   TRP A  59       0.791  -0.447   1.917  1.00  0.00           O
ATOM    826  CB  TRP A  59      -1.107   1.794   3.384  1.00  0.00           C
ATOM    827  CG  TRP A  59      -1.608   0.960   4.564  1.00  0.00           C
ATOM    828  CD1 TRP A  59      -2.242  -0.220   4.529  1.00  0.00           C
ATOM    829  CD2 TRP A  59      -1.491   1.293   5.963  1.00  0.00           C
ATOM    830  NE1 TRP A  59      -2.541  -0.671   5.799  1.00  0.00           N
ATOM    831  CE2 TRP A  59      -2.069   0.278   6.699  1.00  0.00           C
ATOM    832  CE3 TRP A  59      -0.915   2.413   6.586  1.00  0.00           C
ATOM    833  CZ2 TRP A  59      -2.128   0.283   8.098  1.00  0.00           C
ATOM    834  CZ3 TRP A  59      -0.982   2.403   7.985  1.00  0.00           C
ATOM    835  CH2 TRP A  59      -1.561   1.390   8.740  1.00  0.00           C
ATOM    846  N   PRO A  60       1.163  -0.420   4.178  1.00  0.00           N
ATOM    847  CA  PRO A  60       1.583  -1.809   4.249  1.00  0.00           C
ATOM    848  C   PRO A  60       0.384  -2.752   4.130  1.00  0.00           C
ATOM    849  O   PRO A  60      -0.746  -2.365   4.427  1.00  0.00           O
ATOM    850  CB  PRO A  60       2.308  -1.935   5.579  1.00  0.00           C
ATOM    851  CG  PRO A  60       1.865  -0.740   6.408  1.00  0.00           C
ATOM    852  CD  PRO A  60       1.185   0.249   5.477  1.00  0.00           C
ATOM    860  N   ILE A  61       0.670  -3.970   3.696  1.00  0.00           N
ATOM    861  CA  ILE A  61      -0.371  -4.970   3.534  1.00  0.00           C
ATOM    862  C   ILE A  61      -0.016  -6.208   4.359  1.00  0.00           C
ATOM    863  O   ILE A  61       1.015  -6.838   4.129  1.00  0.00           O
ATOM    864  CB  ILE A  61      -0.603  -5.267   2.051  1.00  0.00           C
ATOM    865  CG1 ILE A  61      -1.982  -5.891   1.826  1.00  0.00           C
ATOM    866  CG2 ILE A  61       0.519  -6.138   1.483  1.00  0.00           C
ATOM    867  CD1 ILE A  61      -2.388  -5.809   0.353  1.00  0.00           C
ATOM    879  N   LEU A  62      -0.890  -6.520   5.306  1.00  0.00           N
ATOM    880  CA  LEU A  62      -0.681  -7.671   6.167  1.00  0.00           C
ATOM    881  C   LEU A  62      -1.362  -8.895   5.550  1.00  0.00           C
ATOM    882  O   LEU A  62      -2.576  -8.902   5.354  1.00  0.00           O
ATOM    883  CB  LEU A  62      -1.144  -7.364   7.593  1.00  0.00           C
ATOM    884  CG  LEU A  62      -0.314  -6.333   8.360  1.00  0.00           C
ATOM    885  CD1 LEU A  62      -1.121  -5.723   9.507  1.00  0.00           C
ATOM    886  CD2 LEU A  62       1.003  -6.941   8.846  1.00  0.00           C
ATOM    898  N   SER A  63      -0.549  -9.901   5.260  1.00  0.00           N
ATOM    899  CA  SER A  63      -1.058 -11.127   4.669  1.00  0.00           C
ATOM    900  C   SER A  63      -2.004 -11.826   5.647  1.00  0.00           C
ATOM    901  O   SER A  63      -2.625 -12.831   5.305  1.00  0.00           O
ATOM    902  CB  SER A  63       0.086 -12.064   4.275  1.00  0.00           C
ATOM    903  OG  SER A  63       1.227 -11.348   3.810  1.00  0.00           O
ATOM    909  N   SER A  64      -2.085 -11.266   6.845  1.00  0.00           N
ATOM    910  CA  SER A  64      -2.944 -11.823   7.875  1.00  0.00           C
ATOM    911  C   SER A  64      -4.327 -11.171   7.812  1.00  0.00           C
ATOM    912  O   SER A  64      -5.289 -11.690   8.375  1.00  0.00           O
ATOM    913  CB  SER A  64      -2.332 -11.636   9.265  1.00  0.00           C
ATOM    914  OG  SER A  64      -0.908 -11.599   9.221  1.00  0.00           O
ATOM    920  N   GLY A  65      -4.382 -10.041   7.122  1.00  0.00           N
ATOM    921  CA  GLY A  65      -5.630  -9.311   6.978  1.00  0.00           C
ATOM    922  C   GLY A  65      -5.862  -8.380   8.169  1.00  0.00           C
ATOM    923  O   GLY A  65      -6.992  -8.218   8.625  1.00  0.00           O
ATOM    927  N   ASP A  66      -4.772  -7.791   8.640  1.00  0.00           N
ATOM    928  CA  ASP A  66      -4.841  -6.879   9.769  1.00  0.00           C
ATOM    929  C   ASP A  66      -4.533  -5.459   9.292  1.00  0.00           C
ATOM    930  O   ASP A  66      -4.450  -5.207   8.090  1.00  0.00           O
ATOM    931  CB  ASP A  66      -3.815  -7.251  10.841  1.00  0.00           C
ATOM    932  CG  ASP A  66      -4.061  -8.593  11.533  1.00  0.00           C
ATOM    933  OD1 ASP A  66      -5.145  -8.729  12.140  1.00  0.00           O
ATOM    934  OD2 ASP A  66      -3.158  -9.453  11.440  1.00  0.00           O
ATOM    939  N   VAL A  67      -4.372  -4.566  10.257  1.00  0.00           N
ATOM    940  CA  VAL A  67      -4.073  -3.177   9.951  1.00  0.00           C
ATOM    941  C   VAL A  67      -2.721  -2.803  10.561  1.00  0.00           C
ATOM    942  O   VAL A  67      -2.606  -2.642  11.774  1.00  0.00           O
ATOM    943  CB  VAL A  67      -5.215  -2.279  10.433  1.00  0.00           C
ATOM    944  CG1 VAL A  67      -4.732  -0.842  10.638  1.00  0.00           C
ATOM    945  CG2 VAL A  67      -6.398  -2.327   9.463  1.00  0.00           C
ATOM    955  N   TYR A  68      -1.731  -2.677   9.689  1.00  0.00           N
ATOM    956  CA  TYR A  68      -0.390  -2.325  10.127  1.00  0.00           C
ATOM    957  C   TYR A  68      -0.429  -1.200  11.162  1.00  0.00           C
ATOM    958  O   TYR A  68      -1.184  -0.241  11.014  1.00  0.00           O
ATOM    959  CB  TYR A  68       0.343  -1.829   8.880  1.00  0.00           C
ATOM    960  CG  TYR A  68       1.518  -0.894   9.178  1.00  0.00           C
ATOM    961  CD1 TYR A  68       2.586  -1.346   9.925  1.00  0.00           C
ATOM    962  CD2 TYR A  68       1.507   0.400   8.701  1.00  0.00           C
ATOM    963  CE1 TYR A  68       3.690  -0.466  10.206  1.00  0.00           C
ATOM    964  CE2 TYR A  68       2.612   1.280   8.982  1.00  0.00           C
ATOM    965  CZ  TYR A  68       3.650   0.803   9.721  1.00  0.00           C
ATOM    966  OH  TYR A  68       4.693   1.634   9.988  1.00  0.00           O
ATOM    976  N   SER A  69       0.394  -1.355  12.188  1.00  0.00           N
ATOM    977  CA  SER A  69       0.464  -0.365  13.249  1.00  0.00           C
ATOM    978  C   SER A  69       1.903   0.133  13.408  1.00  0.00           C
ATOM    979  O   SER A  69       2.197   1.293  13.125  1.00  0.00           O
ATOM    980  CB  SER A  69      -0.049  -0.937  14.572  1.00  0.00           C
ATOM    981  OG  SER A  69       0.640  -2.128  14.941  1.00  0.00           O
ATOM    987  N   GLY A  70       2.760  -0.770  13.860  1.00  0.00           N
ATOM    988  CA  GLY A  70       4.160  -0.439  14.058  1.00  0.00           C
ATOM    989  C   GLY A  70       4.713   0.348  12.868  1.00  0.00           C
ATOM    990  O   GLY A  70       3.959   1.004  12.151  1.00  0.00           O
ATOM    994  N   GLY A  71       6.023   0.256  12.696  1.00  0.00           N
ATOM    995  CA  GLY A  71       6.684   0.951  11.604  1.00  0.00           C
ATOM    996  C   GLY A  71       7.333  -0.040  10.636  1.00  0.00           C
ATOM    997  O   GLY A  71       7.778   0.343   9.555  1.00  0.00           O
ATOM   1001  N   SER A  72       7.366  -1.296  11.059  1.00  0.00           N
ATOM   1002  CA  SER A  72       7.952  -2.345  10.242  1.00  0.00           C
ATOM   1003  C   SER A  72       6.880  -3.361   9.847  1.00  0.00           C
ATOM   1004  O   SER A  72       6.756  -4.413  10.473  1.00  0.00           O
ATOM   1005  CB  SER A  72       9.098  -3.041  10.979  1.00  0.00           C
ATOM   1006  OG  SER A  72       8.650  -3.695  12.165  1.00  0.00           O
ATOM   1012  N   PRO A  73       6.112  -3.002   8.783  1.00  0.00           N
ATOM   1013  CA  PRO A  73       5.053  -3.872   8.298  1.00  0.00           C
ATOM   1014  C   PRO A  73       5.631  -5.059   7.525  1.00  0.00           C
ATOM   1015  O   PRO A  73       5.366  -6.212   7.862  1.00  0.00           O
ATOM   1016  CB  PRO A  73       4.173  -2.977   7.441  1.00  0.00           C
ATOM   1017  CG  PRO A  73       5.018  -1.761   7.101  1.00  0.00           C
ATOM   1018  CD  PRO A  73       6.230  -1.765   8.019  1.00  0.00           C
ATOM   1026  N   GLY A  74       6.409  -4.736   6.502  1.00  0.00           N
ATOM   1027  CA  GLY A  74       7.026  -5.762   5.678  1.00  0.00           C
ATOM   1028  C   GLY A  74       7.109  -5.315   4.217  1.00  0.00           C
ATOM   1029  O   GLY A  74       6.516  -4.307   3.838  1.00  0.00           O
ATOM   1033  N   ALA A  75       7.851  -6.088   3.436  1.00  0.00           N
ATOM   1034  CA  ALA A  75       8.018  -5.784   2.026  1.00  0.00           C
ATOM   1035  C   ALA A  75       6.648  -5.522   1.398  1.00  0.00           C
ATOM   1036  O   ALA A  75       6.477  -4.559   0.653  1.00  0.00           O
ATOM   1037  CB  ALA A  75       8.762  -6.934   1.342  1.00  0.00           C
ATOM   1043  N   ASP A  76       5.707  -6.396   1.722  1.00  0.00           N
ATOM   1044  CA  ASP A  76       4.357  -6.271   1.200  1.00  0.00           C
ATOM   1045  C   ASP A  76       3.774  -4.920   1.622  1.00  0.00           C
ATOM   1046  O   ASP A  76       3.751  -4.594   2.807  1.00  0.00           O
ATOM   1047  CB  ASP A  76       3.448  -7.371   1.752  1.00  0.00           C
ATOM   1048  CG  ASP A  76       4.071  -8.768   1.786  1.00  0.00           C
ATOM   1049  OD1 ASP A  76       4.229  -9.346   0.689  1.00  0.00           O
ATOM   1050  OD2 ASP A  76       4.375  -9.226   2.909  1.00  0.00           O
ATOM   1055  N   ARG A  77       3.318  -4.172   0.628  1.00  0.00           N
ATOM   1056  CA  ARG A  77       2.737  -2.864   0.882  1.00  0.00           C
ATOM   1057  C   ARG A  77       1.658  -2.553  -0.158  1.00  0.00           C
ATOM   1058  O   ARG A  77       1.779  -2.941  -1.318  1.00  0.00           O
ATOM   1059  CB  ARG A  77       3.805  -1.771   0.842  1.00  0.00           C
ATOM   1060  CG  ARG A  77       4.965  -2.101   1.784  1.00  0.00           C
ATOM   1061  CD  ARG A  77       4.794  -1.397   3.131  1.00  0.00           C
ATOM   1062  NE  ARG A  77       5.996  -0.591   3.438  1.00  0.00           N
ATOM   1063  CZ  ARG A  77       6.975  -0.986   4.264  1.00  0.00           C
ATOM   1064  NH1 ARG A  77       6.899  -2.178   4.872  1.00  0.00           N
ATOM   1065  NH2 ARG A  77       8.030  -0.189   4.483  1.00  0.00           N
ATOM   1079  N   VAL A  78       0.628  -1.856   0.298  1.00  0.00           N
ATOM   1080  CA  VAL A  78      -0.472  -1.487  -0.577  1.00  0.00           C
ATOM   1081  C   VAL A  78      -0.430   0.021  -0.835  1.00  0.00           C
ATOM   1082  O   VAL A  78      -0.120   0.799   0.065  1.00  0.00           O
ATOM   1083  CB  VAL A  78      -1.799  -1.954   0.024  1.00  0.00           C
ATOM   1084  CG1 VAL A  78      -1.773  -1.859   1.550  1.00  0.00           C
ATOM   1085  CG2 VAL A  78      -2.973  -1.162  -0.554  1.00  0.00           C
ATOM   1095  N   VAL A  79      -0.747   0.387  -2.069  1.00  0.00           N
ATOM   1096  CA  VAL A  79      -0.749   1.787  -2.455  1.00  0.00           C
ATOM   1097  C   VAL A  79      -2.151   2.179  -2.926  1.00  0.00           C
ATOM   1098  O   VAL A  79      -2.785   1.444  -3.682  1.00  0.00           O
ATOM   1099  CB  VAL A  79       0.328   2.040  -3.511  1.00  0.00           C
ATOM   1100  CG1 VAL A  79       0.248   3.472  -4.044  1.00  0.00           C
ATOM   1101  CG2 VAL A  79       1.722   1.739  -2.956  1.00  0.00           C
ATOM   1111  N   PHE A  80      -2.595   3.337  -2.459  1.00  0.00           N
ATOM   1112  CA  PHE A  80      -3.911   3.835  -2.823  1.00  0.00           C
ATOM   1113  C   PHE A  80      -3.951   5.365  -2.772  1.00  0.00           C
ATOM   1114  O   PHE A  80      -3.089   5.991  -2.158  1.00  0.00           O
ATOM   1115  CB  PHE A  80      -4.900   3.277  -1.798  1.00  0.00           C
ATOM   1116  CG  PHE A  80      -4.887   4.011  -0.456  1.00  0.00           C
ATOM   1117  CD1 PHE A  80      -3.797   3.927   0.355  1.00  0.00           C
ATOM   1118  CD2 PHE A  80      -5.964   4.748  -0.073  1.00  0.00           C
ATOM   1119  CE1 PHE A  80      -3.785   4.608   1.600  1.00  0.00           C
ATOM   1120  CE2 PHE A  80      -5.952   5.429   1.173  1.00  0.00           C
ATOM   1121  CZ  PHE A  80      -4.863   5.345   1.983  1.00  0.00           C
ATOM   1131  N   ASN A  81      -4.961   5.920  -3.426  1.00  0.00           N
ATOM   1132  CA  ASN A  81      -5.125   7.363  -3.463  1.00  0.00           C
ATOM   1133  C   ASN A  81      -6.294   7.763  -2.560  1.00  0.00           C
ATOM   1134  O   ASN A  81      -6.200   7.666  -1.337  1.00  0.00           O
ATOM   1135  CB  ASN A  81      -5.436   7.846  -4.881  1.00  0.00           C
ATOM   1136  CG  ASN A  81      -6.909   8.237  -5.016  1.00  0.00           C
ATOM   1137  OD1 ASN A  81      -7.262   9.400  -5.125  1.00  0.00           O
ATOM   1138  ND2 ASN A  81      -7.746   7.204  -5.003  1.00  0.00           N
ATOM   1145  N   GLU A  82      -7.368   8.203  -3.198  1.00  0.00           N
ATOM   1146  CA  GLU A  82      -8.555   8.618  -2.468  1.00  0.00           C
ATOM   1147  C   GLU A  82      -8.771   7.716  -1.251  1.00  0.00           C
ATOM   1148  O   GLU A  82      -8.711   8.178  -0.113  1.00  0.00           O
ATOM   1149  CB  GLU A  82      -9.786   8.617  -3.376  1.00  0.00           C
ATOM   1150  CG  GLU A  82     -11.056   8.916  -2.579  1.00  0.00           C
ATOM   1151  CD  GLU A  82     -11.915   9.965  -3.288  1.00  0.00           C
ATOM   1152  OE1 GLU A  82     -11.389  11.077  -3.505  1.00  0.00           O
ATOM   1153  OE2 GLU A  82     -13.079   9.630  -3.597  1.00  0.00           O
ATOM   1160  N   ASN A  83      -9.017   6.445  -1.532  1.00  0.00           N
ATOM   1161  CA  ASN A  83      -9.243   5.474  -0.475  1.00  0.00           C
ATOM   1162  C   ASN A  83      -9.089   4.062  -1.043  1.00  0.00           C
ATOM   1163  O   ASN A  83      -8.058   3.419  -0.849  1.00  0.00           O
ATOM   1164  CB  ASN A  83     -10.655   5.602   0.098  1.00  0.00           C
ATOM   1165  CG  ASN A  83     -11.646   6.047  -0.980  1.00  0.00           C
ATOM   1166  OD1 ASN A  83     -12.690   6.614  -0.703  1.00  0.00           O
ATOM   1167  ND2 ASN A  83     -11.262   5.759  -2.220  1.00  0.00           N
ATOM   1174  N   ASN A  84     -10.130   3.621  -1.735  1.00  0.00           N
ATOM   1175  CA  ASN A  84     -10.123   2.296  -2.333  1.00  0.00           C
ATOM   1176  C   ASN A  84      -9.458   2.366  -3.710  1.00  0.00           C
ATOM   1177  O   ASN A  84      -9.709   1.522  -4.568  1.00  0.00           O
ATOM   1178  CB  ASN A  84     -11.548   1.771  -2.523  1.00  0.00           C
ATOM   1179  CG  ASN A  84     -12.172   2.330  -3.803  1.00  0.00           C
ATOM   1180  OD1 ASN A  84     -12.180   1.698  -4.847  1.00  0.00           O
ATOM   1181  ND2 ASN A  84     -12.693   3.545  -3.665  1.00  0.00           N
ATOM   1188  N   GLN A  85      -8.621   3.381  -3.876  1.00  0.00           N
ATOM   1189  CA  GLN A  85      -7.918   3.572  -5.133  1.00  0.00           C
ATOM   1190  C   GLN A  85      -6.654   2.711  -5.170  1.00  0.00           C
ATOM   1191  O   GLN A  85      -5.659   3.090  -5.786  1.00  0.00           O
ATOM   1192  CB  GLN A  85      -7.584   5.048  -5.356  1.00  0.00           C
ATOM   1193  CG  GLN A  85      -7.827   5.862  -4.083  1.00  0.00           C
ATOM   1194  CD  GLN A  85      -7.230   5.161  -2.861  1.00  0.00           C
ATOM   1195  OE1 GLN A  85      -6.305   5.641  -2.227  1.00  0.00           O
ATOM   1196  NE2 GLN A  85      -7.811   4.001  -2.567  1.00  0.00           N
ATOM   1205  N   LEU A  86      -6.734   1.570  -4.502  1.00  0.00           N
ATOM   1206  CA  LEU A  86      -5.608   0.653  -4.451  1.00  0.00           C
ATOM   1207  C   LEU A  86      -4.761   0.820  -5.713  1.00  0.00           C
ATOM   1208  O   LEU A  86      -5.219   0.524  -6.816  1.00  0.00           O
ATOM   1209  CB  LEU A  86      -6.094  -0.780  -4.222  1.00  0.00           C
ATOM   1210  CG  LEU A  86      -5.484  -1.848  -5.132  1.00  0.00           C
ATOM   1211  CD1 LEU A  86      -4.263  -2.496  -4.477  1.00  0.00           C
ATOM   1212  CD2 LEU A  86      -6.533  -2.885  -5.539  1.00  0.00           C
ATOM   1224  N   ALA A  87      -3.540   1.295  -5.510  1.00  0.00           N
ATOM   1225  CA  ALA A  87      -2.625   1.505  -6.619  1.00  0.00           C
ATOM   1226  C   ALA A  87      -2.155   0.150  -7.152  1.00  0.00           C
ATOM   1227  O   ALA A  87      -1.972  -0.018  -8.356  1.00  0.00           O
ATOM   1228  CB  ALA A  87      -1.461   2.386  -6.160  1.00  0.00           C
ATOM   1234  N   GLY A  88      -1.974  -0.783  -6.228  1.00  0.00           N
ATOM   1235  CA  GLY A  88      -1.530  -2.117  -6.590  1.00  0.00           C
ATOM   1236  C   GLY A  88      -1.030  -2.880  -5.361  1.00  0.00           C
ATOM   1237  O   GLY A  88      -1.657  -2.841  -4.303  1.00  0.00           O
ATOM   1241  N   VAL A  89       0.094  -3.557  -5.542  1.00  0.00           N
ATOM   1242  CA  VAL A  89       0.686  -4.328  -4.462  1.00  0.00           C
ATOM   1243  C   VAL A  89       2.209  -4.319  -4.609  1.00  0.00           C
ATOM   1244  O   VAL A  89       2.776  -5.174  -5.289  1.00  0.00           O
ATOM   1245  CB  VAL A  89       0.096  -5.740  -4.441  1.00  0.00           C
ATOM   1246  CG1 VAL A  89       0.818  -6.621  -3.420  1.00  0.00           C
ATOM   1247  CG2 VAL A  89      -1.409  -5.700  -4.165  1.00  0.00           C
ATOM   1257  N   ILE A  90       2.829  -3.343  -3.961  1.00  0.00           N
ATOM   1258  CA  ILE A  90       4.275  -3.212  -4.011  1.00  0.00           C
ATOM   1259  C   ILE A  90       4.902  -4.108  -2.941  1.00  0.00           C
ATOM   1260  O   ILE A  90       4.213  -4.570  -2.032  1.00  0.00           O
ATOM   1261  CB  ILE A  90       4.684  -1.742  -3.899  1.00  0.00           C
ATOM   1262  CG1 ILE A  90       4.415  -1.204  -2.491  1.00  0.00           C
ATOM   1263  CG2 ILE A  90       3.998  -0.898  -4.975  1.00  0.00           C
ATOM   1264  CD1 ILE A  90       4.240   0.316  -2.510  1.00  0.00           C
ATOM   1276  N   THR A  91       6.200  -4.327  -3.085  1.00  0.00           N
ATOM   1277  CA  THR A  91       6.928  -5.159  -2.141  1.00  0.00           C
ATOM   1278  C   THR A  91       8.432  -4.907  -2.257  1.00  0.00           C
ATOM   1279  O   THR A  91       8.938  -4.639  -3.346  1.00  0.00           O
ATOM   1280  CB  THR A  91       6.533  -6.616  -2.395  1.00  0.00           C
ATOM   1281  OG1 THR A  91       7.649  -7.365  -1.919  1.00  0.00           O
ATOM   1282  CG2 THR A  91       6.467  -6.953  -3.885  1.00  0.00           C
ATOM   1290  N   HIS A  92       9.105  -5.003  -1.121  1.00  0.00           N
ATOM   1291  CA  HIS A  92      10.542  -4.789  -1.081  1.00  0.00           C
ATOM   1292  C   HIS A  92      11.254  -5.965  -1.751  1.00  0.00           C
ATOM   1293  O   HIS A  92      12.433  -6.210  -1.495  1.00  0.00           O
ATOM   1294  CB  HIS A  92      11.017  -4.548   0.354  1.00  0.00           C
ATOM   1295  CG  HIS A  92      10.835  -3.126   0.830  1.00  0.00           C
ATOM   1296  ND1 HIS A  92      11.770  -2.475   1.616  1.00  0.00           N
ATOM   1297  CD2 HIS A  92       9.821  -2.239   0.622  1.00  0.00           C
ATOM   1298  CE1 HIS A  92      11.326  -1.251   1.865  1.00  0.00           C
ATOM   1299  NE2 HIS A  92      10.118  -1.107   1.249  1.00  0.00           N
ATOM   1308  N   THR A  93      10.511  -6.661  -2.598  1.00  0.00           N
ATOM   1309  CA  THR A  93      11.057  -7.806  -3.308  1.00  0.00           C
ATOM   1310  C   THR A  93      12.449  -7.481  -3.851  1.00  0.00           C
ATOM   1311  O   THR A  93      12.590  -7.063  -4.999  1.00  0.00           O
ATOM   1312  CB  THR A  93      10.059  -8.208  -4.395  1.00  0.00           C
ATOM   1313  OG1 THR A  93       9.215  -9.162  -3.756  1.00  0.00           O
ATOM   1314  CG2 THR A  93      10.716  -8.994  -5.531  1.00  0.00           C
ATOM   1322  N   GLY A  94      13.444  -7.687  -3.001  1.00  0.00           N
ATOM   1323  CA  GLY A  94      14.821  -7.423  -3.381  1.00  0.00           C
ATOM   1324  C   GLY A  94      14.908  -6.223  -4.326  1.00  0.00           C
ATOM   1325  O   GLY A  94      15.739  -6.202  -5.233  1.00  0.00           O
ATOM   1329  N   ALA A  95      14.038  -5.253  -4.082  1.00  0.00           N
ATOM   1330  CA  ALA A  95      14.005  -4.053  -4.901  1.00  0.00           C
ATOM   1331  C   ALA A  95      15.431  -3.537  -5.099  1.00  0.00           C
ATOM   1332  O   ALA A  95      16.365  -4.022  -4.461  1.00  0.00           O
ATOM   1333  CB  ALA A  95      13.094  -3.013  -4.247  1.00  0.00           C
ATOM   1339  N   SER A  96      15.556  -2.561  -5.986  1.00  0.00           N
ATOM   1340  CA  SER A  96      16.853  -1.973  -6.275  1.00  0.00           C
ATOM   1341  C   SER A  96      17.351  -1.183  -5.064  1.00  0.00           C
ATOM   1342  O   SER A  96      18.322  -0.433  -5.164  1.00  0.00           O
ATOM   1343  CB  SER A  96      16.786  -1.070  -7.507  1.00  0.00           C
ATOM   1344  OG  SER A  96      17.948  -0.255  -7.637  1.00  0.00           O
ATOM   1350  N   GLY A  97      16.664  -1.376  -3.948  1.00  0.00           N
ATOM   1351  CA  GLY A  97      17.025  -0.690  -2.719  1.00  0.00           C
ATOM   1352  C   GLY A  97      15.825  -0.586  -1.776  1.00  0.00           C
ATOM   1353  O   GLY A  97      15.214  -1.596  -1.429  1.00  0.00           O
ATOM   1357  N   ASN A  98      15.522   0.645  -1.388  1.00  0.00           N
ATOM   1358  CA  ASN A  98      14.405   0.893  -0.491  1.00  0.00           C
ATOM   1359  C   ASN A  98      13.150   1.180  -1.317  1.00  0.00           C
ATOM   1360  O   ASN A  98      12.083   1.437  -0.760  1.00  0.00           O
ATOM   1361  CB  ASN A  98      14.674   2.108   0.399  1.00  0.00           C
ATOM   1362  CG  ASN A  98      13.428   2.485   1.203  1.00  0.00           C
ATOM   1363  OD1 ASN A  98      13.184   3.638   1.516  1.00  0.00           O
ATOM   1364  ND2 ASN A  98      12.656   1.449   1.519  1.00  0.00           N
ATOM   1371  N   ASN A  99      13.317   1.125  -2.630  1.00  0.00           N
ATOM   1372  CA  ASN A  99      12.210   1.375  -3.537  1.00  0.00           C
ATOM   1373  C   ASN A  99      11.145   0.294  -3.345  1.00  0.00           C
ATOM   1374  O   ASN A  99      11.138  -0.403  -2.332  1.00  0.00           O
ATOM   1375  CB  ASN A  99      12.672   1.331  -4.994  1.00  0.00           C
ATOM   1376  CG  ASN A  99      13.279  -0.031  -5.337  1.00  0.00           C
ATOM   1377  OD1 ASN A  99      12.614  -0.932  -5.819  1.00  0.00           O
ATOM   1378  ND2 ASN A  99      14.576  -0.130  -5.061  1.00  0.00           N
ATOM   1385  N   PHE A 100      10.270   0.188  -4.335  1.00  0.00           N
ATOM   1386  CA  PHE A 100       9.203  -0.796  -4.288  1.00  0.00           C
ATOM   1387  C   PHE A 100       8.959  -1.408  -5.669  1.00  0.00           C
ATOM   1388  O   PHE A 100       9.535  -0.961  -6.660  1.00  0.00           O
ATOM   1389  CB  PHE A 100       7.938  -0.063  -3.838  1.00  0.00           C
ATOM   1390  CG  PHE A 100       7.875   0.203  -2.332  1.00  0.00           C
ATOM   1391  CD1 PHE A 100       7.654  -0.826  -1.469  1.00  0.00           C
ATOM   1392  CD2 PHE A 100       8.039   1.466  -1.857  1.00  0.00           C
ATOM   1393  CE1 PHE A 100       7.596  -0.579  -0.072  1.00  0.00           C
ATOM   1394  CE2 PHE A 100       7.981   1.713  -0.460  1.00  0.00           C
ATOM   1395  CZ  PHE A 100       7.761   0.685   0.403  1.00  0.00           C
ATOM   1405  N   VAL A 101       8.106  -2.421  -5.691  1.00  0.00           N
ATOM   1406  CA  VAL A 101       7.779  -3.098  -6.934  1.00  0.00           C
ATOM   1407  C   VAL A 101       6.470  -3.871  -6.761  1.00  0.00           C
ATOM   1408  O   VAL A 101       6.290  -4.577  -5.770  1.00  0.00           O
ATOM   1409  CB  VAL A 101       8.947  -3.987  -7.368  1.00  0.00           C
ATOM   1410  CG1 VAL A 101      10.191  -3.150  -7.668  1.00  0.00           C
ATOM   1411  CG2 VAL A 101       9.244  -5.054  -6.313  1.00  0.00           C
ATOM   1421  N   GLU A 102       5.591  -3.711  -7.739  1.00  0.00           N
ATOM   1422  CA  GLU A 102       4.305  -4.386  -7.706  1.00  0.00           C
ATOM   1423  C   GLU A 102       4.502  -5.902  -7.639  1.00  0.00           C
ATOM   1424  O   GLU A 102       5.200  -6.478  -8.471  1.00  0.00           O
ATOM   1425  CB  GLU A 102       3.451  -3.998  -8.915  1.00  0.00           C
ATOM   1426  CG  GLU A 102       4.330  -3.550 -10.086  1.00  0.00           C
ATOM   1427  CD  GLU A 102       3.587  -3.694 -11.415  1.00  0.00           C
ATOM   1428  OE1 GLU A 102       3.391  -4.856 -11.833  1.00  0.00           O
ATOM   1429  OE2 GLU A 102       3.231  -2.639 -11.983  1.00  0.00           O
ATOM   1436  N   CYS A 103       3.874  -6.504  -6.639  1.00  0.00           N
ATOM   1437  CA  CYS A 103       3.971  -7.941  -6.452  1.00  0.00           C
ATOM   1438  C   CYS A 103       3.517  -8.626  -7.743  1.00  0.00           C
ATOM   1439  O   CYS A 103       3.457  -7.994  -8.797  1.00  0.00           O
ATOM   1440  CB  CYS A 103       3.161  -8.411  -5.242  1.00  0.00           C
ATOM   1441  SG  CYS A 103       3.609  -7.607  -3.659  1.00  0.00           S
ATOM   1446  N   THR A 104       3.210  -9.909  -7.618  1.00  0.00           N
ATOM   1447  CA  THR A 104       2.763 -10.685  -8.762  1.00  0.00           C
ATOM   1448  C   THR A 104       1.268 -10.992  -8.647  1.00  0.00           C
ATOM   1449  O   THR A 104       0.802 -12.018  -9.138  1.00  0.00           O
ATOM   1450  CB  THR A 104       3.635 -11.939  -8.850  1.00  0.00           C
ATOM   1451  OG1 THR A 104       3.320 -12.667  -7.667  1.00  0.00           O
ATOM   1452  CG2 THR A 104       5.126 -11.627  -8.711  1.00  0.00           C
TER    1460      THR A 104
ENDMDL
