# Supplementary material for: Comparative Performance of High-Throughput Methods for Protein pKa Predictions
Source: J Chem Inf Model. 2023 Aug 8;63(16):5169–81. doi: 10.1021/acs.jcim.3c00165 (PMC10466379; doi:10.1021/acs.jcim.3c00165)
Supplement: Supplementary file 3 — ci3c00165_si_003.zip [file ci3c00165_si_003.zip › curated_pdbs/1bhc_curated_4.pdb]

ATOM    491  N   ARG C   1      30.384  25.877   3.086  1.00 31.66           N  
ATOM    492  CA  ARG C   1      31.531  25.020   2.700  1.00 29.40           C  
ATOM    493  C   ARG C   1      31.627  24.927   1.182  1.00 27.71           C  
ATOM    494  O   ARG C   1      30.639  25.085   0.470  1.00 29.96           O  
ATOM    495  CB  ARG C   1      31.367  23.613   3.278  1.00 33.08           C  
ATOM    496  CG  ARG C   1      30.354  22.740   2.537  1.00 28.30           C  
ATOM    497  CD  ARG C   1      30.363  21.339   3.088  1.00 27.85           C  
ATOM    498  NE  ARG C   1      30.305  21.366   4.543  1.00 40.52           N  
ATOM    499  CZ  ARG C   1      29.195  21.510   5.254  1.00 30.19           C  
ATOM    500  NH1 ARG C   1      28.017  21.623   4.648  1.00 37.35           N  
ATOM    501  NH2 ARG C   1      29.269  21.571   6.579  1.00 33.36           N  
ATOM    502  N   PRO C   2      32.829  24.651   0.670  1.00 26.79           N  
ATOM    503  CA  PRO C   2      33.054  24.534  -0.771  1.00 23.89           C  
ATOM    504  C   PRO C   2      32.155  23.468  -1.367  1.00 29.22           C  
ATOM    505  O   PRO C   2      31.897  22.443  -0.729  1.00 27.89           O  
ATOM    506  CB  PRO C   2      34.528  24.150  -0.860  1.00 21.52           C  
ATOM    507  CG  PRO C   2      35.123  24.788   0.336  1.00 30.29           C  
ATOM    508  CD  PRO C   2      34.094  24.550   1.417  1.00 30.54           C  
ATOM    509  N   ASP C   3      31.681  23.693  -2.588  1.00 22.92           N  
ATOM    510  CA  ASP C   3      30.809  22.725  -3.244  1.00 19.54           C  
ATOM    511  C   ASP C   3      31.450  21.362  -3.509  1.00 23.77           C  
ATOM    512  O   ASP C   3      30.760  20.348  -3.571  1.00 22.08           O  
ATOM    513  CB  ASP C   3      30.315  23.250  -4.586  1.00 25.86           C  
ATOM    514  CG  ASP C   3      29.363  24.394  -4.445  1.00 34.50           C  
ATOM    515  OD1 ASP C   3      28.702  24.486  -3.388  1.00 37.64           O  
ATOM    516  OD2 ASP C   3      29.271  25.183  -5.405  1.00 41.39           O  
ATOM    517  N   PHE C   4      32.763  21.342  -3.703  1.00 26.21           N  
ATOM    518  CA  PHE C   4      33.396  20.071  -4.008  1.00 20.72           C  
ATOM    519  C   PHE C   4      33.280  19.105  -2.825  1.00 25.48           C  
ATOM    520  O   PHE C   4      33.391  17.892  -2.995  1.00 30.87           O  
ATOM    521  CB  PHE C   4      34.852  20.275  -4.458  1.00 21.80           C  
ATOM    522  CG  PHE C   4      35.747  20.911  -3.437  1.00 24.60           C  
ATOM    523  CD1 PHE C   4      36.238  20.189  -2.352  1.00 20.99           C  
ATOM    524  CD2 PHE C   4      36.166  22.225  -3.606  1.00 25.32           C  
ATOM    525  CE1 PHE C   4      37.132  20.763  -1.460  1.00 24.32           C  
ATOM    526  CE2 PHE C   4      37.052  22.801  -2.729  1.00 26.44           C  
ATOM    527  CZ  PHE C   4      37.542  22.075  -1.649  1.00 28.69           C  
ATOM    528  N   CYS C   5      33.015  19.649  -1.643  1.00 20.85           N  
ATOM    529  CA  CYS C   5      32.859  18.828  -0.440  1.00 23.26           C  
ATOM    530  C   CYS C   5      31.582  17.980  -0.491  1.00 26.87           C  
ATOM    531  O   CYS C   5      31.464  17.002   0.247  1.00 22.57           O  
ATOM    532  CB  CYS C   5      32.778  19.709   0.800  1.00 18.42           C  
ATOM    533  SG  CYS C   5      34.222  20.746   1.179  1.00 21.08           S  
ATOM    534  N   LEU C   6      30.637  18.340  -1.355  1.00 21.34           N  
ATOM    535  CA  LEU C   6      29.375  17.612  -1.430  1.00 20.48           C  
ATOM    536  C   LEU C   6      29.375  16.514  -2.482  1.00 26.73           C  
ATOM    537  O   LEU C   6      28.380  15.820  -2.668  1.00 31.21           O  
ATOM    538  CB  LEU C   6      28.212  18.596  -1.699  1.00 24.35           C  
ATOM    539  CG  LEU C   6      28.188  19.858  -0.818  1.00 23.45           C  
ATOM    540  CD1 LEU C   6      26.930  20.688  -1.104  1.00 33.20           C  
ATOM    541  CD2 LEU C   6      28.231  19.447   0.649  1.00 31.16           C  
ATOM    542  N   GLU C   7      30.499  16.346  -3.165  1.00 29.16           N  
ATOM    543  CA  GLU C   7      30.623  15.332  -4.219  1.00 19.89           C  
ATOM    544  C   GLU C   7      30.993  13.952  -3.667  1.00 23.68           C  
ATOM    545  O   GLU C   7      31.670  13.844  -2.645  1.00 24.97           O  
ATOM    546  CB  GLU C   7      31.710  15.759  -5.195  1.00 21.19           C  
ATOM    547  CG  GLU C   7      31.530  15.238  -6.587  1.00 39.13           C  
ATOM    548  CD  GLU C   7      30.452  15.985  -7.377  1.00 32.07           C  
ATOM    549  OE1 GLU C   7      30.299  15.709  -8.579  1.00 45.50           O  
ATOM    550  OE2 GLU C   7      29.759  16.848  -6.807  1.00 46.57           O  
ATOM    551  N   PRO C   8      30.550  12.878  -4.337  1.00 22.34           N  
ATOM    552  CA  PRO C   8      30.881  11.531  -3.856  1.00 27.94           C  
ATOM    553  C   PRO C   8      32.381  11.297  -3.985  1.00 25.59           C  
ATOM    554  O   PRO C   8      33.051  11.959  -4.777  1.00 23.54           O  
ATOM    555  CB  PRO C   8      30.129  10.619  -4.825  1.00 28.82           C  
ATOM    556  CG  PRO C   8      29.007  11.498  -5.335  1.00 32.76           C  
ATOM    557  CD  PRO C   8      29.695  12.805  -5.536  1.00 22.29           C  
ATOM    558  N   PRO C   9      32.918  10.330  -3.221  1.00 21.81           N  
ATOM    559  CA  PRO C   9      34.358  10.058  -3.322  1.00 23.50           C  
ATOM    560  C   PRO C   9      34.689   9.456  -4.685  1.00 19.29           C  
ATOM    561  O   PRO C   9      33.884   8.725  -5.248  1.00 23.28           O  
ATOM    562  CB  PRO C   9      34.619   9.089  -2.170  1.00 26.76           C  
ATOM    563  CG  PRO C   9      33.276   8.470  -1.892  1.00 24.27           C  
ATOM    564  CD  PRO C   9      32.309   9.611  -2.095  1.00 21.03           C  
ATOM    565  N   TYR C  10      35.883   9.742  -5.192  1.00 16.47           N  
ATOM    566  CA  TYR C  10      36.293   9.290  -6.513  1.00 14.51           C  
ATOM    567  C   TYR C  10      37.554   8.423  -6.484  1.00 17.50           C  
ATOM    568  O   TYR C  10      38.669   8.912  -6.293  1.00 17.03           O  
ATOM    569  CB  TYR C  10      36.525  10.521  -7.395  1.00 19.89           C  
ATOM    570  CG  TYR C  10      36.840  10.211  -8.828  1.00 20.05           C  
ATOM    571  CD1 TYR C  10      35.881   9.621  -9.663  1.00 20.69           C  
ATOM    572  CD2 TYR C  10      38.074  10.550  -9.380  1.00 21.25           C  
ATOM    573  CE1 TYR C  10      36.159   9.382 -11.013  1.00 21.18           C  
ATOM    574  CE2 TYR C  10      38.355  10.322 -10.718  1.00 21.29           C  
ATOM    575  CZ  TYR C  10      37.390   9.738 -11.530  1.00 21.23           C  
ATOM    576  OH  TYR C  10      37.657   9.514 -12.861  1.00 35.27           O  
ATOM    577  N   THR C  11      37.382   7.124  -6.699  1.00 13.77           N  
ATOM    578  CA  THR C  11      38.521   6.214  -6.674  1.00 13.36           C  
ATOM    579  C   THR C  11      39.411   6.477  -7.868  1.00 17.90           C  
ATOM    580  O   THR C  11      40.635   6.469  -7.740  1.00 16.48           O  
ATOM    581  CB  THR C  11      38.020   4.735  -6.653  1.00 13.49           C  
ATOM    582  OG1 THR C  11      37.340   4.513  -5.413  1.00 17.23           O  
ATOM    583  CG2 THR C  11      39.200   3.738  -6.787  1.00 18.38           C  
ATOM    584  N   GLY C  12      38.815   6.718  -9.036  1.00 16.23           N  
ATOM    585  CA  GLY C  12      39.637   7.028 -10.190  1.00 16.12           C  
ATOM    586  C   GLY C  12      40.030   5.819 -10.998  1.00 19.59           C  
ATOM    587  O   GLY C  12      39.842   4.683 -10.559  1.00 20.85           O  
ATOM    588  N   PRO C  13      40.651   6.045 -12.161  1.00 23.59           N  
ATOM    589  CA  PRO C  13      41.057   4.967 -13.055  1.00 19.87           C  
ATOM    590  C   PRO C  13      42.305   4.206 -12.762  1.00 22.24           C  
ATOM    591  O   PRO C  13      42.608   3.274 -13.488  1.00 28.26           O  
ATOM    592  CB  PRO C  13      41.109   5.663 -14.406  1.00 22.82           C  
ATOM    593  CG  PRO C  13      41.686   7.001 -14.027  1.00 27.08           C  
ATOM    594  CD  PRO C  13      41.003   7.368 -12.727  1.00 23.42           C  
ATOM    595  N   CYS C  14      43.030   4.544 -11.702  1.00 16.90           N  
ATOM    596  CA  CYS C  14      44.262   3.820 -11.416  1.00 16.72           C  
ATOM    597  C   CYS C  14      44.002   2.683 -10.446  1.00 19.72           C  
ATOM    598  O   CYS C  14      42.906   2.581  -9.898  1.00 17.13           O  
ATOM    599  CB  CYS C  14      45.359   4.786 -10.948  1.00 15.36           C  
ATOM    600  SG  CYS C  14      46.020   5.701 -12.397  1.00 21.58           S  
ATOM    601  N   LYS C  15      44.985   1.819 -10.234  1.00 18.67           N  
ATOM    602  CA  LYS C  15      44.724   0.645  -9.412  1.00 23.37           C  
ATOM    603  C   LYS C  15      45.341   0.527  -8.028  1.00 17.10           C  
ATOM    604  O   LYS C  15      45.290  -0.551  -7.401  1.00 17.26           O  
ATOM    605  CB  LYS C  15      45.042  -0.615 -10.245  1.00 30.78           C  
ATOM    606  CG  LYS C  15      46.469  -0.766 -10.649  1.00 24.24           C  
ATOM    607  CD  LYS C  15      46.686  -2.156 -11.333  1.00 27.67           C  
ATOM    608  CE  LYS C  15      45.986  -2.307 -12.649  1.00 28.67           C  
ATOM    609  NZ  LYS C  15      46.492  -3.588 -13.294  1.00 36.13           N  
ATOM    610  N   ALA C  16      45.945   1.613  -7.544  1.00 17.42           N  
ATOM    611  CA  ALA C  16      46.529   1.599  -6.213  1.00 19.21           C  
ATOM    612  C   ALA C  16      45.421   1.441  -5.177  1.00 14.76           C  
ATOM    613  O   ALA C  16      44.230   1.594  -5.464  1.00 14.29           O  
ATOM    614  CB  ALA C  16      47.340   2.895  -5.933  1.00 19.58           C  
ATOM    615  N   ARG C  17      45.829   1.114  -3.971  1.00 16.08           N  
ATOM    616  CA  ARG C  17      44.887   0.902  -2.875  1.00 19.53           C  
ATOM    617  C   ARG C  17      45.363   1.824  -1.760  1.00 23.46           C  
ATOM    618  O   ARG C  17      46.052   1.416  -0.835  1.00 24.49           O  
ATOM    619  CB  ARG C  17      44.920  -0.592  -2.474  1.00 18.37           C  
ATOM    620  CG  ARG C  17      44.506  -1.489  -3.647  1.00 21.66           C  
ATOM    621  CD  ARG C  17      44.937  -2.929  -3.493  1.00 22.65           C  
ATOM    622  NE  ARG C  17      46.387  -3.069  -3.428  1.00 25.06           N  
ATOM    623  CZ  ARG C  17      47.031  -3.615  -2.396  1.00 31.34           C  
ATOM    624  NH1 ARG C  17      46.339  -4.062  -1.352  1.00 25.47           N  
ATOM    625  NH2 ARG C  17      48.358  -3.725  -2.411  1.00 25.90           N  
ATOM    626  N   ILE C  18      44.999   3.093  -1.880  1.00 17.63           N  
ATOM    627  CA  ILE C  18      45.402   4.124  -0.922  1.00 18.07           C  
ATOM    628  C   ILE C  18      44.178   4.621  -0.158  1.00 18.01           C  
ATOM    629  O   ILE C  18      43.199   5.057  -0.776  1.00 23.20           O  
ATOM    630  CB  ILE C  18      46.021   5.339  -1.659  1.00 20.76           C  
ATOM    631  CG1 ILE C  18      47.191   4.913  -2.556  1.00 20.79           C  
ATOM    632  CG2 ILE C  18      46.479   6.396  -0.656  1.00 23.34           C  
ATOM    633  CD1 ILE C  18      47.558   6.035  -3.571  1.00 20.21           C  
ATOM    634  N   ILE C  19      44.223   4.564   1.169  1.00 16.58           N  
ATOM    635  CA  ILE C  19      43.107   5.061   1.965  1.00 17.64           C  
ATOM    636  C   ILE C  19      43.232   6.585   2.102  1.00 15.57           C  
ATOM    637  O   ILE C  19      44.285   7.117   2.494  1.00 20.18           O  
ATOM    638  CB  ILE C  19      43.083   4.478   3.397  1.00 19.03           C  
ATOM    639  CG1 ILE C  19      42.939   2.956   3.339  1.00 28.50           C  
ATOM    640  CG2 ILE C  19      41.959   5.155   4.201  1.00 19.53           C  
ATOM    641  CD1 ILE C  19      41.661   2.497   2.735  1.00 25.40           C  
ATOM    642  N   ARG C  20      42.166   7.275   1.724  1.00 15.72           N  
ATOM    643  CA  ARG C  20      42.111   8.734   1.842  1.00 13.62           C  
ATOM    644  C   ARG C  20      40.825   9.113   2.577  1.00 17.44           C  
ATOM    645  O   ARG C  20      39.952   8.285   2.807  1.00 17.24           O  
ATOM    646  CB  ARG C  20      42.135   9.379   0.445  1.00 14.25           C  
ATOM    647  CG  ARG C  20      43.480   9.266  -0.299  1.00 15.42           C  
ATOM    648  CD  ARG C  20      44.582  10.155   0.350  1.00 18.86           C  
ATOM    649  NE  ARG C  20      45.893   9.998  -0.305  1.00 15.09           N  
ATOM    650  CZ  ARG C  20      46.248  10.566  -1.458  1.00 17.14           C  
ATOM    651  NH1 ARG C  20      45.412  11.345  -2.115  1.00 19.85           N  
ATOM    652  NH2 ARG C  20      47.472  10.366  -1.943  1.00 22.68           N  
ATOM    653  N   TYR C  21      40.710  10.383   2.957  1.00 15.08           N  
ATOM    654  CA  TYR C  21      39.509  10.864   3.632  1.00 15.62           C  
ATOM    655  C   TYR C  21      38.701  11.714   2.689  1.00 14.77           C  
ATOM    656  O   TYR C  21      39.270  12.349   1.808  1.00 15.78           O  
ATOM    657  CB  TYR C  21      39.875  11.722   4.838  1.00 15.13           C  
ATOM    658  CG  TYR C  21      40.439  10.900   5.959  1.00 16.51           C  
ATOM    659  CD1 TYR C  21      41.785  10.564   5.972  1.00 21.90           C  
ATOM    660  CD2 TYR C  21      39.608  10.383   6.952  1.00 19.80           C  
ATOM    661  CE1 TYR C  21      42.293   9.722   6.945  1.00 28.30           C  
ATOM    662  CE2 TYR C  21      40.113   9.539   7.936  1.00 22.28           C  
ATOM    663  CZ  TYR C  21      41.451   9.222   7.916  1.00 25.19           C  
ATOM    664  OH  TYR C  21      41.967   8.399   8.900  1.00 36.01           O  
ATOM    665  N   PHE C  22      37.375  11.659   2.838  1.00 15.31           N  
ATOM    666  CA  PHE C  22      36.467  12.495   2.050  1.00 15.94           C  
ATOM    667  C   PHE C  22      35.402  12.974   3.007  1.00 17.57           C  
ATOM    668  O   PHE C  22      35.116  12.317   4.009  1.00 17.48           O  
ATOM    669  CB  PHE C  22      35.839  11.745   0.864  1.00 14.97           C  
ATOM    670  CG  PHE C  22      34.729  10.803   1.238  1.00 17.24           C  
ATOM    671  CD1 PHE C  22      33.404  11.147   0.988  1.00 22.96           C  
ATOM    672  CD2 PHE C  22      35.015   9.571   1.811  1.00 20.63           C  
ATOM    673  CE1 PHE C  22      32.369  10.265   1.300  1.00 24.17           C  
ATOM    674  CE2 PHE C  22      33.995   8.685   2.130  1.00 21.02           C  
ATOM    675  CZ  PHE C  22      32.664   9.043   1.868  1.00 21.86           C  
ATOM    676  N   TYR C  23      34.827  14.138   2.730  1.00 19.67           N  
ATOM    677  CA  TYR C  23      33.785  14.634   3.605  1.00 16.34           C  
ATOM    678  C   TYR C  23      32.453  14.058   3.119  1.00 19.57           C  
ATOM    679  O   TYR C  23      32.114  14.182   1.960  1.00 17.64           O  
ATOM    680  CB  TYR C  23      33.753  16.165   3.555  1.00 18.37           C  
ATOM    681  CG  TYR C  23      32.644  16.754   4.380  1.00 18.85           C  
ATOM    682  CD1 TYR C  23      31.459  17.161   3.781  1.00 22.16           C  
ATOM    683  CD2 TYR C  23      32.780  16.898   5.761  1.00 18.95           C  
ATOM    684  CE1 TYR C  23      30.430  17.719   4.546  1.00 23.83           C  
ATOM    685  CE2 TYR C  23      31.741  17.450   6.543  1.00 20.47           C  
ATOM    686  CZ  TYR C  23      30.584  17.856   5.914  1.00 23.97           C  
ATOM    687  OH  TYR C  23      29.547  18.419   6.654  1.00 30.65           O  
ATOM    688  N   ASN C  24      31.741  13.374   4.010  1.00 22.27           N  
ATOM    689  CA  ASN C  24      30.426  12.814   3.683  1.00 22.42           C  
ATOM    690  C   ASN C  24      29.390  13.813   4.211  1.00 20.56           C  
ATOM    691  O   ASN C  24      29.154  13.892   5.418  1.00 27.49           O  
ATOM    692  CB  ASN C  24      30.262  11.454   4.366  1.00 21.75           C  
ATOM    693  CG  ASN C  24      28.917  10.809   4.065  1.00 25.51           C  
ATOM    694  OD1 ASN C  24      27.908  11.498   3.968  1.00 31.77           O  
ATOM    695  ND2 ASN C  24      28.896   9.476   3.943  1.00 28.64           N  
ATOM    696  N   ALA C  25      28.784  14.578   3.304  1.00 27.86           N  
ATOM    697  CA  ALA C  25      27.816  15.610   3.673  1.00 30.41           C  
ATOM    698  C   ALA C  25      26.566  15.103   4.376  1.00 27.90           C  
ATOM    699  O   ALA C  25      25.969  15.830   5.177  1.00 38.17           O  
ATOM    700  CB  ALA C  25      27.430  16.429   2.443  1.00 31.02           C  
ATOM    701  N   LYS C  26      26.171  13.870   4.081  1.00 30.77           N  
ATOM    702  CA  LYS C  26      24.991  13.282   4.714  1.00 34.05           C  
ATOM    703  C   LYS C  26      25.291  13.015   6.192  1.00 33.79           C  
ATOM    704  O   LYS C  26      24.419  13.163   7.043  1.00 45.74           O  
ATOM    705  CB  LYS C  26      24.605  11.969   4.027  1.00 29.24           C  
ATOM    706  CG  LYS C  26      25.004  11.853   2.549  1.00 35.97           C  
ATOM    707  CD  LYS C  26      24.283  12.844   1.628  1.00 33.72           C  
ATOM    708  CE  LYS C  26      24.709  12.656   0.158  1.00 34.32           C  
ATOM    709  NZ  LYS C  26      23.821  13.394  -0.789  1.00 41.89           N  
ATOM    710  N   ALA C  27      26.526  12.630   6.511  1.00 33.04           N  
ATOM    711  CA  ALA C  27      26.882  12.363   7.908  1.00 29.38           C  
ATOM    712  C   ALA C  27      27.439  13.584   8.656  1.00 29.84           C  
ATOM    713  O   ALA C  27      27.292  13.695   9.870  1.00 37.08           O  
ATOM    714  CB  ALA C  27      27.883  11.204   7.982  1.00 30.48           C  
ATOM    715  N   GLY C  28      28.089  14.497   7.949  1.00 28.63           N  
ATOM    716  CA  GLY C  28      28.622  15.662   8.630  1.00 24.91           C  
ATOM    717  C   GLY C  28      30.050  15.500   9.113  1.00 26.39           C  
ATOM    718  O   GLY C  28      30.543  16.288   9.919  1.00 25.27           O  
ATOM    719  N   LEU C  29      30.727  14.458   8.645  1.00 27.83           N  
ATOM    720  CA  LEU C  29      32.124  14.290   9.024  1.00 30.10           C  
ATOM    721  C   LEU C  29      32.884  13.567   7.925  1.00 20.89           C  
ATOM    722  O   LEU C  29      32.302  13.127   6.918  1.00 21.24           O  
ATOM    723  CB  LEU C  29      32.246  13.566  10.375  1.00 29.25           C  
ATOM    724  CG  LEU C  29      31.314  12.375  10.552  1.00 27.19           C  
ATOM    725  CD1 LEU C  29      31.818  11.232   9.714  1.00 22.79           C  
ATOM    726  CD2 LEU C  29      31.249  12.005  12.029  1.00 37.30           C  
ATOM    727  N   CYS C  30      34.193  13.477   8.110  1.00 19.12           N  
ATOM    728  CA  CYS C  30      35.028  12.837   7.111  1.00 17.64           C  
ATOM    729  C   CYS C  30      35.161  11.348   7.372  1.00 21.71           C  
ATOM    730  O   CYS C  30      35.365  10.914   8.513  1.00 25.91           O  
ATOM    731  CB  CYS C  30      36.388  13.514   7.101  1.00 15.75           C  
ATOM    732  SG  CYS C  30      36.252  15.284   6.626  1.00 19.98           S  
ATOM    733  N   GLN C  31      35.041  10.587   6.292  1.00 19.69           N  
ATOM    734  CA  GLN C  31      35.125   9.131   6.332  1.00 21.41           C  
ATOM    735  C   GLN C  31      36.195   8.673   5.362  1.00 24.30           C  
ATOM    736  O   GLN C  31      36.751   9.467   4.605  1.00 20.47           O  
ATOM    737  CB  GLN C  31      33.763   8.539   5.960  1.00 22.37           C  
ATOM    738  CG  GLN C  31      32.696   8.958   6.961  1.00 24.96           C  
ATOM    739  CD  GLN C  31      31.316   8.474   6.602  1.00 23.87           C  
ATOM    740  OE1 GLN C  31      30.436   8.428   7.460  1.00 41.93           O  
ATOM    741  NE2 GLN C  31      31.102   8.141   5.340  1.00 29.53           N  
ATOM    742  N   THR C  32      36.497   7.384   5.374  1.00 20.59           N  
ATOM    743  CA  THR C  32      37.525   6.901   4.465  1.00 20.57           C  
ATOM    744  C   THR C  32      36.978   6.294   3.202  1.00 15.46           C  
ATOM    745  O   THR C  32      35.825   5.858   3.150  1.00 19.19           O  
ATOM    746  CB  THR C  32      38.391   5.826   5.123  1.00 21.78           C  
ATOM    747  OG1 THR C  32      37.532   4.748   5.565  1.00 22.53           O  
ATOM    748  CG2 THR C  32      39.177   6.421   6.291  1.00 22.14           C  
ATOM    749  N   PHE C  33      37.819   6.258   2.173  1.00 16.82           N  
ATOM    750  CA  PHE C  33      37.469   5.625   0.915  1.00 16.08           C  
ATOM    751  C   PHE C  33      38.784   5.175   0.269  1.00 15.74           C  
ATOM    752  O   PHE C  33      39.872   5.587   0.692  1.00 16.21           O  
ATOM    753  CB  PHE C  33      36.665   6.583  -0.011  1.00 14.85           C  
ATOM    754  CG  PHE C  33      37.512   7.601  -0.765  1.00 17.12           C  
ATOM    755  CD1 PHE C  33      37.816   7.424  -2.111  1.00 15.28           C  
ATOM    756  CD2 PHE C  33      37.960   8.759  -0.119  1.00 16.71           C  
ATOM    757  CE1 PHE C  33      38.573   8.401  -2.838  1.00 15.91           C  
ATOM    758  CE2 PHE C  33      38.710   9.732  -0.830  1.00 18.59           C  
ATOM    759  CZ  PHE C  33      39.009   9.548  -2.178  1.00 17.07           C  
ATOM    760  N   VAL C  34      38.710   4.304  -0.724  1.00 16.04           N  
ATOM    761  CA  VAL C  34      39.935   3.873  -1.401  1.00 13.73           C  
ATOM    762  C   VAL C  34      40.168   4.709  -2.662  1.00 16.76           C  
ATOM    763  O   VAL C  34      39.308   4.819  -3.536  1.00 17.80           O  
ATOM    764  CB  VAL C  34      39.875   2.371  -1.772  1.00 18.07           C  
ATOM    765  CG1 VAL C  34      38.716   2.118  -2.650  1.00 27.82           C  
ATOM    766  CG2 VAL C  34      41.201   1.911  -2.410  1.00 19.77           C  
ATOM    767  N   TYR C  35      41.362   5.286  -2.741  1.00 15.29           N  
ATOM    768  CA  TYR C  35      41.776   6.102  -3.866  1.00 13.43           C  
ATOM    769  C   TYR C  35      42.762   5.290  -4.696  1.00 11.66           C  
ATOM    770  O   TYR C  35      43.681   4.677  -4.148  1.00 15.84           O  
ATOM    771  CB  TYR C  35      42.431   7.395  -3.349  1.00 13.59           C  
ATOM    772  CG  TYR C  35      43.101   8.263  -4.401  1.00 12.38           C  
ATOM    773  CD1 TYR C  35      42.424   8.653  -5.568  1.00 15.47           C  
ATOM    774  CD2 TYR C  35      44.421   8.687  -4.227  1.00 15.40           C  
ATOM    775  CE1 TYR C  35      43.053   9.441  -6.552  1.00 16.45           C  
ATOM    776  CE2 TYR C  35      45.054   9.472  -5.183  1.00 14.68           C  
ATOM    777  CZ  TYR C  35      44.372   9.845  -6.339  1.00 15.09           C  
ATOM    778  OH  TYR C  35      45.003  10.652  -7.269  1.00 17.51           O  
ATOM    779  N   GLY C  36      42.549   5.320  -6.005  1.00 12.36           N  
ATOM    780  CA  GLY C  36      43.330   4.586  -6.976  1.00 14.91           C  
ATOM    781  C   GLY C  36      44.705   5.106  -7.319  1.00 14.84           C  
ATOM    782  O   GLY C  36      45.460   4.421  -8.016  1.00 19.71           O  
ATOM    783  N   GLY C  37      45.044   6.319  -6.893  1.00 17.14           N  
ATOM    784  CA  GLY C  37      46.401   6.784  -7.187  1.00 14.91           C  
ATOM    785  C   GLY C  37      46.596   7.847  -8.256  1.00 18.81           C  
ATOM    786  O   GLY C  37      47.699   8.394  -8.398  1.00 22.01           O  
ATOM    787  N   CYS C  38      45.559   8.136  -9.015  1.00 15.73           N  
ATOM    788  CA  CYS C  38      45.674   9.169 -10.051  1.00 14.92           C  
ATOM    789  C   CYS C  38      44.341   9.864 -10.272  1.00 17.80           C  
ATOM    790  O   CYS C  38      43.285   9.320  -9.928  1.00 17.62           O  
ATOM    791  CB  CYS C  38      46.193   8.570 -11.383  1.00 21.62           C  
ATOM    792  SG  CYS C  38      45.035   7.487 -12.311  1.00 18.85           S  
ATOM    793  N   ARG C  39      44.401  11.092 -10.794  1.00 17.05           N  
ATOM    794  CA  ARG C  39      43.207  11.881 -11.128  1.00 23.76           C  
ATOM    795  C   ARG C  39      42.284  12.167  -9.950  1.00 15.97           C  
ATOM    796  O   ARG C  39      41.069  12.071 -10.083  1.00 20.90           O  
ATOM    797  CB  ARG C  39      42.416  11.182 -12.250  1.00 23.10           C  
ATOM    798  CG  ARG C  39      43.198  11.077 -13.604  1.00 27.41           C  
ATOM    799  CD  ARG C  39      42.955  12.313 -14.520  1.00 23.68           C  
ATOM    800  NE  ARG C  39      43.984  12.489 -15.546  1.00 28.45           N  
ATOM    801  CZ  ARG C  39      44.053  13.552 -16.344  1.00 23.62           C  
ATOM    802  NH1 ARG C  39      43.148  14.521 -16.246  1.00 20.39           N  
ATOM    803  NH2 ARG C  39      45.045  13.667 -17.213  1.00 31.55           N  
ATOM    804  N   ALA C  40      42.870  12.562  -8.823  1.00 17.59           N  
ATOM    805  CA  ALA C  40      42.102  12.859  -7.636  1.00 22.93           C  
ATOM    806  C   ALA C  40      41.192  14.043  -7.858  1.00 19.69           C  
ATOM    807  O   ALA C  40      41.519  14.957  -8.634  1.00 25.61           O  
ATOM    808  CB  ALA C  40      43.027  13.176  -6.471  1.00 19.63           C  
ATOM    809  N   LYS C  41      40.054  14.011  -7.195  1.00 18.65           N  
ATOM    810  CA  LYS C  41      39.135  15.151  -7.226  1.00 18.31           C  
ATOM    811  C   LYS C  41      39.446  15.932  -5.950  1.00 17.14           C  
ATOM    812  O   LYS C  41      40.292  15.522  -5.155  1.00 17.38           O  
ATOM    813  CB  LYS C  41      37.682  14.696  -7.285  1.00 16.73           C  
ATOM    814  CG  LYS C  41      37.296  14.217  -8.680  1.00 19.50           C  
ATOM    815  CD  LYS C  41      35.846  13.805  -8.714  1.00 26.24           C  
ATOM    816  CE  LYS C  41      35.422  13.437 -10.123  1.00 24.87           C  
ATOM    817  NZ  LYS C  41      33.937  13.369 -10.137  1.00 38.01           N  
ATOM    818  N   ARG C  42      38.791  17.074  -5.728  1.00 18.57           N  
ATOM    819  CA  ARG C  42      39.123  17.852  -4.547  1.00 20.85           C  
ATOM    820  C   ARG C  42      38.685  17.314  -3.201  1.00 13.20           C  
ATOM    821  O   ARG C  42      39.305  17.614  -2.200  1.00 19.10           O  
ATOM    822  CB  ARG C  42      38.665  19.307  -4.718  1.00 20.88           C  
ATOM    823  CG  ARG C  42      39.546  20.056  -5.700  1.00 17.54           C  
ATOM    824  CD  ARG C  42      39.039  21.477  -5.951  1.00 17.45           C  
ATOM    825  NE  ARG C  42      37.809  21.460  -6.734  1.00 16.73           N  
ATOM    826  CZ  ARG C  42      37.122  22.552  -7.068  1.00 20.07           C  
ATOM    827  NH1 ARG C  42      37.551  23.748  -6.669  1.00 20.18           N  
ATOM    828  NH2 ARG C  42      36.023  22.441  -7.805  1.00 19.31           N  
ATOM    829  N   ASN C  43      37.636  16.510  -3.170  1.00 15.24           N  
ATOM    830  CA  ASN C  43      37.183  15.954  -1.890  1.00 14.50           C  
ATOM    831  C   ASN C  43      38.026  14.707  -1.669  1.00 15.58           C  
ATOM    832  O   ASN C  43      37.534  13.587  -1.794  1.00 15.57           O  
ATOM    833  CB  ASN C  43      35.717  15.565  -1.984  1.00 17.30           C  
ATOM    834  CG  ASN C  43      35.095  15.278  -0.622  1.00 14.73           C  
ATOM    835  OD1 ASN C  43      35.734  15.415   0.431  1.00 16.22           O  
ATOM    836  ND2 ASN C  43      33.827  14.888  -0.644  1.00 21.94           N  
ATOM    837  N   ASN C  44      39.287  14.918  -1.321  1.00 15.30           N  
ATOM    838  CA  ASN C  44      40.226  13.812  -1.142  1.00 15.04           C  
ATOM    839  C   ASN C  44      41.338  14.396  -0.303  1.00 13.99           C  
ATOM    840  O   ASN C  44      42.095  15.263  -0.773  1.00 14.59           O  
ATOM    841  CB  ASN C  44      40.706  13.362  -2.535  1.00 15.98           C  
ATOM    842  CG  ASN C  44      41.814  12.324  -2.493  1.00 15.01           C  
ATOM    843  OD1 ASN C  44      42.588  12.267  -1.551  1.00 17.95           O  
ATOM    844  ND2 ASN C  44      41.892  11.501  -3.547  1.00 17.05           N  
ATOM    845  N   PHE C  45      41.438  13.918   0.934  1.00 11.70           N  
ATOM    846  CA  PHE C  45      42.444  14.404   1.896  1.00 14.99           C  
ATOM    847  C   PHE C  45      43.306  13.304   2.502  1.00 21.96           C  
ATOM    848  O   PHE C  45      42.851  12.164   2.681  1.00 18.22           O  
ATOM    849  CB  PHE C  45      41.743  15.140   3.033  1.00 15.29           C  
ATOM    850  CG  PHE C  45      40.812  16.224   2.562  1.00 12.53           C  
ATOM    851  CD1 PHE C  45      39.506  15.924   2.188  1.00 15.75           C  
ATOM    852  CD2 PHE C  45      41.264  17.549   2.445  1.00 19.33           C  
ATOM    853  CE1 PHE C  45      38.645  16.910   1.703  1.00 22.24           C  
ATOM    854  CE2 PHE C  45      40.407  18.554   1.951  1.00 19.88           C  
ATOM    855  CZ  PHE C  45      39.095  18.227   1.580  1.00 20.77           C  
ATOM    856  N   LYS C  46      44.544  13.650   2.861  1.00 18.02           N  
ATOM    857  CA  LYS C  46      45.421  12.654   3.458  1.00 15.90           C  
ATOM    858  C   LYS C  46      45.237  12.475   4.958  1.00 25.05           C  
ATOM    859  O   LYS C  46      45.697  11.474   5.528  1.00 23.19           O  
ATOM    860  CB  LYS C  46      46.889  12.972   3.117  1.00 14.46           C  
ATOM    861  CG  LYS C  46      47.230  12.604   1.664  1.00 22.86           C  
ATOM    862  CD  LYS C  46      48.638  13.046   1.219  1.00 33.22           C  
ATOM    863  CE  LYS C  46      48.609  14.452   0.634  1.00 33.28           C  
ATOM    864  NZ  LYS C  46      49.814  14.690  -0.245  1.00 37.62           N  
ATOM    865  N   SER C  47      44.569  13.427   5.608  1.00 21.07           N  
ATOM    866  CA  SER C  47      44.330  13.340   7.035  1.00 17.46           C  
ATOM    867  C   SER C  47      42.929  13.835   7.371  1.00 17.98           C  
ATOM    868  O   SER C  47      42.401  14.731   6.710  1.00 20.89           O  
ATOM    869  CB  SER C  47      45.380  14.147   7.794  1.00 20.66           C  
ATOM    870  OG  SER C  47      45.289  15.521   7.494  1.00 21.25           O  
ATOM    871  N   ALA C  48      42.340  13.270   8.418  1.00 21.04           N  
ATOM    872  CA  ALA C  48      40.992  13.645   8.810  1.00 18.26           C  
ATOM    873  C   ALA C  48      40.897  15.104   9.249  1.00 13.90           C  
ATOM    874  O   ALA C  48      39.906  15.777   8.976  1.00 16.32           O  
ATOM    875  CB  ALA C  48      40.487  12.710   9.940  1.00 21.96           C  
ATOM    876  N   GLU C  49      41.943  15.588   9.916  1.00 18.94           N  
ATOM    877  CA  GLU C  49      41.990  16.972  10.385  1.00 18.32           C  
ATOM    878  C   GLU C  49      41.925  17.986   9.242  1.00 19.52           C  
ATOM    879  O   GLU C  49      41.216  19.004   9.334  1.00 22.05           O  
ATOM    880  CB  GLU C  49      43.283  17.217  11.183  1.00 20.44           C  
ATOM    881  CG  GLU C  49      43.407  16.430  12.473  1.00 23.36           C  
ATOM    882  CD  GLU C  49      44.257  15.190  12.324  1.00 27.59           C  
ATOM    883  OE1 GLU C  49      44.921  14.850  13.318  1.00 29.93           O  
ATOM    884  OE2 GLU C  49      44.249  14.545  11.240  1.00 26.91           O  
ATOM    885  N   ASP C  50      42.693  17.720   8.180  1.00 16.43           N  
ATOM    886  CA  ASP C  50      42.738  18.603   7.035  1.00 17.68           C  
ATOM    887  C   ASP C  50      41.395  18.591   6.333  1.00 21.61           C  
ATOM    888  O   ASP C  50      40.914  19.643   5.867  1.00 20.46           O  
ATOM    889  CB  ASP C  50      43.855  18.188   6.075  1.00 18.18           C  
ATOM    890  CG  ASP C  50      44.257  19.304   5.151  1.00 24.39           C  
ATOM    891  OD1 ASP C  50      44.389  20.417   5.665  1.00 17.74           O  
ATOM    892  OD2 ASP C  50      44.440  19.066   3.931  1.00 22.89           O  
ATOM    893  N   CYS C  51      40.787  17.406   6.264  1.00 15.87           N  
ATOM    894  CA  CYS C  51      39.471  17.245   5.665  1.00 13.48           C  
ATOM    895  C   CYS C  51      38.425  18.038   6.463  1.00 17.57           C  
ATOM    896  O   CYS C  51      37.608  18.722   5.875  1.00 16.00           O  
ATOM    897  CB  CYS C  51      39.093  15.752   5.605  1.00 14.61           C  
ATOM    898  SG  CYS C  51      37.415  15.354   4.957  1.00 17.05           S  
ATOM    899  N   MET C  52      38.452  17.966   7.789  1.00 15.64           N  
ATOM    900  CA  MET C  52      37.453  18.712   8.562  1.00 18.75           C  
ATOM    901  C   MET C  52      37.674  20.229   8.480  1.00 19.04           C  
ATOM    902  O   MET C  52      36.719  20.972   8.452  1.00 21.83           O  
ATOM    903  CB  MET C  52      37.424  18.252  10.023  1.00 19.58           C  
ATOM    904  CG  MET C  52      36.801  16.858  10.196  1.00 25.97           C  
ATOM    905  SD  MET C  52      35.041  16.771   9.633  1.00 26.23           S  
ATOM    906  CE  MET C  52      34.181  17.469  11.008  1.00 29.97           C  
ATOM    907  N   ARG C  53      38.931  20.669   8.421  1.00 20.15           N  
ATOM    908  CA  ARG C  53      39.256  22.101   8.328  1.00 20.72           C  
ATOM    909  C   ARG C  53      38.711  22.663   7.009  1.00 28.44           C  
ATOM    910  O   ARG C  53      38.119  23.750   6.985  1.00 25.51           O  
ATOM    911  CB  ARG C  53      40.789  22.300   8.406  1.00 21.32           C  
ATOM    912  CG  ARG C  53      41.293  23.778   8.328  1.00 26.28           C  
ATOM    913  CD  ARG C  53      41.523  24.277   6.906  1.00 24.42           C  
ATOM    914  NE  ARG C  53      42.475  23.468   6.132  1.00 29.35           N  
ATOM    915  CZ  ARG C  53      42.669  23.580   4.822  1.00 25.73           C  
ATOM    916  NH1 ARG C  53      41.998  24.486   4.106  1.00 29.42           N  
ATOM    917  NH2 ARG C  53      43.484  22.740   4.205  1.00 26.80           N  
ATOM    918  N   THR C  54      38.898  21.917   5.921  1.00 22.83           N  
ATOM    919  CA  THR C  54      38.452  22.340   4.601  1.00 18.81           C  
ATOM    920  C   THR C  54      36.946  22.249   4.378  1.00 20.93           C  
ATOM    921  O   THR C  54      36.339  23.179   3.854  1.00 26.48           O  
ATOM    922  CB  THR C  54      39.114  21.500   3.475  1.00 23.21           C  
ATOM    923  OG1 THR C  54      40.538  21.522   3.620  1.00 21.75           O  
ATOM    924  CG2 THR C  54      38.742  22.050   2.103  1.00 21.42           C  
ATOM    925  N   CYS C  55      36.342  21.144   4.808  1.00 19.05           N  
ATOM    926  CA  CYS C  55      34.915  20.894   4.561  1.00 14.72           C  
ATOM    927  C   CYS C  55      33.952  20.858   5.756  1.00 21.06           C  
ATOM    928  O   CYS C  55      32.730  20.819   5.560  1.00 28.04           O  
ATOM    929  CB  CYS C  55      34.777  19.556   3.833  1.00 18.78           C  
ATOM    930  SG  CYS C  55      35.471  19.476   2.160  1.00 22.53           S  
ATOM    931  N   GLY C  56      34.491  20.821   6.970  1.00 23.33           N  
ATOM    932  CA  GLY C  56      33.650  20.745   8.157  1.00 25.97           C  
ATOM    933  C   GLY C  56      32.634  21.859   8.299  1.00 29.83           C  
ATOM    934  O   GLY C  56      31.453  21.596   8.575  1.00 48.63           O  
ATOM    935  N   GLY C  57      33.083  23.097   8.108  1.00 34.13           N  
ATOM    936  CA  GLY C  57      32.197  24.243   8.220  1.00 34.38           C  
ATOM    937  C   GLY C  57      32.642  25.484   7.453  1.00 31.42           C  
ATOM    938  O   GLY C  57      32.141  26.591   7.713  1.00 45.50           O  
ATOM    939  N   ALA C  58      33.550  25.308   6.490  1.00 42.34           N  
ATOM    940  CA  ALA C  58      34.073  26.430   5.698  1.00 33.98           C  
ATOM    941  C   ALA C  58      33.036  27.164   4.828  1.00 38.17           C  
ATOM    942  O   ALA C  58      31.815  26.930   5.016  1.00 49.05           O  
ATOM    943  CB  ALA C  58      35.243  25.949   4.830  1.00 32.69           C  
ATOM    944  OXT ALA C  58      33.468  27.988   3.974  1.00 49.99           O  
TER     945      ALA C  58                                                      
