# Supplementary material for: Comparative Performance of High-Throughput Methods for Protein pKa Predictions
Source: J Chem Inf Model. 2023 Aug 8;63(16):5169–81. doi: 10.1021/acs.jcim.3c00165 (PMC10466379; doi:10.1021/acs.jcim.3c00165)
Supplement: Supplementary file 3 — ci3c00165_si_003.zip [file ci3c00165_si_003.zip › curated_pdbs/1l54_curated.pdb]

ATOM      1  N   MET A   1      36.607 -24.721   8.967  1.00 25.68           N  
ATOM      2  CA  MET A   1      36.815 -23.301   8.919  1.00 17.57           C  
ATOM      3  C   MET A   1      35.538 -22.694   9.426  1.00 18.50           C  
ATOM      4  O   MET A   1      34.464 -23.242   9.172  1.00 18.73           O  
ATOM      5  CB  MET A   1      37.091 -22.964   7.448  1.00 20.49           C  
ATOM      6  CG  MET A   1      37.295 -21.513   7.127  1.00 46.92           C  
ATOM      7  SD  MET A   1      38.774 -20.810   7.851  1.00 32.95           S  
ATOM      8  CE  MET A   1      39.995 -22.044   7.449  1.00 28.97           C  
ATOM      9  N   ASN A   2      35.672 -21.634  10.206  1.00 21.97           N  
ATOM     10  CA  ASN A   2      34.551 -20.908  10.776  1.00 20.68           C  
ATOM     11  C   ASN A   2      34.929 -19.420  10.789  1.00 20.24           C  
ATOM     12  O   ASN A   2      36.069 -19.103  10.535  1.00  9.22           O  
ATOM     13  CB  ASN A   2      34.154 -21.467  12.172  1.00 14.00           C  
ATOM     14  CG  ASN A   2      35.272 -21.370  13.167  1.00 18.49           C  
ATOM     15  OD1 ASN A   2      35.770 -20.267  13.369  1.00 16.02           O  
ATOM     16  ND2 ASN A   2      35.729 -22.514  13.702  1.00 16.47           N  
ATOM     17  N   ILE A   3      33.991 -18.527  11.057  1.00 11.52           N  
ATOM     18  CA  ILE A   3      34.201 -17.082  11.086  1.00 12.03           C  
ATOM     19  C   ILE A   3      35.390 -16.699  11.985  1.00 28.73           C  
ATOM     20  O   ILE A   3      36.190 -15.801  11.679  1.00 17.44           O  
ATOM     21  CB  ILE A   3      32.891 -16.333  11.478  1.00 13.68           C  
ATOM     22  CG1 ILE A   3      33.091 -14.802  11.348  1.00  6.90           C  
ATOM     23  CG2 ILE A   3      32.525 -16.738  12.928  1.00 11.29           C  
ATOM     24  CD1 ILE A   3      33.655 -14.306  10.003  1.00 11.53           C  
ATOM     25  N   PHE A   4      35.528 -17.361  13.125  1.00 11.40           N  
ATOM     26  CA  PHE A   4      36.658 -17.036  14.032  1.00 12.63           C  
ATOM     27  C   PHE A   4      38.017 -17.348  13.423  1.00 26.83           C  
ATOM     28  O   PHE A   4      38.933 -16.558  13.497  1.00 16.85           O  
ATOM     29  CB  PHE A   4      36.576 -17.709  15.416  1.00 13.28           C  
ATOM     30  CG  PHE A   4      35.475 -17.123  16.275  1.00 20.70           C  
ATOM     31  CD1 PHE A   4      34.193 -17.666  16.222  1.00 15.81           C  
ATOM     32  CD2 PHE A   4      35.719 -16.070  17.171  1.00 21.86           C  
ATOM     33  CE1 PHE A   4      33.165 -17.163  17.026  1.00 18.11           C  
ATOM     34  CE2 PHE A   4      34.709 -15.556  17.981  1.00 18.90           C  
ATOM     35  CZ  PHE A   4      33.432 -16.119  17.908  1.00 19.90           C  
ATOM     36  N   GLU A   5      38.185 -18.537  12.860  1.00 11.78           N  
ATOM     37  CA  GLU A   5      39.432 -18.870  12.240  1.00 17.42           C  
ATOM     38  C   GLU A   5      39.587 -18.051  11.031  1.00 18.85           C  
ATOM     39  O   GLU A   5      40.687 -17.729  10.664  1.00 17.83           O  
ATOM     40  CB  GLU A   5      39.400 -20.268  11.716  1.00 18.61           C  
ATOM     41  CG  GLU A   5      39.218 -21.195  12.901  1.00 19.32           C  
ATOM     42  CD  GLU A   5      39.090 -22.622  12.476  1.00 45.28           C  
ATOM     43  OE1 GLU A   5      39.031 -22.988  11.312  1.00 44.28           O  
ATOM     44  OE2 GLU A   5      39.065 -23.431  13.489  1.00 60.16           O  
ATOM     45  N   MET A   6      38.498 -17.754  10.350  1.00 12.08           N  
ATOM     46  CA  MET A   6      38.669 -16.938   9.118  1.00 10.47           C  
ATOM     47  C   MET A   6      39.222 -15.590   9.478  1.00 25.07           C  
ATOM     48  O   MET A   6      40.121 -15.058   8.826  1.00 17.84           O  
ATOM     49  CB  MET A   6      37.343 -16.591   8.477  1.00 13.36           C  
ATOM     50  CG  MET A   6      37.272 -16.096   7.042  1.00  6.87           C  
ATOM     51  SD  MET A   6      35.628 -15.322   6.837  1.00 14.21           S  
ATOM     52  CE  MET A   6      35.443 -15.109   5.033  1.00  4.93           C  
ATOM     53  N   LEU A   7      38.617 -14.984  10.489  1.00 15.36           N  
ATOM     54  CA  LEU A   7      39.077 -13.663  10.922  1.00 18.22           C  
ATOM     55  C   LEU A   7      40.469 -13.651  11.535  1.00 27.46           C  
ATOM     56  O   LEU A   7      41.190 -12.672  11.447  1.00 21.99           O  
ATOM     57  CB  LEU A   7      38.108 -12.934  11.842  1.00 19.69           C  
ATOM     58  CG  LEU A   7      36.998 -12.287  11.047  1.00 17.94           C  
ATOM     59  CD1 LEU A   7      35.803 -12.088  11.959  1.00 13.58           C  
ATOM     60  CD2 LEU A   7      37.465 -10.965  10.430  1.00 16.93           C  
ATOM     61  N   ARG A   8      40.809 -14.712  12.226  1.00  9.82           N  
ATOM     62  CA  ARG A   8      42.113 -14.795  12.795  1.00 17.86           C  
ATOM     63  C   ARG A   8      43.173 -14.847  11.669  1.00 19.19           C  
ATOM     64  O   ARG A   8      44.219 -14.258  11.752  1.00 19.61           O  
ATOM     65  CB  ARG A   8      42.203 -15.933  13.768  1.00 17.59           C  
ATOM     66  CG  ARG A   8      43.636 -16.231  14.056  1.00 21.41           C  
ATOM     67  CD  ARG A   8      44.137 -15.595  15.332  1.00 31.89           C  
ATOM     68  NE  ARG A   8      45.582 -15.774  15.539  1.00 39.85           N  
ATOM     69  CZ  ARG A   8      46.584 -15.591  14.642  1.00 43.79           C  
ATOM     70  NH1 ARG A   8      46.444 -15.234  13.358  1.00 34.05           N  
ATOM     71  NH2 ARG A   8      47.810 -15.802  15.061  1.00 92.47           N  
ATOM     72  N   ILE A   9      42.855 -15.441  10.523  1.00 17.29           N  
ATOM     73  CA  ILE A   9      43.775 -15.470   9.373  1.00 16.37           C  
ATOM     74  C   ILE A   9      43.898 -14.062   8.742  1.00 29.40           C  
ATOM     75  O   ILE A   9      44.959 -13.535   8.450  1.00 20.56           O  
ATOM     76  CB  ILE A   9      43.338 -16.545   8.361  1.00 18.03           C  
ATOM     77  CG1 ILE A   9      43.659 -17.994   8.794  1.00 12.58           C  
ATOM     78  CG2 ILE A   9      43.814 -16.263   6.936  1.00 15.99           C  
ATOM     79  CD1 ILE A   9      42.849 -18.954   7.925  1.00 23.34           C  
ATOM     80  N   ASP A  10      42.792 -13.394   8.593  1.00 11.54           N  
ATOM     81  CA  ASP A  10      42.787 -12.073   8.012  1.00 14.95           C  
ATOM     82  C   ASP A  10      43.374 -10.922   8.836  1.00 17.81           C  
ATOM     83  O   ASP A  10      43.852  -9.952   8.263  1.00 24.01           O  
ATOM     84  CB  ASP A  10      41.357 -11.729   7.578  1.00 12.04           C  
ATOM     85  CG  ASP A  10      41.034 -12.396   6.279  1.00 14.62           C  
ATOM     86  OD1 ASP A  10      41.898 -12.764   5.493  1.00 12.38           O  
ATOM     87  OD2 ASP A  10      39.740 -12.523   6.106  1.00 13.10           O  
ATOM     88  N   GLU A  11      43.282 -10.995  10.155  1.00 11.03           N  
ATOM     89  CA  GLU A  11      43.697  -9.900  11.010  1.00 20.34           C  
ATOM     90  C   GLU A  11      44.982 -10.113  11.766  1.00 21.17           C  
ATOM     91  O   GLU A  11      45.560  -9.154  12.240  1.00 25.32           O  
ATOM     92  CB  GLU A  11      42.642  -9.746  12.092  1.00 11.19           C  
ATOM     93  CG  GLU A  11      41.307  -9.284  11.519  1.00 20.46           C  
ATOM     94  CD  GLU A  11      41.258  -7.876  10.974  1.00 26.82           C  
ATOM     95  OE1 GLU A  11      40.328  -7.457  10.344  1.00 21.50           O  
ATOM     96  OE2 GLU A  11      42.234  -7.109  11.339  1.00 32.48           O  
ATOM     97  N   GLY A  12      45.359 -11.368  11.987  1.00 14.19           N  
ATOM     98  CA  GLY A  12      46.555 -11.675  12.729  1.00 19.68           C  
ATOM     99  C   GLY A  12      46.261 -11.499  14.174  1.00 27.38           C  
ATOM    100  O   GLY A  12      45.111 -11.240  14.536  1.00 23.05           O  
ATOM    101  N   LEU A  13      47.290 -11.688  14.979  1.00 17.80           N  
ATOM    102  CA  LEU A  13      47.199 -11.501  16.419  1.00 18.73           C  
ATOM    103  C   LEU A  13      48.408 -10.738  16.879  1.00 46.02           C  
ATOM    104  O   LEU A  13      49.493 -11.190  16.651  1.00 23.97           O  
ATOM    105  CB  LEU A  13      47.263 -12.831  17.167  1.00 16.87           C  
ATOM    106  CG  LEU A  13      47.368 -12.685  18.704  1.00 36.01           C  
ATOM    107  CD1 LEU A  13      46.043 -12.243  19.327  1.00 33.06           C  
ATOM    108  CD2 LEU A  13      47.632 -14.046  19.305  1.00 43.34           C  
ATOM    109  N   ARG A  14      48.211  -9.599  17.513  1.00 26.94           N  
ATOM    110  CA  ARG A  14      49.272  -8.752  18.038  1.00 29.13           C  
ATOM    111  C   ARG A  14      49.010  -8.408  19.495  1.00 28.45           C  
ATOM    112  O   ARG A  14      47.937  -7.927  19.833  1.00 22.33           O  
ATOM    113  CB  ARG A  14      49.475  -7.537  17.145  1.00 26.32           C  
ATOM    114  CG  ARG A  14      49.975  -8.085  15.797  1.00 37.78           C  
ATOM    115  CD  ARG A  14      50.865  -7.269  14.857  1.00 38.58           C  
ATOM    116  NE  ARG A  14      50.256  -7.340  13.504  1.00 89.79           N  
ATOM    117  CZ  ARG A  14      50.253  -6.508  12.427  1.00 93.21           C  
ATOM    118  NH1 ARG A  14      50.932  -5.358  12.307  1.00 46.53           N  
ATOM    119  NH2 ARG A  14      49.533  -6.892  11.378  1.00 84.92           N  
ATOM    120  N   LEU A  15      49.965  -8.707  20.372  1.00 22.77           N  
ATOM    121  CA  LEU A  15      49.788  -8.460  21.782  1.00 21.09           C  
ATOM    122  C   LEU A  15      50.245  -7.121  22.239  1.00 43.50           C  
ATOM    123  O   LEU A  15      50.128  -6.822  23.435  1.00 22.68           O  
ATOM    124  CB  LEU A  15      50.457  -9.538  22.610  1.00 19.00           C  
ATOM    125  CG  LEU A  15      49.876 -10.865  22.199  1.00 36.92           C  
ATOM    126  CD1 LEU A  15      50.519 -11.897  23.072  1.00 18.50           C  
ATOM    127  CD2 LEU A  15      48.377 -10.855  22.487  1.00 28.02           C  
ATOM    128  N   LYS A  16      50.731  -6.323  21.292  1.00 19.47           N  
ATOM    129  CA  LYS A  16      51.236  -5.000  21.634  1.00 23.03           C  
ATOM    130  C   LYS A  16      50.525  -3.948  20.759  1.00 20.22           C  
ATOM    131  O   LYS A  16      50.172  -4.255  19.592  1.00 28.02           O  
ATOM    132  CB  LYS A  16      52.774  -5.022  21.547  1.00 41.42           C  
ATOM    133  CG  LYS A  16      53.467  -3.702  21.857  1.00 52.66           C  
ATOM    134  CD  LYS A  16      53.781  -3.503  23.350  1.00 94.93           C  
ATOM    135  CE  LYS A  16      53.001  -2.345  23.999  1.00 85.58           C  
ATOM    136  NZ  LYS A  16      53.641  -1.023  23.989  1.00100.00           N  
ATOM    137  N   ILE A  17      50.200  -2.729  21.290  1.00 21.40           N  
ATOM    138  CA  ILE A  17      49.475  -1.781  20.394  1.00 10.50           C  
ATOM    139  C   ILE A  17      50.191  -1.691  19.093  1.00 29.38           C  
ATOM    140  O   ILE A  17      51.403  -1.664  19.085  1.00 42.65           O  
ATOM    141  CB  ILE A  17      49.359  -0.359  20.920  1.00 16.71           C  
ATOM    142  CG1 ILE A  17      48.517  -0.442  22.171  1.00 30.28           C  
ATOM    143  CG2 ILE A  17      48.782   0.642  19.891  1.00 15.17           C  
ATOM    144  CD1 ILE A  17      48.097   0.912  22.697  1.00 24.91           C  
ATOM    145  N   TYR A  18      49.462  -1.559  18.017  1.00 16.58           N  
ATOM    146  CA  TYR A  18      50.133  -1.460  16.759  1.00 20.47           C  
ATOM    147  C   TYR A  18      49.300  -0.602  15.870  1.00 11.08           C  
ATOM    148  O   TYR A  18      48.214  -0.237  16.282  1.00 26.27           O  
ATOM    149  CB  TYR A  18      50.470  -2.866  16.172  1.00 16.71           C  
ATOM    150  CG  TYR A  18      49.259  -3.584  15.671  1.00 35.78           C  
ATOM    151  CD1 TYR A  18      48.904  -3.455  14.327  1.00 26.60           C  
ATOM    152  CD2 TYR A  18      48.456  -4.343  16.538  1.00 21.76           C  
ATOM    153  CE1 TYR A  18      47.768  -4.104  13.817  1.00 21.36           C  
ATOM    154  CE2 TYR A  18      47.293  -4.951  16.050  1.00 30.75           C  
ATOM    155  CZ  TYR A  18      46.955  -4.818  14.694  1.00 25.51           C  
ATOM    156  OH  TYR A  18      45.837  -5.464  14.206  1.00 37.48           O  
ATOM    157  N   LYS A  19      49.808  -0.243  14.689  1.00 22.76           N  
ATOM    158  CA  LYS A  19      49.029   0.560  13.774  1.00 15.58           C  
ATOM    159  C   LYS A  19      48.526  -0.320  12.684  1.00 61.42           C  
ATOM    160  O   LYS A  19      49.283  -1.087  12.102  1.00 33.20           O  
ATOM    161  CB  LYS A  19      49.717   1.703  13.100  1.00 21.26           C  
ATOM    162  CG  LYS A  19      50.228   2.699  14.072  1.00 20.64           C  
ATOM    163  CD  LYS A  19      50.375   4.035  13.409  1.00 42.52           C  
ATOM    164  CE  LYS A  19      51.274   4.881  14.269  1.00 42.19           C  
ATOM    165  NZ  LYS A  19      51.733   6.078  13.583  1.00 48.24           N  
ATOM    166  N   ASP A  20      47.265  -0.198  12.378  1.00 24.43           N  
ATOM    167  CA  ASP A  20      46.690  -0.993  11.355  1.00 28.21           C  
ATOM    168  C   ASP A  20      47.116  -0.505   9.957  1.00 26.71           C  
ATOM    169  O   ASP A  20      47.885   0.443   9.823  1.00 29.24           O  
ATOM    170  CB  ASP A  20      45.202  -1.038  11.689  1.00 20.03           C  
ATOM    171  CG  ASP A  20      44.283   0.033  11.136  1.00 25.69           C  
ATOM    172  OD1 ASP A  20      43.106  -0.028  11.283  1.00 29.13           O  
ATOM    173  OD2 ASP A  20      44.776   0.937  10.356  1.00 30.26           O  
ATOM    174  N   THR A  21      46.554  -1.095   8.921  1.00 28.16           N  
ATOM    175  CA  THR A  21      46.878  -0.739   7.551  1.00 28.45           C  
ATOM    176  C   THR A  21      46.572   0.713   7.286  1.00 36.69           C  
ATOM    177  O   THR A  21      47.237   1.292   6.449  1.00 34.93           O  
ATOM    178  CB  THR A  21      46.135  -1.618   6.483  1.00 34.42           C  
ATOM    179  OG1 THR A  21      44.777  -1.244   6.573  1.00 40.24           O  
ATOM    180  CG2 THR A  21      46.252  -3.155   6.716  1.00 30.22           C  
ATOM    181  N   GLU A  22      45.565   1.297   7.962  1.00 37.83           N  
ATOM    182  CA  GLU A  22      45.174   2.707   7.774  1.00 26.94           C  
ATOM    183  C   GLU A  22      45.957   3.691   8.644  1.00 29.02           C  
ATOM    184  O   GLU A  22      45.831   4.892   8.533  1.00 33.62           O  
ATOM    185  CB  GLU A  22      43.706   2.832   8.146  1.00 21.24           C  
ATOM    186  CG  GLU A  22      42.852   1.891   7.292  1.00 47.90           C  
ATOM    187  CD  GLU A  22      42.590   2.560   5.993  1.00 55.32           C  
ATOM    188  OE1 GLU A  22      41.906   2.095   5.099  1.00 62.30           O  
ATOM    189  OE2 GLU A  22      43.172   3.737   5.963  1.00 52.74           O  
ATOM    190  N   GLY A  23      46.741   3.153   9.542  1.00 33.11           N  
ATOM    191  CA  GLY A  23      47.522   3.937  10.451  1.00 23.49           C  
ATOM    192  C   GLY A  23      46.897   4.029  11.831  1.00 59.42           C  
ATOM    193  O   GLY A  23      47.458   4.705  12.664  1.00 34.57           O  
ATOM    194  N   TYR A  24      45.778   3.363  12.111  1.00 36.09           N  
ATOM    195  CA  TYR A  24      45.177   3.486  13.433  1.00 18.17           C  
ATOM    196  C   TYR A  24      45.632   2.477  14.442  1.00 29.22           C  
ATOM    197  O   TYR A  24      45.956   1.354  14.103  1.00 27.15           O  
ATOM    198  CB  TYR A  24      43.685   3.340  13.348  1.00 17.50           C  
ATOM    199  CG  TYR A  24      43.049   4.229  12.315  1.00 33.90           C  
ATOM    200  CD1 TYR A  24      42.066   3.736  11.460  1.00 17.79           C  
ATOM    201  CD2 TYR A  24      43.372   5.576  12.257  1.00 41.00           C  
ATOM    202  CE1 TYR A  24      41.410   4.567  10.562  1.00 41.87           C  
ATOM    203  CE2 TYR A  24      42.707   6.433  11.389  1.00 54.64           C  
ATOM    204  CZ  TYR A  24      41.732   5.924  10.543  1.00 63.32           C  
ATOM    205  OH  TYR A  24      41.099   6.767   9.675  1.00 78.28           O  
ATOM    206  N   TYR A  25      45.585   2.913  15.693  1.00 16.63           N  
ATOM    207  CA  TYR A  25      45.959   2.151  16.875  1.00 18.88           C  
ATOM    208  C   TYR A  25      45.004   0.987  17.094  1.00 23.29           C  
ATOM    209  O   TYR A  25      43.796   1.230  17.229  1.00 14.46           O  
ATOM    210  CB  TYR A  25      46.017   3.133  18.051  1.00 30.43           C  
ATOM    211  CG  TYR A  25      47.264   3.986  17.967  1.00 39.14           C  
ATOM    212  CD1 TYR A  25      47.174   5.380  18.084  1.00 37.95           C  
ATOM    213  CD2 TYR A  25      48.531   3.410  17.791  1.00 37.85           C  
ATOM    214  CE1 TYR A  25      48.334   6.175  18.060  1.00 37.05           C  
ATOM    215  CE2 TYR A  25      49.684   4.180  17.754  1.00 55.10           C  
ATOM    216  CZ  TYR A  25      49.579   5.563  17.882  1.00 51.75           C  
ATOM    217  OH  TYR A  25      50.697   6.354  17.880  1.00 57.04           O  
ATOM    218  N   THR A  26      45.586  -0.245  17.067  1.00 19.59           N  
ATOM    219  CA  THR A  26      44.893  -1.535  17.141  1.00 27.34           C  
ATOM    220  C   THR A  26      45.649  -2.446  18.114  1.00 41.36           C  
ATOM    221  O   THR A  26      46.787  -2.203  18.503  1.00 25.04           O  
ATOM    222  CB  THR A  26      44.822  -2.128  15.662  1.00 21.15           C  
ATOM    223  OG1 THR A  26      44.285  -1.142  14.794  1.00 24.02           O  
ATOM    224  CG2 THR A  26      44.118  -3.509  15.413  1.00 12.94           C  
ATOM    225  N   ILE A  27      44.995  -3.482  18.570  1.00 21.08           N  
ATOM    226  CA  ILE A  27      45.643  -4.467  19.413  1.00 21.43           C  
ATOM    227  C   ILE A  27      44.897  -5.802  19.194  1.00 22.63           C  
ATOM    228  O   ILE A  27      43.814  -5.814  18.648  1.00 18.59           O  
ATOM    229  CB  ILE A  27      45.761  -4.030  20.879  1.00 24.48           C  
ATOM    230  CG1 ILE A  27      46.854  -4.793  21.624  1.00 16.02           C  
ATOM    231  CG2 ILE A  27      44.414  -4.164  21.589  1.00 21.75           C  
ATOM    232  CD1 ILE A  27      47.200  -3.971  22.819  1.00 32.14           C  
ATOM    233  N   GLY A  28      45.480  -6.918  19.593  1.00 24.63           N  
ATOM    234  CA  GLY A  28      44.847  -8.224  19.501  1.00 14.78           C  
ATOM    235  C   GLY A  28      44.561  -8.664  18.104  1.00 23.53           C  
ATOM    236  O   GLY A  28      45.443  -8.638  17.239  1.00 14.06           O  
ATOM    237  N   ILE A  29      43.304  -9.048  17.921  1.00 16.94           N  
ATOM    238  CA  ILE A  29      42.841  -9.528  16.627  1.00 12.40           C  
ATOM    239  C   ILE A  29      41.978  -8.503  15.910  1.00 14.55           C  
ATOM    240  O   ILE A  29      40.734  -8.602  15.866  1.00 18.80           O  
ATOM    241  CB  ILE A  29      42.153 -10.909  16.709  1.00 19.30           C  
ATOM    242  CG1 ILE A  29      43.068 -11.945  17.390  1.00 23.27           C  
ATOM    243  CG2 ILE A  29      41.694 -11.371  15.316  1.00 20.21           C  
ATOM    244  CD1 ILE A  29      42.404 -12.771  18.491  1.00 18.47           C  
ATOM    245  N   GLY A  30      42.646  -7.473  15.364  1.00 22.69           N  
ATOM    246  CA  GLY A  30      42.008  -6.390  14.620  1.00 15.56           C  
ATOM    247  C   GLY A  30      41.060  -5.510  15.438  1.00 13.05           C  
ATOM    248  O   GLY A  30      40.139  -4.903  14.892  1.00 24.64           O  
ATOM    249  N   HIS A  31      41.279  -5.419  16.747  1.00 12.01           N  
ATOM    250  CA  HIS A  31      40.435  -4.564  17.539  1.00 10.04           C  
ATOM    251  C   HIS A  31      40.882  -3.099  17.447  1.00 20.07           C  
ATOM    252  O   HIS A  31      41.860  -2.747  18.111  1.00 22.19           O  
ATOM    253  CB  HIS A  31      40.523  -4.983  19.018  1.00  7.63           C  
ATOM    254  CG  HIS A  31      39.609  -4.174  19.901  1.00 15.26           C  
ATOM    255  ND1 HIS A  31      38.257  -4.444  19.954  1.00 15.63           N  
ATOM    256  CD2 HIS A  31      39.846  -3.115  20.736  1.00 25.27           C  
ATOM    257  CE1 HIS A  31      37.713  -3.569  20.790  1.00 18.51           C  
ATOM    258  NE2 HIS A  31      38.644  -2.750  21.287  1.00 18.74           N  
ATOM    259  N   LEU A  32      40.181  -2.269  16.662  1.00 17.81           N  
ATOM    260  CA  LEU A  32      40.499  -0.862  16.555  1.00 15.56           C  
ATOM    261  C   LEU A  32      40.366  -0.165  17.915  1.00 19.20           C  
ATOM    262  O   LEU A  32      39.404  -0.320  18.675  1.00 20.19           O  
ATOM    263  CB  LEU A  32      39.628  -0.178  15.506  1.00 24.50           C  
ATOM    264  CG  LEU A  32      39.718   1.357  15.544  1.00 32.18           C  
ATOM    265  CD1 LEU A  32      41.083   1.799  15.022  1.00 39.14           C  
ATOM    266  CD2 LEU A  32      38.711   1.938  14.558  1.00 27.99           C  
ATOM    267  N   LEU A  33      41.391   0.551  18.311  1.00 18.84           N  
ATOM    268  CA  LEU A  33      41.286   1.208  19.607  1.00 28.01           C  
ATOM    269  C   LEU A  33      40.810   2.643  19.480  1.00 30.15           C  
ATOM    270  O   LEU A  33      39.942   3.105  20.214  1.00 19.74           O  
ATOM    271  CB  LEU A  33      42.578   1.132  20.408  1.00 14.65           C  
ATOM    272  CG  LEU A  33      42.838  -0.240  20.953  1.00 15.43           C  
ATOM    273  CD1 LEU A  33      44.331  -0.222  21.112  1.00 10.28           C  
ATOM    274  CD2 LEU A  33      42.230  -0.319  22.327  1.00  9.36           C  
ATOM    275  N   THR A  34      41.415   3.369  18.551  1.00 22.21           N  
ATOM    276  CA  THR A  34      41.093   4.768  18.315  1.00 41.51           C  
ATOM    277  C   THR A  34      41.564   5.184  16.945  1.00 37.96           C  
ATOM    278  O   THR A  34      42.528   4.628  16.443  1.00 34.74           O  
ATOM    279  CB  THR A  34      41.700   5.740  19.414  1.00 38.12           C  
ATOM    280  OG1 THR A  34      41.330   7.093  19.213  1.00 37.84           O  
ATOM    281  CG2 THR A  34      43.226   5.694  19.580  1.00 28.99           C  
ATOM    282  N   LYS A  35      40.888   6.176  16.363  1.00 25.41           N  
ATOM    283  CA  LYS A  35      41.323   6.763  15.124  1.00 38.71           C  
ATOM    284  C   LYS A  35      42.241   7.930  15.414  1.00 62.92           C  
ATOM    285  O   LYS A  35      42.910   8.426  14.528  1.00 47.54           O  
ATOM    286  CB  LYS A  35      40.227   7.201  14.227  1.00 24.71           C  
ATOM    287  CG  LYS A  35      39.410   5.998  13.845  1.00 43.03           C  
ATOM    288  CD  LYS A  35      38.380   6.303  12.781  1.00 34.00           C  
ATOM    289  CE  LYS A  35      37.480   5.118  12.486  1.00 45.91           C  
ATOM    290  NZ  LYS A  35      36.595   5.355  11.332  1.00 78.06           N  
ATOM    291  N   SER A  36      42.294   8.324  16.695  1.00 30.87           N  
ATOM    292  CA  SER A  36      43.157   9.383  17.223  1.00 38.45           C  
ATOM    293  C   SER A  36      44.655   9.119  17.101  1.00 58.58           C  
ATOM    294  O   SER A  36      45.198   8.017  17.316  1.00 25.97           O  
ATOM    295  CB  SER A  36      42.836   9.856  18.630  1.00 40.92           C  
ATOM    296  OG  SER A  36      44.045  10.177  19.316  1.00 66.41           O  
ATOM    297  N   PRO A  37      45.333  10.190  16.771  1.00 73.56           N  
ATOM    298  CA  PRO A  37      46.720  10.069  16.549  1.00 33.92           C  
ATOM    299  C   PRO A  37      47.539   9.953  17.787  1.00 31.11           C  
ATOM    300  O   PRO A  37      48.747   9.719  17.724  1.00 80.18           O  
ATOM    301  CB  PRO A  37      47.145  11.117  15.554  1.00 40.93           C  
ATOM    302  CG  PRO A  37      45.880  11.848  15.164  1.00 39.31           C  
ATOM    303  CD  PRO A  37      44.740  11.289  15.981  1.00 48.56           C  
ATOM    304  N   SER A  38      46.852   9.998  18.926  1.00 40.50           N  
ATOM    305  CA  SER A  38      47.603   9.886  20.155  1.00 32.49           C  
ATOM    306  C   SER A  38      47.726   8.474  20.738  1.00 29.76           C  
ATOM    307  O   SER A  38      46.729   7.803  21.010  1.00 37.94           O  
ATOM    308  CB  SER A  38      47.124  10.884  21.203  1.00 25.82           C  
ATOM    309  OG  SER A  38      47.748  10.533  22.428  1.00 61.30           O  
ATOM    310  N   LEU A  39      48.975   8.058  20.953  1.00 21.02           N  
ATOM    311  CA  LEU A  39      49.260   6.760  21.526  1.00 23.43           C  
ATOM    312  C   LEU A  39      48.803   6.721  22.977  1.00 50.11           C  
ATOM    313  O   LEU A  39      48.585   5.678  23.627  1.00 34.08           O  
ATOM    314  CB  LEU A  39      50.722   6.303  21.340  1.00 29.25           C  
ATOM    315  CG  LEU A  39      51.073   5.066  22.183  1.00 53.92           C  
ATOM    316  CD1 LEU A  39      50.601   3.840  21.420  1.00 54.08           C  
ATOM    317  CD2 LEU A  39      52.578   4.934  22.473  1.00 30.69           C  
ATOM    318  N   ASN A  40      48.676   7.918  23.496  1.00 21.20           N  
ATOM    319  CA  ASN A  40      48.196   8.044  24.845  1.00 41.10           C  
ATOM    320  C   ASN A  40      46.705   7.888  24.805  1.00 24.06           C  
ATOM    321  O   ASN A  40      46.127   7.244  25.642  1.00 37.66           O  
ATOM    322  CB  ASN A  40      48.594   9.340  25.545  1.00 58.52           C  
ATOM    323  CG  ASN A  40      50.037   9.264  25.973  1.00 81.57           C  
ATOM    324  OD1 ASN A  40      50.450   8.375  26.755  1.00 76.04           O  
ATOM    325  ND2 ASN A  40      50.831  10.151  25.389  1.00 99.53           N  
ATOM    326  N   ALA A  41      46.069   8.439  23.786  1.00 30.62           N  
ATOM    327  CA  ALA A  41      44.648   8.236  23.681  1.00 35.69           C  
ATOM    328  C   ALA A  41      44.404   6.733  23.557  1.00 42.96           C  
ATOM    329  O   ALA A  41      43.525   6.174  24.194  1.00 42.01           O  
ATOM    330  CB  ALA A  41      44.053   9.007  22.516  1.00 33.13           C  
ATOM    331  N   ALA A  42      45.236   6.070  22.749  1.00 32.63           N  
ATOM    332  CA  ALA A  42      45.214   4.621  22.492  1.00 27.63           C  
ATOM    333  C   ALA A  42      45.370   3.793  23.745  1.00 30.52           C  
ATOM    334  O   ALA A  42      44.618   2.832  23.924  1.00 25.32           O  
ATOM    335  CB  ALA A  42      46.302   4.174  21.489  1.00 27.68           C  
ATOM    336  N   LYS A  43      46.330   4.129  24.615  1.00 14.65           N  
ATOM    337  CA  LYS A  43      46.524   3.274  25.801  1.00 26.68           C  
ATOM    338  C   LYS A  43      45.403   3.418  26.807  1.00 21.47           C  
ATOM    339  O   LYS A  43      45.125   2.559  27.658  1.00 37.21           O  
ATOM    340  CB  LYS A  43      47.788   3.571  26.544  1.00 22.15           C  
ATOM    341  CG  LYS A  43      49.031   3.081  25.863  1.00 36.84           C  
ATOM    342  CD  LYS A  43      50.122   4.110  26.037  1.00 39.99           C  
ATOM    343  CE  LYS A  43      51.360   3.559  26.713  1.00 76.20           C  
ATOM    344  NZ  LYS A  43      52.368   3.174  25.709  1.00100.00           N  
ATOM    345  N   SER A  44      44.770   4.558  26.716  1.00 23.89           N  
ATOM    346  CA  SER A  44      43.679   4.886  27.590  1.00 28.49           C  
ATOM    347  C   SER A  44      42.422   4.057  27.224  1.00 21.68           C  
ATOM    348  O   SER A  44      41.768   3.455  28.075  1.00 23.19           O  
ATOM    349  CB  SER A  44      43.547   6.402  27.562  1.00 25.71           C  
ATOM    350  OG  SER A  44      42.489   6.845  28.348  1.00 58.94           O  
ATOM    351  N   GLU A  45      42.139   4.021  25.927  1.00 13.94           N  
ATOM    352  CA  GLU A  45      41.048   3.264  25.342  1.00 15.27           C  
ATOM    353  C   GLU A  45      41.336   1.791  25.638  1.00 24.60           C  
ATOM    354  O   GLU A  45      40.503   1.017  26.076  1.00 22.33           O  
ATOM    355  CB  GLU A  45      41.056   3.497  23.819  1.00 13.77           C  
ATOM    356  CG  GLU A  45      40.338   4.811  23.432  1.00 11.97           C  
ATOM    357  CD  GLU A  45      38.908   4.875  23.943  1.00 46.34           C  
ATOM    358  OE1 GLU A  45      38.133   3.970  23.794  1.00 25.32           O  
ATOM    359  OE2 GLU A  45      38.566   6.024  24.476  1.00 35.69           O  
ATOM    360  N   LEU A  46      42.594   1.417  25.509  1.00 16.61           N  
ATOM    361  CA  LEU A  46      42.966   0.051  25.795  1.00 17.81           C  
ATOM    362  C   LEU A  46      42.687  -0.378  27.230  1.00 23.68           C  
ATOM    363  O   LEU A  46      42.156  -1.469  27.477  1.00 23.35           O  
ATOM    364  CB  LEU A  46      44.415  -0.250  25.394  1.00 22.25           C  
ATOM    365  CG  LEU A  46      44.854  -1.672  25.727  1.00 23.06           C  
ATOM    366  CD1 LEU A  46      44.088  -2.674  24.844  1.00 23.27           C  
ATOM    367  CD2 LEU A  46      46.336  -1.737  25.363  1.00 18.04           C  
ATOM    368  N   ASP A  47      43.074   0.456  28.195  1.00 14.39           N  
ATOM    369  CA  ASP A  47      42.877   0.137  29.620  1.00 20.41           C  
ATOM    370  C   ASP A  47      41.398   0.065  30.014  1.00 19.54           C  
ATOM    371  O   ASP A  47      41.001  -0.682  30.906  1.00 17.19           O  
ATOM    372  CB  ASP A  47      43.582   1.204  30.476  1.00 25.84           C  
ATOM    373  CG  ASP A  47      45.088   1.125  30.440  1.00 38.75           C  
ATOM    374  OD1 ASP A  47      45.785   0.153  30.108  1.00 28.57           O  
ATOM    375  OD2 ASP A  47      45.581   2.204  30.944  1.00 36.75           O  
ATOM    376  N   LYS A  48      40.615   0.926  29.350  1.00 17.82           N  
ATOM    377  CA  LYS A  48      39.174   1.032  29.535  1.00 21.10           C  
ATOM    378  C   LYS A  48      38.564  -0.285  29.035  1.00 18.50           C  
ATOM    379  O   LYS A  48      37.736  -0.905  29.696  1.00 22.75           O  
ATOM    380  CB  LYS A  48      38.659   2.234  28.727  1.00 14.73           C  
ATOM    381  CG  LYS A  48      37.140   2.386  28.621  1.00 28.48           C  
ATOM    382  CD  LYS A  48      36.620   3.743  28.129  1.00 17.43           C  
ATOM    383  CE  LYS A  48      37.108   4.195  26.784  1.00 18.26           C  
ATOM    384  NZ  LYS A  48      36.190   3.750  25.752  1.00 18.41           N  
ATOM    385  N   ALA A  49      39.048  -0.753  27.885  1.00 11.67           N  
ATOM    386  CA  ALA A  49      38.550  -1.977  27.288  1.00 16.79           C  
ATOM    387  C   ALA A  49      38.850  -3.257  28.078  1.00 21.19           C  
ATOM    388  O   ALA A  49      37.997  -4.137  28.206  1.00 22.09           O  
ATOM    389  CB  ALA A  49      38.926  -2.021  25.806  1.00 10.74           C  
ATOM    390  N   ILE A  50      40.038  -3.333  28.659  1.00 20.32           N  
ATOM    391  CA  ILE A  50      40.539  -4.498  29.390  1.00 21.16           C  
ATOM    392  C   ILE A  50      40.200  -4.468  30.880  1.00 20.47           C  
ATOM    393  O   ILE A  50      40.131  -5.500  31.562  1.00 28.01           O  
ATOM    394  CB  ILE A  50      42.066  -4.538  29.196  1.00 20.60           C  
ATOM    395  CG1 ILE A  50      42.389  -4.808  27.735  1.00 26.30           C  
ATOM    396  CG2 ILE A  50      42.766  -5.587  30.047  1.00 23.80           C  
ATOM    397  CD1 ILE A  50      41.520  -5.938  27.154  1.00 36.00           C  
ATOM    398  N   GLY A  51      39.997  -3.277  31.421  1.00 25.27           N  
ATOM    399  CA  GLY A  51      39.667  -3.181  32.834  1.00 26.96           C  
ATOM    400  C   GLY A  51      40.871  -3.236  33.778  1.00 19.02           C  
ATOM    401  O   GLY A  51      40.723  -3.553  34.962  1.00 28.25           O  
ATOM    402  N   ARG A  52      42.067  -2.905  33.267  1.00 36.93           N  
ATOM    403  CA  ARG A  52      43.286  -2.860  34.091  1.00 34.11           C  
ATOM    404  C   ARG A  52      44.301  -1.951  33.462  1.00 37.97           C  
ATOM    405  O   ARG A  52      44.103  -1.590  32.304  1.00 22.58           O  
ATOM    406  CB  ARG A  52      43.931  -4.219  34.281  1.00 38.75           C  
ATOM    407  CG  ARG A  52      44.702  -4.750  33.088  1.00 35.92           C  
ATOM    408  CD  ARG A  52      45.019  -6.214  33.353  1.00 27.93           C  
ATOM    409  NE  ARG A  52      45.662  -6.870  32.240  1.00 34.14           N  
ATOM    410  CZ  ARG A  52      46.856  -6.553  31.792  1.00 31.86           C  
ATOM    411  NH1 ARG A  52      47.586  -5.588  32.325  1.00 44.77           N  
ATOM    412  NH2 ARG A  52      47.321  -7.235  30.763  1.00 35.22           N  
ATOM    413  N   ASN A  53      45.388  -1.633  34.191  1.00 30.57           N  
ATOM    414  CA  ASN A  53      46.479  -0.823  33.657  1.00 31.38           C  
ATOM    415  C   ASN A  53      47.283  -1.639  32.705  1.00 25.41           C  
ATOM    416  O   ASN A  53      48.064  -2.510  33.114  1.00 37.95           O  
ATOM    417  CB  ASN A  53      47.446  -0.374  34.718  1.00 55.58           C  
ATOM    418  CG  ASN A  53      47.318   1.102  34.658  1.00 81.25           C  
ATOM    419  OD1 ASN A  53      46.285   1.580  35.157  1.00 81.19           O  
ATOM    420  ND2 ASN A  53      48.161   1.739  33.810  1.00 44.72           N  
ATOM    421  N   THR A  54      47.123  -1.429  31.440  1.00 33.24           N  
ATOM    422  CA  THR A  54      47.848  -2.368  30.637  1.00 23.72           C  
ATOM    423  C   THR A  54      49.197  -1.937  30.238  1.00 33.71           C  
ATOM    424  O   THR A  54      50.012  -2.762  29.899  1.00 39.58           O  
ATOM    425  CB  THR A  54      47.087  -2.728  29.348  1.00 36.12           C  
ATOM    426  OG1 THR A  54      47.038  -1.594  28.465  1.00 28.73           O  
ATOM    427  CG2 THR A  54      45.710  -3.311  29.667  1.00 29.04           C  
ATOM    428  N   ASN A  55      49.382  -0.648  30.158  1.00 37.85           N  
ATOM    429  CA  ASN A  55      50.647  -0.196  29.701  1.00 43.59           C  
ATOM    430  C   ASN A  55      50.878  -0.628  28.240  1.00 41.06           C  
ATOM    431  O   ASN A  55      51.983  -0.901  27.850  1.00 50.28           O  
ATOM    432  CB  ASN A  55      51.742  -0.710  30.666  1.00 42.85           C  
ATOM    433  CG  ASN A  55      53.146  -0.135  30.490  1.00 86.83           C  
ATOM    434  OD1 ASN A  55      53.359   1.065  30.168  1.00 37.96           O  
ATOM    435  ND2 ASN A  55      54.127  -0.997  30.753  1.00 79.67           N  
ATOM    436  N   GLY A  56      49.863  -0.686  27.385  1.00 24.51           N  
ATOM    437  CA  GLY A  56      50.070  -1.015  25.957  1.00 16.39           C  
ATOM    438  C   GLY A  56      50.200  -2.512  25.619  1.00 19.20           C  
ATOM    439  O   GLY A  56      50.329  -2.934  24.473  1.00 31.26           O  
ATOM    440  N   VAL A  57      50.156  -3.362  26.617  1.00 25.79           N  
ATOM    441  CA  VAL A  57      50.327  -4.743  26.279  1.00 28.70           C  
ATOM    442  C   VAL A  57      49.297  -5.602  26.908  1.00 33.68           C  
ATOM    443  O   VAL A  57      49.065  -5.446  28.107  1.00 26.49           O  
ATOM    444  CB  VAL A  57      51.637  -5.192  26.844  1.00 42.04           C  
ATOM    445  CG1 VAL A  57      51.840  -6.684  26.640  1.00 29.05           C  
ATOM    446  CG2 VAL A  57      52.693  -4.435  26.113  1.00 43.11           C  
ATOM    447  N   ILE A  58      48.777  -6.579  26.159  1.00 23.45           N  
ATOM    448  CA  ILE A  58      47.789  -7.519  26.715  1.00 25.63           C  
ATOM    449  C   ILE A  58      48.227  -9.004  26.526  1.00 22.90           C  
ATOM    450  O   ILE A  58      49.146  -9.310  25.770  1.00 27.51           O  
ATOM    451  CB  ILE A  58      46.410  -7.250  26.078  1.00 20.71           C  
ATOM    452  CG1 ILE A  58      46.567  -7.521  24.567  1.00 18.83           C  
ATOM    453  CG2 ILE A  58      45.924  -5.777  26.294  1.00 18.65           C  
ATOM    454  CD1 ILE A  58      45.255  -7.501  23.792  1.00 19.64           C  
ATOM    455  N   THR A  59      47.557  -9.917  27.229  1.00 24.77           N  
ATOM    456  CA  THR A  59      47.796 -11.350  27.169  1.00 19.05           C  
ATOM    457  C   THR A  59      46.930 -11.943  26.037  1.00 28.37           C  
ATOM    458  O   THR A  59      46.002 -11.290  25.556  1.00 23.74           O  
ATOM    459  CB  THR A  59      47.498 -12.038  28.560  1.00 32.74           C  
ATOM    460  OG1 THR A  59      46.113 -12.132  28.825  1.00 26.27           O  
ATOM    461  CG2 THR A  59      48.099 -11.253  29.717  1.00 34.04           C  
ATOM    462  N   LYS A  60      47.209 -13.190  25.645  1.00 26.74           N  
ATOM    463  CA  LYS A  60      46.491 -13.903  24.586  1.00 22.52           C  
ATOM    464  C   LYS A  60      45.018 -13.971  24.884  1.00 17.62           C  
ATOM    465  O   LYS A  60      44.168 -13.754  24.024  1.00 21.21           O  
ATOM    466  CB  LYS A  60      46.960 -15.338  24.377  1.00 32.57           C  
ATOM    467  CG  LYS A  60      46.624 -15.763  22.962  1.00 28.82           C  
ATOM    468  CD  LYS A  60      47.191 -17.103  22.609  1.00 45.09           C  
ATOM    469  CE  LYS A  60      46.524 -17.655  21.374  1.00 77.10           C  
ATOM    470  NZ  LYS A  60      47.407 -18.541  20.607  1.00 60.81           N  
ATOM    471  N   ASP A  61      44.771 -14.350  26.129  1.00 13.24           N  
ATOM    472  CA  ASP A  61      43.467 -14.462  26.731  1.00 23.89           C  
ATOM    473  C   ASP A  61      42.644 -13.189  26.582  1.00 19.74           C  
ATOM    474  O   ASP A  61      41.476 -13.295  26.221  1.00 21.76           O  
ATOM    475  CB  ASP A  61      43.649 -14.842  28.204  1.00 29.87           C  
ATOM    476  CG  ASP A  61      43.754 -16.325  28.247  1.00 55.22           C  
ATOM    477  OD1 ASP A  61      42.872 -17.029  28.663  1.00100.00           O  
ATOM    478  OD2 ASP A  61      44.776 -16.772  27.564  1.00 74.64           O  
ATOM    479  N   GLU A  62      43.261 -12.020  26.881  1.00 31.89           N  
ATOM    480  CA  GLU A  62      42.599 -10.725  26.808  1.00 17.99           C  
ATOM    481  C   GLU A  62      42.289 -10.415  25.380  1.00 15.08           C  
ATOM    482  O   GLU A  62      41.279  -9.834  25.083  1.00 24.60           O  
ATOM    483  CB  GLU A  62      43.504  -9.630  27.362  1.00 14.20           C  
ATOM    484  CG  GLU A  62      43.500  -9.743  28.888  1.00 17.74           C  
ATOM    485  CD  GLU A  62      44.546  -8.908  29.524  1.00 26.32           C  
ATOM    486  OE1 GLU A  62      45.468  -8.432  28.904  1.00 21.02           O  
ATOM    487  OE2 GLU A  62      44.350  -8.736  30.808  1.00 26.10           O  
ATOM    488  N   ALA A  63      43.198 -10.804  24.492  1.00 14.19           N  
ATOM    489  CA  ALA A  63      42.984 -10.581  23.087  1.00 11.78           C  
ATOM    490  C   ALA A  63      41.821 -11.393  22.600  1.00 30.81           C  
ATOM    491  O   ALA A  63      41.084 -10.919  21.771  1.00 15.54           O  
ATOM    492  CB  ALA A  63      44.209 -10.977  22.281  1.00 16.30           C  
ATOM    493  N   GLU A  64      41.735 -12.640  23.049  1.00 18.26           N  
ATOM    494  CA  GLU A  64      40.664 -13.474  22.617  1.00 10.96           C  
ATOM    495  C   GLU A  64      39.336 -13.016  23.171  1.00 14.54           C  
ATOM    496  O   GLU A  64      38.294 -13.181  22.537  1.00 15.60           O  
ATOM    497  CB  GLU A  64      40.931 -14.927  22.899  1.00 12.01           C  
ATOM    498  CG  GLU A  64      41.843 -15.432  21.794  1.00 30.23           C  
ATOM    499  CD  GLU A  64      42.449 -16.681  22.281  1.00 58.97           C  
ATOM    500  OE1 GLU A  64      42.144 -17.177  23.366  1.00 45.61           O  
ATOM    501  OE2 GLU A  64      43.323 -17.156  21.435  1.00 55.75           O  
ATOM    502  N   LYS A  65      39.382 -12.433  24.357  1.00 16.09           N  
ATOM    503  CA  LYS A  65      38.149 -11.907  24.958  1.00 19.37           C  
ATOM    504  C   LYS A  65      37.588 -10.751  24.127  1.00 25.84           C  
ATOM    505  O   LYS A  65      36.418 -10.727  23.749  1.00 28.39           O  
ATOM    506  CB  LYS A  65      38.315 -11.441  26.360  1.00 14.62           C  
ATOM    507  CG  LYS A  65      36.955 -10.906  26.771  1.00 34.13           C  
ATOM    508  CD  LYS A  65      36.736 -10.817  28.266  1.00 58.28           C  
ATOM    509  CE  LYS A  65      35.498 -11.577  28.709  1.00 84.42           C  
ATOM    510  NZ  LYS A  65      35.283 -11.524  30.162  1.00 82.70           N  
ATOM    511  N   LEU A  66      38.482  -9.842  23.743  1.00 32.38           N  
ATOM    512  CA  LEU A  66      38.117  -8.742  22.865  1.00  9.48           C  
ATOM    513  C   LEU A  66      37.534  -9.305  21.550  1.00 14.53           C  
ATOM    514  O   LEU A  66      36.572  -8.788  21.021  1.00 13.90           O  
ATOM    515  CB  LEU A  66      39.316  -7.829  22.481  1.00 14.05           C  
ATOM    516  CG  LEU A  66      39.865  -7.005  23.639  1.00 45.31           C  
ATOM    517  CD1 LEU A  66      41.007  -6.059  23.220  1.00 27.91           C  
ATOM    518  CD2 LEU A  66      38.716  -6.288  24.349  1.00 17.12           C  
ATOM    519  N   PHE A  67      38.172 -10.328  21.003  1.00 15.25           N  
ATOM    520  CA  PHE A  67      37.791 -10.924  19.751  1.00 18.86           C  
ATOM    521  C   PHE A  67      36.380 -11.500  19.869  1.00 10.09           C  
ATOM    522  O   PHE A  67      35.529 -11.260  19.024  1.00 13.38           O  
ATOM    523  CB  PHE A  67      38.824 -11.986  19.352  1.00 13.30           C  
ATOM    524  CG  PHE A  67      38.653 -12.536  17.946  1.00 16.54           C  
ATOM    525  CD1 PHE A  67      39.042 -13.842  17.633  1.00 14.04           C  
ATOM    526  CD2 PHE A  67      38.198 -11.721  16.890  1.00 19.36           C  
ATOM    527  CE1 PHE A  67      38.983 -14.327  16.307  1.00 12.91           C  
ATOM    528  CE2 PHE A  67      38.088 -12.172  15.578  1.00 12.66           C  
ATOM    529  CZ  PHE A  67      38.486 -13.501  15.315  1.00 12.67           C  
ATOM    530  N   ASN A  68      36.130 -12.259  20.930  1.00 17.27           N  
ATOM    531  CA  ASN A  68      34.798 -12.819  21.147  1.00 12.47           C  
ATOM    532  C   ASN A  68      33.745 -11.690  21.138  1.00 14.55           C  
ATOM    533  O   ASN A  68      32.641 -11.761  20.552  1.00 13.62           O  
ATOM    534  CB  ASN A  68      34.759 -13.622  22.476  1.00 13.69           C  
ATOM    535  CG  ASN A  68      35.332 -15.035  22.268  1.00 18.70           C  
ATOM    536  OD1 ASN A  68      36.065 -15.604  23.090  1.00 24.02           O  
ATOM    537  ND2 ASN A  68      35.120 -15.565  21.077  1.00 20.37           N  
ATOM    538  N   GLN A  69      34.080 -10.580  21.774  1.00  9.22           N  
ATOM    539  CA  GLN A  69      33.093  -9.481  21.834  1.00  5.26           C  
ATOM    540  C   GLN A  69      32.814  -8.858  20.521  1.00 10.40           C  
ATOM    541  O   GLN A  69      31.709  -8.409  20.242  1.00 16.47           O  
ATOM    542  CB  GLN A  69      33.649  -8.359  22.715  1.00 14.65           C  
ATOM    543  CG  GLN A  69      33.744  -8.880  24.147  1.00 10.54           C  
ATOM    544  CD  GLN A  69      34.382  -8.026  25.223  1.00 20.79           C  
ATOM    545  OE1 GLN A  69      34.361  -8.444  26.380  1.00 23.33           O  
ATOM    546  NE2 GLN A  69      34.918  -6.863  24.880  1.00 10.94           N  
ATOM    547  N   ASP A  70      33.883  -8.710  19.756  1.00 16.49           N  
ATOM    548  CA  ASP A  70      33.778  -8.060  18.478  1.00  9.83           C  
ATOM    549  C   ASP A  70      33.015  -8.841  17.435  1.00  6.93           C  
ATOM    550  O   ASP A  70      32.394  -8.244  16.535  1.00 14.05           O  
ATOM    551  CB  ASP A  70      35.132  -7.593  17.899  1.00  6.97           C  
ATOM    552  CG  ASP A  70      35.825  -6.512  18.734  1.00 16.42           C  
ATOM    553  OD1 ASP A  70      35.362  -5.947  19.702  1.00 21.19           O  
ATOM    554  OD2 ASP A  70      37.073  -6.385  18.440  1.00 16.78           O  
ATOM    555  N   VAL A  71      33.131 -10.186  17.478  1.00  8.83           N  
ATOM    556  CA  VAL A  71      32.461 -11.032  16.481  1.00 15.50           C  
ATOM    557  C   VAL A  71      30.967 -10.973  16.804  1.00 12.66           C  
ATOM    558  O   VAL A  71      30.072 -10.794  15.955  1.00 15.14           O  
ATOM    559  CB  VAL A  71      33.040 -12.506  16.451  1.00 13.94           C  
ATOM    560  CG1 VAL A  71      32.148 -13.334  15.525  1.00  9.51           C  
ATOM    561  CG2 VAL A  71      34.461 -12.559  15.833  1.00  7.75           C  
ATOM    562  N   ASP A  72      30.714 -11.080  18.104  1.00  8.39           N  
ATOM    563  CA  ASP A  72      29.352 -11.017  18.605  1.00 11.38           C  
ATOM    564  C   ASP A  72      28.711  -9.667  18.243  1.00 21.29           C  
ATOM    565  O   ASP A  72      27.598  -9.599  17.730  1.00 20.90           O  
ATOM    566  CB  ASP A  72      29.346 -11.307  20.138  1.00  9.60           C  
ATOM    567  CG  ASP A  72      27.959 -11.393  20.774  1.00 28.89           C  
ATOM    568  OD1 ASP A  72      27.670 -10.761  21.759  1.00 33.80           O  
ATOM    569  OD2 ASP A  72      27.103 -12.211  20.199  1.00 32.00           O  
ATOM    570  N   ALA A  73      29.415  -8.568  18.494  1.00 17.13           N  
ATOM    571  CA  ALA A  73      28.879  -7.255  18.180  1.00 11.73           C  
ATOM    572  C   ALA A  73      28.657  -7.120  16.670  1.00 14.08           C  
ATOM    573  O   ALA A  73      27.700  -6.514  16.235  1.00 17.10           O  
ATOM    574  CB  ALA A  73      29.864  -6.170  18.609  1.00  8.25           C  
ATOM    575  N   ALA A  74      29.553  -7.683  15.833  1.00  9.65           N  
ATOM    576  CA  ALA A  74      29.393  -7.577  14.365  1.00 12.89           C  
ATOM    577  C   ALA A  74      28.110  -8.319  13.969  1.00 15.37           C  
ATOM    578  O   ALA A  74      27.301  -7.806  13.202  1.00 16.82           O  
ATOM    579  CB  ALA A  74      30.562  -8.253  13.630  1.00  9.70           C  
ATOM    580  N   VAL A  75      27.941  -9.576  14.443  1.00 29.35           N  
ATOM    581  CA  VAL A  75      26.728 -10.341  14.098  1.00 26.69           C  
ATOM    582  C   VAL A  75      25.416  -9.580  14.477  1.00 26.86           C  
ATOM    583  O   VAL A  75      24.509  -9.441  13.670  1.00 23.48           O  
ATOM    584  CB  VAL A  75      26.723 -11.770  14.686  1.00 19.67           C  
ATOM    585  CG1 VAL A  75      25.365 -12.452  14.395  1.00 16.36           C  
ATOM    586  CG2 VAL A  75      27.849 -12.616  14.072  1.00 15.30           C  
ATOM    587  N   ARG A  76      25.321  -9.094  15.729  1.00 18.12           N  
ATOM    588  CA  ARG A  76      24.165  -8.363  16.258  1.00 24.02           C  
ATOM    589  C   ARG A  76      23.981  -7.065  15.500  1.00 30.25           C  
ATOM    590  O   ARG A  76      22.891  -6.630  15.174  1.00 29.35           O  
ATOM    591  CB  ARG A  76      24.277  -8.194  17.773  1.00 15.55           C  
ATOM    592  CG  ARG A  76      24.088  -9.534  18.527  1.00 46.26           C  
ATOM    593  CD  ARG A  76      24.073  -9.461  20.062  1.00 55.83           C  
ATOM    594  NE  ARG A  76      25.416  -9.266  20.573  1.00 53.93           N  
ATOM    595  CZ  ARG A  76      25.857  -8.056  20.868  1.00 80.82           C  
ATOM    596  NH1 ARG A  76      25.055  -7.011  20.743  1.00 83.43           N  
ATOM    597  NH2 ARG A  76      27.110  -7.865  21.288  1.00 43.41           N  
ATOM    598  N   GLY A  77      25.091  -6.483  15.117  1.00 15.53           N  
ATOM    599  CA  GLY A  77      25.039  -5.318  14.305  1.00 18.05           C  
ATOM    600  C   GLY A  77      24.306  -5.618  12.994  1.00 23.33           C  
ATOM    601  O   GLY A  77      23.456  -4.852  12.552  1.00 25.56           O  
ATOM    602  N   ILE A  78      24.620  -6.738  12.362  1.00 21.28           N  
ATOM    603  CA  ILE A  78      23.995  -7.127  11.088  1.00 28.04           C  
ATOM    604  C   ILE A  78      22.526  -7.367  11.289  1.00 34.05           C  
ATOM    605  O   ILE A  78      21.649  -6.969  10.510  1.00 21.71           O  
ATOM    606  CB  ILE A  78      24.602  -8.431  10.502  1.00 14.59           C  
ATOM    607  CG1 ILE A  78      25.962  -8.094   9.880  1.00 11.86           C  
ATOM    608  CG2 ILE A  78      23.731  -9.056   9.383  1.00  5.98           C  
ATOM    609  CD1 ILE A  78      26.829  -9.355   9.690  1.00 15.84           C  
ATOM    610  N   LEU A  79      22.236  -8.056  12.375  1.00 18.69           N  
ATOM    611  CA  LEU A  79      20.867  -8.426  12.625  1.00 21.28           C  
ATOM    612  C   LEU A  79      19.944  -7.261  12.901  1.00 30.64           C  
ATOM    613  O   LEU A  79      18.771  -7.403  12.610  1.00 33.77           O  
ATOM    614  CB  LEU A  79      20.720  -9.596  13.607  1.00 24.39           C  
ATOM    615  CG  LEU A  79      21.523 -10.786  13.149  1.00 20.51           C  
ATOM    616  CD1 LEU A  79      21.553 -11.776  14.286  1.00 23.16           C  
ATOM    617  CD2 LEU A  79      20.904 -11.368  11.875  1.00 26.11           C  
ATOM    618  N   ARG A  80      20.505  -6.109  13.388  1.00 33.27           N  
ATOM    619  CA  ARG A  80      19.807  -4.836  13.714  1.00 24.98           C  
ATOM    620  C   ARG A  80      19.762  -3.830  12.585  1.00 30.43           C  
ATOM    621  O   ARG A  80      19.134  -2.788  12.653  1.00 52.75           O  
ATOM    622  CB  ARG A  80      20.547  -4.079  14.785  1.00 36.86           C  
ATOM    623  CG  ARG A  80      20.199  -4.595  16.154  1.00 32.89           C  
ATOM    624  CD  ARG A  80      20.626  -3.588  17.206  1.00 78.70           C  
ATOM    625  NE  ARG A  80      21.952  -3.872  17.747  1.00 88.66           N  
ATOM    626  CZ  ARG A  80      23.133  -3.292  17.440  1.00 93.02           C  
ATOM    627  NH1 ARG A  80      23.328  -2.295  16.535  1.00 57.38           N  
ATOM    628  NH2 ARG A  80      24.181  -3.781  18.100  1.00 44.76           N  
ATOM    629  N   ASN A  81      20.513  -4.083  11.584  1.00 21.72           N  
ATOM    630  CA  ASN A  81      20.563  -3.168  10.509  1.00 18.83           C  
ATOM    631  C   ASN A  81      19.500  -3.549   9.492  1.00 39.19           C  
ATOM    632  O   ASN A  81      19.343  -4.695   9.095  1.00 18.49           O  
ATOM    633  CB  ASN A  81      21.984  -3.216   9.950  1.00 29.05           C  
ATOM    634  CG  ASN A  81      22.128  -2.146   8.934  1.00 30.68           C  
ATOM    635  OD1 ASN A  81      21.477  -2.181   7.903  1.00 28.66           O  
ATOM    636  ND2 ASN A  81      22.925  -1.154   9.240  1.00 33.02           N  
ATOM    637  N   ALA A  82      18.714  -2.600   9.078  1.00 36.62           N  
ATOM    638  CA  ALA A  82      17.649  -2.908   8.150  1.00 24.47           C  
ATOM    639  C   ALA A  82      18.124  -3.144   6.725  1.00 24.21           C  
ATOM    640  O   ALA A  82      17.439  -3.718   5.913  1.00 27.28           O  
ATOM    641  CB  ALA A  82      16.596  -1.834   8.201  1.00 42.48           C  
ATOM    642  N   LYS A  83      19.336  -2.762   6.402  1.00 28.62           N  
ATOM    643  CA  LYS A  83      19.832  -3.025   5.069  1.00 23.23           C  
ATOM    644  C   LYS A  83      20.560  -4.363   5.053  1.00 22.41           C  
ATOM    645  O   LYS A  83      20.600  -5.107   4.073  1.00 27.28           O  
ATOM    646  CB  LYS A  83      20.839  -1.948   4.677  1.00 35.61           C  
ATOM    647  CG  LYS A  83      20.227  -0.733   3.987  1.00 67.36           C  
ATOM    648  CD  LYS A  83      20.025   0.453   4.948  1.00 86.75           C  
ATOM    649  CE  LYS A  83      19.392   1.717   4.311  1.00100.00           C  
ATOM    650  NZ  LYS A  83      20.353   2.835   4.028  1.00100.00           N  
ATOM    651  N   LEU A  84      21.168  -4.683   6.158  1.00 22.06           N  
ATOM    652  CA  LEU A  84      21.989  -5.878   6.191  1.00 28.08           C  
ATOM    653  C   LEU A  84      21.262  -7.191   6.491  1.00 21.10           C  
ATOM    654  O   LEU A  84      21.571  -8.256   5.930  1.00 28.71           O  
ATOM    655  CB  LEU A  84      23.133  -5.643   7.198  1.00 20.37           C  
ATOM    656  CG  LEU A  84      24.105  -4.566   6.752  1.00 26.62           C  
ATOM    657  CD1 LEU A  84      25.234  -4.467   7.784  1.00 16.03           C  
ATOM    658  CD2 LEU A  84      24.660  -4.921   5.369  1.00 17.74           C  
ATOM    659  N   LYS A  85      20.316  -7.084   7.424  1.00 18.25           N  
ATOM    660  CA  LYS A  85      19.568  -8.192   7.905  1.00 22.86           C  
ATOM    661  C   LYS A  85      19.024  -9.102   6.817  1.00 15.18           C  
ATOM    662  O   LYS A  85      19.223 -10.313   6.822  1.00 19.22           O  
ATOM    663  CB  LYS A  85      18.595  -7.825   9.022  1.00 29.76           C  
ATOM    664  CG  LYS A  85      17.938  -9.092   9.493  1.00 25.19           C  
ATOM    665  CD  LYS A  85      16.787  -8.932  10.452  1.00 32.96           C  
ATOM    666  CE  LYS A  85      16.485 -10.281  11.066  1.00 33.61           C  
ATOM    667  NZ  LYS A  85      15.635 -11.061  10.170  1.00 45.15           N  
ATOM    668  N   PRO A  86      18.351  -8.516   5.864  1.00 19.64           N  
ATOM    669  CA  PRO A  86      17.726  -9.283   4.803  1.00 29.17           C  
ATOM    670  C   PRO A  86      18.763  -9.942   3.972  1.00 18.35           C  
ATOM    671  O   PRO A  86      18.520 -11.015   3.458  1.00 19.63           O  
ATOM    672  CB  PRO A  86      17.027  -8.277   3.880  1.00 23.15           C  
ATOM    673  CG  PRO A  86      17.084  -6.938   4.593  1.00 39.23           C  
ATOM    674  CD  PRO A  86      18.099  -7.062   5.711  1.00 26.55           C  
ATOM    675  N   VAL A  87      19.918  -9.279   3.769  1.00 15.16           N  
ATOM    676  CA  VAL A  87      20.935  -9.911   2.918  1.00 18.22           C  
ATOM    677  C   VAL A  87      21.472 -11.174   3.621  1.00 10.03           C  
ATOM    678  O   VAL A  87      21.562 -12.273   3.064  1.00 17.80           O  
ATOM    679  CB  VAL A  87      22.078  -8.934   2.624  1.00 38.59           C  
ATOM    680  CG1 VAL A  87      23.114  -9.585   1.675  1.00 17.01           C  
ATOM    681  CG2 VAL A  87      21.507  -7.605   2.069  1.00 18.78           C  
ATOM    682  N   TYR A  88      21.757 -10.971   4.900  1.00  7.96           N  
ATOM    683  CA  TYR A  88      22.250 -12.006   5.747  1.00 15.27           C  
ATOM    684  C   TYR A  88      21.279 -13.188   5.748  1.00 22.60           C  
ATOM    685  O   TYR A  88      21.647 -14.298   5.457  1.00 22.12           O  
ATOM    686  CB  TYR A  88      22.422 -11.399   7.133  1.00 13.00           C  
ATOM    687  CG  TYR A  88      23.152 -12.342   8.060  1.00 23.46           C  
ATOM    688  CD1 TYR A  88      22.423 -13.233   8.854  1.00 34.53           C  
ATOM    689  CD2 TYR A  88      24.548 -12.401   8.117  1.00 19.64           C  
ATOM    690  CE1 TYR A  88      23.040 -14.109   9.739  1.00 46.28           C  
ATOM    691  CE2 TYR A  88      25.192 -13.268   9.012  1.00 16.54           C  
ATOM    692  CZ  TYR A  88      24.437 -14.112   9.814  1.00 44.64           C  
ATOM    693  OH  TYR A  88      25.063 -14.969  10.657  1.00 32.92           O  
ATOM    694  N   ASP A  89      19.999 -12.944   5.999  1.00 19.90           N  
ATOM    695  CA  ASP A  89      18.969 -13.998   5.988  1.00 10.85           C  
ATOM    696  C   ASP A  89      18.900 -14.702   4.648  1.00 17.88           C  
ATOM    697  O   ASP A  89      18.596 -15.876   4.555  1.00 18.56           O  
ATOM    698  CB  ASP A  89      17.579 -13.403   6.283  1.00 18.09           C  
ATOM    699  CG  ASP A  89      17.399 -12.914   7.688  1.00 20.41           C  
ATOM    700  OD1 ASP A  89      16.487 -12.211   8.004  1.00 23.74           O  
ATOM    701  OD2 ASP A  89      18.279 -13.382   8.547  1.00 22.77           O  
ATOM    702  N   SER A  90      19.204 -14.015   3.585  1.00 13.74           N  
ATOM    703  CA  SER A  90      19.113 -14.733   2.346  1.00 15.78           C  
ATOM    704  C   SER A  90      20.328 -15.612   2.070  1.00 18.62           C  
ATOM    705  O   SER A  90      20.290 -16.436   1.164  1.00 19.77           O  
ATOM    706  CB  SER A  90      18.968 -13.760   1.172  1.00 16.28           C  
ATOM    707  OG  SER A  90      20.220 -13.103   0.908  1.00 16.65           O  
ATOM    708  N   LEU A  91      21.438 -15.428   2.776  1.00 12.00           N  
ATOM    709  CA  LEU A  91      22.655 -16.164   2.406  1.00 19.03           C  
ATOM    710  C   LEU A  91      22.846 -17.515   3.053  1.00 10.64           C  
ATOM    711  O   LEU A  91      22.387 -17.681   4.189  1.00 16.51           O  
ATOM    712  CB  LEU A  91      23.915 -15.313   2.798  1.00 12.11           C  
ATOM    713  CG  LEU A  91      24.083 -13.962   2.064  1.00 22.04           C  
ATOM    714  CD1 LEU A  91      25.196 -13.123   2.702  1.00 21.65           C  
ATOM    715  CD2 LEU A  91      24.368 -14.192   0.581  1.00 10.65           C  
ATOM    716  N   ASP A  92      23.642 -18.407   2.397  1.00 14.34           N  
ATOM    717  CA  ASP A  92      24.064 -19.675   3.002  1.00 11.15           C  
ATOM    718  C   ASP A  92      25.098 -19.470   4.142  1.00 15.72           C  
ATOM    719  O   ASP A  92      25.514 -18.339   4.430  1.00 12.71           O  
ATOM    720  CB  ASP A  92      24.618 -20.587   1.963  1.00 19.97           C  
ATOM    721  CG  ASP A  92      25.854 -19.973   1.373  1.00 24.07           C  
ATOM    722  OD1 ASP A  92      26.987 -20.163   1.783  1.00 23.61           O  
ATOM    723  OD2 ASP A  92      25.594 -19.284   0.300  1.00 23.29           O  
ATOM    724  N   ALA A  93      25.518 -20.531   4.836  1.00 12.48           N  
ATOM    725  CA  ALA A  93      26.390 -20.321   5.952  1.00 11.29           C  
ATOM    726  C   ALA A  93      27.773 -19.752   5.659  1.00 16.14           C  
ATOM    727  O   ALA A  93      28.284 -18.987   6.469  1.00 18.64           O  
ATOM    728  CB  ALA A  93      26.436 -21.465   6.931  1.00 17.67           C  
ATOM    729  N   VAL A  94      28.343 -20.118   4.502  1.00 16.52           N  
ATOM    730  CA  VAL A  94      29.677 -19.655   4.125  1.00 13.60           C  
ATOM    731  C   VAL A  94      29.653 -18.149   3.811  1.00 21.16           C  
ATOM    732  O   VAL A  94      30.403 -17.353   4.414  1.00 21.79           O  
ATOM    733  CB  VAL A  94      30.330 -20.570   3.069  1.00 11.61           C  
ATOM    734  CG1 VAL A  94      31.731 -20.037   2.704  1.00 12.19           C  
ATOM    735  CG2 VAL A  94      30.506 -21.946   3.725  1.00 20.34           C  
ATOM    736  N   ARG A  95      28.765 -17.761   2.888  1.00 12.02           N  
ATOM    737  CA  ARG A  95      28.588 -16.362   2.537  1.00 10.58           C  
ATOM    738  C   ARG A  95      28.270 -15.505   3.758  1.00 16.55           C  
ATOM    739  O   ARG A  95      28.775 -14.393   3.841  1.00 24.26           O  
ATOM    740  CB  ARG A  95      27.644 -16.192   1.372  1.00  7.30           C  
ATOM    741  CG  ARG A  95      28.135 -17.011   0.188  1.00  9.77           C  
ATOM    742  CD  ARG A  95      27.271 -16.674  -0.989  1.00 10.12           C  
ATOM    743  NE  ARG A  95      27.773 -17.071  -2.280  1.00  9.36           N  
ATOM    744  CZ  ARG A  95      27.568 -18.288  -2.752  1.00 23.97           C  
ATOM    745  NH1 ARG A  95      26.963 -19.198  -2.023  1.00 13.49           N  
ATOM    746  NH2 ARG A  95      27.983 -18.610  -3.966  1.00 15.36           N  
ATOM    747  N   ARG A  96      27.486 -16.023   4.735  1.00 12.31           N  
ATOM    748  CA  ARG A  96      27.237 -15.255   5.944  1.00 20.38           C  
ATOM    749  C   ARG A  96      28.548 -14.835   6.629  1.00 18.23           C  
ATOM    750  O   ARG A  96      28.673 -13.668   7.034  1.00 22.06           O  
ATOM    751  CB  ARG A  96      26.282 -15.893   6.947  1.00 14.70           C  
ATOM    752  CG  ARG A  96      24.930 -16.242   6.370  1.00 15.45           C  
ATOM    753  CD  ARG A  96      24.036 -16.937   7.397  1.00 19.39           C  
ATOM    754  NE  ARG A  96      22.682 -16.904   6.921  1.00 21.71           N  
ATOM    755  CZ  ARG A  96      21.660 -17.539   7.413  1.00 33.90           C  
ATOM    756  NH1 ARG A  96      21.718 -18.316   8.487  1.00 24.41           N  
ATOM    757  NH2 ARG A  96      20.513 -17.369   6.794  1.00 15.82           N  
ATOM    758  N   ALA A  97      29.488 -15.809   6.750  1.00 17.61           N  
ATOM    759  CA  ALA A  97      30.817 -15.586   7.315  1.00 14.52           C  
ATOM    760  C   ALA A  97      31.522 -14.436   6.575  1.00 14.18           C  
ATOM    761  O   ALA A  97      32.136 -13.546   7.200  1.00 16.31           O  
ATOM    762  CB  ALA A  97      31.642 -16.870   7.325  1.00  8.95           C  
ATOM    763  N   ALA A  98      31.357 -14.417   5.238  1.00 12.58           N  
ATOM    764  CA  ALA A  98      31.900 -13.358   4.395  1.00 13.57           C  
ATOM    765  C   ALA A  98      31.353 -11.975   4.730  1.00 21.80           C  
ATOM    766  O   ALA A  98      32.086 -11.005   4.769  1.00 12.94           O  
ATOM    767  CB  ALA A  98      31.774 -13.662   2.914  1.00 11.23           C  
ATOM    768  N   LEU A  99      30.068 -11.856   4.986  1.00 12.19           N  
ATOM    769  CA  LEU A  99      29.479 -10.585   5.357  1.00  8.96           C  
ATOM    770  C   LEU A  99      29.922 -10.195   6.756  1.00 12.23           C  
ATOM    771  O   LEU A  99      30.155  -9.017   7.029  1.00 12.93           O  
ATOM    772  CB  LEU A  99      27.923 -10.718   5.364  1.00 13.22           C  
ATOM    773  CG  LEU A  99      27.131  -9.406   5.335  1.00 19.35           C  
ATOM    774  CD1 LEU A  99      27.497  -8.640   4.051  1.00 30.96           C  
ATOM    775  CD2 LEU A  99      25.620  -9.711   5.403  1.00 18.62           C  
ATOM    776  N   ILE A 100      30.029 -11.170   7.663  1.00  7.82           N  
ATOM    777  CA  ILE A 100      30.478 -10.814   8.998  1.00 10.40           C  
ATOM    778  C   ILE A 100      31.922 -10.269   8.929  1.00 20.24           C  
ATOM    779  O   ILE A 100      32.291  -9.305   9.631  1.00 19.43           O  
ATOM    780  CB  ILE A 100      30.413 -12.002   9.968  1.00 18.28           C  
ATOM    781  CG1 ILE A 100      28.970 -12.543  10.041  1.00 11.88           C  
ATOM    782  CG2 ILE A 100      31.013 -11.713  11.392  1.00  7.21           C  
ATOM    783  CD1 ILE A 100      28.849 -13.799  10.923  1.00 10.30           C  
ATOM    784  N   ASN A 101      32.739 -10.872   8.040  1.00 14.98           N  
ATOM    785  CA  ASN A 101      34.152 -10.456   7.857  1.00 10.18           C  
ATOM    786  C   ASN A 101      34.205  -9.003   7.433  1.00 20.03           C  
ATOM    787  O   ASN A 101      34.862  -8.195   8.075  1.00 16.31           O  
ATOM    788  CB  ASN A 101      34.865 -11.372   6.881  1.00 11.34           C  
ATOM    789  CG  ASN A 101      36.361 -11.222   6.837  1.00 21.65           C  
ATOM    790  OD1 ASN A 101      36.823 -10.127   6.558  1.00 21.55           O  
ATOM    791  ND2 ASN A 101      37.114 -12.320   7.012  1.00 11.90           N  
ATOM    792  N   LYS A 102      33.435  -8.677   6.405  1.00 12.00           N  
ATOM    793  CA  LYS A 102      33.351  -7.312   5.937  1.00 24.09           C  
ATOM    794  C   LYS A 102      32.974  -6.321   7.022  1.00 21.85           C  
ATOM    795  O   LYS A 102      33.570  -5.245   7.161  1.00 18.08           O  
ATOM    796  CB  LYS A 102      32.367  -7.167   4.772  1.00 27.68           C  
ATOM    797  CG  LYS A 102      32.966  -6.486   3.566  1.00 30.98           C  
ATOM    798  CD  LYS A 102      32.080  -6.419   2.352  1.00 45.54           C  
ATOM    799  CE  LYS A 102      32.123  -5.000   1.799  1.00 55.20           C  
ATOM    800  NZ  LYS A 102      33.403  -4.367   2.098  1.00 62.29           N  
ATOM    801  N   VAL A 103      31.932  -6.657   7.742  1.00 17.90           N  
ATOM    802  CA  VAL A 103      31.405  -5.759   8.747  1.00 23.14           C  
ATOM    803  C   VAL A 103      32.353  -5.578   9.953  1.00 18.83           C  
ATOM    804  O   VAL A 103      32.429  -4.533  10.604  1.00 25.82           O  
ATOM    805  CB  VAL A 103      30.009  -6.226   9.183  1.00 22.19           C  
ATOM    806  CG1 VAL A 103      29.646  -5.503  10.469  1.00 23.93           C  
ATOM    807  CG2 VAL A 103      28.954  -5.895   8.132  1.00 17.07           C  
ATOM    808  N   PHE A 104      33.081  -6.646  10.263  1.00 17.53           N  
ATOM    809  CA  PHE A 104      34.029  -6.639  11.341  1.00 10.79           C  
ATOM    810  C   PHE A 104      35.117  -5.618  11.003  1.00 27.54           C  
ATOM    811  O   PHE A 104      35.436  -4.820  11.822  1.00 21.91           O  
ATOM    812  CB  PHE A 104      34.670  -8.026  11.440  1.00 12.88           C  
ATOM    813  CG  PHE A 104      35.671  -8.107  12.545  1.00 14.93           C  
ATOM    814  CD1 PHE A 104      37.028  -7.840  12.302  1.00 16.53           C  
ATOM    815  CD2 PHE A 104      35.311  -8.534  13.812  1.00 20.75           C  
ATOM    816  CE1 PHE A 104      37.969  -7.973  13.318  1.00 12.14           C  
ATOM    817  CE2 PHE A 104      36.246  -8.695  14.854  1.00 14.53           C  
ATOM    818  CZ  PHE A 104      37.590  -8.370  14.607  1.00 13.12           C  
ATOM    819  N   GLN A 105      35.639  -5.647   9.764  1.00 21.96           N  
ATOM    820  CA  GLN A 105      36.683  -4.781   9.198  1.00 34.92           C  
ATOM    821  C   GLN A 105      36.265  -3.327   8.969  1.00 48.63           C  
ATOM    822  O   GLN A 105      37.017  -2.383   9.107  1.00 33.40           O  
ATOM    823  CB  GLN A 105      37.079  -5.299   7.779  1.00 27.55           C  
ATOM    824  CG  GLN A 105      38.526  -4.903   7.379  1.00 24.95           C  
ATOM    825  CD  GLN A 105      38.815  -5.049   5.872  1.00 35.45           C  
ATOM    826  OE1 GLN A 105      38.191  -5.900   5.217  1.00 39.01           O  
ATOM    827  NE2 GLN A 105      39.791  -4.309   5.327  1.00 40.42           N  
ATOM    828  N   MET A 106      35.084  -3.127   8.476  1.00 30.56           N  
ATOM    829  CA  MET A 106      34.763  -1.798   8.120  1.00 22.31           C  
ATOM    830  C   MET A 106      33.478  -1.226   8.702  1.00 42.25           C  
ATOM    831  O   MET A 106      32.922  -0.274   8.156  1.00 79.19           O  
ATOM    832  CB  MET A 106      34.951  -1.736   6.578  1.00 25.05           C  
ATOM    833  CG  MET A 106      33.784  -2.036   5.628  1.00 55.68           C  
ATOM    834  SD  MET A 106      34.481  -2.458   4.007  1.00 53.08           S  
ATOM    835  CE  MET A 106      34.739  -0.889   3.138  1.00 44.91           C  
ATOM    836  N   GLY A 107      33.015  -1.778   9.832  1.00 29.53           N  
ATOM    837  CA  GLY A 107      31.762  -1.297  10.425  1.00 33.51           C  
ATOM    838  C   GLY A 107      30.494  -1.453   9.529  1.00 25.59           C  
ATOM    839  O   GLY A 107      30.574  -1.537   8.310  1.00 33.33           O  
ATOM    840  N   GLU A 108      29.316  -1.478  10.182  1.00 35.03           N  
ATOM    841  CA  GLU A 108      27.967  -1.632   9.610  1.00 24.97           C  
ATOM    842  C   GLU A 108      27.720  -0.656   8.483  1.00 68.86           C  
ATOM    843  O   GLU A 108      27.334  -0.969   7.326  1.00 44.09           O  
ATOM    844  CB  GLU A 108      26.956  -1.205  10.700  1.00 54.66           C  
ATOM    845  CG  GLU A 108      25.835  -2.196  11.075  1.00 69.28           C  
ATOM    846  CD  GLU A 108      24.789  -1.580  11.995  1.00 83.57           C  
ATOM    847  OE1 GLU A 108      23.972  -0.734  11.641  1.00 83.84           O  
ATOM    848  OE2 GLU A 108      24.816  -2.070  13.217  1.00 97.72           O  
ATOM    849  N   THR A 109      27.877   0.573   8.926  1.00 53.30           N  
ATOM    850  CA  THR A 109      27.714   1.704   8.081  1.00 62.27           C  
ATOM    851  C   THR A 109      28.480   1.507   6.794  1.00 70.75           C  
ATOM    852  O   THR A 109      27.882   1.555   5.694  1.00 54.88           O  
ATOM    853  CB  THR A 109      28.190   2.943   8.825  1.00 63.02           C  
ATOM    854  OG1 THR A 109      27.802   2.785  10.190  1.00 75.53           O  
ATOM    855  CG2 THR A 109      27.572   4.210   8.182  1.00 42.12           C  
ATOM    856  N   GLY A 110      29.796   1.271   6.939  1.00 39.53           N  
ATOM    857  CA  GLY A 110      30.591   1.045   5.743  1.00 43.47           C  
ATOM    858  C   GLY A 110      29.867   0.118   4.741  1.00 76.25           C  
ATOM    859  O   GLY A 110      29.385   0.570   3.659  1.00 49.31           O  
ATOM    860  N   VAL A 111      29.803  -1.180   5.131  1.00 46.64           N  
ATOM    861  CA  VAL A 111      29.182  -2.226   4.349  1.00 36.10           C  
ATOM    862  C   VAL A 111      27.845  -1.881   3.822  1.00 66.80           C  
ATOM    863  O   VAL A 111      27.622  -2.161   2.636  1.00 32.12           O  
ATOM    864  CB  VAL A 111      29.071  -3.470   5.120  1.00 57.08           C  
ATOM    865  CG1 VAL A 111      28.487  -4.517   4.155  1.00 26.59           C  
ATOM    866  CG2 VAL A 111      30.517  -3.755   5.551  1.00 47.71           C  
ATOM    867  N   ALA A 112      26.993  -1.303   4.704  1.00 34.24           N  
ATOM    868  CA  ALA A 112      25.692  -0.863   4.264  1.00 40.86           C  
ATOM    869  C   ALA A 112      25.774   0.024   2.980  1.00 64.28           C  
ATOM    870  O   ALA A 112      24.822  -0.026   2.182  1.00 50.58           O  
ATOM    871  CB  ALA A 112      24.723  -0.441   5.373  1.00 37.87           C  
ATOM    872  N   GLY A 113      26.960   0.707   2.706  1.00 48.57           N  
ATOM    873  CA  GLY A 113      27.206   1.549   1.472  1.00 83.48           C  
ATOM    874  C   GLY A 113      27.544   0.739   0.152  1.00 95.55           C  
ATOM    875  O   GLY A 113      27.770   1.175  -1.022  1.00 48.99           O  
ATOM    876  N   PHE A 114      27.588  -0.533   0.314  1.00 53.29           N  
ATOM    877  CA  PHE A 114      27.865  -1.265  -0.851  1.00 24.39           C  
ATOM    878  C   PHE A 114      26.479  -1.646  -1.375  1.00 20.76           C  
ATOM    879  O   PHE A 114      26.123  -2.778  -1.589  1.00 21.39           O  
ATOM    880  CB  PHE A 114      28.701  -2.429  -0.336  1.00 29.55           C  
ATOM    881  CG  PHE A 114      30.172  -2.103  -0.208  1.00 27.56           C  
ATOM    882  CD1 PHE A 114      31.082  -2.714  -1.070  1.00 30.42           C  
ATOM    883  CD2 PHE A 114      30.678  -1.201   0.730  1.00 33.69           C  
ATOM    884  CE1 PHE A 114      32.446  -2.435  -1.051  1.00 38.08           C  
ATOM    885  CE2 PHE A 114      32.047  -0.924   0.782  1.00 20.77           C  
ATOM    886  CZ  PHE A 114      32.923  -1.526  -0.114  1.00 19.06           C  
ATOM    887  N   THR A 115      25.648  -0.661  -1.542  1.00 23.91           N  
ATOM    888  CA  THR A 115      24.286  -0.871  -1.960  1.00 13.14           C  
ATOM    889  C   THR A 115      24.091  -1.826  -3.085  1.00 32.12           C  
ATOM    890  O   THR A 115      23.231  -2.678  -2.996  1.00 22.33           O  
ATOM    891  CB  THR A 115      23.592   0.413  -2.397  1.00 37.61           C  
ATOM    892  OG1 THR A 115      23.654   1.337  -1.367  1.00 38.65           O  
ATOM    893  CG2 THR A 115      22.159   0.039  -2.634  1.00 34.56           C  
ATOM    894  N   ASN A 116      24.794  -1.580  -4.192  1.00 20.01           N  
ATOM    895  CA  ASN A 116      24.659  -2.372  -5.422  1.00 19.71           C  
ATOM    896  C   ASN A 116      25.099  -3.839  -5.266  1.00 19.78           C  
ATOM    897  O   ASN A 116      24.485  -4.768  -5.831  1.00 26.92           O  
ATOM    898  CB  ASN A 116      25.251  -1.659  -6.698  1.00 29.00           C  
ATOM    899  CG  ASN A 116      24.749  -0.215  -6.957  1.00 36.32           C  
ATOM    900  OD1 ASN A 116      23.547   0.002  -6.890  1.00 40.46           O  
ATOM    901  ND2 ASN A 116      25.631   0.790  -7.232  1.00 21.56           N  
ATOM    902  N   SER A 117      26.213  -4.020  -4.533  1.00 25.20           N  
ATOM    903  CA  SER A 117      26.793  -5.328  -4.251  1.00 26.84           C  
ATOM    904  C   SER A 117      25.825  -6.078  -3.374  1.00 16.05           C  
ATOM    905  O   SER A 117      25.638  -7.250  -3.558  1.00 26.87           O  
ATOM    906  CB  SER A 117      28.103  -5.268  -3.462  1.00 13.72           C  
ATOM    907  OG  SER A 117      28.988  -4.294  -3.967  1.00 29.31           O  
ATOM    908  N   LEU A 118      25.246  -5.389  -2.368  1.00 27.42           N  
ATOM    909  CA  LEU A 118      24.286  -6.001  -1.469  1.00 27.58           C  
ATOM    910  C   LEU A 118      23.110  -6.544  -2.255  1.00 25.86           C  
ATOM    911  O   LEU A 118      22.654  -7.650  -2.036  1.00 19.68           O  
ATOM    912  CB  LEU A 118      23.812  -5.099  -0.295  1.00 22.08           C  
ATOM    913  CG  LEU A 118      24.952  -4.696   0.648  1.00 23.18           C  
ATOM    914  CD1 LEU A 118      24.490  -3.664   1.658  1.00 18.63           C  
ATOM    915  CD2 LEU A 118      25.525  -5.897   1.390  1.00 14.35           C  
ATOM    916  N   ARG A 119      22.647  -5.774  -3.210  1.00 15.22           N  
ATOM    917  CA  ARG A 119      21.511  -6.175  -4.022  1.00 29.38           C  
ATOM    918  C   ARG A 119      21.811  -7.404  -4.835  1.00 35.13           C  
ATOM    919  O   ARG A 119      20.975  -8.315  -4.916  1.00 17.27           O  
ATOM    920  CB  ARG A 119      21.029  -4.997  -4.849  1.00 25.78           C  
ATOM    921  CG  ARG A 119      19.740  -5.092  -5.634  1.00 41.07           C  
ATOM    922  CD  ARG A 119      19.629  -3.839  -6.507  1.00 50.99           C  
ATOM    923  NE  ARG A 119      20.318  -4.056  -7.785  1.00 94.80           N  
ATOM    924  CZ  ARG A 119      21.504  -3.563  -8.181  1.00100.00           C  
ATOM    925  NH1 ARG A 119      22.237  -2.718  -7.446  1.00 79.01           N  
ATOM    926  NH2 ARG A 119      21.976  -3.920  -9.384  1.00 89.24           N  
ATOM    927  N   MET A 120      23.032  -7.449  -5.390  1.00 12.76           N  
ATOM    928  CA  MET A 120      23.456  -8.580  -6.203  1.00 33.93           C  
ATOM    929  C   MET A 120      23.609  -9.837  -5.342  1.00 25.60           C  
ATOM    930  O   MET A 120      23.252 -10.960  -5.710  1.00 26.08           O  
ATOM    931  CB  MET A 120      24.725  -8.267  -7.032  1.00 18.22           C  
ATOM    932  CG  MET A 120      24.527  -7.042  -7.897  1.00 23.54           C  
ATOM    933  SD  MET A 120      26.097  -6.644  -8.643  1.00 27.76           S  
ATOM    934  CE  MET A 120      25.805  -4.915  -9.018  1.00 27.75           C  
ATOM    935  N   LEU A 121      24.118  -9.682  -4.149  1.00 20.55           N  
ATOM    936  CA  LEU A 121      24.271 -10.859  -3.329  1.00 18.31           C  
ATOM    937  C   LEU A 121      22.875 -11.423  -3.054  1.00 19.13           C  
ATOM    938  O   LEU A 121      22.585 -12.592  -3.187  1.00 17.95           O  
ATOM    939  CB  LEU A 121      24.994 -10.481  -2.022  1.00 14.76           C  
ATOM    940  CG  LEU A 121      26.484 -10.181  -2.235  1.00 17.94           C  
ATOM    941  CD1 LEU A 121      26.977  -9.529  -0.941  1.00 31.37           C  
ATOM    942  CD2 LEU A 121      27.282 -11.469  -2.557  1.00 13.33           C  
ATOM    943  N   GLN A 122      21.985 -10.519  -2.678  1.00 16.07           N  
ATOM    944  CA  GLN A 122      20.640 -10.855  -2.371  1.00 26.38           C  
ATOM    945  C   GLN A 122      19.980 -11.578  -3.510  1.00 33.33           C  
ATOM    946  O   GLN A 122      19.159 -12.482  -3.337  1.00 32.43           O  
ATOM    947  CB  GLN A 122      19.825  -9.634  -1.995  1.00 11.12           C  
ATOM    948  CG  GLN A 122      18.823 -10.284  -1.090  1.00 54.49           C  
ATOM    949  CD  GLN A 122      17.809  -9.408  -0.476  1.00 64.74           C  
ATOM    950  OE1 GLN A 122      18.052  -8.205  -0.201  1.00 43.82           O  
ATOM    951  NE2 GLN A 122      16.719 -10.106  -0.171  1.00 73.37           N  
ATOM    952  N   GLN A 123      20.315 -11.150  -4.714  1.00 25.70           N  
ATOM    953  CA  GLN A 123      19.718 -11.808  -5.834  1.00 15.04           C  
ATOM    954  C   GLN A 123      20.466 -13.030  -6.267  1.00 26.49           C  
ATOM    955  O   GLN A 123      20.067 -13.564  -7.268  1.00 26.76           O  
ATOM    956  CB  GLN A 123      19.591 -10.884  -7.027  1.00 20.26           C  
ATOM    957  CG  GLN A 123      18.706  -9.672  -6.741  1.00 30.77           C  
ATOM    958  CD  GLN A 123      18.753  -8.804  -7.957  1.00 28.36           C  
ATOM    959  OE1 GLN A 123      18.540  -9.318  -9.054  1.00 63.71           O  
ATOM    960  NE2 GLN A 123      19.230  -7.576  -7.813  1.00 70.25           N  
ATOM    961  N   LYS A 124      21.535 -13.436  -5.553  1.00 25.44           N  
ATOM    962  CA  LYS A 124      22.372 -14.613  -5.884  1.00 20.40           C  
ATOM    963  C   LYS A 124      23.120 -14.522  -7.166  1.00 22.61           C  
ATOM    964  O   LYS A 124      23.395 -15.566  -7.765  1.00 21.96           O  
ATOM    965  CB  LYS A 124      21.767 -16.007  -5.695  1.00 22.97           C  
ATOM    966  CG  LYS A 124      21.107 -16.028  -4.328  1.00 28.39           C  
ATOM    967  CD  LYS A 124      20.726 -17.375  -3.742  1.00 23.56           C  
ATOM    968  CE  LYS A 124      20.050 -17.105  -2.419  1.00 23.75           C  
ATOM    969  NZ  LYS A 124      20.929 -17.285  -1.277  1.00 27.29           N  
ATOM    970  N   ARG A 125      23.487 -13.293  -7.531  1.00 15.94           N  
ATOM    971  CA  ARG A 125      24.266 -13.064  -8.725  1.00 20.53           C  
ATOM    972  C   ARG A 125      25.734 -12.925  -8.345  1.00 24.74           C  
ATOM    973  O   ARG A 125      26.338 -11.828  -8.273  1.00 21.15           O  
ATOM    974  CB  ARG A 125      23.770 -11.831  -9.392  1.00 13.83           C  
ATOM    975  CG  ARG A 125      22.475 -12.047 -10.104  1.00 29.22           C  
ATOM    976  CD  ARG A 125      21.955 -10.703 -10.505  1.00 35.89           C  
ATOM    977  NE  ARG A 125      20.605 -10.851 -10.869  1.00 60.64           N  
ATOM    978  CZ  ARG A 125      20.200 -10.414 -12.016  1.00 96.79           C  
ATOM    979  NH1 ARG A 125      21.073  -9.782 -12.812  1.00 66.86           N  
ATOM    980  NH2 ARG A 125      18.913 -10.591 -12.364  1.00 44.00           N  
ATOM    981  N   TRP A 126      26.261 -14.107  -8.066  1.00 22.97           N  
ATOM    982  CA  TRP A 126      27.604 -14.311  -7.577  1.00 22.30           C  
ATOM    983  C   TRP A 126      28.767 -13.654  -8.281  1.00 37.08           C  
ATOM    984  O   TRP A 126      29.549 -12.972  -7.636  1.00 21.37           O  
ATOM    985  CB  TRP A 126      27.935 -15.679  -6.992  1.00  9.60           C  
ATOM    986  CG  TRP A 126      26.804 -16.414  -6.354  1.00 20.44           C  
ATOM    987  CD1 TRP A 126      26.300 -17.606  -6.751  1.00 16.87           C  
ATOM    988  CD2 TRP A 126      26.119 -16.038  -5.144  1.00 16.57           C  
ATOM    989  NE1 TRP A 126      25.295 -17.979  -5.891  1.00 17.39           N  
ATOM    990  CE2 TRP A 126      25.193 -17.055  -4.871  1.00 16.18           C  
ATOM    991  CE3 TRP A 126      26.205 -14.933  -4.279  1.00 13.02           C  
ATOM    992  CZ2 TRP A 126      24.375 -16.994  -3.723  1.00 18.53           C  
ATOM    993  CZ3 TRP A 126      25.403 -14.869  -3.149  1.00 17.35           C  
ATOM    994  CH2 TRP A 126      24.454 -15.876  -2.917  1.00 27.17           C  
ATOM    995  N   ASP A 127      28.872 -13.901  -9.577  1.00 20.60           N  
ATOM    996  CA  ASP A 127      29.938 -13.376 -10.407  1.00 24.21           C  
ATOM    997  C   ASP A 127      29.835 -11.875 -10.533  1.00 28.80           C  
ATOM    998  O   ASP A 127      30.817 -11.168 -10.370  1.00 23.18           O  
ATOM    999  CB  ASP A 127      29.992 -14.070 -11.791  1.00 21.96           C  
ATOM   1000  CG  ASP A 127      30.629 -15.469 -11.806  1.00 20.42           C  
ATOM   1001  OD1 ASP A 127      30.259 -16.417 -11.126  1.00 51.80           O  
ATOM   1002  OD2 ASP A 127      31.650 -15.575 -12.613  1.00100.00           O  
ATOM   1003  N   GLU A 128      28.620 -11.382 -10.732  1.00 15.02           N  
ATOM   1004  CA  GLU A 128      28.436  -9.960 -10.901  1.00 17.55           C  
ATOM   1005  C   GLU A 128      28.749  -9.252  -9.629  1.00 26.41           C  
ATOM   1006  O   GLU A 128      29.318  -8.157  -9.622  1.00 21.02           O  
ATOM   1007  CB  GLU A 128      27.010  -9.603 -11.382  1.00 26.52           C  
ATOM   1008  CG  GLU A 128      26.547 -10.388 -12.620  1.00 31.14           C  
ATOM   1009  CD  GLU A 128      25.841 -11.743 -12.488  1.00 93.75           C  
ATOM   1010  OE1 GLU A 128      26.242 -12.757 -11.875  1.00 44.20           O  
ATOM   1011  OE2 GLU A 128      24.833 -11.757 -13.339  1.00 77.87           O  
ATOM   1012  N   ALA A 129      28.295  -9.845  -8.545  1.00 12.74           N  
ATOM   1013  CA  ALA A 129      28.596  -9.163  -7.323  1.00 17.04           C  
ATOM   1014  C   ALA A 129      30.124  -9.139  -7.003  1.00 22.64           C  
ATOM   1015  O   ALA A 129      30.594  -8.243  -6.338  1.00 21.61           O  
ATOM   1016  CB  ALA A 129      27.842  -9.738  -6.170  1.00 14.93           C  
ATOM   1017  N   ALA A 130      30.898 -10.156  -7.420  1.00 23.11           N  
ATOM   1018  CA  ALA A 130      32.348 -10.232  -7.179  1.00 16.81           C  
ATOM   1019  C   ALA A 130      33.016  -9.094  -7.930  1.00 24.77           C  
ATOM   1020  O   ALA A 130      33.834  -8.380  -7.354  1.00 21.47           O  
ATOM   1021  CB  ALA A 130      32.865 -11.583  -7.649  1.00 16.36           C  
ATOM   1022  N   VAL A 131      32.610  -8.926  -9.208  1.00 20.41           N  
ATOM   1023  CA  VAL A 131      33.095  -7.848 -10.029  1.00 23.71           C  
ATOM   1024  C   VAL A 131      32.767  -6.481  -9.407  1.00 19.81           C  
ATOM   1025  O   VAL A 131      33.639  -5.646  -9.329  1.00 28.03           O  
ATOM   1026  CB  VAL A 131      32.587  -7.934 -11.453  1.00 26.26           C  
ATOM   1027  CG1 VAL A 131      32.756  -6.590 -12.151  1.00 21.13           C  
ATOM   1028  CG2 VAL A 131      33.352  -9.023 -12.171  1.00 21.56           C  
ATOM   1029  N   ASN A 132      31.528  -6.229  -8.941  1.00 20.97           N  
ATOM   1030  CA  ASN A 132      31.161  -4.945  -8.359  1.00 14.76           C  
ATOM   1031  C   ASN A 132      31.925  -4.699  -7.052  1.00 33.60           C  
ATOM   1032  O   ASN A 132      32.307  -3.599  -6.717  1.00 20.87           O  
ATOM   1033  CB  ASN A 132      29.655  -4.918  -7.946  1.00 13.05           C  
ATOM   1034  CG  ASN A 132      29.189  -3.527  -7.517  1.00 17.69           C  
ATOM   1035  OD1 ASN A 132      29.034  -3.138  -6.321  1.00 15.20           O  
ATOM   1036  ND2 ASN A 132      28.973  -2.743  -8.550  1.00 14.13           N  
ATOM   1037  N   LEU A 133      32.094  -5.715  -6.232  1.00 18.53           N  
ATOM   1038  CA  LEU A 133      32.732  -5.513  -4.943  1.00 17.54           C  
ATOM   1039  C   LEU A 133      34.167  -5.003  -5.098  1.00 26.11           C  
ATOM   1040  O   LEU A 133      34.688  -4.418  -4.165  1.00 17.80           O  
ATOM   1041  CB  LEU A 133      32.824  -6.889  -4.200  1.00 11.68           C  
ATOM   1042  CG  LEU A 133      31.561  -7.261  -3.396  1.00 29.04           C  
ATOM   1043  CD1 LEU A 133      31.539  -8.724  -2.947  1.00 16.41           C  
ATOM   1044  CD2 LEU A 133      31.403  -6.345  -2.180  1.00 12.85           C  
ATOM   1045  N   ALA A 134      34.826  -5.352  -6.239  1.00 17.59           N  
ATOM   1046  CA  ALA A 134      36.217  -5.051  -6.522  1.00 16.89           C  
ATOM   1047  C   ALA A 134      36.484  -3.626  -6.887  1.00 21.32           C  
ATOM   1048  O   ALA A 134      37.627  -3.198  -6.845  1.00 22.96           O  
ATOM   1049  CB  ALA A 134      36.811  -6.061  -7.488  1.00 12.98           C  
ATOM   1050  N   LYS A 135      35.411  -2.922  -7.234  1.00 11.60           N  
ATOM   1051  CA  LYS A 135      35.419  -1.499  -7.575  1.00 18.64           C  
ATOM   1052  C   LYS A 135      35.187  -0.712  -6.323  1.00 21.14           C  
ATOM   1053  O   LYS A 135      34.144  -0.126  -6.105  1.00 27.64           O  
ATOM   1054  CB  LYS A 135      34.259  -1.209  -8.451  1.00 16.39           C  
ATOM   1055  CG  LYS A 135      34.429  -2.046  -9.671  1.00 25.06           C  
ATOM   1056  CD  LYS A 135      33.476  -1.580 -10.731  1.00 46.97           C  
ATOM   1057  CE  LYS A 135      33.710  -2.360 -12.009  1.00 61.64           C  
ATOM   1058  NZ  LYS A 135      32.472  -2.949 -12.552  1.00 89.41           N  
ATOM   1059  N   SER A 136      36.130  -0.795  -5.441  1.00 11.22           N  
ATOM   1060  CA  SER A 136      36.022  -0.149  -4.165  1.00 15.11           C  
ATOM   1061  C   SER A 136      37.403   0.179  -3.585  1.00 14.08           C  
ATOM   1062  O   SER A 136      38.386  -0.530  -3.824  1.00 19.02           O  
ATOM   1063  CB  SER A 136      35.330  -1.107  -3.239  1.00  6.75           C  
ATOM   1064  OG  SER A 136      36.095  -2.323  -3.131  1.00 12.44           O  
ATOM   1065  N   ARG A 137      37.442   1.236  -2.792  1.00 12.71           N  
ATOM   1066  CA  ARG A 137      38.660   1.624  -2.132  1.00 16.07           C  
ATOM   1067  C   ARG A 137      39.158   0.420  -1.322  1.00 24.02           C  
ATOM   1068  O   ARG A 137      40.337   0.123  -1.266  1.00 16.41           O  
ATOM   1069  CB  ARG A 137      38.424   2.809  -1.186  1.00 16.60           C  
ATOM   1070  CG  ARG A 137      39.689   3.204  -0.430  1.00 23.17           C  
ATOM   1071  CD  ARG A 137      39.413   4.127   0.750  1.00 22.72           C  
ATOM   1072  NE  ARG A 137      40.632   4.760   1.240  1.00 28.59           N  
ATOM   1073  CZ  ARG A 137      41.319   4.158   2.199  1.00 59.29           C  
ATOM   1074  NH1 ARG A 137      40.883   3.004   2.717  1.00 27.66           N  
ATOM   1075  NH2 ARG A 137      42.434   4.702   2.661  1.00 50.27           N  
ATOM   1076  N   TRP A 138      38.209  -0.279  -0.677  1.00 20.61           N  
ATOM   1077  CA  TRP A 138      38.443  -1.464   0.170  1.00  8.19           C  
ATOM   1078  C   TRP A 138      39.345  -2.456  -0.534  1.00 13.16           C  
ATOM   1079  O   TRP A 138      40.332  -2.913   0.053  1.00 20.47           O  
ATOM   1080  CB  TRP A 138      37.083  -2.201   0.452  1.00 10.82           C  
ATOM   1081  CG  TRP A 138      37.180  -3.568   1.069  1.00 13.63           C  
ATOM   1082  CD1 TRP A 138      37.690  -3.895   2.295  1.00 16.13           C  
ATOM   1083  CD2 TRP A 138      36.600  -4.774   0.548  1.00 13.86           C  
ATOM   1084  NE1 TRP A 138      37.576  -5.250   2.491  1.00 20.77           N  
ATOM   1085  CE2 TRP A 138      36.866  -5.807   1.462  1.00 20.16           C  
ATOM   1086  CE3 TRP A 138      35.896  -5.028  -0.613  1.00 12.06           C  
ATOM   1087  CZ2 TRP A 138      36.369  -7.102   1.294  1.00 13.71           C  
ATOM   1088  CZ3 TRP A 138      35.463  -6.324  -0.822  1.00 17.21           C  
ATOM   1089  CH2 TRP A 138      35.726  -7.346   0.108  1.00 15.24           C  
ATOM   1090  N   TYR A 139      38.955  -2.805  -1.797  1.00 16.26           N  
ATOM   1091  CA  TYR A 139      39.671  -3.732  -2.629  1.00 14.95           C  
ATOM   1092  C   TYR A 139      41.030  -3.162  -2.950  1.00 33.57           C  
ATOM   1093  O   TYR A 139      42.024  -3.844  -2.841  1.00 15.93           O  
ATOM   1094  CB  TYR A 139      38.962  -3.836  -3.949  1.00 16.90           C  
ATOM   1095  CG  TYR A 139      39.666  -4.798  -4.796  1.00 33.18           C  
ATOM   1096  CD1 TYR A 139      39.468  -6.160  -4.572  1.00 25.31           C  
ATOM   1097  CD2 TYR A 139      40.477  -4.374  -5.853  1.00 24.86           C  
ATOM   1098  CE1 TYR A 139      40.071  -7.105  -5.401  1.00 18.64           C  
ATOM   1099  CE2 TYR A 139      41.094  -5.309  -6.700  1.00 35.50           C  
ATOM   1100  CZ  TYR A 139      40.896  -6.679  -6.450  1.00 62.75           C  
ATOM   1101  OH  TYR A 139      41.501  -7.605  -7.241  1.00 45.71           O  
ATOM   1102  N   ASN A 140      41.082  -1.882  -3.375  1.00 12.42           N  
ATOM   1103  CA  ASN A 140      42.375  -1.233  -3.748  1.00 21.06           C  
ATOM   1104  C   ASN A 140      43.397  -1.152  -2.584  1.00 18.82           C  
ATOM   1105  O   ASN A 140      44.599  -1.371  -2.732  1.00 25.68           O  
ATOM   1106  CB  ASN A 140      42.071   0.128  -4.410  1.00 27.61           C  
ATOM   1107  CG  ASN A 140      41.552  -0.153  -5.801  1.00 27.34           C  
ATOM   1108  OD1 ASN A 140      40.353  -0.098  -6.076  1.00 23.52           O  
ATOM   1109  ND2 ASN A 140      42.436  -0.731  -6.600  1.00 26.22           N  
ATOM   1110  N   GLN A 141      42.881  -0.865  -1.391  1.00 10.01           N  
ATOM   1111  CA  GLN A 141      43.677  -0.748  -0.207  1.00 18.44           C  
ATOM   1112  C   GLN A 141      44.210  -2.046   0.355  1.00 31.12           C  
ATOM   1113  O   GLN A 141      45.348  -2.078   0.834  1.00 21.27           O  
ATOM   1114  CB  GLN A 141      43.030   0.113   0.903  1.00 14.42           C  
ATOM   1115  CG  GLN A 141      42.789   1.602   0.533  1.00 35.34           C  
ATOM   1116  CD  GLN A 141      43.984   2.319  -0.108  1.00 60.56           C  
ATOM   1117  OE1 GLN A 141      43.950   2.780  -1.282  1.00 29.85           O  
ATOM   1118  NE2 GLN A 141      45.051   2.452   0.688  1.00 30.30           N  
ATOM   1119  N   THR A 142      43.380  -3.088   0.383  1.00 17.45           N  
ATOM   1120  CA  THR A 142      43.806  -4.371   0.941  1.00  5.75           C  
ATOM   1121  C   THR A 142      43.364  -5.445   0.036  1.00 19.86           C  
ATOM   1122  O   THR A 142      42.464  -6.160   0.441  1.00 14.54           O  
ATOM   1123  CB  THR A 142      43.186  -4.635   2.333  1.00 22.91           C  
ATOM   1124  OG1 THR A 142      41.785  -4.497   2.269  1.00 16.58           O  
ATOM   1125  CG2 THR A 142      43.687  -3.543   3.229  1.00 20.58           C  
ATOM   1126  N   PRO A 143      43.964  -5.507  -1.168  1.00 15.52           N  
ATOM   1127  CA  PRO A 143      43.652  -6.466  -2.224  1.00 16.81           C  
ATOM   1128  C   PRO A 143      43.679  -7.973  -1.871  1.00 24.07           C  
ATOM   1129  O   PRO A 143      42.800  -8.671  -2.293  1.00 18.71           O  
ATOM   1130  CB  PRO A 143      44.634  -6.221  -3.378  1.00  9.78           C  
ATOM   1131  CG  PRO A 143      45.700  -5.243  -2.857  1.00 12.55           C  
ATOM   1132  CD  PRO A 143      45.286  -4.824  -1.439  1.00  9.68           C  
ATOM   1133  N   ASN A 144      44.679  -8.479  -1.161  1.00 15.34           N  
ATOM   1134  CA  ASN A 144      44.782  -9.896  -0.824  1.00 19.44           C  
ATOM   1135  C   ASN A 144      43.644 -10.329   0.097  1.00 24.37           C  
ATOM   1136  O   ASN A 144      43.011 -11.357  -0.086  1.00 13.42           O  
ATOM   1137  CB  ASN A 144      46.171 -10.147  -0.209  1.00 11.72           C  
ATOM   1138  CG  ASN A 144      47.314 -10.067  -1.249  1.00 19.04           C  
ATOM   1139  OD1 ASN A 144      48.462  -9.822  -0.904  1.00 32.41           O  
ATOM   1140  ND2 ASN A 144      47.037 -10.266  -2.540  1.00 19.94           N  
ATOM   1141  N   ARG A 145      43.352  -9.516   1.095  1.00  8.69           N  
ATOM   1142  CA  ARG A 145      42.237  -9.833   1.964  1.00 22.37           C  
ATOM   1143  C   ARG A 145      40.894  -9.686   1.205  1.00 12.98           C  
ATOM   1144  O   ARG A 145      40.012 -10.554   1.299  1.00 23.21           O  
ATOM   1145  CB  ARG A 145      42.197  -8.997   3.234  1.00 17.90           C  
ATOM   1146  CG  ARG A 145      40.814  -9.109   3.851  1.00 26.65           C  
ATOM   1147  CD  ARG A 145      40.787  -8.455   5.195  1.00 31.77           C  
ATOM   1148  NE  ARG A 145      39.619  -8.757   6.001  1.00 23.54           N  
ATOM   1149  CZ  ARG A 145      39.680  -8.390   7.282  1.00 22.22           C  
ATOM   1150  NH1 ARG A 145      40.778  -7.802   7.760  1.00 15.21           N  
ATOM   1151  NH2 ARG A 145      38.674  -8.604   8.108  1.00 17.26           N  
ATOM   1152  N   ALA A 146      40.708  -8.538   0.503  1.00 14.37           N  
ATOM   1153  CA  ALA A 146      39.503  -8.294  -0.256  1.00 15.26           C  
ATOM   1154  C   ALA A 146      39.270  -9.462  -1.205  1.00 39.28           C  
ATOM   1155  O   ALA A 146      38.204 -10.031  -1.233  1.00 14.15           O  
ATOM   1156  CB  ALA A 146      39.387  -6.894  -0.867  1.00 20.98           C  
ATOM   1157  N   LYS A 147      40.306  -9.896  -1.914  1.00 14.41           N  
ATOM   1158  CA  LYS A 147      40.208 -11.034  -2.830  1.00 11.49           C  
ATOM   1159  C   LYS A 147      39.750 -12.273  -2.123  1.00 14.92           C  
ATOM   1160  O   LYS A 147      38.954 -13.003  -2.667  1.00 16.73           O  
ATOM   1161  CB  LYS A 147      41.531 -11.373  -3.455  1.00 22.52           C  
ATOM   1162  CG  LYS A 147      41.746 -10.456  -4.619  1.00 31.70           C  
ATOM   1163  CD  LYS A 147      43.082 -10.673  -5.265  1.00 37.68           C  
ATOM   1164  CE  LYS A 147      43.467  -9.508  -6.143  1.00 41.87           C  
ATOM   1165  NZ  LYS A 147      44.908  -9.278  -6.128  1.00 89.09           N  
ATOM   1166  N   ARG A 148      40.262 -12.520  -0.907  1.00 17.25           N  
ATOM   1167  CA  ARG A 148      39.822 -13.716  -0.212  1.00 13.56           C  
ATOM   1168  C   ARG A 148      38.352 -13.630   0.109  1.00 30.74           C  
ATOM   1169  O   ARG A 148      37.654 -14.618   0.005  1.00 13.00           O  
ATOM   1170  CB  ARG A 148      40.593 -13.991   1.084  1.00 16.96           C  
ATOM   1171  CG  ARG A 148      42.045 -14.464   0.873  1.00 15.23           C  
ATOM   1172  CD  ARG A 148      42.571 -15.021   2.163  1.00  8.74           C  
ATOM   1173  NE  ARG A 148      42.859 -13.999   3.169  1.00 18.68           N  
ATOM   1174  CZ  ARG A 148      43.968 -13.227   3.194  1.00 26.44           C  
ATOM   1175  NH1 ARG A 148      44.189 -12.371   4.158  1.00 11.53           N  
ATOM   1176  NH2 ARG A 148      44.869 -13.257   2.217  1.00 16.32           N  
ATOM   1177  N   VAL A 149      37.893 -12.452   0.563  1.00 15.61           N  
ATOM   1178  CA  VAL A 149      36.486 -12.313   0.966  1.00 12.39           C  
ATOM   1179  C   VAL A 149      35.577 -12.429  -0.222  1.00 15.51           C  
ATOM   1180  O   VAL A 149      34.514 -13.085  -0.212  1.00 14.14           O  
ATOM   1181  CB  VAL A 149      36.298 -11.051   1.789  1.00 22.52           C  
ATOM   1182  CG1 VAL A 149      34.840 -10.675   1.983  1.00 20.77           C  
ATOM   1183  CG2 VAL A 149      37.056 -11.192   3.108  1.00 12.90           C  
ATOM   1184  N   ILE A 150      36.064 -11.813  -1.271  1.00 15.87           N  
ATOM   1185  CA  ILE A 150      35.342 -11.801  -2.505  1.00  8.92           C  
ATOM   1186  C   ILE A 150      35.063 -13.207  -3.018  1.00 22.92           C  
ATOM   1187  O   ILE A 150      33.952 -13.510  -3.415  1.00 28.58           O  
ATOM   1188  CB  ILE A 150      35.915 -10.878  -3.580  1.00 14.47           C  
ATOM   1189  CG1 ILE A 150      35.554  -9.407  -3.302  1.00 12.54           C  
ATOM   1190  CG2 ILE A 150      35.275 -11.230  -4.930  1.00 20.24           C  
ATOM   1191  CD1 ILE A 150      36.530  -8.390  -3.938  1.00 11.06           C  
ATOM   1192  N   THR A 151      36.100 -14.050  -2.993  1.00 16.46           N  
ATOM   1193  CA  THR A 151      36.083 -15.459  -3.411  1.00 19.58           C  
ATOM   1194  C   THR A 151      35.093 -16.215  -2.613  1.00 10.59           C  
ATOM   1195  O   THR A 151      34.451 -17.097  -3.133  1.00 17.85           O  
ATOM   1196  CB  THR A 151      37.461 -16.126  -3.238  1.00 24.52           C  
ATOM   1197  OG1 THR A 151      38.258 -15.571  -4.242  1.00 25.01           O  
ATOM   1198  CG2 THR A 151      37.404 -17.642  -3.417  1.00 22.07           C  
ATOM   1199  N   THR A 152      35.066 -15.897  -1.316  1.00 16.47           N  
ATOM   1200  CA  THR A 152      34.151 -16.513  -0.422  1.00 16.18           C  
ATOM   1201  C   THR A 152      32.708 -16.187  -0.870  1.00 31.68           C  
ATOM   1202  O   THR A 152      31.839 -17.045  -0.939  1.00 20.28           O  
ATOM   1203  CB  THR A 152      34.502 -16.149   1.023  1.00 12.17           C  
ATOM   1204  OG1 THR A 152      35.862 -16.431   1.237  1.00 12.18           O  
ATOM   1205  CG2 THR A 152      33.687 -16.994   1.960  1.00 10.69           C  
ATOM   1206  N   PHE A 153      32.464 -14.944  -1.284  1.00 19.52           N  
ATOM   1207  CA  PHE A 153      31.133 -14.575  -1.758  1.00 11.11           C  
ATOM   1208  C   PHE A 153      30.794 -15.195  -3.093  1.00 26.99           C  
ATOM   1209  O   PHE A 153      29.658 -15.574  -3.302  1.00 21.01           O  
ATOM   1210  CB  PHE A 153      30.921 -13.030  -1.927  1.00  9.53           C  
ATOM   1211  CG  PHE A 153      30.662 -12.276  -0.669  1.00 15.63           C  
ATOM   1212  CD1 PHE A 153      31.509 -11.229  -0.276  1.00 16.29           C  
ATOM   1213  CD2 PHE A 153      29.499 -12.495   0.097  1.00 17.75           C  
ATOM   1214  CE1 PHE A 153      31.267 -10.473   0.869  1.00 18.72           C  
ATOM   1215  CE2 PHE A 153      29.226 -11.729   1.252  1.00  9.67           C  
ATOM   1216  CZ  PHE A 153      30.122 -10.725   1.641  1.00 22.66           C  
ATOM   1217  N   ARG A 154      31.771 -15.201  -4.027  1.00 17.66           N  
ATOM   1218  CA  ARG A 154      31.587 -15.742  -5.373  1.00 24.92           C  
ATOM   1219  C   ARG A 154      31.276 -17.237  -5.418  1.00 35.31           C  
ATOM   1220  O   ARG A 154      30.366 -17.625  -6.130  1.00 27.67           O  
ATOM   1221  CB  ARG A 154      32.797 -15.526  -6.268  1.00 15.87           C  
ATOM   1222  CG  ARG A 154      32.405 -15.507  -7.767  1.00 23.80           C  
ATOM   1223  CD  ARG A 154      33.582 -15.360  -8.769  1.00 21.23           C  
ATOM   1224  NE  ARG A 154      34.875 -15.781  -8.199  1.00 67.17           N  
ATOM   1225  CZ  ARG A 154      35.423 -17.008  -8.316  1.00100.00           C  
ATOM   1226  NH1 ARG A 154      34.836 -18.010  -8.996  1.00 62.68           N  
ATOM   1227  NH2 ARG A 154      36.614 -17.243  -7.729  1.00 59.19           N  
ATOM   1228  N   THR A 155      32.052 -18.057  -4.672  1.00 25.59           N  
ATOM   1229  CA  THR A 155      31.972 -19.512  -4.614  1.00 27.54           C  
ATOM   1230  C   THR A 155      31.203 -20.089  -3.453  1.00 29.01           C  
ATOM   1231  O   THR A 155      30.807 -21.218  -3.477  1.00 31.00           O  
ATOM   1232  CB  THR A 155      33.374 -20.136  -4.555  1.00 25.28           C  
ATOM   1233  OG1 THR A 155      33.917 -19.972  -3.248  1.00 13.11           O  
ATOM   1234  CG2 THR A 155      34.236 -19.501  -5.633  1.00 22.04           C  
ATOM   1235  N   GLY A 156      31.080 -19.403  -2.377  1.00 13.33           N  
ATOM   1236  CA  GLY A 156      30.373 -20.020  -1.316  1.00  9.12           C  
ATOM   1237  C   GLY A 156      31.164 -21.172  -0.679  1.00 34.02           C  
ATOM   1238  O   GLY A 156      30.639 -21.950   0.104  1.00 21.80           O  
ATOM   1239  N   THR A 157      32.461 -21.266  -0.946  1.00 21.81           N  
ATOM   1240  CA  THR A 157      33.331 -22.258  -0.285  1.00 14.57           C  
ATOM   1241  C   THR A 157      34.436 -21.517   0.459  1.00 13.68           C  
ATOM   1242  O   THR A 157      34.567 -20.306   0.320  1.00 18.02           O  
ATOM   1243  CB  THR A 157      34.032 -23.031  -1.380  1.00 25.26           C  
ATOM   1244  OG1 THR A 157      34.990 -22.159  -2.026  1.00 20.61           O  
ATOM   1245  CG2 THR A 157      32.950 -23.400  -2.379  1.00 20.41           C  
ATOM   1246  N   TRP A 158      35.205 -22.243   1.259  1.00 26.83           N  
ATOM   1247  CA  TRP A 158      36.308 -21.688   2.014  1.00 14.27           C  
ATOM   1248  C   TRP A 158      37.606 -21.901   1.251  1.00 18.17           C  
ATOM   1249  O   TRP A 158      38.685 -21.874   1.841  1.00 22.72           O  
ATOM   1250  CB  TRP A 158      36.510 -22.443   3.322  1.00 10.93           C  
ATOM   1251  CG  TRP A 158      35.393 -22.302   4.268  1.00 16.86           C  
ATOM   1252  CD1 TRP A 158      34.514 -23.281   4.548  1.00 24.13           C  
ATOM   1253  CD2 TRP A 158      34.999 -21.135   5.048  1.00 41.45           C  
ATOM   1254  NE1 TRP A 158      33.631 -22.842   5.497  1.00 30.62           N  
ATOM   1255  CE2 TRP A 158      33.872 -21.542   5.818  1.00 26.45           C  
ATOM   1256  CE3 TRP A 158      35.500 -19.813   5.207  1.00 15.66           C  
ATOM   1257  CZ2 TRP A 158      33.200 -20.694   6.718  1.00 18.08           C  
ATOM   1258  CZ3 TRP A 158      34.864 -18.970   6.118  1.00 16.67           C  
ATOM   1259  CH2 TRP A 158      33.729 -19.415   6.867  1.00 28.73           C  
ATOM   1260  N   ASP A 159      37.540 -22.090  -0.069  1.00 17.69           N  
ATOM   1261  CA  ASP A 159      38.787 -22.313  -0.819  1.00 22.07           C  
ATOM   1262  C   ASP A 159      39.956 -21.344  -0.622  1.00 28.19           C  
ATOM   1263  O   ASP A 159      41.087 -21.769  -0.533  1.00 18.92           O  
ATOM   1264  CB  ASP A 159      38.497 -22.340  -2.295  1.00 26.88           C  
ATOM   1265  CG  ASP A 159      37.725 -23.578  -2.587  1.00 47.46           C  
ATOM   1266  OD1 ASP A 159      37.268 -23.827  -3.682  1.00 35.96           O  
ATOM   1267  OD2 ASP A 159      37.571 -24.345  -1.526  1.00 46.19           O  
ATOM   1268  N   ALA A 160      39.677 -20.043  -0.629  1.00 15.53           N  
ATOM   1269  CA  ALA A 160      40.640 -18.936  -0.533  1.00 17.01           C  
ATOM   1270  C   ALA A 160      41.408 -18.976   0.760  1.00 18.41           C  
ATOM   1271  O   ALA A 160      42.473 -18.389   0.945  1.00 21.73           O  
ATOM   1272  CB  ALA A 160      39.872 -17.616  -0.673  1.00 14.85           C  
ATOM   1273  N   TYR A 161      40.834 -19.663   1.693  1.00 17.52           N  
ATOM   1274  CA  TYR A 161      41.460 -19.733   2.992  1.00 21.15           C  
ATOM   1275  C   TYR A 161      42.097 -21.075   3.261  1.00 30.50           C  
ATOM   1276  O   TYR A 161      42.617 -21.274   4.358  1.00 30.35           O  
ATOM   1277  CB  TYR A 161      40.380 -19.550   4.100  1.00 14.82           C  
ATOM   1278  CG  TYR A 161      39.968 -18.104   4.225  1.00 19.28           C  
ATOM   1279  CD1 TYR A 161      40.699 -17.185   4.959  1.00 14.76           C  
ATOM   1280  CD2 TYR A 161      38.871 -17.668   3.502  1.00 12.37           C  
ATOM   1281  CE1 TYR A 161      40.329 -15.845   4.976  1.00 16.37           C  
ATOM   1282  CE2 TYR A 161      38.521 -16.326   3.471  1.00 13.44           C  
ATOM   1283  CZ  TYR A 161      39.216 -15.407   4.246  1.00 14.50           C  
ATOM   1284  OH  TYR A 161      38.744 -14.088   4.271  1.00 13.02           O  
ATOM   1285  N   LYS A 162      41.953 -22.025   2.316  1.00 42.34           N  
ATOM   1286  CA  LYS A 162      42.442 -23.382   2.556  1.00 52.16           C  
ATOM   1287  C   LYS A 162      43.918 -23.537   2.425  1.00 49.32           C  
ATOM   1288  O   LYS A 162      44.640 -24.288   3.086  1.00 86.06           O  
ATOM   1289  CB  LYS A 162      41.490 -24.522   2.283  1.00 69.82           C  
ATOM   1290  CG  LYS A 162      40.461 -24.658   3.401  1.00 54.76           C  
ATOM   1291  CD  LYS A 162      39.206 -25.458   2.979  1.00 92.57           C  
ATOM   1292  CE  LYS A 162      38.127 -25.565   4.086  1.00 91.05           C  
ATOM   1293  NZ  LYS A 162      36.853 -26.172   3.638  1.00 53.52           N  
ATOM   1294  N   ASN A 163      44.305 -22.632   1.609  1.00 52.47           N  
ATOM   1295  CA  ASN A 163      45.626 -22.255   1.309  1.00 78.45           C  
ATOM   1296  C   ASN A 163      46.468 -21.938   2.594  1.00100.00           C  
ATOM   1297  O   ASN A 163      47.515 -22.531   2.882  1.00 96.30           O  
ATOM   1298  CB  ASN A 163      45.338 -20.847   0.734  1.00 76.17           C  
ATOM   1299  CG  ASN A 163      44.712 -20.701  -0.649  1.00 96.57           C  
ATOM   1300  OD1 ASN A 163      43.970 -21.569  -1.152  1.00 73.63           O  
ATOM   1301  ND2 ASN A 163      45.002 -19.549  -1.260  1.00 69.71           N  
ATOM   1302  N   LEU A 164      45.957 -20.942   3.348  1.00100.00           N  
ATOM   1303  CA  LEU A 164      46.510 -20.174   4.482  1.00 73.88           C  
ATOM   1304  C   LEU A 164      46.496 -20.715   5.923  1.00 83.75           C  
ATOM   1305  O   LEU A 164      47.103 -20.086   6.842  1.00 68.89           O  
ATOM   1306  CB  LEU A 164      45.739 -18.864   4.489  1.00 38.41           C  
ATOM   1307  CG  LEU A 164      45.945 -17.954   3.315  1.00 53.71           C  
ATOM   1308  CD1 LEU A 164      46.676 -18.555   2.135  1.00 51.91           C  
ATOM   1309  CD2 LEU A 164      44.583 -17.472   2.941  1.00 32.18           C  
ATOM   1310  OXT LEU A 164      45.810 -21.710   6.193  1.00100.00           O  
TER    1311      LEU A 164                                                      
